# Supplementary material for: The unsuitability of implantable Doppler probes for the early detection of renal vascular complications – a porcine model for prevention of renal transplant loss
Source: PLoS One. 2017 May 25;12(5):e0178301. doi: 10.1371/journal.pone.0178301 (PMC5444816; doi:10.1371/journal.pone.0178301)
Supplement: S1 Data — (ZIP) [file pone.0178301.s001.zip]

Archive with 288 entries (229 files):
- Supporting Information/
- Supporting Information/.DS_Store
- __MACOSX/
- __MACOSX/Supporting Information/
- __MACOSX/Supporting Information/._.DS_Store
- Supporting Information/Art. 1 d. 04.06.13/
- Supporting Information/Art. 1 d. 04.06.13/amdisen 040613.pdf
- __MACOSX/Supporting Information/Art. 1 d. 04.06.13/
- __MACOSX/Supporting Information/Art. 1 d. 04.06.13/._amdisen 040613.pdf
- Supporting Information/Art. 1 d. 04.06.13/An├astesiskema d.04.06.13.csv
- __MACOSX/Supporting Information/Art. 1 d. 04.06.13/._An├astesiskema d.04.06.13.csv
- Supporting Information/Art. 1 d. 04.06.13/An├astesiskema d.04.06.13.xlsx
- __MACOSX/Supporting Information/Art. 1 d. 04.06.13/._An├astesiskema d.04.06.13.xlsx
- Supporting Information/Art. 1 d. 04.06.13/CAM 04.06.asc
- __MACOSX/Supporting Information/Art. 1 d. 04.06.13/._CAM 04.06.asc
- Supporting Information/Art. 1 d. 04.06.13/CAM 04.06.drc
- __MACOSX/Supporting Information/Art. 1 d. 04.06.13/._CAM 04.06.drc
- Supporting Information/Art. 1 d. 04.06.13/CAM 04.062.asc
- __MACOSX/Supporting Information/Art. 1 d. 04.06.13/._CAM 04.062.asc
- Supporting Information/Art. 1 d. 04.06.13/CAM 04.062.drc
- __MACOSX/Supporting Information/Art. 1 d. 04.06.13/._CAM 04.062.drc
- __MACOSX/Supporting Information/._Art. 1 d. 04.06.13
- Supporting Information/Art. 2 d. 20.08.13/
- Supporting Information/Art. 2 d. 20.08.13/An├astesiskema art. 2. d.20.08.13.csv
- __MACOSX/Supporting Information/Art. 2 d. 20.08.13/
- __MACOSX/Supporting Information/Art. 2 d. 20.08.13/._An├astesiskema art. 2. d.20.08.13.csv
- Supporting Information/Art. 2 d. 20.08.13/An├astesiskema art. 2. d.20.08.13.xlsx
- __MACOSX/Supporting Information/Art. 2 d. 20.08.13/._An├astesiskema art. 2. d.20.08.13.xlsx
- Supporting Information/Art. 2 d. 20.08.13/gris 15 art kontrol 2.pdf
- __MACOSX/Supporting Information/Art. 2 d. 20.08.13/._gris 15 art kontrol 2.pdf
- __MACOSX/Supporting Information/._Art. 2 d. 20.08.13
- Supporting Information/Art. 3 d. 10.09.13/
- Supporting Information/Art. 3 d. 10.09.13/10.09.13.asc
- __MACOSX/Supporting Information/Art. 3 d. 10.09.13/
- __MACOSX/Supporting Information/Art. 3 d. 10.09.13/._10.09.13.asc
- Supporting Information/Art. 3 d. 10.09.13/10.09.13.drc
- __MACOSX/Supporting Information/Art. 3 d. 10.09.13/._10.09.13.drc
- Supporting Information/Art. 3 d. 10.09.13/An├astesisskema d. 10.09.13 .csv
- __MACOSX/Supporting Information/Art. 3 d. 10.09.13/._An├astesisskema d. 10.09.13 .csv
- Supporting Information/Art. 3 d. 10.09.13/An├astesisskema d. 10.09.13 .xls
- __MACOSX/Supporting Information/Art. 3 d. 10.09.13/._An├astesisskema d. 10.09.13 .xls
- Supporting Information/Art. 3 d. 10.09.13/gris 17, ak 3 Patient 10-09-2013.pdf
- __MACOSX/Supporting Information/Art. 3 d. 10.09.13/._gris 17, ak 3 Patient 10-09-2013.pdf
- __MACOSX/Supporting Information/._Art. 3 d. 10.09.13
- Supporting Information/Art. 4 d. 19.09.13/
- Supporting Information/Art. 4 d. 19.09.13/19.09.13/
- Supporting Information/Art. 4 d. 19.09.13/19.09.13/19.09.13.asc
- __MACOSX/Supporting Information/Art. 4 d. 19.09.13/
- __MACOSX/Supporting Information/Art. 4 d. 19.09.13/19.09.13/
- __MACOSX/Supporting Information/Art. 4 d. 19.09.13/19.09.13/._19.09.13.asc
- Supporting Information/Art. 4 d. 19.09.13/19.09.13/19.09.13.drc
- __MACOSX/Supporting Information/Art. 4 d. 19.09.13/19.09.13/._19.09.13.drc
- __MACOSX/Supporting Information/Art. 4 d. 19.09.13/._19.09.13
- Supporting Information/Art. 4 d. 19.09.13/An├astesiskema d. 19.09.13.csv
- __MACOSX/Supporting Information/Art. 4 d. 19.09.13/._An├astesiskema d. 19.09.13.csv
- Supporting Information/Art. 4 d. 19.09.13/An├astesiskema d. 19.09.13.xlsx
- __MACOSX/Supporting Information/Art. 4 d. 19.09.13/._An├astesiskema d. 19.09.13.xlsx
- Supporting Information/Art. 4 d. 19.09.13/gris 20, art kontrol 4 Patient 17-09-2013 09-05-25.pdf
- __MACOSX/Supporting Information/Art. 4 d. 19.09.13/._gris 20, art kontrol 4 Patient 17-09-2013 09-05-25.pdf
- __MACOSX/Supporting Information/._Art. 4 d. 19.09.13
- Supporting Information/Kontrol 1 d. 03.06.13/
- Supporting Information/Kontrol 1 d. 03.06.13/amdisen 030613.pdf
- __MACOSX/Supporting Information/Kontrol 1 d. 03.06.13/
- __MACOSX/Supporting Information/Kontrol 1 d. 03.06.13/._amdisen 030613.pdf
- Supporting Information/Kontrol 1 d. 03.06.13/An├astesiskema d.03.06.csv
- __MACOSX/Supporting Information/Kontrol 1 d. 03.06.13/._An├astesiskema d.03.06.csv
- Supporting Information/Kontrol 1 d. 03.06.13/An├astesiskema d.03.06.xlsx
- __MACOSX/Supporting Information/Kontrol 1 d. 03.06.13/._An├astesiskema d.03.06.xlsx
- Supporting Information/Kontrol 1 d. 03.06.13/CAM 03.06.asc
- __MACOSX/Supporting Information/Kontrol 1 d. 03.06.13/._CAM 03.06.asc
- Supporting Information/Kontrol 1 d. 03.06.13/CAM 03.06.drc
- __MACOSX/Supporting Information/Kontrol 1 d. 03.06.13/._CAM 03.06.drc
- Supporting Information/Kontrol 1 d. 03.06.13/Cook-problemer.docx
- __MACOSX/Supporting Information/Kontrol 1 d. 03.06.13/._Cook-problemer.docx
- __MACOSX/Supporting Information/._Kontrol 1 d. 03.06.13
- Supporting Information/Kontrol 2 d. 12.06.13/
- Supporting Information/Kontrol 2 d. 12.06.13/12.05.13.asc
- __MACOSX/Supporting Information/Kontrol 2 d. 12.06.13/
- __MACOSX/Supporting Information/Kontrol 2 d. 12.06.13/._12.05.13.asc
- Supporting Information/Kontrol 2 d. 12.06.13/An├astesiskema 12.06.13.csv
- __MACOSX/Supporting Information/Kontrol 2 d. 12.06.13/._An├astesiskema 12.06.13.csv
- Supporting Information/Kontrol 2 d. 12.06.13/An├astesiskema 12.06.13.xlsx
- __MACOSX/Supporting Information/Kontrol 2 d. 12.06.13/._An├astesiskema 12.06.13.xlsx
- Supporting Information/Kontrol 2 d. 12.06.13/Chris2_5_13.drc
- __MACOSX/Supporting Information/Kontrol 2 d. 12.06.13/._Chris2_5_13.drc
- Supporting Information/Kontrol 2 d. 12.06.13/Chris_Gris 3.pdf
- __MACOSX/Supporting Information/Kontrol 2 d. 12.06.13/._Chris_Gris 3.pdf
- __MACOSX/Supporting Information/._Kontrol 2 d. 12.06.13
- Supporting Information/Kontrol 3 d. 18.06.13/
- Supporting Information/Kontrol 3 d. 18.06.13/An├astesiskema d. 18.06.13.csv
- __MACOSX/Supporting Information/Kontrol 3 d. 18.06.13/
- __MACOSX/Supporting Information/Kontrol 3 d. 18.06.13/._An├astesiskema d. 18.06.13.csv
- Supporting Information/Kontrol 3 d. 18.06.13/An├astesiskema d. 18.06.13.xlsx
- __MACOSX/Supporting Information/Kontrol 3 d. 18.06.13/._An├astesiskema d. 18.06.13.xlsx
- Supporting Information/Kontrol 3 d. 18.06.13/CAM 18.06.13.asc
- __MACOSX/Supporting Information/Kontrol 3 d. 18.06.13/._CAM 18.06.13.asc
- Supporting Information/Kontrol 3 d. 18.06.13/CAM 18.06.13.drc
- __MACOSX/Supporting Information/Kontrol 3 d. 18.06.13/._CAM 18.06.13.drc
- Supporting Information/Kontrol 3 d. 18.06.13/Gris 5.pdf
- __MACOSX/Supporting Information/Kontrol 3 d. 18.06.13/._Gris 5.pdf
- __MACOSX/Supporting Information/._Kontrol 3 d. 18.06.13
- Supporting Information/Kontrol 4 d. 31.07.13/
- Supporting Information/Kontrol 4 d. 31.07.13/31.07.13/
- Supporting Information/Kontrol 4 d. 31.07.13/31.07.13/31.07.13.asc
- __MACOSX/Supporting Information/Kontrol 4 d. 31.07.13/
- __MACOSX/Supporting Information/Kontrol 4 d. 31.07.13/31.07.13/
- __MACOSX/Supporting Information/Kontrol 4 d. 31.07.13/31.07.13/._31.07.13.asc
- Supporting Information/Kontrol 4 d. 31.07.13/31.07.13/31.07.13.drc
- __MACOSX/Supporting Information/Kontrol 4 d. 31.07.13/31.07.13/._31.07.13.drc
- __MACOSX/Supporting Information/Kontrol 4 d. 31.07.13/._31.07.13
- Supporting Information/Kontrol 4 d. 31.07.13/An├astesiskema kopi 2.csv
- __MACOSX/Supporting Information/Kontrol 4 d. 31.07.13/._An├astesiskema kopi 2.csv
- Supporting Information/Kontrol 4 d. 31.07.13/An├astesiskema kopi 2.xlsx
- __MACOSX/Supporting Information/Kontrol 4 d. 31.07.13/._An├astesiskema kopi 2.xlsx
- Supporting Information/Kontrol 4 d. 31.07.13/chris gris 9.pdf
- __MACOSX/Supporting Information/Kontrol 4 d. 31.07.13/._chris gris 9.pdf
- __MACOSX/Supporting Information/._Kontrol 4 d. 31.07.13
- Supporting Information/Lumbal 1 d.13.06.13/
- Supporting Information/Lumbal 1 d.13.06.13/An├astesiskema d.13.06.13.csv
- __MACOSX/Supporting Information/Lumbal 1 d.13.06.13/
- __MACOSX/Supporting Information/Lumbal 1 d.13.06.13/._An├astesiskema d.13.06.13.csv
- Supporting Information/Lumbal 1 d.13.06.13/An├astesiskema d.13.06.13.xlsx
- __MACOSX/Supporting Information/Lumbal 1 d.13.06.13/._An├astesiskema d.13.06.13.xlsx
- Supporting Information/Lumbal 1 d.13.06.13/Chris13_6_13.asc
- __MACOSX/Supporting Information/Lumbal 1 d.13.06.13/._Chris13_6_13.asc
- Supporting Information/Lumbal 1 d.13.06.13/Chris13_6_13.drc
- __MACOSX/Supporting Information/Lumbal 1 d.13.06.13/._Chris13_6_13.drc
- Supporting Information/Lumbal 1 d.13.06.13/Chris_Gris 4.pdf
- __MACOSX/Supporting Information/Lumbal 1 d.13.06.13/._Chris_Gris 4.pdf
- __MACOSX/Supporting Information/._Lumbal 1 d.13.06.13
- Supporting Information/Lumbal 2 d. 25.06.13/
- Supporting Information/Lumbal 2 d. 25.06.13/An├astesiskema d. 25.06.13.csv
- __MACOSX/Supporting Information/Lumbal 2 d. 25.06.13/
- __MACOSX/Supporting Information/Lumbal 2 d. 25.06.13/._An├astesiskema d. 25.06.13.csv
- Supporting Information/Lumbal 2 d. 25.06.13/An├astesiskema d. 25.06.13.xlsx
- __MACOSX/Supporting Information/Lumbal 2 d. 25.06.13/._An├astesiskema d. 25.06.13.xlsx
- Supporting Information/Lumbal 2 d. 25.06.13/CAM25.06.13.asc
- __MACOSX/Supporting Information/Lumbal 2 d. 25.06.13/._CAM25.06.13.asc
- Supporting Information/Lumbal 2 d. 25.06.13/CAM25.06.13.drc
- __MACOSX/Supporting Information/Lumbal 2 d. 25.06.13/._CAM25.06.13.drc
- Supporting Information/Lumbal 2 d. 25.06.13/gris 7 25.06.13.pdf
- __MACOSX/Supporting Information/Lumbal 2 d. 25.06.13/._gris 7 25.06.13.pdf
- __MACOSX/Supporting Information/._Lumbal 2 d. 25.06.13
- Supporting Information/Lumbal 3 d. 01.08.13/
- Supporting Information/Lumbal 3 d. 01.08.13/01.08.13/
- Supporting Information/Lumbal 3 d. 01.08.13/01.08.13/01.08.13.asc
- __MACOSX/Supporting Information/Lumbal 3 d. 01.08.13/
- __MACOSX/Supporting Information/Lumbal 3 d. 01.08.13/01.08.13/
- __MACOSX/Supporting Information/Lumbal 3 d. 01.08.13/01.08.13/._01.08.13.asc
- Supporting Information/Lumbal 3 d. 01.08.13/01.08.13/01.08.13.drc
- __MACOSX/Supporting Information/Lumbal 3 d. 01.08.13/01.08.13/._01.08.13.drc
- __MACOSX/Supporting Information/Lumbal 3 d. 01.08.13/._01.08.13
- Supporting Information/Lumbal 3 d. 01.08.13/An├astesiskema d31.08.13.csv
- __MACOSX/Supporting Information/Lumbal 3 d. 01.08.13/._An├astesiskema d31.08.13.csv
- Supporting Information/Lumbal 3 d. 01.08.13/An├astesiskema d31.08.13.xlsx
- __MACOSX/Supporting Information/Lumbal 3 d. 01.08.13/._An├astesiskema d31.08.13.xlsx
- Supporting Information/Lumbal 3 d. 01.08.13/chris gris 10.pdf
- __MACOSX/Supporting Information/Lumbal 3 d. 01.08.13/._chris gris 10.pdf
- __MACOSX/Supporting Information/._Lumbal 3 d. 01.08.13
- Supporting Information/Lumbal 4 d. 07.08.13/
- Supporting Information/Lumbal 4 d. 07.08.13/07.08.13/
- Supporting Information/Lumbal 4 d. 07.08.13/07.08.13/07.08.13.asc
- __MACOSX/Supporting Information/Lumbal 4 d. 07.08.13/
- __MACOSX/Supporting Information/Lumbal 4 d. 07.08.13/07.08.13/
- __MACOSX/Supporting Information/Lumbal 4 d. 07.08.13/07.08.13/._07.08.13.asc
- Supporting Information/Lumbal 4 d. 07.08.13/07.08.13/07.08.13.drc
- __MACOSX/Supporting Information/Lumbal 4 d. 07.08.13/07.08.13/._07.08.13.drc
- __MACOSX/Supporting Information/Lumbal 4 d. 07.08.13/._07.08.13
- Supporting Information/Lumbal 4 d. 07.08.13/An├astesiskema d. 07.08.13.csv
- __MACOSX/Supporting Information/Lumbal 4 d. 07.08.13/._An├astesiskema d. 07.08.13.csv
- Supporting Information/Lumbal 4 d. 07.08.13/An├astesiskema d. 07.08.13.xlsx
- __MACOSX/Supporting Information/Lumbal 4 d. 07.08.13/._An├astesiskema d. 07.08.13.xlsx
- Supporting Information/Lumbal 4 d. 07.08.13/gris 12 lumbal 4.pdf
- __MACOSX/Supporting Information/Lumbal 4 d. 07.08.13/._gris 12 lumbal 4.pdf
- __MACOSX/Supporting Information/._Lumbal 4 d. 07.08.13
- Supporting Information/Lumbal 5 d. 08.08.13/
- Supporting Information/Lumbal 5 d. 08.08.13/08.08.13/
- Supporting Information/Lumbal 5 d. 08.08.13/08.08.13/08.08.13.asc
- __MACOSX/Supporting Information/Lumbal 5 d. 08.08.13/
- __MACOSX/Supporting Information/Lumbal 5 d. 08.08.13/08.08.13/
- __MACOSX/Supporting Information/Lumbal 5 d. 08.08.13/08.08.13/._08.08.13.asc
- Supporting Information/Lumbal 5 d. 08.08.13/08.08.13/08.08.13.drc
- __MACOSX/Supporting Information/Lumbal 5 d. 08.08.13/08.08.13/._08.08.13.drc
- __MACOSX/Supporting Information/Lumbal 5 d. 08.08.13/._08.08.13
- Supporting Information/Lumbal 5 d. 08.08.13/An├astesiskema d. 08.08.13.csv
- __MACOSX/Supporting Information/Lumbal 5 d. 08.08.13/._An├astesiskema d. 08.08.13.csv
- Supporting Information/Lumbal 5 d. 08.08.13/An├astesiskema d. 08.08.13.xlsx
- __MACOSX/Supporting Information/Lumbal 5 d. 08.08.13/._An├astesiskema d. 08.08.13.xlsx
- Supporting Information/Lumbal 5 d. 08.08.13/gris 13 lumbal 5.pdf
- __MACOSX/Supporting Information/Lumbal 5 d. 08.08.13/._gris 13 lumbal 5.pdf
- __MACOSX/Supporting Information/._Lumbal 5 d. 08.08.13
- Supporting Information/Lumbal 6 d. 19.08.13/
- Supporting Information/Lumbal 6 d. 19.08.13/An├astesiskema d. 19.08.13.csv
- __MACOSX/Supporting Information/Lumbal 6 d. 19.08.13/
- __MACOSX/Supporting Information/Lumbal 6 d. 19.08.13/._An├astesiskema d. 19.08.13.csv
- Supporting Information/Lumbal 6 d. 19.08.13/An├astesiskema d. 19.08.13.xlsx
- __MACOSX/Supporting Information/Lumbal 6 d. 19.08.13/._An├astesiskema d. 19.08.13.xlsx
- Supporting Information/Lumbal 6 d. 19.08.13/gris 14 lumbal 6.pdf
- __MACOSX/Supporting Information/Lumbal 6 d. 19.08.13/._gris 14 lumbal 6.pdf
- __MACOSX/Supporting Information/._Lumbal 6 d. 19.08.13
- Supporting Information/Lumbal 7 d. 17.09.13/
- Supporting Information/Lumbal 7 d. 17.09.13/17.09.09/
- Supporting Information/Lumbal 7 d. 17.09.13/17.09.09/17.09.13.asc
- __MACOSX/Supporting Information/Lumbal 7 d. 17.09.13/
- __MACOSX/Supporting Information/Lumbal 7 d. 17.09.13/17.09.09/
- __MACOSX/Supporting Information/Lumbal 7 d. 17.09.13/17.09.09/._17.09.13.asc
- Supporting Information/Lumbal 7 d. 17.09.13/17.09.09/17.09.13.drc
- __MACOSX/Supporting Information/Lumbal 7 d. 17.09.13/17.09.09/._17.09.13.drc
- __MACOSX/Supporting Information/Lumbal 7 d. 17.09.13/._17.09.09
- Supporting Information/Lumbal 7 d. 17.09.13/An├astesiskema d. 18.09.13.csv
- __MACOSX/Supporting Information/Lumbal 7 d. 17.09.13/._An├astesiskema d. 18.09.13.csv
- Supporting Information/Lumbal 7 d. 17.09.13/An├astesiskema d. 18.09.13.xlsx
- __MACOSX/Supporting Information/Lumbal 7 d. 17.09.13/._An├astesiskema d. 18.09.13.xlsx
- Supporting Information/Lumbal 7 d. 17.09.13/gris 18, lumbal 7 Patient 17-09-2013 09-05-25.pdf
- __MACOSX/Supporting Information/Lumbal 7 d. 17.09.13/._gris 18, lumbal 7 Patient 17-09-2013 09-05-25.pdf
- __MACOSX/Supporting Information/._Lumbal 7 d. 17.09.13
- Supporting Information/Lumbal 8 d. 18.09.13/
- Supporting Information/Lumbal 8 d. 18.09.13/18.09.13/
- Supporting Information/Lumbal 8 d. 18.09.13/18.09.13/18.09.13.asc
- __MACOSX/Supporting Information/Lumbal 8 d. 18.09.13/
- __MACOSX/Supporting Information/Lumbal 8 d. 18.09.13/18.09.13/
- __MACOSX/Supporting Information/Lumbal 8 d. 18.09.13/18.09.13/._18.09.13.asc
- Supporting Information/Lumbal 8 d. 18.09.13/18.09.13/18.09.13.drc
- __MACOSX/Supporting Information/Lumbal 8 d. 18.09.13/18.09.13/._18.09.13.drc
- __MACOSX/Supporting Information/Lumbal 8 d. 18.09.13/._18.09.13
- Supporting Information/Lumbal 8 d. 18.09.13/An├astesiskema d. 18.09.13.csv
- __MACOSX/Supporting Information/Lumbal 8 d. 18.09.13/._An├astesiskema d. 18.09.13.csv
- Supporting Information/Lumbal 8 d. 18.09.13/An├astesiskema d. 18.09.13.xlsx
- __MACOSX/Supporting Information/Lumbal 8 d. 18.09.13/._An├astesiskema d. 18.09.13.xlsx
- Supporting Information/Lumbal 8 d. 18.09.13/gris 19 lumbal 8 Patient 17-09-2013 09-05-25.pdf
- __MACOSX/Supporting Information/Lumbal 8 d. 18.09.13/._gris 19 lumbal 8 Patient 17-09-2013 09-05-25.pdf
- __MACOSX/Supporting Information/._Lumbal 8 d. 18.09.13
- Supporting Information/Ven├╕s 1 d. 19.06.13/
- Supporting Information/Ven├╕s 1 d. 19.06.13/An├astesiskema d. 19.06.13.csv
- __MACOSX/Supporting Information/Ven├╕s 1 d. 19.06.13/
- __MACOSX/Supporting Information/Ven├╕s 1 d. 19.06.13/._An├astesiskema d. 19.06.13.csv
- Supporting Information/Ven├╕s 1 d. 19.06.13/An├astesiskema d. 19.06.13.xlsx
- __MACOSX/Supporting Information/Ven├╕s 1 d. 19.06.13/._An├astesiskema d. 19.06.13.xlsx
- Supporting Information/Ven├╕s 1 d. 19.06.13/CAM 19.06.13.asc
- __MACOSX/Supporting Information/Ven├╕s 1 d. 19.06.13/._CAM 19.06.13.asc
- Supporting Information/Ven├╕s 1 d. 19.06.13/CAM 19.06.13.drc
- __MACOSX/Supporting Information/Ven├╕s 1 d. 19.06.13/._CAM 19.06.13.drc
- Supporting Information/Ven├╕s 1 d. 19.06.13/gris 6 ven1.pdf
- __MACOSX/Supporting Information/Ven├╕s 1 d. 19.06.13/._gris 6 ven1.pdf
- Supporting Information/Ven├╕s 1 d. 19.06.13/Ven├╕s 1 d. 19.06.13.txt
- __MACOSX/Supporting Information/Ven├╕s 1 d. 19.06.13/._Ven├╕s 1 d. 19.06.13.txt
- __MACOSX/Supporting Information/._Ven├╕s 1 d. 19.06.13
- Supporting Information/Ven├╕s 2 d. 26.06.13/
- Supporting Information/Ven├╕s 2 d. 26.06.13/An├astesiskema d.26.06.13.csv
- __MACOSX/Supporting Information/Ven├╕s 2 d. 26.06.13/
- __MACOSX/Supporting Information/Ven├╕s 2 d. 26.06.13/._An├astesiskema d.26.06.13.csv
- Supporting Information/Ven├╕s 2 d. 26.06.13/An├astesiskema d.26.06.13.xlsx
- __MACOSX/Supporting Information/Ven├╕s 2 d. 26.06.13/._An├astesiskema d.26.06.13.xlsx
- Supporting Information/Ven├╕s 2 d. 26.06.13/CAM26.06.13.drc
- __MACOSX/Supporting Information/Ven├╕s 2 d. 26.06.13/._CAM26.06.13.drc
- Supporting Information/Ven├╕s 2 d. 26.06.13/CAM26.06.131
- __MACOSX/Supporting Information/Ven├╕s 2 d. 26.06.13/._CAM26.06.131
- Supporting Information/Ven├╕s 2 d. 26.06.13/gris 8.pdf
- __MACOSX/Supporting Information/Ven├╕s 2 d. 26.06.13/._gris 8.pdf
- Supporting Information/Ven├╕s 2 d. 26.06.13/ven├╕s 2 d. 26.06.13.txt
- __MACOSX/Supporting Information/Ven├╕s 2 d. 26.06.13/._ven├╕s 2 d. 26.06.13.txt
- __MACOSX/Supporting Information/._Ven├╕s 2 d. 26.06.13
- Supporting Information/Ven├╕s 3 d. 06.08.13/
- Supporting Information/Ven├╕s 3 d. 06.08.13/06.08.13/
- Supporting Information/Ven├╕s 3 d. 06.08.13/06.08.13/06.08.13.asc
- __MACOSX/Supporting Information/Ven├╕s 3 d. 06.08.13/
- __MACOSX/Supporting Information/Ven├╕s 3 d. 06.08.13/06.08.13/
- __MACOSX/Supporting Information/Ven├╕s 3 d. 06.08.13/06.08.13/._06.08.13.asc
- Supporting Information/Ven├╕s 3 d. 06.08.13/06.08.13/06.08.13.drc
- __MACOSX/Supporting Information/Ven├╕s 3 d. 06.08.13/06.08.13/._06.08.13.drc
- __MACOSX/Supporting Information/Ven├╕s 3 d. 06.08.13/._06.08.13
- Supporting Information/Ven├╕s 3 d. 06.08.13/An├astesiskema d.06.08.13.csv
- __MACOSX/Supporting Information/Ven├╕s 3 d. 06.08.13/._An├astesiskema d.06.08.13.csv
- Supporting Information/Ven├╕s 3 d. 06.08.13/An├astesiskema d.06.08.13.xlsx
- __MACOSX/Supporting Information/Ven├╕s 3 d. 06.08.13/._An├astesiskema d.06.08.13.xlsx
- Supporting Information/Ven├╕s 3 d. 06.08.13/Ven├╕s 3 d. 06.08.13.txt
- __MACOSX/Supporting Information/Ven├╕s 3 d. 06.08.13/._Ven├╕s 3 d. 06.08.13.txt
- __MACOSX/Supporting Information/._Ven├╕s 3 d. 06.08.13
- Supporting Information/Ven├╕s 4 d. 09.09.13/
- Supporting Information/Ven├╕s 4 d. 09.09.13/An├astesiskema d. 09.09.13.csv
- __MACOSX/Supporting Information/Ven├╕s 4 d. 09.09.13/
- __MACOSX/Supporting Information/Ven├╕s 4 d. 09.09.13/._An├astesiskema d. 09.09.13.csv
- Supporting Information/Ven├╕s 4 d. 09.09.13/An├astesiskema d. 09.09.13.xlsx
- __MACOSX/Supporting Information/Ven├╕s 4 d. 09.09.13/._An├astesiskema d. 09.09.13.xlsx
- Supporting Information/Ven├╕s 4 d. 09.09.13/gris 16, vk 4 Patient 09-09-2013.pdf
- __MACOSX/Supporting Information/Ven├╕s 4 d. 09.09.13/._gris 16, vk 4 Patient 09-09-2013.pdf
- __MACOSX/Supporting Information/._Ven├╕s 4 d. 09.09.13
- __MACOSX/._Supporting Information
