# Supplementary material for: The unsuitability of implantable Doppler probes for the early detection of renal vascular complications – a porcine model for prevention of renal transplant loss
Source: PLoS One. 2017 May 25;12(5):e0178301. doi: 10.1371/journal.pone.0178301 (PMC5444816; doi:10.1371/journal.pone.0178301)
Supplement: S1 Data — (ZIP) [file pone.0178301.s001.zip › Supporting Information/Art. 1 d. 04.06.13/An├astesiskema d.04.06.13.csv]

Anæstesiskema Gris nr. Art kontrol 1
Gris på leje kl. 8.30
Vægt: 39.75								T=0	30	60	90	120	150	180	210	240	270	300
Tidspunkt	08.30	09.30	10.00	10.30	11.00	11.30	12.00	12.15	12.45	13.15	13.45	14.15	14.45	15.15	15.45	16.15	16.45	17.15
Medicin
Fentanyl Bolus - 10 mL	1
Fentanyl - 10 ml/h
Cefuroxim 750 mg	1
S-ketamin + dormicum 7+3 mL	1
S-ketamin
Saltvand - 500 mL/h
Glukose:
Respirator
MAC - 1,1-1,4		1,1	1,2	1,2	1,3	1,1	1,2	1,2	1,2	1,2	1,2	1,2	1,2	1,2	1,1	1,1	1,1	1,1
E-CO2	5,2	4,9	5	5,1	4,8	5	5,1	5,3	5,3	5,4	5,6	5	5,3	5,3	5,4	5,3	5,3	5,8
TV - 400 mL
RF - 12
Værdier
Blodtryk Sys		80	75	78	76	79	78	74	83	82	81	84	82	82	82	81	78	82
Blodtryk Dia		51	44	48	46	46	47	61	45	44	43	45	44	45	42	43	41	46
MAP		65	58	62	61	61	62	68	65	63	61	63	62	62	63	60	65	61
Puls	57	55	56	65	65	62	59	61	62	63	65	67	67	67	69	73	72	81
SAT-O2	100	100	100	100	100	100	100	100	100	100	100	100	100	100	100	100	100	100
Temperatur	37,4	36,8	36,4	36	35,6	35,7	36,4	36,5	36,7	37,1	37,3	37,4	37,5	37,5	37,7	37,7	37,8	37,6
Diurese - Ve									14	20	22	27	1	0	0	0	0	0
Diurese - Hø									19	26	32	37	45	45	63	81	79	78
A-gas
pH			7,45		7,45	7,45	7,46	7,45	7,45	7,44	7,43	7,42	7,43	7,43	7,44	7,43	7,43	7,4
pO2																29,5	25,9	27,1
pCO2			5,72		5,71	5,69	5,58	5,59	5,69	5,82	5,96	5,9	5,7	5,92	5,71	6,08	5,75	6,2
Base excess			5,5		5,3	5,6	5,5	4,6	4,9	4,8	4,7	4	4	4,7	4,2	4,8	3,8	4
HCO3			29,4		29,3	29,5	29,4	28,6	28,9	28,8	28,7	28	28	28,6	28,2	28,8	27,8	27,5
Na			139		140	140	140	140	140	140	140	140	140	140	140	140	140	140
K			3,9		3,9	4	4,2	4,5	4,5	4,5	4,7	4,7	4,9	4,9	5	5	5	5,1
Glu			4,4		5	4,9	5	5,4	5,4	5,2	5,1	5,1	5,1	5	4,8	4,8	4,6	4,5
Lac			1,9		1,8	1,6	1,4	1,4	1,4	1,3	1,1	1	0,9	0,8	0,8	0,7	0,7	0,7
Bemærkninger
