# Supplementary material for: The unsuitability of implantable Doppler probes for the early detection of renal vascular complications – a porcine model for prevention of renal transplant loss
Source: PLoS One. 2017 May 25;12(5):e0178301. doi: 10.1371/journal.pone.0178301 (PMC5444816; doi:10.1371/journal.pone.0178301)
Supplement: S1 Data — (ZIP) [file pone.0178301.s001.zip › Supporting Information/Art. 1 d. 04.06.13/CAM 04.06.asc]

04-06-2013 08:30:40	Trend	1370334640
Time	HR	P1sys	P1dia	P1mean	PR(P1)	T1	SpO2	PR(SpO2)	SpO2_ir	EtCO2	RR(CO2)	Pamb	FeO2	FiO2	FeAA	FiAA	MAC	RR(Spiro)	Ppeak	PEEP	TVinsp	TVexp	MVexp	Pmean	MVinsp	PEEPe	FeBal	FiBal	MACage
08:30:40	-32766,00	-0,25	-0,45	-0,34	0,00	23,67	-32767,00	-32766,00	-32766,00	5,20	12,00	763,00	51,00	57,00	2,80	3,70	1,36	12,00	14,00	3,30	404,00	406,00	4,78	8,00	4,79	3,30	41,00	39,30	1,36
08:31:05	-32767,00	-0,13	-0,32	-0,22	0,00	23,66	-32767,00	-32767,00	2,27	5,20	12,00	763,00	51,00	57,00	2,90	3,80	1,41	12,00	14,00	3,20	365,00	406,00	4,83	8,00	4,77	3,20	40,90	39,20	1,41
08:36:05	54,00	-0,17	-0,37	-0,27	0,00	37,44	100,00	54,00	1,07	5,00	12,00	763,00	50,00	55,00	2,30	2,70	1,12	12,00	14,00	1,90	401,00	403,00	4,85	7,00	4,80	1,90	42,70	42,30	1,12
08:41:05	51,00	-0,24	-0,43	-0,33	0,00	37,41	100,00	51,00	1,23	5,00	12,00	763,00	47,00	51,00	2,00	2,30	0,97	12,00	14,00	2,50	372,00	408,00	4,85	7,00	4,78	2,50	46,00	46,70	0,97
08:46:05	52,00	-0,14	-0,33	-0,23	0,00	37,39	99,37	52,00	1,52	4,90	12,00	765,00	46,00	50,00	1,90	2,10	0,92	12,00	14,00	2,30	382,00	416,00	4,90	7,00	4,79	2,30	47,20	47,90	0,92
08:51:05	52,00	-0,12	-0,35	-0,22	0,00	37,34	100,00	52,00	2,17	5,10	12,00	765,00	45,00	49,00	1,90	2,00	0,92	12,00	14,00	2,50	367,00	364,00	4,98	7,00	4,77	2,50	48,00	49,00	0,92
08:56:05	54,00	-0,21	-0,40	-0,30	0,00	37,20	100,00	54,00	2,42	5,10	12,00	765,00	44,00	49,00	1,80	2,00	0,87	14,00	3,00	1,50	27,00	6,00	5,02	2,00	4,81	1,50	49,10	49,00	0,87
09:01:05	56,00	-0,17	-0,36	-0,26	0,00	37,11	100,00	56,00	2,94	5,30	12,00	765,00	43,00	48,00	1,80	2,00	0,87	12,00	20,00	2,10	414,00	429,00	4,99	8,00	4,78	2,10	49,90	50,00	0,87
09:06:05	55,00	-0,09	-0,29	-0,19	0,00	37,09	100,00	55,00	2,42	5,00	12,00	765,00	44,00	48,00	1,80	2,00	0,87	12,00	19,00	2,10	393,00	420,00	5,01	8,00	4,81	2,10	49,20	50,00	0,87
09:11:05	56,00	-0,12	-0,31	-0,20	0,00	37,01	100,00	56,00	2,35	5,10	12,00	765,00	43,00	48,00	1,80	2,00	0,87	12,00	19,00	2,30	396,00	414,00	5,01	8,00	4,80	2,30	50,10	50,00	0,87
09:16:05	56,00	-0,19	-0,38	-0,27	0,00	36,99	100,00	56,00	2,36	5,00	12,00	765,00	44,00	48,00	2,00	2,30	0,97	12,00	19,00	2,20	399,00	418,00	5,00	8,00	4,80	2,20	49,00	49,70	0,97
09:21:05	54,00	78,27	48,20	62,13	55,00	36,97	100,00	54,00	2,42	4,90	12,00	765,00	44,00	48,00	2,20	2,40	1,07	12,00	19,00	2,20	402,00	418,00	5,01	8,00	4,80	2,20	48,90	49,60	1,07
09:26:05	54,00	78,39	48,32	62,53	55,00	36,92	100,00	54,00	2,54	5,00	12,00	765,00	44,00	48,00	2,20	2,50	1,07	12,00	19,00	2,30	402,00	421,00	5,00	8,00	4,82	2,30	48,80	49,50	1,07
09:31:05	54,00	78,76	48,39	63,20	55,00	36,87	100,00	54,00	2,52	4,90	12,00	765,00	44,00	48,00	2,30	2,50	1,12	12,00	19,00	1,90	411,00	421,00	4,99	8,00	4,79	1,90	48,80	49,50	1,12
09:36:05	56,00	79,33	48,03	62,84	57,00	36,80	100,00	56,00	2,51	4,90	12,00	765,00	44,00	48,00	2,30	2,60	1,12	12,00	19,00	2,30	399,00	412,00	5,01	8,00	4,80	2,30	48,80	49,40	1,12
09:41:05	53,00	81,53	49,67	65,22	53,00	36,69	100,00	53,00	2,33	4,50	12,00	765,00	44,00	48,00	2,30	2,50	1,12	12,00	19,00	2,20	391,00	413,00	5,03	8,00	4,79	2,20	49,20	49,50	1,12
09:46:05	54,00	74,29	45,59	59,07	54,00	36,62	100,00	54,00	2,58	5,00	12,00	765,00	44,00	48,00	2,40	2,60	1,17	12,00	19,00	2,10	398,00	414,00	4,99	8,00	4,79	2,10	48,60	49,40	1,17
09:51:05	54,00	73,60	43,88	57,86	55,00	36,55	100,00	54,00	2,63	4,90	12,00	765,00	44,00	48,00	2,40	2,60	1,17	12,00	18,00	2,00	394,00	409,00	5,01	8,00	4,82	2,00	48,70	49,40	1,17
09:56:05	57,00	76,03	45,13	59,73	57,00	36,46	100,00	57,00	2,40	4,90	12,00	765,00	44,00	48,00	2,40	2,60	1,17	12,00	18,00	2,10	400,00	416,00	5,00	8,00	4,82	2,10	48,70	49,40	1,17
10:01:05	56,00	69,97	51,28	59,89	56,00	36,37	100,00	56,00	2,52	4,90	12,00	765,00	44,00	48,00	2,40	2,70	1,17	12,00	18,00	2,20	402,00	411,00	5,01	8,00	4,81	2,20	48,70	49,30	1,17
10:11:04	62,00	71,22	52,50	61,78	63,00	36,15	100,00	62,00	2,85	5,00	12,00	765,00	44,00	48,00	2,40	2,70	1,17	12,00	16,00	2,40	401,00	428,00	5,13	7,00	4,94	2,40	48,60	49,30	1,17
10:16:04	61,00	72,42	52,94	62,14	61,00	36,08	100,00	61,00	3,04	5,00	12,00	765,00	44,00	48,00	2,50	2,70	1,21	12,00	16,00	2,30	402,00	412,00	4,99	7,00	4,80	2,30	48,50	49,30	1,21
10:21:04	66,00	79,57	48,17	63,22	66,00	35,99	100,00	66,00	2,82	5,30	12,00	765,00	43,00	48,00	2,50	2,60	1,21	12,00	18,00	2,20	410,00	382,00	4,89	8,00	4,70	2,20	49,20	49,40	1,21
10:26:04	63,00	77,30	47,79	62,08	64,00	35,97	100,00	63,00	2,90	5,00	12,00	765,00	43,00	48,00	2,50	2,70	1,21	12,00	19,00	2,10	395,00	408,00	4,97	8,00	4,80	2,10	49,50	49,30	1,21
10:31:04	65,00	78,57	47,87	62,31	65,00	35,93	100,00	65,00	2,56	4,90	12,00	765,00	44,00	48,00	2,50	2,70	1,21	12,00	19,00	2,00	406,00	416,00	4,97	8,00	4,80	2,00	48,60	49,30	1,21
10:36:04	66,00	75,44	47,74	61,93	66,00	35,82	100,00	66,00	2,56	5,00	12,00	765,00	43,00	48,00	2,50	2,70	1,21	12,00	19,00	2,10	402,00	414,00	4,94	8,00	4,78	2,10	49,50	49,30	1,21
10:41:04	65,00	76,00	49,15	62,60	65,00	35,77	100,00	65,00	2,73	4,80	12,00	765,00	44,00	48,00	2,50	2,70	1,21	12,00	19,00	2,00	402,00	419,00	4,95	8,00	4,79	2,00	48,70	49,30	1,21
10:46:04	64,00	75,77	47,63	61,71	65,00	35,73	100,00	64,00	2,99	4,80	12,00	766,00	43,00	48,00	2,50	2,70	1,21	12,00	19,00	2,00	405,00	412,00	4,95	8,00	4,81	2,00	49,70	49,20	1,21
10:51:04	66,00	75,23	46,41	60,97	66,00	35,68	100,00	66,00	2,66	4,90	12,00	766,00	44,00	48,00	2,60	2,70	1,26	12,00	19,00	1,90	404,00	414,00	4,94	8,00	4,80	1,90	48,50	49,20	1,26
10:56:04	64,00	75,63	46,30	61,36	65,00	35,64	100,00	64,00	2,41	4,80	12,00	766,00	44,00	48,00	2,60	2,70	1,26	12,00	19,00	2,30	397,00	408,00	4,91	8,00	4,77	2,30	48,60	49,20	1,26
11:01:04	65,00	75,18	45,96	61,24	65,00	35,62	100,00	65,00	2,42	4,80	12,00	766,00	44,00	48,00	2,60	2,70	1,26	12,00	19,00	2,20	404,00	415,00	4,92	8,00	4,80	2,20	48,60	49,20	1,26
11:06:04	64,00	79,68	75,44	77,10	59,00	35,55	100,00	64,00	2,36	4,80	12,00	766,00	44,00	48,00	2,50	2,60	1,21	12,00	19,00	2,40	398,00	410,00	4,91	8,00	4,80	2,40	48,70	49,30	1,21
11:11:04	63,00	76,35	51,13	64,04	63,00	35,51	100,00	63,00	2,50	4,70	12,00	766,00	44,00	48,00	2,40	2,50	1,17	12,00	19,00	1,80	401,00	407,00	4,89	8,00	4,80	1,80	48,90	49,40	1,17
11:16:04	62,00	78,06	45,85	61,02	62,00	35,49	100,00	62,00	2,56	4,80	12,00	766,00	44,00	48,00	2,40	2,50	1,17	12,00	18,00	2,40	402,00	410,00	4,90	8,00	4,82	2,40	48,80	49,40	1,17
11:21:04	63,00	77,53	46,07	61,08	63,00	35,46	100,00	63,00	2,60	4,80	12,00	766,00	44,00	48,00	2,40	2,50	1,17	12,00	18,00	1,90	399,00	403,00	4,88	8,00	4,80	1,90	48,80	49,40	1,17
11:26:04	62,00	79,27	44,81	60,84	63,00	35,57	100,00	62,00	2,58	4,70	12,00	766,00	44,00	48,00	2,40	2,50	1,17	12,00	18,00	2,30	402,00	409,00	4,88	8,00	4,80	2,30	48,90	49,40	1,17
11:31:04	62,00	100,68	42,70	61,44	62,00	35,71	100,00	62,00	2,59	4,80	12,00	766,00	44,00	48,00	2,40	2,50	1,17	12,00	18,00	2,40	400,00	409,00	4,88	8,00	4,80	2,40	48,80	49,40	1,17
11:36:04	61,00	73,93	60,44	67,20	61,00	35,84	100,00	61,00	2,60	4,90	12,00	766,00	43,00	48,00	2,40	2,50	1,17	12,00	18,00	2,30	402,00	410,00	4,88	8,00	4,80	2,30	49,70	49,40	1,17
11:41:04	60,00	75,54	48,62	62,41	61,00	35,97	100,00	60,00	2,59	4,80	12,00	766,00	43,00	47,00	2,40	2,50	1,17	12,00	18,00	2,20	399,00	406,00	4,89	8,00	4,80	2,20	49,80	50,40	1,17
11:46:04	60,00	76,56	47,75	62,55	61,00	36,08	100,00	60,00	2,63	4,90	12,00	766,00	43,00	47,00	2,40	2,50	1,17	12,00	18,00	2,40	399,00	406,00	4,88	8,00	4,80	2,40	49,70	50,40	1,17
11:51:04	60,00	77,11	47,39	62,33	60,00	36,19	100,00	60,00	2,62	4,90	12,00	766,00	43,00	47,00	2,40	2,50	1,17	12,00	18,00	2,30	400,00	407,00	4,88	8,00	4,80	2,30	49,70	50,40	1,17
11:56:04	59,00	77,40	46,80	62,13	59,00	36,31	100,00	59,00	2,67	4,90	12,00	766,00	43,00	47,00	2,40	2,50	1,17	12,00	18,00	2,30	401,00	407,00	4,88	8,00	4,80	2,30	49,70	50,40	1,17
12:01:04	60,00	81,41	45,07	60,86	60,00	36,40	100,00	60,00	2,79	5,00	12,00	766,00	43,00	47,00	2,40	2,50	1,17	12,00	18,00	2,20	400,00	407,00	4,89	8,00	4,81	2,20	49,60	50,40	1,17
12:06:04	59,00	77,55	49,22	62,77	59,00	36,46	100,00	59,00	2,72	4,90	12,00	766,00	43,00	47,00	2,40	2,50	1,17	12,00	19,00	2,40	402,00	409,00	4,88	8,00	4,80	2,40	49,70	50,40	1,17
12:11:04	59,00	73,80	58,30	66,46	59,00	36,46	100,00	59,00	2,74	4,90	12,00	766,00	43,00	47,00	2,40	2,50	1,17	12,00	18,00	2,30	401,00	408,00	4,88	8,00	4,80	2,30	49,70	50,40	1,17
12:16:04	59,00	71,84	67,68	70,26	60,00	36,46	100,00	59,00	3,24	4,90	12,00	766,00	43,00	47,00	2,40	2,50	1,17	12,00	18,00	2,30	385,00	419,00	4,94	8,00	4,83	2,30	49,70	50,30	1,17
12:21:04	61,00	68,99	62,25	65,88	61,00	36,42	100,00	61,00	3,14	5,10	12,00	766,00	43,00	47,00	2,40	2,50	1,17	12,00	19,00	2,40	402,00	410,00	4,89	8,00	4,81	2,40	49,50	50,30	1,17
12:26:04	61,00	67,09	54,03	62,36	62,00	36,46	100,00	61,00	2,97	5,10	12,00	766,00	43,00	47,00	2,40	2,50	1,17	12,00	18,00	2,40	403,00	410,00	4,89	8,00	4,80	2,40	49,50	50,30	1,17
12:31:04	61,00	74,14	56,20	65,83	61,00	36,55	100,00	61,00	2,96	5,00	12,00	766,00	43,00	47,00	2,40	2,50	1,17	12,00	19,00	2,30	402,00	411,00	4,93	8,00	4,81	2,30	49,60	50,30	1,17
12:36:04	61,00	72,28	60,00	67,12	61,00	36,62	100,00	61,00	2,81	5,10	12,00	766,00	43,00	47,00	2,50	2,50	1,21	12,00	19,00	2,50	403,00	411,00	4,91	9,00	4,80	2,50	49,40	50,30	1,21
12:41:04	61,00	78,07	69,47	74,33	19,00	36,69	100,00	61,00	2,84	5,10	12,00	766,00	42,00	47,00	2,40	2,50	1,17	12,00	19,00	2,40	400,00	415,00	4,93	8,00	4,80	2,40	50,50	50,30	1,17
12:46:04	61,00	88,40	40,91	62,28	120,00	36,76	100,00	61,00	2,77	5,20	12,00	765,00	42,00	47,00	2,40	2,50	1,17	12,00	19,00	1,90	400,00	407,00	4,91	8,00	4,80	1,90	50,40	50,30	1,17
12:51:04	61,00	82,68	44,50	62,55	62,00	36,80	100,00	61,00	2,62	5,10	12,00	765,00	42,00	47,00	2,40	2,50	1,17	12,00	19,00	2,30	403,00	413,00	4,93	8,00	4,81	2,30	50,50	50,30	1,17
12:56:04	62,00	82,75	45,04	62,94	62,00	36,85	100,00	62,00	2,62	5,10	12,00	765,00	42,00	47,00	2,50	2,50	1,21	12,00	19,00	2,30	403,00	412,00	4,92	8,00	4,80	2,30	50,40	50,30	1,21
13:01:04	62,00	83,11	45,31	63,11	63,00	36,92	100,00	62,00	2,67	5,30	12,00	765,00	42,00	47,00	2,50	2,50	1,21	12,00	19,00	1,90	398,00	406,00	4,91	8,00	4,80	1,90	50,20	50,20	1,21
13:06:04	62,00	83,11	44,99	63,19	63,00	36,97	100,00	62,00	2,67	5,30	12,00	765,00	42,00	46,00	2,50	2,50	1,21	12,00	19,00	2,40	404,00	415,00	4,91	8,00	4,79	2,40	50,20	51,20	1,21
13:11:04	63,00	82,51	44,52	62,71	63,00	37,01	100,00	63,00	2,70	5,30	12,00	765,00	42,00	47,00	2,50	2,50	1,21	12,00	19,00	2,40	402,00	413,00	4,92	8,00	4,80	2,40	50,20	50,20	1,21
13:16:04	63,00	83,82	45,52	63,74	63,00	37,09	100,00	63,00	2,65	5,30	12,00	765,00	42,00	46,00	2,40	2,50	1,17	12,00	19,00	2,30	404,00	412,00	4,91	8,00	4,80	2,30	50,30	51,20	1,17
13:21:04	63,00	82,57	44,27	62,33	63,00	37,11	100,00	63,00	2,71	5,40	12,00	765,00	42,00	46,00	2,50	2,50	1,21	12,00	19,00	2,30	402,00	413,00	4,92	8,00	4,80	2,30	50,10	51,20	1,21
13:26:04	63,00	82,89	44,41	62,16	64,00	37,16	100,00	63,00	2,71	5,40	12,00	765,00	42,00	46,00	2,50	2,50	1,21	12,00	19,00	2,20	403,00	412,00	4,92	8,00	4,80	2,20	50,10	51,10	1,21
13:31:03	64,00	82,81	44,01	61,92	64,00	37,23	100,00	64,00	2,74	5,40	12,00	765,00	42,00	46,00	2,50	2,50	1,21	12,00	19,00	2,00	399,00	408,00	4,92	8,00	4,80	2,00	50,10	51,10	1,21
13:36:03	64,00	81,91	43,48	61,50	65,00	37,25	100,00	64,00	2,73	5,50	12,00	765,00	42,00	46,00	2,50	2,50	1,21	12,00	19,00	2,20	403,00	413,00	4,92	8,00	4,80	2,20	50,00	51,10	1,21
13:41:03	65,00	81,92	43,04	60,86	65,00	37,25	100,00	65,00	2,76	5,50	12,00	765,00	42,00	46,00	2,50	2,50	1,21	12,00	19,00	2,20	393,00	408,00	4,92	8,00	4,79	2,20	50,00	51,10	1,21
13:46:03	65,00	82,72	43,77	61,55	65,00	37,27	100,00	65,00	2,79	5,50	12,00	765,00	42,00	46,00	2,50	2,50	1,21	12,00	19,00	1,90	401,00	408,00	4,91	8,00	4,80	1,90	50,00	51,00	1,21
13:51:03	65,00	81,68	42,75	60,40	65,00	37,29	100,00	65,00	2,76	5,60	12,00	765,00	42,00	46,00	2,50	2,50	1,21	12,00	19,00	2,30	401,00	413,00	4,92	9,00	4,80	2,30	49,90	51,00	1,21
13:56:03	66,00	81,20	42,48	60,29	66,00	37,32	100,00	66,00	2,78	5,60	12,00	765,00	42,00	46,00	2,50	2,60	1,21	12,00	19,00	1,90	402,00	412,00	4,93	9,00	4,80	1,90	49,90	50,90	1,21
14:01:03	66,00	81,21	42,49	60,11	67,00	37,34	100,00	66,00	2,80	5,60	12,00	765,00	42,00	46,00	2,50	2,60	1,21	12,00	19,00	1,80	402,00	412,00	4,93	8,00	4,80	1,80	49,90	50,80	1,21
14:06:03	66,00	81,60	42,54	60,27	67,00	37,36	100,00	66,00	2,77	5,60	12,00	765,00	42,00	46,00	2,50	2,60	1,21	12,00	19,00	2,40	395,00	412,00	4,92	9,00	4,80	2,40	49,90	50,80	1,21
14:11:03	66,00	81,22	42,29	60,01	67,00	37,39	100,00	66,00	2,78	5,60	12,00	765,00	42,00	46,00	2,50	2,60	1,21	12,00	19,00	2,50	399,00	415,00	4,94	9,00	4,80	2,50	49,90	50,80	1,21
14:16:03	67,00	83,83	44,72	62,70	67,00	37,41	100,00	67,00	2,69	5,70	12,00	765,00	41,00	46,00	2,50	2,60	1,21	12,00	19,00	2,30	400,00	409,00	4,92	9,00	4,78	2,30	50,80	50,80	1,21
14:21:03	67,00	78,47	49,73	63,32	67,00	37,39	100,00	67,00	2,78	5,70	12,00	765,00	42,00	46,00	2,50	2,50	1,21	12,00	19,00	1,90	400,00	409,00	4,92	9,00	4,80	1,90	49,80	50,80	1,21
14:26:03	67,00	82,58	46,05	62,37	67,00	37,44	100,00	67,00	2,75	5,60	12,00	765,00	42,00	46,00	2,50	2,60	1,21	12,00	19,00	2,40	402,00	411,00	4,94	9,00	4,80	2,40	49,90	50,70	1,21
14:31:03	67,00	81,21	45,51	61,41	67,00	37,46	100,00	67,00	2,77	5,70	10,00	765,00	56,00	86,00	1,90	0,90	0,92	12,00	22,00	2,40	442,00	469,00	5,01	9,00	4,77	2,40	36,40	13,00	0,92
14:36:03	66,00	85,90	47,17	64,56	67,00	37,48	100,00	66,00	2,83	5,30	12,00	765,00	48,00	52,00	2,20	2,40	1,07	12,00	19,00	2,50	400,00	414,00	4,96	8,00	4,80	2,50	44,50	45,60	1,07
14:41:03	67,00	83,56	46,12	62,87	67,00	37,51	100,00	67,00	2,83	5,20	12,00	765,00	45,00	49,00	2,40	2,40	1,17	12,00	19,00	2,40	393,00	418,00	4,98	8,00	4,79	2,40	47,40	48,60	1,17
14:46:03	68,00	79,52	39,24	55,36	69,00	37,51	100,00	68,00	2,79	5,30	12,00	764,00	43,00	48,00	2,50	2,50	1,21	12,00	19,00	2,20	405,00	416,00	4,97	8,00	4,80	2,20	49,20	49,50	1,21
14:51:03	67,00	80,73	45,20	61,86	67,00	37,53	100,00	67,00	2,76	5,30	12,00	764,00	42,00	47,00	2,50	2,60	1,21	12,00	19,00	1,80	402,00	416,00	4,97	8,00	4,80	1,80	50,20	50,40	1,21
14:56:03	67,00	82,81	44,39	61,82	67,00	37,56	100,00	67,00	2,74	5,20	12,00	764,00	42,00	47,00	2,50	2,60	1,21	12,00	19,00	2,40	399,00	415,00	4,98	8,00	4,80	2,40	50,30	50,40	1,21
15:01:03	68,00	83,21	44,41	61,82	68,00	37,56	100,00	68,00	2,70	5,20	12,00	764,00	42,00	47,00	2,50	2,60	1,21	12,00	19,00	2,00	402,00	414,00	4,98	8,00	4,80	2,00	50,30	50,40	1,21
15:06:03	68,00	82,97	44,68	62,10	67,00	37,58	100,00	68,00	2,71	5,20	12,00	764,00	42,00	47,00	2,60	2,60	1,26	12,00	19,00	2,00	404,00	415,00	4,99	9,00	4,81	2,00	50,20	50,40	1,26
15:11:03	68,00	82,65	44,50	61,54	68,00	37,58	100,00	68,00	2,73	5,10	12,00	764,00	42,00	47,00	2,60	2,60	1,26	12,00	19,00	2,30	402,00	416,00	4,98	8,00	4,81	2,30	50,30	50,40	1,26
15:16:03	68,00	82,28	44,94	61,81	68,00	37,58	100,00	68,00	2,76	5,10	12,00	764,00	42,00	47,00	2,50	2,60	1,21	12,00	19,00	2,50	402,00	416,00	4,99	9,00	4,81	2,50	50,40	50,40	1,21
15:21:03	68,00	83,09	44,87	62,18	68,00	37,60	100,00	68,00	2,74	5,30	12,00	764,00	42,00	47,00	2,50	2,50	1,21	12,00	19,00	2,10	405,00	416,00	4,98	9,00	4,80	2,10	50,20	50,50	1,21
15:26:03	68,00	80,03	49,09	64,78	69,00	37,60	100,00	68,00	2,72	5,20	12,00	764,00	42,00	46,00	2,40	2,40	1,17	12,00	19,00	2,10	393,00	410,00	4,98	8,00	4,80	2,10	50,40	51,60	1,17
15:31:03	68,00	74,83	50,15	63,12	69,00	37,63	100,00	68,00	2,79	5,20	12,00	764,00	42,00	47,00	2,40	2,40	1,17	12,00	19,00	1,80	398,00	414,00	4,98	9,00	4,81	1,80	50,40	50,60	1,17
15:36:03	69,00	75,93	50,37	63,56	69,00	37,63	100,00	69,00	2,80	5,10	12,00	764,00	42,00	46,00	2,40	2,40	1,17	12,00	19,00	2,50	401,00	416,00	4,97	9,00	4,80	2,50	50,50	51,60	1,17
15:41:03	69,00	75,34	48,81	62,76	70,00	37,65	100,00	69,00	2,77	5,20	12,00	764,00	42,00	47,00	2,40	2,40	1,17	12,00	19,00	1,80	398,00	417,00	4,98	9,00	4,79	1,80	50,40	50,60	1,17
15:46:03	70,00	-32766,00	-32766,00	-32766,00	0,00	37,65	100,00	70,00	2,96	5,20	12,00	764,00	42,00	46,00	2,30	2,40	1,12	12,00	19,00	1,80	400,00	418,00	4,95	9,00	4,79	1,80	50,50	51,60	1,12
15:51:03	69,00	84,56	46,98	64,28	70,00	37,65	100,00	69,00	2,80	5,30	12,00	764,00	42,00	46,00	2,40	2,40	1,17	12,00	19,00	2,40	403,00	414,00	4,96	9,00	4,80	2,40	50,30	51,60	1,17
15:56:03	70,00	84,19	47,35	64,55	71,00	37,68	100,00	70,00	2,81	5,20	12,00	764,00	42,00	46,00	2,30	2,40	1,12	12,00	19,00	2,40	401,00	414,00	4,96	9,00	4,80	2,40	50,50	51,60	1,12
16:01:03	71,00	83,62	47,78	64,61	71,00	37,68	100,00	71,00	2,83	5,30	12,00	764,00	41,00	46,00	2,30	2,40	1,12	12,00	19,00	2,20	400,00	412,00	4,96	8,00	4,80	2,20	51,40	51,60	1,12
