# Supplementary material for: The unsuitability of implantable Doppler probes for the early detection of renal vascular complications – a porcine model for prevention of renal transplant loss
Source: PLoS One. 2017 May 25;12(5):e0178301. doi: 10.1371/journal.pone.0178301 (PMC5444816; doi:10.1371/journal.pone.0178301)
Supplement: S1 Data — (ZIP) [file pone.0178301.s001.zip › Supporting Information/Art. 1 d. 04.06.13/CAM 04.062.asc]

04-06-2013 16:05:23	Trend	1370361923
Time	HR	P1sys	P1dia	P1mean	PR(P1)	T1	SpO2	PR(SpO2)	SpO2_ir	EtCO2	RR(CO2)	Pamb	FeO2	FiO2	FeAA	FiAA	MAC	RR(Spiro)	Ppeak	PEEP	TVinsp	TVexp	MVexp	Pmean	MVinsp	PEEPe	FeBal	FiBal	MACage
16:05:23	71,00	86,67	46,92	63,92	72,00	37,70	100,00	71,00	2,83	5,20	12,00	764,00	42,00	46,00	2,30	2,30	1,12	12,00	19,00	1,80	399,00	413,00	4,96	8,00	4,81	1,80	50,50	51,70	1,12
16:05:43	72,00	84,15	47,27	64,35	72,00	37,70	100,00	72,00	2,84	5,20	12,00	764,00	42,00	46,00	2,30	2,40	1,12	12,00	19,00	1,70	397,00	411,00	4,96	8,00	4,80	1,70	50,50	51,60	1,12
16:10:43	72,00	83,20	47,42	64,20	73,00	37,70	100,00	72,00	2,82	5,30	12,00	764,00	41,00	46,00	2,30	2,30	1,12	12,00	19,00	2,50	399,00	412,00	4,96	8,00	4,81	2,50	51,40	51,70	1,12
16:15:43	73,00	-32766,00	-32766,00	-32766,00	0,00	37,72	100,00	73,00	2,85	5,20	12,00	764,00	41,00	46,00	2,40	2,30	1,17	12,00	19,00	2,30	402,00	414,00	4,96	9,00	4,80	2,30	51,40	51,70	1,17
16:20:43	73,00	83,94	46,02	63,80	73,00	37,70	100,00	73,00	2,87	5,30	12,00	764,00	41,00	46,00	2,40	2,30	1,17	12,00	19,00	1,80	402,00	416,00	4,95	9,00	4,80	1,80	51,30	51,70	1,17
16:25:43	73,00	83,95	45,77	63,33	74,00	37,70	100,00	73,00	2,85	5,40	12,00	764,00	41,00	46,00	2,30	2,40	1,12	12,00	19,00	2,30	399,00	410,00	4,95	8,00	4,80	2,30	51,30	51,60	1,12
16:30:43	73,00	84,68	45,89	63,65	73,00	37,72	100,00	73,00	2,82	5,30	12,00	764,00	41,00	46,00	2,30	2,30	1,12	12,00	19,00	1,80	398,00	411,00	4,95	8,00	4,80	1,80	51,40	51,70	1,12
16:35:43	71,00	81,18	42,91	59,87	71,00	37,72	100,00	71,00	3,03	5,40	12,00	764,00	41,00	46,00	2,30	2,40	1,12	12,00	19,00	2,50	401,00	414,00	4,96	9,00	4,81	2,50	51,30	51,60	1,12
16:40:43	71,00	80,78	43,11	60,39	71,00	37,75	100,00	71,00	3,01	5,20	12,00	764,00	42,00	46,00	2,30	2,40	1,12	12,00	19,00	1,70	398,00	412,00	4,96	9,00	4,81	1,70	50,50	51,60	1,12
16:45:43	73,00	79,30	44,77	59,99	73,00	37,77	100,00	73,00	2,99	5,50	12,00	764,00	41,00	46,00	2,30	2,30	1,12	12,00	19,00	2,40	399,00	410,00	4,94	9,00	4,80	2,40	51,20	51,70	1,12
16:55:42	73,00	83,82	46,48	63,53	73,00	37,75	100,00	73,00	2,87	5,20	12,00	764,00	42,00	46,00	2,30	2,30	1,12	12,00	19,00	1,80	397,00	410,00	4,94	9,00	4,80	1,80	50,50	51,70	1,12
17:00:42	74,00	83,65	45,77	63,18	75,00	37,72	100,00	74,00	2,92	5,40	12,00	764,00	41,00	46,00	2,30	2,30	1,12	12,00	19,00	1,80	404,00	412,00	4,95	9,00	4,80	1,80	51,30	51,70	1,12
17:05:42	77,00	81,38	45,16	60,84	78,00	37,65	100,00	77,00	2,99	5,50	12,00	764,00	40,00	45,00	2,30	2,30	1,12	12,00	19,00	2,40	402,00	408,00	4,95	8,00	4,81	2,40	52,20	52,70	1,12
17:10:42	80,00	81,76	45,71	61,10	81,00	37,58	100,00	80,00	3,08	5,80	12,00	764,00	39,00	45,00	2,40	2,40	1,17	12,00	20,00	1,80	399,00	419,00	4,97	9,00	4,77	1,80	52,80	52,60	1,17
17:15:42	80,00	83,27	47,12	63,01	80,00	37,58	100,00	80,00	2,75	5,50	12,00	764,00	40,00	45,00	2,30	2,30	1,12	12,00	19,00	1,90	377,00	388,00	4,93	8,00	4,78	1,90	52,20	52,70	1,12
