# Supplementary material for: The unsuitability of implantable Doppler probes for the early detection of renal vascular complications – a porcine model for prevention of renal transplant loss
Source: PLoS One. 2017 May 25;12(5):e0178301. doi: 10.1371/journal.pone.0178301 (PMC5444816; doi:10.1371/journal.pone.0178301)
Supplement: S1 Data — (ZIP) [file pone.0178301.s001.zip › Supporting Information/Art. 2 d. 20.08.13/An├astesiskema art. 2. d.20.08.13.xlsx]

## Sheet: Sheet1
Anæstesiskema Gris nr. 15, art. Kont. 2
Gris på leje kl. 08.05
Vægt:39,4									t=0	30	60	90	120	150	180	210	240	270	300
Tidspunkt	08:15:00	08:30:00	09:00:00	09:30:00	10:00:00	10:30:00	10:45:00	11:15:00	11:45:00	12:15:00	12:45:00	13:15:00	13:45:00	14:15:00	14:45:00	15:15:00	15:45:00	16:15:00	16:45:00
Medicin
Fentanyl Bolus - 10 mL
Fentanyl - 10 ml/h
Cefuroxim 750 mg
S-ketamin + dormicum 7+3 mL
S-ketamin
Saltvand - 500 mL/h							1000		500		1000
Glukose:
Respirator
MAC - 1,1-1,4	1.2	1.6	1.3	1.3	1.3	1.3	1.3	1.3	1.4	1.4	1.4	1.4	1.4	1.4	1.4	1.3	1.3	1.3	1.3
E-CO2	4.6	4.7	4.9	4.7	4.7	4.7	4.8	4.9	5	5.1	5.2	5.5	5.2	4.9	5.3	5.2	5.1	5	4.9
TV - 400 mL													14	12
RF - 12
Værdier
Blodtryk Sys						79	82	88	87	83	81	84	82	83	83	83	82	79	75
Blodtryk dia						46	44	47	49	47	45	46	45	47	47	43	47	44	40
MAP						62	62	67	69	64	61	64	62	64	63	63	64	60	55
Puls	47	45	53	62	66	72	71	75	75	78	77	77	78	76	72	71	69	69	68
SAT-O2	100	100	100	100	100	100	100	100	100	100	100	99	99	100	100	100	100	100	100
Temperatur	36.2	36.2	36	35.8	35.6	35.5	35.5	35.6	36	36.5	37	37.3	37.7	37.7	37.6	37.4	37.2	37.2	37.2
Diurese - Ve										35	30	39	51	3	0	0	0	0	0
Diurese - Hø										25	27	32	50	69	74	92	112	132	122
A-gas
pH						7.444	7.448	7.425	7.43	7.429	7.418	7.399	7.432	7.427	7.411	7.404	7.397	7.381	7.389
pO2						19.7	20.5	18.9	18.5	18	17.9	17.7	18.4	18.8	19.5	19.9	20.2	19.8	20.1
pCO2						4.96	5.01	5.16	4.88	5.65	5.44	5.62	5.35	5.43	5.24	5.24	5.33
Base excess						1.4	1.9	1	0.1	3.4	1.7	1.2	2.3	2.3	0.4	-0.1	-0.2
HCO3						25.8	26.3	25.4	24.7	27.4	26	25.4	26.5	26.5	24.8	24.4	24.3
Na						139	139	139	139	139	139	139	139	139	138	138	138	139	139
K						4	4.2	4.1	4.1	4.3	4.4	4.4	4.5	4.6	4.6	4.6	4.6	4.7	4.7
Glu						4.3	4.1	4.2	3.9	4.1	4.5	4.8	4.5	4.4	3.6	3.3	2.7	2.4	1.9
Lac						0.7	0.7	0.7	0.6	0.6	0.5	0.5	0.5	0.5	0.4	0.4	0.4	0.3	0.3
Bemærkninger
Flow
Art Cook død kl. 16.00									x	x	x	x	x	x	x	x	x
Venøs Cook									x	x	x	x	x	x	x	x	x	x	x
										MD glas 1 påsættes

## Sheet: Flow
	Kl	t=	flow
	11:45:00	0	143
	12:00:00	15	169
	12:15:00	30	174
	12:30:00	45	192
	12:45:00	60	211
	13:00:00	75	215
	13:15:00	90	219
	13:30:00	105	227
	13:45:00	120	213
	14:00:00	135	0
	14:15:00	150	0
	14:30:00	165	0
	14:45:00	180	0
	15:00:00	195	0
	15:15:00	210	0
	15:30:00	225	0
	15:45:00	240	0
	16:00:00	255	0
	16:15:00	270	1
	16:30:00	285	1
	16:45:00	300	1
