# Supplementary material for: The unsuitability of implantable Doppler probes for the early detection of renal vascular complications – a porcine model for prevention of renal transplant loss
Source: PLoS One. 2017 May 25;12(5):e0178301. doi: 10.1371/journal.pone.0178301 (PMC5444816; doi:10.1371/journal.pone.0178301)
Supplement: S1 Data — (ZIP) [file pone.0178301.s001.zip › Supporting Information/Art. 3 d. 10.09.13/10.09.13.asc]

10/09/2013 07:43:22	Trend	1378799002
Time	HR	ST1	P1sys	P1dia	P1mean	T2	SpO2	PR(SpO2)	SpO2_ir	EtCO2	RR(CO2)	Pamb	FeO2	FiO2	MAC	RR(Spiro)	Ppeak	PEEP	TVinsp	TVexp	MVexp	ST(II)	Pmean	MVinsp	PEEPe	FeBal	FiBal
07:43:22	-32767.00	-32767.00	2.13	1.95	2.04	24.32	-32767.00	-32766.00	-32766.00	-32767.00	-32767.00	-32767.00	-32767.00	-32767.00	0.00	-32767.00	20.00	9.90	-32767.00	-32767.00	-32767.00	87.04	4.00	-32767.00	9.90	-32767.00	-32767.00
07:43:33	-32767.00	-32767.00	2.12	1.97	2.04	24.32	-32767.00	-32766.00	-32766.00	-32767.00	-32767.00	-32767.00	-32767.00	-32767.00	0.00	-32767.00	20.00	9.90	-32767.00	-32767.00	-32767.00	87.04	4.00	-32767.00	9.90	-32767.00	-32767.00
07:44:33	-32767.00	-32767.00	2.13	1.96	2.05	24.33	-32767.00	-32766.00	-32766.00	0.00	0.00	759.00	76.00	76.00	0.14	-32767.00	24.00	-32767.00	-32767.00	-32767.00	-32767.00	87.04	16.00	-32767.00	-32767.00	23.70	23.70
07:45:33	-32767.00	-32767.00	2.10	1.92	2.00	24.32	-32767.00	-32766.00	-32766.00	0.00	0.00	759.00	100.00	90.00	0.00	7.00	12.00	2.50	183.00	155.00	0.45	87.04	6.00	1.66	2.50	0.00	10.00
07:46:33	-32767.00	-32767.00	2.12	1.93	2.03	24.37	-32767.00	-32766.00	-32766.00	0.00	0.00	759.00	99.00	99.00	0.00	12.00	29.00	2.70	505.00	489.00	4.75	87.04	12.00	5.00	2.70	1.00	1.00
07:47:33	-32767.00	-32767.00	2.07	1.89	1.97	24.37	-32767.00	-32766.00	-32766.00	0.00	0.00	759.00	99.00	99.00	0.00	12.00	28.00	2.70	506.00	488.00	5.87	87.04	12.00	6.06	2.70	1.00	1.00
07:48:33	-32767.00	-32767.00	2.12	1.94	2.03	24.34	-32767.00	-32766.00	-32766.00	0.00	0.00	759.00	99.00	99.00	0.00	12.00	28.00	2.70	505.00	487.00	5.85	87.04	12.00	6.06	2.70	1.00	1.00
07:49:33	-32767.00	-32767.00	2.11	1.93	2.02	24.27	-32767.00	-32766.00	-32766.00	0.00	0.00	759.00	99.00	99.00	0.00	12.00	28.00	2.70	503.00	486.00	5.84	87.04	12.00	6.06	2.70	1.00	1.00
07:50:33	-32767.00	-32767.00	2.10	1.92	2.01	24.20	-32767.00	-32766.00	-32766.00	0.00	0.00	759.00	99.00	99.00	0.00	12.00	28.00	2.70	504.00	487.00	5.84	87.04	12.00	6.05	2.70	1.00	1.00
07:51:33	-32767.00	-32767.00	2.10	1.90	1.99	24.15	-32767.00	-32766.00	-32766.00	0.00	0.00	759.00	99.00	99.00	0.00	12.00	28.00	2.70	502.00	484.00	5.83	87.04	12.00	6.05	2.70	1.00	1.00
07:52:33	-32767.00	-32767.00	2.03	1.87	1.95	24.18	-32767.00	-32766.00	-32766.00	0.00	0.00	759.00	99.00	99.00	0.00	12.00	28.00	2.70	501.00	484.00	5.84	87.04	12.00	6.04	2.70	1.00	1.00
07:53:33	-32767.00	-32767.00	2.14	1.95	2.04	24.15	-32767.00	-32766.00	-32766.00	0.00	0.00	759.00	99.00	99.00	0.00	12.00	28.00	2.70	502.00	485.00	5.82	87.04	12.00	6.04	2.70	1.00	1.00
07:54:33	-32767.00	-32767.00	2.15	1.95	2.05	24.15	-32767.00	-32766.00	-32766.00	0.00	0.00	759.00	99.00	99.00	0.00	12.00	28.00	2.70	504.00	484.00	5.82	87.04	12.00	6.05	2.70	1.00	1.00
07:55:33	-32767.00	-32767.00	2.15	1.95	2.05	24.14	-32767.00	-32766.00	-32766.00	0.00	0.00	759.00	99.00	99.00	0.00	12.00	28.00	2.70	504.00	484.00	5.82	87.04	12.00	6.05	2.70	1.00	1.00
07:56:33	-32767.00	-32767.00	2.11	1.95	2.04	24.14	-32767.00	-32766.00	-32766.00	0.00	0.00	759.00	99.00	99.00	0.00	12.00	28.00	2.70	505.00	487.00	5.82	87.04	12.00	6.04	2.70	1.00	1.00
07:57:33	-32767.00	-32767.00	2.12	1.91	2.02	24.15	-32767.00	-32766.00	-32766.00	0.00	0.00	759.00	99.00	99.00	0.00	12.00	28.00	2.70	504.00	486.00	5.83	87.04	12.00	6.05	2.70	1.00	1.00
07:58:33	-32767.00	-32767.00	2.10	1.92	2.01	24.14	-32767.00	-32766.00	-32766.00	0.00	0.00	759.00	99.00	99.00	0.00	12.00	28.00	2.70	502.00	485.00	5.83	87.04	12.00	6.05	2.70	1.00	1.00
07:59:33	-32767.00	-32767.00	2.08	1.91	2.00	24.10	-32767.00	-32766.00	-32766.00	0.00	0.00	759.00	99.00	99.00	0.00	12.00	28.00	2.70	504.00	486.00	5.83	87.04	12.00	6.05	2.70	1.00	1.00
08:00:33	-32767.00	-32767.00	2.09	1.91	2.00	24.10	-32767.00	-32766.00	-32766.00	0.00	0.00	759.00	99.00	99.00	0.00	12.00	28.00	2.70	504.00	485.00	5.82	87.04	12.00	6.05	2.70	1.00	1.00
08:01:33	-32767.00	-32767.00	2.11	1.93	2.03	24.11	-32767.00	-32766.00	-32766.00	0.00	0.00	759.00	99.00	99.00	0.00	12.00	28.00	2.70	506.00	487.00	5.83	87.04	12.00	6.05	2.70	1.00	1.00
08:02:33	-32767.00	-32767.00	2.13	1.95	2.04	24.12	-32767.00	-32766.00	-32766.00	0.00	0.00	759.00	99.00	99.00	0.00	12.00	28.00	2.70	504.00	486.00	5.83	87.04	12.00	6.05	2.70	1.00	1.00
08:03:33	-32767.00	-32767.00	2.13	1.95	2.04	24.11	-32767.00	-32766.00	-32766.00	0.00	0.00	759.00	99.00	99.00	0.00	12.00	28.00	2.80	504.00	484.00	5.82	87.04	12.00	6.06	2.80	1.00	1.00
08:04:33	-32767.00	-32767.00	2.11	1.93	2.02	24.15	-32767.00	-32766.00	-32766.00	0.00	0.00	759.00	99.00	99.00	0.00	12.00	28.00	2.80	505.00	485.00	5.81	87.04	12.00	6.05	2.80	1.00	1.00
08:05:33	-32767.00	-32767.00	2.11	1.93	2.01	24.14	-32767.00	-32766.00	-32766.00	0.00	0.00	759.00	99.00	99.00	0.00	12.00	28.00	2.80	505.00	485.00	5.82	87.04	12.00	6.04	2.80	1.00	1.00
08:06:33	-32767.00	-32767.00	2.10	1.92	2.00	24.10	-32767.00	-32766.00	-32766.00	0.00	0.00	759.00	98.00	99.00	0.00	12.00	28.00	2.80	504.00	486.00	5.82	87.04	12.00	6.04	2.80	2.00	1.00
08:07:33	-32767.00	-32767.00	2.09	1.90	1.99	24.11	-32767.00	-32766.00	-32766.00	0.00	0.00	759.00	98.00	98.00	0.00	12.00	28.00	2.80	503.00	485.00	5.84	87.04	12.00	6.04	2.80	2.00	2.00
08:08:33	-32767.00	-32767.00	2.08	1.89	1.98	24.15	-32767.00	-32766.00	-32766.00	0.00	0.00	759.00	98.00	98.00	0.00	12.00	28.00	2.80	502.00	483.00	5.81	87.04	12.00	6.04	2.80	2.00	2.00
08:09:33	-32767.00	-32767.00	2.00	1.83	1.91	24.16	-32767.00	-32766.00	-32766.00	0.00	0.00	759.00	98.00	98.00	0.00	12.00	28.00	2.80	504.00	483.00	5.81	87.04	12.00	6.03	2.80	2.00	2.00
08:10:33	-32767.00	-32767.00	2.13	1.94	2.04	24.23	-32767.00	-32766.00	-32766.00	0.00	0.00	759.00	98.00	98.00	0.00	12.00	28.00	2.80	500.00	482.00	5.81	87.04	12.00	6.04	2.80	2.00	2.00
08:11:33	-32767.00	-32767.00	2.17	1.97	2.05	24.23	-32767.00	-32766.00	-32766.00	0.00	0.00	759.00	98.00	98.00	0.00	12.00	28.00	2.80	505.00	487.00	5.81	87.04	12.00	6.03	2.80	2.00	2.00
08:12:33	-32767.00	-32767.00	2.14	1.96	2.04	24.18	-32767.00	-32766.00	-32766.00	0.00	0.00	759.00	98.00	98.00	0.00	12.00	28.00	2.80	503.00	484.00	5.82	87.04	12.00	6.04	2.80	2.00	2.00
08:13:33	-32767.00	-32767.00	2.12	1.93	2.03	24.19	-32767.00	-32766.00	-32766.00	0.00	0.00	759.00	98.00	98.00	0.00	12.00	28.00	2.80	502.00	484.00	5.82	87.04	12.00	6.04	2.80	2.00	2.00
08:14:33	-32767.00	-32767.00	2.11	1.92	2.01	24.23	-32767.00	-32766.00	-32766.00	0.00	0.00	759.00	98.00	98.00	0.00	12.00	28.00	2.80	503.00	486.00	5.82	87.04	12.00	6.04	2.80	2.00	2.00
08:15:33	-32767.00	-32767.00	2.09	1.90	2.00	24.21	-32767.00	-32766.00	-32766.00	0.00	0.00	759.00	98.00	98.00	0.00	12.00	28.00	2.80	503.00	485.00	5.83	87.04	12.00	6.04	2.80	2.00	2.00
08:16:33	-32767.00	-32767.00	2.09	1.90	2.00	24.18	-32767.00	-32766.00	-32766.00	0.00	0.00	759.00	98.00	98.00	0.00	12.00	28.00	2.80	506.00	487.00	5.83	87.04	12.00	6.04	2.80	2.00	2.00
08:17:33	-32767.00	-32767.00	2.08	1.90	1.98	24.18	-32767.00	-32766.00	-32766.00	0.00	0.00	759.00	98.00	98.00	0.00	12.00	28.00	2.80	504.00	484.00	5.82	87.04	12.00	6.05	2.80	2.00	2.00
08:18:33	-32767.00	-32767.00	2.05	1.88	1.96	24.20	-32767.00	-32766.00	-32766.00	0.00	0.00	759.00	97.00	97.00	0.00	12.00	28.00	2.80	502.00	484.00	5.82	87.04	12.00	6.05	2.80	3.00	3.00
08:19:33	-32767.00	-32767.00	2.15	1.98	2.06	24.18	-32767.00	-32766.00	-32766.00	4.80	0.00	759.00	61.00	91.00	0.00	13.00	22.00	2.90	616.00	586.00	5.83	87.04	8.00	6.94	2.90	34.20	9.00
08:20:33	53.00	-32767.00	2.16	1.98	2.07	23.97	100.00	53.00	2.06	4.50	12.00	759.00	88.00	93.00	2.39	12.00	18.00	3.30	492.00	484.00	5.67	87.04	9.00	6.17	3.30	2.60	0.90
08:21:33	48.00	-32767.00	2.15	1.96	2.06	23.99	100.00	48.00	1.59	4.20	12.00	759.00	90.00	96.00	1.90	12.00	19.00	2.90	509.00	522.00	5.90	87.04	9.00	5.93	2.90	1.90	1.50
08:22:33	45.00	-32767.00	2.14	1.94	2.04	35.42	100.00	45.00	1.87	4.10	12.00	759.00	92.00	96.00	0.97	12.00	18.00	3.20	503.00	504.00	6.12	87.04	9.00	6.06	3.20	1.90	2.00
08:23:33	43.00	-32767.00	2.11	1.95	2.03	36.80	100.00	43.00	1.40	4.10	12.00	759.00	85.00	87.00	1.07	12.00	17.00	2.10	499.00	558.00	6.08	87.04	7.00	6.06	2.10	8.70	10.50
08:24:33	43.00	-32767.00	2.12	1.92	2.02	36.92	100.00	43.00	1.36	4.00	12.00	759.00	78.00	81.00	1.12	12.00	17.00	2.20	497.00	490.00	5.95	87.04	7.00	6.00	2.20	15.70	16.50
08:25:33	43.00	-32767.00	2.10	1.93	2.01	36.94	100.00	43.00	1.35	4.10	12.00	759.00	72.00	75.00	1.17	12.00	17.00	2.10	500.00	494.00	5.92	87.04	8.00	5.99	2.10	21.50	22.50
08:26:33	42.00	-32767.00	2.10	1.92	2.00	37.01	100.00	42.00	1.28	4.00	12.00	759.00	67.00	70.00	1.17	12.00	17.00	2.20	497.00	496.00	5.93	87.04	8.00	5.99	2.20	26.60	27.40
08:27:33	42.00	-32767.00	2.13	1.96	2.04	37.04	100.00	42.00	1.25	4.70	12.00	759.00	61.00	65.00	1.21	12.00	15.00	1.60	418.00	400.00	5.11	87.04	7.00	5.18	1.60	31.80	32.20
08:28:33	42.00	-32767.00	2.25	1.96	2.09	37.04	100.00	42.00	1.27	4.70	12.00	759.00	57.00	61.00	1.21	12.00	15.00	2.10	380.00	404.00	4.72	87.04	7.00	4.81	2.10	35.80	36.20
08:29:33	42.00	-32767.00	2.23	1.98	2.09	37.06	100.00	42.00	1.19	4.70	12.00	759.00	54.00	57.00	1.26	12.00	15.00	1.80	399.00	383.00	4.71	87.04	7.00	4.78	1.80	38.70	40.10
08:30:33	43.00	-32767.00	2.16	1.97	2.07	37.09	100.00	43.00	1.27	5.00	12.00	759.00	51.00	55.00	1.26	12.00	16.00	2.00	417.00	411.00	4.71	87.04	7.00	4.77	2.00	41.40	42.00
08:31:33	42.00	-32767.00	2.15	1.97	2.06	37.09	100.00	42.00	1.13	5.00	12.00	759.00	48.00	52.00	1.26	12.00	14.00	2.20	391.00	392.00	4.76	87.04	7.00	4.87	2.20	44.40	45.10
08:32:33	43.00	-32767.00	2.17	1.94	2.05	37.09	100.00	43.00	1.13	5.10	12.00	759.00	46.00	50.00	1.31	12.00	15.00	2.10	410.00	415.00	4.76	87.04	7.00	4.79	2.10	46.20	47.00
08:33:33	43.00	-32767.00	2.13	1.96	2.05	37.09	100.00	43.00	1.18	5.20	12.00	759.00	44.00	49.00	1.31	12.00	14.00	1.90	394.00	401.00	4.81	87.04	7.00	4.83	1.90	48.10	48.00
08:34:33	43.00	-32767.00	2.14	1.93	2.04	37.11	100.00	43.00	1.24	5.10	12.00	759.00	43.00	47.00	1.31	12.00	14.00	2.30	405.00	406.00	4.83	87.04	6.00	4.81	2.30	49.20	49.90
08:35:33	44.00	-32767.00	2.11	1.93	2.02	37.11	100.00	44.00	1.20	5.20	12.00	759.00	41.00	46.00	1.36	12.00	14.00	2.10	394.00	397.00	4.77	87.04	7.00	4.78	2.10	51.00	50.90
08:36:33	44.00	-32767.00	2.20	2.02	2.10	37.11	100.00	44.00	1.22	5.10	12.00	759.00	40.00	45.00	1.36	12.00	15.00	2.10	396.00	395.00	4.80	87.04	7.00	4.80	2.10	52.10	51.90
08:37:33	44.00	-32767.00	2.18	2.01	2.09	37.11	100.00	44.00	1.53	5.30	12.00	762.00	39.00	44.00	1.36	13.00	15.00	2.00	359.00	376.00	4.85	87.04	7.00	4.76	2.00	52.90	52.80
08:38:33	45.00	-32767.00	2.16	1.98	2.07	37.11	100.00	45.00	1.45	5.20	12.00	762.00	38.00	43.00	1.36	12.00	16.00	1.70	342.00	334.00	4.75	87.04	7.00	4.68	1.70	54.00	53.90
08:39:33	47.00	-32767.00	2.16	1.98	2.06	37.11	100.00	47.00	1.46	5.50	12.00	762.00	37.00	43.00	1.36	12.00	17.00	2.00	436.00	437.00	4.79	87.04	7.00	4.77	2.00	54.70	53.80
08:40:33	47.00	-32767.00	2.15	1.97	2.05	37.13	100.00	47.00	1.51	5.50	12.00	762.00	36.00	42.00	1.41	12.00	16.00	2.20	402.00	408.00	4.88	87.04	7.00	4.87	2.20	55.60	54.80
08:41:33	47.00	-32767.00	2.13	1.95	2.03	37.13	100.00	47.00	1.52	5.40	12.00	762.00	36.00	41.00	1.36	12.00	17.00	2.00	404.00	418.00	4.81	87.04	7.00	4.77	2.00	55.80	55.80
08:42:33	48.00	-32767.00	2.11	1.91	2.02	37.13	100.00	48.00	1.53	5.40	12.00	762.00	35.00	41.00	1.36	12.00	16.00	2.00	403.00	415.00	4.90	87.04	7.00	4.81	2.00	56.80	55.80
08:43:33	48.00	-32767.00	2.09	1.90	1.98	37.13	100.00	48.00	1.57	5.50	12.00	762.00	35.00	40.00	1.41	12.00	16.00	2.20	403.00	399.00	4.85	87.04	7.00	4.83	2.20	56.60	56.80
08:44:33	48.00	-32767.00	2.17	2.00	2.09	37.16	100.00	48.00	1.61	5.50	12.00	762.00	34.00	40.00	1.36	12.00	16.00	2.10	447.00	440.00	4.90	87.04	7.00	4.83	2.10	57.70	56.80
08:45:33	52.00	-32767.00	2.18	2.00	2.09	37.16	100.00	52.00	1.67	5.50	12.00	762.00	34.00	40.00	1.41	12.00	15.00	1.80	397.00	401.00	4.91	87.04	7.00	4.87	1.80	57.60	56.80
08:46:33	53.00	-32767.00	2.18	1.99	2.08	37.16	100.00	53.00	1.83	5.60	12.00	762.00	33.00	39.00	1.41	12.00	15.00	2.20	414.00	408.00	4.82	87.04	7.00	4.80	2.20	58.50	57.80
08:47:33	49.00	-32767.00	2.16	1.96	2.06	37.16	100.00	49.00	1.77	5.60	12.00	762.00	33.00	39.00	1.41	12.00	16.00	1.20	353.00	361.00	4.81	87.04	7.00	4.73	1.20	58.50	57.80
08:48:33	50.00	-32767.00	2.16	1.97	2.06	37.16	100.00	50.00	1.71	5.10	13.00	762.00	34.00	39.00	1.41	13.00	17.00	2.10	412.00	424.00	5.53	87.04	8.00	5.37	2.10	58.00	57.90
08:49:33	53.00	-32767.00	1.64	1.45	1.55	37.16	100.00	53.00	1.91	5.30	14.00	762.00	33.00	39.00	1.36	14.00	18.00	1.50	407.00	358.00	5.66	87.04	7.00	5.60	1.50	58.90	58.00
08:50:33	53.00	-32767.00	77.45	41.32	55.95	37.16	100.00	53.00	2.10	5.50	14.00	762.00	33.00	38.00	1.31	14.00	18.00	1.70	396.00	419.00	5.72	87.04	8.00	5.63	1.70	58.80	59.00
08:51:33	54.00	-32767.00	77.37	44.77	58.52	37.16	100.00	55.00	2.21	5.30	14.00	762.00	33.00	38.00	1.31	14.00	17.00	2.20	378.00	382.00	5.73	87.04	7.00	5.64	2.20	59.00	59.10
08:52:33	53.00	-32767.00	77.91	43.74	57.26	37.16	100.00	53.00	2.16	5.50	14.00	762.00	33.00	38.00	1.31	14.00	17.00	2.20	392.00	399.00	5.65	87.04	8.00	5.56	2.20	58.80	59.10
08:53:33	52.00	-32767.00	0.04	-0.08	-0.05	37.16	100.00	52.00	2.09	5.30	14.00	762.00	32.00	38.00	1.31	14.00	17.00	2.00	396.00	402.00	5.75	87.04	8.00	5.60	2.00	60.00	59.10
08:54:33	51.00	-32767.00	63.73	40.38	51.38	37.16	100.00	51.00	2.06	5.20	14.00	762.00	33.00	38.00	1.26	14.00	17.00	2.30	397.00	409.00	5.70	87.04	8.00	5.59	2.30	59.20	59.10
08:55:33	50.00	-32767.00	68.26	38.07	62.35	37.16	100.00	50.00	2.07	5.10	14.00	762.00	33.00	38.00	1.26	14.00	17.00	2.10	389.00	393.00	5.74	87.04	7.00	5.63	2.10	59.30	59.10
08:56:33	50.00	-32767.00	68.63	40.99	53.56	37.16	100.00	50.00	1.99	5.20	14.00	762.00	32.00	38.00	1.31	14.00	18.00	2.00	384.00	380.00	5.66	87.04	8.00	5.53	2.00	60.10	59.20
08:57:33	50.00	-32767.00	67.06	39.92	52.40	37.16	100.00	50.00	2.05	5.10	14.00	762.00	33.00	38.00	1.26	14.00	17.00	2.10	399.00	410.00	5.74	87.04	8.00	5.64	2.10	59.30	59.20
08:58:33	50.00	-32767.00	67.09	39.64	52.23	37.16	100.00	50.00	2.02	5.10	14.00	762.00	33.00	38.00	1.26	14.00	17.00	2.30	413.00	422.00	5.74	87.04	8.00	5.61	2.30	59.30	59.20
08:59:33	50.00	-32767.00	68.30	41.05	53.25	37.16	100.00	50.00	2.25	5.00	14.00	762.00	33.00	38.00	1.26	14.00	19.00	2.20	408.00	417.00	5.73	87.04	8.00	5.59	2.20	59.40	59.10
09:00:33	50.00	-32767.00	71.47	44.25	55.93	37.13	100.00	50.00	2.13	5.00	14.00	762.00	32.00	37.00	1.26	14.00	20.00	1.50	405.00	422.00	5.81	87.04	8.00	5.57	1.50	60.40	60.20
09:01:33	51.00	-32767.00	76.24	35.43	53.14	37.13	100.00	51.00	2.06	5.10	14.00	762.00	32.00	38.00	1.26	14.00	20.00	2.00	398.00	407.00	5.67	87.04	9.00	5.58	2.00	60.30	59.20
09:02:33	51.00	-32767.00	82.87	42.51	57.48	37.13	100.00	51.00	2.11	5.10	14.00	762.00	32.00	38.00	1.26	14.00	20.00	2.20	398.00	406.00	5.73	87.04	9.00	5.60	2.20	60.30	59.20
09:03:33	52.00	-32767.00	74.04	45.11	58.48	37.13	100.00	52.00	2.15	5.10	14.00	762.00	32.00	38.00	1.26	14.00	20.00	2.00	400.00	408.00	5.72	87.04	9.00	5.60	2.00	60.30	59.10
09:04:33	52.00	-32767.00	75.05	45.13	58.56	37.11	100.00	52.00	2.20	5.10	14.00	762.00	32.00	38.00	1.26	14.00	20.00	2.00	401.00	411.00	5.73	87.04	9.00	5.60	2.00	60.30	59.20
09:05:33	52.00	-32767.00	75.24	45.85	59.63	37.11	100.00	52.00	2.28	5.20	14.00	762.00	32.00	38.00	1.26	14.00	20.00	2.20	400.00	407.00	5.72	87.04	9.00	5.60	2.20	60.20	59.20
09:06:33	53.00	-32767.00	76.88	46.71	60.88	37.11	100.00	53.00	2.31	5.20	14.00	762.00	32.00	38.00	1.26	14.00	20.00	2.20	403.00	412.00	5.73	87.04	9.00	5.61	2.20	60.20	59.20
09:07:33	55.00	-32767.00	81.53	48.39	61.95	37.09	100.00	55.00	2.39	5.10	14.00	762.00	32.00	38.00	1.26	14.00	21.00	2.10	400.00	408.00	5.71	87.04	9.00	5.59	2.10	60.30	59.20
09:08:33	57.00	-32767.00	85.72	50.11	66.02	37.09	100.00	57.00	2.53	5.20	14.00	762.00	32.00	37.00	1.26	14.00	21.00	2.10	400.00	408.00	5.72	87.04	9.00	5.61	2.10	60.20	60.20
09:09:33	58.00	-32767.00	87.90	52.17	68.81	37.09	100.00	58.00	2.69	5.30	14.00	762.00	32.00	37.00	1.26	14.00	20.00	2.00	397.00	407.00	5.72	87.04	9.00	5.61	2.00	60.10	60.20
09:10:33	61.00	-32767.00	97.10	54.35	72.59	37.06	100.00	61.00	2.80	5.50	14.00	762.00	31.00	37.00	1.26	14.00	20.00	2.10	404.00	411.00	5.71	87.04	9.00	5.60	2.10	60.90	60.20
09:11:33	62.00	-32767.00	99.03	56.83	76.03	37.04	100.00	62.00	3.16	5.50	14.00	762.00	31.00	37.00	1.26	14.00	20.00	2.10	400.00	406.00	5.70	87.04	9.00	5.60	2.10	60.90	60.20
09:12:33	60.00	-32767.00	93.75	53.41	71.17	37.04	100.00	60.00	3.12	5.40	14.00	762.00	31.00	37.00	1.21	14.00	21.00	2.20	394.00	405.00	5.70	87.04	9.00	5.59	2.20	61.10	60.20
09:13:33	58.00	-32767.00	89.72	50.81	67.96	37.01	100.00	58.00	3.08	5.30	14.00	762.00	32.00	37.00	1.26	14.00	21.00	2.00	396.00	402.00	5.71	87.04	9.00	5.59	2.00	60.10	60.20
09:14:33	57.00	-32767.00	86.79	49.15	65.42	36.99	100.00	57.00	3.05	5.20	14.00	762.00	32.00	37.00	1.21	14.00	21.00	2.10	402.00	409.00	5.71	87.04	9.00	5.60	2.10	60.30	60.20
09:15:33	56.00	-32767.00	83.79	47.45	63.08	36.99	100.00	56.00	3.00	5.20	14.00	762.00	32.00	37.00	1.26	14.00	21.00	1.80	399.00	405.00	5.71	87.04	9.00	5.60	1.80	60.20	60.20
09:16:33	57.00	-32767.00	84.06	46.16	61.74	36.97	100.00	57.00	3.09	5.20	14.00	762.00	32.00	37.00	1.26	14.00	20.00	1.80	398.00	406.00	5.71	87.04	9.00	5.61	1.80	60.20	60.20
09:17:33	58.00	-32767.00	88.33	49.07	65.03	36.97	100.00	58.00	2.96	5.20	14.00	762.00	32.00	37.00	1.26	14.00	20.00	1.90	414.00	408.00	5.72	87.04	9.00	5.62	1.90	60.20	60.20
09:18:33	66.00	-32767.00	103.92	55.50	75.29	36.94	100.00	66.00	3.62	5.70	14.00	762.00	31.00	37.00	1.21	14.00	20.00	1.90	393.00	400.00	5.66	87.04	9.00	5.61	1.90	60.80	60.20
09:19:33	63.00	-32767.00	98.01	52.19	72.58	36.94	100.00	63.00	3.55	5.30	14.00	762.00	31.00	37.00	1.21	14.00	21.00	1.90	397.00	427.00	5.74	87.04	9.00	5.58	1.90	61.20	60.20
09:20:33	63.00	-32767.00	96.57	51.23	70.24	36.92	100.00	63.00	3.60	5.40	14.00	762.00	31.00	37.00	1.21	14.00	20.00	1.90	402.00	407.00	5.68	87.04	9.00	5.61	1.90	61.10	60.20
09:21:33	59.00	-32767.00	89.50	49.34	66.00	36.89	100.00	59.00	3.21	5.20	14.00	762.00	31.00	37.00	1.21	14.00	20.00	2.30	395.00	406.00	5.70	87.04	9.00	5.60	2.30	61.30	60.20
09:22:33	57.00	-32767.00	82.70	46.13	61.29	36.87	100.00	57.00	3.28	5.20	14.00	762.00	31.00	37.00	1.21	14.00	20.00	1.90	399.00	406.00	5.72	87.04	9.00	5.61	1.90	61.30	60.30
09:23:33	55.00	-32767.00	79.43	44.43	58.70	36.85	100.00	55.00	3.20	5.10	14.00	762.00	32.00	37.00	1.26	14.00	20.00	2.00	401.00	407.00	5.70	87.04	9.00	5.60	2.00	60.30	60.20
09:24:33	55.00	-32767.00	81.35	39.61	56.48	36.82	100.00	55.00	3.16	4.90	14.00	762.00	32.00	37.00	1.26	14.00	21.00	1.90	402.00	409.00	5.69	87.04	9.00	5.59	1.90	60.50	60.20
09:25:33	54.00	-32767.00	76.11	43.06	56.24	36.82	100.00	54.00	3.09	5.00	14.00	762.00	32.00	37.00	1.26	14.00	21.00	2.30	399.00	408.00	5.71	87.04	9.00	5.61	2.30	60.40	60.30
09:26:33	53.00	-32767.00	75.97	42.69	56.02	36.80	100.00	53.00	3.06	5.00	14.00	762.00	32.00	37.00	1.26	14.00	21.00	1.90	398.00	406.00	5.69	87.04	9.00	5.60	1.90	60.40	60.20
09:27:33	53.00	-32767.00	75.47	42.94	56.26	36.80	100.00	53.00	2.95	4.90	14.00	762.00	32.00	37.00	1.26	14.00	21.00	2.20	406.00	413.00	5.70	87.04	9.00	5.61	2.20	60.50	60.20
09:28:33	53.00	-32767.00	77.02	44.24	58.18	36.80	100.00	53.00	2.94	4.90	14.00	762.00	32.00	37.00	1.26	14.00	21.00	2.20	396.00	403.00	5.69	87.04	9.00	5.60	2.20	60.50	60.20
09:29:33	54.00	-32767.00	78.18	44.59	58.81	36.78	100.00	54.00	2.93	4.90	14.00	762.00	32.00	37.00	1.26	14.00	21.00	1.90	403.00	409.00	5.69	87.04	9.00	5.60	1.90	60.50	60.20
09:30:33	54.00	-32767.00	78.94	45.81	60.39	36.76	100.00	54.00	2.91	4.90	14.00	762.00	32.00	37.00	1.26	14.00	21.00	2.00	404.00	407.00	5.68	87.04	9.00	5.60	2.00	60.50	60.20
09:31:33	54.00	-32767.00	81.69	47.65	62.24	36.76	100.00	54.00	2.90	5.00	14.00	762.00	32.00	37.00	1.26	14.00	21.00	2.10	408.00	409.00	5.69	87.04	9.00	5.61	2.10	60.40	60.20
09:32:33	56.00	-32767.00	85.30	47.41	64.43	36.73	100.00	56.00	2.95	5.00	14.00	762.00	31.00	37.00	1.26	14.00	20.00	1.90	401.00	405.00	5.69	87.04	9.00	5.63	1.90	61.40	60.20
09:33:33	56.00	-32767.00	96.03	48.10	65.76	36.71	100.00	56.00	2.93	5.00	14.00	762.00	32.00	37.00	1.26	14.00	21.00	2.20	401.00	407.00	5.66	87.04	9.00	5.59	2.20	60.40	60.20
09:34:33	57.00	-32767.00	88.61	50.68	67.34	36.71	100.00	57.00	3.07	5.00	14.00	762.00	31.00	37.00	1.26	14.00	20.00	2.00	404.00	408.00	5.68	87.04	9.00	5.61	2.00	61.40	60.20
09:35:33	57.00	-32767.00	89.76	50.88	67.97	36.71	100.00	57.00	3.18	5.10	14.00	762.00	31.00	37.00	1.26	14.00	21.00	2.10	403.00	409.00	5.67	87.04	9.00	5.60	2.10	61.30	60.20
09:36:33	58.00	-32767.00	91.78	52.76	70.53	36.69	100.00	58.00	3.31	5.10	14.00	762.00	31.00	37.00	1.26	14.00	20.00	2.20	398.00	401.00	5.67	87.04	9.00	5.61	2.20	61.30	60.20
09:37:33	57.00	-32767.00	92.93	53.27	71.46	36.66	100.00	57.00	3.34	5.10	14.00	762.00	32.00	37.00	1.26	14.00	21.00	2.30	395.00	402.00	5.68	87.04	9.00	5.59	2.30	60.30	60.20
09:38:33	57.00	-32767.00	89.51	51.36	68.65	36.64	100.00	57.00	3.36	5.10	14.00	762.00	32.00	37.00	1.26	14.00	21.00	2.00	404.00	409.00	5.68	87.04	9.00	5.61	2.00	60.30	60.20
09:39:33	57.00	-32767.00	88.29	50.06	67.57	36.64	100.00	57.00	3.33	5.00	14.00	762.00	32.00	37.00	1.26	14.00	21.00	1.90	401.00	406.00	5.67	87.04	9.00	5.61	1.90	60.40	60.20
09:40:33	57.00	-32767.00	88.06	50.18	67.16	36.64	100.00	57.00	3.32	5.00	14.00	762.00	32.00	37.00	1.26	14.00	21.00	2.00	405.00	407.00	5.67	87.04	9.00	5.61	2.00	60.40	60.20
09:41:33	57.00	-32767.00	88.51	51.54	68.65	36.64	100.00	57.00	3.34	5.00	14.00	762.00	32.00	37.00	1.26	14.00	21.00	2.00	404.00	406.00	5.67	87.04	9.00	5.60	2.00	60.40	60.20
09:42:33	57.00	-32767.00	87.69	50.94	67.83	36.62	100.00	57.00	3.23	5.00	14.00	762.00	32.00	37.00	1.26	14.00	21.00	2.30	402.00	406.00	5.65	87.04	9.00	5.60	2.30	60.40	60.20
09:43:33	56.00	-32767.00	87.74	51.18	68.23	36.62	100.00	56.00	3.30	4.90	14.00	762.00	32.00	37.00	1.26	14.00	21.00	2.10	399.00	405.00	5.65	87.04	9.00	5.61	2.10	60.50	60.20
09:44:33	56.00	-32767.00	86.50	51.31	68.34	36.60	100.00	56.00	3.31	5.00	14.00	762.00	32.00	37.00	1.31	14.00	20.00	1.90	398.00	402.00	5.66	87.04	9.00	5.61	1.90	60.30	60.20
09:45:33	56.00	-32767.00	87.22	51.31	68.57	36.60	100.00	56.00	3.19	5.00	14.00	762.00	32.00	37.00	1.26	14.00	21.00	2.30	402.00	406.00	5.64	87.04	9.00	5.59	2.30	60.40	60.20
09:46:33	56.00	-32767.00	87.68	51.80	68.93	36.60	100.00	56.00	3.30	4.90	14.00	762.00	32.00	37.00	1.26	14.00	21.00	1.90	397.00	398.00	5.64	87.04	9.00	5.60	1.90	60.50	60.10
09:47:33	56.00	-32767.00	86.66	51.99	68.96	36.57	100.00	56.00	3.37	5.00	14.00	762.00	32.00	37.00	1.31	14.00	21.00	1.90	396.00	398.00	5.63	87.04	9.00	5.60	1.90	60.30	60.20
09:48:33	57.00	-32767.00	86.39	51.33	68.17	36.57	100.00	57.00	3.31	5.00	14.00	762.00	32.00	37.00	1.31	14.00	21.00	2.20	403.00	405.00	5.63	87.04	9.00	5.60	2.20	60.30	60.20
09:50:32	56.00	-32767.00	84.78	49.94	66.41	36.55	100.00	56.00	3.47	4.90	14.00	762.00	32.00	37.00	1.31	14.00	20.00	2.00	399.00	400.00	5.64	87.04	9.00	5.61	2.00	60.40	60.10
09:51:32	56.00	-32767.00	85.63	49.12	66.19	36.55	100.00	56.00	3.38	4.80	14.00	762.00	32.00	37.00	1.31	14.00	21.00	2.20	399.00	402.00	5.60	87.04	9.00	5.59	2.20	60.50	60.20
09:52:32	56.00	-32767.00	84.66	49.30	65.94	36.55	100.00	56.00	3.36	4.90	14.00	762.00	32.00	37.00	1.31	14.00	20.00	1.90	399.00	402.00	5.63	87.04	9.00	5.61	1.90	60.40	60.10
09:53:32	56.00	-32767.00	85.60	49.75	66.49	36.55	100.00	56.00	3.35	4.90	14.00	762.00	32.00	37.00	1.31	14.00	21.00	2.10	401.00	402.00	5.60	87.04	9.00	5.60	2.10	60.40	60.20
09:54:32	57.00	-32767.00	86.10	50.91	67.67	36.57	100.00	57.00	3.43	4.90	14.00	762.00	32.00	37.00	1.31	14.00	20.00	1.90	392.00	396.00	5.62	87.04	9.00	5.60	1.90	60.40	60.10
09:55:32	57.00	-32767.00	85.94	50.74	67.62	36.57	100.00	57.00	3.39	5.00	14.00	762.00	32.00	37.00	1.31	14.00	20.00	1.90	407.00	406.00	5.61	87.04	9.00	5.60	1.90	60.30	60.10
09:56:32	57.00	-32767.00	86.19	51.06	68.14	36.57	100.00	57.00	3.38	4.90	14.00	762.00	32.00	37.00	1.31	14.00	20.00	2.00	400.00	399.00	5.61	87.04	9.00	5.61	2.00	60.40	60.20
09:57:32	57.00	-32767.00	85.56	50.62	67.69	36.57	100.00	57.00	3.36	4.90	14.00	762.00	32.00	37.00	1.31	14.00	20.00	1.90	398.00	397.00	5.60	87.04	9.00	5.60	1.90	60.40	60.10
09:58:32	57.00	-32767.00	85.22	50.57	67.48	36.57	100.00	57.00	3.40	4.90	14.00	762.00	32.00	37.00	1.31	14.00	20.00	1.90	399.00	399.00	5.60	87.04	9.00	5.60	1.90	60.40	60.10
09:59:32	57.00	-32767.00	84.85	50.55	67.49	36.57	100.00	57.00	3.36	4.90	14.00	762.00	32.00	37.00	1.31	14.00	20.00	1.90	398.00	397.00	5.59	87.04	9.00	5.60	1.90	60.40	60.10
10:00:32	57.00	-32767.00	85.15	50.85	67.91	36.57	100.00	57.00	3.36	4.90	14.00	762.00	32.00	37.00	1.31	14.00	20.00	1.80	400.00	398.00	5.59	87.04	9.00	5.60	1.80	60.40	60.10
10:01:32	57.00	-32767.00	85.97	50.97	68.10	36.57	100.00	57.00	3.38	4.90	14.00	762.00	32.00	37.00	1.31	14.00	20.00	2.20	395.00	395.00	5.58	87.04	9.00	5.60	2.20	60.40	60.10
10:02:32	57.00	-32767.00	108.03	45.51	69.61	36.57	100.00	57.00	3.37	4.90	14.00	762.00	32.00	37.00	1.31	14.00	21.00	2.30	400.00	400.00	5.58	87.04	9.00	5.60	2.30	60.40	60.10
10:03:32	57.00	-32767.00	86.20	51.15	68.34	36.57	100.00	57.00	3.33	4.90	14.00	762.00	32.00	37.00	1.31	14.00	20.00	2.10	405.00	404.00	5.59	87.04	9.00	5.61	2.10	60.40	60.10
10:04:32	57.00	-32767.00	87.29	52.41	69.54	36.55	100.00	57.00	3.35	4.90	14.00	762.00	32.00	37.00	1.31	14.00	21.00	2.20	396.00	394.00	5.56	87.04	9.00	5.58	2.20	60.40	60.10
10:05:32	57.00	-32767.00	86.48	51.68	68.58	36.55	100.00	57.00	3.39	4.90	14.00	762.00	32.00	37.00	1.31	14.00	20.00	2.30	401.00	398.00	5.59	87.04	9.00	5.62	2.30	60.40	60.10
10:06:32	57.00	-32767.00	86.00	51.42	68.65	36.55	100.00	57.00	3.31	4.90	14.00	762.00	32.00	37.00	1.31	14.00	20.00	2.00	404.00	401.00	5.58	87.04	9.00	5.61	2.00	60.40	60.10
10:07:32	57.00	-32767.00	86.08	52.24	69.27	36.55	100.00	57.00	3.30	4.90	14.00	762.00	32.00	37.00	1.31	14.00	20.00	2.00	400.00	399.00	5.58	87.04	9.00	5.61	2.00	60.40	60.10
10:08:32	57.00	-32767.00	85.61	51.47	68.57	36.53	100.00	57.00	3.29	4.90	14.00	762.00	32.00	37.00	1.31	14.00	20.00	1.90	401.00	397.00	5.57	87.04	9.00	5.60	1.90	60.40	60.10
10:09:32	57.00	-32767.00	86.72	52.70	70.10	36.53	100.00	57.00	3.26	4.90	14.00	762.00	32.00	37.00	1.31	14.00	20.00	1.90	400.00	398.00	5.56	87.04	9.00	5.59	1.90	60.40	60.10
10:10:32	57.00	-32767.00	85.62	52.12	69.34	36.53	100.00	57.00	3.28	4.80	14.00	762.00	32.00	37.00	1.31	14.00	20.00	1.80	398.00	395.00	5.57	87.04	9.00	5.61	1.80	60.50	60.10
10:11:32	57.00	-32767.00	88.14	52.98	70.56	36.51	100.00	57.00	3.27	4.80	14.00	762.00	32.00	37.00	1.31	14.00	20.00	2.00	395.00	386.00	5.56	87.04	8.00	5.62	2.00	60.50	60.10
10:12:32	59.00	-32767.00	88.69	51.02	68.87	36.53	100.00	59.00	3.44	4.90	14.00	762.00	32.00	37.00	1.31	14.00	20.00	2.30	398.00	395.00	5.54	87.04	9.00	5.60	2.30	60.40	60.10
10:13:32	60.00	-32767.00	92.96	52.57	72.25	36.51	100.00	60.00	3.48	4.90	14.00	762.00	32.00	37.00	1.31	14.00	20.00	2.10	413.00	408.00	5.57	87.04	8.00	5.62	2.10	60.40	60.10
10:14:32	61.00	-32767.00	107.61	40.23	69.39	36.51	100.00	61.00	3.70	5.00	14.00	762.00	32.00	37.00	1.31	14.00	19.00	2.10	401.00	395.00	5.59	87.04	8.00	5.64	2.10	60.30	60.10
10:15:32	60.00	-32767.00	89.09	50.85	69.63	36.51	100.00	60.00	3.60	5.00	14.00	762.00	32.00	37.00	1.31	14.00	19.00	2.20	397.00	394.00	5.54	87.04	8.00	5.60	2.20	60.30	60.10
10:16:32	60.00	-32767.00	87.57	51.11	69.32	36.51	100.00	60.00	3.54	5.00	14.00	762.00	32.00	37.00	1.31	14.00	19.00	2.10	400.00	395.00	5.54	87.04	8.00	5.60	2.10	60.30	60.10
10:17:32	59.00	-32767.00	87.96	51.55	69.52	36.51	100.00	59.00	3.54	4.90	14.00	762.00	32.00	37.00	1.36	14.00	19.00	2.20	401.00	397.00	5.54	87.04	8.00	5.60	2.20	60.30	60.10
10:18:32	59.00	-32767.00	87.56	52.08	70.17	36.51	100.00	59.00	3.49	4.90	14.00	762.00	32.00	37.00	1.31	14.00	19.00	2.20	400.00	395.00	5.54	87.04	8.00	5.60	2.20	60.40	60.10
10:19:32	59.00	-32767.00	88.39	52.73	70.94	36.51	100.00	59.00	3.43	5.00	14.00	762.00	32.00	37.00	1.31	14.00	19.00	2.00	404.00	397.00	5.54	87.04	8.00	5.60	2.00	60.30	60.10
10:20:32	59.00	-32767.00	88.70	53.61	71.31	36.53	100.00	59.00	3.39	4.80	14.00	762.00	32.00	37.00	1.31	14.00	19.00	2.30	396.00	394.00	5.54	87.04	8.00	5.60	2.30	60.50	60.10
10:21:32	59.00	-32767.00	88.50	54.23	72.02	36.53	100.00	59.00	3.36	4.90	14.00	762.00	32.00	37.00	1.31	14.00	19.00	2.20	400.00	394.00	5.54	87.04	8.00	5.60	2.20	60.40	60.10
10:22:32	60.00	-32767.00	89.48	54.57	72.62	36.53	100.00	60.00	3.35	5.00	14.00	762.00	32.00	37.00	1.31	14.00	20.00	1.90	399.00	394.00	5.54	87.04	8.00	5.60	1.90	60.30	60.10
10:23:32	60.00	-32767.00	90.00	55.32	73.44	36.53	100.00	60.00	3.22	5.00	14.00	762.00	32.00	37.00	1.31	14.00	19.00	2.00	405.00	399.00	5.54	87.04	8.00	5.60	2.00	60.30	60.10
10:24:32	60.00	-32767.00	90.07	55.62	73.32	36.55	100.00	60.00	3.19	4.80	14.00	762.00	32.00	37.00	1.31	14.00	20.00	2.20	398.00	394.00	5.54	87.04	8.00	5.60	2.20	60.50	60.10
10:25:32	60.00	-32767.00	89.89	56.00	73.63	36.55	100.00	60.00	3.17	4.90	14.00	762.00	32.00	37.00	1.36	14.00	19.00	2.20	397.00	393.00	5.53	87.04	8.00	5.60	2.20	60.30	60.10
10:26:32	60.00	-32767.00	90.08	55.99	73.75	36.55	100.00	60.00	3.16	5.00	14.00	762.00	32.00	37.00	1.36	14.00	20.00	1.90	400.00	395.00	5.54	87.04	8.00	5.60	1.90	60.20	60.10
10:27:32	60.00	-32767.00	91.09	56.48	74.38	36.57	100.00	60.00	3.14	5.00	14.00	762.00	32.00	37.00	1.36	14.00	20.00	2.00	402.00	398.00	5.54	87.04	8.00	5.60	2.00	60.20	60.10
10:28:32	60.00	-32767.00	91.02	56.34	74.44	36.57	100.00	60.00	3.12	4.90	14.00	762.00	32.00	37.00	1.36	14.00	20.00	2.30	398.00	394.00	5.54	87.04	8.00	5.60	2.30	60.30	60.10
10:29:32	60.00	-32767.00	90.21	56.39	74.28	36.60	100.00	60.00	3.13	5.00	14.00	762.00	31.00	37.00	1.36	14.00	20.00	2.00	401.00	395.00	5.54	87.04	8.00	5.60	2.00	61.20	60.10
10:30:32	60.00	-32767.00	91.14	56.79	74.96	36.62	100.00	60.00	3.10	4.90	14.00	762.00	32.00	37.00	1.36	14.00	20.00	2.00	403.00	399.00	5.54	87.04	8.00	5.60	2.00	60.30	60.10
10:31:32	60.00	-32767.00	91.11	57.00	74.95	36.62	100.00	60.00	3.08	4.90	14.00	762.00	32.00	37.00	1.36	14.00	20.00	2.30	396.00	393.00	5.54	87.04	8.00	5.60	2.30	60.30	60.10
10:32:32	60.00	-32767.00	107.20	54.43	82.21	36.64	100.00	60.00	3.10	5.00	14.00	762.00	31.00	37.00	1.36	14.00	20.00	2.10	401.00	395.00	5.54	87.04	8.00	5.60	2.10	61.20	60.10
10:33:32	60.00	-32767.00	93.28	56.74	74.71	36.66	100.00	60.00	3.09	5.00	14.00	762.00	31.00	37.00	1.36	14.00	20.00	2.00	404.00	399.00	5.54	87.04	8.00	5.60	2.00	61.20	60.10
10:34:32	60.00	-32767.00	91.56	57.67	75.19	36.69	100.00	60.00	3.05	4.90	14.00	762.00	32.00	37.00	1.36	14.00	20.00	2.20	398.00	394.00	5.54	87.04	8.00	5.60	2.20	60.30	60.10
10:35:32	60.00	-32767.00	91.44	57.29	75.43	36.71	100.00	60.00	3.02	5.00	14.00	762.00	32.00	37.00	1.36	14.00	20.00	2.30	397.00	394.00	5.54	87.04	8.00	5.60	2.30	60.20	60.00
10:36:32	60.00	-32767.00	91.78	56.49	75.34	36.71	100.00	60.00	3.02	4.90	14.00	762.00	31.00	37.00	1.36	14.00	20.00	2.20	399.00	395.00	5.54	87.04	8.00	5.60	2.20	61.30	60.10
10:37:32	60.00	-32767.00	91.20	56.84	74.94	36.73	100.00	60.00	3.04	5.00	14.00	763.00	31.00	37.00	1.36	14.00	20.00	2.20	400.00	394.00	5.57	87.04	8.00	5.60	2.20	61.20	60.10
10:38:32	60.00	-32767.00	91.64	57.03	75.25	36.76	100.00	60.00	3.03	5.00	14.00	763.00	31.00	37.00	1.36	14.00	20.00	2.00	401.00	395.00	5.54	87.04	8.00	5.60	2.00	61.20	60.10
10:39:32	60.00	-32767.00	92.07	56.81	75.32	36.78	100.00	60.00	3.02	5.00	14.00	763.00	31.00	37.00	1.36	14.00	20.00	1.90	402.00	397.00	5.54	87.04	8.00	5.60	1.90	61.20	60.10
10:40:32	60.00	-32767.00	92.34	56.78	75.52	36.78	100.00	60.00	2.97	5.00	14.00	763.00	31.00	37.00	1.36	14.00	20.00	2.10	401.00	396.00	5.54	87.04	8.00	5.60	2.10	61.20	60.00
10:41:32	60.00	-32767.00	91.47	57.01	75.19	36.80	100.00	60.00	2.97	5.00	14.00	763.00	31.00	37.00	1.36	14.00	20.00	2.30	394.00	391.00	5.53	87.04	8.00	5.60	2.30	61.20	60.10
10:42:32	60.00	-32767.00	91.01	56.99	75.04	36.82	100.00	60.00	2.97	5.00	14.00	763.00	31.00	37.00	1.36	14.00	20.00	2.20	399.00	394.00	5.53	87.04	8.00	5.60	2.20	61.20	60.10
10:43:32	60.00	-32767.00	91.56	56.97	75.24	36.85	100.00	60.00	2.97	5.10	14.00	763.00	31.00	37.00	1.36	14.00	20.00	2.20	399.00	393.00	5.54	87.04	8.00	5.60	2.20	61.10	60.10
10:44:32	60.00	-32767.00	91.59	56.40	75.18	36.87	100.00	60.00	2.95	5.10	14.00	763.00	31.00	37.00	1.36	14.00	20.00	1.80	401.00	395.00	5.54	87.04	8.00	5.61	1.80	61.10	60.00
10:45:32	60.00	-32767.00	91.40	56.91	74.98	36.89	100.00	60.00	2.94	5.10	14.00	763.00	31.00	37.00	1.36	14.00	20.00	1.80	402.00	397.00	5.54	87.04	8.00	5.60	1.80	61.10	60.00
10:46:32	60.00	-32767.00	91.57	57.42	75.21	36.92	100.00	60.00	2.92	5.10	14.00	763.00	31.00	37.00	1.36	14.00	20.00	1.90	405.00	400.00	5.54	87.04	9.00	5.60	1.90	61.10	60.00
10:47:32	60.00	-32767.00	101.04	44.19	79.87	36.92	100.00	60.00	2.93	5.10	14.00	763.00	31.00	37.00	1.36	14.00	20.00	2.00	399.00	395.00	5.54	87.04	9.00	5.60	2.00	61.10	60.00
10:48:32	60.00	-32767.00	107.66	43.94	77.86	36.94	100.00	60.00	2.92	5.00	14.00	763.00	31.00	37.00	1.41	14.00	20.00	2.20	399.00	396.00	5.54	87.04	9.00	5.60	2.20	61.10	60.00
10:49:32	60.00	-32767.00	92.28	57.42	75.47	36.97	100.00	60.00	2.93	5.00	14.00	763.00	31.00	37.00	1.36	14.00	20.00	2.20	397.00	393.00	5.54	87.04	9.00	5.60	2.20	61.20	60.00
10:50:32	60.00	-32767.00	91.81	57.37	75.37	36.99	100.00	60.00	2.95	4.90	14.00	763.00	31.00	37.00	1.41	14.00	20.00	2.20	396.00	392.00	5.53	87.04	9.00	5.60	2.20	61.20	60.00
10:51:32	60.00	-32767.00	92.78	57.38	75.63	37.04	100.00	60.00	2.92	5.00	14.00	763.00	31.00	37.00	1.36	14.00	20.00	2.30	398.00	394.00	5.54	87.04	9.00	5.60	2.30	61.20	60.00
10:52:32	60.00	-32767.00	91.81	57.38	75.33	37.04	100.00	60.00	2.92	5.00	14.00	763.00	31.00	37.00	1.36	14.00	20.00	2.30	395.00	393.00	5.54	87.04	9.00	5.60	2.30	61.20	60.00
10:53:32	60.00	-32767.00	91.43	57.34	75.28	37.09	100.00	60.00	2.91	5.10	14.00	763.00	31.00	37.00	1.36	14.00	20.00	2.30	397.00	393.00	5.53	87.04	9.00	5.60	2.30	61.10	60.00
10:54:32	60.00	-32767.00	91.32	57.54	75.26	37.09	100.00	60.00	2.90	5.10	14.00	763.00	31.00	37.00	1.36	14.00	20.00	2.30	396.00	394.00	5.54	87.04	9.00	5.60	2.30	61.10	60.00
10:55:32	60.00	-32767.00	91.41	57.36	75.00	37.11	100.00	60.00	2.90	5.00	14.00	763.00	31.00	37.00	1.41	14.00	20.00	2.20	397.00	393.00	5.54	87.04	9.00	5.60	2.20	61.10	60.00
10:56:32	60.00	-32767.00	91.90	57.17	75.11	37.13	100.00	60.00	2.89	5.20	14.00	763.00	30.00	36.00	1.41	14.00	20.00	1.90	401.00	395.00	5.53	87.04	9.00	5.60	1.90	61.90	61.00
10:57:32	60.00	-32767.00	90.97	56.89	74.90	37.16	100.00	60.00	2.89	5.20	14.00	763.00	30.00	36.00	1.41	14.00	20.00	2.10	403.00	396.00	5.53	87.04	9.00	5.61	2.10	61.90	61.00
10:58:32	60.00	-32767.00	91.21	56.89	74.66	37.18	100.00	60.00	2.90	5.00	14.00	763.00	31.00	36.00	1.36	14.00	20.00	2.20	397.00	393.00	5.54	87.04	9.00	5.60	2.20	61.20	61.00
10:59:32	60.00	-32767.00	90.65	56.87	75.05	37.20	100.00	60.00	2.88	5.20	14.00	763.00	30.00	36.00	1.41	14.00	20.00	2.00	403.00	398.00	5.54	87.04	9.00	5.60	2.00	61.90	61.00
11:00:32	60.00	-32767.00	91.06	56.77	74.89	37.23	100.00	60.00	2.91	5.10	14.00	763.00	30.00	36.00	1.41	14.00	20.00	2.00	400.00	395.00	5.54	87.04	9.00	5.60	2.00	62.00	61.00
11:01:32	60.00	-32767.00	91.08	56.95	74.74	37.25	100.00	60.00	2.90	5.10	14.00	763.00	30.00	36.00	1.41	14.00	20.00	2.30	398.00	394.00	5.53	87.04	9.00	5.60	2.30	62.00	61.00
11:02:32	61.00	-32767.00	90.59	56.41	74.36	37.25	100.00	61.00	2.91	5.20	14.00	763.00	30.00	36.00	1.41	14.00	20.00	2.10	403.00	397.00	5.54	87.04	9.00	5.60	2.10	61.90	61.00
11:03:32	61.00	-32767.00	90.55	56.49	74.19	37.27	100.00	61.00	2.90	5.20	14.00	763.00	30.00	36.00	1.41	14.00	20.00	1.90	398.00	393.00	5.53	87.04	8.00	5.60	1.90	61.90	61.00
11:04:32	61.00	-32767.00	90.52	56.22	74.48	37.29	100.00	61.00	2.90	5.10	14.00	763.00	30.00	36.00	1.41	14.00	20.00	2.10	400.00	395.00	5.53	87.04	9.00	5.60	2.10	62.00	61.00
11:05:32	61.00	-32767.00	90.76	56.57	74.36	37.32	100.00	61.00	2.90	5.10	14.00	763.00	30.00	36.00	1.41	14.00	20.00	2.10	398.00	393.00	5.53	87.04	9.00	5.60	2.10	62.00	61.00
11:06:32	61.00	-32767.00	90.27	55.99	73.95	37.36	100.00	61.00	2.91	5.10	14.00	763.00	30.00	36.00	1.41	14.00	20.00	2.00	399.00	394.00	5.53	87.04	8.00	5.60	2.00	62.00	61.00
11:07:32	61.00	-32767.00	89.97	56.05	73.86	37.36	100.00	61.00	2.91	5.20	14.00	763.00	30.00	36.00	1.41	14.00	20.00	1.90	399.00	392.00	5.52	87.04	8.00	5.60	1.90	61.90	61.00
11:08:32	61.00	-32767.00	90.27	56.32	74.35	37.39	100.00	61.00	2.89	5.30	14.00	763.00	30.00	36.00	1.41	14.00	20.00	1.90	402.00	396.00	5.53	87.04	9.00	5.60	1.90	61.80	61.00
11:09:32	61.00	-32767.00	90.28	56.07	74.15	37.41	100.00	61.00	2.91	5.30	14.00	763.00	30.00	36.00	1.41	14.00	20.00	2.40	399.00	395.00	5.53	87.04	9.00	5.60	2.40	61.80	61.00
11:10:32	61.00	-32767.00	90.80	56.01	74.05	37.44	100.00	61.00	2.92	5.10	14.00	763.00	30.00	36.00	1.41	14.00	20.00	2.00	399.00	394.00	5.52	87.04	9.00	5.60	2.00	62.00	61.00
11:11:32	61.00	-32767.00	90.27	56.32	73.88	37.46	100.00	61.00	2.93	5.30	14.00	763.00	30.00	36.00	1.41	14.00	20.00	2.40	399.00	395.00	5.53	87.04	9.00	5.61	2.40	61.80	61.00
11:12:32	61.00	-32767.00	90.24	55.97	74.02	37.48	100.00	61.00	2.95	5.30	14.00	763.00	30.00	36.00	1.41	14.00	20.00	1.90	403.00	396.00	5.52	87.04	9.00	5.60	1.90	61.80	61.00
11:13:32	61.00	-32767.00	90.58	56.17	73.94	37.48	100.00	61.00	2.95	5.20	14.00	763.00	30.00	36.00	1.41	14.00	20.00	2.20	396.00	390.00	5.51	87.04	8.00	5.60	2.20	61.90	61.00
11:14:32	61.00	-32767.00	90.00	55.96	73.69	37.51	100.00	61.00	2.94	5.30	14.00	763.00	30.00	36.00	1.41	14.00	20.00	2.10	400.00	393.00	5.51	87.04	8.00	5.60	2.10	61.80	61.00
11:15:32	62.00	-32767.00	90.57	55.69	73.67	37.53	100.00	62.00	2.95	5.30	14.00	763.00	30.00	36.00	1.41	14.00	20.00	1.90	404.00	396.00	5.51	87.04	9.00	5.60	1.90	61.80	61.00
11:16:32	62.00	-32767.00	89.58	55.73	73.67	37.56	100.00	62.00	2.94	5.30	14.00	763.00	30.00	36.00	1.41	14.00	20.00	1.70	404.00	396.00	5.51	87.04	9.00	5.61	1.70	61.80	61.00
11:17:32	62.00	-32767.00	94.48	55.49	74.82	37.58	100.00	62.00	2.97	5.30	14.00	763.00	30.00	36.00	1.41	14.00	20.00	1.80	403.00	395.00	5.51	87.04	9.00	5.61	1.80	61.80	61.00
11:18:32	62.00	-32767.00	90.92	55.71	73.61	37.60	100.00	62.00	2.96	5.30	14.00	763.00	30.00	36.00	1.41	14.00	20.00	2.10	402.00	395.00	5.51	87.04	9.00	5.61	2.10	61.80	61.00
11:19:32	62.00	-32767.00	90.14	55.63	73.33	37.60	100.00	62.00	2.95	5.40	14.00	763.00	30.00	36.00	1.41	14.00	20.00	2.40	399.00	392.00	5.51	87.04	9.00	5.60	2.40	61.70	61.00
11:20:32	62.00	-32767.00	89.59	55.87	73.36	37.63	100.00	62.00	2.95	5.10	14.00	763.00	30.00	36.00	1.41	14.00	20.00	1.90	397.00	391.00	5.51	87.04	8.00	5.60	1.90	62.00	61.00
11:21:32	62.00	-32767.00	89.81	55.53	73.90	37.65	100.00	62.00	2.97	5.40	14.00	763.00	30.00	36.00	1.41	14.00	20.00	2.10	403.00	395.00	5.50	87.04	9.00	5.60	2.10	61.70	61.00
11:22:32	62.00	-32767.00	89.50	55.54	73.08	37.68	100.00	62.00	2.95	5.30	14.00	763.00	30.00	36.00	1.41	14.00	20.00	2.00	396.00	391.00	5.51	87.04	8.00	5.60	2.00	61.80	61.00
11:23:32	62.00	-32767.00	89.71	55.27	73.02	37.70	100.00	62.00	2.98	5.40	14.00	763.00	29.00	36.00	1.46	14.00	20.00	2.40	399.00	393.00	5.51	87.04	9.00	5.60	2.40	62.60	61.00
11:24:32	63.00	-32767.00	89.60	55.49	73.26	37.72	100.00	63.00	2.95	5.40	14.00	763.00	29.00	36.00	1.41	14.00	20.00	2.10	402.00	395.00	5.51	87.04	9.00	5.60	2.10	62.70	61.00
11:25:32	63.00	-32767.00	89.82	55.28	73.55	37.75	100.00	63.00	2.96	5.40	14.00	763.00	29.00	36.00	1.41	14.00	20.00	2.00	402.00	394.00	5.50	87.04	8.00	5.60	2.00	62.70	60.90
11:26:32	63.00	-32767.00	89.46	55.06	72.92	37.77	100.00	63.00	2.98	5.40	14.00	763.00	29.00	36.00	1.41	14.00	20.00	2.10	402.00	394.00	5.51	87.04	9.00	5.60	2.10	62.70	60.90
11:27:32	63.00	-32767.00	88.98	54.73	72.18	37.80	100.00	63.00	2.99	5.40	14.00	763.00	30.00	36.00	1.41	14.00	20.00	2.00	404.00	395.00	5.51	87.04	9.00	5.61	2.00	61.70	60.90
11:28:32	63.00	-32767.00	88.32	54.59	72.15	37.80	100.00	63.00	3.03	5.40	14.00	763.00	29.00	36.00	1.46	14.00	20.00	2.00	404.00	396.00	5.51	87.04	9.00	5.61	2.00	62.60	60.90
11:29:32	63.00	-32767.00	88.13	54.45	71.75	37.82	100.00	63.00	3.03	5.40	14.00	763.00	29.00	36.00	1.41	14.00	20.00	2.00	402.00	394.00	5.51	87.04	8.00	5.61	2.00	62.70	60.90
11:30:32	63.00	-32767.00	88.45	54.09	71.79	37.82	100.00	63.00	3.03	5.40	14.00	763.00	29.00	36.00	1.46	14.00	20.00	2.10	402.00	394.00	5.49	87.04	9.00	5.60	2.10	62.60	60.90
11:31:32	63.00	-32767.00	88.65	54.16	71.68	37.84	100.00	63.00	3.01	5.50	14.00	763.00	29.00	36.00	1.46	14.00	20.00	2.40	401.00	394.00	5.50	87.04	9.00	5.60	2.40	62.50	60.90
11:32:32	63.00	-32767.00	89.35	53.82	71.66	37.87	100.00	63.00	3.02	5.40	14.00	763.00	29.00	36.00	1.46	14.00	20.00	2.20	396.00	389.00	5.49	87.04	9.00	5.60	2.20	62.60	60.90
11:33:32	63.00	-32767.00	87.27	53.80	71.02	37.87	100.00	63.00	3.02	5.30	14.00	763.00	30.00	36.00	1.41	14.00	20.00	1.90	398.00	390.00	5.49	87.04	8.00	5.60	1.90	61.80	61.00
11:34:32	63.00	-32767.00	87.98	53.41	70.81	37.89	100.00	63.00	3.03	5.40	14.00	763.00	29.00	36.00	1.46	14.00	20.00	2.00	403.00	393.00	5.49	87.04	8.00	5.61	2.00	62.60	60.90
11:35:32	63.00	-32767.00	87.21	53.15	70.48	37.89	100.00	63.00	3.04	5.50	14.00	763.00	29.00	36.00	1.46	14.00	20.00	2.40	399.00	393.00	5.48	87.04	9.00	5.60	2.40	62.50	60.90
11:36:32	63.00	-32767.00	87.18	53.21	70.43	37.92	100.00	63.00	3.04	5.40	14.00	763.00	29.00	36.00	1.46	14.00	20.00	2.10	396.00	388.00	5.49	87.04	8.00	5.61	2.10	62.60	60.90
11:37:32	63.00	-32767.00	86.37	52.67	69.80	37.94	100.00	63.00	3.05	5.20	14.00	763.00	30.00	36.00	1.46	14.00	20.00	1.70	404.00	393.00	5.49	87.04	9.00	5.60	1.70	61.80	61.00
11:38:32	63.00	-32767.00	87.14	52.81	69.97	37.94	100.00	63.00	3.02	5.40	14.00	763.00	29.00	36.00	1.46	14.00	20.00	2.40	403.00	393.00	5.48	87.04	9.00	5.61	2.40	62.60	60.90
11:39:32	63.00	-32767.00	86.81	52.75	69.81	37.96	100.00	63.00	3.05	5.30	14.00	763.00	29.00	36.00	1.41	14.00	20.00	2.00	399.00	390.00	5.48	87.04	9.00	5.60	2.00	62.80	60.90
11:40:32	63.00	-32767.00	86.60	52.30	69.52	37.99	100.00	63.00	3.03	5.40	14.00	763.00	29.00	36.00	1.46	14.00	20.00	2.20	402.00	392.00	5.47	87.04	9.00	5.60	2.20	62.60	61.00
11:41:32	63.00	-32767.00	86.37	52.47	69.36	37.99	100.00	63.00	3.02	5.30	14.00	763.00	29.00	36.00	1.41	14.00	20.00	1.90	400.00	390.00	5.47	87.04	8.00	5.60	1.90	62.80	61.00
11:42:32	63.00	-32767.00	86.54	52.30	69.39	38.01	100.00	63.00	3.04	5.50	14.00	763.00	29.00	36.00	1.46	14.00	20.00	2.40	401.00	392.00	5.47	87.04	9.00	5.61	2.40	62.50	60.90
11:43:32	63.00	-32767.00	86.60	52.32	69.48	38.04	100.00	63.00	3.02	5.30	14.00	763.00	30.00	36.00	1.46	14.00	20.00	1.70	403.00	392.00	5.47	87.04	9.00	5.60	1.70	61.70	61.00
11:44:32	63.00	-32767.00	86.73	52.34	69.45	38.04	100.00	63.00	3.01	5.40	14.00	763.00	29.00	36.00	1.46	14.00	20.00	2.10	397.00	388.00	5.47	87.04	9.00	5.60	2.10	62.60	60.90
11:45:32	63.00	-32767.00	86.16	51.90	68.89	38.06	99.99	63.00	3.03	5.40	14.00	763.00	29.00	36.00	1.46	14.00	20.00	2.40	401.00	391.00	5.46	87.04	9.00	5.60	2.40	62.60	60.90
11:46:32	63.00	-32767.00	85.74	51.86	68.87	38.06	100.00	63.00	3.03	5.40	14.00	763.00	29.00	36.00	1.46	14.00	20.00	2.00	404.00	391.00	5.46	87.04	9.00	5.61	2.00	62.60	60.90
11:47:32	64.00	-32767.00	96.36	44.33	69.45	38.09	100.00	64.00	3.05	5.20	14.00	763.00	30.00	36.00	1.46	14.00	20.00	1.70	398.00	386.00	5.45	87.04	8.00	5.60	1.70	61.80	60.90
11:48:32	64.00	-32767.00	171.32	45.05	105.90	38.09	100.00	64.00	3.05	5.40	14.00	763.00	29.00	36.00	1.41	14.00	20.00	1.90	398.00	388.00	5.45	87.04	8.00	5.60	1.90	62.70	60.90
11:49:32	64.00	-32767.00	86.05	51.20	68.11	38.09	100.00	64.00	3.05	5.40	14.00	763.00	29.00	36.00	1.41	14.00	20.00	2.10	396.00	388.00	5.46	87.04	9.00	5.60	2.10	62.70	61.10
11:50:32	64.00	-32767.00	86.21	51.17	68.24	38.11	100.00	64.00	3.06	5.50	14.00	763.00	29.00	36.00	1.41	14.00	20.00	2.10	397.00	388.00	5.46	87.04	8.00	5.60	2.10	62.60	61.10
11:51:32	64.00	-32767.00	86.24	51.34	68.49	38.11	100.00	64.00	3.04	5.40	14.00	763.00	29.00	36.00	1.36	14.00	20.00	2.00	395.00	387.00	5.45	87.04	8.00	5.60	2.00	62.80	61.20
11:52:32	64.00	-32767.00	86.99	51.56	68.92	38.14	99.98	64.00	3.06	5.50	14.00	763.00	29.00	36.00	1.36	14.00	20.00	2.00	395.00	387.00	5.46	87.04	8.00	5.60	2.00	62.70	61.20
11:53:32	64.00	-32767.00	86.61	51.42	68.50	38.14	100.00	64.00	3.06	5.40	14.00	763.00	29.00	36.00	1.36	14.00	20.00	2.00	396.00	387.00	5.46	87.04	8.00	5.60	2.00	62.80	61.20
11:54:32	64.00	-32767.00	86.34	51.52	68.63	38.14	100.00	64.00	3.07	5.20	14.00	763.00	30.00	36.00	1.36	14.00	20.00	1.70	402.00	391.00	5.46	87.04	8.00	5.60	1.70	62.00	61.30
11:55:32	64.00	-32767.00	87.26	52.03	69.35	38.16	99.99	64.00	3.03	5.40	14.00	763.00	29.00	36.00	1.31	14.00	20.00	2.00	403.00	390.00	5.46	87.04	8.00	5.61	2.00	62.90	61.30
11:56:32	64.00	-32767.00	87.28	51.68	69.11	38.16	100.00	64.00	3.07	5.50	14.00	763.00	29.00	36.00	1.31	14.00	20.00	2.40	400.00	389.00	5.45	87.04	8.00	5.60	2.40	62.80	61.30
11:57:32	64.00	-32767.00	87.41	51.89	69.33	38.16	100.00	64.00	3.10	5.50	14.00	763.00	29.00	36.00	1.31	14.00	20.00	2.00	396.00	387.00	5.45	87.04	8.00	5.60	2.00	62.80	61.30
11:58:32	64.00	-32767.00	87.51	52.00	69.53	38.16	100.00	64.00	3.08	5.40	14.00	763.00	29.00	36.00	1.31	14.00	20.00	2.00	404.00	391.00	5.45	87.04	9.00	5.60	2.00	62.90	61.30
11:59:32	64.00	-32767.00	88.56	52.37	70.05	38.19	100.00	64.00	3.08	5.50	14.00	763.00	29.00	36.00	1.26	14.00	20.00	2.10	396.00	387.00	5.45	87.04	8.00	5.60	2.10	62.90	61.40
12:00:32	65.00	-32767.00	88.59	52.07	69.90	38.19	100.00	65.00	3.09	5.50	14.00	763.00	29.00	36.00	1.31	14.00	20.00	2.20	402.00	391.00	5.45	87.04	9.00	5.60	2.20	62.80	61.40
12:01:32	65.00	-32767.00	91.57	52.06	69.66	38.19	100.00	65.00	3.10	5.40	14.00	763.00	29.00	36.00	1.31	14.00	20.00	1.70	399.00	387.00	5.45	87.04	8.00	5.60	1.70	62.90	61.40
12:02:32	65.00	-32767.00	88.03	52.21	69.65	38.21	100.00	65.00	3.09	5.60	14.00	763.00	29.00	36.00	1.26	14.00	20.00	2.20	398.00	387.00	5.44	87.04	9.00	5.60	2.20	62.80	61.40
12:03:32	65.00	-32767.00	88.23	52.33	69.92	38.21	100.00	65.00	3.14	5.50	14.00	763.00	29.00	36.00	1.26	14.00	20.00	2.40	402.00	390.00	5.44	87.04	9.00	5.60	2.40	62.90	61.40
12:04:32	65.00	-32767.00	88.39	51.96	69.69	38.21	99.90	65.00	3.22	5.40	14.00	763.00	29.00	36.00	1.26	14.00	20.00	1.90	402.00	389.00	5.44	87.04	9.00	5.61	1.90	63.00	61.40
12:05:32	65.00	-32767.00	88.47	52.37	69.98	38.21	99.86	65.00	3.18	5.40	14.00	763.00	29.00	36.00	1.26	14.00	20.00	1.70	402.00	389.00	5.44	87.04	8.00	5.60	1.70	63.00	61.40
12:06:32	65.00	-32767.00	88.15	52.55	70.24	38.21	99.90	65.00	3.15	5.50	14.00	763.00	29.00	36.00	1.26	14.00	20.00	1.90	397.00	386.00	5.44	87.04	8.00	5.60	1.90	62.90	61.40
12:07:32	65.00	-32767.00	88.32	52.48	70.14	38.21	99.84	65.00	3.20	5.50	14.00	763.00	29.00	36.00	1.26	14.00	20.00	2.00	394.00	384.00	5.43	87.04	9.00	5.60	2.00	62.90	61.50
12:08:32	65.00	-32767.00	88.62	52.58	70.35	38.24	99.83	65.00	3.18	5.60	14.00	763.00	29.00	36.00	1.26	14.00	20.00	2.00	395.00	385.00	5.43	87.04	9.00	5.60	2.00	62.80	61.40
12:09:32	65.00	-32767.00	88.86	52.75	70.67	38.24	99.79	65.00	3.25	5.50	14.00	763.00	29.00	36.00	1.26	14.00	20.00	2.00	395.00	384.00	5.43	87.04	8.00	5.60	2.00	62.90	61.40
12:10:32	65.00	-32767.00	87.99	52.58	70.04	38.24	99.90	65.00	3.20	5.50	14.00	763.00	29.00	36.00	1.26	14.00	20.00	1.70	400.00	388.00	5.44	87.04	9.00	5.60	1.70	62.90	61.40
12:11:32	65.00	-32767.00	88.08	52.65	70.12	38.24	99.89	65.00	3.22	5.40	14.00	763.00	30.00	36.00	1.26	14.00	20.00	1.90	402.00	389.00	5.43	87.04	9.00	5.60	1.90	62.00	61.40
12:12:32	65.00	-32767.00	88.45	52.56	70.43	38.24	99.89	65.00	3.21	5.50	14.00	763.00	29.00	36.00	1.21	14.00	20.00	2.30	404.00	391.00	5.44	87.04	9.00	5.60	2.30	63.00	61.40
12:13:32	65.00	-32767.00	88.54	52.56	70.48	38.24	99.88	65.00	3.24	5.50	14.00	763.00	29.00	36.00	1.26	14.00	20.00	2.30	401.00	388.00	5.43	87.04	9.00	5.60	2.30	62.90	61.40
12:14:32	65.00	-32767.00	88.62	52.77	70.57	38.24	99.93	65.00	3.22	5.50	14.00	763.00	29.00	36.00	1.26	14.00	20.00	2.00	398.00	388.00	5.43	87.04	9.00	5.60	2.00	62.90	61.40
12:15:32	65.00	-32767.00	87.46	52.99	70.50	38.24	99.88	65.00	3.22	5.40	14.00	763.00	29.00	36.00	1.26	14.00	20.00	2.00	402.00	389.00	5.44	87.04	9.00	5.61	2.00	63.00	61.40
12:16:32	65.00	-32767.00	88.24	53.04	70.83	38.24	100.00	65.00	3.23	5.50	14.00	763.00	29.00	36.00	1.26	14.00	20.00	2.30	400.00	388.00	5.43	87.04	9.00	5.60	2.30	62.90	61.40
12:17:32	65.00	-32767.00	95.25	50.95	67.09	38.24	100.00	65.00	3.23	5.50	14.00	763.00	29.00	36.00	1.21	14.00	20.00	2.10	398.00	390.00	5.43	87.04	9.00	5.60	2.10	63.00	61.50
12:18:32	65.00	-32767.00	204.24	52.10	129.99	38.26	100.00	65.00	3.25	5.40	14.00	763.00	30.00	36.00	1.26	14.00	21.00	2.40	426.00	416.00	5.76	87.04	9.00	5.92	2.40	62.00	61.50
12:19:32	65.00	-32767.00	88.27	53.82	71.44	38.26	100.00	65.00	3.16	5.20	14.00	763.00	30.00	36.00	1.26	14.00	21.00	2.00	428.00	415.00	5.80	87.04	9.00	5.96	2.00	62.20	61.50
12:20:32	66.00	-32767.00	88.81	54.04	71.97	38.26	100.00	66.00	3.13	5.20	14.00	763.00	30.00	36.00	1.26	14.00	21.00	2.00	426.00	414.00	5.79	87.04	9.00	5.96	2.00	62.20	61.50
12:21:32	66.00	-32767.00	89.08	54.04	71.91	38.24	100.00	66.00	3.12	5.20	14.00	763.00	30.00	36.00	1.21	14.00	21.00	2.00	428.00	415.00	5.79	87.04	9.00	5.95	2.00	62.30	61.50
12:22:32	66.00	-32767.00	89.23	54.02	72.02	38.24	100.00	66.00	3.08	5.30	14.00	763.00	30.00	36.00	1.21	14.00	21.00	2.40	428.00	416.00	5.80	87.04	9.00	5.96	2.40	62.20	61.50
12:23:32	66.00	-32767.00	88.82	54.14	71.90	38.24	100.00	66.00	3.11	5.30	14.00	763.00	29.00	36.00	1.21	14.00	21.00	2.20	425.00	415.00	5.79	87.04	9.00	5.95	2.20	63.20	61.50
12:24:32	66.00	-32767.00	89.06	54.69	72.49	38.24	100.00	66.00	3.09	5.20	14.00	763.00	30.00	36.00	1.21	14.00	21.00	1.80	425.00	413.00	5.80	87.04	9.00	5.96	1.80	62.30	61.50
12:25:32	66.00	-32767.00	89.95	54.60	72.60	38.24	100.00	66.00	3.10	5.30	14.00	763.00	30.00	35.00	1.21	14.00	21.00	2.40	428.00	417.00	5.80	87.04	9.00	5.95	2.40	62.20	62.40
12:26:32	66.00	-32767.00	89.33	54.70	72.56	38.24	100.00	66.00	3.07	5.20	14.00	763.00	30.00	36.00	1.21	14.00	21.00	1.90	427.00	414.00	5.80	87.04	9.00	5.96	1.90	62.30	61.50
12:27:32	66.00	-32767.00	89.53	54.61	72.51	38.24	100.00	66.00	3.11	5.40	14.00	763.00	29.00	36.00	1.21	14.00	21.00	2.20	425.00	414.00	5.79	87.04	9.00	5.95	2.20	63.10	61.40
12:28:32	66.00	-32767.00	89.03	54.79	75.07	38.24	100.00	66.00	3.11	5.10	14.00	763.00	30.00	36.00	1.21	14.00	21.00	1.90	427.00	414.00	5.79	87.04	9.00	5.96	1.90	62.40	61.50
12:29:32	66.00	-32767.00	89.95	54.73	72.68	38.21	100.00	66.00	3.14	5.30	14.00	763.00	29.00	36.00	1.21	14.00	21.00	2.10	422.00	411.00	5.79	87.04	9.00	5.95	2.10	63.20	61.50
12:30:32	66.00	-32767.00	89.30	54.62	72.54	38.21	100.00	66.00	3.12	5.10	14.00	763.00	30.00	36.00	1.21	14.00	21.00	2.20	429.00	417.00	5.79	87.04	9.00	5.95	2.20	62.40	61.50
12:31:32	66.00	-32767.00	89.18	54.73	72.55	38.21	100.00	66.00	3.11	5.20	14.00	763.00	30.00	36.00	1.21	14.00	21.00	1.80	422.00	409.00	5.79	87.04	9.00	5.96	1.80	62.30	61.50
12:32:32	66.00	-32767.00	89.01	54.42	72.21	38.21	100.00	66.00	3.15	5.20	14.00	763.00	30.00	36.00	1.21	14.00	21.00	2.40	427.00	415.00	5.79	87.04	9.00	5.95	2.40	62.30	61.50
12:33:32	66.00	-32767.00	89.06	54.59	72.53	38.21	100.00	66.00	3.13	5.10	14.00	763.00	30.00	36.00	1.21	14.00	21.00	2.00	427.00	414.00	5.79	87.04	9.00	5.96	2.00	62.40	61.50
12:34:32	66.00	-32767.00	89.16	54.55	72.27	38.21	100.00	66.00	3.16	5.30	14.00	763.00	30.00	36.00	1.21	14.00	21.00	2.00	422.00	411.00	5.78	87.04	9.00	5.95	2.00	62.20	61.50
12:35:32	66.00	-32767.00	88.35	53.70	71.62	38.19	100.00	66.00	3.15	5.10	14.00	763.00	30.00	36.00	1.21	14.00	21.00	2.30	428.00	416.00	5.80	87.04	9.00	5.96	2.30	62.40	61.50
12:36:32	66.00	-32767.00	88.51	54.03	71.81	38.19	100.00	66.00	3.14	5.20	14.00	763.00	30.00	36.00	1.21	14.00	21.00	1.80	421.00	409.00	5.79	87.04	9.00	5.95	1.80	62.30	61.40
12:37:32	66.00	-32767.00	88.48	53.95	71.74	38.19	100.00	66.00	3.18	5.20	14.00	763.00	30.00	36.00	1.21	14.00	21.00	2.50	429.00	417.00	5.82	87.04	9.00	5.95	2.50	62.30	61.50
12:38:32	66.00	-32767.00	88.42	54.15	71.82	38.19	100.00	66.00	3.16	5.20	14.00	763.00	30.00	36.00	1.21	14.00	21.00	1.70	421.00	410.00	5.79	87.04	9.00	5.95	1.70	62.30	61.50
12:39:32	66.00	-32767.00	88.29	53.72	71.50	38.19	100.00	66.00	3.19	5.20	14.00	763.00	30.00	36.00	1.21	14.00	21.00	2.40	427.00	416.00	5.79	87.04	9.00	5.95	2.40	62.30	61.50
12:40:32	66.00	-32767.00	87.80	53.76	71.33	38.19	100.00	66.00	3.19	5.20	14.00	763.00	30.00	36.00	1.21	14.00	21.00	1.70	421.00	410.00	5.78	87.04	9.00	5.95	1.70	62.30	61.50
12:41:32	66.00	-32767.00	88.25	53.85	71.48	38.19	100.00	66.00	3.20	5.20	14.00	763.00	30.00	36.00	1.21	14.00	21.00	2.40	427.00	416.00	5.78	87.04	9.00	5.95	2.40	62.30	61.50
12:42:32	66.00	-32767.00	88.14	53.78	71.55	38.16	100.00	66.00	3.21	5.20	14.00	763.00	30.00	36.00	1.21	14.00	21.00	1.70	422.00	410.00	5.79	87.04	9.00	5.95	1.70	62.30	61.50
12:43:32	66.00	-32767.00	88.23	53.46	71.37	38.16	100.00	66.00	3.22	5.20	14.00	763.00	30.00	36.00	1.21	14.00	21.00	2.40	426.00	415.00	5.79	87.04	9.00	5.95	2.40	62.30	61.50
12:44:32	66.00	-32767.00	87.59	53.35	71.12	38.16	100.00	66.00	3.23	5.20	14.00	763.00	30.00	36.00	1.21	14.00	21.00	2.00	421.00	410.00	5.78	87.04	9.00	5.95	2.00	62.30	61.50
12:45:32	66.00	-32767.00	87.44	53.45	71.05	38.16	100.00	66.00	3.22	5.00	14.00	763.00	30.00	36.00	1.21	14.00	21.00	2.10	428.00	414.00	5.78	87.04	9.00	5.95	2.10	62.50	61.50
12:46:32	66.00	-32767.00	88.09	53.28	71.12	38.16	100.00	66.00	3.21	5.20	14.00	763.00	30.00	36.00	1.21	14.00	21.00	2.20	425.00	413.00	5.78	87.04	9.00	5.95	2.20	62.30	61.50
12:47:32	66.00	-32767.00	87.97	53.59	71.34	38.14	100.00	66.00	3.23	5.20	14.00	763.00	30.00	36.00	1.21	14.00	21.00	1.70	421.00	409.00	5.78	87.04	9.00	5.95	1.70	62.30	61.50
12:48:32	66.00	-32767.00	97.14	41.29	67.70	38.14	100.00	66.00	3.20	5.00	14.00	763.00	30.00	36.00	1.21	14.00	21.00	2.30	428.00	415.00	5.78	87.04	9.00	5.95	2.30	62.50	61.50
12:49:32	66.00	-32767.00	87.93	53.59	71.15	38.14	100.00	66.00	3.24	5.20	14.00	763.00	30.00	36.00	1.21	14.00	21.00	2.20	423.00	412.00	5.78	87.04	9.00	5.95	2.20	62.30	61.50
12:50:32	66.00	-32767.00	88.04	53.51	71.20	38.14	100.00	66.00	3.26	5.10	14.00	763.00	30.00	36.00	1.21	14.00	21.00	1.80	424.00	413.00	5.79	87.04	9.00	5.96	1.80	62.40	61.50
12:51:32	66.00	-32767.00	87.57	52.95	70.88	38.14	100.00	66.00	3.28	5.10	14.00	763.00	30.00	36.00	1.21	14.00	21.00	2.40	428.00	415.00	5.78	87.04	9.00	5.95	2.40	62.40	61.50
12:52:32	66.00	-32767.00	87.55	53.26	70.69	38.14	100.00	66.00	3.26	5.20	14.00	763.00	30.00	36.00	1.21	14.00	21.00	2.10	423.00	412.00	5.78	87.04	9.00	5.95	2.10	62.30	61.50
12:53:32	66.00	-32767.00	87.19	53.24	70.66	38.11	100.00	66.00	3.28	5.10	14.00	763.00	30.00	36.00	1.21	14.00	21.00	1.80	425.00	413.00	5.79	87.04	9.00	5.96	1.80	62.40	61.50
12:54:32	66.00	-32767.00	87.21	53.01	70.71	38.11	100.00	66.00	3.32	5.10	14.00	763.00	30.00	36.00	1.21	14.00	21.00	2.40	428.00	415.00	5.79	87.04	9.00	5.95	2.40	62.40	61.50
12:55:32	66.00	-32767.00	87.33	53.08	70.56	38.11	100.00	66.00	3.32	5.20	14.00	763.00	30.00	36.00	1.21	14.00	21.00	2.10	422.00	411.00	5.78	87.04	9.00	5.95	2.10	62.30	61.50
12:56:32	66.00	-32767.00	87.21	52.92	70.53	38.11	100.00	66.00	3.32	5.00	14.00	763.00	30.00	36.00	1.21	14.00	21.00	1.90	426.00	413.00	5.79	87.04	9.00	5.96	1.90	62.50	61.50
12:57:32	66.00	-32767.00	87.17	52.90	70.39	38.09	100.00	66.00	3.34	5.10	14.00	763.00	30.00	36.00	1.21	14.00	21.00	2.40	427.00	415.00	5.78	87.04	9.00	5.95	2.40	62.40	61.50
12:58:32	66.00	-32767.00	87.02	52.87	70.52	38.09	100.00	66.00	3.35	5.10	14.00	763.00	30.00	36.00	1.21	14.00	21.00	1.70	422.00	411.00	5.79	87.04	9.00	5.96	1.70	62.40	61.50
12:59:32	66.00	-32767.00	87.24	52.36	70.11	38.09	100.00	66.00	3.37	5.00	14.00	763.00	30.00	36.00	1.21	14.00	21.00	2.30	427.00	414.00	5.78	87.04	9.00	5.95	2.30	62.50	61.50
13:00:32	66.00	-32767.00	87.29	52.79	70.20	38.09	100.00	66.00	3.37	5.20	14.00	763.00	30.00	36.00	1.21	14.00	21.00	2.10	423.00	412.00	5.78	87.04	9.00	5.95	2.10	62.30	61.50
13:01:32	66.00	-32767.00	86.21	52.42	69.88	38.09	100.00	66.00	3.37	5.00	14.00	763.00	30.00	36.00	1.21	14.00	21.00	1.90	426.00	413.00	5.79	87.04	9.00	5.96	1.90	62.50	61.40
13:02:32	66.00	-32767.00	86.63	52.50	69.90	38.06	100.00	66.00	3.37	5.00	14.00	763.00	30.00	36.00	1.21	14.00	21.00	2.40	428.00	416.00	5.78	87.04	9.00	5.95	2.40	62.50	61.50
13:03:32	66.00	-32767.00	86.90	52.30	69.88	38.06	100.00	66.00	3.37	5.20	14.00	763.00	30.00	36.00	1.21	14.00	21.00	2.20	424.00	412.00	5.79	87.04	9.00	5.95	2.20	62.30	61.50
13:04:32	66.00	-32767.00	86.88	52.45	70.16	38.06	100.00	66.00	3.38	5.10	14.00	763.00	30.00	36.00	1.21	14.00	21.00	1.70	421.00	409.00	5.78	87.04	9.00	5.95	1.70	62.40	61.50
13:05:32	66.00	-32767.00	86.30	52.52	69.83	38.06	100.00	66.00	3.37	5.00	14.00	763.00	30.00	36.00	1.21	14.00	21.00	2.10	428.00	414.00	5.78	87.04	9.00	5.95	2.10	62.50	61.50
13:06:32	66.00	-32767.00	86.54	52.11	69.64	38.06	100.00	66.00	3.38	5.20	14.00	763.00	30.00	36.00	1.21	14.00	21.00	2.30	425.00	413.00	5.78	87.04	9.00	5.95	2.30	62.30	61.50
13:07:32	66.00	-32767.00	86.86	52.34	69.72	38.06	100.00	66.00	3.41	5.10	14.00	763.00	30.00	36.00	1.21	14.00	21.00	1.70	421.00	408.00	5.78	87.04	9.00	5.95	1.70	62.40	61.50
13:08:32	66.00	-32767.00	86.32	52.10	69.72	38.06	100.00	66.00	3.43	5.00	14.00	763.00	30.00	36.00	1.21	14.00	21.00	2.10	428.00	414.00	5.78	87.04	9.00	5.95	2.10	62.50	61.50
13:09:32	66.00	-32767.00	86.10	52.10	69.40	38.06	100.00	66.00	3.44	5.10	14.00	763.00	30.00	36.00	1.21	14.00	21.00	2.40	428.00	416.00	5.78	87.04	9.00	5.95	2.40	62.40	61.50
13:10:32	66.00	-32767.00	86.25	51.83	69.43	38.04	100.00	66.00	3.44	5.10	14.00	763.00	30.00	36.00	1.21	14.00	21.00	2.30	426.00	414.00	5.78	87.04	9.00	5.95	2.30	62.40	61.50
13:11:32	66.00	-32767.00	86.34	51.81	69.49	38.04	100.00	66.00	3.39	5.10	14.00	763.00	30.00	36.00	1.21	14.00	21.00	2.10	420.00	409.00	5.78	87.04	9.00	5.95	2.10	62.40	61.50
13:12:32	66.00	-32767.00	86.09	52.02	69.78	38.04	100.00	66.00	3.41	5.00	14.00	763.00	30.00	36.00	1.21	14.00	21.00	1.80	422.00	410.00	5.78	87.04	9.00	5.95	1.80	62.50	61.50
13:13:32	66.00	-32767.00	85.86	51.86	69.31	38.04	100.00	66.00	3.45	5.00	14.00	763.00	30.00	36.00	1.21	14.00	21.00	1.70	420.00	408.00	5.78	87.04	9.00	5.95	1.70	62.50	61.50
13:14:32	66.00	-32767.00	86.70	52.58	69.81	38.04	100.00	66.00	3.40	5.10	14.00	763.00	30.00	36.00	1.21	14.00	22.00	2.20	421.00	410.00	5.73	87.04	9.00	5.92	2.20	62.40	61.50
13:15:32	66.00	-32767.00	88.50	54.27	71.83	38.04	100.00	66.00	3.24	4.90	14.00	763.00	30.00	36.00	1.21	14.00	22.00	2.00	428.00	417.00	5.80	87.04	9.00	5.97	2.00	62.60	61.50
13:16:32	65.00	-32767.00	107.32	42.96	69.64	38.01	100.00	65.00	3.30	5.10	14.00	763.00	30.00	36.00	1.21	14.00	21.00	2.40	427.00	418.00	5.80	87.04	9.00	5.96	2.40	62.40	61.50
13:17:32	65.00	-32767.00	179.25	-39.75	118.38	38.01	100.00	65.00	3.29	5.10	14.00	763.00	30.00	36.00	1.21	14.00	22.00	2.20	425.00	410.00	5.78	87.04	9.00	5.95	2.20	62.40	61.50
13:18:32	65.00	-32767.00	88.83	54.61	72.10	37.99	100.00	65.00	3.28	5.10	14.00	763.00	30.00	36.00	1.21	14.00	21.00	2.40	428.00	417.00	5.78	87.04	9.00	5.96	2.40	62.40	61.50
13:19:32	65.00	-32767.00	87.95	53.56	71.15	37.99	100.00	65.00	3.37	5.00	14.00	763.00	30.00	36.00	1.21	14.00	21.00	2.20	420.00	409.00	5.80	87.04	9.00	5.97	2.20	62.50	61.50
13:20:32	65.00	-32767.00	87.54	53.40	70.89	37.99	100.00	65.00	3.45	4.80	14.00	763.00	31.00	36.00	1.21	14.00	21.00	1.90	427.00	413.00	5.78	87.04	9.00	5.95	1.90	61.70	61.50
13:21:32	65.00	-32767.00	87.59	52.95	70.75	37.99	100.00	65.00	3.47	5.00	14.00	763.00	30.00	36.00	1.21	14.00	21.00	2.50	428.00	416.00	5.78	87.04	9.00	5.95	2.50	62.50	61.50
13:22:32	65.00	-32767.00	86.76	53.10	70.70	37.99	100.00	65.00	3.50	5.00	14.00	763.00	30.00	36.00	1.21	14.00	21.00	1.80	422.00	410.00	5.78	87.04	9.00	5.95	1.80	62.50	61.50
13:23:32	65.00	-32767.00	86.85	53.26	70.79	37.99	100.00	65.00	3.53	4.90	14.00	763.00	31.00	36.00	1.21	14.00	21.00	2.20	428.00	415.00	5.78	87.04	9.00	5.95	2.20	61.60	61.50
13:24:32	65.00	-32767.00	87.64	53.12	70.91	37.99	100.00	65.00	3.51	5.10	14.00	763.00	30.00	36.00	1.21	14.00	21.00	2.30	423.00	413.00	5.78	87.04	9.00	5.95	2.30	62.40	61.50
13:25:32	65.00	-32767.00	87.90	53.59	71.28	37.96	100.00	65.00	3.48	4.90	14.00	763.00	31.00	36.00	1.21	14.00	21.00	1.80	424.00	412.00	5.78	87.04	9.00	5.95	1.80	61.60	61.50
13:26:32	65.00	-32767.00	86.79	53.13	70.44	37.96	100.00	65.00	3.52	4.80	14.00	763.00	31.00	36.00	1.21	14.00	21.00	1.90	426.00	414.00	5.79	87.04	9.00	5.95	1.90	61.70	61.50
13:27:32	65.00	-32767.00	86.95	53.31	70.57	37.96	100.00	65.00	3.51	4.90	14.00	763.00	31.00	36.00	1.21	14.00	21.00	2.50	428.00	416.00	5.79	87.04	9.00	5.95	2.50	61.60	61.50
13:28:32	65.00	-32767.00	87.42	53.09	70.69	37.96	100.00	65.00	3.53	5.00	14.00	763.00	30.00	36.00	1.17	14.00	21.00	2.40	424.00	413.00	5.80	87.04	9.00	5.96	2.40	62.60	61.50
13:29:32	65.00	-32767.00	87.16	53.27	70.60	37.94	100.00	65.00	3.49	5.00	14.00	763.00	31.00	36.00	1.21	14.00	21.00	2.30	423.00	413.00	5.79	87.04	9.00	5.95	2.30	61.50	61.50
13:30:32	65.00	-32767.00	87.30	53.25	70.33	37.94	100.00	65.00	3.46	5.00	14.00	763.00	31.00	37.00	1.21	14.00	21.00	2.30	424.00	412.00	5.79	87.04	9.00	5.95	2.30	61.50	60.50
13:31:32	65.00	-32767.00	86.95	53.00	70.30	37.94	100.00	65.00	3.47	5.00	14.00	763.00	31.00	37.00	1.21	14.00	21.00	2.30	423.00	412.00	5.78	87.04	9.00	5.95	2.30	61.50	60.50
13:32:32	65.00	-32767.00	87.13	52.96	70.41	37.94	100.00	65.00	3.50	5.00	14.00	763.00	31.00	37.00	1.21	14.00	21.00	2.40	424.00	414.00	5.79	87.04	9.00	5.95	2.40	61.50	60.50
13:33:32	65.00	-32767.00	87.00	53.13	70.59	37.94	100.00	65.00	3.47	5.00	14.00	763.00	31.00	37.00	1.21	14.00	21.00	2.40	426.00	414.00	5.79	87.04	9.00	5.95	2.40	61.50	60.50
13:34:32	65.00	-32767.00	87.05	53.40	70.61	37.94	100.00	65.00	3.46	4.90	14.00	763.00	31.00	37.00	1.21	14.00	21.00	2.50	427.00	415.00	5.79	87.04	9.00	5.95	2.50	61.60	60.50
13:35:32	65.00	-32767.00	86.46	53.44	70.64	37.92	100.00	65.00	3.44	4.80	14.00	763.00	31.00	37.00	1.21	14.00	21.00	2.00	428.00	414.00	5.79	87.04	9.00	5.96	2.00	61.70	60.50
13:36:32	65.00	-32767.00	86.91	53.44	70.66	37.92	100.00	65.00	3.42	4.80	14.00	763.00	31.00	37.00	1.17	14.00	21.00	1.80	422.00	409.00	5.79	87.04	9.00	5.95	1.80	61.80	60.50
13:37:32	65.00	-32767.00	87.20	53.41	70.90	37.92	100.00	65.00	3.41	4.90	14.00	763.00	31.00	37.00	1.21	14.00	21.00	2.40	422.00	411.00	5.80	87.04	9.00	5.95	2.40	61.60	60.50
13:38:32	64.00	-32767.00	87.44	53.87	71.05	37.92	100.00	64.00	3.41	4.80	14.00	763.00	31.00	37.00	1.21	14.00	21.00	2.00	428.00	415.00	5.78	87.04	9.00	5.95	2.00	61.70	60.50
13:39:32	64.00	-32767.00	87.43	53.85	70.97	37.92	100.00	64.00	3.46	4.90	14.00	763.00	31.00	37.00	1.21	14.00	21.00	2.40	425.00	414.00	5.78	87.04	9.00	5.95	2.40	61.60	60.50
13:40:32	64.00	-32767.00	86.65	53.56	70.62	37.92	100.00	64.00	3.47	4.70	14.00	763.00	31.00	37.00	1.21	14.00	21.00	1.90	424.00	412.00	5.79	87.04	9.00	5.95	1.90	61.80	60.50
13:41:32	64.00	-32767.00	87.24	53.74	70.88	37.92	100.00	64.00	3.45	4.90	14.00	763.00	31.00	37.00	1.21	14.00	21.00	2.10	428.00	414.00	5.78	87.04	9.00	5.95	2.10	61.60	60.50
13:42:32	64.00	-32767.00	87.56	53.62	70.99	37.92	100.00	64.00	3.45	4.90	14.00	763.00	31.00	37.00	1.21	14.00	21.00	2.40	423.00	412.00	5.78	87.04	9.00	5.95	2.40	61.60	60.50
13:43:32	64.00	-32767.00	86.87	53.56	70.68	37.92	100.00	64.00	3.51	4.80	14.00	763.00	31.00	37.00	1.21	14.00	21.00	2.10	422.00	409.00	5.78	87.04	9.00	5.95	2.10	61.70	60.50
13:44:32	64.00	-32767.00	86.60	53.42	70.39	37.92	100.00	64.00	3.48	4.70	14.00	763.00	32.00	37.00	1.21	14.00	21.00	1.70	426.00	414.00	5.78	87.04	9.00	5.95	1.70	60.80	60.50
13:45:32	64.00	-32767.00	87.24	53.75	70.73	37.92	100.00	64.00	3.50	4.70	14.00	763.00	31.00	37.00	1.21	14.00	21.00	1.80	427.00	414.00	5.79	87.04	9.00	5.95	1.80	61.80	60.50
13:46:32	64.00	-32767.00	87.73	53.78	71.10	37.92	100.00	64.00	3.39	4.80	14.00	763.00	31.00	37.00	1.21	14.00	21.00	1.90	428.00	414.00	5.79	87.04	9.00	5.96	1.90	61.70	60.50
13:47:32	64.00	-32767.00	86.60	53.56	70.47	37.92	100.00	64.00	3.47	4.70	14.00	763.00	31.00	37.00	1.21	14.00	21.00	1.80	426.00	414.00	5.79	87.04	9.00	5.96	1.80	61.80	60.50
13:48:32	63.00	-32767.00	88.08	52.60	71.69	37.92	100.00	63.00	3.41	4.70	14.00	763.00	31.00	37.00	1.21	14.00	21.00	2.00	424.00	413.00	5.79	87.04	9.00	5.95	2.00	61.80	60.50
13:49:32	63.00	-32767.00	87.56	53.54	70.93	37.92	100.00	63.00	3.47	4.80	14.00	763.00	31.00	37.00	1.21	14.00	21.00	2.40	423.00	412.00	5.78	87.04	9.00	5.95	2.40	61.70	60.50
13:50:32	63.00	-32767.00	87.52	53.82	71.26	37.92	100.00	63.00	3.45	4.80	14.00	763.00	31.00	37.00	1.21	14.00	21.00	2.10	427.00	413.00	5.78	87.04	9.00	5.95	2.10	61.70	60.50
13:51:32	63.00	-32767.00	87.14	53.74	70.68	37.92	100.00	63.00	3.44	4.70	14.00	763.00	31.00	37.00	1.21	14.00	21.00	2.10	422.00	411.00	5.78	87.04	9.00	5.95	2.10	61.80	60.50
13:52:32	63.00	-32767.00	86.58	53.46	70.49	37.92	100.00	63.00	3.45	4.90	14.00	763.00	31.00	37.00	1.21	14.00	21.00	2.40	428.00	416.00	5.78	87.04	9.00	5.95	2.40	61.60	60.50
13:53:32	63.00	-32767.00	86.99	53.48	70.88	37.92	100.00	63.00	3.40	4.70	14.00	763.00	31.00	37.00	1.21	14.00	21.00	2.10	421.00	410.00	5.78	87.04	9.00	5.95	2.10	61.80	60.50
13:54:32	63.00	-32767.00	87.64	53.82	71.30	37.92	100.00	63.00	3.43	4.80	14.00	763.00	31.00	37.00	1.21	14.00	21.00	2.00	428.00	414.00	5.79	87.04	9.00	5.95	2.00	61.70	60.50
13:55:32	63.00	-32767.00	86.84	53.47	70.49	37.92	100.00	63.00	3.42	4.80	14.00	763.00	31.00	37.00	1.21	14.00	21.00	2.50	424.00	413.00	5.78	87.04	9.00	5.95	2.50	61.70	60.50
13:56:32	63.00	-32767.00	86.99	53.69	70.67	37.89	100.00	63.00	3.42	4.80	14.00	763.00	31.00	37.00	1.21	14.00	21.00	2.30	423.00	412.00	5.79	87.04	9.00	5.95	2.30	61.70	60.50
13:57:32	63.00	-32767.00	86.49	53.21	70.00	37.89	100.00	63.00	3.41	4.80	14.00	763.00	31.00	37.00	1.21	14.00	21.00	2.30	421.00	411.00	5.78	87.04	9.00	5.95	2.30	61.70	60.50
13:58:32	63.00	-32767.00	86.92	53.01	70.49	37.89	100.00	63.00	3.44	4.80	14.00	763.00	31.00	37.00	1.21	14.00	21.00	2.30	421.00	411.00	5.78	87.04	9.00	5.95	2.30	61.70	60.50
13:59:32	63.00	-32767.00	87.02	53.39	70.61	37.92	100.00	63.00	3.38	4.80	14.00	763.00	31.00	37.00	1.21	14.00	21.00	2.30	422.00	412.00	5.78	87.04	9.00	5.95	2.30	61.70	60.50
14:00:32	63.00	-32767.00	86.49	53.24	70.08	37.89	100.00	63.00	3.41	4.90	14.00	763.00	31.00	37.00	1.21	14.00	21.00	2.50	425.00	414.00	5.78	87.04	9.00	5.95	2.50	61.60	60.50
14:01:32	63.00	-32767.00	86.25	53.60	70.48	37.89	100.00	63.00	3.38	4.80	14.00	763.00	31.00	37.00	1.21	14.00	21.00	2.00	428.00	413.00	5.78	87.04	9.00	5.96	2.00	61.70	60.50
14:02:32	63.00	-32767.00	86.49	53.17	70.33	37.89	100.00	63.00	3.38	4.60	14.00	763.00	32.00	37.00	1.21	14.00	21.00	2.10	425.00	412.00	5.78	87.04	9.00	5.95	2.10	60.90	60.50
14:03:32	63.00	-32767.00	86.36	53.20	70.31	37.89	100.00	63.00	3.38	4.80	14.00	763.00	31.00	37.00	1.21	14.00	21.00	2.50	423.00	412.00	5.78	87.04	9.00	5.95	2.50	61.70	60.50
14:04:32	63.00	-32767.00	86.40	53.15	70.16	37.89	100.00	63.00	3.43	4.80	14.00	763.00	31.00	37.00	1.21	14.00	21.00	2.00	428.00	415.00	5.78	87.04	9.00	5.95	2.00	61.70	60.50
14:05:32	63.00	-32767.00	85.73	52.81	69.69	37.89	100.00	63.00	3.44	4.70	14.00	763.00	32.00	37.00	1.21	14.00	21.00	1.90	423.00	410.00	5.78	87.04	9.00	5.95	1.90	60.80	60.50
14:06:32	63.00	-32767.00	86.65	52.99	70.34	37.89	100.00	63.00	3.40	4.70	14.00	763.00	31.00	37.00	1.21	14.00	21.00	2.20	422.00	411.00	5.78	87.04	9.00	5.95	2.20	61.80	60.50
14:07:32	63.00	-32767.00	86.60	53.26	70.40	37.89	100.00	63.00	3.39	4.80	14.00	763.00	31.00	37.00	1.21	14.00	21.00	2.50	424.00	413.00	5.78	87.04	9.00	5.95	2.50	61.70	60.50
14:08:32	63.00	-32767.00	86.09	52.96	70.12	37.89	100.00	63.00	3.40	4.80	14.00	763.00	31.00	37.00	1.21	14.00	22.00	1.90	428.00	415.00	5.78	87.04	9.00	5.95	1.90	61.70	60.50
14:09:32	63.00	-32767.00	86.45	53.16	70.21	37.89	100.00	63.00	3.38	4.70	14.00	763.00	31.00	37.00	1.21	14.00	21.00	2.20	424.00	412.00	5.78	87.04	9.00	5.95	2.20	61.80	60.50
14:10:32	62.00	-32767.00	86.78	53.38	70.41	37.89	100.00	62.00	3.38	4.80	14.00	763.00	31.00	37.00	1.21	14.00	22.00	2.30	427.00	414.00	5.78	87.04	9.00	5.95	2.30	61.70	60.50
14:11:32	62.00	-32767.00	86.57	52.73	69.88	37.89	100.00	62.00	3.46	4.70	14.00	763.00	32.00	37.00	1.21	14.00	21.00	1.80	427.00	415.00	5.79	87.04	9.00	5.96	1.80	60.80	60.50
14:12:32	63.00	-32767.00	87.28	53.39	70.47	37.89	100.00	63.00	3.44	4.80	14.00	763.00	31.00	37.00	1.21	14.00	21.00	2.40	422.00	412.00	5.78	87.04	9.00	5.95	2.40	61.70	60.50
14:13:32	63.00	-32767.00	86.22	52.98	70.12	37.89	100.00	63.00	3.40	4.80	14.00	763.00	31.00	37.00	1.21	14.00	21.00	2.00	428.00	413.00	5.78	87.04	9.00	5.95	2.00	61.70	60.50
14:14:32	62.00	-32767.00	86.47	52.95	70.09	37.89	100.00	62.00	3.46	4.70	14.00	763.00	31.00	37.00	1.21	14.00	21.00	2.20	422.00	411.00	5.78	87.04	9.00	5.95	2.20	61.80	60.50
14:15:32	63.00	-32767.00	86.49	53.15	70.19	37.89	100.00	63.00	3.43	4.80	14.00	763.00	31.00	37.00	1.21	14.00	22.00	2.00	427.00	413.00	5.78	87.04	9.00	5.95	2.00	61.70	60.50
14:16:32	62.00	-32767.00	86.67	52.77	70.03	37.89	100.00	62.00	3.52	4.70	14.00	763.00	31.00	37.00	1.21	14.00	21.00	2.20	423.00	412.00	5.78	87.04	9.00	5.95	2.20	61.80	60.50
14:17:32	62.00	-32767.00	85.67	52.49	69.49	37.89	100.00	62.00	3.51	4.80	14.00	763.00	31.00	37.00	1.21	14.00	22.00	2.00	427.00	413.00	5.78	87.04	9.00	5.95	2.00	61.70	60.50
14:18:32	62.00	-32767.00	88.34	51.24	68.89	37.89	100.00	62.00	3.48	4.90	14.00	763.00	31.00	37.00	1.21	14.00	20.00	2.30	396.00	384.00	5.53	87.04	9.00	5.71	2.30	61.60	60.50
14:19:32	62.00	-32767.00	85.78	52.41	69.48	37.89	100.00	62.00	3.49	4.80	14.00	763.00	31.00	37.00	1.21	14.00	20.00	1.90	401.00	386.00	5.41	87.04	9.00	5.60	1.90	61.70	60.50
14:20:32	62.00	-32767.00	85.44	51.79	69.09	37.89	100.00	62.00	3.52	4.90	14.00	763.00	31.00	37.00	1.21	14.00	20.00	1.90	402.00	387.00	5.41	87.04	9.00	5.61	1.90	61.60	60.50
14:21:32	62.00	-32767.00	85.97	52.37	69.47	37.89	100.00	62.00	3.53	5.00	14.00	763.00	31.00	37.00	1.21	14.00	20.00	2.50	399.00	386.00	5.41	87.04	9.00	5.60	2.50	61.50	60.50
14:22:32	62.00	-32767.00	85.93	52.43	69.20	37.89	100.00	62.00	3.53	5.00	14.00	763.00	31.00	37.00	1.21	14.00	20.00	2.40	398.00	387.00	5.41	87.04	9.00	5.60	2.40	61.50	60.50
14:23:32	62.00	-32767.00	86.49	52.23	69.64	37.87	100.00	62.00	3.54	4.90	14.00	763.00	31.00	37.00	1.21	14.00	20.00	2.30	396.00	384.00	5.42	87.04	9.00	5.60	2.30	61.60	60.50
14:24:32	62.00	-32767.00	85.72	52.06	69.15	37.87	100.00	62.00	3.54	4.90	14.00	763.00	31.00	37.00	1.21	14.00	20.00	2.20	397.00	385.00	5.41	87.04	9.00	5.60	2.20	61.60	60.50
14:25:32	62.00	-32767.00	86.03	52.01	69.32	37.87	100.00	62.00	3.54	4.90	14.00	763.00	31.00	37.00	1.21	14.00	20.00	2.20	398.00	384.00	5.41	87.04	9.00	5.60	2.20	61.60	60.50
14:26:31	62.00	-32767.00	85.39	51.86	68.96	37.87	100.00	62.00	3.58	4.90	14.00	763.00	31.00	37.00	1.21	14.00	21.00	2.10	398.00	384.00	5.40	87.04	9.00	5.60	2.10	61.60	60.50
14:27:31	62.00	-32767.00	85.37	51.70	68.98	37.87	100.00	62.00	3.59	4.90	14.00	763.00	31.00	37.00	1.21	14.00	21.00	1.80	396.00	383.00	5.40	87.04	9.00	5.59	1.80	61.60	60.50
14:28:31	62.00	-32767.00	85.86	51.73	69.10	37.87	100.00	62.00	3.64	5.00	14.00	763.00	31.00	37.00	1.21	14.00	21.00	1.70	401.00	387.00	5.42	87.04	9.00	5.61	1.70	61.50	60.60
14:29:31	62.00	-32767.00	85.49	51.38	68.87	37.87	100.00	62.00	3.67	5.00	14.00	763.00	31.00	37.00	1.21	14.00	21.00	1.90	403.00	388.00	5.41	87.04	9.00	5.60	1.90	61.50	60.50
14:30:31	62.00	-32767.00	85.14	51.49	68.62	37.89	100.00	62.00	3.66	5.10	14.00	763.00	31.00	37.00	1.21	14.00	21.00	2.00	400.00	386.00	5.41	87.04	9.00	5.60	2.00	61.40	60.50
14:31:31	62.00	-32767.00	85.14	51.64	68.74	37.89	100.00	62.00	3.66	5.10	14.00	763.00	31.00	37.00	1.21	14.00	21.00	2.40	400.00	387.00	5.42	87.04	9.00	5.60	2.40	61.40	60.50
14:32:31	62.00	-32767.00	85.47	51.54	68.79	37.89	100.00	62.00	3.65	5.10	14.00	763.00	31.00	37.00	1.21	14.00	21.00	2.40	398.00	386.00	5.41	87.04	9.00	5.60	2.40	61.40	60.50
14:33:31	62.00	-32767.00	85.97	51.86	69.10	37.89	100.00	62.00	3.63	5.00	14.00	763.00	31.00	37.00	1.17	14.00	21.00	2.30	398.00	386.00	5.41	87.04	9.00	5.60	2.30	61.60	60.50
14:34:31	62.00	-32767.00	84.97	51.43	68.54	37.89	100.00	62.00	3.64	4.90	14.00	763.00	31.00	37.00	1.21	14.00	21.00	2.10	399.00	386.00	5.41	87.04	9.00	5.60	2.10	61.60	60.50
14:35:31	62.00	-32767.00	85.31	51.71	69.04	37.89	100.00	62.00	3.62	5.00	14.00	763.00	31.00	37.00	1.21	14.00	21.00	1.60	398.00	384.00	5.42	87.04	9.00	5.60	1.60	61.50	60.50
14:36:31	62.00	-32767.00	85.39	51.63	68.73	37.89	100.00	62.00	3.64	5.00	14.00	763.00	31.00	37.00	1.21	14.00	21.00	1.90	405.00	390.00	5.42	87.04	9.00	5.60	1.90	61.50	60.50
14:37:31	62.00	-32767.00	85.09	51.41	68.69	37.89	100.00	62.00	3.55	5.10	14.00	763.00	30.00	37.00	1.21	14.00	21.00	2.20	403.00	388.00	5.44	87.04	9.00	5.60	2.20	62.40	60.50
14:38:31	62.00	-32767.00	85.01	51.21	68.36	37.89	100.00	62.00	3.66	5.10	14.00	763.00	31.00	37.00	1.21	14.00	21.00	2.50	399.00	386.00	5.43	87.04	9.00	5.61	2.50	61.40	60.50
14:39:31	62.00	-32767.00	85.48	51.67	68.49	37.89	100.00	62.00	3.62	5.10	14.00	763.00	31.00	37.00	1.21	14.00	21.00	2.40	398.00	386.00	5.42	87.04	9.00	5.60	2.40	61.40	60.50
14:40:31	62.00	-32767.00	85.93	51.69	69.28	37.87	100.00	62.00	3.57	5.00	14.00	763.00	31.00	37.00	1.21	14.00	21.00	2.10	400.00	389.00	5.42	87.04	9.00	5.60	2.10	61.50	60.60
14:41:31	62.00	-32767.00	86.01	51.53	69.01	37.87	100.00	62.00	3.63	4.90	14.00	763.00	31.00	37.00	1.21	14.00	21.00	2.10	399.00	385.00	5.42	87.04	9.00	5.61	2.10	61.60	60.50
14:42:31	62.00	-32767.00	85.04	51.40	68.57	37.89	100.00	62.00	3.61	5.00	14.00	763.00	31.00	37.00	1.21	14.00	21.00	1.70	398.00	384.00	5.41	87.04	9.00	5.60	1.70	61.50	60.50
14:43:31	62.00	-32767.00	84.41	50.82	68.21	37.87	100.00	62.00	3.63	5.10	14.00	763.00	31.00	37.00	1.21	14.00	21.00	1.90	402.00	387.00	5.41	87.04	9.00	5.60	1.90	61.40	60.50
14:44:31	62.00	-32767.00	85.39	51.08	68.34	37.89	100.00	62.00	3.69	5.20	14.00	763.00	31.00	37.00	1.21	14.00	21.00	2.50	398.00	386.00	5.41	87.04	9.00	5.60	2.50	61.30	60.50
14:45:31	62.00	-32767.00	85.35	51.25	68.85	37.87	100.00	62.00	3.57	5.00	14.00	763.00	31.00	37.00	1.21	14.00	21.00	2.20	397.00	386.00	5.41	87.04	9.00	5.60	2.20	61.50	60.50
14:46:31	62.00	-32767.00	84.84	50.66	68.00	37.87	100.00	62.00	3.72	5.00	14.00	763.00	31.00	37.00	1.21	14.00	21.00	1.70	397.00	383.00	5.41	87.04	9.00	5.60	1.70	61.50	60.50
14:47:31	62.00	-32767.00	84.66	50.92	68.26	37.87	100.00	62.00	3.68	5.10	14.00	763.00	31.00	37.00	1.21	14.00	21.00	1.90	403.00	386.00	5.41	87.04	9.00	5.60	1.90	61.40	60.50
14:48:31	62.00	-32767.00	91.43	46.68	67.89	37.87	100.00	62.00	3.76	5.20	14.00	763.00	31.00	37.00	1.21	14.00	21.00	2.50	399.00	386.00	5.42	87.04	9.00	5.60	2.50	61.30	60.50
14:49:31	62.00	-32767.00	84.96	50.71	68.28	37.87	100.00	62.00	3.70	5.00	14.00	763.00	31.00	37.00	1.21	14.00	21.00	2.20	398.00	386.00	5.41	87.04	9.00	5.60	2.20	61.50	60.50
14:50:31	62.00	-32767.00	85.24	50.99	68.50	37.87	100.00	62.00	3.80	5.10	14.00	763.00	31.00	37.00	1.21	14.00	21.00	1.70	398.00	384.00	5.41	87.04	9.00	5.60	1.70	61.40	60.50
14:51:31	62.00	-32767.00	83.98	50.29	67.52	37.87	100.00	62.00	3.72	5.10	14.00	763.00	31.00	37.00	1.21	14.00	21.00	1.80	404.00	388.00	5.41	87.04	9.00	5.60	1.80	61.40	60.50
14:52:31	62.00	-32767.00	84.50	50.68	67.78	37.87	100.00	62.00	3.76	5.20	14.00	763.00	30.00	37.00	1.21	14.00	21.00	2.40	399.00	386.00	5.41	87.04	9.00	5.60	2.40	62.30	60.50
14:53:31	62.00	-32767.00	84.53	50.38	67.98	37.87	100.00	62.00	3.72	5.00	14.00	763.00	31.00	37.00	1.21	14.00	21.00	2.10	399.00	386.00	5.41	87.04	9.00	5.60	2.10	61.50	60.50
14:54:31	62.00	-32767.00	84.39	50.16	67.60	37.87	100.00	62.00	3.81	5.20	14.00	763.00	30.00	37.00	1.21	14.00	21.00	2.10	401.00	387.00	5.41	87.04	9.00	5.60	2.10	62.30	60.50
14:55:31	62.00	-32767.00	84.60	50.73	68.08	37.87	100.00	62.00	3.73	5.00	14.00	763.00	31.00	37.00	1.21	14.00	21.00	2.10	399.00	385.00	5.41	87.04	9.00	5.60	2.10	61.50	60.50
14:56:31	62.00	-32767.00	84.17	50.44	67.65	37.87	100.00	62.00	3.75	5.20	14.00	763.00	30.00	37.00	1.21	14.00	21.00	2.10	402.00	387.00	5.41	87.04	9.00	5.60	2.10	62.30	60.50
14:57:31	63.00	-32767.00	84.31	49.98	67.53	37.87	100.00	63.00	3.83	5.10	14.00	763.00	31.00	37.00	1.21	14.00	21.00	2.10	399.00	386.00	5.41	87.04	9.00	5.60	2.10	61.40	60.50
14:58:31	62.00	-32767.00	84.42	50.23	67.51	37.87	100.00	62.00	3.77	5.30	14.00	763.00	30.00	37.00	1.21	14.00	21.00	2.40	402.00	388.00	5.41	87.04	9.00	5.60	2.40	62.20	60.50
14:59:31	63.00	-32767.00	84.20	50.24	67.46	37.87	100.00	63.00	3.73	5.20	14.00	763.00	31.00	37.00	1.21	14.00	21.00	1.70	402.00	388.00	5.42	87.04	9.00	5.61	1.70	61.30	60.50
15:00:31	63.00	-32767.00	84.95	50.64	67.89	37.87	100.00	63.00	3.67	5.20	14.00	763.00	31.00	37.00	1.21	14.00	21.00	2.30	398.00	385.00	5.41	87.04	9.00	5.60	2.30	61.30	60.50
15:01:31	63.00	-32767.00	85.18	51.07	68.44	37.87	100.00	63.00	3.77	5.20	14.00	763.00	30.00	37.00	1.21	14.00	21.00	1.90	402.00	387.00	5.41	87.04	9.00	5.60	1.90	62.30	60.50
15:02:31	65.00	-32767.00	84.11	49.50	67.10	37.89	100.00	65.00	3.77	5.00	14.00	763.00	31.00	36.00	1.21	14.00	21.00	2.10	398.00	385.00	5.41	87.04	9.00	5.60	2.10	61.50	61.50
15:03:31	63.00	-32767.00	85.09	50.63	68.20	37.89	100.00	63.00	3.80	5.10	14.00	763.00	30.00	36.00	1.17	14.00	21.00	2.20	398.00	387.00	5.40	87.04	9.00	5.60	2.20	62.50	61.50
15:04:31	63.00	-32767.00	84.78	50.55	67.79	37.89	100.00	63.00	3.71	5.20	14.00	763.00	30.00	36.00	1.21	14.00	21.00	2.40	397.00	385.00	5.41	87.04	9.00	5.60	2.40	62.30	61.50
15:05:31	63.00	-32767.00	85.03	50.66	68.26	37.89	100.00	63.00	3.81	5.30	14.00	763.00	30.00	37.00	1.21	14.00	21.00	2.40	401.00	388.00	5.41	87.04	9.00	5.60	2.40	62.20	60.50
15:06:31	63.00	-32767.00	84.77	50.03	67.81	37.89	100.00	63.00	3.72	5.30	14.00	763.00	30.00	37.00	1.21	14.00	21.00	2.10	401.00	386.00	5.41	87.04	9.00	5.61	2.10	62.20	60.50
15:07:31	63.00	-32767.00	84.55	49.83	67.27	37.89	100.00	63.00	3.86	5.30	14.00	763.00	30.00	36.00	1.21	14.00	21.00	2.50	399.00	386.00	5.41	87.04	9.00	5.60	2.50	62.20	61.50
15:08:31	63.00	-32767.00	84.95	50.40	67.89	37.89	100.00	63.00	3.82	5.20	14.00	763.00	30.00	36.00	1.21	14.00	21.00	2.30	397.00	384.00	5.42	87.04	9.00	5.60	2.30	62.30	61.50
15:09:31	63.00	-32767.00	84.76	50.11	67.93	37.89	100.00	63.00	3.78	5.10	14.00	763.00	31.00	36.00	1.21	14.00	21.00	2.00	399.00	386.00	5.41	87.04	9.00	5.60	2.00	61.40	61.50
15:10:31	63.00	-32767.00	85.14	50.60	68.29	37.89	100.00	63.00	3.89	5.20	14.00	763.00	30.00	36.00	1.21	14.00	21.00	1.80	404.00	388.00	5.42	87.04	9.00	5.60	1.80	62.30	61.50
15:11:31	63.00	-32767.00	84.94	50.09	67.91	37.89	100.00	63.00	3.86	5.30	14.00	763.00	30.00	36.00	1.21	14.00	21.00	2.40	401.00	387.00	5.41	87.04	9.00	5.60	2.40	62.20	61.50
15:12:31	63.00	-32767.00	84.75	50.21	67.86	37.89	100.00	63.00	3.82	5.20	14.00	763.00	30.00	36.00	1.21	14.00	21.00	2.10	398.00	386.00	5.41	87.04	9.00	5.60	2.10	62.30	61.50
15:13:31	63.00	-32767.00	84.12	49.81	67.55	37.89	100.00	63.00	3.90	5.20	14.00	763.00	30.00	36.00	1.21	14.00	21.00	1.80	402.00	386.00	5.41	87.04	9.00	5.60	1.80	62.30	61.50
15:14:31	63.00	-32767.00	85.28	50.23	68.16	37.89	100.00	63.00	3.79	5.20	14.00	763.00	30.00	36.00	1.21	14.00	21.00	2.20	397.00	386.00	5.41	87.04	9.00	5.60	2.20	62.30	61.50
15:15:31	63.00	-32767.00	84.77	49.72	67.74	37.89	100.00	63.00	3.92	5.20	14.00	763.00	30.00	36.00	1.21	14.00	21.00	2.00	402.00	387.00	5.42	87.04	9.00	5.60	2.00	62.30	61.50
15:16:31	63.00	-32767.00	85.18	50.34	68.08	37.89	100.00	63.00	3.78	5.10	14.00	763.00	31.00	36.00	1.21	14.00	21.00	2.00	397.00	385.00	5.41	87.04	9.00	5.60	2.00	61.40	61.50
15:17:31	63.00	-32767.00	85.11	50.52	68.24	37.89	100.00	63.00	3.90	5.20	14.00	763.00	30.00	36.00	1.21	14.00	21.00	2.10	401.00	386.00	5.41	87.04	9.00	5.60	2.10	62.30	61.50
15:18:31	63.00	-32767.00	190.18	-32764.00	104.49	37.89	100.00	63.00	3.92	5.10	14.00	763.00	30.00	36.00	1.21	14.00	21.00	2.00	398.00	384.00	5.41	87.04	9.00	5.60	2.00	62.40	61.50
15:19:31	63.00	-32767.00	85.19	50.21	67.97	37.89	99.99	63.00	3.89	5.30	14.00	763.00	30.00	36.00	1.21	14.00	21.00	2.50	398.00	386.00	5.41	87.04	9.00	5.60	2.50	62.20	61.50
15:20:31	63.00	-32767.00	85.29	50.26	67.94	37.89	99.97	63.00	3.94	5.20	14.00	763.00	30.00	36.00	1.21	14.00	21.00	1.70	402.00	387.00	5.41	87.04	9.00	5.60	1.70	62.30	61.50
15:21:31	63.00	-32767.00	85.01	50.16	67.60	37.89	99.96	63.00	3.94	5.30	14.00	763.00	30.00	36.00	1.21	14.00	21.00	2.30	397.00	385.00	5.41	87.04	9.00	5.60	2.30	62.20	61.50
15:22:31	63.00	-32767.00	85.13	50.27	68.03	37.89	99.98	63.00	3.93	5.30	14.00	763.00	30.00	36.00	1.21	14.00	21.00	2.30	401.00	388.00	5.41	87.04	9.00	5.60	2.30	62.20	61.50
15:23:31	64.00	-32767.00	85.46	50.02	67.85	37.89	99.99	64.00	3.89	5.20	14.00	763.00	30.00	36.00	1.21	14.00	21.00	1.80	403.00	387.00	5.41	87.04	9.00	5.61	1.80	62.30	61.50
15:24:31	64.00	-32767.00	84.99	49.84	67.68	37.89	99.97	64.00	3.91	5.10	14.00	763.00	30.00	36.00	1.21	14.00	21.00	1.60	396.00	382.00	5.40	87.04	9.00	5.60	1.60	62.40	61.50
15:25:31	64.00	-32767.00	84.65	49.98	67.73	37.89	99.95	64.00	3.93	5.20	14.00	763.00	30.00	36.00	1.21	14.00	21.00	1.90	399.00	385.00	5.41	87.04	9.00	5.60	1.90	62.30	61.50
15:26:31	64.00	-32767.00	84.66	49.81	67.62	37.89	99.92	64.00	3.96	5.10	14.00	763.00	30.00	36.00	1.21	14.00	21.00	1.80	398.00	385.00	5.41	87.04	9.00	5.60	1.80	62.40	61.50
15:27:31	64.00	-32767.00	85.48	50.53	68.41	37.89	99.89	64.00	3.92	5.10	14.00	763.00	30.00	36.00	1.21	14.00	21.00	1.80	398.00	385.00	5.41	87.04	9.00	5.60	1.80	62.40	61.50
15:28:31	64.00	-32767.00	85.67	50.43	68.37	37.89	99.89	64.00	3.95	5.20	14.00	763.00	30.00	36.00	1.21	14.00	21.00	2.10	397.00	385.00	5.41	87.04	9.00	5.60	2.10	62.30	61.50
15:29:31	64.00	-32767.00	85.40	50.47	68.24	37.87	99.86	64.00	3.95	5.30	14.00	763.00	30.00	36.00	1.21	14.00	21.00	2.20	397.00	385.00	5.41	87.04	9.00	5.60	2.20	62.20	61.50
15:30:31	64.00	-32767.00	85.41	50.23	68.08	37.89	99.86	64.00	3.95	5.30	14.00	763.00	30.00	36.00	1.21	14.00	21.00	2.20	397.00	386.00	5.41	87.04	9.00	5.60	2.20	62.20	61.50
15:31:31	64.00	-32767.00	85.77	50.66	68.84	37.87	99.84	64.00	3.98	5.20	14.00	763.00	30.00	36.00	1.21	14.00	21.00	2.20	397.00	384.00	5.41	87.04	9.00	5.60	2.20	62.30	61.50
15:32:31	64.00	-32767.00	85.62	50.28	68.32	37.89	99.80	64.00	4.00	5.10	14.00	763.00	30.00	36.00	1.21	14.00	21.00	1.60	402.00	387.00	5.41	87.04	9.00	5.60	1.60	62.40	61.50
15:33:31	64.00	-32767.00	84.81	50.04	67.78	37.89	99.85	64.00	3.99	5.30	14.00	763.00	30.00	36.00	1.21	14.00	21.00	2.30	403.00	387.00	5.41	87.04	9.00	5.61	2.30	62.20	61.50
15:34:31	64.00	-32767.00	85.65	50.72	68.36	37.89	99.80	64.00	4.02	5.30	14.00	763.00	30.00	36.00	1.21	14.00	21.00	2.30	399.00	386.00	5.41	87.04	9.00	5.61	2.30	62.20	61.50
15:35:31	64.00	-32767.00	85.55	50.31	68.41	37.87	99.81	64.00	3.98	5.20	14.00	763.00	30.00	36.00	1.21	14.00	21.00	2.10	398.00	386.00	5.41	87.04	9.00	5.60	2.10	62.30	61.50
15:36:31	64.00	-32767.00	85.66	50.43	68.17	37.87	99.87	64.00	4.01	5.20	14.00	763.00	30.00	36.00	1.21	14.00	21.00	1.80	404.00	387.00	5.41	87.04	9.00	5.60	1.80	62.30	61.50
15:37:31	64.00	-32767.00	84.75	50.00	67.74	37.87	99.85	64.00	3.99	5.40	14.00	763.00	30.00	36.00	1.21	14.00	21.00	2.50	400.00	386.00	5.43	87.04	9.00	5.61	2.50	62.10	61.50
15:38:31	64.00	-32767.00	84.87	49.98	67.73	37.87	99.84	64.00	3.99	5.30	14.00	763.00	30.00	36.00	1.21	14.00	21.00	2.20	397.00	385.00	5.41	87.04	9.00	5.60	2.20	62.20	61.50
15:39:31	64.00	-32767.00	85.16	50.18	68.14	37.87	99.82	64.00	3.91	5.30	14.00	763.00	30.00	36.00	1.21	14.00	21.00	1.90	402.00	387.00	5.41	87.04	9.00	5.60	1.90	62.20	61.50
15:40:31	65.00	-32767.00	84.98	49.75	67.68	37.87	99.80	65.00	4.06	5.20	14.00	763.00	30.00	36.00	1.21	14.00	21.00	1.80	398.00	385.00	5.41	87.04	9.00	5.60	1.80	62.30	61.50
15:41:31	65.00	-32767.00	85.30	50.33	68.08	37.87	99.82	65.00	3.98	5.40	14.00	763.00	30.00	36.00	1.21	14.00	21.00	2.40	400.00	387.00	5.41	87.04	9.00	5.60	2.40	62.10	61.50
15:42:31	65.00	-32767.00	84.62	49.45	67.47	37.87	99.83	65.00	4.00	5.20	14.00	763.00	30.00	36.00	1.21	14.00	21.00	2.40	401.00	388.00	5.41	87.04	9.00	5.60	2.40	62.30	61.50
15:43:31	65.00	-32767.00	85.51	50.46	68.47	37.87	99.80	65.00	4.01	5.30	14.00	763.00	30.00	36.00	1.21	14.00	21.00	2.10	403.00	387.00	5.42	87.04	9.00	5.61	2.10	62.20	61.50
15:44:31	65.00	-32767.00	85.27	49.89	67.93	37.87	99.73	65.00	4.07	5.20	14.00	763.00	30.00	36.00	1.21	14.00	21.00	1.80	402.00	386.00	5.41	87.04	9.00	5.61	1.80	62.30	61.50
15:45:31	65.00	-32767.00	84.90	49.88	67.71	37.87	99.76	65.00	4.05	5.10	14.00	763.00	30.00	36.00	1.21	14.00	21.00	1.70	401.00	386.00	5.41	87.04	9.00	5.60	1.70	62.40	61.60
15:46:31	65.00	-32767.00	84.79	49.94	67.63	37.87	99.75	65.00	4.05	5.20	14.00	763.00	30.00	36.00	1.21	14.00	21.00	1.60	398.00	384.00	5.41	87.04	9.00	5.60	1.60	62.30	61.50
15:47:31	65.00	-32767.00	85.06	50.41	68.17	37.87	99.72	65.00	4.09	5.30	14.00	763.00	30.00	36.00	1.21	14.00	21.00	1.90	398.00	385.00	5.41	87.04	9.00	5.60	1.90	62.20	61.50
15:48:31	65.00	-32767.00	99.73	42.66	69.19	37.87	99.79	65.00	3.94	5.40	14.00	763.00	30.00	36.00	1.21	14.00	21.00	2.30	399.00	386.00	5.41	87.04	9.00	5.60	2.30	62.10	61.50
15:49:31	65.00	-32767.00	85.15	49.97	67.72	37.87	99.77	65.00	4.06	5.40	14.00	763.00	30.00	36.00	1.21	14.00	21.00	2.30	399.00	386.00	5.41	87.04	9.00	5.60	2.30	62.10	61.50
15:50:31	65.00	-32767.00	85.43	50.14	67.81	37.87	99.76	65.00	4.06	5.30	14.00	763.00	30.00	36.00	1.21	14.00	21.00	2.20	397.00	385.00	5.40	87.04	9.00	5.60	2.20	62.20	61.50
15:51:31	65.00	-32767.00	85.30	50.15	67.75	37.87	99.76	65.00	4.07	5.40	14.00	763.00	30.00	36.00	1.21	14.00	21.00	2.30	400.00	385.00	5.41	87.04	9.00	5.60	2.20	62.10	61.50
15:52:31	65.00	-32767.00	85.33	49.71	67.64	37.87	99.82	65.00	4.02	5.40	14.00	763.00	30.00	36.00	1.21	14.00	21.00	2.40	403.00	387.00	5.41	87.04	9.00	5.61	1.90	62.10	61.50
15:53:31	65.00	-32767.00	84.86	49.77	67.48	37.87	99.82	65.00	4.03	5.40	14.00	763.00	30.00	-32767.00	1.21	14.00	21.00	2.50	403.00	388.00	5.42	87.04	9.00	5.61	1.80	62.10	-32767.00
15:54:31	65.00	-32767.00	84.96	50.17	67.67	37.87	99.75	65.00	4.07	5.40	14.00	763.00	30.00	36.00	1.21	14.00	21.00	2.30	400.00	388.00	5.41	87.04	9.00	5.60	2.30	62.10	61.50
15:55:31	65.00	-32767.00	84.58	49.99	67.54	37.87	99.82	65.00	4.05	5.20	14.00	763.00	30.00	36.00	1.21	14.00	21.00	1.60	399.00	386.00	5.41	87.04	9.00	5.60	1.60	62.30	61.50
15:56:31	65.00	-32767.00	85.03	50.01	67.82	37.87	99.81	65.00	4.01	5.30	14.00	763.00	30.00	36.00	1.21	14.00	21.00	2.50	402.00	387.00	5.41	87.04	9.00	5.60	2.50	62.20	61.50
15:57:31	65.00	-32767.00	85.30	50.24	67.81	37.87	99.75	65.00	4.03	5.20	14.00	763.00	30.00	36.00	1.21	14.00	21.00	1.60	398.00	384.00	5.40	87.04	9.00	5.60	1.60	62.30	61.50
15:58:31	65.00	-32767.00	84.75	49.58	67.48	37.87	99.77	65.00	4.03	5.30	14.00	763.00	30.00	36.00	1.21	14.00	21.00	2.40	402.00	387.00	5.41	87.04	9.00	5.60	2.40	62.20	61.50
15:59:31	66.00	-32767.00	84.43	49.69	67.20	37.87	99.70	66.00	3.99	5.20	14.00	763.00	30.00	36.00	1.21	14.00	21.00	1.70	402.00	387.00	5.41	87.04	9.00	5.61	1.70	62.30	61.50
16:00:31	66.00	-32767.00	84.91	49.61	67.50	37.87	99.75	66.00	4.02	5.30	14.00	763.00	30.00	36.00	1.21	14.00	21.00	2.10	399.00	385.00	5.41	87.04	9.00	5.60	2.10	62.20	61.50
16:01:31	66.00	-32767.00	84.89	49.37	67.54	37.87	99.76	66.00	3.94	5.40	14.00	763.00	30.00	36.00	1.21	14.00	21.00	2.40	400.00	386.00	5.41	87.04	9.00	5.60	2.40	62.10	61.50
16:02:31	66.00	-32767.00	85.21	49.78	67.84	37.87	99.71	66.00	3.92	5.20	14.00	763.00	30.00	36.00	1.21	14.00	21.00	2.10	401.00	386.00	5.41	87.04	9.00	5.60	2.10	62.30	61.50
16:03:31	66.00	-32767.00	84.36	49.79	67.36	37.87	99.70	66.00	4.00	5.20	14.00	763.00	30.00	36.00	1.21	14.00	21.00	1.70	401.00	387.00	5.41	87.04	9.00	5.61	1.70	62.30	61.50
16:04:31	66.00	-32767.00	84.90	50.13	67.87	37.87	99.74	66.00	3.87	5.40	14.00	763.00	30.00	36.00	1.21	14.00	21.00	2.20	396.00	385.00	5.41	87.04	9.00	5.60	2.20	62.10	61.50
16:05:31	66.00	-32767.00	84.35	49.21	67.36	37.87	99.77	66.00	3.99	5.40	14.00	763.00	30.00	36.00	1.21	14.00	21.00	2.50	401.00	387.00	5.41	87.04	9.00	5.60	2.50	62.10	61.50
16:06:31	66.00	-32767.00	84.77	49.54	67.47	37.87	99.72	66.00	4.05	5.20	14.00	763.00	30.00	36.00	1.21	14.00	21.00	2.30	404.00	389.00	5.41	87.04	9.00	5.60	2.30	62.30	61.50
16:07:31	66.00	-32767.00	84.09	49.62	67.18	37.87	99.70	66.00	4.01	5.20	14.00	763.00	30.00	36.00	1.21	14.00	21.00	1.80	402.00	387.00	5.41	87.04	9.00	5.61	1.80	62.30	61.50
16:08:31	66.00	-32767.00	84.32	49.79	67.19	37.87	99.71	66.00	4.04	5.20	14.00	763.00	30.00	36.00	1.21	14.00	21.00	1.70	402.00	387.00	5.41	87.04	9.00	5.60	1.70	62.30	61.50
16:09:31	66.00	-32767.00	84.77	49.93	67.45	37.84	99.68	66.00	3.95	5.20	14.00	763.00	30.00	36.00	1.21	14.00	21.00	1.60	400.00	387.00	5.41	87.04	9.00	5.60	1.60	62.30	61.50
16:10:31	66.00	-32767.00	84.34	49.40	66.91	37.84	99.73	66.00	3.95	5.30	14.00	763.00	30.00	36.00	1.21	14.00	21.00	1.60	397.00	384.00	5.41	87.04	9.00	5.60	1.60	62.20	61.50
16:11:31	66.00	-32767.00	85.14	50.10	67.69	37.87	99.72	66.00	3.90	5.30	14.00	763.00	30.00	36.00	1.21	14.00	21.00	1.80	399.00	386.00	5.41	87.04	9.00	5.60	2.40	62.20	61.50
16:12:31	66.00	-32767.00	84.94	50.02	67.68	37.87	99.67	66.00	3.98	5.30	14.00	763.00	30.00	36.00	1.21	14.00	21.00	2.50	403.00	389.00	5.42	87.04	9.00	5.60	2.50	62.20	61.50
16:13:31	66.00	-32767.00	85.55	50.34	68.30	37.84	99.76	66.00	3.87	5.40	14.00	763.00	30.00	36.00	1.21	14.00	21.00	2.30	402.00	387.00	5.42	87.04	9.00	5.60	2.30	62.10	61.50
16:14:31	66.00	-32767.00	84.83	49.77	67.75	37.87	99.74	66.00	3.85	5.30	14.00	763.00	30.00	36.00	1.21	14.00	21.00	1.90	404.00	388.00	5.41	87.04	9.00	5.61	1.90	62.20	61.50
16:15:31	66.00	-32767.00	84.41	49.67	67.44	37.84	99.72	66.00	3.94	5.20	14.00	763.00	30.00	36.00	1.21	14.00	21.00	2.40	402.00	388.00	5.42	87.04	9.00	5.61	1.70	62.30	61.50
16:16:31	66.00	-32767.00	84.63	50.14	67.84	37.84	99.70	66.00	3.92	5.20	14.00	763.00	30.00	36.00	1.21	14.00	21.00	2.30	397.00	384.00	5.41	87.04	9.00	5.61	2.30	62.30	61.50
16:17:31	66.00	-32767.00	91.30	40.69	67.80	37.87	99.65	66.00	3.97	5.20	14.00	763.00	30.00	36.00	1.21	14.00	21.00	2.10	402.00	386.00	5.41	87.04	9.00	5.60	2.10	62.30	61.50
16:18:31	66.00	-32767.00	84.25	49.24	67.14	37.84	99.65	66.00	4.02	5.20	14.00	763.00	30.00	-32767.00	1.21	14.00	21.00	2.40	401.00	388.00	5.41	87.04	9.00	5.60	2.40	62.30	-32767.00
