# Supplementary material for: The unsuitability of implantable Doppler probes for the early detection of renal vascular complications – a porcine model for prevention of renal transplant loss
Source: PLoS One. 2017 May 25;12(5):e0178301. doi: 10.1371/journal.pone.0178301 (PMC5444816; doi:10.1371/journal.pone.0178301)
Supplement: S1 Data — (ZIP) [file pone.0178301.s001.zip › Supporting Information/Art. 3 d. 10.09.13/An├astesisskema d. 10.09.13 .xls]

## Sheet: Sheet1
Anæstesiskema Gris nr. 17, AK 3
Gris på leje kl. 08.17
Vægt: 40,15							t= 0	30	60	90	120	150	180	210	240	270	300
Tidspunkt	1899-12-31 08:23:00	1899-12-31 09:00:00	1899-12-31 09:30:00	1899-12-31 10:00:00	1899-12-31 10:30:00	1899-12-31 10:45:00	1899-12-31 11:15:00	1899-12-31 11:45:00	1899-12-31 12:15:00	1899-12-31 12:45:00	1899-12-31 13:15:00	1899-12-31 13:45:00	1899-12-31 14:15:00	1899-12-31 14:45:00	1899-12-31 15:15:00	1899-12-31 15:45:00	1899-12-31 16:15:00
Medicin
Fentanyl Bolus - 10 mL
Fentanyl - 10 ml/h
Cefuroxim 750 mg
S-ketamin + dormicum 7+3 mL
S-ketamin
Saltvand - 500 mL/h		999	500
Glukose:
Respirator
MAC - 1,1-1,4	1.2	1.3	1.3	1.3	1.4	1.4	1.4	1.5	1.3	1.2	1.2	1.2	1.2	1.2	1.2	1.2	1.2
E-CO2	4.2	5.2	5.1	5	5.1	5	5.4	5.6	5.6	5.3	5.2	4.9	4.7	5.3	5.3	5.5	5.3
TV - 400 mL										425				400
RF - 12			14
Værdier
Blodtryk Sys		86	92	88	92	93	91	87	88	88	88	87	86	85	85	85	86
Blodtryk Dia		31	54	51	57	58	55	51	53	54	53	54	68	51	50	50	50
MAP		60	72	68	75	76	74	69	71	71	71	71	70	68	68	68	68
Puls	42	51	57	57	60	60	62	63	65	66	65	64	62	62	63	65	66
SAT-O2	100	100	100	100	100	100	100	100	100	100	100	100	100	100	100	100	100
Temperatur	37	37.1	36.7	36.6	36.6	36.9	37.6	38.1	38.2	38.1	38	37.9	37.9	37.9	37.9	37.9	37.8
Diurese - Ve								31	28	34	38	2	0	0	0	0	0
Diurese - Hø								19	32	37	38	56	69	83	102	116	128
A-gas
pH		7.408	7.431	7.43	7.444	7.444	7.442	7.435	7.424	7.453	7.454	7.449	7.46	7.425	7.427	7.423	7.423
pO2
pCO2		6.01	5.68	6.07	5.62	5.67	5.88	5.69	6.05	5.37	5.47	5.55	5.3	5.84	5.83	5.81	5.95
Base excess		3.5	3.7	5.4	4.5	4.8	5.5	4.1	4.9	4	4.5	4.6	4.2	4	4.2	3.8	4.4
HCO3		27.4	27.7	29.1	28.4	28.6	29.3	28	28.7	28	28.5	28.5	28.2	27.9	28	27.7	28.2
Na		138	139	138	138	138	138	138	138	138	138	137	137	137	137	137	137
K		3.3	3.3	3.6	3.7	3.8	4	4	4.1	4	4.1	4.2	4.2	4.2	4.2	4.3	4.3
Glu		5.7	5.4	5.5	5.4	5.4	5.4	5.3	5.4	5.2	5.1	5.2	4.9	4.6	4.4	4.3	4.2
Lac		2.6	1.4	1	0.9	0.8	0.8	0.7	0.7	0.6	0.6	0.7	0.6	0.6	0.6	0.6	0.6
Bemærkninger
Flow

## Sheet: Flow
	Kl	t=	flow
	1899-12-31 11:15:00	0	151
	1899-12-31 11:30:00	15	159
	1899-12-31 11:45:00	30	161
	1899-12-31 12:00:00	45	165
	1899-12-31 12:15:00	60	166
	1899-12-31 12:30:00	75	170
	1899-12-31 12:45:00	90	168
	1899-12-31 13:00:00	105	174
	1899-12-31 13:15:00	120	164
	1899-12-31 13:30:00	135	2
	1899-12-31 13:45:00	150	3
	1899-12-31 14:00:00	165	2
	1899-12-31 14:15:00	180	2
	1899-12-31 14:30:00	195	2
	1899-12-31 14:45:00	210	3
	1899-12-31 15:00:00	225	2
	1899-12-31 15:15:00	240	3
	1899-12-31 15:30:00	255	3
	1899-12-31 15:45:00	270	2
	1899-12-31 16:00:00	285	3
	1899-12-31 16:15:00	300	2
