# Supplementary material for: The unsuitability of implantable Doppler probes for the early detection of renal vascular complications – a porcine model for prevention of renal transplant loss
Source: PLoS One. 2017 May 25;12(5):e0178301. doi: 10.1371/journal.pone.0178301 (PMC5444816; doi:10.1371/journal.pone.0178301)
Supplement: S1 Data — (ZIP) [file pone.0178301.s001.zip › Supporting Information/Art. 4 d. 19.09.13/19.09.13/19.09.13.asc]

19/09/2013 07:46:24	Trend	1379576784
Time	HR	ST1	ST2	P1sys	P1dia	P1mean	PR(P1)	P2sys	P2dia	P2mean	PR(P2)	P4sys	P4dia	P4mean	PR(P4)	T2	EtCO2	FiCO2	RR(CO2)	Pamb	FeO2	FiO2	FeN2O	RR(Spiro)	Ppeak	PEEP	Pplat	TVinsp	TVexp	Compl	MVexp	C.O.	Tblood	PCWP	HR(ECG)	HRmax	HRmin	HR(aECG)	ST(II)	NMT(Count)	NMT(R1)	NMT(R2)	NMT(R3)	NMT(R4)	SE	RE	BSR	VO2	VCO2
07:46:24	-32767.00	-32766.00	-32767.00	1.50	1.30	1.40	0.00	-32766.00	-32766.00	-32766.00	-32767.00	-32766.00	-32766.00	-32766.00	-32767.00	19.47	-32767.00	-32767.00	-32767.00	-32767.00	-32767.00	-32767.00	-32767.00	5.00	-32767.00	-32767.00	-32767.00	-32767.00	-32767.00	-32767.00	0.22	-32767.00	-32767.00	-32767.00	-32767.00	-32767.00	-32767.00	-32767.00	87.04	0.00	0.00	0.00	0.00	0.00	0.00	0.00	0.00	-32767.00	-32767.00
07:46:35	-32767.00	-32766.00	1.51	1.31	1.40	0.00	-32766.00	-32766.00	-32766.00	-32767.00	-32766.00	-32766.00	-32766.00	-32767.00	19.47	0.00	0.00	0.00	748.00	86.00	86.00	0.00	-32767.00	3.00	1.10	-32767.00	-32767.00	-32767.00	-32767.00	-32767.00	-32767.00	-32767.00	-32767.00	-32767.00	-32767.00	-32767.00	-32767.00	87.04	0.00	0.00	0.00	0.00	0.00	0.00	0.00	0.00	-32767.00	-32767.00	-32767.00
07:46:38	-32767.00	-32766.00	1.50	1.33	1.41	0.00	-32766.00	-32766.00	-32766.00	-32767.00	-32766.00	-32766.00	-32766.00	-32767.00	19.52	0.00	0.00	0.00	748.00	89.00	89.00	0.00	-32767.00	3.00	1.10	-32767.00	-32767.00	-32767.00	-32767.00	-32767.00	-32767.00	-32767.00	-32767.00	-32767.00	-32767.00	-32767.00	-32767.00	87.04	0.00	0.00	0.00	0.00	0.00	0.00	0.00	0.00	-32767.00	-32767.00	-32767.00
07:47:38	-32767.00	-32766.00	1.48	1.32	1.40	0.00	-32766.00	-32766.00	-32766.00	-32767.00	-32766.00	-32766.00	-32766.00	-32767.00	19.52	-32767.00	-32767.00	-32767.00	-32767.00	-32767.00	-32767.00	-32767.00	-32767.00	1.00	0.80	-32767.00	-32767.00	-32767.00	-32767.00	-32767.00	-32767.00	-32767.00	-32767.00	-32767.00	-32767.00	-32767.00	-32767.00	87.04	0.00	0.00	0.00	0.00	0.00	0.00	0.00	0.00	-32767.00	-32767.00	-32767.00
07:48:38	-32767.00	-32766.00	1.50	1.31	1.40	0.00	-32766.00	-32766.00	-32766.00	-32766.00	-32766.00	-32766.00	-32766.00	-32767.00	19.56	0.00	0.00	0.00	748.00	96.00	96.00	0.00	-32767.00	30.00	28.70	-32767.00	-32767.00	-32767.00	-32767.00	-32767.00	-32767.00	-32767.00	-32767.00	-32767.00	-32767.00	-32767.00	-32767.00	87.04	0.00	0.00	0.00	0.00	0.00	0.00	0.00	0.00	-32767.00	-32767.00	-32767.00
07:49:38	-32767.00	-32766.00	1.49	1.30	1.40	0.00	-32766.00	-32766.00	-32766.00	-32767.00	-32766.00	-32766.00	-32766.00	-32767.00	19.57	0.00	0.00	0.00	748.00	52.00	52.00	0.00	-32767.00	28.00	0.60	-32767.00	-32767.00	-32767.00	-32767.00	-32767.00	-32767.00	-32767.00	-32767.00	-32767.00	-32767.00	-32767.00	-32767.00	87.04	0.00	0.00	0.00	0.00	0.00	0.00	0.00	0.00	-32767.00	-32767.00	-32767.00
07:50:38	-32767.00	-32766.00	1.51	1.31	1.40	0.00	-32766.00	-32766.00	-32766.00	-32767.00	-32766.00	-32766.00	-32766.00	-32767.00	19.59	0.00	0.00	0.00	748.00	72.00	74.00	0.00	-32767.00	1.00	0.60	-32767.00	-32767.00	-32767.00	-32767.00	-32767.00	-32767.00	-32767.00	-32767.00	-32767.00	-32767.00	-32767.00	-32767.00	87.04	0.00	0.00	0.00	0.00	0.00	0.00	0.00	0.00	-32767.00	-32767.00	-32767.00
07:51:38	-32767.00	-32766.00	1.51	1.31	1.41	0.00	-32766.00	-32766.00	-32766.00	-32767.00	-32766.00	-32766.00	-32766.00	-32767.00	19.59	0.00	0.00	0.00	748.00	89.00	89.00	0.00	-32767.00	2.00	0.50	-32767.00	-32767.00	-32767.00	-32767.00	-32767.00	-32767.00	-32767.00	-32767.00	-32767.00	-32767.00	-32767.00	-32767.00	87.04	0.00	0.00	0.00	0.00	0.00	0.00	0.00	0.00	-32767.00	-32767.00	-32767.00
07:52:38	-32767.00	-32766.00	1.50	1.32	1.40	0.00	-32766.00	-32766.00	-32766.00	-32767.00	-32766.00	-32766.00	-32766.00	-32767.00	19.49	0.00	0.00	0.00	748.00	94.00	94.00	0.00	-32767.00	1.00	0.60	-32767.00	-32767.00	-32767.00	-32767.00	-32767.00	-32767.00	-32767.00	-32767.00	-32767.00	-32767.00	-32767.00	-32767.00	87.04	0.00	0.00	0.00	0.00	0.00	0.00	0.00	0.00	-32767.00	-32767.00	-32767.00
07:53:38	-32767.00	-32766.00	1.50	1.32	1.41	0.00	-32766.00	-32766.00	-32766.00	-32767.00	-32766.00	-32766.00	-32766.00	-32767.00	19.39	0.00	0.00	0.00	748.00	93.00	93.00	0.00	-32767.00	1.00	0.60	-32767.00	-32767.00	-32767.00	-32767.00	-32767.00	-32767.00	-32767.00	-32767.00	-32767.00	-32767.00	-32767.00	-32767.00	87.04	0.00	0.00	0.00	0.00	0.00	0.00	0.00	0.00	-32767.00	-32767.00	-32767.00
07:54:38	-32767.00	-32766.00	1.50	1.32	1.41	0.00	-32766.00	-32766.00	-32766.00	-32767.00	-32766.00	-32766.00	-32766.00	-32767.00	19.33	0.00	0.00	0.00	748.00	82.00	82.00	0.00	-32767.00	1.00	0.60	-32767.00	-32767.00	-32767.00	-32767.00	-32767.00	-32767.00	-32767.00	-32767.00	-32767.00	-32767.00	-32767.00	-32767.00	87.04	0.00	0.00	0.00	0.00	0.00	0.00	0.00	0.00	-32767.00	-32767.00	-32767.00
07:55:38	-32767.00	-32766.00	1.51	1.31	1.40	0.00	-32766.00	-32766.00	-32766.00	-32767.00	-32766.00	-32766.00	-32766.00	-32767.00	19.42	0.00	0.00	0.00	748.00	70.00	70.00	0.00	-32767.00	1.00	0.60	-32767.00	-32767.00	-32767.00	-32767.00	-32767.00	-32767.00	-32767.00	-32767.00	-32767.00	-32767.00	-32767.00	-32767.00	87.04	0.00	0.00	0.00	0.00	0.00	0.00	0.00	0.00	-32767.00	-32767.00	-32767.00
07:56:38	-32767.00	-32766.00	1.51	1.32	1.40	0.00	-32766.00	-32766.00	-32766.00	-32767.00	-32766.00	-32766.00	-32766.00	-32767.00	19.47	0.00	0.00	0.00	748.00	59.00	59.00	0.00	-32767.00	1.00	0.60	-32767.00	-32767.00	-32767.00	-32767.00	-32767.00	-32767.00	-32767.00	-32767.00	-32767.00	-32767.00	-32767.00	-32767.00	87.04	0.00	0.00	0.00	0.00	0.00	0.00	0.00	0.00	-32767.00	-32767.00	-32767.00
07:57:38	-32767.00	-32766.00	1.50	1.31	1.40	0.00	-32766.00	-32766.00	-32766.00	-32767.00	-32766.00	-32766.00	-32766.00	-32767.00	19.38	0.00	0.00	0.00	748.00	54.00	54.00	0.00	-32767.00	1.00	0.60	-32767.00	-32767.00	-32767.00	-32767.00	-32767.00	-32767.00	-32767.00	-32767.00	-32767.00	-32767.00	-32767.00	-32767.00	87.04	0.00	0.00	0.00	0.00	0.00	0.00	0.00	0.00	-32767.00	-32767.00	-32767.00
07:58:38	-32767.00	-32766.00	1.52	1.32	1.40	0.00	-32766.00	-32766.00	-32766.00	-32767.00	-32766.00	-32766.00	-32766.00	-32767.00	19.28	0.00	0.00	0.00	748.00	53.00	53.00	0.00	-32767.00	1.00	0.60	-32767.00	-32767.00	-32767.00	-32767.00	-32767.00	-32767.00	-32767.00	-32767.00	-32767.00	-32767.00	-32767.00	-32767.00	87.04	0.00	0.00	0.00	0.00	0.00	0.00	0.00	0.00	-32767.00	-32767.00	-32767.00
07:59:38	-32767.00	-32766.00	1.49	1.31	1.40	0.00	-32766.00	-32766.00	-32766.00	-32767.00	-32766.00	-32766.00	-32766.00	-32767.00	19.29	0.00	0.00	0.00	748.00	54.00	54.00	0.00	-32767.00	1.00	0.60	-32767.00	-32767.00	-32767.00	-32767.00	-32767.00	-32767.00	-32767.00	-32767.00	-32767.00	-32767.00	-32767.00	-32767.00	87.04	0.00	0.00	0.00	0.00	0.00	0.00	0.00	0.00	-32767.00	-32767.00	-32767.00
08:00:38	-32767.00	-32766.00	1.50	1.32	1.40	0.00	-32766.00	-32766.00	-32766.00	-32767.00	-32766.00	-32766.00	-32766.00	-32767.00	19.36	0.00	0.00	0.00	748.00	56.00	56.00	0.00	-32767.00	1.00	0.60	-32767.00	-32767.00	-32767.00	-32767.00	-32767.00	-32767.00	-32767.00	-32767.00	-32767.00	-32767.00	-32767.00	-32767.00	87.04	0.00	0.00	0.00	0.00	0.00	0.00	0.00	0.00	-32767.00	-32767.00	-32767.00
08:01:38	-32767.00	-32766.00	1.52	1.31	1.40	0.00	-32766.00	-32766.00	-32766.00	-32767.00	-32766.00	-32766.00	-32766.00	-32767.00	19.41	0.00	0.00	0.00	748.00	61.00	61.00	0.00	-32767.00	1.00	0.60	-32767.00	-32767.00	-32767.00	-32767.00	-32767.00	-32767.00	-32767.00	-32767.00	-32767.00	-32767.00	-32767.00	-32767.00	87.04	0.00	0.00	0.00	0.00	0.00	0.00	0.00	0.00	-32767.00	-32767.00	-32767.00
08:02:38	-32767.00	-32766.00	1.50	1.31	1.40	0.00	-32766.00	-32766.00	-32766.00	-32767.00	-32766.00	-32766.00	-32766.00	-32767.00	19.38	0.00	0.00	0.00	748.00	65.00	65.00	0.00	-32767.00	1.00	0.60	-32767.00	-32767.00	-32767.00	-32767.00	-32767.00	-32767.00	-32767.00	-32767.00	-32767.00	-32767.00	-32767.00	-32767.00	87.04	0.00	0.00	0.00	0.00	0.00	0.00	0.00	0.00	-32767.00	-32767.00	-32767.00
08:03:38	-32767.00	-32766.00	1.50	1.31	1.40	0.00	-32766.00	-32766.00	-32766.00	-32767.00	-32766.00	-32766.00	-32766.00	-32767.00	19.42	0.00	0.00	0.00	748.00	67.00	67.00	0.00	-32767.00	1.00	0.60	-32767.00	-32767.00	-32767.00	-32767.00	-32767.00	-32767.00	-32767.00	-32767.00	-32767.00	-32767.00	-32767.00	-32767.00	87.04	0.00	0.00	0.00	0.00	0.00	0.00	0.00	0.00	-32767.00	-32767.00	-32767.00
08:04:38	-32767.00	-32766.00	1.48	1.31	1.40	0.00	-32766.00	-32766.00	-32766.00	-32767.00	-32766.00	-32766.00	-32766.00	-32767.00	19.47	0.00	0.00	0.00	748.00	67.00	67.00	0.00	-32767.00	1.00	0.60	-32767.00	-32767.00	-32767.00	-32767.00	-32767.00	-32767.00	-32767.00	-32767.00	-32767.00	-32767.00	-32767.00	-32767.00	87.04	0.00	0.00	0.00	0.00	0.00	0.00	0.00	0.00	-32767.00	-32767.00	-32767.00
08:05:38	-32767.00	-32766.00	1.51	1.31	1.41	0.00	-32766.00	-32766.00	-32766.00	-32766.00	-32766.00	-32766.00	-32766.00	-32767.00	19.48	0.00	0.00	0.00	748.00	53.00	53.00	0.00	-32767.00	2.00	0.30	-32767.00	-32767.00	-32767.00	-32767.00	-32767.00	-32767.00	-32767.00	-32767.00	-32767.00	-32767.00	-32767.00	-32767.00	87.04	0.00	0.00	0.00	0.00	0.00	0.00	0.00	0.00	-32767.00	-32767.00	-32767.00
08:06:38	-32767.00	-32766.00	1.49	1.32	1.40	0.00	-32766.00	-32766.00	-32766.00	-32767.00	-32766.00	-32766.00	-32766.00	-32767.00	19.58	0.00	0.00	0.00	748.00	47.00	47.00	0.00	11.00	26.00	2.30	-32767.00	375.00	364.00	-32767.00	2.61	-32767.00	-32767.00	-32767.00	-32767.00	-32767.00	-32767.00	-32767.00	87.04	0.00	0.00	0.00	0.00	0.00	0.00	0.00	0.00	-32767.00	-32767.00	-32767.00
08:07:38	-32767.00	-32766.00	1.51	1.31	1.40	0.00	-32766.00	-32766.00	-32766.00	-32767.00	-32766.00	-32766.00	-32766.00	-32767.00	19.53	0.00	0.00	0.00	748.00	49.00	49.00	0.00	12.00	27.00	2.30	-32767.00	400.00	379.00	-32767.00	4.47	-32767.00	-32767.00	-32767.00	-32767.00	-32767.00	-32767.00	-32767.00	87.04	0.00	0.00	0.00	0.00	0.00	0.00	0.00	0.00	-32767.00	-32767.00	-32767.00
08:08:38	-32767.00	-32766.00	1.50	1.30	1.39	0.00	-32766.00	-32766.00	-32766.00	-32767.00	-32766.00	-32766.00	-32766.00	-32767.00	19.56	0.00	0.00	0.00	748.00	49.00	49.00	0.00	12.00	27.00	2.30	-32767.00	403.00	377.00	-32767.00	4.53	-32767.00	-32767.00	-32767.00	-32767.00	-32767.00	-32767.00	-32767.00	87.04	0.00	0.00	0.00	0.00	0.00	0.00	0.00	0.00	-32767.00	-32767.00	-32767.00
08:09:38	-32767.00	-32766.00	1.51	1.31	1.40	0.00	-32766.00	-32766.00	-32766.00	-32767.00	-32766.00	-32766.00	-32766.00	-32767.00	19.59	0.00	0.00	0.00	748.00	49.00	49.00	0.00	12.00	27.00	2.30	-32767.00	400.00	377.00	-32767.00	4.53	-32767.00	-32767.00	-32767.00	-32767.00	-32767.00	-32767.00	-32767.00	87.04	0.00	0.00	0.00	0.00	0.00	0.00	0.00	0.00	-32767.00	-32767.00	-32767.00
08:10:38	-32767.00	-32766.00	1.49	1.31	1.40	0.00	-32766.00	-32766.00	-32766.00	-32767.00	-32766.00	-32766.00	-32766.00	-32767.00	19.65	0.00	0.00	0.00	748.00	49.00	49.00	0.00	12.00	27.00	2.30	-32767.00	400.00	378.00	-32767.00	4.53	-32767.00	-32767.00	-32767.00	-32767.00	-32767.00	-32767.00	-32767.00	87.04	0.00	0.00	0.00	0.00	0.00	0.00	0.00	0.00	-32767.00	-32767.00	-32767.00
08:11:38	-32767.00	-32766.00	1.50	1.32	1.40	0.00	-32766.00	-32766.00	-32766.00	-32767.00	-32766.00	-32766.00	-32766.00	-32767.00	19.58	0.00	0.00	0.00	748.00	49.00	49.00	0.00	12.00	27.00	2.30	-32767.00	400.00	379.00	-32767.00	4.54	-32767.00	-32767.00	-32767.00	-32767.00	-32767.00	-32767.00	-32767.00	87.04	0.00	0.00	0.00	0.00	0.00	0.00	0.00	0.00	-32767.00	-32767.00	-32767.00
08:12:38	-32767.00	-32766.00	1.51	1.31	1.40	0.00	-32766.00	-32766.00	-32766.00	-32767.00	-32766.00	-32766.00	-32766.00	-32767.00	19.57	0.00	0.00	0.00	748.00	49.00	-32767.00	0.00	12.00	27.00	2.30	-32767.00	401.00	378.00	-32767.00	4.54	-32767.00	-32767.00	-32767.00	-32767.00	-32767.00	-32767.00	-32767.00	87.04	0.00	0.00	0.00	0.00	0.00	0.00	0.00	0.00	-32767.00	-32767.00	-32767.00
08:13:38	-32767.00	-32766.00	1.49	1.33	1.40	0.00	-32766.00	-32766.00	-32766.00	-32767.00	-32766.00	-32766.00	-32766.00	-32767.00	19.50	0.00	0.00	0.00	748.00	49.00	49.00	0.00	12.00	27.00	2.30	-32767.00	398.00	377.00	-32767.00	4.54	-32767.00	-32767.00	-32767.00	-32767.00	-32767.00	-32767.00	-32767.00	87.04	0.00	0.00	0.00	0.00	0.00	0.00	0.00	0.00	-32767.00	-32767.00	-32767.00
08:14:38	-32767.00	-32766.00	1.49	1.30	1.40	0.00	-32766.00	-32766.00	-32766.00	-32767.00	-32766.00	-32766.00	-32766.00	-32767.00	19.46	0.00	0.00	0.00	748.00	49.00	49.00	0.00	12.00	27.00	2.30	-32767.00	399.00	379.00	-32767.00	4.54	-32767.00	-32767.00	-32767.00	-32767.00	-32767.00	-32767.00	-32767.00	87.04	0.00	0.00	0.00	0.00	0.00	0.00	0.00	0.00	-32767.00	-32767.00	-32767.00
08:15:38	-32767.00	-32766.00	1.50	1.32	1.40	0.00	-32766.00	-32766.00	-32766.00	-32767.00	-32766.00	-32766.00	-32766.00	-32767.00	19.45	0.00	0.00	0.00	748.00	49.00	49.00	0.00	12.00	27.00	2.30	-32767.00	401.00	379.00	-32767.00	4.56	-32767.00	-32767.00	-32767.00	-32767.00	-32767.00	-32767.00	-32767.00	87.04	0.00	0.00	0.00	0.00	0.00	0.00	0.00	0.00	-32767.00	-32767.00	-32767.00
08:16:38	-32767.00	-32766.00	1.50	1.31	1.40	0.00	-32766.00	-32766.00	-32766.00	-32767.00	-32766.00	-32766.00	-32766.00	-32767.00	19.49	0.00	0.00	0.00	748.00	49.00	49.00	0.00	12.00	27.00	2.30	-32767.00	399.00	379.00	-32767.00	4.54	-32767.00	-32767.00	-32767.00	-32767.00	-32767.00	-32767.00	-32767.00	87.04	0.00	0.00	0.00	0.00	0.00	0.00	0.00	0.00	-32767.00	-32767.00	-32767.00
08:17:38	-32767.00	-32766.00	1.50	1.31	1.40	0.00	-32766.00	-32766.00	-32766.00	-32767.00	-32766.00	-32766.00	-32766.00	-32767.00	19.52	0.00	0.00	0.00	748.00	49.00	49.00	0.00	12.00	27.00	2.30	-32767.00	400.00	379.00	-32767.00	4.55	-32767.00	-32767.00	-32767.00	-32767.00	-32767.00	-32767.00	-32767.00	87.04	0.00	0.00	0.00	0.00	0.00	0.00	0.00	0.00	-32767.00	-32767.00	-32767.00
08:18:38	-32767.00	-32766.00	1.50	1.29	1.40	0.00	-32766.00	-32766.00	-32766.00	-32767.00	-32766.00	-32766.00	-32766.00	-32767.00	19.56	0.00	0.00	0.00	748.00	49.00	49.00	0.00	12.00	27.00	2.30	-32767.00	400.00	378.00	-32767.00	4.55	-32767.00	-32767.00	-32767.00	-32767.00	-32767.00	-32767.00	-32767.00	87.04	0.00	0.00	0.00	0.00	0.00	0.00	0.00	0.00	-32767.00	-32767.00	-32767.00
08:19:38	-32767.00	-32766.00	1.50	1.31	1.39	0.00	-32766.00	-32766.00	-32766.00	-32767.00	-32766.00	-32766.00	-32766.00	-32767.00	19.60	0.00	0.00	0.00	748.00	49.00	49.00	0.00	12.00	27.00	2.30	-32767.00	402.00	380.00	-32767.00	4.55	-32767.00	-32767.00	-32767.00	-32767.00	-32767.00	-32767.00	-32767.00	87.04	0.00	0.00	0.00	0.00	0.00	0.00	0.00	0.00	-32767.00	-32767.00	-32767.00
08:20:38	-32767.00	-32766.00	1.50	1.31	1.40	0.00	-32766.00	-32766.00	-32766.00	-32767.00	-32766.00	-32766.00	-32766.00	-32767.00	19.59	0.00	0.00	0.00	748.00	49.00	49.00	0.00	12.00	27.00	2.30	-32767.00	399.00	379.00	-32767.00	4.55	-32767.00	-32767.00	-32767.00	-32767.00	-32767.00	-32767.00	-32767.00	87.04	0.00	0.00	0.00	0.00	0.00	0.00	0.00	0.00	-32767.00	-32767.00	-32767.00
08:21:38	-32767.00	-32766.00	1.50	1.30	1.40	0.00	-32766.00	-32766.00	-32766.00	-32767.00	-32766.00	-32766.00	-32766.00	-32767.00	19.51	0.00	0.00	0.00	748.00	49.00	49.00	0.00	12.00	27.00	2.30	-32767.00	403.00	379.00	-32767.00	4.55	-32767.00	-32767.00	-32767.00	-32767.00	-32767.00	-32767.00	-32767.00	87.04	0.00	0.00	0.00	0.00	0.00	0.00	0.00	0.00	-32767.00	-32767.00	-32767.00
08:22:38	-32767.00	-32766.00	1.51	1.31	1.40	0.00	-32766.00	-32766.00	-32766.00	-32766.00	-32766.00	-32766.00	-32766.00	-32767.00	19.39	0.00	0.00	0.00	748.00	49.00	49.00	0.00	12.00	27.00	2.30	-32767.00	399.00	379.00	-32767.00	4.55	-32767.00	-32767.00	-32767.00	-32767.00	-32767.00	-32767.00	-32767.00	87.04	0.00	0.00	0.00	0.00	0.00	0.00	0.00	0.00	-32767.00	-32767.00	-32767.00
08:23:38	-32767.00	-32766.00	1.50	1.31	1.40	0.00	-32766.00	-32766.00	-32766.00	-32767.00	-32766.00	-32766.00	-32766.00	-32767.00	19.46	0.00	0.00	0.00	748.00	49.00	49.00	0.00	12.00	27.00	2.30	-32767.00	400.00	380.00	-32767.00	4.56	-32767.00	-32767.00	-32767.00	-32767.00	-32767.00	-32767.00	-32767.00	87.04	0.00	0.00	0.00	0.00	0.00	0.00	0.00	0.00	-32767.00	-32767.00	-32767.00
08:24:38	-32767.00	-32766.00	1.51	1.30	1.40	0.00	-32766.00	-32766.00	-32766.00	-32767.00	-32766.00	-32766.00	-32766.00	-32767.00	19.45	0.00	0.00	0.00	748.00	49.00	49.00	0.00	12.00	27.00	2.30	-32767.00	401.00	381.00	-32767.00	4.56	-32767.00	-32767.00	-32767.00	-32767.00	-32767.00	-32767.00	-32767.00	87.04	0.00	0.00	0.00	0.00	0.00	0.00	0.00	0.00	-32767.00	-32767.00	-32767.00
08:25:38	-32767.00	-32766.00	1.51	1.31	1.40	0.00	-32766.00	-32766.00	-32766.00	-32767.00	-32766.00	-32766.00	-32766.00	-32767.00	19.58	0.00	0.00	0.00	748.00	49.00	49.00	0.00	12.00	27.00	2.30	-32767.00	401.00	380.00	-32767.00	4.56	-32767.00	-32767.00	-32767.00	-32767.00	-32767.00	-32767.00	-32767.00	87.04	0.00	0.00	0.00	0.00	0.00	0.00	0.00	0.00	-32767.00	-32767.00	-32767.00
08:26:38	-32767.00	-32766.00	1.50	1.32	1.41	0.00	-32766.00	-32766.00	-32766.00	-32767.00	-32766.00	-32766.00	-32766.00	-32767.00	19.68	0.00	0.00	0.00	748.00	49.00	49.00	0.00	12.00	27.00	2.30	-32767.00	400.00	380.00	-32767.00	4.56	-32767.00	-32767.00	-32767.00	-32767.00	-32767.00	-32767.00	-32767.00	87.04	0.00	0.00	0.00	0.00	0.00	0.00	0.00	0.00	-32767.00	-32767.00	-32767.00
08:27:38	-32767.00	-32766.00	1.51	1.30	1.40	0.00	-32766.00	-32766.00	-32766.00	-32767.00	-32766.00	-32766.00	-32766.00	-32767.00	19.65	0.00	0.00	0.00	748.00	49.00	49.00	0.00	12.00	27.00	2.30	-32767.00	401.00	380.00	-32767.00	4.55	-32767.00	-32767.00	-32767.00	-32767.00	-32767.00	-32767.00	-32767.00	87.04	0.00	0.00	0.00	0.00	0.00	0.00	0.00	0.00	-32767.00	-32767.00	-32767.00
08:28:38	-32767.00	-32766.00	1.52	1.32	1.40	0.00	-32766.00	-32766.00	-32766.00	-32767.00	-32766.00	-32766.00	-32766.00	-32767.00	19.75	0.00	0.00	0.00	748.00	49.00	49.00	0.00	12.00	27.00	2.30	-32767.00	400.00	379.00	-32767.00	4.55	-32767.00	-32767.00	-32767.00	-32767.00	-32767.00	-32767.00	-32767.00	87.04	0.00	0.00	0.00	0.00	0.00	0.00	0.00	0.00	-32767.00	-32767.00	-32767.00
08:29:38	-32767.00	-32766.00	1.52	1.32	1.40	0.00	-32766.00	-32766.00	-32766.00	-32767.00	-32766.00	-32766.00	-32766.00	-32767.00	19.65	4.30	0.00	0.00	748.00	29.00	49.00	0.00	13.00	24.00	1.40	-32767.00	524.00	481.00	-32767.00	4.47	-32767.00	-32767.00	-32767.00	-32767.00	-32767.00	-32767.00	-32767.00	87.04	0.00	0.00	0.00	0.00	0.00	0.00	0.00	0.00	-32767.00	-32767.00	-32767.00
08:30:38	-32767.00	-32766.00	1.51	1.32	1.41	0.00	-32766.00	-32766.00	-32766.00	-32767.00	-32766.00	-32766.00	-32766.00	-32767.00	20.51	4.60	0.00	12.00	748.00	82.00	92.00	0.00	12.00	15.00	2.70	-32767.00	370.00	345.00	-32767.00	4.66	-32767.00	-32767.00	-32767.00	-32767.00	-32767.00	-32767.00	-32767.00	87.04	0.00	0.00	0.00	0.00	0.00	0.00	0.00	0.00	-32767.00	-32767.00	-32767.00
08:31:38	66.00	-32766.00	1.51	1.31	1.41	0.00	-32766.00	-32766.00	-32766.00	-32767.00	-32766.00	-32766.00	-32766.00	-32767.00	35.04	4.60	0.00	12.00	748.00	89.00	93.00	0.00	12.00	16.00	2.60	-32767.00	401.00	383.00	-32767.00	4.49	-32767.00	-32767.00	-32767.00	-32767.00	-32767.00	-32767.00	-32767.00	87.04	0.00	0.00	0.00	0.00	0.00	0.00	0.00	0.00	-32767.00	-32767.00	-32767.00
08:32:38	64.00	-32766.00	1.50	1.33	1.41	0.00	-32766.00	-32766.00	-32766.00	-32767.00	-32766.00	-32766.00	-32766.00	-32767.00	37.04	4.70	0.00	12.00	748.00	89.00	94.00	0.00	12.00	16.00	2.90	-32767.00	401.00	387.00	-32767.00	4.61	-32767.00	-32767.00	-32767.00	-32767.00	-32767.00	-32767.00	-32767.00	87.04	0.00	0.00	0.00	0.00	0.00	0.00	0.00	0.00	-32767.00	-32767.00	-32767.00
08:33:38	64.00	-32766.00	1.50	1.32	1.40	0.00	-32766.00	-32766.00	-32766.00	-32767.00	-32766.00	-32766.00	-32766.00	-32767.00	37.25	4.70	0.10	12.00	748.00	83.00	89.00	0.00	12.00	16.00	2.40	-32767.00	418.00	427.00	-32767.00	4.79	-32767.00	-32767.00	-32767.00	-32767.00	-32767.00	-32767.00	-32767.00	87.04	0.00	0.00	0.00	0.00	0.00	0.00	0.00	0.00	-32767.00	-32767.00	-32767.00
08:34:38	63.00	-32766.00	1.52	1.32	1.41	0.00	-32766.00	-32766.00	-32766.00	-32767.00	-32766.00	-32766.00	-32766.00	-32767.00	37.29	4.90	0.10	12.00	748.00	86.00	91.00	0.00	12.00	15.00	2.10	-32767.00	400.00	426.00	-32767.00	4.73	-32767.00	-32767.00	-32767.00	-32767.00	-32767.00	-32767.00	-32767.00	87.04	0.00	0.00	0.00	0.00	0.00	0.00	0.00	0.00	-32767.00	-32767.00	-32767.00
08:35:38	62.00	-32766.00	1.52	1.32	1.41	0.00	-32766.00	-32766.00	-32766.00	-32767.00	-32766.00	-32766.00	-32766.00	-32767.00	37.32	5.00	0.10	12.00	748.00	87.00	91.00	0.00	12.00	15.00	2.40	-32767.00	402.00	395.00	-32767.00	4.68	-32767.00	-32767.00	-32767.00	-32767.00	-32767.00	-32767.00	-32767.00	87.04	0.00	0.00	0.00	0.00	0.00	0.00	0.00	0.00	-32767.00	-32767.00	-32767.00
08:36:38	62.00	-32766.00	1.51	1.32	1.42	0.00	-32766.00	-32766.00	-32766.00	-32767.00	-32766.00	-32766.00	-32766.00	-32767.00	37.32	5.00	0.10	12.00	748.00	87.00	91.00	0.00	12.00	16.00	2.30	-32767.00	403.00	396.00	-32767.00	4.72	-32767.00	-32767.00	-32767.00	-32767.00	-32767.00	-32767.00	-32767.00	87.04	0.00	0.00	0.00	0.00	0.00	0.00	0.00	0.00	-32767.00	-32767.00	-32767.00
08:37:38	61.00	-32766.00	1.51	1.33	1.42	0.00	-32766.00	-32766.00	-32766.00	-32767.00	-32766.00	-32766.00	-32766.00	-32767.00	37.32	5.00	0.10	12.00	748.00	87.00	91.00	0.00	12.00	16.00	2.40	-32767.00	405.00	395.00	-32767.00	4.70	-32767.00	-32767.00	-32767.00	-32767.00	-32767.00	-32767.00	-32767.00	87.04	0.00	0.00	0.00	0.00	0.00	0.00	0.00	0.00	-32767.00	-32767.00	-32767.00
08:38:38	60.00	-32766.00	1.51	1.33	1.42	0.00	-32766.00	-32766.00	-32766.00	-32767.00	-32766.00	-32766.00	-32766.00	-32767.00	37.32	5.00	0.10	12.00	748.00	87.00	92.00	0.00	12.00	16.00	2.80	-32767.00	393.00	380.00	-32767.00	4.68	-32767.00	-32767.00	-32767.00	-32767.00	-32767.00	-32767.00	-32767.00	87.04	0.00	0.00	0.00	0.00	0.00	0.00	0.00	0.00	-32767.00	-32767.00	-32767.00
08:39:38	62.00	-32766.00	1.58	1.27	1.42	0.00	-32766.00	-32766.00	-32766.00	-32766.00	-32766.00	-32766.00	-32766.00	-32767.00	37.29	5.10	0.10	12.00	748.00	87.00	92.00	0.00	12.00	16.00	2.90	-32767.00	419.00	406.00	-32767.00	4.67	-32767.00	-32767.00	-32767.00	-32767.00	-32767.00	-32767.00	-32767.00	87.04	0.00	0.00	0.00	0.00	0.00	0.00	0.00	0.00	-32767.00	-32767.00	-32767.00
08:40:38	61.00	-32766.00	1.72	1.15	1.43	0.00	-32766.00	-32766.00	-32766.00	-32767.00	-32766.00	-32766.00	-32766.00	-32767.00	37.29	5.10	0.10	12.00	748.00	87.00	92.00	0.00	12.00	16.00	2.50	-32767.00	401.00	381.00	-32767.00	4.65	-32767.00	-32767.00	-32767.00	-32767.00	-32767.00	-32767.00	-32767.00	87.04	0.00	0.00	0.00	0.00	0.00	0.00	0.00	0.00	-32767.00	-32767.00	-32767.00
08:41:38	61.00	-32766.00	1.70	1.10	1.42	0.00	-32766.00	-32766.00	-32766.00	-32767.00	-32766.00	-32766.00	-32766.00	-32767.00	37.27	5.10	0.10	12.00	748.00	87.00	92.00	0.00	12.00	16.00	2.50	-32767.00	390.00	366.00	-32767.00	4.69	-32767.00	-32767.00	-32767.00	-32767.00	-32767.00	-32767.00	-32767.00	87.04	0.00	0.00	0.00	0.00	0.00	0.00	0.00	0.00	-32767.00	-32767.00	-32767.00
08:42:38	60.00	-32766.00	1.61	1.30	1.43	0.00	-32766.00	-32766.00	-32766.00	-32767.00	-32766.00	-32766.00	-32766.00	-32767.00	37.27	5.00	0.10	12.00	748.00	88.00	92.00	0.00	12.00	16.00	3.10	-32767.00	393.00	390.00	-32767.00	4.68	-32767.00	-32767.00	-32767.00	-32767.00	-32767.00	-32767.00	-32767.00	87.04	0.00	0.00	0.00	0.00	0.00	0.00	0.00	0.00	-32767.00	-32767.00	-32767.00
08:43:38	61.00	-32766.00	1.54	1.34	1.44	0.00	-32766.00	-32766.00	-32766.00	-32767.00	-32766.00	-32766.00	-32766.00	-32767.00	37.27	5.20	0.10	12.00	748.00	88.00	92.00	0.00	12.00	16.00	2.40	-32767.00	450.00	430.00	-32767.00	4.74	-32767.00	-32767.00	-32767.00	-32767.00	-32767.00	-32767.00	-32767.00	87.04	0.00	0.00	0.00	0.00	0.00	0.00	0.00	0.00	-32767.00	-32767.00	-32767.00
08:44:38	60.00	-32766.00	1.53	1.36	1.43	0.00	-32766.00	-32766.00	-32766.00	-32767.00	-32766.00	-32766.00	-32766.00	-32767.00	37.27	5.00	0.10	12.00	748.00	88.00	92.00	0.00	12.00	16.00	3.30	-32767.00	422.00	388.00	-32767.00	4.71	-32767.00	-32767.00	-32767.00	-32767.00	-32767.00	-32767.00	-32767.00	87.04	0.00	0.00	0.00	0.00	0.00	0.00	0.00	0.00	-32767.00	-32767.00	-32767.00
08:45:38	60.00	-32766.00	1.54	1.35	1.44	0.00	-32766.00	-32766.00	-32766.00	-32767.00	-32766.00	-32766.00	-32766.00	-32767.00	37.25	5.10	0.10	12.00	750.00	88.00	92.00	0.00	12.00	16.00	2.40	-32767.00	390.00	418.00	-32767.00	4.74	-32767.00	-32767.00	-32767.00	-32767.00	-32767.00	-32767.00	-32767.00	87.04	0.00	0.00	0.00	0.00	0.00	0.00	0.00	0.00	-32767.00	-32767.00	-32767.00
08:46:38	60.00	-32766.00	1.65	1.19	1.44	0.00	-32766.00	-32766.00	-32766.00	-32767.00	-32766.00	-32766.00	-32766.00	-32767.00	37.25	5.10	0.10	12.00	750.00	88.00	92.00	0.00	12.00	16.00	3.20	-32767.00	396.00	388.00	-32767.00	4.77	-32767.00	-32767.00	-32767.00	-32767.00	-32767.00	-32767.00	-32767.00	87.04	0.00	0.00	0.00	0.00	0.00	0.00	0.00	0.00	-32767.00	-32767.00	-32767.00
08:47:38	60.00	-32766.00	1.62	1.25	1.44	0.00	-32766.00	-32766.00	-32766.00	-32767.00	-32766.00	-32766.00	-32766.00	-32767.00	37.25	5.10	0.20	12.00	750.00	88.00	92.00	0.00	12.00	16.00	2.70	-32767.00	400.00	397.00	-32767.00	4.72	-32767.00	-32767.00	-32767.00	-32767.00	-32767.00	-32767.00	-32767.00	87.04	0.00	0.00	0.00	0.00	0.00	0.00	0.00	0.00	-32767.00	-32767.00	-32767.00
08:48:38	60.00	-32766.00	1.54	1.36	1.44	0.00	-32766.00	-32766.00	-32766.00	-32767.00	-32766.00	-32766.00	-32766.00	-32767.00	37.23	5.10	0.20	12.00	750.00	88.00	92.00	0.00	12.00	16.00	2.30	-32767.00	400.00	410.00	-32767.00	4.79	-32767.00	-32767.00	-32767.00	-32767.00	-32767.00	-32767.00	-32767.00	87.04	0.00	0.00	0.00	0.00	0.00	0.00	0.00	0.00	-32767.00	-32767.00	-32767.00
08:49:38	60.00	-32766.00	1.54	1.37	1.44	0.00	-32766.00	-32766.00	-32766.00	-32767.00	-32766.00	-32766.00	-32766.00	-32767.00	37.23	5.20	0.20	12.00	750.00	88.00	92.00	0.00	12.00	17.00	1.40	-32767.00	397.00	413.00	-32767.00	4.71	-32767.00	-32767.00	-32767.00	-32767.00	-32767.00	-32767.00	-32767.00	87.04	0.00	0.00	0.00	0.00	0.00	0.00	0.00	0.00	-32767.00	-32767.00	-32767.00
08:50:38	63.00	-32766.00	1.54	1.37	1.44	0.00	-32766.00	-32766.00	-32766.00	-32767.00	-32766.00	-32766.00	-32766.00	-32767.00	37.23	5.30	0.20	12.00	750.00	88.00	92.00	0.00	12.00	17.00	3.30	-32767.00	404.00	371.00	-32767.00	4.72	-32767.00	-32767.00	-32767.00	-32767.00	-32767.00	-32767.00	-32767.00	87.04	0.00	0.00	0.00	0.00	0.00	0.00	0.00	0.00	-32767.00	-32767.00	-32767.00
08:51:38	63.00	-32766.00	1.54	1.36	1.45	0.00	-32766.00	-32766.00	-32766.00	-32767.00	-32766.00	-32766.00	-32766.00	-32767.00	37.20	5.50	0.20	12.00	750.00	88.00	93.00	0.00	12.00	17.00	2.30	-32767.00	392.00	401.00	-32767.00	4.76	-32767.00	-32767.00	-32767.00	-32767.00	-32767.00	-32767.00	-32767.00	87.04	0.00	0.00	0.00	0.00	0.00	0.00	0.00	0.00	-32767.00	-32767.00	-32767.00
08:52:38	63.00	-32766.00	1.55	1.35	1.45	0.00	-32766.00	-32766.00	-32766.00	-32767.00	-32766.00	-32766.00	-32766.00	-32767.00	37.20	5.30	0.20	12.00	750.00	88.00	93.00	0.00	12.00	16.00	3.50	-32767.00	399.00	424.00	-32767.00	4.74	-32767.00	-32767.00	-32767.00	-32767.00	-32767.00	-32767.00	-32767.00	87.04	0.00	0.00	0.00	0.00	0.00	0.00	0.00	0.00	-32767.00	-32767.00	-32767.00
08:53:38	64.00	-32766.00	1.56	1.36	1.45	0.00	-32766.00	-32766.00	-32766.00	-32767.00	-32766.00	-32766.00	-32766.00	-32767.00	37.20	5.50	0.20	12.00	750.00	88.00	93.00	0.00	12.00	16.00	2.60	-32767.00	365.00	325.00	-32767.00	4.74	-32767.00	-32767.00	-32767.00	-32767.00	-32767.00	-32767.00	-32767.00	87.04	0.00	0.00	0.00	0.00	0.00	0.00	0.00	0.00	-32767.00	-32767.00	-32767.00
08:54:38	64.00	-32766.00	1.56	1.37	1.45	0.00	-32766.00	-32766.00	-32766.00	-32767.00	-32766.00	-32766.00	-32766.00	-32767.00	37.20	5.50	0.30	12.00	750.00	88.00	92.00	0.00	12.00	18.00	2.20	-32767.00	387.00	398.00	-32767.00	4.63	-32767.00	-32767.00	-32767.00	-32767.00	-32767.00	-32767.00	-32767.00	87.04	0.00	0.00	0.00	0.00	0.00	0.00	0.00	0.00	-32767.00	-32767.00	-32767.00
08:55:38	65.00	-32766.00	1.54	1.36	1.45	0.00	-32766.00	-32766.00	-32766.00	-32767.00	-32766.00	-32766.00	-32766.00	-32767.00	37.20	5.40	0.30	12.00	750.00	88.00	93.00	0.00	12.00	18.00	2.70	-32767.00	399.00	401.00	-32767.00	4.72	-32767.00	-32767.00	-32767.00	-32767.00	-32767.00	-32767.00	-32767.00	87.04	0.00	0.00	0.00	0.00	0.00	0.00	0.00	0.00	-32767.00	-32767.00	-32767.00
08:56:38	66.00	-32766.00	1.56	1.37	1.46	0.00	-32766.00	-32766.00	-32766.00	-32766.00	-32766.00	-32766.00	-32766.00	-32767.00	37.18	5.40	0.30	12.00	750.00	88.00	93.00	0.00	12.00	17.00	3.10	-32767.00	402.00	393.00	-32767.00	4.74	-32767.00	-32767.00	-32767.00	-32767.00	-32767.00	-32767.00	-32767.00	87.04	0.00	0.00	0.00	0.00	0.00	0.00	0.00	0.00	-32767.00	-32767.00	-32767.00
08:57:38	66.00	-32766.00	1.54	1.36	1.45	0.00	-32766.00	-32766.00	-32766.00	-32767.00	-32766.00	-32766.00	-32766.00	-32767.00	37.18	5.50	0.30	12.00	750.00	88.00	93.00	0.00	12.00	18.00	3.90	-32767.00	453.00	442.00	-32767.00	4.73	-32767.00	-32767.00	-32767.00	-32767.00	-32767.00	-32767.00	-32767.00	87.04	0.00	0.00	0.00	0.00	0.00	0.00	0.00	0.00	-32767.00	-32767.00	-32767.00
08:58:38	67.00	-32766.00	1.55	1.38	1.46	0.00	-32766.00	-32766.00	-32766.00	-32767.00	-32766.00	-32766.00	-32766.00	-32767.00	37.18	5.50	0.30	12.00	750.00	88.00	93.00	0.00	12.00	16.00	3.40	-32767.00	392.00	381.00	-32767.00	4.82	-32767.00	-32767.00	-32767.00	-32767.00	-32767.00	-32767.00	-32767.00	87.04	0.00	0.00	0.00	0.00	0.00	0.00	0.00	0.00	-32767.00	-32767.00	-32767.00
08:59:38	66.00	-32766.00	1.55	1.37	1.46	0.00	-32766.00	-32766.00	-32766.00	-32767.00	-32766.00	-32766.00	-32766.00	-32767.00	37.16	5.30	0.00	11.00	750.00	71.00	63.00	0.00	13.00	15.00	3.30	-32767.00	378.00	359.00	-32767.00	4.78	-32767.00	-32767.00	-32767.00	-32767.00	-32767.00	-32767.00	-32767.00	87.04	0.00	0.00	0.00	0.00	0.00	0.00	0.00	0.00	-32767.00	-32767.00	-32767.00
09:00:38	68.00	-32766.00	1.56	1.38	1.46	0.00	-32766.00	-32766.00	-32766.00	-32767.00	-32766.00	-32766.00	-32766.00	-32767.00	37.16	5.30	0.00	12.00	750.00	62.00	66.00	0.00	12.00	16.00	3.00	-32767.00	401.00	400.00	-32767.00	4.71	-32767.00	-32767.00	-32767.00	-32767.00	-32767.00	-32767.00	-32767.00	87.04	0.00	0.00	0.00	0.00	0.00	0.00	0.00	0.00	-32767.00	-32767.00	-32767.00
09:01:38	68.00	-32766.00	1.54	1.38	1.46	0.00	-32766.00	-32766.00	-32766.00	-32767.00	-32766.00	-32766.00	-32766.00	-32767.00	37.16	5.50	0.00	12.00	750.00	58.00	63.00	0.00	12.00	17.00	3.60	-32767.00	441.00	436.00	-32767.00	4.82	-32767.00	-32767.00	-32767.00	-32767.00	-32767.00	-32767.00	-32767.00	87.04	0.00	0.00	0.00	0.00	0.00	0.00	0.00	0.00	-32767.00	-32767.00	-32767.00
09:02:38	67.00	-32766.00	1.55	1.37	1.46	0.00	-32766.00	-32766.00	-32766.00	-32767.00	-32766.00	-32766.00	-32766.00	-32767.00	37.13	5.40	0.00	12.00	750.00	55.00	60.00	0.00	13.00	18.00	3.00	-32767.00	453.00	440.00	-32767.00	4.82	-32767.00	-32767.00	-32767.00	-32767.00	-32767.00	-32767.00	-32767.00	87.04	0.00	0.00	0.00	0.00	0.00	0.00	0.00	0.00	-32767.00	-32767.00	-32767.00
09:03:38	69.00	-32766.00	1.56	1.38	1.46	0.00	-32766.00	-32766.00	-32766.00	-32767.00	-32766.00	-32766.00	-32766.00	-32767.00	37.13	5.60	0.00	12.00	750.00	52.00	58.00	0.00	12.00	18.00	2.60	-32767.00	376.00	365.00	-32767.00	4.67	-32767.00	-32767.00	-32767.00	-32767.00	-32767.00	-32767.00	-32767.00	87.04	0.00	0.00	0.00	0.00	0.00	0.00	0.00	0.00	-32767.00	-32767.00	-32767.00
09:04:38	75.00	-32766.00	1.56	1.39	1.46	0.00	-32766.00	-32766.00	-32766.00	-32767.00	-32766.00	-32766.00	-32766.00	-32767.00	37.11	5.70	0.00	12.00	750.00	50.00	55.00	0.00	12.00	16.00	2.90	-32767.00	394.00	398.00	-32767.00	4.81	-32767.00	-32767.00	-32767.00	-32767.00	-32767.00	-32767.00	-32767.00	87.04	0.00	0.00	0.00	0.00	0.00	0.00	0.00	0.00	-32767.00	-32767.00	-32767.00
09:05:38	74.00	-32766.00	1.56	1.37	1.46	0.00	-32766.00	-32766.00	-32766.00	-32767.00	-32766.00	-32766.00	-32766.00	-32767.00	37.11	5.60	0.00	12.00	750.00	48.00	53.00	0.00	12.00	17.00	2.30	-32767.00	402.00	397.00	-32767.00	4.87	-32767.00	-32767.00	-32767.00	-32767.00	-32767.00	-32767.00	-32767.00	87.04	0.00	0.00	0.00	0.00	0.00	0.00	0.00	0.00	-32767.00	-32767.00	-32767.00
09:06:38	77.00	-32766.00	1.56	1.38	1.47	0.00	-32766.00	-32766.00	-32766.00	-32767.00	-32766.00	-32766.00	-32766.00	-32767.00	37.11	5.50	0.00	14.00	750.00	47.00	51.00	0.00	14.00	16.00	2.90	-32767.00	399.00	386.00	-32767.00	5.53	-32767.00	-32767.00	-32767.00	-32767.00	-32767.00	-32767.00	-32767.00	87.04	0.00	0.00	0.00	0.00	0.00	0.00	0.00	0.00	-32767.00	-32767.00	-32767.00
09:07:38	78.00	-32766.00	1.57	1.38	1.46	0.00	-32766.00	-32766.00	-32766.00	-32767.00	-32766.00	-32766.00	-32766.00	-32767.00	37.09	5.40	0.00	14.00	750.00	46.00	50.00	0.00	14.00	17.00	2.30	-32767.00	400.00	429.00	-32767.00	5.53	-32767.00	-32767.00	-32767.00	-32767.00	-32767.00	-32767.00	-32767.00	87.04	0.00	0.00	0.00	0.00	0.00	0.00	0.00	0.00	-32767.00	-32767.00	-32767.00
09:08:38	80.00	-32766.00	1.56	1.38	1.46	0.00	-32766.00	-32766.00	-32766.00	-32767.00	-32766.00	-32766.00	-32766.00	-32767.00	37.06	5.40	0.00	14.00	750.00	45.00	49.00	0.00	14.00	17.00	2.60	-32767.00	403.00	455.00	-32767.00	5.63	-32767.00	-32767.00	-32767.00	-32767.00	-32767.00	-32767.00	-32767.00	87.04	0.00	0.00	0.00	0.00	0.00	0.00	0.00	0.00	-32767.00	-32767.00	-32767.00
09:09:38	82.00	-32766.00	1.56	1.37	1.46	0.00	-32766.00	-32766.00	-32766.00	-32767.00	-32766.00	-32766.00	-32766.00	-32767.00	37.04	5.30	0.00	14.00	750.00	43.00	48.00	0.00	14.00	18.00	2.70	-32767.00	325.00	396.00	-32767.00	5.51	-32767.00	-32767.00	-32767.00	-32767.00	-32767.00	-32767.00	-32767.00	87.04	0.00	0.00	0.00	0.00	0.00	0.00	0.00	0.00	-32767.00	-32767.00	-32767.00
09:10:38	83.00	-32766.00	1.56	1.37	1.47	0.00	-32766.00	-32766.00	-32766.00	-32767.00	-32766.00	-32766.00	-32766.00	-32767.00	37.04	5.50	0.00	14.00	750.00	42.00	47.00	0.00	14.00	18.00	3.00	-32767.00	399.00	380.00	-32767.00	5.52	-32767.00	-32767.00	-32767.00	-32767.00	-32767.00	-32767.00	-32767.00	87.04	0.00	0.00	0.00	0.00	0.00	0.00	0.00	0.00	-32767.00	-32767.00	-32767.00
09:11:38	84.00	-32766.00	1.57	1.39	1.47	0.00	-32766.00	-32766.00	-32766.00	-32767.00	-32766.00	-32766.00	-32766.00	-32767.00	37.01	5.40	0.00	14.00	750.00	41.00	46.00	0.00	14.00	20.00	2.30	-32767.00	427.00	425.00	-32767.00	5.49	-32767.00	-32767.00	-32767.00	-32767.00	-32767.00	-32767.00	-32767.00	87.04	0.00	0.00	0.00	0.00	0.00	0.00	0.00	0.00	-32767.00	-32767.00	-32767.00
09:12:38	85.00	-32766.00	1.56	1.38	1.48	0.00	-32766.00	-32766.00	-32766.00	-32767.00	-32766.00	-32766.00	-32766.00	-32767.00	36.99	5.40	0.00	14.00	750.00	41.00	46.00	0.00	14.00	19.00	3.90	-32767.00	370.00	397.00	-32767.00	5.54	-32767.00	-32767.00	-32767.00	-32767.00	-32767.00	-32767.00	-32767.00	87.04	0.00	0.00	0.00	0.00	0.00	0.00	0.00	0.00	-32767.00	-32767.00	-32767.00
09:13:38	89.00	-32766.00	1.57	1.39	1.47	0.00	-32766.00	-32766.00	-32766.00	-32766.00	-32766.00	-32766.00	-32766.00	-32767.00	36.97	5.50	0.00	14.00	750.00	40.00	45.00	0.00	14.00	19.00	2.90	-32767.00	405.00	392.00	-32767.00	5.47	-32767.00	-32767.00	-32767.00	-32767.00	-32767.00	-32767.00	-32767.00	87.04	0.00	0.00	0.00	0.00	0.00	0.00	0.00	0.00	-32767.00	-32767.00	-32767.00
09:14:38	92.00	-32766.00	1.57	1.37	1.47	0.00	-32766.00	-32766.00	-32766.00	-32767.00	-32766.00	-32766.00	-32766.00	-32767.00	36.97	5.30	0.00	14.00	750.00	40.00	44.00	0.00	14.00	19.00	2.40	-32767.00	391.00	386.00	-32767.00	5.50	-32767.00	-32767.00	-32767.00	-32767.00	-32767.00	-32767.00	-32767.00	87.04	0.00	0.00	0.00	0.00	0.00	0.00	0.00	0.00	-32767.00	-32767.00	-32767.00
09:15:38	93.00	-32766.00	1.57	1.36	1.47	0.00	-32766.00	-32766.00	-32766.00	-32767.00	-32766.00	-32766.00	-32766.00	-32767.00	36.94	5.40	0.00	14.00	750.00	39.00	44.00	0.00	14.00	19.00	2.70	-32767.00	400.00	400.00	-32767.00	5.51	-32767.00	-32767.00	-32767.00	-32767.00	-32767.00	-32767.00	-32767.00	87.04	0.00	0.00	0.00	0.00	0.00	0.00	0.00	0.00	-32767.00	-32767.00	-32767.00
09:16:38	95.00	-32766.00	1.57	1.37	1.47	0.00	-32766.00	-32766.00	-32766.00	-32767.00	-32766.00	-32766.00	-32766.00	-32767.00	36.92	5.50	0.00	14.00	750.00	39.00	43.00	0.00	14.00	19.00	2.90	-32767.00	399.00	397.00	-32767.00	5.53	-32767.00	-32767.00	-32767.00	-32767.00	-32767.00	-32767.00	-32767.00	87.04	0.00	0.00	0.00	0.00	0.00	0.00	0.00	0.00	-32767.00	-32767.00	-32767.00
09:17:38	96.00	-32766.00	1.57	1.37	1.47	0.00	-32766.00	-32766.00	-32766.00	-32767.00	-32766.00	-32766.00	-32766.00	-32767.00	36.89	5.40	0.00	14.00	750.00	39.00	43.00	0.00	14.00	19.00	2.20	-32767.00	396.00	392.00	-32767.00	5.50	-32767.00	-32767.00	-32767.00	-32767.00	-32767.00	-32767.00	-32767.00	87.04	0.00	0.00	0.00	0.00	0.00	0.00	0.00	0.00	-32767.00	-32767.00	-32767.00
09:18:38	96.00	-32766.00	1.55	1.38	1.47	0.00	-32766.00	-32766.00	-32766.00	-32767.00	-32766.00	-32766.00	-32766.00	-32767.00	36.87	5.30	0.00	14.00	750.00	38.00	43.00	0.00	14.00	19.00	2.80	-32767.00	403.00	388.00	-32767.00	5.54	-32767.00	-32767.00	-32767.00	-32767.00	-32767.00	-32767.00	-32767.00	87.04	0.00	0.00	0.00	0.00	0.00	0.00	0.00	0.00	-32767.00	-32767.00	-32767.00
09:19:38	96.00	-32766.00	1.56	1.40	1.47	0.00	-32766.00	-32766.00	-32766.00	-32767.00	-32766.00	-32766.00	-32766.00	-32767.00	36.87	5.40	0.00	14.00	750.00	38.00	43.00	0.00	14.00	19.00	2.80	-32767.00	404.00	398.00	-32767.00	5.51	-32767.00	-32767.00	-32767.00	-32767.00	-32767.00	-32767.00	-32767.00	87.04	0.00	0.00	0.00	0.00	0.00	0.00	0.00	0.00	-32767.00	-32767.00	-32767.00
09:20:38	95.00	-32766.00	1.57	1.38	1.47	0.00	-32766.00	-32766.00	-32766.00	-32767.00	-32766.00	-32766.00	-32766.00	-32767.00	36.85	5.20	0.00	14.00	750.00	38.00	43.00	0.00	14.00	19.00	2.30	-32767.00	395.00	393.00	-32767.00	5.52	-32767.00	-32767.00	-32767.00	-32767.00	-32767.00	-32767.00	-32767.00	87.04	0.00	0.00	0.00	0.00	0.00	0.00	0.00	0.00	-32767.00	-32767.00	-32767.00
09:21:38	96.00	-32766.00	1.58	1.38	1.48	0.00	-32766.00	-32766.00	-32766.00	-32767.00	-32766.00	-32766.00	-32766.00	-32767.00	36.82	5.20	0.00	14.00	750.00	38.00	42.00	0.00	14.00	19.00	1.90	-32767.00	397.00	400.00	-32767.00	5.50	-32767.00	-32767.00	-32767.00	-32767.00	-32767.00	-32767.00	-32767.00	87.04	0.00	0.00	0.00	0.00	0.00	0.00	0.00	0.00	-32767.00	-32767.00	-32767.00
09:22:38	96.00	-32766.00	1.57	1.38	1.47	0.00	-32766.00	-32766.00	-32766.00	-32767.00	-32766.00	-32766.00	-32766.00	-32767.00	36.82	5.30	0.00	14.00	750.00	37.00	42.00	0.00	14.00	19.00	2.80	-32767.00	401.00	397.00	-32767.00	5.53	-32767.00	-32767.00	-32767.00	-32767.00	-32767.00	-32767.00	-32767.00	87.04	0.00	0.00	0.00	0.00	0.00	0.00	0.00	0.00	-32767.00	-32767.00	-32767.00
09:23:38	97.00	-32766.00	1.57	1.40	1.48	0.00	-32766.00	-32766.00	-32766.00	-32767.00	-32766.00	-32766.00	-32766.00	-32767.00	36.80	5.20	0.00	14.00	750.00	37.00	42.00	0.00	14.00	19.00	2.40	-32767.00	393.00	397.00	-32767.00	5.52	-32767.00	-32767.00	-32767.00	-32767.00	-32767.00	-32767.00	-32767.00	87.04	0.00	0.00	0.00	0.00	0.00	0.00	0.00	0.00	-32767.00	-32767.00	-32767.00
09:24:38	98.00	-32766.00	1.58	1.38	1.48	0.00	-32766.00	-32766.00	-32766.00	-32767.00	-32766.00	-32766.00	-32766.00	-32767.00	36.78	5.20	0.00	14.00	750.00	37.00	42.00	0.00	14.00	19.00	2.70	-32767.00	390.00	395.00	-32767.00	5.51	-32767.00	-32767.00	-32767.00	-32767.00	-32767.00	-32767.00	-32767.00	87.04	0.00	0.00	0.00	0.00	0.00	0.00	0.00	0.00	-32767.00	-32767.00	-32767.00
09:25:38	98.00	-32766.00	1.57	1.38	1.48	0.00	-32766.00	-32766.00	-32766.00	-32767.00	-32766.00	-32766.00	-32766.00	-32767.00	36.78	5.20	0.00	14.00	750.00	37.00	42.00	0.00	14.00	19.00	2.60	-32767.00	398.00	393.00	-32767.00	5.50	-32767.00	-32767.00	-32767.00	-32767.00	-32767.00	-32767.00	-32767.00	87.04	0.00	0.00	0.00	0.00	0.00	0.00	0.00	0.00	-32767.00	-32767.00	-32767.00
09:26:38	99.00	-32766.00	1.57	1.40	1.48	0.00	-32766.00	-32766.00	-32766.00	-32767.00	-32766.00	-32766.00	-32766.00	-32767.00	36.76	5.20	0.00	14.00	750.00	37.00	42.00	0.00	14.00	19.00	2.80	-32767.00	402.00	398.00	-32767.00	5.53	-32767.00	-32767.00	-32767.00	-32767.00	-32767.00	-32767.00	-32767.00	87.04	0.00	0.00	0.00	0.00	0.00	0.00	0.00	0.00	-32767.00	-32767.00	-32767.00
09:27:38	99.00	-32766.00	1.57	1.37	1.48	0.00	-32766.00	-32766.00	-32766.00	-32767.00	-32766.00	-32766.00	-32766.00	-32767.00	36.76	5.10	0.00	14.00	750.00	37.00	42.00	0.00	14.00	19.00	2.90	-32767.00	398.00	401.00	-32767.00	5.50	-32767.00	-32767.00	-32767.00	-32767.00	-32767.00	-32767.00	-32767.00	87.04	0.00	0.00	0.00	0.00	0.00	0.00	0.00	0.00	-32767.00	-32767.00	-32767.00
09:28:38	99.00	-32766.00	1.58	1.38	1.48	0.00	-32766.00	-32766.00	-32766.00	-32767.00	-32766.00	-32766.00	-32766.00	-32767.00	36.73	5.20	0.00	14.00	750.00	37.00	42.00	0.00	14.00	18.00	2.40	-32767.00	397.00	391.00	-32767.00	5.53	-32767.00	-32767.00	-32767.00	-32767.00	-32767.00	-32767.00	-32767.00	87.04	0.00	0.00	0.00	0.00	0.00	0.00	0.00	0.00	-32767.00	-32767.00	-32767.00
09:29:38	101.00	-32766.00	1.59	1.40	1.48	0.00	-32766.00	-32766.00	-32766.00	-32767.00	-32766.00	-32766.00	-32766.00	-32767.00	36.73	5.10	0.00	14.00	750.00	37.00	42.00	0.00	14.00	19.00	2.70	-32767.00	392.00	394.00	-32767.00	5.49	-32767.00	-32767.00	-32767.00	-32767.00	-32767.00	-32767.00	-32767.00	87.04	0.00	0.00	0.00	0.00	0.00	0.00	0.00	0.00	-32767.00	-32767.00	-32767.00
09:30:38	101.00	-32766.00	1.57	1.39	1.48	0.00	-32766.00	-32766.00	-32766.00	-32766.00	-32766.00	-32766.00	-32766.00	-32767.00	36.71	5.10	0.00	14.00	750.00	37.00	41.00	0.00	14.00	19.00	2.80	-32767.00	407.00	398.00	-32767.00	5.53	-32767.00	-32767.00	-32767.00	-32767.00	-32767.00	-32767.00	-32767.00	87.04	0.00	0.00	0.00	0.00	0.00	0.00	0.00	0.00	-32767.00	-32767.00	-32767.00
09:31:38	102.00	-32766.00	1.58	1.39	1.48	0.00	-32766.00	-32766.00	-32766.00	-32767.00	-32766.00	-32766.00	-32766.00	-32767.00	36.71	5.20	0.00	14.00	750.00	37.00	41.00	0.00	14.00	19.00	2.50	-32767.00	405.00	395.00	-32767.00	5.50	-32767.00	-32767.00	-32767.00	-32767.00	-32767.00	-32767.00	-32767.00	87.04	0.00	0.00	0.00	0.00	0.00	0.00	0.00	0.00	-32767.00	-32767.00	-32767.00
09:32:38	112.00	-32766.00	1.58	1.40	1.48	0.00	-32766.00	-32766.00	-32766.00	-32767.00	-32766.00	-32766.00	-32766.00	-32767.00	36.69	5.20	0.00	14.00	750.00	37.00	42.00	0.00	14.00	19.00	2.40	-32767.00	407.00	387.00	-32767.00	5.53	-32767.00	-32767.00	-32767.00	-32767.00	-32767.00	-32767.00	-32767.00	87.04	0.00	0.00	0.00	0.00	0.00	0.00	0.00	0.00	-32767.00	-32767.00	-32767.00
09:33:38	137.00	-32766.00	1.58	1.40	1.48	0.00	-32766.00	-32766.00	-32766.00	-32767.00	-32766.00	-32766.00	-32766.00	-32767.00	36.66	5.40	0.00	14.00	750.00	36.00	41.00	0.00	14.00	20.00	2.70	-32767.00	395.00	394.00	-32767.00	5.39	-32767.00	-32767.00	-32767.00	-32767.00	-32767.00	-32767.00	-32767.00	87.04	0.00	0.00	0.00	0.00	0.00	0.00	0.00	0.00	-32767.00	-32767.00	-32767.00
09:34:38	130.00	-32766.00	1.58	1.40	1.48	0.00	-32766.00	-32766.00	-32766.00	-32767.00	-32766.00	-32766.00	-32766.00	-32767.00	36.66	5.30	0.00	14.00	750.00	36.00	41.00	0.00	14.00	19.00	3.00	-32767.00	397.00	387.00	-32767.00	5.53	-32767.00	-32767.00	-32767.00	-32767.00	-32767.00	-32767.00	-32767.00	87.04	0.00	0.00	0.00	0.00	0.00	0.00	0.00	0.00	-32767.00	-32767.00	-32767.00
09:35:38	121.00	-32766.00	1.59	1.39	1.49	0.00	-32766.00	-32766.00	-32766.00	-32767.00	-32766.00	-32766.00	-32766.00	-32767.00	36.64	5.30	0.00	14.00	750.00	36.00	41.00	0.00	14.00	19.00	2.80	-32767.00	396.00	396.00	-32767.00	5.53	-32767.00	-32767.00	-32767.00	-32767.00	-32767.00	-32767.00	-32767.00	87.04	0.00	0.00	0.00	0.00	0.00	0.00	0.00	0.00	-32767.00	-32767.00	-32767.00
09:36:38	117.00	-32766.00	1.59	1.39	1.49	0.00	-32766.00	-32766.00	-32766.00	-32767.00	-32766.00	-32766.00	-32766.00	-32767.00	36.64	5.20	0.00	14.00	750.00	37.00	41.00	0.00	14.00	19.00	2.30	-32767.00	393.00	395.00	-32767.00	5.53	-32767.00	-32767.00	-32767.00	-32767.00	-32767.00	-32767.00	-32767.00	87.04	0.00	0.00	0.00	0.00	0.00	0.00	0.00	0.00	-32767.00	-32767.00	-32767.00
09:37:38	131.00	-32766.00	1.58	1.40	1.49	0.00	-32766.00	-32766.00	-32766.00	-32767.00	-32766.00	-32766.00	-32766.00	-32767.00	36.64	5.00	0.00	14.00	750.00	37.00	41.00	0.00	14.00	19.00	2.50	-32767.00	410.00	399.00	-32767.00	5.52	-32767.00	-32767.00	-32767.00	-32767.00	-32767.00	-32767.00	-32767.00	87.04	0.00	0.00	0.00	0.00	0.00	0.00	0.00	0.00	-32767.00	-32767.00	-32767.00
09:38:38	114.00	-32766.00	1.58	1.38	1.49	0.00	-32766.00	-32766.00	-32766.00	-32767.00	-32766.00	-32766.00	-32766.00	-32767.00	36.62	5.00	0.00	14.00	750.00	37.00	41.00	0.00	14.00	19.00	2.90	-32767.00	400.00	396.00	-32767.00	5.52	-32767.00	-32767.00	-32767.00	-32767.00	-32767.00	-32767.00	-32767.00	87.04	0.00	0.00	0.00	0.00	0.00	0.00	0.00	0.00	-32767.00	-32767.00	-32767.00
09:39:38	113.00	-32766.00	1.58	1.39	1.49	0.00	-32766.00	-32766.00	-32766.00	-32767.00	-32766.00	-32766.00	-32766.00	-32767.00	36.62	5.10	0.00	14.00	750.00	37.00	41.00	0.00	14.00	19.00	3.30	-32767.00	396.00	389.00	-32767.00	5.52	-32767.00	-32767.00	-32767.00	-32767.00	-32767.00	-32767.00	-32767.00	87.04	0.00	0.00	0.00	0.00	0.00	0.00	0.00	0.00	-32767.00	-32767.00	-32767.00
09:40:38	113.00	-32766.00	1.59	1.37	1.49	0.00	-32766.00	-32766.00	-32766.00	-32767.00	-32766.00	-32766.00	-32766.00	-32767.00	36.62	5.10	0.00	14.00	750.00	37.00	41.00	0.00	14.00	19.00	2.70	-32767.00	403.00	397.00	-32767.00	5.52	-32767.00	-32767.00	-32767.00	-32767.00	-32767.00	-32767.00	-32767.00	87.04	0.00	0.00	0.00	0.00	0.00	0.00	0.00	0.00	-32767.00	-32767.00	-32767.00
09:41:38	111.00	-32766.00	1.58	1.40	1.49	0.00	-32766.00	-32766.00	-32766.00	-32767.00	-32766.00	-32766.00	-32766.00	-32767.00	36.60	5.00	0.00	14.00	750.00	37.00	41.00	0.00	14.00	19.00	3.50	-32767.00	404.00	387.00	-32767.00	5.51	-32767.00	-32767.00	-32767.00	-32767.00	-32767.00	-32767.00	-32767.00	87.04	0.00	0.00	0.00	0.00	0.00	0.00	0.00	0.00	-32767.00	-32767.00	-32767.00
09:42:38	109.00	-32766.00	1.58	1.39	1.49	0.00	-32766.00	-32766.00	-32766.00	-32767.00	-32766.00	-32766.00	-32766.00	-32767.00	36.60	5.10	0.00	14.00	750.00	37.00	41.00	0.00	14.00	19.00	2.60	-32767.00	406.00	394.00	-32767.00	5.51	-32767.00	-32767.00	-32767.00	-32767.00	-32767.00	-32767.00	-32767.00	87.04	0.00	0.00	0.00	0.00	0.00	0.00	0.00	0.00	-32767.00	-32767.00	-32767.00
09:43:38	109.00	-32766.00	1.59	1.39	1.48	0.00	-32766.00	-32766.00	-32766.00	-32767.00	-32766.00	-32766.00	-32766.00	-32767.00	36.57	5.10	0.00	14.00	750.00	37.00	41.00	0.00	14.00	19.00	3.30	-32767.00	401.00	386.00	-32767.00	5.50	-32767.00	-32767.00	-32767.00	-32767.00	-32767.00	-32767.00	-32767.00	87.04	0.00	0.00	0.00	0.00	0.00	0.00	0.00	0.00	-32767.00	-32767.00	-32767.00
09:44:38	109.00	-32766.00	1.60	1.40	1.49	0.00	-32766.00	-32766.00	-32766.00	-32767.00	-32766.00	-32766.00	-32766.00	-32767.00	36.57	5.00	0.00	14.00	750.00	37.00	41.00	0.00	14.00	19.00	3.40	-32767.00	390.00	386.00	-32767.00	5.50	-32767.00	-32767.00	-32767.00	-32767.00	-32767.00	-32767.00	-32767.00	87.04	0.00	0.00	0.00	0.00	0.00	0.00	0.00	0.00	-32767.00	-32767.00	-32767.00
09:45:38	107.00	-32766.00	1.59	1.40	1.48	0.00	-32766.00	-32766.00	-32766.00	-32767.00	-32766.00	-32766.00	-32766.00	-32767.00	36.57	5.20	0.00	14.00	750.00	37.00	41.00	0.00	14.00	19.00	3.50	-32767.00	400.00	386.00	-32767.00	5.52	-32767.00	-32767.00	-32767.00	-32767.00	-32767.00	-32767.00	-32767.00	87.04	0.00	0.00	0.00	0.00	0.00	0.00	0.00	0.00	-32767.00	-32767.00	-32767.00
09:46:38	108.00	-32766.00	1.58	1.40	1.49	0.00	-32766.00	-32766.00	-32766.00	-32767.00	-32766.00	-32766.00	-32766.00	-32767.00	36.55	5.00	0.00	14.00	750.00	37.00	41.00	0.00	14.00	19.00	2.20	-32767.00	392.00	391.00	-32767.00	5.52	-32767.00	-32767.00	-32767.00	-32767.00	-32767.00	-32767.00	-32767.00	87.04	0.00	0.00	0.00	0.00	0.00	0.00	0.00	0.00	-32767.00	-32767.00	-32767.00
09:47:38	107.00	-32766.00	1.59	1.40	1.49	0.00	-32766.00	-32766.00	-32766.00	-32766.00	-32766.00	-32766.00	-32766.00	-32767.00	36.55	5.10	0.00	14.00	750.00	37.00	41.00	0.00	14.00	20.00	2.70	-32767.00	397.00	395.00	-32767.00	5.46	-32767.00	-32767.00	-32767.00	-32767.00	-32767.00	-32767.00	-32767.00	87.04	0.00	0.00	0.00	0.00	0.00	0.00	0.00	0.00	-32767.00	-32767.00	-32767.00
09:48:38	106.00	-32766.00	1.57	1.40	1.48	0.00	-32766.00	-32766.00	-32766.00	-32767.00	-32766.00	-32766.00	-32766.00	-32767.00	36.53	5.00	0.00	14.00	750.00	37.00	41.00	0.00	14.00	20.00	2.40	-32767.00	394.00	394.00	-32767.00	5.53	-32767.00	-32767.00	-32767.00	-32767.00	-32767.00	-32767.00	-32767.00	87.04	0.00	0.00	0.00	0.00	0.00	0.00	0.00	0.00	-32767.00	-32767.00	-32767.00
09:49:38	105.00	-32766.00	1.59	1.39	1.48	0.00	-32766.00	-32766.00	-32766.00	-32767.00	-32766.00	-32766.00	-32766.00	-32767.00	36.53	5.00	0.00	14.00	750.00	37.00	41.00	0.00	14.00	20.00	2.50	-32767.00	401.00	401.00	-32767.00	5.51	-32767.00	-32767.00	-32767.00	-32767.00	-32767.00	-32767.00	-32767.00	87.04	0.00	0.00	0.00	0.00	0.00	0.00	0.00	0.00	-32767.00	-32767.00	-32767.00
09:50:38	105.00	-32766.00	1.58	1.39	1.48	0.00	-32766.00	-32766.00	-32766.00	-32767.00	-32766.00	-32766.00	-32766.00	-32767.00	36.51	5.10	0.00	14.00	750.00	37.00	41.00	0.00	14.00	20.00	3.20	-32767.00	407.00	394.00	-32767.00	5.51	-32767.00	-32767.00	-32767.00	-32767.00	-32767.00	-32767.00	-32767.00	87.04	0.00	0.00	0.00	0.00	0.00	0.00	0.00	0.00	-32767.00	-32767.00	-32767.00
09:51:38	106.00	-32766.00	1.58	1.39	1.49	0.00	-32766.00	-32766.00	-32766.00	-32767.00	-32766.00	-32766.00	-32766.00	-32767.00	36.51	5.00	0.00	14.00	750.00	37.00	42.00	0.00	14.00	19.00	3.30	-32767.00	390.00	386.00	-32767.00	5.50	-32767.00	-32767.00	-32767.00	-32767.00	-32767.00	-32767.00	-32767.00	87.04	0.00	0.00	0.00	0.00	0.00	0.00	0.00	0.00	-32767.00	-32767.00	-32767.00
09:52:38	103.00	-32766.00	1.59	1.41	1.49	0.00	-32766.00	-32766.00	-32766.00	-32767.00	-32766.00	-32766.00	-32766.00	-32767.00	36.49	5.00	0.00	14.00	750.00	37.00	41.00	0.00	14.00	20.00	3.30	-32767.00	400.00	388.00	-32767.00	5.50	-32767.00	-32767.00	-32767.00	-32767.00	-32767.00	-32767.00	-32767.00	87.04	0.00	0.00	0.00	0.00	0.00	0.00	0.00	0.00	-32767.00	-32767.00	-32767.00
09:53:38	101.00	-32766.00	1.70	1.44	1.55	0.00	-32766.00	-32766.00	-32766.00	-32767.00	-32766.00	-32766.00	-32766.00	-32767.00	36.49	5.00	0.00	14.00	750.00	37.00	41.00	0.00	14.00	19.00	2.60	-32767.00	396.00	386.00	-32767.00	5.52	-32767.00	-32767.00	-32767.00	-32767.00	-32767.00	-32767.00	-32767.00	87.04	0.00	0.00	0.00	0.00	0.00	0.00	0.00	0.00	-32767.00	-32767.00	-32767.00
09:54:38	101.00	-32766.00	226.10	207.64	218.11	109.00	-32766.00	-32766.00	-32766.00	-32767.00	-32766.00	-32766.00	-32766.00	-32767.00	36.46	5.00	0.00	14.00	750.00	37.00	42.00	0.00	14.00	19.00	2.80	-32767.00	395.00	396.00	-32767.00	5.51	-32767.00	-32767.00	-32767.00	-32767.00	-32767.00	-32767.00	-32767.00	87.04	0.00	0.00	0.00	0.00	0.00	0.00	0.00	0.00	-32767.00	-32767.00	-32767.00
09:55:38	102.00	-32766.00	102.26	70.66	85.03	110.00	-32766.00	-32766.00	-32766.00	-32767.00	-32766.00	-32766.00	-32766.00	-32767.00	36.46	5.00	0.00	14.00	750.00	37.00	42.00	0.00	14.00	19.00	2.40	-32767.00	401.00	394.00	-32767.00	5.50	-32767.00	-32767.00	-32767.00	-32767.00	-32767.00	-32767.00	-32767.00	87.04	0.00	0.00	0.00	0.00	0.00	0.00	0.00	0.00	-32767.00	-32767.00	-32767.00
09:56:38	103.00	-32766.00	96.94	72.00	85.26	102.00	-32766.00	-32766.00	-32766.00	-32767.00	-32766.00	-32766.00	-32766.00	-32767.00	36.44	5.00	0.00	14.00	750.00	37.00	42.00	0.00	14.00	19.00	2.60	-32767.00	390.00	389.00	-32767.00	5.48	-32767.00	-32767.00	-32767.00	-32767.00	-32767.00	-32767.00	-32767.00	87.04	0.00	0.00	0.00	0.00	0.00	0.00	0.00	0.00	-32767.00	-32767.00	-32767.00
09:57:38	103.00	-32766.00	97.01	72.43	85.58	102.00	-32766.00	-32766.00	-32766.00	-32767.00	-32766.00	-32766.00	-32766.00	-32767.00	36.42	5.00	0.00	14.00	750.00	37.00	42.00	0.00	14.00	19.00	2.60	-32767.00	401.00	390.00	-32767.00	5.51	-32767.00	-32767.00	-32767.00	-32767.00	-32767.00	-32767.00	-32767.00	87.04	0.00	0.00	0.00	0.00	0.00	0.00	0.00	0.00	-32767.00	-32767.00	-32767.00
09:58:38	103.00	-32766.00	98.97	73.23	85.78	102.00	-32766.00	-32766.00	-32766.00	-32767.00	-32766.00	-32766.00	-32766.00	-32767.00	36.42	5.00	0.00	14.00	750.00	37.00	42.00	0.00	14.00	19.00	3.30	-32767.00	400.00	388.00	-32767.00	5.48	-32767.00	-32767.00	-32767.00	-32767.00	-32767.00	-32767.00	-32767.00	87.04	0.00	0.00	0.00	0.00	0.00	0.00	0.00	0.00	-32767.00	-32767.00	-32767.00
09:59:38	103.00	-32766.00	97.98	73.93	85.79	102.00	-32766.00	-32766.00	-32766.00	-32767.00	-32766.00	-32766.00	-32766.00	-32767.00	36.40	4.90	0.00	14.00	750.00	37.00	41.00	0.00	14.00	19.00	2.60	-32767.00	395.00	396.00	-32767.00	5.49	-32767.00	-32767.00	-32767.00	-32767.00	-32767.00	-32767.00	-32767.00	87.04	0.00	0.00	0.00	0.00	0.00	0.00	0.00	0.00	-32767.00	-32767.00	-32767.00
10:00:38	103.00	-32766.00	99.18	72.40	85.49	103.00	-32766.00	-32766.00	-32766.00	-32767.00	-32766.00	-32766.00	-32766.00	-32767.00	36.40	5.00	0.00	14.00	750.00	37.00	41.00	0.00	14.00	19.00	3.20	-32767.00	401.00	391.00	-32767.00	5.49	-32767.00	-32767.00	-32767.00	-32767.00	-32767.00	-32767.00	-32767.00	87.04	0.00	0.00	0.00	0.00	0.00	0.00	0.00	0.00	-32767.00	-32767.00	-32767.00
10:01:38	105.00	-32766.00	101.34	67.40	83.58	105.00	-32766.00	-32766.00	-32766.00	-32767.00	-32766.00	-32766.00	-32766.00	-32767.00	36.37	4.90	0.00	14.00	750.00	37.00	42.00	0.00	14.00	19.00	2.30	-32767.00	395.00	391.00	-32767.00	5.49	-32767.00	-32767.00	-32767.00	-32767.00	-32767.00	-32767.00	-32767.00	87.04	0.00	0.00	0.00	0.00	0.00	0.00	0.00	0.00	-32767.00	-32767.00	-32767.00
10:02:38	103.00	-32766.00	97.71	68.67	83.33	102.00	-32766.00	-32766.00	-32766.00	-32767.00	-32766.00	-32766.00	-32766.00	-32767.00	36.37	5.00	0.00	14.00	750.00	37.00	41.00	0.00	14.00	19.00	2.90	-32767.00	396.00	397.00	-32767.00	5.51	-32767.00	-32767.00	-32767.00	-32767.00	-32767.00	-32767.00	-32767.00	87.04	0.00	0.00	0.00	0.00	0.00	0.00	0.00	0.00	-32767.00	-32767.00	-32767.00
10:03:38	103.00	-32766.00	97.78	67.87	82.91	103.00	-32766.00	-32766.00	-32766.00	-32767.00	-32766.00	-32766.00	-32766.00	-32767.00	36.35	4.90	0.00	14.00	750.00	37.00	42.00	0.00	14.00	19.00	2.90	-32767.00	398.00	396.00	-32767.00	5.50	-32767.00	-32767.00	-32767.00	-32767.00	-32767.00	-32767.00	-32767.00	87.04	0.00	0.00	0.00	0.00	0.00	0.00	0.00	0.00	-32767.00	-32767.00	-32767.00
10:04:38	105.00	-32766.00	100.19	66.33	82.00	105.00	-32766.00	-32766.00	-32766.00	-32766.00	-32766.00	-32766.00	-32766.00	-32767.00	36.35	4.90	0.00	14.00	750.00	37.00	42.00	0.00	14.00	19.00	3.10	-32767.00	406.00	386.00	-32767.00	5.48	-32767.00	-32767.00	-32767.00	-32767.00	-32767.00	-32767.00	-32767.00	87.04	0.00	0.00	0.00	0.00	0.00	0.00	0.00	0.00	-32767.00	-32767.00	-32767.00
10:05:38	110.00	-32766.00	107.17	64.94	81.57	109.00	-32766.00	-32766.00	-32766.00	-32767.00	-32766.00	-32766.00	-32766.00	-32767.00	36.33	5.00	0.00	14.00	750.00	37.00	41.00	0.00	14.00	20.00	3.40	-32767.00	396.00	388.00	-32767.00	5.45	-32767.00	-32767.00	-32767.00	-32767.00	-32767.00	-32767.00	-32767.00	87.04	0.00	0.00	0.00	0.00	0.00	0.00	0.00	0.00	-32767.00	-32767.00	-32767.00
10:06:38	110.00	-32766.00	108.78	65.38	82.24	109.00	-32766.00	-32766.00	-32766.00	-32767.00	-32766.00	-32766.00	-32766.00	-32767.00	36.33	4.90	0.00	14.00	750.00	37.00	41.00	0.00	14.00	19.00	3.50	-32767.00	388.00	393.00	-32767.00	5.52	-32767.00	-32767.00	-32767.00	-32767.00	-32767.00	-32767.00	-32767.00	87.04	0.00	0.00	0.00	0.00	0.00	0.00	0.00	0.00	-32767.00	-32767.00	-32767.00
10:07:38	110.00	-32766.00	105.05	64.86	81.04	109.00	-32766.00	-32766.00	-32766.00	-32767.00	-32766.00	-32766.00	-32766.00	-32767.00	36.31	4.90	0.00	14.00	750.00	37.00	42.00	0.00	14.00	19.00	3.50	-32767.00	403.00	385.00	-32767.00	5.51	-32767.00	-32767.00	-32767.00	-32767.00	-32767.00	-32767.00	-32767.00	87.04	0.00	0.00	0.00	0.00	0.00	0.00	0.00	0.00	-32767.00	-32767.00	-32767.00
10:08:38	110.00	-32766.00	110.64	60.09	78.81	108.00	-32766.00	-32766.00	-32766.00	-32767.00	-32766.00	-32766.00	-32766.00	-32767.00	36.31	5.00	0.00	14.00	750.00	37.00	41.00	0.00	14.00	19.00	2.40	-32767.00	401.00	396.00	-32767.00	5.48	-32767.00	-32767.00	-32767.00	-32767.00	-32767.00	-32767.00	-32767.00	87.04	0.00	0.00	0.00	0.00	0.00	0.00	0.00	0.00	-32767.00	-32767.00	-32767.00
10:09:38	109.00	-32766.00	104.30	63.55	80.50	109.00	-32766.00	-32766.00	-32766.00	-32767.00	-32766.00	-32766.00	-32766.00	-32767.00	36.31	4.90	0.00	14.00	750.00	37.00	41.00	0.00	14.00	19.00	2.60	-32767.00	400.00	395.00	-32767.00	5.50	-32767.00	-32767.00	-32767.00	-32767.00	-32767.00	-32767.00	-32767.00	87.04	0.00	0.00	0.00	0.00	0.00	0.00	0.00	0.00	-32767.00	-32767.00	-32767.00
10:10:38	108.00	-32766.00	103.80	63.05	79.62	109.00	-32766.00	-32766.00	-32766.00	-32767.00	-32766.00	-32766.00	-32766.00	-32767.00	36.28	5.00	0.00	14.00	750.00	37.00	42.00	0.00	14.00	19.00	2.70	-32767.00	400.00	395.00	-32767.00	5.50	-32767.00	-32767.00	-32767.00	-32767.00	-32767.00	-32767.00	-32767.00	87.04	0.00	0.00	0.00	0.00	0.00	0.00	0.00	0.00	-32767.00	-32767.00	-32767.00
10:11:38	108.00	-32766.00	104.35	62.14	78.99	109.00	-32766.00	-32766.00	-32766.00	-32767.00	-32766.00	-32766.00	-32766.00	-32767.00	36.28	4.90	0.00	14.00	750.00	37.00	42.00	0.00	14.00	19.00	2.80	-32767.00	396.00	392.00	-32767.00	5.49	-32767.00	-32767.00	-32767.00	-32767.00	-32767.00	-32767.00	-32767.00	87.04	0.00	0.00	0.00	0.00	0.00	0.00	0.00	0.00	-32767.00	-32767.00	-32767.00
10:12:38	108.00	-32766.00	102.16	61.67	78.30	109.00	-32766.00	-32766.00	-32766.00	-32767.00	-32766.00	-32766.00	-32766.00	-32767.00	36.26	4.80	0.00	14.00	750.00	37.00	42.00	0.00	14.00	20.00	3.40	-32767.00	405.00	388.00	-32767.00	5.47	-32767.00	-32767.00	-32767.00	-32767.00	-32767.00	-32767.00	-32767.00	87.04	0.00	0.00	0.00	0.00	0.00	0.00	0.00	0.00	-32767.00	-32767.00	-32767.00
10:13:38	109.00	-32766.00	101.15	59.39	75.52	109.00	-32766.00	-32766.00	-32766.00	-32767.00	-32766.00	-32766.00	-32766.00	-32767.00	36.26	4.80	0.00	14.00	750.00	37.00	41.00	0.00	14.00	20.00	3.50	-32767.00	411.00	394.00	-32767.00	5.46	-32767.00	-32767.00	-32767.00	-32767.00	-32767.00	-32767.00	-32767.00	87.04	0.00	0.00	0.00	0.00	0.00	0.00	0.00	0.00	-32767.00	-32767.00	-32767.00
10:14:38	107.00	-32766.00	98.60	64.97	80.51	107.00	-32766.00	-32766.00	-32766.00	-32767.00	-32766.00	-32766.00	-32766.00	-32767.00	36.24	4.80	0.00	14.00	750.00	37.00	42.00	0.00	14.00	20.00	3.40	-32767.00	414.00	395.00	-32767.00	5.51	-32767.00	-32767.00	-32767.00	-32767.00	-32767.00	-32767.00	-32767.00	87.04	0.00	0.00	0.00	0.00	0.00	0.00	0.00	0.00	-32767.00	-32767.00	-32767.00
10:15:38	108.00	-32766.00	102.51	60.84	80.59	107.00	-32766.00	-32766.00	-32766.00	-32767.00	-32766.00	-32766.00	-32766.00	-32767.00	36.24	4.80	0.00	14.00	750.00	37.00	41.00	0.00	14.00	20.00	2.40	-32767.00	405.00	397.00	-32767.00	5.50	-32767.00	-32767.00	-32767.00	-32767.00	-32767.00	-32767.00	-32767.00	87.04	0.00	0.00	0.00	0.00	0.00	0.00	0.00	0.00	-32767.00	-32767.00	-32767.00
10:16:38	107.00	-32766.00	96.42	65.44	80.24	107.00	-32766.00	-32766.00	-32766.00	-32767.00	-32766.00	-32766.00	-32766.00	-32767.00	36.21	4.70	0.00	14.00	750.00	37.00	42.00	0.00	14.00	20.00	3.00	-32767.00	404.00	398.00	-32767.00	5.46	-32767.00	-32767.00	-32767.00	-32767.00	-32767.00	-32767.00	-32767.00	87.04	0.00	0.00	0.00	0.00	0.00	0.00	0.00	0.00	-32767.00	-32767.00	-32767.00
10:17:38	105.00	-32766.00	94.70	65.66	79.64	105.00	-32766.00	-32766.00	-32766.00	-32767.00	-32766.00	-32766.00	-32766.00	-32767.00	36.21	4.60	0.00	14.00	750.00	37.00	42.00	0.00	14.00	20.00	2.90	-32767.00	407.00	391.00	-32767.00	5.51	-32767.00	-32767.00	-32767.00	-32767.00	-32767.00	-32767.00	-32767.00	87.04	0.00	0.00	0.00	0.00	0.00	0.00	0.00	0.00	-32767.00	-32767.00	-32767.00
10:18:38	103.00	-32766.00	90.99	62.09	75.91	103.00	-32766.00	-32766.00	-32766.00	-32767.00	-32766.00	-32766.00	-32766.00	-32767.00	36.19	4.40	0.00	14.00	750.00	38.00	42.00	0.00	14.00	20.00	2.40	-32767.00	389.00	389.00	-32767.00	5.46	-32767.00	-32767.00	-32767.00	-32767.00	-32767.00	-32767.00	-32767.00	87.04	0.00	0.00	0.00	0.00	0.00	0.00	0.00	0.00	-32767.00	-32767.00	-32767.00
10:19:38	103.00	-32766.00	90.59	61.09	75.22	102.00	-32766.00	-32766.00	-32766.00	-32767.00	-32766.00	-32766.00	-32766.00	-32767.00	36.19	4.40	0.00	14.00	750.00	38.00	42.00	0.00	14.00	20.00	2.80	-32767.00	407.00	395.00	-32767.00	5.50	-32767.00	-32767.00	-32767.00	-32767.00	-32767.00	-32767.00	-32767.00	87.04	0.00	0.00	0.00	0.00	0.00	0.00	0.00	0.00	-32767.00	-32767.00	-32767.00
10:20:38	103.00	-32766.00	100.29	53.21	75.99	158.00	-32766.00	-32766.00	-32766.00	-32767.00	-32766.00	-32766.00	-32766.00	-32767.00	36.19	4.50	0.00	14.00	750.00	38.00	42.00	0.00	14.00	20.00	2.50	-32767.00	404.00	392.00	-32767.00	5.49	-32767.00	-32767.00	-32767.00	-32767.00	-32767.00	-32767.00	-32767.00	87.04	0.00	0.00	0.00	0.00	0.00	0.00	0.00	0.00	-32767.00	-32767.00	-32767.00
10:21:38	101.00	-32766.00	90.31	61.66	75.22	102.00	-32766.00	-32766.00	-32766.00	-32766.00	-32766.00	-32766.00	-32766.00	-32767.00	36.17	4.50	0.00	14.00	750.00	38.00	42.00	0.00	14.00	19.00	2.80	-32767.00	396.00	394.00	-32767.00	5.47	-32767.00	-32767.00	-32767.00	-32767.00	-32767.00	-32767.00	-32767.00	87.04	0.00	0.00	0.00	0.00	0.00	0.00	0.00	0.00	-32767.00	-32767.00	-32767.00
10:22:38	101.00	-32766.00	90.76	61.80	75.30	102.00	-32766.00	-32766.00	-32766.00	-32767.00	-32766.00	-32766.00	-32766.00	-32767.00	36.17	4.40	0.00	14.00	750.00	38.00	42.00	0.00	14.00	19.00	2.70	-32767.00	391.00	389.00	-32767.00	5.47	-32767.00	-32767.00	-32767.00	-32767.00	-32767.00	-32767.00	-32767.00	87.04	0.00	0.00	0.00	0.00	0.00	0.00	0.00	0.00	-32767.00	-32767.00	-32767.00
10:23:38	101.00	-32766.00	90.98	61.06	74.92	102.00	-32766.00	-32766.00	-32766.00	-32767.00	-32766.00	-32766.00	-32766.00	-32767.00	36.17	4.60	0.00	14.00	750.00	38.00	42.00	0.00	14.00	19.00	2.40	-32767.00	403.00	391.00	-32767.00	5.47	-32767.00	-32767.00	-32767.00	-32767.00	-32767.00	-32767.00	-32767.00	87.04	0.00	0.00	0.00	0.00	0.00	0.00	0.00	0.00	-32767.00	-32767.00	-32767.00
10:24:38	101.00	-32766.00	89.19	60.57	73.94	101.00	-32766.00	-32766.00	-32766.00	-32767.00	-32766.00	-32766.00	-32766.00	-32767.00	36.17	4.50	0.00	14.00	750.00	38.00	42.00	0.00	14.00	19.00	2.50	-32767.00	400.00	390.00	-32767.00	5.47	-32767.00	-32767.00	-32767.00	-32767.00	-32767.00	-32767.00	-32767.00	87.04	0.00	0.00	0.00	0.00	0.00	0.00	0.00	0.00	-32767.00	-32767.00	-32767.00
10:25:38	101.00	-32766.00	89.72	60.64	74.40	100.00	-32766.00	-32766.00	-32766.00	-32767.00	-32766.00	-32766.00	-32766.00	-32767.00	36.15	4.50	0.00	14.00	750.00	38.00	42.00	0.00	14.00	20.00	2.80	-32767.00	405.00	394.00	-32767.00	5.46	-32767.00	-32767.00	-32767.00	-32767.00	-32767.00	-32767.00	-32767.00	87.04	0.00	0.00	0.00	0.00	0.00	0.00	0.00	0.00	-32767.00	-32767.00	-32767.00
10:26:38	101.00	-32766.00	90.43	60.97	74.72	102.00	-32766.00	-32766.00	-32766.00	-32767.00	-32766.00	-32766.00	-32766.00	-32767.00	36.15	4.50	0.00	14.00	750.00	38.00	42.00	0.00	14.00	19.00	3.10	-32767.00	407.00	398.00	-32767.00	5.48	-32767.00	-32767.00	-32767.00	-32767.00	-32767.00	-32767.00	-32767.00	87.04	0.00	0.00	0.00	0.00	0.00	0.00	0.00	0.00	-32767.00	-32767.00	-32767.00
10:27:38	101.00	-32766.00	92.35	60.78	75.17	102.00	-32766.00	-32766.00	-32766.00	-32767.00	-32766.00	-32766.00	-32766.00	-32767.00	36.15	4.50	0.00	14.00	750.00	38.00	42.00	0.00	14.00	20.00	2.80	-32767.00	405.00	399.00	-32767.00	5.45	-32767.00	-32767.00	-32767.00	-32767.00	-32767.00	-32767.00	-32767.00	87.04	0.00	0.00	0.00	0.00	0.00	0.00	0.00	0.00	-32767.00	-32767.00	-32767.00
10:28:38	101.00	-32766.00	91.93	60.56	74.62	102.00	-32766.00	-32766.00	-32766.00	-32767.00	-32766.00	-32766.00	-32766.00	-32767.00	36.12	4.50	0.00	14.00	750.00	38.00	42.00	0.00	14.00	20.00	2.90	-32767.00	399.00	395.00	-32767.00	5.46	-32767.00	-32767.00	-32767.00	-32767.00	-32767.00	-32767.00	-32767.00	87.04	0.00	0.00	0.00	0.00	0.00	0.00	0.00	0.00	-32767.00	-32767.00	-32767.00
10:29:38	101.00	-32766.00	90.83	60.80	74.75	102.00	-32766.00	-32766.00	-32766.00	-32767.00	-32766.00	-32766.00	-32766.00	-32767.00	36.12	4.60	0.00	14.00	750.00	37.00	42.00	0.00	14.00	20.00	2.40	-32767.00	403.00	392.00	-32767.00	5.47	-32767.00	-32767.00	-32767.00	-32767.00	-32767.00	-32767.00	-32767.00	87.04	0.00	0.00	0.00	0.00	0.00	0.00	0.00	0.00	-32767.00	-32767.00	-32767.00
10:30:38	102.00	-32766.00	92.15	60.69	75.07	102.00	-32766.00	-32766.00	-32766.00	-32767.00	-32766.00	-32766.00	-32766.00	-32767.00	36.12	4.50	0.00	14.00	750.00	38.00	42.00	0.00	14.00	20.00	3.00	-32767.00	396.00	395.00	-32767.00	5.46	-32767.00	-32767.00	-32767.00	-32767.00	-32767.00	-32767.00	-32767.00	87.04	0.00	0.00	0.00	0.00	0.00	0.00	0.00	0.00	-32767.00	-32767.00	-32767.00
10:31:38	102.00	-32766.00	94.38	60.41	75.82	102.00	-32766.00	-32766.00	-32766.00	-32767.00	-32766.00	-32766.00	-32766.00	-32767.00	36.10	4.50	0.00	14.00	750.00	38.00	42.00	0.00	14.00	20.00	3.00	-32767.00	386.00	389.00	-32767.00	5.45	-32767.00	-32767.00	-32767.00	-32767.00	-32767.00	-32767.00	-32767.00	87.04	0.00	0.00	0.00	0.00	0.00	0.00	0.00	0.00	-32767.00	-32767.00	-32767.00
10:32:38	103.00	-32766.00	94.06	58.91	73.75	102.00	-32766.00	-32766.00	-32766.00	-32767.00	-32766.00	-32766.00	-32766.00	-32767.00	36.10	4.40	0.00	14.00	750.00	38.00	42.00	0.00	14.00	20.00	2.60	-32767.00	395.00	392.00	-32767.00	5.46	-32767.00	-32767.00	-32767.00	-32767.00	-32767.00	-32767.00	-32767.00	87.04	0.00	0.00	0.00	0.00	0.00	0.00	0.00	0.00	-32767.00	-32767.00	-32767.00
10:33:38	103.00	-32766.00	93.22	59.33	74.25	102.00	-32766.00	-32766.00	-32766.00	-32767.00	-32766.00	-32766.00	-32766.00	-32767.00	36.08	4.60	0.00	14.00	750.00	38.00	42.00	0.00	14.00	19.00	2.50	-32767.00	403.00	387.00	-32767.00	5.47	-32767.00	-32767.00	-32767.00	-32767.00	-32767.00	-32767.00	-32767.00	87.04	0.00	0.00	0.00	0.00	0.00	0.00	0.00	0.00	-32767.00	-32767.00	-32767.00
10:34:38	103.00	-32766.00	94.26	60.66	75.62	102.00	-32766.00	-32766.00	-32766.00	-32767.00	-32766.00	-32766.00	-32766.00	-32767.00	36.08	4.50	0.00	14.00	750.00	38.00	42.00	0.00	14.00	20.00	2.90	-32767.00	409.00	396.00	-32767.00	5.46	-32767.00	-32767.00	-32767.00	-32767.00	-32767.00	-32767.00	-32767.00	87.04	0.00	0.00	0.00	0.00	0.00	0.00	0.00	0.00	-32767.00	-32767.00	-32767.00
10:35:38	103.00	-32766.00	95.09	60.84	76.36	103.00	-32766.00	-32766.00	-32766.00	-32767.00	-32766.00	-32766.00	-32766.00	-32767.00	36.08	4.60	0.00	14.00	750.00	38.00	42.00	0.00	14.00	19.00	2.90	-32767.00	400.00	385.00	-32767.00	5.45	-32767.00	-32767.00	-32767.00	-32767.00	-32767.00	-32767.00	-32767.00	87.04	0.00	0.00	0.00	0.00	0.00	0.00	0.00	0.00	-32767.00	-32767.00	-32767.00
10:36:38	103.00	-32766.00	94.46	60.71	75.95	102.00	-32766.00	-32766.00	-32766.00	-32767.00	-32766.00	-32766.00	-32766.00	-32767.00	36.06	4.40	0.00	14.00	750.00	38.00	42.00	0.00	14.00	19.00	2.60	-32767.00	403.00	390.00	-32767.00	5.45	-32767.00	-32767.00	-32767.00	-32767.00	-32767.00	-32767.00	-32767.00	87.04	0.00	0.00	0.00	0.00	0.00	0.00	0.00	0.00	-32767.00	-32767.00	-32767.00
10:37:38	103.00	-32766.00	95.18	61.04	76.32	103.00	-32766.00	-32766.00	-32766.00	-32767.00	-32766.00	-32766.00	-32766.00	-32767.00	36.06	4.50	0.00	14.00	750.00	38.00	42.00	0.00	14.00	20.00	2.80	-32767.00	400.00	393.00	-32767.00	5.45	-32767.00	-32767.00	-32767.00	-32767.00	-32767.00	-32767.00	-32767.00	87.04	0.00	0.00	0.00	0.00	0.00	0.00	0.00	0.00	-32767.00	-32767.00	-32767.00
10:38:38	103.00	-32766.00	105.45	70.96	90.63	103.00	-32766.00	-32766.00	-32766.00	-32767.00	-32766.00	-32766.00	-32766.00	-32767.00	36.06	4.50	0.00	14.00	750.00	38.00	42.00	0.00	14.00	19.00	2.50	-32767.00	401.00	386.00	-32767.00	5.49	-32767.00	-32767.00	-32767.00	-32767.00	-32767.00	-32767.00	-32767.00	87.04	0.00	0.00	0.00	0.00	0.00	0.00	0.00	0.00	-32767.00	-32767.00	-32767.00
10:39:38	103.00	-32766.00	100.27	57.63	76.14	102.00	-32766.00	-32766.00	-32766.00	-32767.00	-32766.00	-32766.00	-32766.00	-32767.00	36.06	4.50	0.00	14.00	750.00	38.00	42.00	0.00	14.00	19.00	2.90	-32767.00	393.00	392.00	-32767.00	5.44	-32767.00	-32767.00	-32767.00	-32767.00	-32767.00	-32767.00	-32767.00	87.04	0.00	0.00	0.00	0.00	0.00	0.00	0.00	0.00	-32767.00	-32767.00	-32767.00
10:40:38	103.00	-32766.00	96.18	61.77	77.48	102.00	-32766.00	-32766.00	-32766.00	-32767.00	-32766.00	-32766.00	-32766.00	-32767.00	36.04	4.40	0.00	14.00	750.00	38.00	42.00	0.00	14.00	19.00	3.00	-32767.00	404.00	391.00	-32767.00	5.47	-32767.00	-32767.00	-32767.00	-32767.00	-32767.00	-32767.00	-32767.00	87.04	0.00	0.00	0.00	0.00	0.00	0.00	0.00	0.00	-32767.00	-32767.00	-32767.00
10:41:38	103.00	-32766.00	95.41	61.95	77.28	102.00	-32766.00	-32766.00	-32766.00	-32767.00	-32766.00	-32766.00	-32766.00	-32767.00	36.04	4.40	0.00	14.00	750.00	38.00	42.00	0.00	14.00	19.00	3.00	-32767.00	393.00	391.00	-32767.00	5.43	-32767.00	-32767.00	-32767.00	-32767.00	-32767.00	-32767.00	-32767.00	87.04	0.00	0.00	0.00	0.00	0.00	0.00	0.00	0.00	-32767.00	-32767.00	-32767.00
10:42:38	101.00	-32766.00	96.13	62.85	78.33	102.00	-32766.00	-32766.00	-32766.00	-32767.00	-32766.00	-32766.00	-32766.00	-32767.00	36.04	4.40	0.00	14.00	750.00	38.00	42.00	0.00	14.00	19.00	3.10	-32767.00	393.00	391.00	-32767.00	5.46	-32767.00	-32767.00	-32767.00	-32767.00	-32767.00	-32767.00	-32767.00	87.04	0.00	0.00	0.00	0.00	0.00	0.00	0.00	0.00	-32767.00	-32767.00	-32767.00
10:43:38	101.00	-32766.00	96.48	63.43	79.28	102.00	-32766.00	-32766.00	-32766.00	-32767.00	-32766.00	-32766.00	-32766.00	-32767.00	36.01	4.60	0.00	14.00	750.00	38.00	42.00	0.00	14.00	19.00	2.70	-32767.00	396.00	381.00	-32767.00	5.46	-32767.00	-32767.00	-32767.00	-32767.00	-32767.00	-32767.00	-32767.00	87.04	0.00	0.00	0.00	0.00	0.00	0.00	0.00	0.00	-32767.00	-32767.00	-32767.00
10:44:38	101.00	-32766.00	97.97	63.81	80.20	102.00	-32766.00	-32766.00	-32766.00	-32767.00	-32766.00	-32766.00	-32766.00	-32767.00	36.01	4.60	0.00	14.00	750.00	38.00	42.00	0.00	14.00	19.00	2.60	-32767.00	404.00	391.00	-32767.00	5.43	-32767.00	-32767.00	-32767.00	-32767.00	-32767.00	-32767.00	-32767.00	87.04	0.00	0.00	0.00	0.00	0.00	0.00	0.00	0.00	-32767.00	-32767.00	-32767.00
10:45:38	103.00	-32766.00	98.60	64.54	80.89	102.00	-32766.00	-32766.00	-32766.00	-32767.00	-32766.00	-32766.00	-32766.00	-32767.00	36.01	4.50	0.00	14.00	752.00	38.00	42.00	0.00	14.00	19.00	3.00	-32767.00	394.00	392.00	-32767.00	5.47	-32767.00	-32767.00	-32767.00	-32767.00	-32767.00	-32767.00	-32767.00	87.04	0.00	0.00	0.00	0.00	0.00	0.00	0.00	0.00	-32767.00	-32767.00	-32767.00
10:46:38	103.00	-32766.00	99.78	65.90	82.01	102.00	-32766.00	-32766.00	-32766.00	-32767.00	-32766.00	-32766.00	-32766.00	-32767.00	35.99	4.50	0.00	14.00	752.00	38.00	42.00	0.00	14.00	19.00	2.90	-32767.00	392.00	388.00	-32767.00	5.44	-32767.00	-32767.00	-32767.00	-32767.00	-32767.00	-32767.00	-32767.00	87.04	0.00	0.00	0.00	0.00	0.00	0.00	0.00	0.00	-32767.00	-32767.00	-32767.00
10:47:38	103.00	-32766.00	99.64	66.15	82.45	103.00	-32766.00	-32766.00	-32766.00	-32767.00	-32766.00	-32766.00	-32766.00	-32767.00	35.99	4.60	0.00	14.00	752.00	38.00	42.00	0.00	14.00	19.00	2.80	-32767.00	397.00	391.00	-32767.00	5.44	-32767.00	-32767.00	-32767.00	-32767.00	-32767.00	-32767.00	-32767.00	87.04	0.00	0.00	0.00	0.00	0.00	0.00	0.00	0.00	-32767.00	-32767.00	-32767.00
10:48:38	103.00	-32766.00	100.82	66.93	83.29	102.00	-32766.00	-32766.00	-32766.00	-32767.00	-32766.00	-32766.00	-32766.00	-32767.00	35.99	4.50	0.00	14.00	752.00	38.00	42.00	0.00	14.00	19.00	2.60	-32767.00	402.00	386.00	-32767.00	5.45	-32767.00	-32767.00	-32767.00	-32767.00	-32767.00	-32767.00	-32767.00	87.04	0.00	0.00	0.00	0.00	0.00	0.00	0.00	0.00	-32767.00	-32767.00	-32767.00
10:49:38	103.00	-32766.00	99.88	66.79	82.82	103.00	-32766.00	-32766.00	-32766.00	-32767.00	-32766.00	-32766.00	-32766.00	-32767.00	35.99	4.60	0.00	14.00	752.00	38.00	42.00	0.00	14.00	19.00	2.90	-32767.00	396.00	397.00	-32767.00	5.43	-32767.00	-32767.00	-32767.00	-32767.00	-32767.00	-32767.00	-32767.00	87.04	0.00	0.00	0.00	0.00	0.00	0.00	0.00	0.00	-32767.00	-32767.00	-32767.00
10:50:38	103.00	-32766.00	101.39	64.40	82.97	102.00	-32766.00	-32766.00	-32766.00	-32767.00	-32766.00	-32766.00	-32766.00	-32767.00	35.99	4.50	0.00	14.00	752.00	38.00	42.00	0.00	14.00	19.00	2.70	-32767.00	400.00	388.00	-32767.00	5.44	-32767.00	-32767.00	-32767.00	-32767.00	-32767.00	-32767.00	-32767.00	87.04	0.00	0.00	0.00	0.00	0.00	0.00	0.00	0.00	-32767.00	-32767.00	-32767.00
10:51:38	103.00	-32766.00	105.52	65.39	83.52	102.00	-32766.00	-32766.00	-32766.00	-32767.00	-32766.00	-32766.00	-32766.00	-32767.00	35.99	4.60	0.00	14.00	752.00	38.00	42.00	0.00	14.00	19.00	2.80	-32767.00	400.00	385.00	-32767.00	5.44	-32767.00	-32767.00	-32767.00	-32767.00	-32767.00	-32767.00	-32767.00	87.04	0.00	0.00	0.00	0.00	0.00	0.00	0.00	0.00	-32767.00	-32767.00	-32767.00
10:52:38	103.00	-32766.00	101.34	68.35	84.59	102.00	-32766.00	-32766.00	-32766.00	-32767.00	-32766.00	-32766.00	-32766.00	-32767.00	35.97	4.60	0.00	14.00	752.00	38.00	42.00	0.00	14.00	19.00	3.00	-32767.00	397.00	378.00	-32767.00	5.44	-32767.00	-32767.00	-32767.00	-32767.00	-32767.00	-32767.00	-32767.00	87.04	0.00	0.00	0.00	0.00	0.00	0.00	0.00	0.00	-32767.00	-32767.00	-32767.00
10:53:38	103.00	-32766.00	101.09	67.82	84.10	102.00	-32766.00	-32766.00	-32766.00	-32767.00	-32766.00	-32766.00	-32766.00	-32767.00	35.99	4.50	0.00	14.00	752.00	38.00	42.00	0.00	14.00	18.00	2.20	-32767.00	394.00	393.00	-32767.00	5.45	-32767.00	-32767.00	-32767.00	-32767.00	-32767.00	-32767.00	-32767.00	87.04	0.00	0.00	0.00	0.00	0.00	0.00	0.00	0.00	-32767.00	-32767.00	-32767.00
10:54:38	102.00	-32766.00	100.23	68.11	84.00	102.00	-32766.00	-32766.00	-32766.00	-32767.00	-32766.00	-32766.00	-32766.00	-32767.00	35.99	4.50	0.00	14.00	752.00	38.00	42.00	0.00	14.00	19.00	2.80	-32767.00	402.00	388.00	-32767.00	5.43	-32767.00	-32767.00	-32767.00	-32767.00	-32767.00	-32767.00	-32767.00	87.04	0.00	0.00	0.00	0.00	0.00	0.00	0.00	0.00	-32767.00	-32767.00	-32767.00
10:55:38	101.00	-32766.00	100.75	68.43	84.48	102.00	-32766.00	-32766.00	-32766.00	-32766.00	-32766.00	-32766.00	-32766.00	-32767.00	35.99	4.50	0.00	14.00	752.00	38.00	42.00	0.00	14.00	19.00	3.10	-32767.00	396.00	392.00	-32767.00	5.44	-32767.00	-32767.00	-32767.00	-32767.00	-32767.00	-32767.00	-32767.00	87.04	0.00	0.00	0.00	0.00	0.00	0.00	0.00	0.00	-32767.00	-32767.00	-32767.00
10:56:38	101.00	-32766.00	101.86	68.77	85.33	102.00	-32766.00	-32766.00	-32766.00	-32767.00	-32766.00	-32766.00	-32766.00	-32767.00	35.99	4.60	0.00	14.00	752.00	38.00	42.00	0.00	14.00	18.00	2.50	-32767.00	395.00	392.00	-32767.00	5.46	-32767.00	-32767.00	-32767.00	-32767.00	-32767.00	-32767.00	-32767.00	87.04	0.00	0.00	0.00	0.00	0.00	0.00	0.00	0.00	-32767.00	-32767.00	-32767.00
10:57:38	101.00	-32766.00	101.86	68.67	85.13	102.00	-32766.00	-32766.00	-32766.00	-32767.00	-32766.00	-32766.00	-32766.00	-32767.00	36.01	4.50	0.00	14.00	752.00	38.00	42.00	0.00	14.00	19.00	3.10	-32767.00	393.00	391.00	-32767.00	5.42	-32767.00	-32767.00	-32767.00	-32767.00	-32767.00	-32767.00	-32767.00	87.04	0.00	0.00	0.00	0.00	0.00	0.00	0.00	0.00	-32767.00	-32767.00	-32767.00
10:58:38	101.00	-32766.00	101.57	69.22	84.98	102.00	-32766.00	-32766.00	-32766.00	-32767.00	-32766.00	-32766.00	-32766.00	-32767.00	36.01	4.50	0.00	14.00	752.00	38.00	42.00	0.00	14.00	19.00	2.80	-32767.00	401.00	386.00	-32767.00	5.45	-32767.00	-32767.00	-32767.00	-32767.00	-32767.00	-32767.00	-32767.00	87.04	0.00	0.00	0.00	0.00	0.00	0.00	0.00	0.00	-32767.00	-32767.00	-32767.00
10:59:38	101.00	-32766.00	101.74	69.53	85.52	102.00	-32766.00	-32766.00	-32766.00	-32767.00	-32766.00	-32766.00	-32766.00	-32767.00	36.04	4.50	0.00	14.00	752.00	38.00	42.00	0.00	14.00	18.00	2.80	-32767.00	399.00	385.00	-32767.00	5.44	-32767.00	-32767.00	-32767.00	-32767.00	-32767.00	-32767.00	-32767.00	87.04	0.00	0.00	0.00	0.00	0.00	0.00	0.00	0.00	-32767.00	-32767.00	-32767.00
11:00:38	101.00	-32766.00	102.09	69.87	85.72	101.00	-32766.00	-32766.00	-32766.00	-32767.00	-32766.00	-32766.00	-32766.00	-32767.00	36.06	4.50	0.00	14.00	752.00	38.00	42.00	0.00	14.00	19.00	3.00	-32767.00	404.00	390.00	-32767.00	5.43	-32767.00	-32767.00	-32767.00	-32767.00	-32767.00	-32767.00	-32767.00	87.04	0.00	0.00	0.00	0.00	0.00	0.00	0.00	0.00	-32767.00	-32767.00	-32767.00
11:01:38	101.00	-32766.00	102.84	70.04	85.81	100.00	-32766.00	-32766.00	-32766.00	-32767.00	-32766.00	-32766.00	-32766.00	-32767.00	36.06	4.60	0.00	14.00	752.00	38.00	42.00	0.00	14.00	19.00	3.30	-32767.00	406.00	380.00	-32767.00	5.43	-32767.00	-32767.00	-32767.00	-32767.00	-32767.00	-32767.00	-32767.00	87.04	0.00	0.00	0.00	0.00	0.00	0.00	0.00	0.00	-32767.00	-32767.00	-32767.00
11:02:38	101.00	-32766.00	101.87	69.51	85.24	100.00	-32766.00	-32766.00	-32766.00	-32767.00	-32766.00	-32766.00	-32766.00	-32767.00	36.08	4.60	0.00	14.00	752.00	37.00	42.00	0.00	14.00	19.00	2.70	-32767.00	399.00	383.00	-32767.00	5.43	-32767.00	-32767.00	-32767.00	-32767.00	-32767.00	-32767.00	-32767.00	87.04	0.00	0.00	0.00	0.00	0.00	0.00	0.00	0.00	-32767.00	-32767.00	-32767.00
11:03:38	101.00	-32766.00	101.82	69.57	85.33	100.00	-32766.00	-32766.00	-32766.00	-32767.00	-32766.00	-32766.00	-32766.00	-32767.00	36.10	4.50	0.00	14.00	752.00	38.00	42.00	0.00	14.00	19.00	3.00	-32767.00	406.00	391.00	-32767.00	5.44	-32767.00	-32767.00	-32767.00	-32767.00	-32767.00	-32767.00	-32767.00	87.04	0.00	0.00	0.00	0.00	0.00	0.00	0.00	0.00	-32767.00	-32767.00	-32767.00
11:04:38	101.00	-32766.00	102.34	70.01	85.97	100.00	-32766.00	-32766.00	-32766.00	-32767.00	-32766.00	-32766.00	-32766.00	-32767.00	36.12	4.60	0.00	14.00	752.00	38.00	42.00	0.00	14.00	19.00	2.80	-32767.00	399.00	382.00	-32767.00	5.43	-32767.00	-32767.00	-32767.00	-32767.00	-32767.00	-32767.00	-32767.00	87.04	0.00	0.00	0.00	0.00	0.00	0.00	0.00	0.00	-32767.00	-32767.00	-32767.00
11:05:38	101.00	-32766.00	105.58	68.80	85.65	100.00	-32766.00	-32766.00	-32766.00	-32767.00	-32766.00	-32766.00	-32766.00	-32767.00	36.15	4.50	0.00	14.00	752.00	38.00	42.00	0.00	14.00	19.00	3.00	-32767.00	396.00	396.00	-32767.00	5.43	-32767.00	-32767.00	-32767.00	-32767.00	-32767.00	-32767.00	-32767.00	87.04	0.00	0.00	0.00	0.00	0.00	0.00	0.00	0.00	-32767.00	-32767.00	-32767.00
11:06:38	101.00	-32766.00	102.04	61.80	80.27	214.00	-32766.00	-32766.00	-32766.00	-32767.00	-32766.00	-32766.00	-32766.00	-32767.00	36.17	4.60	0.00	14.00	752.00	37.00	42.00	0.00	14.00	19.00	2.60	-32767.00	401.00	389.00	-32767.00	5.45	-32767.00	-32767.00	-32767.00	-32767.00	-32767.00	-32767.00	-32767.00	87.04	0.00	0.00	0.00	0.00	0.00	0.00	0.00	0.00	-32767.00	-32767.00	-32767.00
11:07:38	100.00	-32766.00	121.23	46.15	90.75	-32763.00	-32766.00	-32766.00	-32766.00	-32767.00	-32766.00	-32766.00	-32766.00	-32767.00	36.17	4.60	0.00	14.00	752.00	38.00	42.00	0.00	14.00	19.00	2.90	-32767.00	408.00	383.00	-32767.00	5.45	-32767.00	-32767.00	-32767.00	-32767.00	-32767.00	-32767.00	-32767.00	87.04	0.00	0.00	0.00	0.00	0.00	0.00	0.00	0.00	-32767.00	-32767.00	-32767.00
11:08:38	100.00	-32766.00	102.57	71.35	86.57	100.00	-32766.00	-32766.00	-32766.00	-32767.00	-32766.00	-32766.00	-32766.00	-32767.00	36.19	4.60	0.00	14.00	752.00	38.00	42.00	0.00	14.00	19.00	3.00	-32767.00	396.00	382.00	-32767.00	5.42	-32767.00	-32767.00	-32767.00	-32767.00	-32767.00	-32767.00	-32767.00	87.04	0.00	0.00	0.00	0.00	0.00	0.00	0.00	0.00	-32767.00	-32767.00	-32767.00
11:09:38	100.00	-32766.00	103.85	70.83	87.03	100.00	-32766.00	-32766.00	-32766.00	-32767.00	-32766.00	-32766.00	-32766.00	-32767.00	36.21	4.60	0.00	14.00	752.00	37.00	42.00	0.00	14.00	19.00	2.70	-32767.00	408.00	385.00	-32767.00	5.45	-32767.00	-32767.00	-32767.00	-32767.00	-32767.00	-32767.00	-32767.00	87.04	0.00	0.00	0.00	0.00	0.00	0.00	0.00	0.00	-32767.00	-32767.00	-32767.00
11:10:38	100.00	-32766.00	102.98	70.47	86.33	100.00	-32766.00	-32766.00	-32766.00	-32767.00	-32766.00	-32766.00	-32766.00	-32767.00	36.24	4.70	0.00	14.00	752.00	37.00	42.00	0.00	14.00	19.00	2.50	-32767.00	408.00	387.00	-32767.00	5.44	-32767.00	-32767.00	-32767.00	-32767.00	-32767.00	-32767.00	-32767.00	87.04	0.00	0.00	0.00	0.00	0.00	0.00	0.00	0.00	-32767.00	-32767.00	-32767.00
11:11:38	100.00	-32766.00	102.56	70.17	85.98	100.00	-32766.00	-32766.00	-32766.00	-32767.00	-32766.00	-32766.00	-32766.00	-32767.00	36.26	4.60	0.00	14.00	752.00	37.00	42.00	0.00	14.00	19.00	2.70	-32767.00	401.00	387.00	-32767.00	5.44	-32767.00	-32767.00	-32767.00	-32767.00	-32767.00	-32767.00	-32767.00	87.04	0.00	0.00	0.00	0.00	0.00	0.00	0.00	0.00	-32767.00	-32767.00	-32767.00
11:12:38	100.00	-32766.00	103.54	71.20	86.97	100.00	-32766.00	-32766.00	-32766.00	-32767.00	-32766.00	-32766.00	-32766.00	-32767.00	36.28	4.60	0.00	14.00	752.00	38.00	42.00	0.00	14.00	19.00	3.00	-32767.00	400.00	387.00	-32767.00	5.45	-32767.00	-32767.00	-32767.00	-32767.00	-32767.00	-32767.00	-32767.00	87.04	0.00	0.00	0.00	0.00	0.00	0.00	0.00	0.00	-32767.00	-32767.00	-32767.00
11:13:38	100.00	-32766.00	103.85	70.88	87.05	100.00	-32766.00	-32766.00	-32766.00	-32767.00	-32766.00	-32766.00	-32766.00	-32767.00	36.31	4.60	0.00	14.00	752.00	38.00	42.00	0.00	14.00	19.00	2.80	-32767.00	407.00	395.00	-32767.00	5.43	-32767.00	-32767.00	-32767.00	-32767.00	-32767.00	-32767.00	-32767.00	87.04	0.00	0.00	0.00	0.00	0.00	0.00	0.00	0.00	-32767.00	-32767.00	-32767.00
11:14:38	100.00	-32766.00	103.22	70.80	86.67	100.00	-32766.00	-32766.00	-32766.00	-32767.00	-32766.00	-32766.00	-32766.00	-32767.00	36.31	4.70	0.00	14.00	752.00	37.00	42.00	0.00	14.00	19.00	2.10	-32767.00	397.00	395.00	-32767.00	5.44	-32767.00	-32767.00	-32767.00	-32767.00	-32767.00	-32767.00	-32767.00	87.04	0.00	0.00	0.00	0.00	0.00	0.00	0.00	0.00	-32767.00	-32767.00	-32767.00
11:15:38	100.00	-32766.00	102.10	70.60	85.94	100.00	-32766.00	-32766.00	-32766.00	-32767.00	-32766.00	-32766.00	-32766.00	-32767.00	36.33	4.60	0.00	14.00	752.00	37.00	42.00	0.00	14.00	19.00	3.00	-32767.00	400.00	387.00	-32767.00	5.44	-32767.00	-32767.00	-32767.00	-32767.00	-32767.00	-32767.00	-32767.00	87.04	0.00	0.00	0.00	0.00	0.00	0.00	0.00	0.00	-32767.00	-32767.00	-32767.00
11:16:38	100.00	-32766.00	102.76	71.14	86.63	100.00	-32766.00	-32766.00	-32766.00	-32767.00	-32766.00	-32766.00	-32766.00	-32767.00	36.35	4.60	0.00	14.00	752.00	38.00	42.00	0.00	14.00	19.00	2.80	-32767.00	397.00	393.00	-32767.00	5.42	-32767.00	-32767.00	-32767.00	-32767.00	-32767.00	-32767.00	-32767.00	87.04	0.00	0.00	0.00	0.00	0.00	0.00	0.00	0.00	-32767.00	-32767.00	-32767.00
11:17:38	100.00	-32766.00	102.86	71.42	86.85	100.00	-32766.00	-32766.00	-32766.00	-32767.00	-32766.00	-32766.00	-32766.00	-32767.00	36.37	4.70	0.00	14.00	752.00	37.00	42.00	0.00	14.00	19.00	2.60	-32767.00	399.00	385.00	-32767.00	5.44	-32767.00	-32767.00	-32767.00	-32767.00	-32767.00	-32767.00	-32767.00	87.04	0.00	0.00	0.00	0.00	0.00	0.00	0.00	0.00	-32767.00	-32767.00	-32767.00
11:18:38	100.00	-32766.00	103.05	70.70	86.56	100.00	-32766.00	-32766.00	-32766.00	-32767.00	-32766.00	-32766.00	-32766.00	-32767.00	36.40	4.60	0.00	14.00	752.00	37.00	42.00	0.00	14.00	19.00	3.20	-32767.00	400.00	388.00	-32767.00	5.43	-32767.00	-32767.00	-32767.00	-32767.00	-32767.00	-32767.00	-32767.00	87.04	0.00	0.00	0.00	0.00	0.00	0.00	0.00	0.00	-32767.00	-32767.00	-32767.00
11:19:38	100.00	-32766.00	102.20	70.62	85.91	100.00	-32766.00	-32766.00	-32766.00	-32767.00	-32766.00	-32766.00	-32766.00	-32767.00	36.42	4.60	0.00	14.00	752.00	37.00	42.00	0.00	14.00	19.00	2.80	-32767.00	397.00	396.00	-32767.00	5.42	-32767.00	-32767.00	-32767.00	-32767.00	-32767.00	-32767.00	-32767.00	87.04	0.00	0.00	0.00	0.00	0.00	0.00	0.00	0.00	-32767.00	-32767.00	-32767.00
11:20:38	100.00	-32766.00	102.38	71.06	86.26	100.00	-32766.00	-32766.00	-32766.00	-32767.00	-32766.00	-32766.00	-32766.00	-32767.00	36.44	4.70	0.00	14.00	752.00	37.00	42.00	0.00	14.00	19.00	2.60	-32767.00	396.00	383.00	-32767.00	5.45	-32767.00	-32767.00	-32767.00	-32767.00	-32767.00	-32767.00	-32767.00	87.04	0.00	0.00	0.00	0.00	0.00	0.00	0.00	0.00	-32767.00	-32767.00	-32767.00
11:21:38	100.00	-32766.00	102.76	70.52	86.38	100.00	-32766.00	-32766.00	-32766.00	-32767.00	-32766.00	-32766.00	-32766.00	-32767.00	36.46	4.60	0.00	14.00	752.00	37.00	42.00	0.00	14.00	19.00	3.00	-32767.00	404.00	389.00	-32767.00	5.43	-32767.00	-32767.00	-32767.00	-32767.00	-32767.00	-32767.00	-32767.00	87.04	0.00	0.00	0.00	0.00	0.00	0.00	0.00	0.00	-32767.00	-32767.00	-32767.00
11:22:38	100.00	-32766.00	103.83	70.86	86.71	100.00	-32766.00	-32766.00	-32766.00	-32767.00	-32766.00	-32766.00	-32766.00	-32767.00	36.49	4.70	0.00	14.00	752.00	37.00	42.00	0.00	14.00	19.00	3.00	-32767.00	397.00	382.00	-32767.00	5.41	-32767.00	-32767.00	-32767.00	-32767.00	-32767.00	-32767.00	-32767.00	87.04	0.00	0.00	0.00	0.00	0.00	0.00	0.00	0.00	-32767.00	-32767.00	-32767.00
11:23:38	100.00	-32766.00	102.48	70.60	86.12	100.00	-32766.00	-32766.00	-32766.00	-32767.00	-32766.00	-32766.00	-32766.00	-32767.00	36.51	4.70	0.00	14.00	752.00	37.00	42.00	0.00	14.00	19.00	2.60	-32767.00	398.00	383.00	-32767.00	5.43	-32767.00	-32767.00	-32767.00	-32767.00	-32767.00	-32767.00	-32767.00	87.04	0.00	0.00	0.00	0.00	0.00	0.00	0.00	0.00	-32767.00	-32767.00	-32767.00
11:24:38	100.00	-32766.00	102.32	70.64	86.10	100.00	-32766.00	-32766.00	-32766.00	-32767.00	-32766.00	-32766.00	-32766.00	-32767.00	36.53	4.70	0.00	14.00	752.00	37.00	42.00	0.00	14.00	19.00	2.90	-32767.00	402.00	388.00	-32767.00	5.43	-32767.00	-32767.00	-32767.00	-32767.00	-32767.00	-32767.00	-32767.00	87.04	0.00	0.00	0.00	0.00	0.00	0.00	0.00	0.00	-32767.00	-32767.00	-32767.00
11:25:38	100.00	-32766.00	102.82	71.00	86.30	100.00	-32766.00	-32766.00	-32766.00	-32767.00	-32766.00	-32766.00	-32766.00	-32767.00	36.55	4.50	0.00	14.00	752.00	37.00	42.00	0.00	14.00	19.00	3.00	-32767.00	393.00	390.00	-32767.00	5.42	-32767.00	-32767.00	-32767.00	-32767.00	-32767.00	-32767.00	-32767.00	87.04	0.00	0.00	0.00	0.00	0.00	0.00	0.00	0.00	-32767.00	-32767.00	-32767.00
11:26:38	100.00	-32766.00	102.89	70.78	86.25	100.00	-32766.00	-32766.00	-32766.00	-32767.00	-32766.00	-32766.00	-32766.00	-32767.00	36.57	4.60	0.00	14.00	752.00	37.00	42.00	0.00	14.00	19.00	2.90	-32767.00	408.00	395.00	-32767.00	5.44	-32767.00	-32767.00	-32767.00	-32767.00	-32767.00	-32767.00	-32767.00	87.04	0.00	0.00	0.00	0.00	0.00	0.00	0.00	0.00	-32767.00	-32767.00	-32767.00
11:27:38	100.00	-32766.00	102.66	70.40	85.85	100.00	-32766.00	-32766.00	-32766.00	-32767.00	-32766.00	-32766.00	-32766.00	-32767.00	36.60	4.60	0.00	14.00	752.00	37.00	42.00	0.00	14.00	19.00	3.30	-32767.00	398.00	383.00	-32767.00	5.42	-32767.00	-32767.00	-32767.00	-32767.00	-32767.00	-32767.00	-32767.00	87.04	0.00	0.00	0.00	0.00	0.00	0.00	0.00	0.00	-32767.00	-32767.00	-32767.00
11:28:38	100.00	-32766.00	102.93	70.82	86.06	100.00	-32766.00	-32766.00	-32766.00	-32767.00	-32766.00	-32766.00	-32766.00	-32767.00	36.62	4.70	0.00	14.00	752.00	37.00	42.00	0.00	14.00	19.00	2.70	-32767.00	395.00	392.00	-32767.00	5.43	-32767.00	-32767.00	-32767.00	-32767.00	-32767.00	-32767.00	-32767.00	87.04	0.00	0.00	0.00	0.00	0.00	0.00	0.00	0.00	-32767.00	-32767.00	-32767.00
11:29:38	100.00	-32766.00	103.24	70.73	86.55	100.00	-32766.00	-32766.00	-32766.00	-32766.00	-32766.00	-32766.00	-32766.00	-32767.00	36.64	4.70	0.00	14.00	752.00	37.00	41.00	0.00	14.00	19.00	2.90	-32767.00	398.00	381.00	-32767.00	5.42	-32767.00	-32767.00	-32767.00	-32767.00	-32767.00	-32767.00	-32767.00	87.04	0.00	0.00	0.00	0.00	0.00	0.00	0.00	0.00	-32767.00	-32767.00	-32767.00
11:30:38	100.00	-32766.00	102.96	71.13	86.78	100.00	-32766.00	-32766.00	-32766.00	-32767.00	-32766.00	-32766.00	-32766.00	-32767.00	36.66	4.70	0.00	14.00	752.00	37.00	42.00	0.00	14.00	19.00	2.40	-32767.00	400.00	389.00	-32767.00	5.42	-32767.00	-32767.00	-32767.00	-32767.00	-32767.00	-32767.00	-32767.00	87.04	0.00	0.00	0.00	0.00	0.00	0.00	0.00	0.00	-32767.00	-32767.00	-32767.00
11:31:38	100.00	-32766.00	103.01	70.64	85.92	100.00	-32766.00	-32766.00	-32766.00	-32767.00	-32766.00	-32766.00	-32766.00	-32767.00	36.69	4.70	0.00	14.00	752.00	37.00	41.00	0.00	14.00	19.00	3.00	-32767.00	398.00	381.00	-32767.00	5.40	-32767.00	-32767.00	-32767.00	-32767.00	-32767.00	-32767.00	-32767.00	87.04	0.00	0.00	0.00	0.00	0.00	0.00	0.00	0.00	-32767.00	-32767.00	-32767.00
11:32:38	101.00	-32766.00	103.09	70.16	85.72	100.00	-32766.00	-32766.00	-32766.00	-32767.00	-32766.00	-32766.00	-32766.00	-32767.00	36.69	4.70	0.00	14.00	752.00	37.00	41.00	0.00	14.00	19.00	2.90	-32767.00	396.00	393.00	-32767.00	5.42	-32767.00	-32767.00	-32767.00	-32767.00	-32767.00	-32767.00	-32767.00	87.04	0.00	0.00	0.00	0.00	0.00	0.00	0.00	0.00	-32767.00	-32767.00	-32767.00
11:33:38	101.00	-32766.00	102.85	70.69	86.01	100.00	-32766.00	-32766.00	-32766.00	-32767.00	-32766.00	-32766.00	-32766.00	-32767.00	36.71	4.70	0.00	14.00	752.00	37.00	42.00	0.00	14.00	19.00	3.00	-32767.00	401.00	385.00	-32767.00	5.44	-32767.00	-32767.00	-32767.00	-32767.00	-32767.00	-32767.00	-32767.00	87.04	0.00	0.00	0.00	0.00	0.00	0.00	0.00	0.00	-32767.00	-32767.00	-32767.00
11:34:38	101.00	-32766.00	102.82	71.03	86.15	100.00	-32766.00	-32766.00	-32766.00	-32767.00	-32766.00	-32766.00	-32766.00	-32767.00	36.73	4.80	0.00	14.00	752.00	37.00	41.00	0.00	14.00	19.00	2.80	-32767.00	401.00	385.00	-32767.00	5.40	-32767.00	-32767.00	-32767.00	-32767.00	-32767.00	-32767.00	-32767.00	87.04	0.00	0.00	0.00	0.00	0.00	0.00	0.00	0.00	-32767.00	-32767.00	-32767.00
11:35:38	101.00	-32766.00	102.73	70.50	85.93	100.00	-32766.00	-32766.00	-32766.00	-32767.00	-32766.00	-32766.00	-32766.00	-32767.00	36.76	4.60	0.00	14.00	752.00	37.00	41.00	0.00	14.00	19.00	3.60	-32767.00	392.00	377.00	-32767.00	5.41	-32767.00	-32767.00	-32767.00	-32767.00	-32767.00	-32767.00	-32767.00	87.04	0.00	0.00	0.00	0.00	0.00	0.00	0.00	0.00	-32767.00	-32767.00	-32767.00
11:36:38	101.00	-32766.00	102.09	70.09	85.75	101.00	-32766.00	-32766.00	-32766.00	-32767.00	-32766.00	-32766.00	-32766.00	-32767.00	36.78	4.70	0.00	14.00	752.00	37.00	41.00	0.00	14.00	19.00	2.80	-32767.00	400.00	384.00	-32767.00	5.43	-32767.00	-32767.00	-32767.00	-32767.00	-32767.00	-32767.00	-32767.00	87.04	0.00	0.00	0.00	0.00	0.00	0.00	0.00	0.00	-32767.00	-32767.00	-32767.00
11:37:38	100.00	-32766.00	104.42	69.79	85.87	100.00	-32766.00	-32766.00	-32766.00	-32767.00	-32766.00	-32766.00	-32766.00	-32767.00	36.80	4.80	0.00	14.00	752.00	37.00	41.00	0.00	14.00	19.00	2.70	-32767.00	398.00	381.00	-32767.00	5.41	-32767.00	-32767.00	-32767.00	-32767.00	-32767.00	-32767.00	-32767.00	87.04	0.00	0.00	0.00	0.00	0.00	0.00	0.00	0.00	-32767.00	-32767.00	-32767.00
11:38:38	100.00	-32766.00	103.27	71.25	86.67	100.00	-32766.00	-32766.00	-32766.00	-32767.00	-32766.00	-32766.00	-32766.00	-32767.00	36.82	4.80	0.00	14.00	752.00	37.00	41.00	0.00	14.00	19.00	2.60	-32767.00	399.00	384.00	-32767.00	5.41	-32767.00	-32767.00	-32767.00	-32767.00	-32767.00	-32767.00	-32767.00	87.04	0.00	0.00	0.00	0.00	0.00	0.00	0.00	0.00	-32767.00	-32767.00	-32767.00
11:39:38	100.00	-32766.00	103.90	70.59	86.40	100.00	-32766.00	-32766.00	-32766.00	-32767.00	-32766.00	-32766.00	-32766.00	-32767.00	36.85	4.80	0.00	14.00	752.00	37.00	41.00	0.00	14.00	19.00	2.90	-32767.00	401.00	385.00	-32767.00	5.41	-32767.00	-32767.00	-32767.00	-32767.00	-32767.00	-32767.00	-32767.00	87.04	0.00	0.00	0.00	0.00	0.00	0.00	0.00	0.00	-32767.00	-32767.00	-32767.00
11:40:38	100.00	-32766.00	103.42	70.13	85.71	100.00	-32766.00	-32766.00	-32766.00	-32767.00	-32766.00	-32766.00	-32766.00	-32767.00	36.87	4.70	0.00	14.00	752.00	37.00	41.00	0.00	14.00	19.00	3.10	-32767.00	403.00	385.00	-32767.00	5.41	-32767.00	-32767.00	-32767.00	-32767.00	-32767.00	-32767.00	-32767.00	87.04	0.00	0.00	0.00	0.00	0.00	0.00	0.00	0.00	-32767.00	-32767.00	-32767.00
11:41:38	101.00	-32766.00	103.08	70.43	85.67	100.00	-32766.00	-32766.00	-32766.00	-32767.00	-32766.00	-32766.00	-32766.00	-32767.00	36.89	4.70	0.00	14.00	752.00	37.00	41.00	0.00	14.00	19.00	3.20	-32767.00	409.00	390.00	-32767.00	5.39	-32767.00	-32767.00	-32767.00	-32767.00	-32767.00	-32767.00	-32767.00	87.04	0.00	0.00	0.00	0.00	0.00	0.00	0.00	0.00	-32767.00	-32767.00	-32767.00
11:42:38	100.00	-32766.00	103.71	70.30	85.83	100.00	-32766.00	-32766.00	-32766.00	-32767.00	-32766.00	-32766.00	-32766.00	-32767.00	36.92	4.70	0.00	14.00	752.00	37.00	41.00	0.00	14.00	19.00	3.00	-32767.00	401.00	389.00	-32767.00	5.42	-32767.00	-32767.00	-32767.00	-32767.00	-32767.00	-32767.00	-32767.00	87.04	0.00	0.00	0.00	0.00	0.00	0.00	0.00	0.00	-32767.00	-32767.00	-32767.00
11:43:38	100.00	-32766.00	105.02	70.55	86.18	100.00	-32766.00	-32766.00	-32766.00	-32767.00	-32766.00	-32766.00	-32766.00	-32767.00	36.92	4.70	0.00	14.00	752.00	37.00	41.00	0.00	14.00	19.00	3.00	-32767.00	405.00	391.00	-32767.00	5.41	-32767.00	-32767.00	-32767.00	-32767.00	-32767.00	-32767.00	-32767.00	87.04	0.00	0.00	0.00	0.00	0.00	0.00	0.00	0.00	-32767.00	-32767.00	-32767.00
11:45:37	100.00	-32766.00	103.39	70.34	85.33	100.00	-32766.00	-32766.00	-32766.00	-32767.00	-32766.00	-32766.00	-32766.00	-32767.00	36.97	4.70	0.00	14.00	752.00	37.00	41.00	0.00	14.00	19.00	2.60	-32767.00	393.00	390.00	-32767.00	5.42	-32767.00	-32767.00	-32767.00	-32767.00	-32767.00	-32767.00	-32767.00	87.04	0.00	0.00	0.00	0.00	0.00	0.00	0.00	0.00	-32767.00	-32767.00	-32767.00
11:46:37	100.00	-32766.00	103.45	70.54	85.81	100.00	-32766.00	-32766.00	-32766.00	-32766.00	-32766.00	-32766.00	-32766.00	-32767.00	36.99	4.80	0.00	14.00	752.00	37.00	41.00	0.00	14.00	19.00	2.70	-32767.00	399.00	385.00	-32767.00	5.40	-32767.00	-32767.00	-32767.00	-32767.00	-32767.00	-32767.00	-32767.00	87.04	0.00	0.00	0.00	0.00	0.00	0.00	0.00	0.00	-32767.00	-32767.00	-32767.00
11:47:37	100.00	-32766.00	103.97	70.40	86.22	98.00	-32766.00	-32766.00	-32766.00	-32767.00	-32766.00	-32766.00	-32766.00	-32767.00	37.01	4.90	0.00	14.00	752.00	36.00	41.00	0.00	14.00	19.00	2.60	-32767.00	398.00	382.00	-32767.00	5.40	-32767.00	-32767.00	-32767.00	-32767.00	-32767.00	-32767.00	-32767.00	87.04	0.00	0.00	0.00	0.00	0.00	0.00	0.00	0.00	-32767.00	-32767.00	-32767.00
11:48:37	100.00	-32766.00	103.33	70.41	85.43	100.00	-32766.00	-32766.00	-32766.00	-32767.00	-32766.00	-32766.00	-32766.00	-32767.00	37.04	4.70	0.00	14.00	752.00	37.00	41.00	0.00	14.00	19.00	3.00	-32767.00	401.00	386.00	-32767.00	5.40	-32767.00	-32767.00	-32767.00	-32767.00	-32767.00	-32767.00	-32767.00	87.04	0.00	0.00	0.00	0.00	0.00	0.00	0.00	0.00	-32767.00	-32767.00	-32767.00
11:49:37	100.00	-32766.00	102.52	69.31	84.87	100.00	-32766.00	-32766.00	-32766.00	-32767.00	-32766.00	-32766.00	-32766.00	-32767.00	37.06	4.80	0.00	14.00	752.00	37.00	41.00	0.00	14.00	19.00	2.70	-32767.00	407.00	389.00	-32767.00	5.39	-32767.00	-32767.00	-32767.00	-32767.00	-32767.00	-32767.00	-32767.00	87.04	0.00	0.00	0.00	0.00	0.00	0.00	0.00	0.00	-32767.00	-32767.00	-32767.00
11:50:37	100.00	-32766.00	103.52	69.86	85.55	100.00	-32766.00	-32766.00	-32766.00	-32767.00	-32766.00	-32766.00	-32766.00	-32767.00	37.09	4.90	0.00	14.00	752.00	36.00	41.00	0.00	14.00	19.00	2.60	-32767.00	397.00	381.00	-32767.00	5.39	-32767.00	-32767.00	-32767.00	-32767.00	-32767.00	-32767.00	-32767.00	87.04	0.00	0.00	0.00	0.00	0.00	0.00	0.00	0.00	-32767.00	-32767.00	-32767.00
11:51:37	100.00	-32766.00	103.19	70.26	85.21	100.00	-32766.00	-32766.00	-32766.00	-32767.00	-32766.00	-32766.00	-32766.00	-32767.00	37.11	4.80	0.00	14.00	752.00	36.00	41.00	0.00	14.00	19.00	3.00	-32767.00	401.00	383.00	-32767.00	5.39	-32767.00	-32767.00	-32767.00	-32767.00	-32767.00	-32767.00	-32767.00	87.04	0.00	0.00	0.00	0.00	0.00	0.00	0.00	0.00	-32767.00	-32767.00	-32767.00
11:52:37	100.00	-32766.00	103.52	69.80	85.09	100.00	-32766.00	-32766.00	-32766.00	-32767.00	-32766.00	-32766.00	-32766.00	-32767.00	37.11	4.70	0.00	14.00	752.00	37.00	41.00	0.00	14.00	19.00	2.90	-32767.00	402.00	385.00	-32767.00	5.38	-32767.00	-32767.00	-32767.00	-32767.00	-32767.00	-32767.00	-32767.00	87.04	0.00	0.00	0.00	0.00	0.00	0.00	0.00	0.00	-32767.00	-32767.00	-32767.00
11:53:37	100.00	-32766.00	102.51	69.72	84.56	100.00	-32766.00	-32766.00	-32766.00	-32767.00	-32766.00	-32766.00	-32766.00	-32767.00	37.13	4.80	0.00	14.00	752.00	36.00	41.00	0.00	14.00	19.00	2.50	-32767.00	402.00	384.00	-32767.00	5.38	-32767.00	-32767.00	-32767.00	-32767.00	-32767.00	-32767.00	-32767.00	87.04	0.00	0.00	0.00	0.00	0.00	0.00	0.00	0.00	-32767.00	-32767.00	-32767.00
11:54:37	100.00	-32766.00	103.22	70.21	84.96	100.00	-32766.00	-32766.00	-32766.00	-32767.00	-32766.00	-32766.00	-32766.00	-32767.00	37.16	4.90	0.00	14.00	752.00	36.00	41.00	0.00	14.00	19.00	2.30	-32767.00	402.00	382.00	-32767.00	5.38	-32767.00	-32767.00	-32767.00	-32767.00	-32767.00	-32767.00	-32767.00	87.04	0.00	0.00	0.00	0.00	0.00	0.00	0.00	0.00	-32767.00	-32767.00	-32767.00
11:55:37	101.00	-32766.00	103.40	70.14	85.39	100.00	-32766.00	-32766.00	-32766.00	-32767.00	-32766.00	-32766.00	-32766.00	-32767.00	37.18	4.90	0.00	14.00	752.00	36.00	41.00	0.00	14.00	19.00	2.70	-32767.00	405.00	377.00	-32767.00	5.36	-32767.00	-32767.00	-32767.00	-32767.00	-32767.00	-32767.00	-32767.00	87.04	0.00	0.00	0.00	0.00	0.00	0.00	0.00	0.00	-32767.00	-32767.00	-32767.00
11:56:37	101.00	-32766.00	103.19	70.02	85.19	100.00	-32766.00	-32766.00	-32766.00	-32767.00	-32766.00	-32766.00	-32766.00	-32767.00	37.20	4.80	0.00	14.00	752.00	37.00	41.00	0.00	14.00	19.00	2.70	-32767.00	399.00	384.00	-32767.00	5.38	-32767.00	-32767.00	-32767.00	-32767.00	-32767.00	-32767.00	-32767.00	87.04	0.00	0.00	0.00	0.00	0.00	0.00	0.00	0.00	-32767.00	-32767.00	-32767.00
11:57:37	101.00	-32766.00	102.39	69.31	84.48	101.00	-32766.00	-32766.00	-32766.00	-32767.00	-32766.00	-32766.00	-32766.00	-32767.00	37.23	4.70	0.00	14.00	752.00	36.00	41.00	0.00	14.00	19.00	3.00	-32767.00	400.00	381.00	-32767.00	5.37	-32767.00	-32767.00	-32767.00	-32767.00	-32767.00	-32767.00	-32767.00	87.04	0.00	0.00	0.00	0.00	0.00	0.00	0.00	0.00	-32767.00	-32767.00	-32767.00
11:58:37	101.00	-32766.00	102.66	69.79	84.84	100.00	-32766.00	-32766.00	-32766.00	-32767.00	-32766.00	-32766.00	-32766.00	-32767.00	37.25	4.90	0.00	14.00	752.00	36.00	41.00	0.00	14.00	19.00	2.10	-32767.00	403.00	387.00	-32767.00	5.37	-32767.00	-32767.00	-32767.00	-32767.00	-32767.00	-32767.00	-32767.00	87.04	0.00	0.00	0.00	0.00	0.00	0.00	0.00	0.00	-32767.00	-32767.00	-32767.00
11:59:37	101.00	-32766.00	103.15	70.02	85.15	100.00	-32766.00	-32766.00	-32766.00	-32767.00	-32766.00	-32766.00	-32766.00	-32767.00	37.25	4.80	0.00	14.00	752.00	36.00	41.00	0.00	14.00	19.00	2.90	-32767.00	402.00	381.00	-32767.00	5.37	-32767.00	-32767.00	-32767.00	-32767.00	-32767.00	-32767.00	-32767.00	87.04	0.00	0.00	0.00	0.00	0.00	0.00	0.00	0.00	-32767.00	-32767.00	-32767.00
12:00:37	101.00	-32766.00	103.84	70.07	85.36	100.00	-32766.00	-32766.00	-32766.00	-32767.00	-32766.00	-32766.00	-32766.00	-32767.00	37.27	4.90	0.00	14.00	752.00	36.00	41.00	0.00	14.00	19.00	2.20	-32767.00	396.00	386.00	-32767.00	5.36	-32767.00	-32767.00	-32767.00	-32767.00	-32767.00	-32767.00	-32767.00	87.04	0.00	0.00	0.00	0.00	0.00	0.00	0.00	0.00	-32767.00	-32767.00	-32767.00
12:01:37	101.00	-32766.00	102.72	69.92	84.57	100.00	-32766.00	-32766.00	-32766.00	-32767.00	-32766.00	-32766.00	-32766.00	-32767.00	37.29	4.80	0.00	14.00	752.00	36.00	41.00	0.00	14.00	19.00	2.80	-32767.00	403.00	384.00	-32767.00	5.36	-32767.00	-32767.00	-32767.00	-32767.00	-32767.00	-32767.00	-32767.00	87.04	0.00	0.00	0.00	0.00	0.00	0.00	0.00	0.00	-32767.00	-32767.00	-32767.00
12:02:37	101.00	-32766.00	103.01	70.04	85.00	100.00	-32766.00	-32766.00	-32766.00	-32767.00	-32766.00	-32766.00	-32766.00	-32767.00	37.32	4.90	0.00	14.00	752.00	36.00	41.00	0.00	14.00	19.00	2.20	-32767.00	394.00	385.00	-32767.00	5.37	-32767.00	-32767.00	-32767.00	-32767.00	-32767.00	-32767.00	-32767.00	87.04	0.00	0.00	0.00	0.00	0.00	0.00	0.00	0.00	-32767.00	-32767.00	-32767.00
12:03:37	101.00	-32766.00	104.07	70.35	85.67	100.00	-32766.00	-32766.00	-32766.00	-32766.00	-32766.00	-32766.00	-32766.00	-32767.00	37.34	4.90	0.00	14.00	752.00	36.00	41.00	0.00	14.00	19.00	2.70	-32767.00	402.00	383.00	-32767.00	5.36	-32767.00	-32767.00	-32767.00	-32767.00	-32767.00	-32767.00	-32767.00	87.04	0.00	0.00	0.00	0.00	0.00	0.00	0.00	0.00	-32767.00	-32767.00	-32767.00
12:04:37	101.00	-32766.00	103.74	70.72	85.48	100.00	-32766.00	-32766.00	-32766.00	-32767.00	-32766.00	-32766.00	-32766.00	-32767.00	37.36	4.90	0.00	14.00	752.00	36.00	41.00	0.00	14.00	19.00	2.30	-32767.00	397.00	385.00	-32767.00	5.37	-32767.00	-32767.00	-32767.00	-32767.00	-32767.00	-32767.00	-32767.00	87.04	0.00	0.00	0.00	0.00	0.00	0.00	0.00	0.00	-32767.00	-32767.00	-32767.00
12:05:37	101.00	-32766.00	105.98	68.58	85.01	117.00	-32766.00	-32766.00	-32766.00	-32767.00	-32766.00	-32766.00	-32766.00	-32767.00	37.39	4.80	0.00	14.00	752.00	36.00	41.00	0.00	14.00	19.00	2.90	-32767.00	402.00	384.00	-32767.00	5.35	-32767.00	-32767.00	-32767.00	-32767.00	-32767.00	-32767.00	-32767.00	87.04	0.00	0.00	0.00	0.00	0.00	0.00	0.00	0.00	-32767.00	-32767.00	-32767.00
12:06:37	100.00	-32766.00	103.27	70.26	85.29	100.00	-32766.00	-32766.00	-32766.00	-32767.00	-32766.00	-32766.00	-32766.00	-32767.00	37.41	4.80	0.00	14.00	752.00	36.00	41.00	0.00	14.00	19.00	3.00	-32767.00	400.00	377.00	-32767.00	5.36	-32767.00	-32767.00	-32767.00	-32767.00	-32767.00	-32767.00	-32767.00	87.04	0.00	0.00	0.00	0.00	0.00	0.00	0.00	0.00	-32767.00	-32767.00	-32767.00
12:07:37	100.00	-32766.00	104.56	70.37	85.72	100.00	-32766.00	-32766.00	-32766.00	-32767.00	-32766.00	-32766.00	-32766.00	-32767.00	37.41	4.80	0.00	14.00	752.00	36.00	41.00	0.00	14.00	19.00	2.60	-32767.00	402.00	385.00	-32767.00	5.35	-32767.00	-32767.00	-32767.00	-32767.00	-32767.00	-32767.00	-32767.00	87.04	0.00	0.00	0.00	0.00	0.00	0.00	0.00	0.00	-32767.00	-32767.00	-32767.00
12:08:37	100.00	-32766.00	104.77	70.38	86.22	100.00	-32766.00	-32766.00	-32766.00	-32767.00	-32766.00	-32766.00	-32766.00	-32767.00	37.44	4.80	0.00	14.00	752.00	36.00	41.00	0.00	14.00	19.00	2.60	-32767.00	403.00	385.00	-32767.00	5.36	-32767.00	-32767.00	-32767.00	-32767.00	-32767.00	-32767.00	-32767.00	87.04	0.00	0.00	0.00	0.00	0.00	0.00	0.00	0.00	-32767.00	-32767.00	-32767.00
12:09:37	100.00	-32766.00	104.45	69.84	85.61	100.00	-32766.00	-32766.00	-32766.00	-32767.00	-32766.00	-32766.00	-32766.00	-32767.00	37.46	4.90	0.00	14.00	752.00	36.00	41.00	0.00	14.00	19.00	2.40	-32767.00	397.00	379.00	-32767.00	5.35	-32767.00	-32767.00	-32767.00	-32767.00	-32767.00	-32767.00	-32767.00	87.04	0.00	0.00	0.00	0.00	0.00	0.00	0.00	0.00	-32767.00	-32767.00	-32767.00
12:10:37	100.00	-32766.00	103.56	69.86	85.23	100.00	-32766.00	-32766.00	-32766.00	-32767.00	-32766.00	-32766.00	-32766.00	-32767.00	37.48	5.00	0.00	14.00	752.00	36.00	41.00	0.00	14.00	19.00	2.00	-32767.00	399.00	379.00	-32767.00	5.34	-32767.00	-32767.00	-32767.00	-32767.00	-32767.00	-32767.00	-32767.00	87.04	0.00	0.00	0.00	0.00	0.00	0.00	0.00	0.00	-32767.00	-32767.00	-32767.00
12:11:37	100.00	-32766.00	103.48	70.04	85.37	100.00	-32766.00	-32766.00	-32766.00	-32767.00	-32766.00	-32766.00	-32766.00	-32767.00	37.48	4.90	0.00	14.00	752.00	36.00	41.00	0.00	14.00	19.00	2.50	-32767.00	399.00	382.00	-32767.00	5.34	-32767.00	-32767.00	-32767.00	-32767.00	-32767.00	-32767.00	-32767.00	87.04	0.00	0.00	0.00	0.00	0.00	0.00	0.00	0.00	-32767.00	-32767.00	-32767.00
12:12:37	100.00	-32766.00	104.28	69.89	85.64	100.00	-32766.00	-32766.00	-32766.00	-32767.00	-32766.00	-32766.00	-32766.00	-32767.00	37.51	4.80	0.00	14.00	752.00	36.00	41.00	0.00	14.00	19.00	2.50	-32767.00	401.00	384.00	-32767.00	5.35	-32767.00	-32767.00	-32767.00	-32767.00	-32767.00	-32767.00	-32767.00	87.04	0.00	0.00	0.00	0.00	0.00	0.00	0.00	0.00	-32767.00	-32767.00	-32767.00
12:13:37	100.00	-32766.00	104.31	70.07	85.97	100.00	-32766.00	-32766.00	-32766.00	-32767.00	-32766.00	-32766.00	-32766.00	-32767.00	37.53	5.00	0.00	14.00	752.00	36.00	40.00	0.00	14.00	19.00	2.30	-32767.00	398.00	381.00	-32767.00	5.35	-32767.00	-32767.00	-32767.00	-32767.00	-32767.00	-32767.00	-32767.00	87.04	0.00	0.00	0.00	0.00	0.00	0.00	0.00	0.00	-32767.00	-32767.00	-32767.00
12:14:37	100.00	-32766.00	102.79	69.82	85.03	100.00	-32766.00	-32766.00	-32766.00	-32767.00	-32766.00	-32766.00	-32766.00	-32767.00	37.56	5.00	0.00	14.00	752.00	35.00	40.00	0.00	14.00	19.00	2.00	-32767.00	398.00	379.00	-32767.00	5.35	-32767.00	-32767.00	-32767.00	-32767.00	-32767.00	-32767.00	-32767.00	87.04	0.00	0.00	0.00	0.00	0.00	0.00	0.00	0.00	-32767.00	-32767.00	-32767.00
12:15:37	100.00	-32766.00	103.78	69.84	85.41	100.00	-32766.00	-32766.00	-32766.00	-32767.00	-32766.00	-32766.00	-32766.00	-32767.00	37.56	5.00	0.00	14.00	752.00	35.00	40.00	0.00	14.00	19.00	2.30	-32767.00	400.00	380.00	-32767.00	5.35	-32767.00	-32767.00	-32767.00	-32767.00	-32767.00	-32767.00	-32767.00	87.04	0.00	0.00	0.00	0.00	0.00	0.00	0.00	0.00	-32767.00	-32767.00	-32767.00
12:16:37	100.00	-32766.00	103.96	70.13	85.53	100.00	-32766.00	-32766.00	-32766.00	-32767.00	-32766.00	-32766.00	-32766.00	-32767.00	37.58	4.80	0.00	14.00	752.00	36.00	41.00	0.00	14.00	19.00	2.50	-32767.00	402.00	383.00	-32767.00	5.34	-32767.00	-32767.00	-32767.00	-32767.00	-32767.00	-32767.00	-32767.00	87.04	0.00	0.00	0.00	0.00	0.00	0.00	0.00	0.00	-32767.00	-32767.00	-32767.00
12:17:37	100.00	-32766.00	104.76	70.36	86.05	100.00	-32766.00	-32766.00	-32766.00	-32767.00	-32766.00	-32766.00	-32766.00	-32767.00	37.60	4.90	0.00	14.00	752.00	36.00	40.00	0.00	14.00	19.00	2.50	-32767.00	401.00	383.00	-32767.00	5.34	-32767.00	-32767.00	-32767.00	-32767.00	-32767.00	-32767.00	-32767.00	87.04	0.00	0.00	0.00	0.00	0.00	0.00	0.00	0.00	-32767.00	-32767.00	-32767.00
12:18:37	100.00	-32766.00	103.76	69.58	85.11	100.00	-32766.00	-32766.00	-32766.00	-32767.00	-32766.00	-32766.00	-32766.00	-32767.00	37.63	5.00	0.00	14.00	752.00	35.00	40.00	0.00	14.00	19.00	2.20	-32767.00	398.00	380.00	-32767.00	5.34	-32767.00	-32767.00	-32767.00	-32767.00	-32767.00	-32767.00	-32767.00	87.04	0.00	0.00	0.00	0.00	0.00	0.00	0.00	0.00	-32767.00	-32767.00	-32767.00
12:19:37	100.00	-32766.00	103.61	69.92	85.35	100.00	-32766.00	-32766.00	-32766.00	-32767.00	-32766.00	-32766.00	-32766.00	-32767.00	37.65	5.00	0.00	14.00	752.00	35.00	40.00	0.00	14.00	19.00	2.00	-32767.00	400.00	380.00	-32767.00	5.34	-32767.00	-32767.00	-32767.00	-32767.00	-32767.00	-32767.00	-32767.00	87.04	0.00	0.00	0.00	0.00	0.00	0.00	0.00	0.00	-32767.00	-32767.00	-32767.00
12:20:37	101.00	-32766.00	104.08	70.74	85.71	100.00	-32766.00	-32766.00	-32766.00	-32766.00	-32766.00	-32766.00	-32766.00	-32767.00	37.68	5.00	0.00	14.00	752.00	35.00	40.00	0.00	14.00	19.00	2.10	-32767.00	398.00	380.00	-32767.00	5.34	-32767.00	-32767.00	-32767.00	-32767.00	-32767.00	-32767.00	-32767.00	87.04	0.00	0.00	0.00	0.00	0.00	0.00	0.00	0.00	-32767.00	-32767.00	-32767.00
12:21:37	101.00	-32766.00	104.16	70.18	85.82	100.00	-32766.00	-32766.00	-32766.00	-32767.00	-32766.00	-32766.00	-32766.00	-32767.00	37.70	5.00	0.00	14.00	752.00	35.00	40.00	0.00	14.00	19.00	2.40	-32767.00	398.00	380.00	-32767.00	5.34	-32767.00	-32767.00	-32767.00	-32767.00	-32767.00	-32767.00	-32767.00	87.04	0.00	0.00	0.00	0.00	0.00	0.00	0.00	0.00	-32767.00	-32767.00	-32767.00
12:22:37	100.00	-32766.00	103.98	69.74	84.85	100.00	-32766.00	-32766.00	-32766.00	-32767.00	-32766.00	-32766.00	-32766.00	-32767.00	37.70	4.90	0.00	14.00	752.00	36.00	40.00	0.00	14.00	19.00	2.50	-32767.00	402.00	383.00	-32767.00	5.34	-32767.00	-32767.00	-32767.00	-32767.00	-32767.00	-32767.00	-32767.00	87.04	0.00	0.00	0.00	0.00	0.00	0.00	0.00	0.00	-32767.00	-32767.00	-32767.00
12:23:37	101.00	-32766.00	103.11	69.41	84.69	100.00	-32766.00	-32766.00	-32766.00	-32767.00	-32766.00	-32766.00	-32766.00	-32767.00	37.72	4.90	0.00	14.00	752.00	36.00	40.00	0.00	14.00	19.00	2.60	-32767.00	402.00	384.00	-32767.00	5.35	-32767.00	-32767.00	-32767.00	-32767.00	-32767.00	-32767.00	-32767.00	87.04	0.00	0.00	0.00	0.00	0.00	0.00	0.00	0.00	-32767.00	-32767.00	-32767.00
12:24:37	101.00	-32766.00	104.45	70.17	85.72	100.00	-32766.00	-32766.00	-32766.00	-32767.00	-32766.00	-32766.00	-32766.00	-32767.00	37.75	5.00	0.00	14.00	752.00	35.00	40.00	0.00	14.00	19.00	2.30	-32767.00	399.00	381.00	-32767.00	5.35	-32767.00	-32767.00	-32767.00	-32767.00	-32767.00	-32767.00	-32767.00	87.04	0.00	0.00	0.00	0.00	0.00	0.00	0.00	0.00	-32767.00	-32767.00	-32767.00
12:25:37	101.00	-32766.00	104.89	70.23	85.63	100.00	-32766.00	-32766.00	-32766.00	-32767.00	-32766.00	-32766.00	-32766.00	-32767.00	37.77	5.10	0.00	14.00	752.00	35.00	40.00	0.00	14.00	19.00	2.20	-32767.00	399.00	380.00	-32767.00	5.35	-32767.00	-32767.00	-32767.00	-32767.00	-32767.00	-32767.00	-32767.00	87.04	0.00	0.00	0.00	0.00	0.00	0.00	0.00	0.00	-32767.00	-32767.00	-32767.00
12:26:37	101.00	-32766.00	103.77	69.76	85.01	100.00	-32766.00	-32766.00	-32766.00	-32767.00	-32766.00	-32766.00	-32766.00	-32767.00	37.80	4.90	0.00	14.00	752.00	35.00	40.00	0.00	14.00	19.00	2.50	-32767.00	401.00	382.00	-32767.00	5.34	-32767.00	-32767.00	-32767.00	-32767.00	-32767.00	-32767.00	-32767.00	87.04	0.00	0.00	0.00	0.00	0.00	0.00	0.00	0.00	-32767.00	-32767.00	-32767.00
12:27:37	101.00	-32766.00	103.95	69.67	84.92	100.00	-32766.00	-32766.00	-32766.00	-32767.00	-32766.00	-32766.00	-32766.00	-32767.00	37.80	5.10	0.00	14.00	752.00	35.00	40.00	0.00	14.00	19.00	2.00	-32767.00	399.00	381.00	-32767.00	5.34	-32767.00	-32767.00	-32767.00	-32767.00	-32767.00	-32767.00	-32767.00	87.04	0.00	0.00	0.00	0.00	0.00	0.00	0.00	0.00	-32767.00	-32767.00	-32767.00
12:28:37	101.00	-32766.00	104.39	70.24	85.53	100.00	-32766.00	-32766.00	-32766.00	-32767.00	-32766.00	-32766.00	-32766.00	-32767.00	37.82	5.00	0.00	14.00	752.00	35.00	40.00	0.00	14.00	19.00	2.50	-32767.00	401.00	383.00	-32767.00	5.35	-32767.00	-32767.00	-32767.00	-32767.00	-32767.00	-32767.00	-32767.00	87.04	0.00	0.00	0.00	0.00	0.00	0.00	0.00	0.00	-32767.00	-32767.00	-32767.00
12:29:37	101.00	-32766.00	105.00	70.23	85.88	100.00	-32766.00	-32766.00	-32766.00	-32767.00	-32766.00	-32766.00	-32766.00	-32767.00	37.84	5.10	0.00	14.00	752.00	35.00	40.00	0.00	14.00	19.00	2.20	-32767.00	401.00	380.00	-32767.00	5.35	-32767.00	-32767.00	-32767.00	-32767.00	-32767.00	-32767.00	-32767.00	87.04	0.00	0.00	0.00	0.00	0.00	0.00	0.00	0.00	-32767.00	-32767.00	-32767.00
12:30:37	101.00	-32766.00	104.24	70.25	85.39	100.00	-32766.00	-32766.00	-32766.00	-32767.00	-32766.00	-32766.00	-32766.00	-32767.00	37.87	5.00	0.00	14.00	752.00	35.00	40.00	0.00	14.00	19.00	2.50	-32767.00	400.00	382.00	-32767.00	5.34	-32767.00	-32767.00	-32767.00	-32767.00	-32767.00	-32767.00	-32767.00	87.04	0.00	0.00	0.00	0.00	0.00	0.00	0.00	0.00	-32767.00	-32767.00	-32767.00
12:31:37	101.00	-32766.00	103.28	69.26	84.52	100.00	-32766.00	-32766.00	-32766.00	-32767.00	-32766.00	-32766.00	-32766.00	-32767.00	37.89	5.00	0.00	14.00	752.00	35.00	40.00	0.00	14.00	19.00	2.30	-32767.00	401.00	380.00	-32767.00	5.35	-32767.00	-32767.00	-32767.00	-32767.00	-32767.00	-32767.00	-32767.00	87.04	0.00	0.00	0.00	0.00	0.00	0.00	0.00	0.00	-32767.00	-32767.00	-32767.00
12:32:37	101.00	-32766.00	103.85	69.74	85.27	101.00	-32766.00	-32766.00	-32766.00	-32767.00	-32766.00	-32766.00	-32766.00	-32767.00	37.89	5.00	0.00	14.00	752.00	35.00	40.00	0.00	14.00	19.00	2.50	-32767.00	400.00	382.00	-32767.00	5.33	-32767.00	-32767.00	-32767.00	-32767.00	-32767.00	-32767.00	-32767.00	87.04	0.00	0.00	0.00	0.00	0.00	0.00	0.00	0.00	-32767.00	-32767.00	-32767.00
12:33:37	101.00	-32766.00	104.31	70.25	85.72	101.00	-32766.00	-32766.00	-32766.00	-32767.00	-32766.00	-32766.00	-32766.00	-32767.00	37.92	5.10	0.00	14.00	752.00	35.00	40.00	0.00	14.00	19.00	2.00	-32767.00	399.00	380.00	-32767.00	5.34	-32767.00	-32767.00	-32767.00	-32767.00	-32767.00	-32767.00	-32767.00	87.04	0.00	0.00	0.00	0.00	0.00	0.00	0.00	0.00	-32767.00	-32767.00	-32767.00
12:34:37	101.00	-32766.00	105.13	69.67	85.27	100.00	-32766.00	-32766.00	-32766.00	-32767.00	-32766.00	-32766.00	-32766.00	-32767.00	37.94	4.90	0.00	14.00	752.00	35.00	40.00	0.00	14.00	19.00	2.60	-32767.00	402.00	383.00	-32767.00	5.34	-32767.00	-32767.00	-32767.00	-32767.00	-32767.00	-32767.00	-32767.00	87.04	0.00	0.00	0.00	0.00	0.00	0.00	0.00	0.00	-32767.00	-32767.00	-32767.00
12:35:37	101.00	-32766.00	104.25	79.79	90.71	194.00	-32766.00	-32766.00	-32766.00	-32767.00	-32766.00	-32766.00	-32766.00	-32767.00	37.96	4.90	0.00	14.00	752.00	35.00	40.00	0.00	14.00	19.00	2.50	-32767.00	403.00	383.00	-32767.00	5.33	-32767.00	-32767.00	-32767.00	-32767.00	-32767.00	-32767.00	-32767.00	87.04	0.00	0.00	0.00	0.00	0.00	0.00	0.00	0.00	-32767.00	-32767.00	-32767.00
12:36:37	101.00	-32766.00	103.20	70.61	85.73	100.00	-32766.00	-32766.00	-32766.00	-32767.00	-32766.00	-32766.00	-32766.00	-32767.00	37.99	5.00	0.00	14.00	752.00	35.00	40.00	0.00	14.00	19.00	2.60	-32767.00	400.00	383.00	-32767.00	5.34	-32767.00	-32767.00	-32767.00	-32767.00	-32767.00	-32767.00	-32767.00	87.04	0.00	0.00	0.00	0.00	0.00	0.00	0.00	0.00	-32767.00	-32767.00	-32767.00
12:37:37	101.00	-32766.00	103.29	70.36	85.85	100.00	-32766.00	-32766.00	-32766.00	-32766.00	-32766.00	-32766.00	-32766.00	-32767.00	37.99	5.00	0.00	14.00	752.00	35.00	40.00	0.00	14.00	19.00	2.50	-32767.00	402.00	382.00	-32767.00	5.34	-32767.00	-32767.00	-32767.00	-32767.00	-32767.00	-32767.00	-32767.00	87.04	0.00	0.00	0.00	0.00	0.00	0.00	0.00	0.00	-32767.00	-32767.00	-32767.00
12:38:37	101.00	-32766.00	103.30	70.22	85.70	100.00	-32766.00	-32766.00	-32766.00	-32767.00	-32766.00	-32766.00	-32766.00	-32767.00	37.99	5.20	0.00	14.00	752.00	35.00	40.00	0.00	14.00	19.00	2.10	-32767.00	399.00	380.00	-32767.00	5.33	-32767.00	-32767.00	-32767.00	-32767.00	-32767.00	-32767.00	-32767.00	87.04	0.00	0.00	0.00	0.00	0.00	0.00	0.00	0.00	-32767.00	-32767.00	-32767.00
12:39:37	101.00	-32766.00	102.03	69.33	84.47	100.00	-32766.00	-32766.00	-32766.00	-32767.00	-32766.00	-32766.00	-32766.00	-32767.00	38.01	5.00	0.00	14.00	752.00	35.00	40.00	0.00	14.00	19.00	2.50	-32767.00	403.00	383.00	-32767.00	5.33	-32767.00	-32767.00	-32767.00	-32767.00	-32767.00	-32767.00	-32767.00	87.04	0.00	0.00	0.00	0.00	0.00	0.00	0.00	0.00	-32767.00	-32767.00	-32767.00
12:40:37	101.00	-32766.00	101.73	69.51	84.60	102.00	-32766.00	-32766.00	-32766.00	-32767.00	-32766.00	-32766.00	-32766.00	-32767.00	38.01	5.10	0.00	14.00	752.00	35.00	40.00	0.00	14.00	19.00	2.50	-32767.00	398.00	381.00	-32767.00	5.33	-32767.00	-32767.00	-32767.00	-32767.00	-32767.00	-32767.00	-32767.00	87.04	0.00	0.00	0.00	0.00	0.00	0.00	0.00	0.00	-32767.00	-32767.00	-32767.00
12:41:37	101.00	-32766.00	102.37	69.91	85.26	102.00	-32766.00	-32766.00	-32766.00	-32767.00	-32766.00	-32766.00	-32766.00	-32767.00	38.04	5.10	0.00	14.00	752.00	35.00	40.00	0.00	14.00	19.00	2.50	-32767.00	400.00	381.00	-32767.00	5.33	-32767.00	-32767.00	-32767.00	-32767.00	-32767.00	-32767.00	-32767.00	87.04	0.00	0.00	0.00	0.00	0.00	0.00	0.00	0.00	-32767.00	-32767.00	-32767.00
12:42:37	101.00	-32766.00	102.26	69.66	84.87	102.00	-32766.00	-32766.00	-32766.00	-32767.00	-32766.00	-32766.00	-32766.00	-32767.00	38.04	5.00	0.00	14.00	752.00	35.00	40.00	0.00	14.00	19.00	2.60	-32767.00	401.00	382.00	-32767.00	5.33	-32767.00	-32767.00	-32767.00	-32767.00	-32767.00	-32767.00	-32767.00	87.04	0.00	0.00	0.00	0.00	0.00	0.00	0.00	0.00	-32767.00	-32767.00	-32767.00
12:43:37	101.00	-32766.00	100.98	68.96	83.87	102.00	-32766.00	-32766.00	-32766.00	-32767.00	-32766.00	-32766.00	-32766.00	-32767.00	38.06	5.20	0.00	14.00	752.00	34.00	40.00	0.00	14.00	19.00	2.10	-32767.00	399.00	379.00	-32767.00	5.32	-32767.00	-32767.00	-32767.00	-32767.00	-32767.00	-32767.00	-32767.00	87.04	0.00	0.00	0.00	0.00	0.00	0.00	0.00	0.00	-32767.00	-32767.00	-32767.00
12:44:37	102.00	-32766.00	100.48	68.36	83.20	102.00	-32766.00	-32766.00	-32766.00	-32767.00	-32766.00	-32766.00	-32766.00	-32767.00	38.06	5.00	0.00	14.00	752.00	35.00	40.00	0.00	14.00	19.00	2.40	-32767.00	403.00	380.00	-32767.00	5.32	-32767.00	-32767.00	-32767.00	-32767.00	-32767.00	-32767.00	-32767.00	87.04	0.00	0.00	0.00	0.00	0.00	0.00	0.00	0.00	-32767.00	-32767.00	-32767.00
12:45:37	103.00	-32766.00	101.42	69.25	84.29	102.00	-32766.00	-32766.00	-32766.00	-32767.00	-32766.00	-32766.00	-32766.00	-32767.00	38.09	5.10	0.00	14.00	753.00	35.00	40.00	0.00	14.00	19.00	2.10	-32767.00	402.00	380.00	-32767.00	5.35	-32767.00	-32767.00	-32767.00	-32767.00	-32767.00	-32767.00	-32767.00	87.04	0.00	0.00	0.00	0.00	0.00	0.00	0.00	0.00	-32767.00	-32767.00	-32767.00
12:46:37	103.00	-32766.00	100.95	68.87	84.20	102.00	-32766.00	-32766.00	-32766.00	-32767.00	-32766.00	-32766.00	-32766.00	-32767.00	38.09	5.20	0.00	14.00	753.00	34.00	40.00	0.00	14.00	19.00	2.50	-32767.00	399.00	380.00	-32767.00	5.32	-32767.00	-32767.00	-32767.00	-32767.00	-32767.00	-32767.00	-32767.00	87.04	0.00	0.00	0.00	0.00	0.00	0.00	0.00	0.00	-32767.00	-32767.00	-32767.00
12:47:37	103.00	-32766.00	100.89	68.66	83.68	103.00	-32766.00	-32766.00	-32766.00	-32767.00	-32766.00	-32766.00	-32766.00	-32767.00	38.11	5.10	0.00	14.00	753.00	34.00	40.00	0.00	14.00	19.00	2.00	-32767.00	400.00	379.00	-32767.00	5.33	-32767.00	-32767.00	-32767.00	-32767.00	-32767.00	-32767.00	-32767.00	87.04	0.00	0.00	0.00	0.00	0.00	0.00	0.00	0.00	-32767.00	-32767.00	-32767.00
12:48:37	103.00	-32766.00	99.64	68.26	82.83	102.00	-32766.00	-32766.00	-32766.00	-32767.00	-32766.00	-32766.00	-32766.00	-32767.00	38.11	5.00	0.00	14.00	753.00	35.00	40.00	0.00	14.00	19.00	2.20	-32767.00	401.00	381.00	-32767.00	5.33	-32767.00	-32767.00	-32767.00	-32767.00	-32767.00	-32767.00	-32767.00	87.04	0.00	0.00	0.00	0.00	0.00	0.00	0.00	0.00	-32767.00	-32767.00	-32767.00
12:49:37	103.00	-32766.00	100.25	68.79	83.38	103.00	-32766.00	-32766.00	-32766.00	-32767.00	-32766.00	-32766.00	-32766.00	-32767.00	38.14	5.00	0.00	14.00	753.00	35.00	40.00	0.00	14.00	19.00	2.10	-32767.00	402.00	380.00	-32767.00	5.33	-32767.00	-32767.00	-32767.00	-32767.00	-32767.00	-32767.00	-32767.00	87.04	0.00	0.00	0.00	0.00	0.00	0.00	0.00	0.00	-32767.00	-32767.00	-32767.00
12:50:37	103.00	-32766.00	100.45	68.99	83.72	103.00	-32766.00	-32766.00	-32766.00	-32767.00	-32766.00	-32766.00	-32766.00	-32767.00	38.14	5.20	0.00	14.00	753.00	34.00	40.00	0.00	14.00	19.00	2.40	-32767.00	398.00	380.00	-32767.00	5.33	-32767.00	-32767.00	-32767.00	-32767.00	-32767.00	-32767.00	-32767.00	87.04	0.00	0.00	0.00	0.00	0.00	0.00	0.00	0.00	-32767.00	-32767.00	-32767.00
12:51:37	105.00	-32766.00	99.99	69.15	83.73	103.00	-32766.00	-32766.00	-32766.00	-32767.00	-32766.00	-32766.00	-32766.00	-32767.00	38.16	5.00	0.00	14.00	753.00	35.00	40.00	0.00	14.00	19.00	2.20	-32767.00	403.00	380.00	-32767.00	5.33	-32767.00	-32767.00	-32767.00	-32767.00	-32767.00	-32767.00	-32767.00	87.04	0.00	0.00	0.00	0.00	0.00	0.00	0.00	0.00	-32767.00	-32767.00	-32767.00
12:52:37	105.00	-32766.00	98.88	68.23	82.41	103.00	-32766.00	-32766.00	-32766.00	-32767.00	-32766.00	-32766.00	-32766.00	-32767.00	38.16	5.10	0.00	14.00	753.00	35.00	40.00	0.00	14.00	19.00	2.40	-32767.00	401.00	379.00	-32767.00	5.32	-32767.00	-32767.00	-32767.00	-32767.00	-32767.00	-32767.00	-32767.00	87.04	0.00	0.00	0.00	0.00	0.00	0.00	0.00	0.00	-32767.00	-32767.00	-32767.00
12:53:37	105.00	-32766.00	99.73	68.48	82.75	103.00	-32766.00	-32766.00	-32766.00	-32767.00	-32766.00	-32766.00	-32766.00	-32767.00	38.16	5.10	0.00	14.00	753.00	35.00	40.00	0.00	14.00	19.00	2.30	-32767.00	402.00	378.00	-32767.00	5.32	-32767.00	-32767.00	-32767.00	-32767.00	-32767.00	-32767.00	-32767.00	87.04	0.00	0.00	0.00	0.00	0.00	0.00	0.00	0.00	-32767.00	-32767.00	-32767.00
12:54:37	105.00	-32766.00	100.25	68.56	83.10	105.00	-32766.00	-32766.00	-32766.00	-32766.00	-32766.00	-32766.00	-32766.00	-32767.00	38.19	5.10	0.00	14.00	753.00	34.00	40.00	0.00	14.00	19.00	2.10	-32767.00	400.00	378.00	-32767.00	5.30	-32767.00	-32767.00	-32767.00	-32767.00	-32767.00	-32767.00	-32767.00	87.04	0.00	0.00	0.00	0.00	0.00	0.00	0.00	0.00	-32767.00	-32767.00	-32767.00
12:55:37	105.00	-32766.00	100.32	68.59	83.10	104.00	-32766.00	-32766.00	-32766.00	-32767.00	-32766.00	-32766.00	-32766.00	-32767.00	38.19	5.20	0.00	14.00	753.00	34.00	40.00	0.00	14.00	19.00	2.60	-32767.00	399.00	379.00	-32767.00	5.31	-32767.00	-32767.00	-32767.00	-32767.00	-32767.00	-32767.00	-32767.00	87.04	0.00	0.00	0.00	0.00	0.00	0.00	0.00	0.00	-32767.00	-32767.00	-32767.00
12:56:37	105.00	-32766.00	98.61	68.10	82.03	105.00	-32766.00	-32766.00	-32766.00	-32767.00	-32766.00	-32766.00	-32766.00	-32767.00	38.19	5.30	0.00	14.00	753.00	34.00	40.00	0.00	14.00	19.00	2.40	-32767.00	399.00	379.00	-32767.00	5.30	-32767.00	-32767.00	-32767.00	-32767.00	-32767.00	-32767.00	-32767.00	87.04	0.00	0.00	0.00	0.00	0.00	0.00	0.00	0.00	-32767.00	-32767.00	-32767.00
12:57:37	105.00	-32766.00	98.80	68.16	82.34	105.00	-32766.00	-32766.00	-32766.00	-32767.00	-32766.00	-32766.00	-32766.00	-32767.00	38.21	5.10	0.00	14.00	753.00	34.00	40.00	0.00	14.00	19.00	2.20	-32767.00	401.00	378.00	-32767.00	5.31	-32767.00	-32767.00	-32767.00	-32767.00	-32767.00	-32767.00	-32767.00	87.04	0.00	0.00	0.00	0.00	0.00	0.00	0.00	0.00	-32767.00	-32767.00	-32767.00
12:58:37	105.00	-32766.00	99.93	68.44	82.74	105.00	-32766.00	-32766.00	-32766.00	-32767.00	-32766.00	-32766.00	-32766.00	-32767.00	38.21	5.10	0.00	14.00	753.00	35.00	40.00	0.00	14.00	19.00	2.30	-32767.00	401.00	379.00	-32767.00	5.30	-32767.00	-32767.00	-32767.00	-32767.00	-32767.00	-32767.00	-32767.00	87.04	0.00	0.00	0.00	0.00	0.00	0.00	0.00	0.00	-32767.00	-32767.00	-32767.00
12:59:37	105.00	-32766.00	99.62	68.30	82.58	105.00	-32766.00	-32766.00	-32766.00	-32767.00	-32766.00	-32766.00	-32766.00	-32767.00	38.21	5.30	0.00	14.00	753.00	34.00	40.00	0.00	14.00	19.00	2.60	-32767.00	397.00	379.00	-32767.00	5.30	-32767.00	-32767.00	-32767.00	-32767.00	-32767.00	-32767.00	-32767.00	87.04	0.00	0.00	0.00	0.00	0.00	0.00	0.00	0.00	-32767.00	-32767.00	-32767.00
13:00:37	106.00	-32766.00	98.35	67.48	81.45	105.00	-32766.00	-32766.00	-32766.00	-32767.00	-32766.00	-32766.00	-32766.00	-32767.00	38.24	5.10	0.00	14.00	753.00	35.00	40.00	0.00	14.00	19.00	2.10	-32767.00	402.00	379.00	-32767.00	5.31	-32767.00	-32767.00	-32767.00	-32767.00	-32767.00	-32767.00	-32767.00	87.04	0.00	0.00	0.00	0.00	0.00	0.00	0.00	0.00	-32767.00	-32767.00	-32767.00
13:01:37	106.00	-32766.00	98.09	67.56	81.30	105.00	-32766.00	-32766.00	-32766.00	-32767.00	-32766.00	-32766.00	-32766.00	-32767.00	38.24	5.30	0.00	14.00	753.00	34.00	40.00	0.00	14.00	19.00	2.50	-32767.00	398.00	379.00	-32767.00	5.31	-32767.00	-32767.00	-32767.00	-32767.00	-32767.00	-32767.00	-32767.00	87.04	0.00	0.00	0.00	0.00	0.00	0.00	0.00	0.00	-32767.00	-32767.00	-32767.00
13:02:37	106.00	-32766.00	98.87	67.82	82.01	105.00	-32766.00	-32766.00	-32766.00	-32767.00	-32766.00	-32766.00	-32766.00	-32767.00	38.24	5.20	0.00	14.00	753.00	34.00	40.00	0.00	14.00	19.00	2.40	-32767.00	399.00	379.00	-32767.00	5.31	-32767.00	-32767.00	-32767.00	-32767.00	-32767.00	-32767.00	-32767.00	87.04	0.00	0.00	0.00	0.00	0.00	0.00	0.00	0.00	-32767.00	-32767.00	-32767.00
13:03:37	106.00	-32766.00	98.84	67.80	81.84	105.00	-32766.00	-32766.00	-32766.00	-32767.00	-32766.00	-32766.00	-32766.00	-32767.00	38.26	5.20	0.00	14.00	753.00	34.00	40.00	0.00	14.00	19.00	2.50	-32767.00	399.00	379.00	-32767.00	5.31	-32767.00	-32767.00	-32767.00	-32767.00	-32767.00	-32767.00	-32767.00	87.04	0.00	0.00	0.00	0.00	0.00	0.00	0.00	0.00	-32767.00	-32767.00	-32767.00
13:04:37	106.00	-32766.00	98.45	67.16	80.92	107.00	-32766.00	-32766.00	-32766.00	-32767.00	-32766.00	-32766.00	-32766.00	-32767.00	38.26	5.30	0.00	14.00	753.00	34.00	40.00	0.00	14.00	19.00	2.60	-32767.00	397.00	379.00	-32767.00	5.31	-32767.00	-32767.00	-32767.00	-32767.00	-32767.00	-32767.00	-32767.00	87.04	0.00	0.00	0.00	0.00	0.00	0.00	0.00	0.00	-32767.00	-32767.00	-32767.00
13:05:37	106.00	-32766.00	98.99	66.97	80.59	107.00	-32766.00	-32766.00	-32766.00	-32767.00	-32766.00	-32766.00	-32766.00	-32767.00	38.26	5.10	0.00	14.00	753.00	35.00	39.00	0.00	14.00	19.00	2.00	-32767.00	402.00	379.00	-32767.00	5.31	-32767.00	-32767.00	-32767.00	-32767.00	-32767.00	-32767.00	-32767.00	87.04	0.00	0.00	0.00	0.00	0.00	0.00	0.00	0.00	-32767.00	-32767.00	-32767.00
13:06:37	106.00	-32766.00	122.99	59.05	82.82	116.00	-32766.00	-32766.00	-32766.00	-32767.00	-32766.00	-32766.00	-32766.00	-32767.00	38.29	5.20	0.00	14.00	753.00	34.00	40.00	0.00	14.00	19.00	2.20	-32767.00	401.00	380.00	-32767.00	5.31	-32767.00	-32767.00	-32767.00	-32767.00	-32767.00	-32767.00	-32767.00	87.04	0.00	0.00	0.00	0.00	0.00	0.00	0.00	0.00	-32767.00	-32767.00	-32767.00
13:07:37	106.00	-32766.00	98.12	69.31	82.59	105.00	-32766.00	-32766.00	-32766.00	-32767.00	-32766.00	-32766.00	-32766.00	-32767.00	38.29	5.20	0.00	14.00	753.00	34.00	39.00	0.00	14.00	19.00	2.50	-32767.00	399.00	380.00	-32767.00	5.31	-32767.00	-32767.00	-32767.00	-32767.00	-32767.00	-32767.00	-32767.00	87.04	0.00	0.00	0.00	0.00	0.00	0.00	0.00	0.00	-32767.00	-32767.00	-32767.00
13:08:37	106.00	-32766.00	97.89	68.65	81.83	106.00	-32766.00	-32766.00	-32766.00	-32767.00	-32766.00	-32766.00	-32766.00	-32767.00	38.29	5.30	0.00	14.00	753.00	34.00	40.00	0.00	14.00	19.00	2.60	-32767.00	398.00	379.00	-32767.00	5.31	-32767.00	-32767.00	-32767.00	-32767.00	-32767.00	-32767.00	-32767.00	87.04	0.00	0.00	0.00	0.00	0.00	0.00	0.00	0.00	-32767.00	-32767.00	-32767.00
13:09:37	106.00	-32766.00	97.42	67.02	80.57	107.00	-32766.00	-32766.00	-32766.00	-32767.00	-32766.00	-32766.00	-32766.00	-32767.00	38.31	5.10	0.00	14.00	753.00	35.00	39.00	0.00	14.00	19.00	2.00	-32767.00	403.00	380.00	-32767.00	5.31	-32767.00	-32767.00	-32767.00	-32767.00	-32767.00	-32767.00	-32767.00	87.04	0.00	0.00	0.00	0.00	0.00	0.00	0.00	0.00	-32767.00	-32767.00	-32767.00
13:10:37	106.00	-32766.00	97.22	67.24	80.82	107.00	-32766.00	-32766.00	-32766.00	-32767.00	-32766.00	-32766.00	-32766.00	-32767.00	38.31	5.30	0.00	14.00	753.00	34.00	39.00	0.00	14.00	19.00	2.60	-32767.00	398.00	379.00	-32767.00	5.32	-32767.00	-32767.00	-32767.00	-32767.00	-32767.00	-32767.00	-32767.00	87.04	0.00	0.00	0.00	0.00	0.00	0.00	0.00	0.00	-32767.00	-32767.00	-32767.00
13:11:37	106.00	-32766.00	97.97	67.24	81.29	107.00	-32766.00	-32766.00	-32766.00	-32766.00	-32766.00	-32766.00	-32766.00	-32767.00	38.31	5.20	0.00	14.00	753.00	34.00	39.00	0.00	14.00	19.00	2.50	-32767.00	400.00	380.00	-32767.00	5.31	-32767.00	-32767.00	-32767.00	-32767.00	-32767.00	-32767.00	-32767.00	87.04	0.00	0.00	0.00	0.00	0.00	0.00	0.00	0.00	-32767.00	-32767.00	-32767.00
13:12:37	108.00	-32766.00	98.17	67.11	80.67	107.00	-32766.00	-32766.00	-32766.00	-32767.00	-32766.00	-32766.00	-32766.00	-32767.00	38.34	5.30	0.00	14.00	753.00	34.00	39.00	0.00	14.00	19.00	2.50	-32767.00	397.00	380.00	-32767.00	5.31	-32767.00	-32767.00	-32767.00	-32767.00	-32767.00	-32767.00	-32767.00	87.04	0.00	0.00	0.00	0.00	0.00	0.00	0.00	0.00	-32767.00	-32767.00	-32767.00
13:13:37	108.00	-32766.00	97.13	66.76	79.84	107.00	-32766.00	-32766.00	-32766.00	-32767.00	-32766.00	-32766.00	-32766.00	-32767.00	38.34	5.30	0.00	14.00	753.00	34.00	39.00	0.00	14.00	19.00	2.30	-32767.00	399.00	378.00	-32767.00	5.32	-32767.00	-32767.00	-32767.00	-32767.00	-32767.00	-32767.00	-32767.00	87.04	0.00	0.00	0.00	0.00	0.00	0.00	0.00	0.00	-32767.00	-32767.00	-32767.00
13:14:37	108.00	-32766.00	96.75	66.62	80.06	107.00	-32766.00	-32766.00	-32766.00	-32767.00	-32766.00	-32766.00	-32766.00	-32767.00	38.34	5.10	0.00	14.00	753.00	35.00	39.00	0.00	14.00	19.00	2.40	-32767.00	402.00	381.00	-32767.00	5.32	-32767.00	-32767.00	-32767.00	-32767.00	-32767.00	-32767.00	-32767.00	87.04	0.00	0.00	0.00	0.00	0.00	0.00	0.00	0.00	-32767.00	-32767.00	-32767.00
13:15:37	108.00	-32766.00	97.43	66.96	80.16	107.00	-32766.00	-32766.00	-32766.00	-32767.00	-32766.00	-32766.00	-32766.00	-32767.00	38.36	5.30	0.00	14.00	753.00	34.00	39.00	0.00	14.00	19.00	2.00	-32767.00	401.00	378.00	-32767.00	5.31	-32767.00	-32767.00	-32767.00	-32767.00	-32767.00	-32767.00	-32767.00	87.04	0.00	0.00	0.00	0.00	0.00	0.00	0.00	0.00	-32767.00	-32767.00	-32767.00
13:16:37	108.00	-32766.00	97.88	66.76	79.97	107.00	-32766.00	-32766.00	-32766.00	-32767.00	-32766.00	-32766.00	-32766.00	-32767.00	38.36	5.30	0.00	14.00	753.00	34.00	39.00	0.00	14.00	19.00	2.30	-32767.00	399.00	378.00	-32767.00	5.31	-32767.00	-32767.00	-32767.00	-32767.00	-32767.00	-32767.00	-32767.00	87.04	0.00	0.00	0.00	0.00	0.00	0.00	0.00	0.00	-32767.00	-32767.00	-32767.00
13:17:37	108.00	-32766.00	96.55	66.04	79.01	108.00	-32766.00	-32766.00	-32766.00	-32767.00	-32766.00	-32766.00	-32766.00	-32767.00	38.36	5.30	0.00	14.00	753.00	34.00	39.00	0.00	14.00	19.00	2.20	-32767.00	400.00	379.00	-32767.00	5.31	-32767.00	-32767.00	-32767.00	-32767.00	-32767.00	-32767.00	-32767.00	87.04	0.00	0.00	0.00	0.00	0.00	0.00	0.00	0.00	-32767.00	-32767.00	-32767.00
13:18:37	108.00	-32766.00	95.83	65.97	79.00	109.00	-32766.00	-32766.00	-32766.00	-32767.00	-32766.00	-32766.00	-32766.00	-32767.00	38.39	5.20	0.00	14.00	753.00	34.00	39.00	0.00	14.00	19.00	2.10	-32767.00	401.00	379.00	-32767.00	5.31	-32767.00	-32767.00	-32767.00	-32767.00	-32767.00	-32767.00	-32767.00	87.04	0.00	0.00	0.00	0.00	0.00	0.00	0.00	0.00	-32767.00	-32767.00	-32767.00
13:19:37	108.00	-32766.00	96.94	66.32	79.54	107.00	-32766.00	-32766.00	-32766.00	-32767.00	-32766.00	-32766.00	-32766.00	-32767.00	38.39	5.10	0.00	14.00	753.00	34.00	39.00	0.00	14.00	19.00	2.50	-32767.00	402.00	381.00	-32767.00	5.32	-32767.00	-32767.00	-32767.00	-32767.00	-32767.00	-32767.00	-32767.00	87.04	0.00	0.00	0.00	0.00	0.00	0.00	0.00	0.00	-32767.00	-32767.00	-32767.00
13:20:37	108.00	-32766.00	96.00	65.81	79.54	107.00	-32766.00	-32766.00	-32766.00	-32767.00	-32766.00	-32766.00	-32766.00	-32767.00	38.39	5.10	0.00	14.00	753.00	34.00	39.00	0.00	14.00	19.00	2.30	-32767.00	403.00	381.00	-32767.00	5.32	-32767.00	-32767.00	-32767.00	-32767.00	-32767.00	-32767.00	-32767.00	87.04	0.00	0.00	0.00	0.00	0.00	0.00	0.00	0.00	-32767.00	-32767.00	-32767.00
13:21:37	108.00	-32766.00	96.52	66.53	79.81	109.00	-32766.00	-32766.00	-32766.00	-32767.00	-32766.00	-32766.00	-32766.00	-32767.00	38.39	5.10	0.00	14.00	753.00	34.00	39.00	0.00	14.00	19.00	2.50	-32767.00	399.00	380.00	-32767.00	5.32	-32767.00	-32767.00	-32767.00	-32767.00	-32767.00	-32767.00	-32767.00	87.04	0.00	0.00	0.00	0.00	0.00	0.00	0.00	0.00	-32767.00	-32767.00	-32767.00
13:22:37	108.00	-32766.00	97.26	67.35	80.46	109.00	-32766.00	-32766.00	-32766.00	-32767.00	-32766.00	-32766.00	-32766.00	-32767.00	38.41	5.30	0.00	14.00	753.00	34.00	39.00	0.00	14.00	19.00	2.00	-32767.00	399.00	379.00	-32767.00	5.32	-32767.00	-32767.00	-32767.00	-32767.00	-32767.00	-32767.00	-32767.00	87.04	0.00	0.00	0.00	0.00	0.00	0.00	0.00	0.00	-32767.00	-32767.00	-32767.00
13:23:37	109.00	-32766.00	98.73	68.61	81.90	109.00	-32766.00	-32766.00	-32766.00	-32767.00	-32766.00	-32766.00	-32766.00	-32767.00	38.41	5.30	0.00	14.00	753.00	34.00	39.00	0.00	14.00	19.00	2.20	-32767.00	398.00	378.00	-32767.00	5.31	-32767.00	-32767.00	-32767.00	-32767.00	-32767.00	-32767.00	-32767.00	87.04	0.00	0.00	0.00	0.00	0.00	0.00	0.00	0.00	-32767.00	-32767.00	-32767.00
13:24:37	110.00	-32766.00	98.46	68.25	81.93	109.00	-32766.00	-32766.00	-32766.00	-32767.00	-32766.00	-32766.00	-32766.00	-32767.00	38.41	5.20	0.00	14.00	753.00	34.00	39.00	0.00	14.00	19.00	2.40	-32767.00	401.00	380.00	-32767.00	5.31	-32767.00	-32767.00	-32767.00	-32767.00	-32767.00	-32767.00	-32767.00	87.04	0.00	0.00	0.00	0.00	0.00	0.00	0.00	0.00	-32767.00	-32767.00	-32767.00
13:25:37	110.00	-32766.00	98.19	68.10	81.42	110.00	-32766.00	-32766.00	-32766.00	-32767.00	-32766.00	-32766.00	-32766.00	-32767.00	38.44	5.30	0.00	14.00	753.00	34.00	39.00	0.00	14.00	19.00	2.20	-32767.00	401.00	380.00	-32767.00	5.32	-32767.00	-32767.00	-32767.00	-32767.00	-32767.00	-32767.00	-32767.00	87.04	0.00	0.00	0.00	0.00	0.00	0.00	0.00	0.00	-32767.00	-32767.00	-32767.00
13:26:37	110.00	-32766.00	96.98	67.40	80.68	111.00	-32766.00	-32766.00	-32766.00	-32767.00	-32766.00	-32766.00	-32766.00	-32767.00	38.44	5.30	0.00	14.00	753.00	34.00	39.00	0.00	14.00	19.00	2.30	-32767.00	402.00	380.00	-32767.00	5.32	-32767.00	-32767.00	-32767.00	-32767.00	-32767.00	-32767.00	-32767.00	87.04	0.00	0.00	0.00	0.00	0.00	0.00	0.00	0.00	-32767.00	-32767.00	-32767.00
13:27:37	110.00	-32766.00	97.96	67.59	80.73	111.00	-32766.00	-32766.00	-32766.00	-32767.00	-32766.00	-32766.00	-32766.00	-32767.00	38.44	5.10	0.00	14.00	753.00	34.00	39.00	0.00	14.00	19.00	2.50	-32767.00	401.00	380.00	-32767.00	5.31	-32767.00	-32767.00	-32767.00	-32767.00	-32767.00	-32767.00	-32767.00	87.04	0.00	0.00	0.00	0.00	0.00	0.00	0.00	0.00	-32767.00	-32767.00	-32767.00
13:28:37	110.00	-32766.00	98.03	67.54	80.80	111.00	-32766.00	-32766.00	-32766.00	-32766.00	-32766.00	-32766.00	-32766.00	-32767.00	38.44	5.30	0.00	14.00	753.00	34.00	39.00	0.00	14.00	19.00	2.30	-32767.00	401.00	380.00	-32767.00	5.32	-32767.00	-32767.00	-32767.00	-32767.00	-32767.00	-32767.00	-32767.00	87.04	0.00	0.00	0.00	0.00	0.00	0.00	0.00	0.00	-32767.00	-32767.00	-32767.00
13:29:37	111.00	-32766.00	97.16	67.45	80.41	111.00	-32766.00	-32766.00	-32766.00	-32767.00	-32766.00	-32766.00	-32766.00	-32767.00	38.46	5.30	0.00	14.00	753.00	34.00	39.00	0.00	14.00	19.00	2.20	-32767.00	398.00	378.00	-32767.00	5.32	-32767.00	-32767.00	-32767.00	-32767.00	-32767.00	-32767.00	-32767.00	87.04	0.00	0.00	0.00	0.00	0.00	0.00	0.00	0.00	-32767.00	-32767.00	-32767.00
13:30:37	111.00	-32766.00	96.32	67.03	79.88	111.00	-32766.00	-32766.00	-32766.00	-32767.00	-32766.00	-32766.00	-32766.00	-32767.00	38.46	5.20	0.00	14.00	753.00	34.00	39.00	0.00	14.00	19.00	2.50	-32767.00	402.00	382.00	-32767.00	5.32	-32767.00	-32767.00	-32767.00	-32767.00	-32767.00	-32767.00	-32767.00	87.04	0.00	0.00	0.00	0.00	0.00	0.00	0.00	0.00	-32767.00	-32767.00	-32767.00
13:31:37	111.00	-32766.00	99.35	66.40	79.79	111.00	-32766.00	-32766.00	-32766.00	-32767.00	-32766.00	-32766.00	-32766.00	-32767.00	38.44	5.30	0.00	14.00	753.00	34.00	39.00	0.00	14.00	19.00	2.10	-32767.00	396.00	382.00	-32767.00	5.33	-32767.00	-32767.00	-32767.00	-32767.00	-32767.00	-32767.00	-32767.00	87.04	0.00	0.00	0.00	0.00	0.00	0.00	0.00	0.00	-32767.00	-32767.00	-32767.00
13:32:37	111.00	-32766.00	99.29	65.55	81.23	109.00	-32766.00	-32766.00	-32766.00	-32767.00	-32766.00	-32766.00	-32766.00	-32767.00	38.46	5.10	0.00	14.00	753.00	34.00	39.00	0.00	14.00	19.00	2.50	-32767.00	392.00	372.00	-32767.00	5.29	-32767.00	-32767.00	-32767.00	-32767.00	-32767.00	-32767.00	-32767.00	87.04	0.00	0.00	0.00	0.00	0.00	0.00	0.00	0.00	-32767.00	-32767.00	-32767.00
13:33:37	111.00	-32766.00	98.82	66.65	80.73	110.00	-32766.00	-32766.00	-32766.00	-32767.00	-32766.00	-32766.00	-32766.00	-32767.00	38.49	5.10	0.00	14.00	753.00	34.00	39.00	0.00	14.00	19.00	2.50	-32767.00	402.00	380.00	-32767.00	5.29	-32767.00	-32767.00	-32767.00	-32767.00	-32767.00	-32767.00	-32767.00	87.04	0.00	0.00	0.00	0.00	0.00	0.00	0.00	0.00	-32767.00	-32767.00	-32767.00
13:34:37	111.00	-32766.00	119.28	58.04	84.22	108.00	-32766.00	-32766.00	-32766.00	-32767.00	-32766.00	-32766.00	-32766.00	-32767.00	38.49	5.20	0.00	14.00	753.00	34.00	39.00	0.00	14.00	19.00	2.50	-32767.00	402.00	380.00	-32767.00	5.30	-32767.00	-32767.00	-32767.00	-32767.00	-32767.00	-32767.00	-32767.00	87.04	0.00	0.00	0.00	0.00	0.00	0.00	0.00	0.00	-32767.00	-32767.00	-32767.00
13:35:37	109.00	-32766.00	115.39	61.10	84.01	110.00	-32766.00	-32766.00	-32766.00	-32767.00	-32766.00	-32766.00	-32766.00	-32767.00	38.49	5.20	0.00	14.00	753.00	34.00	39.00	0.00	14.00	19.00	2.30	-32767.00	402.00	380.00	-32767.00	5.31	-32767.00	-32767.00	-32767.00	-32767.00	-32767.00	-32767.00	-32767.00	87.04	0.00	0.00	0.00	0.00	0.00	0.00	0.00	0.00	-32767.00	-32767.00	-32767.00
13:36:37	107.00	-32766.00	98.94	68.98	82.52	107.00	-32766.00	-32766.00	-32766.00	-32767.00	-32766.00	-32766.00	-32766.00	-32767.00	38.49	5.20	0.00	14.00	753.00	34.00	39.00	0.00	14.00	19.00	2.10	-32767.00	400.00	380.00	-32767.00	5.31	-32767.00	-32767.00	-32767.00	-32767.00	-32767.00	-32767.00	-32767.00	87.04	0.00	0.00	0.00	0.00	0.00	0.00	0.00	0.00	-32767.00	-32767.00	-32767.00
13:37:37	108.00	-32766.00	100.66	70.36	83.75	107.00	-32766.00	-32766.00	-32766.00	-32767.00	-32766.00	-32766.00	-32766.00	-32767.00	38.49	5.20	0.00	14.00	753.00	34.00	39.00	0.00	14.00	18.00	2.20	-32767.00	400.00	380.00	-32767.00	5.37	-32767.00	-32767.00	-32767.00	-32767.00	-32767.00	-32767.00	-32767.00	87.04	0.00	0.00	0.00	0.00	0.00	0.00	0.00	0.00	-32767.00	-32767.00	-32767.00
13:38:37	106.00	-32766.00	101.17	69.95	84.18	105.00	-32766.00	-32766.00	-32766.00	-32767.00	-32766.00	-32766.00	-32766.00	-32767.00	38.49	5.00	0.00	14.00	753.00	35.00	39.00	0.00	14.00	18.00	2.10	-32767.00	403.00	380.00	-32767.00	5.32	-32767.00	-32767.00	-32767.00	-32767.00	-32767.00	-32767.00	-32767.00	87.04	0.00	0.00	0.00	0.00	0.00	0.00	0.00	0.00	-32767.00	-32767.00	-32767.00
13:39:37	106.00	-32766.00	98.42	67.47	81.10	106.00	-32766.00	-32766.00	-32766.00	-32767.00	-32766.00	-32766.00	-32766.00	-32767.00	38.49	5.30	0.00	14.00	753.00	34.00	40.00	0.00	14.00	18.00	2.40	-32767.00	399.00	378.00	-32767.00	5.31	-32767.00	-32767.00	-32767.00	-32767.00	-32767.00	-32767.00	-32767.00	87.04	0.00	0.00	0.00	0.00	0.00	0.00	0.00	0.00	-32767.00	-32767.00	-32767.00
13:40:37	108.00	-32766.00	98.59	66.26	80.17	107.00	-32766.00	-32766.00	-32766.00	-32767.00	-32766.00	-32766.00	-32766.00	-32767.00	38.46	5.30	0.00	14.00	753.00	34.00	40.00	0.00	14.00	18.00	2.30	-32767.00	398.00	378.00	-32767.00	5.31	-32767.00	-32767.00	-32767.00	-32767.00	-32767.00	-32767.00	-32767.00	87.04	0.00	0.00	0.00	0.00	0.00	0.00	0.00	0.00	-32767.00	-32767.00	-32767.00
13:41:37	108.00	-32766.00	97.36	65.29	79.14	109.00	-32766.00	-32766.00	-32766.00	-32767.00	-32766.00	-32766.00	-32766.00	-32767.00	38.46	5.30	0.00	14.00	753.00	34.00	40.00	0.00	14.00	18.00	2.50	-32767.00	397.00	378.00	-32767.00	5.31	-32767.00	-32767.00	-32767.00	-32767.00	-32767.00	-32767.00	-32767.00	87.04	0.00	0.00	0.00	0.00	0.00	0.00	0.00	0.00	-32767.00	-32767.00	-32767.00
13:42:37	108.00	-32766.00	97.28	65.23	78.97	109.00	-32766.00	-32766.00	-32766.00	-32767.00	-32766.00	-32766.00	-32766.00	-32767.00	38.46	5.10	0.00	14.00	753.00	35.00	40.00	0.00	14.00	19.00	2.30	-32767.00	403.00	382.00	-32767.00	5.32	-32767.00	-32767.00	-32767.00	-32767.00	-32767.00	-32767.00	-32767.00	87.04	0.00	0.00	0.00	0.00	0.00	0.00	0.00	0.00	-32767.00	-32767.00	-32767.00
13:43:37	109.00	-32766.00	95.91	64.58	77.79	109.00	-32766.00	-32766.00	-32766.00	-32767.00	-32766.00	-32766.00	-32766.00	-32767.00	38.46	5.10	0.00	14.00	753.00	35.00	40.00	0.00	14.00	19.00	2.20	-32767.00	403.00	381.00	-32767.00	5.33	-32767.00	-32767.00	-32767.00	-32767.00	-32767.00	-32767.00	-32767.00	87.04	0.00	0.00	0.00	0.00	0.00	0.00	0.00	0.00	-32767.00	-32767.00	-32767.00
13:44:37	109.00	-32766.00	97.34	65.31	78.81	109.00	-32766.00	-32766.00	-32766.00	-32767.00	-32766.00	-32766.00	-32766.00	-32767.00	38.46	5.10	0.00	14.00	753.00	35.00	40.00	0.00	14.00	19.00	2.30	-32767.00	402.00	380.00	-32767.00	5.32	-32767.00	-32767.00	-32767.00	-32767.00	-32767.00	-32767.00	-32767.00	87.04	0.00	0.00	0.00	0.00	0.00	0.00	0.00	0.00	-32767.00	-32767.00	-32767.00
13:45:37	110.00	-32766.00	95.78	64.95	78.66	109.00	-32766.00	-32766.00	-32766.00	-32767.00	-32766.00	-32766.00	-32766.00	-32767.00	38.46	5.00	0.00	14.00	753.00	35.00	39.00	0.00	14.00	19.00	2.50	-32767.00	403.00	383.00	-32767.00	5.34	-32767.00	-32767.00	-32767.00	-32767.00	-32767.00	-32767.00	-32767.00	87.04	0.00	0.00	0.00	0.00	0.00	0.00	0.00	0.00	-32767.00	-32767.00	-32767.00
13:46:37	109.00	-32766.00	97.13	65.00	78.41	109.00	-32766.00	-32766.00	-32766.00	-32767.00	-32766.00	-32766.00	-32766.00	-32767.00	38.44	5.10	0.00	14.00	753.00	34.00	40.00	0.00	14.00	19.00	2.60	-32767.00	400.00	381.00	-32767.00	5.33	-32767.00	-32767.00	-32767.00	-32767.00	-32767.00	-32767.00	-32767.00	87.04	0.00	0.00	0.00	0.00	0.00	0.00	0.00	0.00	-32767.00	-32767.00	-32767.00
13:47:37	110.00	-32766.00	95.98	64.55	77.49	109.00	-32766.00	-32766.00	-32766.00	-32767.00	-32766.00	-32766.00	-32766.00	-32767.00	38.44	5.20	0.00	14.00	753.00	34.00	40.00	0.00	14.00	19.00	2.30	-32767.00	398.00	379.00	-32767.00	5.32	-32767.00	-32767.00	-32767.00	-32767.00	-32767.00	-32767.00	-32767.00	87.04	0.00	0.00	0.00	0.00	0.00	0.00	0.00	0.00	-32767.00	-32767.00	-32767.00
13:48:37	110.00	-32766.00	95.24	64.78	77.97	109.00	-32766.00	-32766.00	-32766.00	-32767.00	-32766.00	-32766.00	-32766.00	-32767.00	38.44	5.10	0.00	14.00	753.00	35.00	40.00	0.00	14.00	19.00	2.20	-32767.00	402.00	380.00	-32767.00	5.32	-32767.00	-32767.00	-32767.00	-32767.00	-32767.00	-32767.00	-32767.00	87.04	0.00	0.00	0.00	0.00	0.00	0.00	0.00	0.00	-32767.00	-32767.00	-32767.00
13:49:37	110.00	-32766.00	94.72	64.80	78.03	109.00	-32766.00	-32766.00	-32766.00	-32767.00	-32766.00	-32766.00	-32766.00	-32767.00	38.44	5.10	0.00	14.00	753.00	34.00	40.00	0.00	14.00	19.00	2.50	-32767.00	399.00	378.00	-32767.00	5.32	-32767.00	-32767.00	-32767.00	-32767.00	-32767.00	-32767.00	-32767.00	87.04	0.00	0.00	0.00	0.00	0.00	0.00	0.00	0.00	-32767.00	-32767.00	-32767.00
13:50:37	110.00	-32766.00	97.22	64.94	78.28	109.00	-32766.00	-32766.00	-32766.00	-32767.00	-32766.00	-32766.00	-32766.00	-32767.00	38.44	5.00	0.00	14.00	753.00	35.00	40.00	0.00	14.00	19.00	2.50	-32767.00	403.00	383.00	-32767.00	5.32	-32767.00	-32767.00	-32767.00	-32767.00	-32767.00	-32767.00	-32767.00	87.04	0.00	0.00	0.00	0.00	0.00	0.00	0.00	0.00	-32767.00	-32767.00	-32767.00
13:51:37	110.00	-32766.00	94.15	64.13	76.94	109.00	-32766.00	-32766.00	-32766.00	-32767.00	-32766.00	-32766.00	-32766.00	-32767.00	38.44	5.00	0.00	14.00	753.00	35.00	40.00	0.00	14.00	19.00	2.30	-32767.00	401.00	380.00	-32767.00	5.32	-32767.00	-32767.00	-32767.00	-32767.00	-32767.00	-32767.00	-32767.00	87.04	0.00	0.00	0.00	0.00	0.00	0.00	0.00	0.00	-32767.00	-32767.00	-32767.00
13:52:37	110.00	-32766.00	95.41	64.25	77.12	110.00	-32766.00	-32766.00	-32766.00	-32767.00	-32766.00	-32766.00	-32766.00	-32767.00	38.41	5.10	0.00	14.00	753.00	35.00	40.00	0.00	14.00	19.00	2.20	-32767.00	400.00	378.00	-32767.00	5.31	-32767.00	-32767.00	-32767.00	-32767.00	-32767.00	-32767.00	-32767.00	87.04	0.00	0.00	0.00	0.00	0.00	0.00	0.00	0.00	-32767.00	-32767.00	-32767.00
13:53:37	110.00	-32766.00	96.94	65.01	78.02	109.00	-32766.00	-32766.00	-32766.00	-32767.00	-32766.00	-32766.00	-32766.00	-32767.00	38.41	5.10	0.00	14.00	753.00	35.00	40.00	0.00	14.00	19.00	2.10	-32767.00	400.00	378.00	-32767.00	5.31	-32767.00	-32767.00	-32767.00	-32767.00	-32767.00	-32767.00	-32767.00	87.04	0.00	0.00	0.00	0.00	0.00	0.00	0.00	0.00	-32767.00	-32767.00	-32767.00
13:54:37	110.00	-32766.00	96.62	64.76	78.00	109.00	-32766.00	-32766.00	-32766.00	-32767.00	-32766.00	-32766.00	-32766.00	-32767.00	38.41	5.10	0.00	14.00	753.00	35.00	40.00	0.00	14.00	19.00	2.00	-32767.00	399.00	378.00	-32767.00	5.31	-32767.00	-32767.00	-32767.00	-32767.00	-32767.00	-32767.00	-32767.00	87.04	0.00	0.00	0.00	0.00	0.00	0.00	0.00	0.00	-32767.00	-32767.00	-32767.00
13:55:37	110.00	-32766.00	94.21	64.25	76.71	110.00	-32766.00	-32766.00	-32766.00	-32767.00	-32766.00	-32766.00	-32766.00	-32767.00	38.41	5.10	0.00	14.00	753.00	35.00	40.00	0.00	14.00	19.00	2.10	-32767.00	398.00	378.00	-32767.00	5.32	-32767.00	-32767.00	-32767.00	-32767.00	-32767.00	-32767.00	-32767.00	87.04	0.00	0.00	0.00	0.00	0.00	0.00	0.00	0.00	-32767.00	-32767.00	-32767.00
13:56:37	110.00	-32766.00	93.51	64.29	76.82	111.00	-32766.00	-32766.00	-32766.00	-32767.00	-32766.00	-32766.00	-32766.00	-32767.00	38.41	5.10	0.00	14.00	753.00	35.00	40.00	0.00	14.00	19.00	2.20	-32767.00	398.00	378.00	-32767.00	5.32	-32767.00	-32767.00	-32767.00	-32767.00	-32767.00	-32767.00	-32767.00	87.04	0.00	0.00	0.00	0.00	0.00	0.00	0.00	0.00	-32767.00	-32767.00	-32767.00
13:57:37	110.00	-32766.00	94.28	64.54	77.22	110.00	-32766.00	-32766.00	-32766.00	-32767.00	-32766.00	-32766.00	-32766.00	-32767.00	38.41	5.10	0.00	14.00	753.00	35.00	40.00	0.00	14.00	19.00	2.10	-32767.00	398.00	377.00	-32767.00	5.32	-32767.00	-32767.00	-32767.00	-32767.00	-32767.00	-32767.00	-32767.00	87.04	0.00	0.00	0.00	0.00	0.00	0.00	0.00	0.00	-32767.00	-32767.00	-32767.00
13:58:37	110.00	-32766.00	93.96	64.36	77.14	110.00	-32766.00	-32766.00	-32766.00	-32767.00	-32766.00	-32766.00	-32766.00	-32767.00	38.41	5.10	0.00	14.00	753.00	35.00	40.00	0.00	14.00	19.00	2.00	-32767.00	399.00	378.00	-32767.00	5.31	-32767.00	-32767.00	-32767.00	-32767.00	-32767.00	-32767.00	-32767.00	87.04	0.00	0.00	0.00	0.00	0.00	0.00	0.00	0.00	-32767.00	-32767.00	-32767.00
13:59:37	110.00	-32766.00	93.86	64.45	77.11	110.00	-32766.00	-32766.00	-32766.00	-32767.00	-32766.00	-32766.00	-32766.00	-32767.00	38.39	5.00	0.00	14.00	753.00	35.00	40.00	0.00	14.00	19.00	2.30	-32767.00	402.00	380.00	-32767.00	5.32	-32767.00	-32767.00	-32767.00	-32767.00	-32767.00	-32767.00	-32767.00	87.04	0.00	0.00	0.00	0.00	0.00	0.00	0.00	0.00	-32767.00	-32767.00	-32767.00
14:00:37	110.00	-32766.00	93.88	63.93	76.36	109.00	-32766.00	-32766.00	-32766.00	-32767.00	-32766.00	-32766.00	-32766.00	-32767.00	38.39	5.10	0.00	14.00	753.00	35.00	40.00	0.00	14.00	19.00	2.30	-32767.00	401.00	380.00	-32767.00	5.32	-32767.00	-32767.00	-32767.00	-32767.00	-32767.00	-32767.00	-32767.00	87.04	0.00	0.00	0.00	0.00	0.00	0.00	0.00	0.00	-32767.00	-32767.00	-32767.00
14:01:37	110.00	-32766.00	93.88	64.49	77.15	109.00	-32766.00	-32766.00	-32766.00	-32767.00	-32766.00	-32766.00	-32766.00	-32767.00	38.39	5.00	0.00	14.00	753.00	35.00	40.00	0.00	14.00	19.00	2.10	-32767.00	400.00	379.00	-32767.00	5.31	-32767.00	-32767.00	-32767.00	-32767.00	-32767.00	-32767.00	-32767.00	87.04	0.00	0.00	0.00	0.00	0.00	0.00	0.00	0.00	-32767.00	-32767.00	-32767.00
14:02:37	110.00	-32766.00	95.75	64.28	76.83	109.00	-32766.00	-32766.00	-32766.00	-32766.00	-32766.00	-32766.00	-32766.00	-32767.00	38.39	5.10	0.00	14.00	753.00	35.00	40.00	0.00	14.00	19.00	2.00	-32767.00	400.00	379.00	-32767.00	5.31	-32767.00	-32767.00	-32767.00	-32767.00	-32767.00	-32767.00	-32767.00	87.04	0.00	0.00	0.00	0.00	0.00	0.00	0.00	0.00	-32767.00	-32767.00	-32767.00
14:03:37	110.00	-32766.00	95.57	64.06	76.70	109.00	-32766.00	-32766.00	-32766.00	-32767.00	-32766.00	-32766.00	-32766.00	-32767.00	38.39	5.10	0.00	14.00	753.00	35.00	40.00	0.00	14.00	19.00	2.00	-32767.00	399.00	378.00	-32767.00	5.31	-32767.00	-32767.00	-32767.00	-32767.00	-32767.00	-32767.00	-32767.00	87.04	0.00	0.00	0.00	0.00	0.00	0.00	0.00	0.00	-32767.00	-32767.00	-32767.00
14:04:37	110.00	-32766.00	94.56	63.68	76.01	110.00	-32766.00	-32766.00	-32766.00	-32767.00	-32766.00	-32766.00	-32766.00	-32767.00	38.39	5.10	0.00	14.00	753.00	35.00	40.00	0.00	14.00	19.00	2.10	-32767.00	399.00	379.00	-32767.00	5.32	-32767.00	-32767.00	-32767.00	-32767.00	-32767.00	-32767.00	-32767.00	87.04	0.00	0.00	0.00	0.00	0.00	0.00	0.00	0.00	-32767.00	-32767.00	-32767.00
14:05:37	110.00	-32766.00	101.39	54.34	72.93	50.00	-32766.00	-32766.00	-32766.00	-32767.00	-32766.00	-32766.00	-32766.00	-32767.00	38.39	5.10	0.00	14.00	753.00	35.00	40.00	0.00	14.00	19.00	2.10	-32767.00	399.00	378.00	-32767.00	5.31	-32767.00	-32767.00	-32767.00	-32767.00	-32767.00	-32767.00	-32767.00	87.04	0.00	0.00	0.00	0.00	0.00	0.00	0.00	0.00	-32767.00	-32767.00	-32767.00
14:06:37	110.00	-32766.00	96.50	66.74	78.97	109.00	-32766.00	-32766.00	-32766.00	-32767.00	-32766.00	-32766.00	-32766.00	-32767.00	38.36	5.10	0.00	14.00	753.00	35.00	40.00	0.00	14.00	19.00	2.30	-32767.00	397.00	377.00	-32767.00	5.32	-32767.00	-32767.00	-32767.00	-32767.00	-32767.00	-32767.00	-32767.00	87.04	0.00	0.00	0.00	0.00	0.00	0.00	0.00	0.00	-32767.00	-32767.00	-32767.00
14:07:37	109.00	-32766.00	95.56	65.93	78.50	109.00	-32766.00	-32766.00	-32766.00	-32767.00	-32766.00	-32766.00	-32766.00	-32767.00	38.36	5.00	0.00	14.00	753.00	35.00	40.00	0.00	14.00	19.00	2.50	-32767.00	399.00	378.00	-32767.00	5.32	-32767.00	-32767.00	-32767.00	-32767.00	-32767.00	-32767.00	-32767.00	87.04	0.00	0.00	0.00	0.00	0.00	0.00	0.00	0.00	-32767.00	-32767.00	-32767.00
14:08:37	109.00	-32766.00	31.07	-17.70	-2.26	0.00	-32766.00	-32766.00	-32766.00	-32767.00	-32766.00	-32766.00	-32766.00	-32767.00	38.36	4.90	0.00	14.00	753.00	35.00	40.00	0.00	14.00	19.00	2.50	-32767.00	401.00	383.00	-32767.00	5.32	-32767.00	-32767.00	-32767.00	-32767.00	-32767.00	-32767.00	-32767.00	87.04	0.00	0.00	0.00	0.00	0.00	0.00	0.00	0.00	-32767.00	-32767.00	-32767.00
14:09:37	109.00	-32766.00	-3.41	-3.62	-3.50	0.00	-32766.00	-32766.00	-32766.00	-32767.00	-32766.00	-32766.00	-32766.00	-32767.00	38.36	4.90	0.00	14.00	753.00	35.00	40.00	0.00	14.00	19.00	2.40	-32767.00	403.00	381.00	-32767.00	5.33	-32767.00	-32767.00	-32767.00	-32767.00	-32767.00	-32767.00	-32767.00	87.04	0.00	0.00	0.00	0.00	0.00	0.00	0.00	0.00	-32767.00	-32767.00	-32767.00
14:10:37	109.00	-32766.00	76.43	68.82	72.63	109.00	-32766.00	-32766.00	-32766.00	-32767.00	-32766.00	-32766.00	-32766.00	-32767.00	38.36	4.90	0.00	14.00	753.00	35.00	40.00	0.00	14.00	19.00	2.50	-32767.00	402.00	382.00	-32767.00	5.32	-32767.00	-32767.00	-32767.00	-32767.00	-32767.00	-32767.00	-32767.00	87.04	0.00	0.00	0.00	0.00	0.00	0.00	0.00	0.00	-32767.00	-32767.00	-32767.00
14:11:37	109.00	-32766.00	92.34	64.42	77.10	109.00	-32766.00	-32766.00	-32766.00	-32767.00	-32766.00	-32766.00	-32766.00	-32767.00	38.36	4.90	0.00	14.00	753.00	35.00	40.00	0.00	14.00	19.00	2.30	-32767.00	402.00	380.00	-32767.00	5.32	-32767.00	-32767.00	-32767.00	-32767.00	-32767.00	-32767.00	-32767.00	87.04	0.00	0.00	0.00	0.00	0.00	0.00	0.00	0.00	-32767.00	-32767.00	-32767.00
14:12:37	109.00	-32766.00	90.33	63.04	75.09	109.00	-32766.00	-32766.00	-32766.00	-32767.00	-32766.00	-32766.00	-32766.00	-32767.00	38.34	5.00	0.00	14.00	753.00	35.00	40.00	0.00	14.00	19.00	2.60	-32767.00	397.00	379.00	-32767.00	5.32	-32767.00	-32767.00	-32767.00	-32767.00	-32767.00	-32767.00	-32767.00	87.04	0.00	0.00	0.00	0.00	0.00	0.00	0.00	0.00	-32767.00	-32767.00	-32767.00
14:13:37	109.00	-32766.00	90.44	63.01	75.28	109.00	-32766.00	-32766.00	-32766.00	-32767.00	-32766.00	-32766.00	-32766.00	-32767.00	38.34	4.90	0.00	14.00	753.00	35.00	40.00	0.00	14.00	19.00	2.20	-32767.00	403.00	380.00	-32767.00	5.32	-32767.00	-32767.00	-32767.00	-32767.00	-32767.00	-32767.00	-32767.00	87.04	0.00	0.00	0.00	0.00	0.00	0.00	0.00	0.00	-32767.00	-32767.00	-32767.00
14:14:37	109.00	-32766.00	91.28	63.42	75.76	109.00	-32766.00	-32766.00	-32766.00	-32767.00	-32766.00	-32766.00	-32766.00	-32767.00	38.34	5.00	0.00	14.00	753.00	35.00	40.00	0.00	14.00	19.00	2.50	-32767.00	398.00	378.00	-32767.00	5.32	-32767.00	-32767.00	-32767.00	-32767.00	-32767.00	-32767.00	-32767.00	87.04	0.00	0.00	0.00	0.00	0.00	0.00	0.00	0.00	-32767.00	-32767.00	-32767.00
14:15:37	109.00	-32766.00	91.03	63.05	75.53	109.00	-32766.00	-32766.00	-32766.00	-32767.00	-32766.00	-32766.00	-32766.00	-32767.00	38.34	4.90	0.00	14.00	753.00	35.00	40.00	0.00	14.00	19.00	2.30	-32767.00	402.00	380.00	-32767.00	5.32	-32767.00	-32767.00	-32767.00	-32767.00	-32767.00	-32767.00	-32767.00	87.04	0.00	0.00	0.00	0.00	0.00	0.00	0.00	0.00	-32767.00	-32767.00	-32767.00
14:16:37	109.00	-32766.00	90.07	62.26	74.23	109.00	-32766.00	-32766.00	-32766.00	-32767.00	-32766.00	-32766.00	-32766.00	-32767.00	38.34	5.00	0.00	14.00	753.00	35.00	40.00	0.00	14.00	19.00	2.10	-32767.00	398.00	378.00	-32767.00	5.31	-32767.00	-32767.00	-32767.00	-32767.00	-32767.00	-32767.00	-32767.00	87.04	0.00	0.00	0.00	0.00	0.00	0.00	0.00	0.00	-32767.00	-32767.00	-32767.00
14:17:37	109.00	-32766.00	89.12	61.86	73.73	109.00	-32766.00	-32766.00	-32766.00	-32767.00	-32766.00	-32766.00	-32766.00	-32767.00	38.34	5.00	0.00	14.00	753.00	35.00	40.00	0.00	14.00	19.00	2.50	-32767.00	397.00	379.00	-32767.00	5.31	-32767.00	-32767.00	-32767.00	-32767.00	-32767.00	-32767.00	-32767.00	87.04	0.00	0.00	0.00	0.00	0.00	0.00	0.00	0.00	-32767.00	-32767.00	-32767.00
14:18:37	109.00	-32766.00	89.68	62.13	74.29	109.00	-32766.00	-32766.00	-32766.00	-32767.00	-32766.00	-32766.00	-32766.00	-32767.00	38.34	4.80	0.00	14.00	753.00	35.00	40.00	0.00	14.00	19.00	2.50	-32767.00	400.00	382.00	-32767.00	5.32	-32767.00	-32767.00	-32767.00	-32767.00	-32767.00	-32767.00	-32767.00	87.04	0.00	0.00	0.00	0.00	0.00	0.00	0.00	0.00	-32767.00	-32767.00	-32767.00
14:19:37	109.00	-32766.00	89.17	61.83	74.27	109.00	-32766.00	-32766.00	-32766.00	-32767.00	-32766.00	-32766.00	-32766.00	-32767.00	38.34	4.90	0.00	14.00	753.00	35.00	40.00	0.00	14.00	19.00	2.40	-32767.00	402.00	381.00	-32767.00	5.32	-32767.00	-32767.00	-32767.00	-32767.00	-32767.00	-32767.00	-32767.00	87.04	0.00	0.00	0.00	0.00	0.00	0.00	0.00	0.00	-32767.00	-32767.00	-32767.00
14:20:37	109.00	-32766.00	89.25	61.54	73.83	109.00	-32766.00	-32766.00	-32766.00	-32767.00	-32766.00	-32766.00	-32766.00	-32767.00	38.31	4.90	0.00	14.00	753.00	35.00	40.00	0.00	14.00	19.00	2.30	-32767.00	403.00	380.00	-32767.00	5.32	-32767.00	-32767.00	-32767.00	-32767.00	-32767.00	-32767.00	-32767.00	87.04	0.00	0.00	0.00	0.00	0.00	0.00	0.00	0.00	-32767.00	-32767.00	-32767.00
14:21:37	109.00	-32766.00	88.49	61.10	72.98	109.00	-32766.00	-32766.00	-32766.00	-32767.00	-32766.00	-32766.00	-32766.00	-32767.00	38.31	4.90	0.00	14.00	753.00	35.00	40.00	0.00	14.00	19.00	2.20	-32767.00	402.00	380.00	-32767.00	5.31	-32767.00	-32767.00	-32767.00	-32767.00	-32767.00	-32767.00	-32767.00	87.04	0.00	0.00	0.00	0.00	0.00	0.00	0.00	0.00	-32767.00	-32767.00	-32767.00
14:22:37	109.00	-32766.00	88.81	61.43	73.36	109.00	-32766.00	-32766.00	-32766.00	-32767.00	-32766.00	-32766.00	-32766.00	-32767.00	38.31	5.00	0.00	14.00	753.00	35.00	40.00	0.00	14.00	19.00	2.10	-32767.00	401.00	379.00	-32767.00	5.32	-32767.00	-32767.00	-32767.00	-32767.00	-32767.00	-32767.00	-32767.00	87.04	0.00	0.00	0.00	0.00	0.00	0.00	0.00	0.00	-32767.00	-32767.00	-32767.00
14:23:37	109.00	-32766.00	89.10	61.46	73.54	109.00	-32766.00	-32766.00	-32766.00	-32767.00	-32766.00	-32766.00	-32766.00	-32767.00	38.31	5.00	0.00	14.00	753.00	35.00	40.00	0.00	14.00	19.00	2.20	-32767.00	398.00	377.00	-32767.00	5.31	-32767.00	-32767.00	-32767.00	-32767.00	-32767.00	-32767.00	-32767.00	87.04	0.00	0.00	0.00	0.00	0.00	0.00	0.00	0.00	-32767.00	-32767.00	-32767.00
14:24:37	109.00	-32766.00	89.85	61.38	73.48	109.00	-32766.00	-32766.00	-32766.00	-32767.00	-32766.00	-32766.00	-32766.00	-32767.00	38.31	5.00	0.00	14.00	753.00	35.00	40.00	0.00	14.00	19.00	2.50	-32767.00	397.00	378.00	-32767.00	5.30	-32767.00	-32767.00	-32767.00	-32767.00	-32767.00	-32767.00	-32767.00	87.04	0.00	0.00	0.00	0.00	0.00	0.00	0.00	0.00	-32767.00	-32767.00	-32767.00
14:25:37	109.00	-32766.00	88.08	60.75	72.58	109.00	-32766.00	-32766.00	-32766.00	-32767.00	-32766.00	-32766.00	-32766.00	-32767.00	38.31	4.80	0.00	14.00	753.00	35.00	40.00	0.00	14.00	19.00	2.50	-32767.00	403.00	381.00	-32767.00	5.31	-32767.00	-32767.00	-32767.00	-32767.00	-32767.00	-32767.00	-32767.00	87.04	0.00	0.00	0.00	0.00	0.00	0.00	0.00	0.00	-32767.00	-32767.00	-32767.00
14:26:37	109.00	-32766.00	88.57	60.98	72.82	109.00	-32766.00	-32766.00	-32766.00	-32767.00	-32766.00	-32766.00	-32766.00	-32767.00	38.31	4.90	0.00	14.00	753.00	35.00	40.00	0.00	14.00	19.00	2.20	-32767.00	403.00	380.00	-32767.00	5.32	-32767.00	-32767.00	-32767.00	-32767.00	-32767.00	-32767.00	-32767.00	87.04	0.00	0.00	0.00	0.00	0.00	0.00	0.00	0.00	-32767.00	-32767.00	-32767.00
14:27:37	109.00	-32766.00	88.80	61.12	73.12	109.00	-32766.00	-32766.00	-32766.00	-32767.00	-32766.00	-32766.00	-32766.00	-32767.00	38.31	5.00	0.00	14.00	753.00	35.00	40.00	0.00	14.00	19.00	2.20	-32767.00	397.00	378.00	-32767.00	5.31	-32767.00	-32767.00	-32767.00	-32767.00	-32767.00	-32767.00	-32767.00	87.04	0.00	0.00	0.00	0.00	0.00	0.00	0.00	0.00	-32767.00	-32767.00	-32767.00
14:28:37	109.00	-32766.00	88.95	60.92	72.99	109.00	-32766.00	-32766.00	-32766.00	-32767.00	-32766.00	-32766.00	-32766.00	-32767.00	38.29	4.90	0.00	14.00	753.00	35.00	40.00	0.00	14.00	19.00	2.60	-32767.00	399.00	379.00	-32767.00	5.31	-32767.00	-32767.00	-32767.00	-32767.00	-32767.00	-32767.00	-32767.00	87.04	0.00	0.00	0.00	0.00	0.00	0.00	0.00	0.00	-32767.00	-32767.00	-32767.00
14:29:37	109.00	-32766.00	88.09	60.84	72.74	109.00	-32766.00	-32766.00	-32766.00	-32767.00	-32766.00	-32766.00	-32766.00	-32767.00	38.29	4.90	0.00	14.00	753.00	36.00	40.00	0.00	14.00	19.00	2.30	-32767.00	403.00	380.00	-32767.00	5.31	-32767.00	-32767.00	-32767.00	-32767.00	-32767.00	-32767.00	-32767.00	87.04	0.00	0.00	0.00	0.00	0.00	0.00	0.00	0.00	-32767.00	-32767.00	-32767.00
14:30:37	109.00	-32766.00	88.50	60.95	72.66	109.00	-32766.00	-32766.00	-32766.00	-32767.00	-32766.00	-32766.00	-32766.00	-32767.00	38.29	5.00	0.00	14.00	753.00	35.00	40.00	0.00	14.00	19.00	2.50	-32767.00	396.00	378.00	-32767.00	5.31	-32767.00	-32767.00	-32767.00	-32767.00	-32767.00	-32767.00	-32767.00	87.04	0.00	0.00	0.00	0.00	0.00	0.00	0.00	0.00	-32767.00	-32767.00	-32767.00
14:31:37	109.00	-32766.00	88.47	61.15	73.02	107.00	-32766.00	-32766.00	-32766.00	-32767.00	-32766.00	-32766.00	-32766.00	-32767.00	38.29	5.00	0.00	14.00	753.00	35.00	40.00	0.00	14.00	19.00	2.00	-32767.00	401.00	378.00	-32767.00	5.31	-32767.00	-32767.00	-32767.00	-32767.00	-32767.00	-32767.00	-32767.00	87.04	0.00	0.00	0.00	0.00	0.00	0.00	0.00	0.00	-32767.00	-32767.00	-32767.00
14:32:37	109.00	-32766.00	89.28	61.19	73.44	107.00	-32766.00	-32766.00	-32766.00	-32767.00	-32766.00	-32766.00	-32766.00	-32767.00	38.29	4.90	0.00	14.00	753.00	35.00	40.00	0.00	14.00	19.00	2.10	-32767.00	403.00	379.00	-32767.00	5.31	-32767.00	-32767.00	-32767.00	-32767.00	-32767.00	-32767.00	-32767.00	87.04	0.00	0.00	0.00	0.00	0.00	0.00	0.00	0.00	-32767.00	-32767.00	-32767.00
14:33:37	109.00	-32766.00	87.47	60.31	72.16	108.00	-32766.00	-32766.00	-32766.00	-32767.00	-32766.00	-32766.00	-32766.00	-32767.00	38.29	4.80	0.00	14.00	753.00	36.00	40.00	0.00	14.00	19.00	2.20	-32767.00	403.00	380.00	-32767.00	5.31	-32767.00	-32767.00	-32767.00	-32767.00	-32767.00	-32767.00	-32767.00	87.04	0.00	0.00	0.00	0.00	0.00	0.00	0.00	0.00	-32767.00	-32767.00	-32767.00
14:34:37	109.00	-32766.00	87.93	60.36	72.13	107.00	-32766.00	-32766.00	-32766.00	-32767.00	-32766.00	-32766.00	-32766.00	-32767.00	38.29	4.80	0.00	14.00	753.00	36.00	40.00	0.00	14.00	19.00	2.30	-32767.00	404.00	382.00	-32767.00	5.32	-32767.00	-32767.00	-32767.00	-32767.00	-32767.00	-32767.00	-32767.00	87.04	0.00	0.00	0.00	0.00	0.00	0.00	0.00	0.00	-32767.00	-32767.00	-32767.00
14:35:37	109.00	-32766.00	88.53	60.81	72.78	107.00	-32766.00	-32766.00	-32766.00	-32767.00	-32766.00	-32766.00	-32766.00	-32767.00	38.29	4.80	0.00	14.00	753.00	35.00	40.00	0.00	14.00	19.00	2.20	-32767.00	403.00	379.00	-32767.00	5.32	-32767.00	-32767.00	-32767.00	-32767.00	-32767.00	-32767.00	-32767.00	87.04	0.00	0.00	0.00	0.00	0.00	0.00	0.00	0.00	-32767.00	-32767.00	-32767.00
14:36:37	109.00	-32766.00	114.65	21.21	66.01	32.00	-32766.00	-32766.00	-32766.00	-32766.00	-32766.00	-32766.00	-32766.00	-32767.00	38.29	4.90	0.00	14.00	753.00	35.00	40.00	0.00	14.00	19.00	2.00	-32767.00	400.00	381.00	-32767.00	5.30	-32767.00	-32767.00	-32767.00	-32767.00	-32767.00	-32767.00	-32767.00	87.04	0.00	0.00	0.00	0.00	0.00	0.00	0.00	0.00	-32767.00	-32767.00	-32767.00
14:37:37	108.00	-32766.00	89.79	61.77	73.89	107.00	-32766.00	-32766.00	-32766.00	-32767.00	-32766.00	-32766.00	-32766.00	-32767.00	38.29	5.00	0.00	14.00	753.00	35.00	40.00	0.00	14.00	19.00	2.60	-32767.00	399.00	379.00	-32767.00	5.32	-32767.00	-32767.00	-32767.00	-32767.00	-32767.00	-32767.00	-32767.00	87.04	0.00	0.00	0.00	0.00	0.00	0.00	0.00	0.00	-32767.00	-32767.00	-32767.00
14:38:37	107.00	-32766.00	88.08	60.69	72.32	107.00	-32766.00	-32766.00	-32766.00	-32767.00	-32766.00	-32766.00	-32766.00	-32767.00	38.26	4.90	0.00	14.00	753.00	35.00	40.00	0.00	14.00	19.00	2.40	-32767.00	398.00	379.00	-32767.00	5.32	-32767.00	-32767.00	-32767.00	-32767.00	-32767.00	-32767.00	-32767.00	87.04	0.00	0.00	0.00	0.00	0.00	0.00	0.00	0.00	-32767.00	-32767.00	-32767.00
14:39:37	108.00	-32766.00	88.55	60.29	72.25	107.00	-32766.00	-32766.00	-32766.00	-32767.00	-32766.00	-32766.00	-32766.00	-32767.00	38.26	4.90	0.00	14.00	753.00	35.00	40.00	0.00	14.00	19.00	2.00	-32767.00	402.00	379.00	-32767.00	5.32	-32767.00	-32767.00	-32767.00	-32767.00	-32767.00	-32767.00	-32767.00	87.04	0.00	0.00	0.00	0.00	0.00	0.00	0.00	0.00	-32767.00	-32767.00	-32767.00
14:40:37	108.00	-32766.00	88.44	60.15	72.37	107.00	-32766.00	-32766.00	-32766.00	-32767.00	-32766.00	-32766.00	-32766.00	-32767.00	38.26	4.70	0.00	14.00	753.00	35.00	40.00	0.00	14.00	19.00	2.40	-32767.00	401.00	381.00	-32767.00	5.32	-32767.00	-32767.00	-32767.00	-32767.00	-32767.00	-32767.00	-32767.00	87.04	0.00	0.00	0.00	0.00	0.00	0.00	0.00	0.00	-32767.00	-32767.00	-32767.00
14:41:37	108.00	-32766.00	88.01	60.19	72.26	107.00	-32766.00	-32766.00	-32766.00	-32767.00	-32766.00	-32766.00	-32766.00	-32767.00	38.26	5.00	0.00	14.00	753.00	35.00	40.00	0.00	14.00	19.00	2.60	-32767.00	398.00	380.00	-32767.00	5.32	-32767.00	-32767.00	-32767.00	-32767.00	-32767.00	-32767.00	-32767.00	87.04	0.00	0.00	0.00	0.00	0.00	0.00	0.00	0.00	-32767.00	-32767.00	-32767.00
14:42:37	107.00	-32766.00	86.75	59.39	70.81	107.00	-32766.00	-32766.00	-32766.00	-32767.00	-32766.00	-32766.00	-32766.00	-32767.00	38.26	4.90	0.00	14.00	753.00	35.00	40.00	0.00	14.00	19.00	2.30	-32767.00	398.00	379.00	-32767.00	5.32	-32767.00	-32767.00	-32767.00	-32767.00	-32767.00	-32767.00	-32767.00	87.04	0.00	0.00	0.00	0.00	0.00	0.00	0.00	0.00	-32767.00	-32767.00	-32767.00
14:43:37	108.00	-32766.00	87.56	59.63	71.40	107.00	-32766.00	-32766.00	-32766.00	-32767.00	-32766.00	-32766.00	-32766.00	-32767.00	38.26	4.90	0.00	14.00	753.00	36.00	40.00	0.00	14.00	19.00	2.00	-32767.00	401.00	379.00	-32767.00	5.32	-32767.00	-32767.00	-32767.00	-32767.00	-32767.00	-32767.00	-32767.00	87.04	0.00	0.00	0.00	0.00	0.00	0.00	0.00	0.00	-32767.00	-32767.00	-32767.00
14:44:37	107.00	-32766.00	87.98	59.66	71.82	107.00	-32766.00	-32766.00	-32766.00	-32767.00	-32766.00	-32766.00	-32766.00	-32767.00	38.24	4.80	0.00	14.00	753.00	36.00	40.00	0.00	14.00	19.00	2.30	-32767.00	402.00	380.00	-32767.00	5.32	-32767.00	-32767.00	-32767.00	-32767.00	-32767.00	-32767.00	-32767.00	87.04	0.00	0.00	0.00	0.00	0.00	0.00	0.00	0.00	-32767.00	-32767.00	-32767.00
14:45:37	107.00	-32766.00	87.23	59.58	71.46	107.00	-32766.00	-32766.00	-32766.00	-32767.00	-32766.00	-32766.00	-32766.00	-32767.00	38.24	4.90	0.00	14.00	753.00	35.00	40.00	0.00	14.00	19.00	2.50	-32767.00	401.00	381.00	-32767.00	5.34	-32767.00	-32767.00	-32767.00	-32767.00	-32767.00	-32767.00	-32767.00	87.04	0.00	0.00	0.00	0.00	0.00	0.00	0.00	0.00	-32767.00	-32767.00	-32767.00
14:46:37	107.00	-32766.00	93.85	56.54	70.81	104.00	-32766.00	-32766.00	-32766.00	-32767.00	-32766.00	-32766.00	-32766.00	-32767.00	38.24	5.00	0.00	14.00	753.00	35.00	40.00	0.00	14.00	19.00	2.60	-32767.00	398.00	379.00	-32767.00	5.33	-32767.00	-32767.00	-32767.00	-32767.00	-32767.00	-32767.00	-32767.00	87.04	0.00	0.00	0.00	0.00	0.00	0.00	0.00	0.00	-32767.00	-32767.00	-32767.00
14:47:37	107.00	-32766.00	87.14	59.40	70.96	107.00	-32766.00	-32766.00	-32766.00	-32767.00	-32766.00	-32766.00	-32766.00	-32767.00	38.24	5.00	0.00	14.00	753.00	35.00	40.00	0.00	14.00	19.00	2.60	-32767.00	397.00	379.00	-32767.00	5.32	-32767.00	-32767.00	-32767.00	-32767.00	-32767.00	-32767.00	-32767.00	87.04	0.00	0.00	0.00	0.00	0.00	0.00	0.00	0.00	-32767.00	-32767.00	-32767.00
14:48:37	107.00	-32766.00	87.54	59.63	71.54	107.00	-32766.00	-32766.00	-32766.00	-32767.00	-32766.00	-32766.00	-32766.00	-32767.00	38.24	5.00	0.00	14.00	753.00	35.00	40.00	0.00	14.00	19.00	2.50	-32767.00	398.00	379.00	-32767.00	5.32	-32767.00	-32767.00	-32767.00	-32767.00	-32767.00	-32767.00	-32767.00	87.04	0.00	0.00	0.00	0.00	0.00	0.00	0.00	0.00	-32767.00	-32767.00	-32767.00
14:49:37	107.00	-32766.00	88.28	59.59	71.47	107.00	-32766.00	-32766.00	-32766.00	-32767.00	-32766.00	-32766.00	-32766.00	-32767.00	38.24	4.90	0.00	14.00	753.00	35.00	40.00	0.00	14.00	19.00	2.60	-32767.00	398.00	379.00	-32767.00	5.32	-32767.00	-32767.00	-32767.00	-32767.00	-32767.00	-32767.00	-32767.00	87.04	0.00	0.00	0.00	0.00	0.00	0.00	0.00	0.00	-32767.00	-32767.00	-32767.00
14:50:37	107.00	-32766.00	86.73	58.99	70.44	107.00	-32766.00	-32766.00	-32766.00	-32767.00	-32766.00	-32766.00	-32766.00	-32767.00	38.24	4.90	0.00	14.00	753.00	35.00	40.00	0.00	14.00	19.00	2.50	-32767.00	399.00	381.00	-32767.00	5.32	-32767.00	-32767.00	-32767.00	-32767.00	-32767.00	-32767.00	-32767.00	87.04	0.00	0.00	0.00	0.00	0.00	0.00	0.00	0.00	-32767.00	-32767.00	-32767.00
14:51:37	107.00	-32766.00	86.23	58.83	70.36	107.00	-32766.00	-32766.00	-32766.00	-32767.00	-32766.00	-32766.00	-32766.00	-32767.00	38.21	4.80	0.00	14.00	753.00	35.00	40.00	0.00	14.00	19.00	2.40	-32767.00	400.00	380.00	-32767.00	5.32	-32767.00	-32767.00	-32767.00	-32767.00	-32767.00	-32767.00	-32767.00	87.04	0.00	0.00	0.00	0.00	0.00	0.00	0.00	0.00	-32767.00	-32767.00	-32767.00
14:52:37	107.00	-32766.00	86.81	59.16	70.95	107.00	-32766.00	-32766.00	-32766.00	-32767.00	-32766.00	-32766.00	-32766.00	-32767.00	38.21	4.80	0.00	14.00	753.00	36.00	40.00	0.00	14.00	19.00	2.20	-32767.00	402.00	380.00	-32767.00	5.32	-32767.00	-32767.00	-32767.00	-32767.00	-32767.00	-32767.00	-32767.00	87.04	0.00	0.00	0.00	0.00	0.00	0.00	0.00	0.00	-32767.00	-32767.00	-32767.00
14:53:37	107.00	-32766.00	87.61	59.23	71.10	107.00	-32766.00	-32766.00	-32766.00	-32766.00	-32766.00	-32766.00	-32766.00	-32767.00	38.21	4.80	0.00	14.00	753.00	36.00	40.00	0.00	14.00	19.00	2.00	-32767.00	401.00	379.00	-32767.00	5.32	-32767.00	-32767.00	-32767.00	-32767.00	-32767.00	-32767.00	-32767.00	87.04	0.00	0.00	0.00	0.00	0.00	0.00	0.00	0.00	-32767.00	-32767.00	-32767.00
14:54:37	107.00	-32766.00	87.52	58.84	70.43	107.00	-32766.00	-32766.00	-32766.00	-32767.00	-32766.00	-32766.00	-32766.00	-32767.00	38.21	4.90	0.00	14.00	753.00	35.00	40.00	0.00	14.00	19.00	2.50	-32767.00	398.00	380.00	-32767.00	5.32	-32767.00	-32767.00	-32767.00	-32767.00	-32767.00	-32767.00	-32767.00	87.04	0.00	0.00	0.00	0.00	0.00	0.00	0.00	0.00	-32767.00	-32767.00	-32767.00
14:55:37	107.00	-32766.00	87.04	58.80	70.23	107.00	-32766.00	-32766.00	-32766.00	-32767.00	-32766.00	-32766.00	-32766.00	-32767.00	38.21	4.90	0.00	14.00	753.00	35.00	40.00	0.00	14.00	19.00	2.50	-32767.00	400.00	380.00	-32767.00	5.32	-32767.00	-32767.00	-32767.00	-32767.00	-32767.00	-32767.00	-32767.00	87.04	0.00	0.00	0.00	0.00	0.00	0.00	0.00	0.00	-32767.00	-32767.00	-32767.00
14:56:37	107.00	-32766.00	87.43	58.97	70.72	107.00	-32766.00	-32766.00	-32766.00	-32767.00	-32766.00	-32766.00	-32766.00	-32767.00	38.21	4.80	0.00	14.00	753.00	36.00	40.00	0.00	14.00	19.00	2.00	-32767.00	401.00	380.00	-32767.00	5.32	-32767.00	-32767.00	-32767.00	-32767.00	-32767.00	-32767.00	-32767.00	87.04	0.00	0.00	0.00	0.00	0.00	0.00	0.00	0.00	-32767.00	-32767.00	-32767.00
14:57:37	107.00	-32766.00	86.55	58.81	70.81	105.00	-32766.00	-32766.00	-32766.00	-32767.00	-32766.00	-32766.00	-32766.00	-32767.00	38.21	4.90	0.00	14.00	753.00	35.00	40.00	0.00	14.00	19.00	2.60	-32767.00	396.00	379.00	-32767.00	5.32	-32767.00	-32767.00	-32767.00	-32767.00	-32767.00	-32767.00	-32767.00	87.04	0.00	0.00	0.00	0.00	0.00	0.00	0.00	0.00	-32767.00	-32767.00	-32767.00
14:58:37	107.00	-32766.00	87.36	58.57	70.33	106.00	-32766.00	-32766.00	-32766.00	-32767.00	-32766.00	-32766.00	-32766.00	-32767.00	38.19	4.70	0.00	14.00	753.00	36.00	40.00	0.00	14.00	19.00	2.00	-32767.00	403.00	381.00	-32767.00	5.32	-32767.00	-32767.00	-32767.00	-32767.00	-32767.00	-32767.00	-32767.00	87.04	0.00	0.00	0.00	0.00	0.00	0.00	0.00	0.00	-32767.00	-32767.00	-32767.00
14:59:37	107.00	-32766.00	85.79	58.05	69.31	107.00	-32766.00	-32766.00	-32766.00	-32767.00	-32766.00	-32766.00	-32766.00	-32767.00	38.19	4.90	0.00	14.00	753.00	35.00	40.00	0.00	14.00	19.00	2.50	-32767.00	398.00	380.00	-32767.00	5.32	-32767.00	-32767.00	-32767.00	-32767.00	-32767.00	-32767.00	-32767.00	87.04	0.00	0.00	0.00	0.00	0.00	0.00	0.00	0.00	-32767.00	-32767.00	-32767.00
15:00:37	107.00	-32766.00	86.68	58.80	70.21	106.00	-32766.00	-32766.00	-32766.00	-32767.00	-32766.00	-32766.00	-32766.00	-32767.00	38.19	4.90	0.00	14.00	753.00	36.00	40.00	0.00	14.00	19.00	2.40	-32767.00	398.00	379.00	-32767.00	5.32	-32767.00	-32767.00	-32767.00	-32767.00	-32767.00	-32767.00	-32767.00	87.04	0.00	0.00	0.00	0.00	0.00	0.00	0.00	0.00	-32767.00	-32767.00	-32767.00
15:01:37	107.00	-32766.00	86.37	58.64	70.36	105.00	-32766.00	-32766.00	-32766.00	-32767.00	-32766.00	-32766.00	-32766.00	-32767.00	38.19	4.80	0.00	14.00	753.00	36.00	40.00	0.00	14.00	19.00	2.00	-32767.00	403.00	380.00	-32767.00	5.32	-32767.00	-32767.00	-32767.00	-32767.00	-32767.00	-32767.00	-32767.00	87.04	0.00	0.00	0.00	0.00	0.00	0.00	0.00	0.00	-32767.00	-32767.00	-32767.00
15:02:37	107.00	-32766.00	87.24	58.53	70.33	105.00	-32766.00	-32766.00	-32766.00	-32767.00	-32766.00	-32766.00	-32766.00	-32767.00	38.19	4.70	0.00	14.00	753.00	36.00	40.00	0.00	14.00	19.00	2.10	-32767.00	402.00	380.00	-32767.00	5.32	-32767.00	-32767.00	-32767.00	-32767.00	-32767.00	-32767.00	-32767.00	87.04	0.00	0.00	0.00	0.00	0.00	0.00	0.00	0.00	-32767.00	-32767.00	-32767.00
15:03:37	107.00	-32766.00	86.04	57.96	69.86	105.00	-32766.00	-32766.00	-32766.00	-32767.00	-32766.00	-32766.00	-32766.00	-32767.00	38.19	4.70	0.00	14.00	753.00	36.00	40.00	0.00	14.00	19.00	2.20	-32767.00	401.00	380.00	-32767.00	5.32	-32767.00	-32767.00	-32767.00	-32767.00	-32767.00	-32767.00	-32767.00	87.04	0.00	0.00	0.00	0.00	0.00	0.00	0.00	0.00	-32767.00	-32767.00	-32767.00
15:04:37	107.00	-32766.00	85.97	57.69	69.10	105.00	-32766.00	-32766.00	-32766.00	-32767.00	-32766.00	-32766.00	-32766.00	-32767.00	38.19	4.70	0.00	14.00	753.00	36.00	40.00	0.00	14.00	19.00	2.00	-32767.00	402.00	378.00	-32767.00	5.31	-32767.00	-32767.00	-32767.00	-32767.00	-32767.00	-32767.00	-32767.00	87.04	0.00	0.00	0.00	0.00	0.00	0.00	0.00	0.00	-32767.00	-32767.00	-32767.00
15:05:37	107.00	-32766.00	86.72	58.00	69.55	105.00	-32766.00	-32766.00	-32766.00	-32767.00	-32766.00	-32766.00	-32766.00	-32767.00	38.19	4.80	0.00	14.00	753.00	36.00	40.00	0.00	14.00	19.00	2.20	-32767.00	401.00	379.00	-32767.00	5.30	-32767.00	-32767.00	-32767.00	-32767.00	-32767.00	-32767.00	-32767.00	87.04	0.00	0.00	0.00	0.00	0.00	0.00	0.00	0.00	-32767.00	-32767.00	-32767.00
15:06:37	107.00	-32766.00	103.03	46.77	70.88	-32763.00	-32766.00	-32766.00	-32766.00	-32767.00	-32766.00	-32766.00	-32766.00	-32767.00	38.19	4.90	0.00	14.00	753.00	35.00	40.00	0.00	14.00	19.00	2.60	-32767.00	398.00	381.00	-32767.00	5.32	-32767.00	-32767.00	-32767.00	-32767.00	-32767.00	-32767.00	-32767.00	87.04	0.00	0.00	0.00	0.00	0.00	0.00	0.00	0.00	-32767.00	-32767.00	-32767.00
15:07:37	106.00	-32766.00	85.90	61.14	71.88	106.00	-32766.00	-32766.00	-32766.00	-32767.00	-32766.00	-32766.00	-32766.00	-32767.00	38.19	4.70	0.00	14.00	753.00	36.00	40.00	0.00	14.00	19.00	2.20	-32767.00	403.00	380.00	-32767.00	5.32	-32767.00	-32767.00	-32767.00	-32767.00	-32767.00	-32767.00	-32767.00	87.04	0.00	0.00	0.00	0.00	0.00	0.00	0.00	0.00	-32767.00	-32767.00	-32767.00
15:08:37	106.00	-32766.00	85.54	61.53	71.95	105.00	-32766.00	-32766.00	-32766.00	-32767.00	-32766.00	-32766.00	-32766.00	-32767.00	38.19	4.90	0.00	14.00	753.00	36.00	40.00	0.00	14.00	19.00	2.60	-32767.00	398.00	379.00	-32767.00	5.32	-32767.00	-32767.00	-32767.00	-32767.00	-32767.00	-32767.00	-32767.00	87.04	0.00	0.00	0.00	0.00	0.00	0.00	0.00	0.00	-32767.00	-32767.00	-32767.00
15:09:37	105.00	-32766.00	85.18	61.08	71.55	105.00	-32766.00	-32766.00	-32766.00	-32767.00	-32766.00	-32766.00	-32766.00	-32767.00	38.16	4.70	0.00	14.00	753.00	36.00	40.00	0.00	14.00	19.00	2.00	-32767.00	402.00	379.00	-32767.00	5.32	-32767.00	-32767.00	-32767.00	-32767.00	-32767.00	-32767.00	-32767.00	87.04	0.00	0.00	0.00	0.00	0.00	0.00	0.00	0.00	-32767.00	-32767.00	-32767.00
15:10:37	105.00	-32766.00	84.40	60.30	70.64	105.00	-32766.00	-32766.00	-32766.00	-32767.00	-32766.00	-32766.00	-32766.00	-32767.00	38.16	4.90	0.00	14.00	753.00	35.00	40.00	0.00	14.00	19.00	2.40	-32767.00	400.00	380.00	-32767.00	5.32	-32767.00	-32767.00	-32767.00	-32767.00	-32767.00	-32767.00	-32767.00	87.04	0.00	0.00	0.00	0.00	0.00	0.00	0.00	0.00	-32767.00	-32767.00	-32767.00
15:11:37	105.00	-32766.00	83.72	60.12	70.34	105.00	-32766.00	-32766.00	-32766.00	-32767.00	-32766.00	-32766.00	-32766.00	-32767.00	38.16	4.90	0.00	14.00	753.00	36.00	40.00	0.00	14.00	19.00	2.60	-32767.00	398.00	380.00	-32767.00	5.32	-32767.00	-32767.00	-32767.00	-32767.00	-32767.00	-32767.00	-32767.00	87.04	0.00	0.00	0.00	0.00	0.00	0.00	0.00	0.00	-32767.00	-32767.00	-32767.00
15:12:37	106.00	-32766.00	82.71	59.66	69.83	105.00	-32766.00	-32766.00	-32766.00	-32767.00	-32766.00	-32766.00	-32766.00	-32767.00	38.16	4.70	0.00	14.00	753.00	36.00	40.00	0.00	14.00	19.00	2.00	-32767.00	402.00	380.00	-32767.00	5.32	-32767.00	-32767.00	-32767.00	-32767.00	-32767.00	-32767.00	-32767.00	87.04	0.00	0.00	0.00	0.00	0.00	0.00	0.00	0.00	-32767.00	-32767.00	-32767.00
15:13:37	105.00	-32766.00	83.82	60.29	70.52	105.00	-32766.00	-32766.00	-32766.00	-32767.00	-32766.00	-32766.00	-32766.00	-32767.00	38.16	4.90	0.00	14.00	753.00	35.00	40.00	0.00	14.00	19.00	2.50	-32767.00	400.00	378.00	-32767.00	5.30	-32767.00	-32767.00	-32767.00	-32767.00	-32767.00	-32767.00	-32767.00	87.04	0.00	0.00	0.00	0.00	0.00	0.00	0.00	0.00	-32767.00	-32767.00	-32767.00
15:14:37	105.00	-32766.00	85.71	60.10	71.10	105.00	-32766.00	-32766.00	-32766.00	-32767.00	-32766.00	-32766.00	-32766.00	-32767.00	38.16	4.80	0.00	14.00	753.00	36.00	40.00	0.00	14.00	19.00	2.50	-32767.00	399.00	379.00	-32767.00	5.30	-32767.00	-32767.00	-32767.00	-32767.00	-32767.00	-32767.00	-32767.00	87.04	0.00	0.00	0.00	0.00	0.00	0.00	0.00	0.00	-32767.00	-32767.00	-32767.00
15:15:37	105.00	-32766.00	83.64	59.70	70.09	105.00	-32766.00	-32766.00	-32766.00	-32767.00	-32766.00	-32766.00	-32766.00	-32767.00	38.16	4.70	0.00	14.00	753.00	36.00	40.00	0.00	14.00	19.00	2.00	-32767.00	402.00	378.00	-32767.00	5.30	-32767.00	-32767.00	-32767.00	-32767.00	-32767.00	-32767.00	-32767.00	87.04	0.00	0.00	0.00	0.00	0.00	0.00	0.00	0.00	-32767.00	-32767.00	-32767.00
15:16:37	105.00	-32766.00	83.06	59.57	69.56	105.00	-32766.00	-32766.00	-32766.00	-32767.00	-32766.00	-32766.00	-32766.00	-32767.00	38.16	4.70	0.00	14.00	753.00	36.00	40.00	0.00	14.00	19.00	2.10	-32767.00	401.00	377.00	-32767.00	5.30	-32767.00	-32767.00	-32767.00	-32767.00	-32767.00	-32767.00	-32767.00	87.04	0.00	0.00	0.00	0.00	0.00	0.00	0.00	0.00	-32767.00	-32767.00	-32767.00
15:17:37	105.00	-32766.00	83.52	60.05	70.50	105.00	-32766.00	-32766.00	-32766.00	-32767.00	-32766.00	-32766.00	-32766.00	-32767.00	38.16	4.80	0.00	14.00	753.00	36.00	40.00	0.00	14.00	19.00	2.20	-32767.00	401.00	378.00	-32767.00	5.30	-32767.00	-32767.00	-32767.00	-32767.00	-32767.00	-32767.00	-32767.00	87.04	0.00	0.00	0.00	0.00	0.00	0.00	0.00	0.00	-32767.00	-32767.00	-32767.00
15:18:37	105.00	-32766.00	84.07	59.87	70.32	105.00	-32766.00	-32766.00	-32766.00	-32767.00	-32766.00	-32766.00	-32766.00	-32767.00	38.16	4.80	0.00	14.00	753.00	35.00	40.00	0.00	14.00	19.00	2.30	-32767.00	400.00	379.00	-32767.00	5.30	-32767.00	-32767.00	-32767.00	-32767.00	-32767.00	-32767.00	-32767.00	87.04	0.00	0.00	0.00	0.00	0.00	0.00	0.00	0.00	-32767.00	-32767.00	-32767.00
15:19:37	105.00	-32766.00	84.07	58.99	69.52	105.00	-32766.00	-32766.00	-32766.00	-32767.00	-32766.00	-32766.00	-32766.00	-32767.00	38.16	4.90	0.00	14.00	753.00	35.00	40.00	0.00	14.00	19.00	2.30	-32767.00	403.00	381.00	-32767.00	5.31	-32767.00	-32767.00	-32767.00	-32767.00	-32767.00	-32767.00	-32767.00	87.04	0.00	0.00	0.00	0.00	0.00	0.00	0.00	0.00	-32767.00	-32767.00	-32767.00
15:20:37	105.00	-32766.00	82.55	58.18	68.59	105.00	-32766.00	-32766.00	-32766.00	-32767.00	-32766.00	-32766.00	-32766.00	-32767.00	38.16	4.70	0.00	14.00	753.00	36.00	40.00	0.00	14.00	19.00	2.10	-32767.00	402.00	379.00	-32767.00	5.31	-32767.00	-32767.00	-32767.00	-32767.00	-32767.00	-32767.00	-32767.00	87.04	0.00	0.00	0.00	0.00	0.00	0.00	0.00	0.00	-32767.00	-32767.00	-32767.00
15:21:37	105.00	-32766.00	83.89	58.58	69.16	105.00	-32766.00	-32766.00	-32766.00	-32767.00	-32766.00	-32766.00	-32766.00	-32767.00	38.19	4.70	0.00	14.00	753.00	36.00	40.00	0.00	14.00	19.00	2.00	-32767.00	401.00	379.00	-32767.00	5.31	-32767.00	-32767.00	-32767.00	-32767.00	-32767.00	-32767.00	-32767.00	87.04	0.00	0.00	0.00	0.00	0.00	0.00	0.00	0.00	-32767.00	-32767.00	-32767.00
15:22:37	105.00	-32766.00	83.71	58.77	69.54	105.00	-32766.00	-32766.00	-32766.00	-32767.00	-32766.00	-32766.00	-32766.00	-32767.00	38.16	4.70	0.00	14.00	753.00	36.00	40.00	0.00	14.00	19.00	2.20	-32767.00	401.00	379.00	-32767.00	5.31	-32767.00	-32767.00	-32767.00	-32767.00	-32767.00	-32767.00	-32767.00	87.04	0.00	0.00	0.00	0.00	0.00	0.00	0.00	0.00	-32767.00	-32767.00	-32767.00
15:23:37	105.00	-32766.00	84.26	59.04	69.76	105.00	-32766.00	-32766.00	-32766.00	-32767.00	-32766.00	-32766.00	-32766.00	-32767.00	38.19	4.90	0.00	14.00	753.00	36.00	40.00	0.00	14.00	19.00	2.60	-32767.00	399.00	378.00	-32767.00	5.30	-32767.00	-32767.00	-32767.00	-32767.00	-32767.00	-32767.00	-32767.00	87.04	0.00	0.00	0.00	0.00	0.00	0.00	0.00	0.00	-32767.00	-32767.00	-32767.00
15:24:37	105.00	-32766.00	82.43	58.07	68.33	105.00	-32766.00	-32766.00	-32766.00	-32767.00	-32766.00	-32766.00	-32766.00	-32767.00	38.16	4.90	0.00	14.00	753.00	35.00	40.00	0.00	14.00	19.00	2.50	-32767.00	398.00	378.00	-32767.00	5.30	-32767.00	-32767.00	-32767.00	-32767.00	-32767.00	-32767.00	-32767.00	87.04	0.00	0.00	0.00	0.00	0.00	0.00	0.00	0.00	-32767.00	-32767.00	-32767.00
15:25:37	105.00	-32766.00	82.48	57.99	68.25	105.00	-32766.00	-32766.00	-32766.00	-32767.00	-32766.00	-32766.00	-32766.00	-32767.00	38.19	4.70	0.00	14.00	753.00	36.00	40.00	0.00	14.00	19.00	2.00	-32767.00	402.00	380.00	-32767.00	5.31	-32767.00	-32767.00	-32767.00	-32767.00	-32767.00	-32767.00	-32767.00	87.04	0.00	0.00	0.00	0.00	0.00	0.00	0.00	0.00	-32767.00	-32767.00	-32767.00
15:26:37	105.00	-32766.00	83.53	58.96	69.40	103.00	-32766.00	-32766.00	-32766.00	-32767.00	-32766.00	-32766.00	-32766.00	-32767.00	38.19	4.80	0.00	14.00	753.00	36.00	40.00	0.00	14.00	19.00	2.60	-32767.00	400.00	379.00	-32767.00	5.32	-32767.00	-32767.00	-32767.00	-32767.00	-32767.00	-32767.00	-32767.00	87.04	0.00	0.00	0.00	0.00	0.00	0.00	0.00	0.00	-32767.00	-32767.00	-32767.00
15:27:37	105.00	-32766.00	81.96	58.60	68.83	104.00	-32766.00	-32766.00	-32766.00	-32766.00	-32766.00	-32766.00	-32766.00	-32767.00	38.19	4.90	0.00	14.00	753.00	35.00	40.00	0.00	14.00	19.00	2.40	-32767.00	400.00	380.00	-32767.00	5.32	-32767.00	-32767.00	-32767.00	-32767.00	-32767.00	-32767.00	-32767.00	87.04	0.00	0.00	0.00	0.00	0.00	0.00	0.00	0.00	-32767.00	-32767.00	-32767.00
15:28:37	105.00	-32766.00	81.68	58.58	68.64	105.00	-32766.00	-32766.00	-32766.00	-32767.00	-32766.00	-32766.00	-32766.00	-32767.00	38.19	4.70	0.00	14.00	753.00	36.00	40.00	0.00	14.00	19.00	2.30	-32767.00	401.00	380.00	-32767.00	5.31	-32767.00	-32767.00	-32767.00	-32767.00	-32767.00	-32767.00	-32767.00	87.04	0.00	0.00	0.00	0.00	0.00	0.00	0.00	0.00	-32767.00	-32767.00	-32767.00
15:29:37	105.00	-32766.00	81.51	58.27	68.18	103.00	-32766.00	-32766.00	-32766.00	-32767.00	-32766.00	-32766.00	-32766.00	-32767.00	38.19	4.90	0.00	14.00	753.00	35.00	40.00	0.00	14.00	19.00	2.40	-32767.00	399.00	379.00	-32767.00	5.31	-32767.00	-32767.00	-32767.00	-32767.00	-32767.00	-32767.00	-32767.00	87.04	0.00	0.00	0.00	0.00	0.00	0.00	0.00	0.00	-32767.00	-32767.00	-32767.00
15:30:37	105.00	-32766.00	81.27	58.59	68.95	105.00	-32766.00	-32766.00	-32766.00	-32767.00	-32766.00	-32766.00	-32766.00	-32767.00	38.19	4.80	0.00	14.00	753.00	36.00	40.00	0.00	14.00	19.00	2.50	-32767.00	399.00	380.00	-32767.00	5.31	-32767.00	-32767.00	-32767.00	-32767.00	-32767.00	-32767.00	-32767.00	87.04	0.00	0.00	0.00	0.00	0.00	0.00	0.00	0.00	-32767.00	-32767.00	-32767.00
15:31:37	105.00	-32766.00	81.98	58.95	69.07	104.00	-32766.00	-32766.00	-32766.00	-32767.00	-32766.00	-32766.00	-32766.00	-32767.00	38.19	4.70	0.00	14.00	753.00	36.00	40.00	0.00	14.00	19.00	2.00	-32767.00	402.00	380.00	-32767.00	5.32	-32767.00	-32767.00	-32767.00	-32767.00	-32767.00	-32767.00	-32767.00	87.04	0.00	0.00	0.00	0.00	0.00	0.00	0.00	0.00	-32767.00	-32767.00	-32767.00
15:32:37	105.00	-32766.00	81.46	58.37	68.09	104.00	-32766.00	-32766.00	-32766.00	-32767.00	-32766.00	-32766.00	-32766.00	-32767.00	38.19	4.90	0.00	14.00	753.00	35.00	40.00	0.00	14.00	19.00	2.50	-32767.00	398.00	379.00	-32767.00	5.32	-32767.00	-32767.00	-32767.00	-32767.00	-32767.00	-32767.00	-32767.00	87.04	0.00	0.00	0.00	0.00	0.00	0.00	0.00	0.00	-32767.00	-32767.00	-32767.00
15:33:37	105.00	-32766.00	80.31	57.68	67.47	105.00	-32766.00	-32766.00	-32766.00	-32767.00	-32766.00	-32766.00	-32766.00	-32767.00	38.19	4.80	0.00	14.00	753.00	36.00	40.00	0.00	14.00	19.00	2.50	-32767.00	399.00	379.00	-32767.00	5.31	-32767.00	-32767.00	-32767.00	-32767.00	-32767.00	-32767.00	-32767.00	87.04	0.00	0.00	0.00	0.00	0.00	0.00	0.00	0.00	-32767.00	-32767.00	-32767.00
15:34:37	105.00	-32766.00	81.59	58.29	68.40	104.00	-32766.00	-32766.00	-32766.00	-32767.00	-32766.00	-32766.00	-32766.00	-32767.00	38.19	4.70	0.00	14.00	753.00	36.00	40.00	0.00	14.00	19.00	2.00	-32767.00	403.00	380.00	-32767.00	5.32	-32767.00	-32767.00	-32767.00	-32767.00	-32767.00	-32767.00	-32767.00	87.04	0.00	0.00	0.00	0.00	0.00	0.00	0.00	0.00	-32767.00	-32767.00	-32767.00
15:35:37	105.00	-32766.00	226.38	221.10	224.23	-32763.00	-32766.00	-32766.00	-32766.00	-32767.00	-32766.00	-32766.00	-32766.00	-32767.00	38.19	4.70	0.00	14.00	753.00	36.00	40.00	0.00	14.00	19.00	2.50	-32767.00	400.00	380.00	-32767.00	5.32	-32767.00	-32767.00	-32767.00	-32767.00	-32767.00	-32767.00	-32767.00	87.04	0.00	0.00	0.00	0.00	0.00	0.00	0.00	0.00	-32767.00	-32767.00	-32767.00
15:36:37	103.00	-32766.00	82.70	58.71	69.23	103.00	-32766.00	-32766.00	-32766.00	-32767.00	-32766.00	-32766.00	-32766.00	-32767.00	38.19	4.90	0.00	14.00	753.00	36.00	40.00	0.00	14.00	19.00	2.50	-32767.00	396.00	378.00	-32767.00	5.32	-32767.00	-32767.00	-32767.00	-32767.00	-32767.00	-32767.00	-32767.00	87.04	0.00	0.00	0.00	0.00	0.00	0.00	0.00	0.00	-32767.00	-32767.00	-32767.00
15:37:37	103.00	-32766.00	81.57	58.27	68.48	103.00	-32766.00	-32766.00	-32766.00	-32767.00	-32766.00	-32766.00	-32766.00	-32767.00	38.19	4.70	0.00	14.00	753.00	36.00	40.00	0.00	14.00	19.00	2.20	-32767.00	402.00	379.00	-32767.00	5.32	-32767.00	-32767.00	-32767.00	-32767.00	-32767.00	-32767.00	-32767.00	87.04	0.00	0.00	0.00	0.00	0.00	0.00	0.00	0.00	-32767.00	-32767.00	-32767.00
15:38:37	103.00	-32766.00	82.56	57.73	68.14	103.00	-32766.00	-32766.00	-32766.00	-32767.00	-32766.00	-32766.00	-32766.00	-32767.00	38.19	4.90	0.00	14.00	753.00	35.00	40.00	0.00	14.00	19.00	2.20	-32767.00	399.00	379.00	-32767.00	5.31	-32767.00	-32767.00	-32767.00	-32767.00	-32767.00	-32767.00	-32767.00	87.04	0.00	0.00	0.00	0.00	0.00	0.00	0.00	0.00	-32767.00	-32767.00	-32767.00
15:39:37	103.00	-32766.00	82.23	57.54	68.51	103.00	-32766.00	-32766.00	-32766.00	-32767.00	-32766.00	-32766.00	-32766.00	-32767.00	38.19	4.80	0.00	14.00	753.00	36.00	40.00	0.00	14.00	19.00	2.60	-32767.00	400.00	381.00	-32767.00	5.32	-32767.00	-32767.00	-32767.00	-32767.00	-32767.00	-32767.00	-32767.00	87.04	0.00	0.00	0.00	0.00	0.00	0.00	0.00	0.00	-32767.00	-32767.00	-32767.00
15:40:37	103.00	-32766.00	83.14	57.49	68.40	103.00	-32766.00	-32766.00	-32766.00	-32767.00	-32766.00	-32766.00	-32766.00	-32767.00	38.19	4.70	0.00	14.00	753.00	36.00	40.00	0.00	14.00	19.00	2.10	-32767.00	402.00	379.00	-32767.00	5.32	-32767.00	-32767.00	-32767.00	-32767.00	-32767.00	-32767.00	-32767.00	87.04	0.00	0.00	0.00	0.00	0.00	0.00	0.00	0.00	-32767.00	-32767.00	-32767.00
15:41:37	103.00	-32766.00	81.04	56.32	66.97	103.00	-32766.00	-32766.00	-32766.00	-32767.00	-32766.00	-32766.00	-32766.00	-32767.00	38.19	4.90	0.00	14.00	753.00	35.00	40.00	0.00	14.00	19.00	2.30	-32767.00	399.00	378.00	-32767.00	5.31	-32767.00	-32767.00	-32767.00	-32767.00	-32767.00	-32767.00	-32767.00	87.04	0.00	0.00	0.00	0.00	0.00	0.00	0.00	0.00	-32767.00	-32767.00	-32767.00
15:42:37	104.00	-32766.00	81.05	57.17	67.49	103.00	-32766.00	-32766.00	-32766.00	-32767.00	-32766.00	-32766.00	-32766.00	-32767.00	38.19	4.80	0.00	14.00	753.00	36.00	40.00	0.00	14.00	19.00	2.60	-32767.00	399.00	380.00	-32767.00	5.31	-32767.00	-32767.00	-32767.00	-32767.00	-32767.00	-32767.00	-32767.00	87.04	0.00	0.00	0.00	0.00	0.00	0.00	0.00	0.00	-32767.00	-32767.00	-32767.00
15:43:37	103.00	-32766.00	81.54	57.86	68.22	103.00	-32766.00	-32766.00	-32766.00	-32767.00	-32766.00	-32766.00	-32766.00	-32767.00	38.19	4.70	0.00	14.00	753.00	36.00	40.00	0.00	14.00	19.00	2.00	-32767.00	401.00	380.00	-32767.00	5.31	-32767.00	-32767.00	-32767.00	-32767.00	-32767.00	-32767.00	-32767.00	87.04	0.00	0.00	0.00	0.00	0.00	0.00	0.00	0.00	-32767.00	-32767.00	-32767.00
15:44:37	103.00	-32766.00	82.39	57.98	68.40	102.00	-32766.00	-32766.00	-32766.00	-32766.00	-32766.00	-32766.00	-32766.00	-32767.00	38.19	4.90	0.00	14.00	753.00	35.00	40.00	0.00	14.00	19.00	2.10	-32767.00	401.00	379.00	-32767.00	5.31	-32767.00	-32767.00	-32767.00	-32767.00	-32767.00	-32767.00	-32767.00	87.04	0.00	0.00	0.00	0.00	0.00	0.00	0.00	0.00	-32767.00	-32767.00	-32767.00
15:45:37	103.00	-32766.00	82.33	57.66	68.25	103.00	-32766.00	-32766.00	-32766.00	-32767.00	-32766.00	-32766.00	-32766.00	-32767.00	38.19	4.90	0.00	14.00	753.00	36.00	40.00	0.00	14.00	19.00	2.30	-32767.00	398.00	379.00	-32767.00	5.33	-32767.00	-32767.00	-32767.00	-32767.00	-32767.00	-32767.00	-32767.00	87.04	0.00	0.00	0.00	0.00	0.00	0.00	0.00	0.00	-32767.00	-32767.00	-32767.00
15:46:37	103.00	-32766.00	82.24	57.70	68.23	103.00	-32766.00	-32766.00	-32766.00	-32767.00	-32766.00	-32766.00	-32766.00	-32767.00	38.19	4.90	0.00	14.00	753.00	35.00	40.00	0.00	14.00	19.00	2.40	-32767.00	398.00	378.00	-32767.00	5.31	-32767.00	-32767.00	-32767.00	-32767.00	-32767.00	-32767.00	-32767.00	87.04	0.00	0.00	0.00	0.00	0.00	0.00	0.00	0.00	-32767.00	-32767.00	-32767.00
15:47:37	103.00	-32766.00	83.01	58.19	69.27	103.00	-32766.00	-32766.00	-32766.00	-32767.00	-32766.00	-32766.00	-32766.00	-32767.00	38.19	4.90	0.00	14.00	753.00	35.00	40.00	0.00	14.00	19.00	2.30	-32767.00	399.00	379.00	-32767.00	5.31	-32767.00	-32767.00	-32767.00	-32767.00	-32767.00	-32767.00	-32767.00	87.04	0.00	0.00	0.00	0.00	0.00	0.00	0.00	0.00	-32767.00	-32767.00	-32767.00
15:48:37	103.00	-32766.00	83.83	57.95	69.10	103.00	-32766.00	-32766.00	-32766.00	-32767.00	-32766.00	-32766.00	-32766.00	-32767.00	38.19	4.90	0.00	14.00	753.00	35.00	40.00	0.00	14.00	19.00	2.00	-32767.00	401.00	379.00	-32767.00	5.31	-32767.00	-32767.00	-32767.00	-32767.00	-32767.00	-32767.00	-32767.00	87.04	0.00	0.00	0.00	0.00	0.00	0.00	0.00	0.00	-32767.00	-32767.00	-32767.00
15:49:37	103.00	-32766.00	83.46	56.20	68.64	103.00	-32766.00	-32766.00	-32766.00	-32767.00	-32766.00	-32766.00	-32766.00	-32767.00	38.19	4.70	0.00	14.00	753.00	36.00	40.00	0.00	14.00	19.00	2.30	-32767.00	401.00	379.00	-32767.00	5.31	-32767.00	-32767.00	-32767.00	-32767.00	-32767.00	-32767.00	-32767.00	87.04	0.00	0.00	0.00	0.00	0.00	0.00	0.00	0.00	-32767.00	-32767.00	-32767.00
15:50:37	103.00	-32766.00	82.94	56.25	68.19	103.00	-32766.00	-32766.00	-32766.00	-32767.00	-32766.00	-32766.00	-32766.00	-32767.00	38.19	4.80	0.00	14.00	753.00	36.00	40.00	0.00	14.00	19.00	2.60	-32767.00	400.00	380.00	-32767.00	5.32	-32767.00	-32767.00	-32767.00	-32767.00	-32767.00	-32767.00	-32767.00	87.04	0.00	0.00	0.00	0.00	0.00	0.00	0.00	0.00	-32767.00	-32767.00	-32767.00
15:51:37	103.00	-32766.00	84.06	56.96	69.39	103.00	-32766.00	-32766.00	-32766.00	-32767.00	-32766.00	-32766.00	-32766.00	-32767.00	38.19	4.90	0.00	14.00	753.00	35.00	40.00	0.00	14.00	19.00	2.30	-32767.00	397.00	377.00	-32767.00	5.31	-32767.00	-32767.00	-32767.00	-32767.00	-32767.00	-32767.00	-32767.00	87.04	0.00	0.00	0.00	0.00	0.00	0.00	0.00	0.00	-32767.00	-32767.00	-32767.00
15:52:37	103.00	-32766.00	84.09	56.64	69.06	103.00	-32766.00	-32766.00	-32766.00	-32767.00	-32766.00	-32766.00	-32766.00	-32767.00	38.19	4.70	0.00	14.00	753.00	36.00	40.00	0.00	14.00	19.00	2.00	-32767.00	402.00	379.00	-32767.00	5.31	-32767.00	-32767.00	-32767.00	-32767.00	-32767.00	-32767.00	-32767.00	87.04	0.00	0.00	0.00	0.00	0.00	0.00	0.00	0.00	-32767.00	-32767.00	-32767.00
15:53:37	103.00	-32766.00	84.27	56.41	68.75	102.00	-32766.00	-32766.00	-32766.00	-32767.00	-32766.00	-32766.00	-32766.00	-32767.00	38.19	4.80	0.00	14.00	753.00	36.00	40.00	0.00	14.00	19.00	2.50	-32767.00	400.00	381.00	-32767.00	5.31	-32767.00	-32767.00	-32767.00	-32767.00	-32767.00	-32767.00	-32767.00	87.04	0.00	0.00	0.00	0.00	0.00	0.00	0.00	0.00	-32767.00	-32767.00	-32767.00
15:54:37	105.00	-32766.00	82.22	54.87	66.95	103.00	-32766.00	-32766.00	-32766.00	-32767.00	-32766.00	-32766.00	-32766.00	-32767.00	38.19	4.80	0.00	14.00	753.00	35.00	40.00	0.00	14.00	19.00	2.00	-32767.00	399.00	378.00	-32767.00	5.31	-32767.00	-32767.00	-32767.00	-32767.00	-32767.00	-32767.00	-32767.00	87.04	0.00	0.00	0.00	0.00	0.00	0.00	0.00	0.00	-32767.00	-32767.00	-32767.00
15:55:37	103.00	-32766.00	83.83	56.55	68.90	103.00	-32766.00	-32766.00	-32766.00	-32767.00	-32766.00	-32766.00	-32766.00	-32767.00	38.19	4.70	0.00	14.00	753.00	36.00	40.00	0.00	14.00	19.00	2.10	-32767.00	402.00	380.00	-32767.00	5.32	-32767.00	-32767.00	-32767.00	-32767.00	-32767.00	-32767.00	-32767.00	87.04	0.00	0.00	0.00	0.00	0.00	0.00	0.00	0.00	-32767.00	-32767.00	-32767.00
15:56:37	103.00	-32766.00	84.82	56.75	69.19	103.00	-32766.00	-32766.00	-32766.00	-32767.00	-32766.00	-32766.00	-32766.00	-32767.00	38.19	4.80	0.00	14.00	753.00	36.00	40.00	0.00	14.00	19.00	2.60	-32767.00	401.00	380.00	-32767.00	5.31	-32767.00	-32767.00	-32767.00	-32767.00	-32767.00	-32767.00	-32767.00	87.04	0.00	0.00	0.00	0.00	0.00	0.00	0.00	0.00	-32767.00	-32767.00	-32767.00
15:57:37	103.00	-32766.00	84.62	56.61	69.31	102.00	-32766.00	-32766.00	-32766.00	-32767.00	-32766.00	-32766.00	-32766.00	-32767.00	38.19	4.90	0.00	14.00	753.00	35.00	40.00	0.00	14.00	19.00	2.20	-32767.00	398.00	377.00	-32767.00	5.30	-32767.00	-32767.00	-32767.00	-32767.00	-32767.00	-32767.00	-32767.00	87.04	0.00	0.00	0.00	0.00	0.00	0.00	0.00	0.00	-32767.00	-32767.00	-32767.00
15:58:37	103.00	-32766.00	83.91	56.56	68.92	103.00	-32766.00	-32766.00	-32766.00	-32767.00	-32766.00	-32766.00	-32766.00	-32767.00	38.19	4.70	0.00	14.00	753.00	36.00	40.00	0.00	14.00	19.00	2.60	-32767.00	402.00	380.00	-32767.00	5.30	-32767.00	-32767.00	-32767.00	-32767.00	-32767.00	-32767.00	-32767.00	87.04	0.00	0.00	0.00	0.00	0.00	0.00	0.00	0.00	-32767.00	-32767.00	-32767.00
15:59:37	103.00	-32766.00	84.04	56.88	69.19	102.00	-32766.00	-32766.00	-32766.00	-32767.00	-32766.00	-32766.00	-32766.00	-32767.00	38.19	4.90	0.00	14.00	753.00	35.00	40.00	0.00	14.00	19.00	2.00	-32767.00	399.00	377.00	-32767.00	5.30	-32767.00	-32767.00	-32767.00	-32767.00	-32767.00	-32767.00	-32767.00	87.04	0.00	0.00	0.00	0.00	0.00	0.00	0.00	0.00	-32767.00	-32767.00	-32767.00
16:00:37	103.00	-32766.00	84.89	57.09	69.66	102.00	-32766.00	-32766.00	-32766.00	-32767.00	-32766.00	-32766.00	-32766.00	-32767.00	38.19	4.90	0.00	14.00	753.00	36.00	40.00	0.00	14.00	19.00	2.50	-32767.00	396.00	376.00	-32767.00	5.29	-32767.00	-32767.00	-32767.00	-32767.00	-32767.00	-32767.00	-32767.00	87.04	0.00	0.00	0.00	0.00	0.00	0.00	0.00	0.00	-32767.00	-32767.00	-32767.00
16:01:37	103.00	-32766.00	83.82	56.09	68.52	102.00	-32766.00	-32766.00	-32766.00	-32766.00	-32766.00	-32766.00	-32766.00	-32767.00	38.19	4.70	0.00	14.00	753.00	36.00	40.00	0.00	14.00	19.00	2.60	-32767.00	401.00	378.00	-32767.00	5.28	-32767.00	-32767.00	-32767.00	-32767.00	-32767.00	-32767.00	-32767.00	87.04	0.00	0.00	0.00	0.00	0.00	0.00	0.00	0.00	-32767.00	-32767.00	-32767.00
16:02:37	103.00	-32766.00	83.73	56.36	68.56	102.00	-32766.00	-32766.00	-32766.00	-32767.00	-32766.00	-32766.00	-32766.00	-32767.00	38.19	4.80	0.00	14.00	753.00	36.00	40.00	0.00	14.00	19.00	2.00	-32767.00	400.00	377.00	-32767.00	5.29	-32767.00	-32767.00	-32767.00	-32767.00	-32767.00	-32767.00	-32767.00	87.04	0.00	0.00	0.00	0.00	0.00	0.00	0.00	0.00	-32767.00	-32767.00	-32767.00
16:03:37	103.00	-32766.00	83.53	56.31	68.38	102.00	-32766.00	-32766.00	-32766.00	-32767.00	-32766.00	-32766.00	-32766.00	-32767.00	38.19	4.90	0.00	14.00	753.00	35.00	40.00	0.00	14.00	19.00	2.30	-32767.00	400.00	377.00	-32767.00	5.29	-32767.00	-32767.00	-32767.00	-32767.00	-32767.00	-32767.00	-32767.00	87.04	0.00	0.00	0.00	0.00	0.00	0.00	0.00	0.00	-32767.00	-32767.00	-32767.00
16:04:37	103.00	-32766.00	97.51	67.24	83.85	102.00	-32766.00	-32766.00	-32766.00	-32767.00	-32766.00	-32766.00	-32766.00	-32767.00	38.19	4.80	0.00	14.00	753.00	36.00	40.00	0.00	14.00	19.00	2.50	-32767.00	399.00	378.00	-32767.00	5.29	-32767.00	-32767.00	-32767.00	-32767.00	-32767.00	-32767.00	-32767.00	87.04	0.00	0.00	0.00	0.00	0.00	0.00	0.00	0.00	-32767.00	-32767.00	-32767.00
16:05:37	103.00	-32766.00	85.37	56.48	68.88	102.00	-32766.00	-32766.00	-32766.00	-32767.00	-32766.00	-32766.00	-32766.00	-32767.00	38.19	4.80	0.00	14.00	753.00	36.00	40.00	0.00	14.00	19.00	2.50	-32767.00	400.00	378.00	-32767.00	5.29	-32767.00	-32767.00	-32767.00	-32767.00	-32767.00	-32767.00	-32767.00	87.04	0.00	0.00	0.00	0.00	0.00	0.00	0.00	0.00	-32767.00	-32767.00	-32767.00
16:06:37	103.00	-32766.00	85.31	56.45	68.69	102.00	-32766.00	-32766.00	-32766.00	-32767.00	-32766.00	-32766.00	-32766.00	-32767.00	38.19	4.70	0.00	14.00	753.00	36.00	40.00	0.00	14.00	19.00	2.60	-32767.00	400.00	379.00	-32767.00	5.29	-32767.00	-32767.00	-32767.00	-32767.00	-32767.00	-32767.00	-32767.00	87.04	0.00	0.00	0.00	0.00	0.00	0.00	0.00	0.00	-32767.00	-32767.00	-32767.00
16:07:37	103.00	-32766.00	84.58	56.03	67.92	102.00	-32766.00	-32766.00	-32766.00	-32767.00	-32766.00	-32766.00	-32766.00	-32767.00	38.19	4.70	0.00	14.00	753.00	36.00	40.00	0.00	14.00	19.00	2.60	-32767.00	400.00	379.00	-32767.00	5.29	-32767.00	-32767.00	-32767.00	-32767.00	-32767.00	-32767.00	-32767.00	87.04	0.00	0.00	0.00	0.00	0.00	0.00	0.00	0.00	-32767.00	-32767.00	-32767.00
16:08:37	103.00	-32766.00	84.93	56.41	68.60	102.00	-32766.00	-32766.00	-32766.00	-32767.00	-32766.00	-32766.00	-32766.00	-32767.00	38.19	4.80	0.00	14.00	753.00	36.00	40.00	0.00	14.00	19.00	2.50	-32767.00	400.00	379.00	-32767.00	5.29	-32767.00	-32767.00	-32767.00	-32767.00	-32767.00	-32767.00	-32767.00	87.04	0.00	0.00	0.00	0.00	0.00	0.00	0.00	0.00	-32767.00	-32767.00	-32767.00
16:09:37	103.00	-32766.00	85.82	56.49	68.85	102.00	-32766.00	-32766.00	-32766.00	-32767.00	-32766.00	-32766.00	-32766.00	-32767.00	38.19	4.80	0.00	14.00	753.00	36.00	40.00	0.00	14.00	19.00	2.50	-32767.00	399.00	377.00	-32767.00	5.29	-32767.00	-32767.00	-32767.00	-32767.00	-32767.00	-32767.00	-32767.00	87.04	0.00	0.00	0.00	0.00	0.00	0.00	0.00	0.00	-32767.00	-32767.00	-32767.00
16:10:37	102.00	-32766.00	84.74	55.71	68.05	102.00	-32766.00	-32766.00	-32766.00	-32767.00	-32766.00	-32766.00	-32766.00	-32767.00	38.19	4.60	0.00	14.00	753.00	36.00	40.00	0.00	14.00	19.00	2.40	-32767.00	402.00	378.00	-32767.00	5.29	-32767.00	-32767.00	-32767.00	-32767.00	-32767.00	-32767.00	-32767.00	87.04	0.00	0.00	0.00	0.00	0.00	0.00	0.00	0.00	-32767.00	-32767.00	-32767.00
16:11:37	102.00	-32766.00	83.93	55.78	67.65	102.00	-32766.00	-32766.00	-32766.00	-32767.00	-32766.00	-32766.00	-32766.00	-32767.00	38.19	4.70	0.00	14.00	753.00	36.00	40.00	0.00	14.00	19.00	2.60	-32767.00	400.00	379.00	-32767.00	5.29	-32767.00	-32767.00	-32767.00	-32767.00	-32767.00	-32767.00	-32767.00	87.04	0.00	0.00	0.00	0.00	0.00	0.00	0.00	0.00	-32767.00	-32767.00	-32767.00
16:12:37	101.00	-32766.00	85.11	56.27	68.44	102.00	-32766.00	-32766.00	-32766.00	-32767.00	-32766.00	-32766.00	-32766.00	-32767.00	38.19	4.80	0.00	14.00	753.00	36.00	40.00	0.00	14.00	19.00	2.50	-32767.00	399.00	378.00	-32767.00	5.29	-32767.00	-32767.00	-32767.00	-32767.00	-32767.00	-32767.00	-32767.00	87.04	0.00	0.00	0.00	0.00	0.00	0.00	0.00	0.00	-32767.00	-32767.00	-32767.00
16:13:37	101.00	-32766.00	85.20	56.75	69.07	102.00	-32766.00	-32766.00	-32766.00	-32767.00	-32766.00	-32766.00	-32766.00	-32767.00	38.19	4.90	0.00	14.00	753.00	35.00	40.00	0.00	14.00	19.00	2.20	-32767.00	400.00	377.00	-32767.00	5.29	-32767.00	-32767.00	-32767.00	-32767.00	-32767.00	-32767.00	-32767.00	87.04	0.00	0.00	0.00	0.00	0.00	0.00	0.00	0.00	-32767.00	-32767.00	-32767.00
16:14:37	101.00	-32766.00	85.80	56.10	68.63	102.00	-32766.00	-32766.00	-32766.00	-32767.00	-32766.00	-32766.00	-32766.00	-32767.00	38.19	4.70	0.00	14.00	753.00	36.00	40.00	0.00	14.00	19.00	2.20	-32767.00	402.00	379.00	-32767.00	5.29	-32767.00	-32767.00	-32767.00	-32767.00	-32767.00	-32767.00	-32767.00	87.04	0.00	0.00	0.00	0.00	0.00	0.00	0.00	0.00	-32767.00	-32767.00	-32767.00
16:15:37	101.00	-32766.00	84.60	56.35	68.19	102.00	-32766.00	-32766.00	-32766.00	-32767.00	-32766.00	-32766.00	-32766.00	-32767.00	38.16	4.70	0.00	14.00	753.00	36.00	40.00	0.00	14.00	19.00	2.50	-32767.00	399.00	378.00	-32767.00	5.29	-32767.00	-32767.00	-32767.00	-32767.00	-32767.00	-32767.00	-32767.00	87.04	0.00	0.00	0.00	0.00	0.00	0.00	0.00	0.00	-32767.00	-32767.00	-32767.00
16:16:37	101.00	-32766.00	96.91	53.08	69.07	95.00	-32766.00	-32766.00	-32766.00	-32767.00	-32766.00	-32766.00	-32766.00	-32767.00	38.19	4.80	0.00	14.00	753.00	35.00	40.00	0.00	14.00	19.00	1.90	-32767.00	400.00	379.00	-32767.00	5.30	-32767.00	-32767.00	-32767.00	-32767.00	-32767.00	-32767.00	-32767.00	87.04	0.00	0.00	0.00	0.00	0.00	0.00	0.00	0.00	-32767.00	-32767.00	-32767.00
16:17:37	101.00	-32766.00	84.52	55.23	67.90	102.00	-32766.00	-32766.00	-32766.00	-32767.00	-32766.00	-32766.00	-32766.00	-32767.00	38.16	4.70	0.00	14.00	753.00	36.00	40.00	0.00	14.00	19.00	2.60	-32767.00	399.00	380.00	-32767.00	5.30	-32767.00	-32767.00	-32767.00	-32767.00	-32767.00	-32767.00	-32767.00	87.04	0.00	0.00	0.00	0.00	0.00	0.00	0.00	0.00	-32767.00	-32767.00	-32767.00
16:18:37	101.00	-32766.00	84.68	55.50	67.78	102.00	-32766.00	-32766.00	-32766.00	-32766.00	-32766.00	-32766.00	-32766.00	-32767.00	38.16	4.80	0.00	14.00	753.00	35.00	40.00	0.00	14.00	19.00	1.90	-32767.00	398.00	378.00	-32767.00	5.30	-32767.00	-32767.00	-32767.00	-32767.00	-32767.00	-32767.00	-32767.00	87.04	0.00	0.00	0.00	0.00	0.00	0.00	0.00	0.00	-32767.00	-32767.00	-32767.00
16:19:37	101.00	-32766.00	84.34	54.65	66.79	102.00	-32766.00	-32766.00	-32766.00	-32767.00	-32766.00	-32766.00	-32766.00	-32767.00	38.16	4.60	0.00	14.00	753.00	36.00	40.00	0.00	14.00	19.00	2.60	-32767.00	401.00	381.00	-32767.00	5.31	-32767.00	-32767.00	-32767.00	-32767.00	-32767.00	-32767.00	-32767.00	87.04	0.00	0.00	0.00	0.00	0.00	0.00	0.00	0.00	-32767.00	-32767.00	-32767.00
16:20:37	101.00	-32766.00	84.09	54.78	66.98	102.00	-32766.00	-32766.00	-32766.00	-32767.00	-32766.00	-32766.00	-32766.00	-32767.00	38.16	4.80	0.00	14.00	753.00	36.00	40.00	0.00	14.00	19.00	2.10	-32767.00	400.00	377.00	-32767.00	5.30	-32767.00	-32767.00	-32767.00	-32767.00	-32767.00	-32767.00	-32767.00	87.04	0.00	0.00	0.00	0.00	0.00	0.00	0.00	0.00	-32767.00	-32767.00	-32767.00
16:21:37	101.00	-32766.00	85.20	55.42	67.75	102.00	-32766.00	-32766.00	-32766.00	-32767.00	-32766.00	-32766.00	-32766.00	-32767.00	38.16	4.60	0.00	14.00	753.00	36.00	40.00	0.00	14.00	19.00	2.60	-32767.00	400.00	379.00	-32767.00	5.30	-32767.00	-32767.00	-32767.00	-32767.00	-32767.00	-32767.00	-32767.00	87.04	0.00	0.00	0.00	0.00	0.00	0.00	0.00	0.00	-32767.00	-32767.00	-32767.00
16:22:37	101.00	-32766.00	84.94	54.83	67.12	102.00	-32766.00	-32766.00	-32766.00	-32767.00	-32766.00	-32766.00	-32766.00	-32767.00	38.16	4.80	0.00	14.00	753.00	35.00	40.00	0.00	14.00	19.00	2.10	-32767.00	400.00	377.00	-32767.00	5.30	-32767.00	-32767.00	-32767.00	-32767.00	-32767.00	-32767.00	-32767.00	87.04	0.00	0.00	0.00	0.00	0.00	0.00	0.00	0.00	-32767.00	-32767.00	-32767.00
16:23:37	101.00	-32766.00	84.68	53.86	66.73	102.00	-32766.00	-32766.00	-32766.00	-32767.00	-32766.00	-32766.00	-32766.00	-32767.00	38.16	4.70	0.00	14.00	753.00	36.00	40.00	0.00	14.00	19.00	2.60	-32767.00	403.00	380.00	-32767.00	5.30	-32767.00	-32767.00	-32767.00	-32767.00	-32767.00	-32767.00	-32767.00	87.04	0.00	0.00	0.00	0.00	0.00	0.00	0.00	0.00	-32767.00	-32767.00	-32767.00
16:24:37	101.00	-32766.00	83.57	54.14	66.05	102.00	-32766.00	-32766.00	-32766.00	-32767.00	-32766.00	-32766.00	-32766.00	-32767.00	38.16	4.80	0.00	14.00	753.00	35.00	40.00	0.00	14.00	19.00	1.90	-32767.00	399.00	377.00	-32767.00	5.30	-32767.00	-32767.00	-32767.00	-32767.00	-32767.00	-32767.00	-32767.00	87.04	0.00	0.00	0.00	0.00	0.00	0.00	0.00	0.00	-32767.00	-32767.00	-32767.00
16:25:37	101.00	-32766.00	84.11	54.41	66.61	102.00	-32766.00	-32766.00	-32766.00	-32767.00	-32766.00	-32766.00	-32766.00	-32767.00	38.14	4.70	0.00	14.00	753.00	36.00	40.00	0.00	14.00	20.00	2.50	-32767.00	400.00	380.00	-32767.00	5.30	-32767.00	-32767.00	-32767.00	-32767.00	-32767.00	-32767.00	-32767.00	87.04	0.00	0.00	0.00	0.00	0.00	0.00	0.00	0.00	-32767.00	-32767.00	-32767.00
16:26:37	101.00	-32766.00	84.43	54.01	67.00	102.00	-32766.00	-32766.00	-32766.00	-32767.00	-32766.00	-32766.00	-32766.00	-32767.00	38.14	4.80	0.00	14.00	753.00	35.00	40.00	0.00	14.00	19.00	1.90	-32767.00	402.00	378.00	-32767.00	5.30	-32767.00	-32767.00	-32767.00	-32767.00	-32767.00	-32767.00	-32767.00	87.04	0.00	0.00	0.00	0.00	0.00	0.00	0.00	0.00	-32767.00	-32767.00	-32767.00
16:27:37	101.00	-32766.00	84.01	54.17	66.33	102.00	-32766.00	-32766.00	-32766.00	-32767.00	-32766.00	-32766.00	-32766.00	-32767.00	38.14	4.80	0.00	14.00	753.00	36.00	40.00	0.00	14.00	19.00	2.40	-32767.00	399.00	379.00	-32767.00	5.30	-32767.00	-32767.00	-32767.00	-32767.00	-32767.00	-32767.00	-32767.00	87.04	0.00	0.00	0.00	0.00	0.00	0.00	0.00	0.00	-32767.00	-32767.00	-32767.00
16:28:37	101.00	-32766.00	82.98	53.88	65.77	102.00	-32766.00	-32766.00	-32766.00	-32767.00	-32766.00	-32766.00	-32766.00	-32767.00	38.14	4.60	0.00	14.00	753.00	36.00	40.00	0.00	14.00	19.00	2.60	-32767.00	401.00	379.00	-32767.00	5.30	-32767.00	-32767.00	-32767.00	-32767.00	-32767.00	-32767.00	-32767.00	87.04	0.00	0.00	0.00	0.00	0.00	0.00	0.00	0.00	-32767.00	-32767.00	-32767.00
16:29:37	101.00	-32766.00	83.70	54.52	66.90	102.00	-32766.00	-32766.00	-32766.00	-32767.00	-32766.00	-32766.00	-32766.00	-32767.00	38.14	4.80	0.00	14.00	753.00	35.00	40.00	0.00	14.00	19.00	2.00	-32767.00	398.00	377.00	-32767.00	5.31	-32767.00	-32767.00	-32767.00	-32767.00	-32767.00	-32767.00	-32767.00	87.04	0.00	0.00	0.00	0.00	0.00	0.00	0.00	0.00	-32767.00	-32767.00	-32767.00
16:30:37	101.00	-32766.00	83.99	53.98	66.28	102.00	-32766.00	-32766.00	-32766.00	-32767.00	-32766.00	-32766.00	-32766.00	-32767.00	38.14	4.90	0.00	14.00	753.00	35.00	40.00	0.00	14.00	19.00	1.90	-32767.00	398.00	375.00	-32767.00	5.29	-32767.00	-32767.00	-32767.00	-32767.00	-32767.00	-32767.00	-32767.00	87.04	0.00	0.00	0.00	0.00	0.00	0.00	0.00	0.00	-32767.00	-32767.00	-32767.00
16:31:37	101.00	-32766.00	82.66	52.64	64.97	102.00	-32766.00	-32766.00	-32766.00	-32767.00	-32766.00	-32766.00	-32766.00	-32767.00	38.14	4.90	0.00	14.00	753.00	36.00	40.00	0.00	14.00	19.00	1.90	-32767.00	399.00	376.00	-32767.00	5.29	-32767.00	-32767.00	-32767.00	-32767.00	-32767.00	-32767.00	-32767.00	87.04	0.00	0.00	0.00	0.00	0.00	0.00	0.00	0.00	-32767.00	-32767.00	-32767.00
16:32:37	101.00	-32766.00	81.58	52.95	64.49	100.00	-32766.00	-32766.00	-32766.00	-32767.00	-32766.00	-32766.00	-32766.00	-32767.00	38.11	4.80	0.00	14.00	753.00	36.00	40.00	0.00	14.00	19.00	2.10	-32767.00	401.00	379.00	-32767.00	5.29	-32767.00	-32767.00	-32767.00	-32767.00	-32767.00	-32767.00	-32767.00	87.04	0.00	0.00	0.00	0.00	0.00	0.00	0.00	0.00	-32767.00	-32767.00	-32767.00
16:33:37	100.00	-32766.00	84.57	56.76	69.00	100.00	-32766.00	-32766.00	-32766.00	-32767.00	-32766.00	-32766.00	-32766.00	-32767.00	38.11	4.80	0.00	14.00	753.00	36.00	40.00	0.00	14.00	19.00	2.20	-32767.00	399.00	377.00	-32767.00	5.31	-32767.00	-32767.00	-32767.00	-32767.00	-32767.00	-32767.00	-32767.00	87.04	0.00	0.00	0.00	0.00	0.00	0.00	0.00	0.00	-32767.00	-32767.00	-32767.00
16:34:37	100.00	-32766.00	94.59	39.84	67.20	100.00	-32766.00	-32766.00	-32766.00	-32767.00	-32766.00	-32766.00	-32766.00	-32767.00	38.11	4.80	0.00	14.00	753.00	36.00	40.00	0.00	14.00	19.00	2.00	-32767.00	398.00	377.00	-32767.00	5.30	-32767.00	-32767.00	-32767.00	-32767.00	-32767.00	-32767.00	-32767.00	87.04	0.00	0.00	0.00	0.00	0.00	0.00	0.00	0.00	-32767.00	-32767.00	-32767.00
16:35:37	100.00	-32766.00	82.06	52.51	64.48	100.00	-32766.00	-32766.00	-32766.00	-32766.00	-32766.00	-32766.00	-32766.00	-32767.00	38.09	4.60	0.00	14.00	753.00	36.00	40.00	0.00	14.00	19.00	2.60	-32767.00	401.00	379.00	-32767.00	5.30	-32767.00	-32767.00	-32767.00	-32767.00	-32767.00	-32767.00	-32767.00	87.04	0.00	0.00	0.00	0.00	0.00	0.00	0.00	0.00	-32767.00	-32767.00	-32767.00
16:36:36	100.00	-32766.00	80.76	52.04	63.81	100.00	-32766.00	-32766.00	-32766.00	-32767.00	-32766.00	-32766.00	-32766.00	-32767.00	38.06	4.60	0.00	14.00	753.00	36.00	40.00	0.00	14.00	19.00	2.50	-32767.00	400.00	380.00	-32767.00	5.30	-32767.00	-32767.00	-32767.00	-32767.00	-32767.00	-32767.00	-32767.00	87.04	0.00	0.00	0.00	0.00	0.00	0.00	0.00	0.00	-32767.00	-32767.00	-32767.00
16:37:36	100.00	-32766.00	81.59	51.67	63.53	100.00	-32766.00	-32766.00	-32766.00	-32767.00	-32766.00	-32766.00	-32766.00	-32767.00	38.06	4.70	0.00	14.00	753.00	36.00	40.00	0.00	14.00	19.00	2.10	-32767.00	399.00	377.00	-32767.00	5.30	-32767.00	-32767.00	-32767.00	-32767.00	-32767.00	-32767.00	-32767.00	87.04	0.00	0.00	0.00	0.00	0.00	0.00	0.00	0.00	-32767.00	-32767.00	-32767.00
16:38:36	100.00	-32766.00	81.38	51.80	64.09	100.00	-32766.00	-32766.00	-32766.00	-32767.00	-32766.00	-32766.00	-32766.00	-32767.00	38.06	4.70	0.00	14.00	753.00	36.00	40.00	0.00	14.00	19.00	2.30	-32767.00	399.00	377.00	-32767.00	5.30	-32767.00	-32767.00	-32767.00	-32767.00	-32767.00	-32767.00	-32767.00	87.04	0.00	0.00	0.00	0.00	0.00	0.00	0.00	0.00	-32767.00	-32767.00	-32767.00
16:39:36	100.00	-32766.00	81.50	51.73	63.73	100.00	-32766.00	-32766.00	-32766.00	-32767.00	-32766.00	-32766.00	-32766.00	-32767.00	38.04	4.60	0.00	14.00	753.00	36.00	40.00	0.00	14.00	19.00	2.50	-32767.00	400.00	380.00	-32767.00	5.30	-32767.00	-32767.00	-32767.00	-32767.00	-32767.00	-32767.00	-32767.00	87.04	0.00	0.00	0.00	0.00	0.00	0.00	0.00	0.00	-32767.00	-32767.00	-32767.00
16:40:36	100.00	-32766.00	80.56	50.53	62.30	100.00	-32766.00	-32766.00	-32766.00	-32767.00	-32766.00	-32766.00	-32766.00	-32767.00	38.01	4.70	0.00	14.00	753.00	36.00	40.00	0.00	14.00	19.00	2.20	-32767.00	400.00	378.00	-32767.00	5.30	-32767.00	-32767.00	-32767.00	-32767.00	-32767.00	-32767.00	-32767.00	87.04	0.00	0.00	0.00	0.00	0.00	0.00	0.00	0.00	-32767.00	-32767.00	-32767.00
16:41:36	100.00	-32766.00	80.97	50.86	62.89	100.00	-32766.00	-32766.00	-32766.00	-32767.00	-32766.00	-32766.00	-32766.00	-32767.00	38.01	4.70	0.00	14.00	753.00	36.00	40.00	0.00	14.00	19.00	2.30	-32767.00	396.00	382.00	-32767.00	5.31	-32767.00	-32767.00	-32767.00	-32767.00	-32767.00	-32767.00	-32767.00	87.04	0.00	0.00	0.00	0.00	0.00	0.00	0.00	0.00	-32767.00	-32767.00	-32767.00
16:42:36	98.00	-32766.00	87.53	58.78	71.59	97.00	-32766.00	-32766.00	-32766.00	-32767.00	-32766.00	-32766.00	-32766.00	-32767.00	37.99	4.60	0.00	14.00	753.00	36.00	40.00	0.00	14.00	18.00	2.30	-32767.00	392.00	373.00	-32767.00	5.37	-32767.00	-32767.00	-32767.00	-32767.00	-32767.00	-32767.00	-32767.00	87.04	0.00	0.00	0.00	0.00	0.00	0.00	0.00	0.00	-32767.00	-32767.00	-32767.00
16:43:36	98.00	-32766.00	83.02	53.74	66.15	97.00	-32766.00	-32766.00	-32766.00	-32767.00	-32766.00	-32766.00	-32766.00	-32767.00	37.96	4.70	0.00	14.00	753.00	36.00	40.00	0.00	14.00	18.00	2.50	-32767.00	398.00	381.00	-32767.00	5.30	-32767.00	-32767.00	-32767.00	-32767.00	-32767.00	-32767.00	-32767.00	87.04	0.00	0.00	0.00	0.00	0.00	0.00	0.00	0.00	-32767.00	-32767.00	-32767.00
16:44:36	98.00	-32766.00	80.29	49.70	61.48	98.00	-32766.00	-32766.00	-32766.00	-32767.00	-32766.00	-32766.00	-32766.00	-32767.00	37.94	4.80	0.00	14.00	753.00	36.00	40.00	0.00	14.00	18.00	2.60	-32767.00	399.00	379.00	-32767.00	5.32	-32767.00	-32767.00	-32767.00	-32767.00	-32767.00	-32767.00	-32767.00	87.04	0.00	0.00	0.00	0.00	0.00	0.00	0.00	0.00	-32767.00	-32767.00	-32767.00
16:45:36	99.00	-32766.00	78.59	47.97	59.20	98.00	-32766.00	-32766.00	-32766.00	-32767.00	-32766.00	-32766.00	-32766.00	-32767.00	37.92	4.70	0.00	14.00	753.00	36.00	40.00	0.00	14.00	18.00	2.20	-32767.00	400.00	379.00	-32767.00	5.33	-32767.00	-32767.00	-32767.00	-32767.00	-32767.00	-32767.00	-32767.00	87.04	0.00	0.00	0.00	0.00	0.00	0.00	0.00	0.00	-32767.00	-32767.00	-32767.00
16:46:36	99.00	-32766.00	77.94	47.46	59.09	98.00	-32766.00	-32766.00	-32766.00	-32767.00	-32766.00	-32766.00	-32766.00	-32767.00	37.92	4.80	0.00	14.00	753.00	36.00	40.00	0.00	14.00	18.00	2.10	-32767.00	397.00	378.00	-32767.00	5.33	-32767.00	-32767.00	-32767.00	-32767.00	-32767.00	-32767.00	-32767.00	87.04	0.00	0.00	0.00	0.00	0.00	0.00	0.00	0.00	-32767.00	-32767.00	-32767.00
16:47:36	99.00	-32766.00	79.49	48.36	60.63	98.00	-32766.00	-32766.00	-32766.00	-32767.00	-32766.00	-32766.00	-32766.00	-32767.00	37.87	4.80	0.00	14.00	753.00	35.00	40.00	0.00	14.00	18.00	2.40	-32767.00	401.00	382.00	-32767.00	5.33	-32767.00	-32767.00	-32767.00	-32767.00	-32767.00	-32767.00	-32767.00	87.04	0.00	0.00	0.00	0.00	0.00	0.00	0.00	0.00	-32767.00	-32767.00	-32767.00
16:48:36	99.00	-32766.00	79.03	48.74	60.51	98.00	-32766.00	-32766.00	-32766.00	-32767.00	-32766.00	-32766.00	-32766.00	-32767.00	37.84	4.80	0.00	14.00	753.00	35.00	40.00	0.00	14.00	18.00	2.50	-32767.00	400.00	376.00	-32767.00	5.31	-32767.00	-32767.00	-32767.00	-32767.00	-32767.00	-32767.00	-32767.00	87.04	0.00	0.00	0.00	0.00	0.00	0.00	0.00	0.00	-32767.00	-32767.00	-32767.00
16:49:36	99.00	-32766.00	0.12	-0.08	0.02	0.00	-32766.00	-32766.00	-32766.00	-32767.00	-32766.00	-32766.00	-32766.00	-32767.00	37.84	4.90	0.00	14.00	753.00	35.00	40.00	0.00	14.00	18.00	2.30	-32767.00	399.00	378.00	-32767.00	5.30	-32767.00	-32767.00	-32767.00	-32767.00	-32767.00	-32767.00	-32767.00	87.04	0.00	0.00	0.00	0.00	0.00	0.00	0.00	0.00	-32767.00	-32767.00	-32767.00
16:50:36	99.00	-32766.00	-0.33	-0.52	-0.41	0.00	-32766.00	-32766.00	-32766.00	-32767.00	-32766.00	-32766.00	-32766.00	-32767.00	37.82	4.70	0.00	14.00	753.00	35.00	40.00	0.00	14.00	18.00	2.40	-32767.00	399.00	378.00	-32767.00	5.30	-32767.00	-32767.00	-32767.00	-32767.00	-32767.00	-32767.00	-32767.00	87.04	0.00	0.00	0.00	0.00	0.00	0.00	0.00	0.00	-32767.00	-32767.00	-32767.00
16:51:36	100.00	-32766.00	-0.33	-0.52	-0.42	0.00	-32766.00	-32766.00	-32766.00	-32767.00	-32766.00	-32766.00	-32766.00	-32767.00	37.80	4.80	0.00	14.00	753.00	35.00	40.00	0.00	14.00	18.00	2.10	-32767.00	396.00	376.00	-32767.00	5.30	-32767.00	-32767.00	-32767.00	-32767.00	-32767.00	-32767.00	-32767.00	87.04	0.00	0.00	0.00	0.00	0.00	0.00	0.00	0.00	-32767.00	-32767.00	-32767.00
16:52:36	100.00	-32766.00	-0.38	-0.55	-0.46	0.00	-32766.00	-32766.00	-32766.00	-32766.00	-32766.00	-32766.00	-32766.00	-32767.00	37.80	4.90	0.00	14.00	753.00	35.00	40.00	0.00	14.00	18.00	2.10	-32767.00	398.00	379.00	-32767.00	5.31	-32767.00	-32767.00	-32767.00	-32767.00	-32767.00	-32767.00	-32767.00	87.04	0.00	0.00	0.00	0.00	0.00	0.00	0.00	0.00	-32767.00	-32767.00	-32767.00
16:53:36	101.00	-32766.00	-0.26	-0.48	-0.37	0.00	-32766.00	-32766.00	-32766.00	-32767.00	-32766.00	-32766.00	-32766.00	-32767.00	37.77	4.80	0.00	14.00	753.00	35.00	40.00	0.00	14.00	18.00	2.50	-32767.00	401.00	374.00	-32767.00	5.30	-32767.00	-32767.00	-32767.00	-32767.00	-32767.00	-32767.00	-32767.00	87.04	0.00	0.00	0.00	0.00	0.00	0.00	0.00	0.00	-32767.00	-32767.00	-32767.00
16:54:36	101.00	-32766.00	-0.27	-0.60	-0.41	0.00	-32766.00	-32766.00	-32766.00	-32767.00	-32766.00	-32766.00	-32766.00	-32767.00	37.75	4.90	0.00	14.00	753.00	35.00	40.00	0.00	14.00	18.00	2.30	-32767.00	397.00	376.00	-32767.00	5.30	-32767.00	-32767.00	-32767.00	-32767.00	-32767.00	-32767.00	-32767.00	87.04	0.00	0.00	0.00	0.00	0.00	0.00	0.00	0.00	-32767.00	-32767.00	-32767.00
16:55:36	101.00	-32766.00	-0.37	-0.55	-0.45	0.00	-32766.00	-32766.00	-32766.00	-32767.00	-32766.00	-32766.00	-32766.00	-32767.00	37.72	5.00	0.00	14.00	753.00	34.00	39.00	0.00	14.00	18.00	2.00	-32767.00	399.00	375.00	-32767.00	5.30	-32767.00	-32767.00	-32767.00	-32767.00	-32767.00	-32767.00	-32767.00	87.04	0.00	0.00	0.00	0.00	0.00	0.00	0.00	0.00	-32767.00	-32767.00	-32767.00
16:56:36	101.00	-32766.00	-0.33	-0.54	-0.43	0.00	-32766.00	-32766.00	-32766.00	-32767.00	-32766.00	-32766.00	-32766.00	-32767.00	37.72	4.90	0.00	14.00	753.00	35.00	39.00	0.00	14.00	18.00	2.40	-32767.00	401.00	379.00	-32767.00	5.29	-32767.00	-32767.00	-32767.00	-32767.00	-32767.00	-32767.00	-32767.00	87.04	0.00	0.00	0.00	0.00	0.00	0.00	0.00	0.00	-32767.00	-32767.00	-32767.00
16:57:36	101.00	-32766.00	-0.30	-0.49	-0.39	0.00	-32766.00	-32766.00	-32766.00	-32767.00	-32766.00	-32766.00	-32766.00	-32767.00	37.70	4.90	0.00	14.00	753.00	34.00	39.00	0.00	14.00	18.00	2.60	-32767.00	400.00	379.00	-32767.00	5.30	-32767.00	-32767.00	-32767.00	-32767.00	-32767.00	-32767.00	-32767.00	87.04	0.00	0.00	0.00	0.00	0.00	0.00	0.00	0.00	-32767.00	-32767.00	-32767.00
16:58:36	96.00	-32766.00	-0.26	-0.44	-0.34	0.00	-32766.00	-32766.00	-32766.00	-32767.00	-32766.00	-32766.00	-32766.00	-32767.00	37.70	2.80	0.00	14.00	753.00	36.00	39.00	0.00	14.00	18.00	2.40	-32767.00	396.00	383.00	-32767.00	5.31	-32767.00	-32767.00	-32767.00	-32767.00	-32767.00	-32767.00	-32767.00	87.04	0.00	0.00	0.00	0.00	0.00	0.00	0.00	0.00	-32767.00	-32767.00	-32767.00
16:59:36	-32766.00	-32766.00	-0.22	-0.41	-0.31	0.00	-32766.00	-32766.00	-32766.00	-32767.00	-32766.00	-32766.00	-32766.00	-32767.00	37.70	1.30	0.00	14.00	753.00	40.00	41.00	0.00	14.00	19.00	2.40	-32767.00	399.00	383.00	-32767.00	5.30	-32767.00	-32767.00	-32767.00	-32767.00	-32767.00	-32767.00	-32767.00	87.04	0.00	0.00	0.00	0.00	0.00	0.00	0.00	0.00	-32767.00	-32767.00	-32767.00
17:00:36	-32766.00	-32766.00	-0.19	-0.38	-0.28	0.00	-32766.00	-32766.00	-32766.00	-32767.00	-32766.00	-32766.00	-32766.00	-32767.00	24.09	0.90	0.00	14.00	753.00	42.00	42.00	0.00	14.00	19.00	2.40	-32767.00	401.00	384.00	-32767.00	5.38	-32767.00	-32767.00	-32767.00	-32767.00	-32767.00	-32767.00	-32767.00	87.04	0.00	0.00	0.00	0.00	0.00	0.00	0.00	0.00	-32767.00	-32767.00	-32767.00
17:01:36	-32766.00	-32766.00	-0.15	-0.36	-0.24	0.00	-32766.00	-32766.00	-32766.00	-32767.00	-32766.00	-32766.00	-32766.00	-32767.00	19.71	0.90	0.00	0.00	753.00	46.00	67.00	0.00	12.00	19.00	2.40	-32767.00	392.00	382.00	-32767.00	3.81	-32767.00	-32767.00	-32767.00	-32767.00	-32767.00	-32767.00	-32767.00	87.04	0.00	0.00	0.00	0.00	0.00	0.00	0.00	0.00	-32767.00	-32767.00	-32767.00
[truncated: 12 more columns]
