# Supplementary material for: The unsuitability of implantable Doppler probes for the early detection of renal vascular complications – a porcine model for prevention of renal transplant loss
Source: PLoS One. 2017 May 25;12(5):e0178301. doi: 10.1371/journal.pone.0178301 (PMC5444816; doi:10.1371/journal.pone.0178301)
Supplement: S1 Data — (ZIP) [file pone.0178301.s001.zip › Supporting Information/Art. 4 d. 19.09.13/An├astesiskema d. 19.09.13.csv]

Anæstesiskema Gris nr. 20 art 4
Gris på leje kl. 08.25
Vægt: 38.95						t=0	30	60	90	120	150	180	210	240	270	300
Tidspunkt	08.30	09.00	09.30	10.00	10.30	11.30	12.00	12.30	13.00	13.30	14.00	14.30	15.00	15.30	16.00	16.30
Medicin
Fentanyl Bolus - 10 mL			10		10				10
Fentanyl - 10 ml/h			15								20
Cefuroxim 750 mg
S-ketamin + dormicum 7+3 mL
S-ketamin
Saltvand - 500 mL/h														750
Glukose:
Respirator
MAC - 1,1-1,4	1,5	1,1	1,3	1,4	1,5	1,4	1,4	1,4	1,4	1,4	1,4	1,4	1,4	1,4	1,4	1,4
E-CO2	4,7	5,6	5,5	4,8	4,5	4,7	4,8	5,1	5,1	0,54	4,9	5	4,9	4,7	4,8	4,6
TV - 400 mL
RF - 12			14			12
Værdier
Blodtryk Sys				97	95	104	103	104	98	99	95	88	87	81	84	84
Blodtryk dia				60	62	71	71	70	67	67	64	61	58	58	56	55
MAP				74	75	86	85	86	81	80	77	73	70	68	69	67
Puls	64	74	133	105	103	101	101	101	106	111	110	109	107	105	103	100
SAT-O2	100	100	100	100	100	100	100	100	100	100	100	100	100	100	100	100
Temperatur	37,2	37,1	36,1	36,4	36,1	36,8	37,4	37,9	38,3	38,5	38,4	38,3	38,2	38,2	38,2	38,1
Diurese - Ve							48	58	57	50	5	0	0	0	0	0
Diurese - Hø							33	48	51	54	70	88	68	62	72
A-gas
pH				7,431	7,464	7,471	7,465	7,464	7,451	7,459	7,449	7,468	7,449	7,443	7,446
pO2				18,7	22,2	21,2	21,1	21,8	22,1	22,3	22,3	22,5	22,8	23,2	22,4
pCO2				5,52	5,05	5,19	5,15	5,16	5,39	5,15	5,31	4,87	5,13	5,222	5,06
Base excess				3,1	3,2	4,4	3,8	3,7	3,9	3,3	3,4	2,6	2,6	2,5	2
HCO3				27,1	27,5	28,5	28	27,9	27,9	27,5	27,5	27	26,8	26,8	26,4
Na				139	139	139	140	139	139	139	139	139	140	139	139
K				3,4	3,5	3,8	3,9	4	4	4	4	3,9	4	4,1	4
Glu				7,6	7,8	6,4	5,7	5,6	5,8	5,9	6,1	5,9	5,8	5,7	5,4
Lac				1,9	1,5	1	0,8	0,7	0,7	0,7	0,7	0,7	0,7	0,7	0,7
Bemærkninger
Flow
Ven cook død 14.45
Art cook død 13.45
