# Supplementary material for: The unsuitability of implantable Doppler probes for the early detection of renal vascular complications – a porcine model for prevention of renal transplant loss
Source: PLoS One. 2017 May 25;12(5):e0178301. doi: 10.1371/journal.pone.0178301 (PMC5444816; doi:10.1371/journal.pone.0178301)
Supplement: S1 Data — (ZIP) [file pone.0178301.s001.zip › Supporting Information/Kontrol 1 d. 03.06.13/An├astesiskema d.03.06.xlsx]

## Sheet: Sheet1
Anæstesiskema Gris nr. K1
Gris på leje kl. 8.20
Vægt: 41,1									t=0	30	60	90	120	150	180	210	240	270	300	330	360	390	420	450	480
Tidspunkt	08:30:00	09:00:00	09:30:00	10:00:00	10:30:00	11:00:00	11:30:00	12:00:00	12:15:00	12:45:00	13:15:00	13:45:00	14:15:00	14:45:00	15:15:00	15:45:00	16:15:00	16:45:00	17:15:00	17:45:00	18:15:00	18:45:00	19:15:00	19:45:00	20:15:00
Medicin
Fentanyl Bolus - 10 mL	1										5 mL										5 mL			7 mL
Fentanyl - 10 ml/h
Cefuroxim 750 mg	1
S-ketamin + dormicum 7+3 mL	1
S-ketamin
Saltvand - 500 mL/h	1
Glukose:
Respirator
MAC - 1,1-1,4	1	1	1.2	1.1	1.2	1.2	1.2	1.1	1.1	1.1	1.3	1.2	1.2	1.2	1.2	1.2	1.2	1.2	1.2	1.2	1.2	1.2	1.2	1.2	1.5
E-CO2	6	5.4	5.5	5.2	5.1	4.8	4.9	5	5.2	5.3	4.8	4.8	5.2	5.2	5.3	5.1	5.1	5.1	5.2	5.1	5.2	5.3	5.4	5.1	5.4
TV - 400 mL
RF - 12		14	14	14	14	14	14	14	14	14	14	14	14	14	14	14	14	14	14	14	14	14	14	14	14
Værdier
Blodtryk Sys				94	96	99	101	109	98	107	101	94	94	93	97	95	94	93	94	92	100	95	101	101	102
Blodtryk Dia				65	64	69	71	79	61	76	65	71	64	61	64	61	55	53	53	51	59	52	59	56	57
MAP				82	80	86	88	95	80	92	83	83	77	76	78	76	72	70	71	69	77	69	77	74	75
Puls		68	77	80	81	85	87	92	90	88	87	86	87	87	88	87	89	87	90	89	105	106	105	105	112
SAT-O2		100	100	100	100	100	100	100	100	100	100	100	100	100	100	100	100	100	100	100	100	100	100	100	100
Temperatur		37.1	36.9	36.6	36.4	36.2	36.1	36.6	36.8	37.2	37.5	37.8	38.1	38.4	38.6	38.8	38.9	39.1	39.2	39.3	39.5	39.6	39.7	39.8	39.9
Diurese - Ve										0	0	0	9	16	18	21	21	25	25	26	32	16	47	51	37
Diurese - Hø										25	54	43	46	49	47	57	57	60	54	46	47	54	47	55	46
A-gas
pH				7.4		7.4	7.4	7.4	7.39	7.38	7.41	7.4	7.4	7.39	7.4	7.41	7.42	7.41	7.42	7.41	7.413	7.42	7.42	7.43	7.42
pO2
pCO2				5.32		5.32	5.58	5.63	5.62	5.73	5.29	5.31	5.38	5.67	5.47	5.15	5.38	5.43	5.33	5.41	5.33	5.13	5	4.81	5.12
Base excess				0.4		0.8	0.8	1.1	0.8	0.3	0.6	0.2	0.4	1	0.6	-0.1	1.5	1.2	1.2	1.1	0.9	0.6	0.1	-0.3	0.2
HCO3				24.8		25.2	25.1	25.3	25.1	24.6	25	24.6	24.7	25.2	24.4	24.4	25.8	25.4	25.5	25.4	25.2	25	24.6	24.3	24.6
Na				139		139	138	138	138	139	139	139	139	138	139	139	139	139	139	139	139	140	140	140	140
K				3.8		4.1	4.3	4.5	4.5	4.6	4.6	4.7	4.7	4.7	4.7	4.8	4.8	4.7	4.7	4.7	4.6	4.5	4.3	4.3	4.3
Glu				5.3		5.4	5.6	5.8	6.1	6.1	6.3	6.5	6.3	6.2	6	5.9	5.8	5.7	5.6	5.6	5.5	5.4	5.4	5.4	5.4
Lac				0.7		0.5	0.5	0.6	0.5	0.5	0.5	0.5	0.5	0.5	0.5	0.5	0.5	0.5	0.5	0.5	0.5	0.5	0.5	0.5	0.5
Bemærkninger
Flow

## Sheet: Flow
kl.	T=	Flow
12:15:00	0	68
12:30:00	15	76
12:45:00	30	77
13:00:00	45	43
13:15:00	60	104
13:30:00	75	94
13:45:00	90	81
14:00:00	105	196
14:15:00	120	223
14:30:00	135	218
14:45:00	150	211
15:00:00	165	214
15:15:00	180
15:30:00	195	222
15:45:00	210	227
16:00:00	225	220
16:15:00	240	226
16:30:00	255	223
16:45:00	270	218
17:00:00	285	222
17:15:00	300	217
17:30:00	315	214
17:45:00	330	221
18:00:00	345	219
18:15:00	360	226
18:30:00	375	226
18:45:00	390	215
19:00:00	405	233
19:15:00	420	254
19:30:00	435	237
19:45:00	450	181
20:00:00	465
20:15:00	480	195
