# Supplementary material for: The unsuitability of implantable Doppler probes for the early detection of renal vascular complications – a porcine model for prevention of renal transplant loss
Source: PLoS One. 2017 May 25;12(5):e0178301. doi: 10.1371/journal.pone.0178301 (PMC5444816; doi:10.1371/journal.pone.0178301)
Supplement: S1 Data — (ZIP) [file pone.0178301.s001.zip › Supporting Information/Kontrol 1 d. 03.06.13/CAM 03.06.asc]

03-06-2013 08:27:46	Trend	1370248066
Time	HR	P1sys	P1dia	P1mean	PR(P1)	T1	SpO2	PR(SpO2)	SpO2_ir	EtCO2	RR(CO2)	Pamb	FeO2	FiO2	FeAA	FiAA	MAC	RR(Spiro)	Ppeak	PEEP	TVinsp	TVexp	MVexp	Pmean	MVinsp	PEEPe	FeBal	FiBal	MACage
08:27:46	-32767,00	-32766,00	-32766,00	-32766,00	-32767,00	22,88	-32767,00	-32766,00	-32766,00	5,80	12,00	761,00	36,00	43,00	2,20	2,40	1,07	12,00	18,00	2,70	396,00	384,00	4,68	8,00	4,80	2,70	56,00	54,60	1,07
08:27:54	-32767,00	-32766,00	-32766,00	-32766,00	-32767,00	22,91	-32767,00	-32766,00	-32766,00	5,80	12,00	761,00	37,00	43,00	2,20	2,40	1,07	12,00	17,00	2,70	397,00	390,00	4,63	8,00	4,76	2,70	55,00	54,60	1,07
08:27:57	-32767,00	-32766,00	-32766,00	-32766,00	-32767,00	22,92	-32767,00	-32766,00	-32766,00	5,80	12,00	761,00	36,00	43,00	2,10	2,40	1,02	12,00	18,00	2,50	409,00	386,00	4,67	8,00	4,80	2,50	56,10	54,60	1,02
08:32:57	-32767,00	-32766,00	-32766,00	-32766,00	-32767,00	22,94	-32767,00	-32766,00	-32766,00	5,80	12,00	761,00	37,00	43,00	2,10	2,30	1,02	12,00	17,00	2,70	402,00	402,00	4,72	8,00	4,84	2,70	55,10	54,70	1,02
08:37:57	-32767,00	-32766,00	-32766,00	-32766,00	-32767,00	23,04	-32767,00	-32766,00	-32766,00	5,40	14,00	761,00	37,00	42,00	2,10	2,30	1,02	14,00	18,00	2,40	398,00	386,00	5,51	8,00	5,61	2,40	55,50	55,70	1,02
08:42:57	-32767,00	-32766,00	-32766,00	-32766,00	-32767,00	23,01	-32767,00	-32766,00	-32766,00	5,30	14,00	763,00	37,00	43,00	2,00	2,20	0,97	14,00	18,00	2,90	401,00	394,00	5,50	8,00	5,61	2,90	55,70	54,80	0,97
08:47:57	-32767,00	-32766,00	-32766,00	-32766,00	-32767,00	23,08	-32767,00	-32766,00	-32766,00	5,40	14,00	763,00	35,00	39,00	2,00	2,20	0,97	14,00	19,00	2,70	407,00	426,00	5,56	8,00	5,57	2,70	57,60	58,80	0,97
08:52:57	-32767,00	-32766,00	-32766,00	-32766,00	-32767,00	23,03	-32767,00	-32766,00	-32766,00	5,40	14,00	763,00	34,00	39,00	2,00	2,20	0,97	14,00	17,00	2,50	401,00	395,00	5,49	8,00	5,60	2,50	58,60	58,80	0,97
08:57:57	-32767,00	-32766,00	-32766,00	-32766,00	-32767,00	23,36	-32767,00	-32766,00	-32766,00	5,30	14,00	763,00	34,00	39,00	2,10	2,20	1,02	14,00	19,00	2,40	397,00	396,00	5,51	8,00	5,58	2,40	58,60	58,80	1,02
09:02:57	-32766,00	-32766,00	-32766,00	-32766,00	-32767,00	37,06	-32767,00	-32766,00	-32766,00	5,30	14,00	763,00	34,00	38,00	2,20	2,40	1,07	14,00	19,00	2,30	401,00	395,00	5,56	8,00	5,64	2,30	58,50	59,60	1,07
09:07:57	69,00	-32766,00	-32766,00	-32766,00	-32767,00	37,09	100,00	69,00	0,81	5,20	14,00	763,00	34,00	38,00	2,30	2,50	1,12	14,00	19,00	2,40	403,00	399,00	5,54	8,00	5,61	2,40	58,50	59,50	1,12
09:12:57	71,00	-32766,00	-32766,00	-32766,00	-32767,00	37,09	100,00	71,00	0,59	5,30	14,00	763,00	34,00	38,00	2,30	2,50	1,12	14,00	21,00	2,30	413,00	396,00	5,46	9,00	5,51	2,30	58,40	59,50	1,12
09:17:57	72,00	-32766,00	-32766,00	-32766,00	-32767,00	37,04	100,00	72,00	0,55	5,10	14,00	763,00	34,00	38,00	2,10	2,30	1,02	14,00	19,00	2,30	396,00	392,00	5,55	8,00	5,60	2,30	58,80	59,70	1,02
09:22:57	68,00	-32766,00	-32766,00	-32766,00	-32767,00	37,01	100,00	68,00	0,67	5,10	14,00	763,00	34,00	39,00	1,90	2,00	0,92	14,00	18,00	2,60	395,00	390,00	5,52	8,00	5,59	2,60	59,00	59,00	0,92
09:27:57	75,00	126,63	119,58	120,75	0,00	36,92	100,00	75,00	0,58	5,10	14,00	763,00	34,00	38,00	1,60	1,60	0,78	14,00	22,00	2,30	414,00	413,00	5,59	9,00	5,59	2,30	59,30	60,40	0,78
09:32:57	79,00	217,61	215,31	216,34	78,00	36,85	100,00	79,00	0,54	5,10	14,00	763,00	34,00	39,00	2,00	2,20	0,97	14,00	22,00	2,20	400,00	396,00	5,56	9,00	5,62	2,20	58,90	58,80	0,97
09:37:57	85,00	87,72	77,72	83,57	85,00	36,80	100,00	82,00	0,49	5,00	14,00	763,00	33,00	37,00	2,10	2,30	1,02	14,00	21,00	1,90	401,00	396,00	5,55	9,00	5,61	1,90	59,90	60,70	1,02
09:42:57	84,00	98,38	63,80	82,10	85,00	36,76	100,00	84,00	0,41	5,10	14,00	763,00	33,00	37,00	2,20	2,40	1,07	14,00	22,00	2,20	400,00	395,00	5,54	9,00	5,61	2,20	59,70	60,60	1,07
09:47:57	83,00	99,72	65,81	83,63	83,00	36,71	100,00	83,00	0,43	5,10	14,00	763,00	33,00	37,00	2,20	2,40	1,07	14,00	24,00	2,30	405,00	399,00	5,57	10,00	5,63	2,30	59,70	60,60	1,07
09:52:57	80,00	95,32	66,02	82,60	80,00	36,71	100,00	80,00	0,49	5,00	14,00	763,00	33,00	37,00	2,30	2,40	1,12	14,00	24,00	2,10	406,00	399,00	5,51	10,00	5,60	2,10	59,70	60,60	1,12
09:57:57	80,00	95,28	65,37	82,36	79,00	36,66	100,00	80,00	0,51	4,90	14,00	763,00	33,00	37,00	2,30	2,40	1,12	14,00	23,00	2,30	395,00	389,00	5,51	10,00	5,60	2,30	59,80	60,50	1,12
10:02:57	80,00	96,22	65,16	82,78	79,00	36,62	100,00	80,00	0,50	5,00	14,00	763,00	32,00	37,00	2,30	2,50	1,12	14,00	23,00	2,10	401,00	395,00	5,51	10,00	5,60	2,10	60,70	60,50	1,12
10:07:57	80,00	93,92	67,74	82,96	80,00	36,60	100,00	80,00	0,52	4,90	14,00	763,00	33,00	37,00	2,30	2,50	1,12	14,00	23,00	2,40	399,00	392,00	5,51	10,00	5,60	2,40	59,80	60,50	1,12
10:12:57	79,00	94,38	65,67	81,49	80,00	36,57	100,00	79,00	0,53	4,90	14,00	763,00	32,00	37,00	2,30	2,50	1,12	14,00	23,00	1,90	403,00	396,00	5,51	10,00	5,60	1,90	60,80	60,50	1,12
10:17:57	80,00	96,80	68,52	83,95	81,00	36,53	100,00	80,00	0,53	4,90	14,00	763,00	33,00	37,00	2,30	2,50	1,12	14,00	23,00	2,30	403,00	395,00	5,53	10,00	5,62	2,30	59,80	60,50	1,12
10:22:57	82,00	97,05	68,28	84,24	82,00	36,49	100,00	82,00	0,53	4,80	14,00	763,00	33,00	37,00	2,40	2,50	1,17	14,00	23,00	2,00	404,00	396,00	5,53	10,00	5,61	2,00	59,80	60,50	1,17
10:27:57	81,00	97,25	63,36	80,88	81,00	36,46	100,00	81,00	0,55	4,90	14,00	763,00	33,00	37,00	2,40	2,50	1,17	14,00	23,00	2,50	402,00	395,00	5,52	10,00	5,60	2,50	59,70	60,50	1,17
10:32:57	80,00	94,65	62,22	79,22	80,00	36,42	100,00	80,00	0,57	4,80	14,00	763,00	33,00	37,00	2,40	2,50	1,17	14,00	23,00	2,40	396,00	393,00	5,52	10,00	5,60	2,40	59,80	60,50	1,17
10:37:57	80,00	96,18	64,12	80,60	81,00	36,40	100,00	80,00	0,57	4,80	14,00	763,00	33,00	37,00	2,40	2,50	1,17	14,00	23,00	1,70	399,00	391,00	5,49	10,00	5,57	1,70	59,80	60,40	1,17
10:42:57	81,00	96,62	63,98	81,19	82,00	36,37	100,00	81,00	0,57	4,90	14,00	764,00	33,00	37,00	2,40	2,50	1,17	14,00	23,00	2,50	403,00	393,00	5,53	10,00	5,61	2,50	59,70	60,40	1,17
10:47:57	81,00	97,39	65,34	82,75	82,00	36,31	100,00	81,00	0,56	4,80	14,00	764,00	33,00	37,00	2,40	2,50	1,17	14,00	23,00	2,00	399,00	393,00	5,52	10,00	5,60	2,00	59,80	60,40	1,17
10:52:57	82,00	98,53	67,21	84,32	81,00	36,28	100,00	82,00	0,55	4,80	14,00	764,00	33,00	37,00	2,40	2,50	1,17	14,00	23,00	2,00	400,00	396,00	5,55	10,00	5,61	2,00	59,80	60,40	1,17
10:57:57	84,00	108,77	60,86	86,02	75,00	36,26	100,00	84,00	0,54	4,90	14,00	764,00	33,00	37,00	2,40	2,50	1,17	14,00	22,00	2,30	398,00	393,00	5,54	9,00	5,61	2,30	59,70	60,40	1,17
11:02:57	85,00	98,59	67,77	84,49	86,00	36,21	100,00	85,00	0,54	4,80	14,00	764,00	33,00	37,00	2,40	2,50	1,17	14,00	22,00	2,40	401,00	394,00	5,55	9,00	5,61	2,40	59,80	60,40	1,17
11:07:57	85,00	98,40	68,12	84,73	86,00	36,17	100,00	85,00	0,53	4,70	14,00	764,00	33,00	37,00	2,40	2,50	1,17	14,00	22,00	2,50	400,00	396,00	5,55	9,00	5,61	2,50	59,90	60,40	1,17
11:12:57	86,00	99,92	70,22	86,68	86,00	36,15	100,00	86,00	0,52	4,90	14,00	764,00	33,00	37,00	2,40	2,50	1,17	14,00	22,00	2,00	398,00	396,00	5,54	10,00	5,59	2,00	59,70	60,40	1,17
11:17:57	86,00	107,90	67,25	85,71	89,00	36,12	100,00	86,00	0,52	4,80	14,00	764,00	33,00	37,00	2,40	2,50	1,17	14,00	22,00	2,40	399,00	395,00	5,55	9,00	5,60	2,40	59,80	60,40	1,17
11:22:57	87,00	99,18	68,70	85,60	86,00	36,10	100,00	87,00	0,53	4,80	14,00	764,00	33,00	37,00	2,40	2,50	1,17	14,00	22,00	2,40	399,00	398,00	5,55	9,00	5,60	2,40	59,80	60,40	1,17
11:27:57	87,00	100,32	70,12	86,76	88,00	36,10	100,00	87,00	0,52	4,90	14,00	764,00	33,00	37,00	2,40	2,50	1,17	14,00	22,00	2,00	397,00	394,00	5,55	9,00	5,60	2,00	59,70	60,40	1,17
11:32:57	88,00	102,73	72,22	88,88	88,00	36,17	100,00	88,00	0,50	4,90	14,00	764,00	33,00	37,00	2,40	2,60	1,17	14,00	22,00	2,30	400,00	399,00	5,56	9,00	5,60	2,30	59,70	60,30	1,17
11:37:57	89,00	105,27	75,52	92,02	90,00	36,26	100,00	89,00	0,50	4,90	14,00	764,00	32,00	37,00	2,20	2,20	1,07	14,00	22,00	2,40	400,00	400,00	5,58	9,00	5,60	2,40	60,90	60,70	1,07
11:42:57	89,00	107,02	76,76	93,52	88,00	36,35	100,00	89,00	0,47	5,00	14,00	764,00	32,00	37,00	2,20	2,30	1,07	14,00	22,00	2,20	398,00	394,00	5,56	9,00	5,60	2,20	60,80	60,60	1,07
11:52:56	90,00	108,49	77,64	94,51	90,00	36,55	100,00	90,00	0,47	4,90	14,00	764,00	32,00	37,00	2,20	2,30	1,07	14,00	22,00	1,90	401,00	397,00	5,57	9,00	5,60	1,90	60,90	60,60	1,07
11:57:56	91,00	108,55	78,40	94,87	92,00	36,62	100,00	91,00	0,47	5,00	14,00	764,00	32,00	37,00	2,20	2,30	1,07	14,00	22,00	2,40	401,00	399,00	5,57	9,00	5,60	2,40	60,80	60,60	1,07
12:02:56	92,00	282,80	282,10	282,43	0,00	36,64	100,00	92,00	0,46	4,90	14,00	764,00	32,00	37,00	2,20	2,30	1,07	14,00	22,00	2,10	400,00	398,00	5,58	9,00	5,60	2,10	60,90	60,60	1,07
12:07:56	91,00	119,90	112,74	116,44	93,00	36,69	100,00	91,00	0,47	5,00	14,00	764,00	32,00	37,00	2,20	2,30	1,07	14,00	21,00	2,00	400,00	396,00	5,56	9,00	5,60	2,00	60,80	60,60	1,07
12:12:56	91,00	127,17	123,02	125,31	88,00	36,78	100,00	91,00	0,49	5,10	14,00	764,00	32,00	37,00	2,20	2,30	1,07	14,00	21,00	2,20	400,00	396,00	5,57	9,00	5,60	2,20	60,70	60,60	1,07
12:17:56	89,00	157,74	155,41	156,49	91,00	36,82	100,00	89,00	0,42	5,10	14,00	764,00	32,00	37,00	2,20	2,30	1,07	14,00	21,00	2,20	400,00	398,00	5,57	9,00	5,60	2,20	60,70	60,60	1,07
12:22:56	-32767,00	137,70	126,87	132,50	91,00	36,89	100,00	-32767,00	-32766,00	5,20	14,00	764,00	32,00	36,00	2,20	2,30	1,07	14,00	21,00	2,20	401,00	398,00	5,57	9,00	5,60	2,20	60,60	61,60	1,07
12:27:56	87,00	109,62	76,78	94,14	88,00	36,94	100,00	87,00	1,82	5,00	14,00	764,00	32,00	37,00	2,20	2,30	1,07	14,00	21,00	2,40	401,00	399,00	5,58	9,00	5,60	2,40	60,80	60,60	1,07
12:32:56	86,00	110,13	76,85	94,23	87,00	37,01	100,00	86,00	1,84	5,10	14,00	764,00	32,00	37,00	2,20	2,30	1,07	14,00	21,00	2,40	398,00	396,00	5,58	9,00	5,60	2,40	60,70	60,60	1,07
12:37:56	86,00	110,35	76,33	94,59	87,00	37,09	100,00	86,00	1,89	5,10	14,00	764,00	32,00	36,00	2,20	2,30	1,07	14,00	21,00	2,40	399,00	399,00	5,59	9,00	5,60	2,40	60,70	61,60	1,07
12:42:56	88,00	109,54	74,22	92,76	88,00	37,13	100,00	88,00	1,89	5,20	14,00	763,00	31,00	36,00	2,20	2,30	1,07	14,00	21,00	2,40	398,00	396,00	5,58	9,00	5,60	2,40	61,60	61,60	1,07
12:47:56	89,00	108,25	73,47	92,05	89,00	37,18	100,00	89,00	1,87	5,20	14,00	763,00	31,00	36,00	2,20	2,30	1,07	14,00	21,00	2,30	402,00	398,00	5,58	9,00	5,60	2,30	61,60	61,60	1,07
12:52:56	89,00	106,10	71,12	88,55	90,00	37,25	100,00	89,00	1,94	5,40	14,00	763,00	31,00	36,00	2,20	2,30	1,07	14,00	20,00	2,30	399,00	395,00	5,63	9,00	5,64	2,30	61,40	61,50	1,07
12:57:56	89,00	103,80	74,02	89,89	91,00	37,29	100,00	89,00	1,86	5,50	14,00	763,00	29,00	34,00	1,80	1,70	0,87	14,00	21,00	1,90	400,00	401,00	5,62	9,00	5,60	1,90	63,70	64,30	0,87
13:02:56	91,00	97,73	67,03	82,70	92,00	37,36	100,00	91,00	1,93	5,20	14,00	763,00	30,00	36,00	2,70	2,90	1,31	14,00	23,00	2,40	448,00	451,00	6,32	10,00	6,31	2,40	62,10	61,10	1,31
13:07:56	89,00	94,17	66,82	81,29	90,00	37,41	100,00	89,00	1,88	5,00	14,00	763,00	31,00	36,00	2,80	3,00	1,36	14,00	23,00	2,30	450,00	452,00	6,31	10,00	6,30	2,30	61,20	61,00	1,36
13:12:56	88,00	91,85	68,87	81,42	88,00	37,48	100,00	88,00	1,81	4,80	14,00	763,00	31,00	36,00	2,90	3,10	1,41	14,00	23,00	2,50	451,00	452,00	6,33	10,00	6,30	2,50	61,30	60,90	1,41
13:17:56	87,00	102,68	68,87	85,79	86,00	37,53	100,00	87,00	1,76	4,80	14,00	763,00	31,00	36,00	2,60	2,70	1,26	14,00	23,00	2,00	449,00	452,00	6,35	10,00	6,30	2,00	61,60	61,30	1,26
13:22:56	87,00	208,03	206,29	207,22	0,00	37,58	100,00	87,00	1,82	4,70	14,00	763,00	31,00	36,00	2,60	2,60	1,26	14,00	23,00	2,60	452,00	455,00	6,36	10,00	6,31	2,60	61,70	61,40	1,26
13:27:56	87,00	95,23	86,81	91,81	88,00	37,63	100,00	87,00	1,84	4,80	14,00	763,00	31,00	36,00	2,50	2,60	1,21	14,00	23,00	2,20	452,00	455,00	6,35	10,00	6,30	2,20	61,70	61,40	1,21
13:32:56	87,00	97,67	87,52	93,16	86,00	37,68	100,00	87,00	1,84	4,80	14,00	763,00	31,00	36,00	2,50	2,60	1,21	14,00	23,00	2,00	446,00	450,00	6,35	10,00	6,30	2,00	61,70	61,40	1,21
13:37:56	86,00	101,31	79,35	89,66	87,00	37,70	100,00	86,00	1,81	4,70	14,00	763,00	31,00	36,00	2,50	2,60	1,21	14,00	23,00	2,50	450,00	453,00	6,36	10,00	6,29	2,50	61,80	61,40	1,21
13:42:56	86,00	95,60	73,90	85,49	85,00	37,75	100,00	86,00	1,88	4,80	14,00	763,00	31,00	36,00	2,50	2,60	1,21	14,00	22,00	2,00	448,00	449,00	6,35	10,00	6,31	2,00	61,70	61,40	1,21
13:47:56	86,00	116,46	111,82	114,19	85,00	37,77	100,00	86,00	1,94	4,90	14,00	763,00	31,00	36,00	2,50	2,60	1,21	14,00	22,00	2,50	451,00	453,00	6,35	10,00	6,31	2,50	61,60	61,40	1,21
13:52:56	86,00	96,64	68,15	81,31	87,00	37,84	100,00	86,00	2,04	5,00	14,00	763,00	30,00	36,00	2,50	2,60	1,21	14,00	22,00	2,20	449,00	452,00	6,32	10,00	6,30	2,20	62,50	61,40	1,21
13:57:56	87,00	96,00	66,02	79,88	87,00	37,92	100,00	87,00	2,04	5,10	14,00	763,00	30,00	36,00	2,50	2,60	1,21	14,00	22,00	2,00	453,00	453,00	6,33	10,00	6,30	2,00	62,40	61,40	1,21
14:02:56	87,00	95,97	64,74	78,85	86,00	37,96	100,00	87,00	2,07	5,10	14,00	763,00	30,00	36,00	2,50	2,60	1,21	14,00	22,00	2,30	451,00	457,00	6,33	10,00	6,30	2,30	62,40	61,40	1,21
14:07:56	87,00	95,41	64,67	78,65	87,00	38,04	100,00	87,00	2,07	5,00	14,00	763,00	30,00	36,00	2,50	2,50	1,21	14,00	22,00	2,50	448,00	455,00	6,33	10,00	6,30	2,50	62,50	61,50	1,21
14:12:56	87,00	95,27	64,15	78,11	87,00	38,09	100,00	87,00	2,07	5,20	14,00	763,00	30,00	36,00	2,50	2,60	1,21	14,00	22,00	1,90	449,00	448,00	6,32	10,00	6,30	1,90	62,30	61,40	1,21
14:17:56	87,00	90,08	85,07	87,48	90,00	38,16	100,00	87,00	2,13	5,20	14,00	763,00	30,00	36,00	2,50	2,60	1,21	14,00	22,00	2,50	449,00	450,00	6,33	10,00	6,30	2,50	62,30	61,40	1,21
14:22:56	88,00	91,28	61,01	75,49	88,00	38,21	100,00	88,00	2,12	5,20	14,00	763,00	30,00	36,00	2,50	2,60	1,21	14,00	22,00	2,00	451,00	453,00	6,33	10,00	6,30	2,00	62,30	61,40	1,21
14:27:56	87,00	92,53	62,07	77,15	87,00	38,26	100,00	87,00	2,13	5,20	14,00	763,00	30,00	36,00	2,50	2,60	1,21	14,00	22,00	2,00	448,00	449,00	6,33	10,00	6,30	2,00	62,30	61,40	1,21
14:32:56	87,00	93,44	61,65	77,50	87,00	38,34	100,00	87,00	2,11	5,10	14,00	763,00	30,00	36,00	2,50	2,60	1,21	14,00	22,00	2,10	447,00	448,00	6,32	10,00	6,30	2,10	62,40	61,40	1,21
14:37:56	87,00	93,22	61,24	76,91	87,00	38,39	100,00	87,00	2,09	5,10	14,00	763,00	30,00	36,00	2,50	2,60	1,21	14,00	22,00	2,40	449,00	453,00	6,33	10,00	6,30	2,40	62,40	61,40	1,21
14:42:56	87,00	93,09	61,09	76,65	87,00	38,41	100,00	87,00	2,15	5,10	14,00	764,00	30,00	36,00	2,50	2,60	1,21	14,00	22,00	2,00	449,00	451,00	6,33	10,00	6,30	2,00	62,40	61,40	1,21
14:47:56	87,00	115,53	111,78	113,46	-32764,00	38,46	100,00	87,00	2,17	5,10	14,00	764,00	30,00	36,00	2,50	2,60	1,21	14,00	22,00	1,90	450,00	454,00	6,33	10,00	6,30	1,90	62,40	61,40	1,21
14:52:56	87,00	95,55	65,19	79,05	87,00	38,51	100,00	87,00	2,10	5,20	14,00	764,00	30,00	36,00	2,50	2,60	1,21	14,00	22,00	2,20	449,00	448,00	6,33	10,00	6,30	2,20	62,30	61,40	1,21
14:57:56	87,00	94,77	63,57	77,72	87,00	38,54	100,00	87,00	2,13	5,10	14,00	764,00	30,00	36,00	2,50	2,60	1,21	14,00	22,00	1,90	449,00	454,00	6,33	10,00	6,30	1,90	62,40	61,40	1,21
15:02:56	87,00	94,60	62,93	77,24	87,00	38,56	100,00	87,00	2,17	5,20	14,00	764,00	30,00	36,00	2,50	2,60	1,21	14,00	22,00	2,60	449,00	452,00	6,34	10,00	6,31	2,60	62,30	61,40	1,21
15:07:55	87,00	97,54	62,62	77,96	86,00	38,61	100,00	87,00	2,11	5,10	14,00	764,00	30,00	36,00	2,50	2,60	1,21	14,00	22,00	2,60	449,00	450,00	6,33	10,00	6,30	2,60	62,40	61,40	1,21
15:12:55	88,00	96,60	63,12	78,25	88,00	38,64	100,00	88,00	2,03	5,20	14,00	764,00	30,00	36,00	2,60	2,60	1,26	14,00	22,00	2,10	448,00	448,00	6,33	10,00	6,30	2,10	62,20	61,40	1,26
15:17:55	88,00	96,21	63,16	78,25	88,00	38,66	100,00	88,00	2,08	5,10	14,00	764,00	30,00	36,00	2,50	2,60	1,21	14,00	22,00	2,40	451,00	455,00	6,33	10,00	6,30	2,40	62,40	61,40	1,21
15:22:55	88,00	95,99	63,19	78,02	88,00	38,69	100,00	88,00	2,19	5,00	14,00	764,00	30,00	36,00	2,50	2,50	1,21	14,00	22,00	2,60	450,00	453,00	6,34	10,00	6,31	2,60	62,50	61,50	1,21
15:27:55	88,00	96,06	62,65	77,94	87,00	38,71	100,00	88,00	2,18	5,10	14,00	764,00	30,00	36,00	2,50	2,60	1,21	14,00	22,00	2,10	448,00	450,00	6,33	10,00	6,30	2,10	62,40	61,40	1,21
15:32:55	87,00	95,04	61,11	76,47	87,00	38,74	100,00	87,00	2,20	5,10	14,00	764,00	30,00	36,00	2,50	2,60	1,21	14,00	22,00	2,00	446,00	449,00	6,33	10,00	6,30	2,00	62,40	61,40	1,21
15:37:55	87,00	94,59	60,52	75,50	87,00	38,76	100,00	87,00	2,27	5,10	14,00	764,00	30,00	36,00	2,50	2,60	1,21	14,00	22,00	2,60	452,00	452,00	6,33	10,00	6,30	2,60	62,40	61,40	1,21
15:42:55	87,00	93,96	60,19	75,01	87,00	38,79	100,00	87,00	2,34	5,00	14,00	764,00	30,00	36,00	2,50	2,60	1,21	14,00	22,00	2,60	449,00	454,00	6,34	10,00	6,30	2,60	62,50	61,40	1,21
15:47:55	87,00	94,35	56,50	73,87	87,00	38,81	100,00	87,00	2,31	5,00	14,00	764,00	30,00	36,00	2,50	2,60	1,21	14,00	22,00	2,00	449,00	453,00	6,33	10,00	6,30	2,00	62,50	61,40	1,21
15:52:55	87,00	93,75	54,23	71,84	87,00	38,84	100,00	87,00	2,43	5,10	14,00	764,00	30,00	36,00	2,50	2,60	1,21	14,00	23,00	1,90	450,00	453,00	6,34	10,00	6,30	1,90	62,40	61,40	1,21
15:57:55	87,00	93,44	54,60	72,18	87,00	38,89	100,00	87,00	2,40	5,00	14,00	764,00	30,00	36,00	2,50	2,60	1,21	14,00	22,00	1,90	448,00	449,00	6,34	10,00	6,30	1,90	62,50	61,40	1,21
16:02:55	88,00	94,07	54,84	72,51	87,00	38,91	100,00	88,00	2,40	5,00	14,00	764,00	30,00	36,00	2,50	2,60	1,21	14,00	22,00	2,00	446,00	448,00	6,34	10,00	6,30	2,00	62,50	61,40	1,21
16:07:55	89,00	93,97	55,35	72,61	90,00	38,94	100,00	89,00	2,30	5,10	14,00	764,00	30,00	36,00	2,50	2,60	1,21	14,00	22,00	2,00	452,00	452,00	6,34	10,00	6,31	2,00	62,40	61,40	1,21
16:12:55	90,00	94,00	56,02	73,05	90,00	38,94	100,00	90,00	2,34	5,00	14,00	764,00	30,00	36,00	2,50	2,60	1,21	14,00	22,00	2,60	451,00	456,00	6,34	10,00	6,30	2,60	62,50	61,40	1,21
16:17:55	89,00	93,88	54,97	72,23	88,00	38,96	100,00	89,00	2,36	4,90	14,00	764,00	30,00	36,00	2,50	2,60	1,21	14,00	22,00	2,70	450,00	456,00	6,33	10,00	6,30	2,70	62,60	61,40	1,21
16:22:55	88,00	95,01	54,97	72,82	88,00	38,99	100,00	88,00	2,32	5,00	14,00	764,00	30,00	36,00	2,50	2,60	1,21	14,00	22,00	2,50	449,00	452,00	6,34	10,00	6,30	2,50	62,50	61,40	1,21
16:27:55	87,00	94,33	54,63	72,27	87,00	39,01	100,00	87,00	2,33	5,00	14,00	764,00	30,00	36,00	2,50	2,60	1,21	14,00	22,00	1,90	448,00	451,00	6,34	10,00	6,30	1,90	62,50	61,40	1,21
16:32:55	87,00	94,30	54,64	72,09	88,00	39,04	100,00	87,00	2,27	5,00	14,00	764,00	30,00	36,00	2,50	2,60	1,21	14,00	22,00	2,50	446,00	449,00	6,33	10,00	6,30	2,50	62,50	61,40	1,21
16:37:55	87,00	93,20	53,74	71,43	88,00	39,06	100,00	87,00	2,29	5,00	14,00	764,00	30,00	36,00	2,50	2,60	1,21	14,00	22,00	1,90	447,00	450,00	6,34	10,00	6,30	1,90	62,50	61,40	1,21
16:42:55	87,00	92,79	53,38	70,69	87,00	39,09	100,00	87,00	2,33	5,00	14,00	764,00	30,00	36,00	2,50	2,60	1,21	14,00	22,00	2,70	450,00	454,00	6,34	10,00	6,30	2,70	62,50	61,40	1,21
16:47:55	87,00	94,41	53,70	71,62	86,00	39,11	100,00	87,00	2,28	5,00	14,00	764,00	30,00	36,00	2,50	2,50	1,21	14,00	22,00	2,40	448,00	450,00	6,34	10,00	6,30	2,40	62,50	61,50	1,21
16:52:55	87,00	93,16	52,75	70,49	86,00	39,14	100,00	87,00	2,32	5,00	14,00	764,00	30,00	36,00	2,50	2,60	1,21	14,00	22,00	2,00	446,00	449,00	6,34	10,00	6,30	2,00	62,50	61,40	1,21
16:57:55	88,00	92,62	52,57	70,09	88,00	39,14	100,00	88,00	2,28	5,00	14,00	764,00	30,00	36,00	2,50	2,50	1,21	14,00	22,00	2,00	450,00	452,00	6,35	10,00	6,31	2,00	62,50	61,50	1,21
17:02:55	89,00	92,05	51,93	69,26	88,00	39,16	100,00	89,00	2,33	5,00	14,00	764,00	30,00	36,00	2,50	2,60	1,21	14,00	22,00	2,60	449,00	451,00	6,34	10,00	6,30	2,60	62,50	61,40	1,21
17:07:55	89,00	92,21	51,93	69,16	90,00	39,19	100,00	89,00	2,49	4,90	14,00	764,00	30,00	36,00	2,50	2,60	1,21	14,00	22,00	2,70	451,00	457,00	6,35	10,00	6,30	2,70	62,60	61,40	1,21
17:12:55	90,00	93,04	52,60	70,09	90,00	39,22	100,00	90,00	2,38	4,90	14,00	764,00	30,00	36,00	2,50	2,50	1,21	14,00	22,00	2,70	450,00	455,00	6,35	10,00	6,30	2,70	62,60	61,50	1,21
17:17:55	89,00	93,73	52,54	70,45	88,00	39,22	100,00	89,00	2,36	5,00	14,00	764,00	30,00	36,00	2,50	2,50	1,21	14,00	22,00	2,00	447,00	448,00	6,34	10,00	6,30	2,00	62,50	61,50	1,21
17:22:55	88,00	93,58	52,50	70,25	87,00	39,24	100,00	88,00	2,38	5,00	14,00	764,00	30,00	36,00	2,50	2,60	1,21	14,00	22,00	2,60	451,00	455,00	6,34	10,00	6,30	2,60	62,50	61,40	1,21
17:27:55	88,00	92,85	51,77	69,09	89,00	39,27	100,00	88,00	2,36	5,00	14,00	764,00	30,00	36,00	2,50	2,50	1,21	14,00	22,00	2,60	452,00	454,00	6,34	10,00	6,31	2,60	62,50	61,50	1,21
17:32:55	88,00	92,50	51,94	69,35	89,00	39,29	100,00	88,00	2,35	5,00	14,00	764,00	30,00	36,00	2,50	2,50	1,21	14,00	22,00	2,60	449,00	453,00	6,34	10,00	6,30	2,60	62,50	61,50	1,21
17:37:55	89,00	92,56	52,16	69,84	89,00	39,29	100,00	89,00	2,42	5,00	14,00	764,00	30,00	36,00	2,50	2,60	1,21	14,00	22,00	2,50	448,00	453,00	6,34	10,00	6,31	2,50	62,50	61,40	1,21
17:42:55	89,00	93,39	51,61	69,39	88,00	39,32	100,00	89,00	2,46	5,00	14,00	764,00	30,00	35,00	2,50	2,60	1,21	14,00	22,00	2,70	451,00	455,00	6,34	10,00	6,30	2,70	62,50	62,40	1,21
17:47:55	89,00	92,75	51,28	69,33	89,00	39,35	100,00	89,00	2,31	5,00	14,00	764,00	30,00	35,00	2,50	2,60	1,21	14,00	22,00	2,70	452,00	457,00	6,35	10,00	6,30	2,70	62,50	62,40	1,21
17:52:55	89,00	92,64	51,40	69,20	89,00	39,37	100,00	89,00	2,46	5,10	14,00	764,00	30,00	36,00	2,50	2,50	1,21	14,00	22,00	1,90	448,00	450,00	6,34	10,00	6,30	1,90	62,40	61,50	1,21
17:57:55	89,00	92,72	51,46	68,96	90,00	39,37	100,00	89,00	2,32	5,10	14,00	764,00	30,00	35,00	2,50	2,50	1,21	14,00	22,00	2,10	450,00	454,00	6,34	10,00	6,30	2,10	62,40	62,50	1,21
18:02:55	91,00	94,44	51,71	69,91	91,00	39,40	100,00	91,00	2,39	5,00	14,00	764,00	30,00	36,00	2,50	2,50	1,21	14,00	23,00	2,40	449,00	458,00	6,36	10,00	6,29	2,40	62,50	61,50	1,21
18:07:55	95,00	95,78	53,36	71,39	95,00	39,42	100,00	95,00	2,49	5,00	14,00	764,00	30,00	36,00	2,50	2,50	1,21	15,00	24,00	1,70	465,00	478,00	6,49	11,00	6,37	1,70	62,50	61,50	1,21
18:12:55	98,00	96,40	54,16	72,17	97,00	39,42	100,00	98,00	2,61	5,00	14,00	764,00	30,00	36,00	2,50	2,60	1,21	15,00	22,00	1,80	451,00	465,00	6,61	9,00	6,44	1,80	62,50	61,40	1,21
18:17:55	107,00	111,49	96,77	102,68	105,00	39,45	100,00	107,00	2,58	5,00	14,00	764,00	29,00	36,00	2,50	2,60	1,21	19,00	23,00	2,00	482,00	487,00	7,00	10,00	6,85	2,00	63,50	61,40	1,21
18:22:55	108,00	92,45	58,74	72,88	107,00	39,45	100,00	108,00	2,55	5,00	14,00	764,00	29,00	36,00	2,50	2,50	1,21	19,00	24,00	2,60	507,00	516,00	7,09	11,00	6,96	2,60	63,50	61,50	1,21
18:27:55	109,00	94,88	55,70	71,80	109,00	39,48	100,00	109,00	2,48	5,00	14,00	764,00	29,00	35,00	2,50	2,50	1,21	16,00	22,00	2,30	427,00	482,00	6,66	10,00	6,48	2,30	63,50	62,50	1,21
18:32:54	112,00	96,54	56,43	72,28	112,00	39,50	100,00	112,00	2,40	5,10	14,00	764,00	28,00	36,00	2,50	2,60	1,21	28,00	25,00	4,20	456,00	518,00	7,87	13,00	7,76	4,20	64,40	61,40	1,21
18:37:54	113,00	98,45	55,24	71,55	112,00	39,50	100,00	113,00	2,62	5,00	14,00	764,00	28,00	35,00	2,50	2,50	1,21	26,00	3,00	0,90	77,00	9,00	7,58	1,00	7,44	0,90	64,50	62,50	1,21
18:42:54	109,00	98,17	54,28	71,54	107,00	39,53	100,00	109,00	2,24	5,20	14,00	764,00	28,00	35,00	2,50	2,60	1,21	15,00	21,00	2,20	449,00	449,00	6,59	9,00	6,48	2,20	64,30	62,40	1,21
18:47:54	103,00	98,41	53,08	70,66	103,00	39,55	100,00	103,00	2,63	5,10	14,00	764,00	29,00	35,00	2,50	2,60	1,21	14,00	21,00	2,40	451,00	453,00	6,34	9,00	6,30	2,40	63,40	62,40	1,21
18:52:54	103,00	100,71	59,18	77,39	102,00	39,61	100,00	103,00	2,14	5,30	14,00	764,00	29,00	35,00	2,50	2,60	1,21	14,00	21,00	2,50	448,00	452,00	6,34	9,00	6,30	2,50	63,20	62,40	1,21
18:57:54	102,00	102,73	62,23	80,45	102,00	39,61	100,00	102,00	1,87	5,20	14,00	764,00	29,00	35,00	2,50	2,60	1,21	14,00	21,00	2,70	452,00	455,00	6,35	9,00	6,30	2,70	63,30	62,40	1,21
19:02:54	98,00	100,14	58,69	77,06	98,00	39,63	100,00	98,00	2,04	5,10	14,00	764,00	29,00	35,00	2,50	2,60	1,21	14,00	21,00	2,70	452,00	455,00	6,35	9,00	6,30	2,70	63,40	62,40	1,21
19:07:54	103,00	102,12	61,00	79,25	103,00	39,66	100,00	103,00	2,05	5,20	14,00	764,00	29,00	35,00	2,50	2,60	1,21	14,00	22,00	1,50	446,00	456,00	6,36	10,00	6,28	1,50	63,30	62,40	1,21
19:12:54	105,00	101,75	59,78	78,28	105,00	39,68	100,00	105,00	2,16	5,20	14,00	764,00	29,00	35,00	2,50	2,60	1,21	14,00	22,00	2,00	456,00	462,00	6,53	10,00	6,37	2,00	63,30	62,40	1,21
19:17:54	107,00	101,21	59,23	76,89	107,00	39,71	100,00	107,00	2,20	5,20	14,00	764,00	29,00	35,00	2,50	2,60	1,21	18,00	22,00	1,80	407,00	471,00	6,72	10,00	6,45	1,80	63,30	62,40	1,21
19:22:54	109,00	101,04	58,54	75,89	107,00	39,71	100,00	109,00	2,23	5,10	14,00	764,00	29,00	36,00	2,50	2,60	1,21	21,00	24,00	2,20	445,00	504,00	7,04	12,00	6,61	2,20	63,40	61,40	1,21
19:27:54	109,00	101,74	58,33	75,88	109,00	39,74	100,00	109,00	2,37	5,00	13,00	764,00	28,00	35,00	2,50	2,50	1,21	24,00	23,00	2,50	432,00	496,00	7,04	11,00	6,72	2,50	64,50	62,50	1,21
19:32:54	109,00	101,31	58,63	76,05	107,00	39,76	100,00	109,00	2,17	5,10	14,00	764,00	28,00	35,00	2,50	2,60	1,21	28,00	4,00	3,90	99,00	61,00	7,52	3,00	7,40	3,90	64,40	62,40	1,21
19:37:54	107,00	99,53	56,63	73,67	105,00	39,79	100,00	107,00	2,29	4,90	14,00	764,00	28,00	35,00	2,50	2,50	1,21	28,00	4,00	2,60	64,00	24,00	7,33	2,00	7,23	2,60	64,60	62,50	1,21
19:42:54	105,00	99,65	55,78	73,39	105,00	39,81	100,00	105,00	2,51	5,00	14,00	764,00	28,00	35,00	2,50	2,60	1,21	28,00	4,00	3,50	90,00	43,00	7,52	2,00	7,44	3,50	64,50	62,40	1,21
19:47:54	105,00	100,33	55,34	72,66	104,00	39,81	100,00	105,00	2,41	4,90	14,00	764,00	28,00	35,00	2,50	2,50	1,21	28,00	4,00	3,80	93,00	55,00	7,61	2,00	7,52	3,80	64,60	62,50	1,21
19:52:54	107,00	99,30	53,91	70,97	107,00	39,84	100,00	107,00	2,71	5,10	14,00	764,00	28,00	35,00	2,50	2,60	1,21	28,00	4,00	3,90	104,00	62,00	7,92	3,00	7,84	3,90	64,40	62,40	1,21
19:57:54	110,00	98,45	52,62	69,62	111,00	39,87	99,85	110,00	2,65	5,50	14,00	764,00	27,00	34,00	2,50	2,60	1,21	14,00	21,00	1,80	448,00	451,00	6,38	9,00	6,33	1,90	65,00	63,40	1,21
20:02:54	107,00	98,59	51,79	69,04	107,00	39,89	100,00	107,00	2,89	5,40	14,00	764,00	28,00	35,00	2,50	2,60	1,21	14,00	21,00	2,70	449,00	452,00	6,33	9,00	6,29	2,70	64,10	62,40	1,21
20:07:54	109,00	99,62	54,38	71,71	109,00	39,92	100,00	109,00	2,51	5,30	14,00	764,00	29,00	35,00	2,50	2,60	1,21	14,00	21,00	2,50	453,00	457,00	6,37	9,00	6,30	2,50	63,20	62,40	1,21
20:12:54	110,00	101,86	56,34	73,73	109,00	39,92	100,00	110,00	2,39	5,20	14,00	764,00	29,00	35,00	2,50	2,60	1,21	17,00	4,00	3,60	62,00	46,00	6,55	2,00	6,33	3,60	63,30	62,40	1,21
20:17:54	115,00	103,07	58,63	75,90	113,00	39,92	100,00	115,00	2,33	5,30	14,00	764,00	28,00	35,00	2,50	2,60	1,21	28,00	5,00	4,20	106,00	73,00	7,51	3,00	7,43	4,20	64,20	62,40	1,21
