# Supplementary material for: The unsuitability of implantable Doppler probes for the early detection of renal vascular complications – a porcine model for prevention of renal transplant loss
Source: PLoS One. 2017 May 25;12(5):e0178301. doi: 10.1371/journal.pone.0178301 (PMC5444816; doi:10.1371/journal.pone.0178301)
Supplement: S1 Data — (ZIP) [file pone.0178301.s001.zip › Supporting Information/Kontrol 2 d. 12.06.13/12.05.13.asc]

12-06-2013 08:25:54	Trend	1371025554
Time	HR	T1	SpO2	PR(SpO2)	SpO2_ir	EtCO2	RR(CO2)	Pamb	FeO2	FiO2	FeAA	FiAA	MAC	RR(Spiro)	Ppeak	PEEP	TVinsp	TVexp	MVexp	ST(II)	Pmean	MVinsp	PEEPe	FeBal	FiBal	MACage
08:25:54	49,00	37,94	100,00	49,00	3,00	5,10	12,00	760,00	33,00	38,00	2,40	2,80	1,17	12,00	16,00	3,50	400,00	400,00	4,76	88,21	8,00	4,79	3,50	59,50	59,20	1,17
08:26:14	50,00	-32766,00	-32766,00	-32766,00	-32767,00	37,94	100,00	50,00	3,23	5,10	12,00	760,00	33,00	38,00	2,40	2,80	1,17	12,00	16,00	3,40	401,00	405,00	4,90	88,21	8,00	4,78	3,40	59,50	59,20	1,17
08:26:17	51,00	-32766,00	-32766,00	-32766,00	-32767,00	37,94	100,00	51,00	3,08	5,20	12,00	760,00	33,00	38,00	2,40	2,80	1,17	12,00	16,00	3,60	399,00	422,00	5,05	88,21	8,00	4,79	3,60	59,40	59,20	1,17
08:27:17	53,00	-32766,00	-32766,00	-32766,00	-32767,00	37,94	100,00	53,00	3,07	5,30	12,00	760,00	33,00	38,00	2,40	2,80	1,17	12,00	17,00	3,30	412,00	436,00	5,08	88,21	9,00	4,78	3,30	59,30	59,20	1,17
08:28:17	57,00	-32766,00	-32766,00	-32766,00	-32767,00	37,94	100,00	57,00	2,81	5,40	12,00	760,00	33,00	38,00	2,40	2,80	1,17	12,00	16,00	3,70	402,00	429,00	5,11	88,21	8,00	4,82	3,70	59,20	59,20	1,17
08:29:17	57,00	-32766,00	-32766,00	-32766,00	-32767,00	37,94	100,00	57,00	2,83	5,40	12,00	760,00	33,00	38,00	2,40	2,80	1,17	12,00	17,00	3,70	407,00	432,00	5,13	88,21	9,00	4,80	3,70	59,20	59,20	1,17
08:30:17	56,00	-32766,00	-32766,00	-32766,00	-32767,00	37,92	100,00	56,00	3,13	5,30	12,00	762,00	33,00	38,00	2,40	2,80	1,17	12,00	17,00	3,50	406,00	430,00	5,11	88,21	9,00	4,80	3,50	59,30	59,20	1,17
08:31:17	55,00	-32766,00	-32766,00	-32766,00	-32767,00	37,92	100,00	55,00	2,83	5,20	12,00	762,00	33,00	38,00	2,40	2,80	1,17	12,00	17,00	3,70	401,00	431,00	5,12	88,21	9,00	4,81	3,70	59,40	59,20	1,17
08:32:17	52,00	-32766,00	-32766,00	-32766,00	-32767,00	37,92	100,00	52,00	3,31	5,20	12,00	762,00	33,00	38,00	2,40	2,80	1,17	12,00	16,00	3,60	405,00	406,00	5,15	88,21	8,00	4,83	3,60	59,40	59,20	1,17
08:33:17	55,00	-32766,00	-32766,00	-32766,00	-32767,00	37,92	100,00	55,00	3,15	5,30	12,00	762,00	33,00	38,00	2,40	2,80	1,17	12,00	16,00	3,90	401,00	424,00	5,18	88,21	8,00	4,82	3,90	59,30	59,20	1,17
08:34:17	61,00	-32766,00	-32766,00	-32766,00	-32767,00	37,92	100,00	61,00	4,55	5,20	12,00	762,00	33,00	38,00	2,40	2,80	1,17	12,00	16,00	3,80	395,00	419,00	5,10	88,21	8,00	4,80	3,80	59,40	59,20	1,17
08:35:17	60,00	-32766,00	-32766,00	-32766,00	-32767,00	37,92	99,98	60,00	2,62	5,30	12,00	762,00	33,00	38,00	2,40	2,80	1,17	12,00	16,00	3,70	400,00	426,00	5,07	88,21	8,00	4,78	3,70	59,30	59,20	1,17
08:36:17	56,00	-32766,00	-32766,00	-32766,00	-32767,00	37,89	100,00	56,00	2,83	5,30	12,00	762,00	33,00	38,00	2,40	2,80	1,17	12,00	17,00	3,60	390,00	416,00	5,10	88,21	8,00	4,78	3,60	59,30	59,20	1,17
08:37:17	54,00	-32766,00	-32766,00	-32766,00	-32767,00	37,92	100,00	54,00	2,84	5,30	12,00	762,00	33,00	38,00	2,40	2,80	1,17	12,00	17,00	3,50	387,00	421,00	5,19	88,21	9,00	4,75	3,50	59,30	59,20	1,17
08:38:17	54,00	-32766,00	-32766,00	-32766,00	-32767,00	37,92	99,81	54,00	2,91	5,30	12,00	762,00	33,00	38,00	2,40	2,80	1,17	12,00	17,00	3,50	406,00	430,00	5,12	88,21	9,00	4,80	3,50	59,30	59,20	1,17
08:39:17	53,00	-32766,00	-32766,00	-32766,00	-32766,00	37,92	100,00	53,00	2,89	5,10	12,00	762,00	33,00	38,00	2,50	2,80	1,21	12,00	17,00	3,60	398,00	425,00	5,15	88,21	9,00	4,84	3,60	59,40	59,20	1,21
08:40:17	52,00	-32766,00	-32766,00	-32766,00	-32767,00	37,89	100,00	52,00	3,31	5,30	12,00	762,00	33,00	38,00	2,50	2,80	1,21	12,00	17,00	3,60	434,00	406,00	5,16	88,21	9,00	4,81	3,60	59,20	59,20	1,21
08:41:17	52,00	-32766,00	-32766,00	-32766,00	-32767,00	37,89	100,00	52,00	2,87	5,10	12,00	762,00	33,00	38,00	2,50	2,80	1,21	12,00	17,00	3,40	411,00	414,00	4,98	88,21	9,00	4,78	3,40	59,40	59,20	1,21
08:42:17	52,00	-32766,00	-32766,00	-32766,00	-32767,00	37,89	100,00	52,00	2,83	5,10	12,00	762,00	33,00	38,00	2,50	2,80	1,21	12,00	17,00	3,80	367,00	404,00	4,90	88,21	9,00	4,79	3,80	59,40	59,20	1,21
08:43:17	52,00	-32766,00	-32766,00	-32766,00	-32767,00	37,89	100,00	52,00	2,92	5,20	12,00	762,00	33,00	38,00	2,50	2,80	1,21	12,00	17,00	3,80	393,00	415,00	5,02	88,21	9,00	4,81	3,80	59,30	59,20	1,21
08:44:17	51,00	-32766,00	-32766,00	-32766,00	-32767,00	37,89	100,00	51,00	3,02	5,20	12,00	762,00	33,00	38,00	2,50	2,80	1,21	12,00	17,00	3,60	402,00	418,00	4,98	88,21	9,00	4,78	3,60	59,30	59,20	1,21
08:45:17	51,00	-32766,00	-32766,00	-32766,00	-32767,00	37,89	100,00	51,00	3,07	5,10	12,00	762,00	33,00	38,00	2,50	2,80	1,21	12,00	17,00	3,80	395,00	417,00	4,98	88,21	9,00	4,80	3,80	59,40	59,20	1,21
08:46:17	50,00	-32766,00	-32766,00	-32766,00	-32767,00	37,89	100,00	50,00	3,20	5,10	12,00	762,00	33,00	38,00	2,50	2,80	1,21	12,00	17,00	3,50	401,00	418,00	4,97	88,21	9,00	4,79	3,50	59,40	59,20	1,21
08:47:17	50,00	-32766,00	-32766,00	-32766,00	-32767,00	37,89	100,00	50,00	3,43	5,20	12,00	762,00	33,00	38,00	2,50	2,80	1,21	12,00	18,00	3,60	427,00	443,00	5,16	88,21	9,00	4,76	3,60	59,30	59,20	1,21
08:48:17	52,00	-32766,00	-32766,00	-32766,00	-32767,00	37,89	100,00	52,00	3,00	5,20	12,00	762,00	33,00	38,00	2,50	2,80	1,21	12,00	19,00	3,80	426,00	465,00	5,13	88,21	9,00	4,80	3,80	59,30	59,20	1,21
08:49:17	52,00	-32766,00	-32766,00	-32766,00	-32767,00	37,89	100,00	52,00	3,07	5,20	12,00	762,00	33,00	38,00	2,50	2,80	1,21	12,00	18,00	3,70	422,00	452,00	5,15	88,21	9,00	4,85	3,70	59,30	59,20	1,21
08:50:17	52,00	-32766,00	-32766,00	-32766,00	-32767,00	37,89	100,00	52,00	3,01	5,30	12,00	762,00	33,00	38,00	2,50	2,80	1,21	12,00	18,00	3,80	397,00	426,00	5,11	88,21	9,00	4,83	3,80	59,20	59,20	1,21
08:51:17	52,00	-32766,00	-32766,00	-32766,00	-32767,00	37,87	100,00	52,00	3,17	5,20	12,00	762,00	33,00	38,00	2,50	2,80	1,21	12,00	18,00	3,70	399,00	424,00	5,11	88,21	9,00	4,81	3,70	59,30	59,20	1,21
08:52:17	51,00	-32766,00	-32766,00	-32766,00	-32767,00	37,87	100,00	51,00	2,90	5,30	12,00	762,00	33,00	38,00	2,50	2,80	1,21	12,00	18,00	3,60	421,00	431,00	5,15	88,21	9,00	4,81	3,60	59,20	59,20	1,21
08:53:17	51,00	-32766,00	-32766,00	-32766,00	-32767,00	37,87	100,00	51,00	2,82	5,20	12,00	762,00	33,00	38,00	2,50	2,80	1,21	12,00	18,00	3,70	392,00	418,00	5,10	88,21	9,00	4,80	3,70	59,30	59,20	1,21
08:54:17	50,00	-32766,00	-32766,00	-32766,00	-32767,00	37,87	100,00	50,00	3,05	5,30	12,00	762,00	33,00	38,00	2,50	2,80	1,21	12,00	19,00	3,60	376,00	393,00	5,13	88,21	9,00	4,73	3,60	59,20	59,20	1,21
08:55:17	52,00	-32766,00	-32766,00	-32766,00	-32767,00	37,84	100,00	52,00	3,19	5,10	12,00	762,00	33,00	38,00	2,50	2,80	1,21	12,00	17,00	3,60	411,00	415,00	5,21	88,21	9,00	4,90	3,60	59,40	59,20	1,21
08:56:17	52,00	-32766,00	-32766,00	-32766,00	-32766,00	37,87	100,00	52,00	2,92	5,30	12,00	762,00	33,00	38,00	2,50	2,80	1,21	12,00	19,00	3,50	440,00	429,00	5,10	88,21	9,00	4,76	3,50	59,20	59,20	1,21
08:57:17	54,00	-32766,00	-32766,00	-32766,00	-32767,00	37,84	100,00	54,00	3,21	5,30	12,00	762,00	33,00	38,00	2,50	2,80	1,21	12,00	18,00	3,60	403,00	417,00	5,15	88,21	9,00	4,85	3,60	59,20	59,20	1,21
08:58:17	54,00	-32766,00	-32766,00	-32766,00	-32767,00	37,84	100,00	54,00	2,91	5,70	12,00	762,00	32,00	38,00	2,50	2,80	1,21	12,00	20,00	3,40	432,00	405,00	5,19	88,21	9,00	4,82	3,40	59,80	59,20	1,21
08:59:17	55,00	-32766,00	-32766,00	-32766,00	-32767,00	37,82	100,00	55,00	3,17	5,60	12,00	762,00	32,00	38,00	2,50	2,80	1,21	12,00	21,00	2,80	363,00	532,00	5,18	88,21	10,00	4,76	2,80	59,90	59,20	1,21
09:00:17	56,00	-32766,00	-32766,00	-32766,00	-32767,00	37,82	100,00	56,00	3,03	5,20	12,00	762,00	33,00	38,00	2,50	2,80	1,21	12,00	19,00	3,50	405,00	427,00	5,30	88,21	9,00	4,89	3,50	59,30	59,20	1,21
09:01:17	57,00	-32766,00	-32766,00	-32766,00	-32767,00	37,82	100,00	57,00	3,13	5,30	12,00	762,00	33,00	38,00	2,50	2,80	1,21	12,00	20,00	3,60	404,00	431,00	5,11	88,21	10,00	4,79	3,60	59,20	59,20	1,21
09:02:17	58,00	-32766,00	-32766,00	-32766,00	-32767,00	37,80	100,00	58,00	3,24	5,20	12,00	762,00	33,00	38,00	2,50	2,70	1,21	12,00	19,00	3,30	396,00	426,00	5,14	88,21	10,00	4,80	3,30	59,30	59,30	1,21
09:03:17	57,00	-32766,00	-32766,00	-32766,00	-32767,00	37,80	100,00	57,00	3,04	5,20	12,00	762,00	33,00	38,00	2,50	2,80	1,21	12,00	20,00	3,50	399,00	431,00	5,14	88,21	10,00	4,79	3,50	59,30	59,20	1,21
09:04:17	58,00	-32766,00	-32766,00	-32766,00	-32767,00	37,77	100,00	58,00	3,18	5,20	12,00	762,00	33,00	38,00	2,50	2,80	1,21	12,00	20,00	3,20	397,00	428,00	5,15	88,21	10,00	4,79	3,20	59,30	59,20	1,21
09:05:17	59,00	-32766,00	-32766,00	-32766,00	-32767,00	37,77	100,00	59,00	3,12	5,30	12,00	762,00	33,00	38,00	2,50	2,80	1,21	12,00	19,00	3,70	398,00	427,00	5,17	88,21	10,00	4,81	3,70	59,20	59,20	1,21
09:06:17	60,00	-32766,00	-32766,00	-32766,00	-32767,00	37,75	100,00	60,00	3,04	5,20	12,00	762,00	33,00	38,00	2,50	2,80	1,21	12,00	20,00	3,70	399,00	428,00	5,14	88,21	10,00	4,79	3,70	59,30	59,20	1,21
09:07:17	61,00	-32766,00	-32766,00	-32766,00	-32767,00	37,75	100,00	61,00	2,87	5,20	12,00	762,00	33,00	38,00	2,50	2,80	1,21	12,00	20,00	3,20	400,00	431,00	5,14	88,21	10,00	4,80	3,20	59,30	59,20	1,21
09:08:17	60,00	-32766,00	-32766,00	-32766,00	-32767,00	37,72	100,00	60,00	2,83	5,20	12,00	762,00	33,00	38,00	2,50	2,80	1,21	12,00	20,00	3,50	402,00	432,00	5,17	88,21	10,00	4,80	3,50	59,30	59,20	1,21
09:09:17	59,00	-32766,00	-32766,00	-32766,00	-32767,00	37,70	100,00	59,00	2,89	5,10	12,00	762,00	33,00	38,00	2,50	2,70	1,21	12,00	20,00	3,40	397,00	429,00	5,16	88,21	10,00	4,79	3,40	59,40	59,30	1,21
09:10:17	60,00	-32766,00	-32766,00	-32766,00	-32767,00	37,70	100,00	60,00	2,81	5,20	12,00	762,00	33,00	38,00	2,50	2,80	1,21	12,00	20,00	3,20	403,00	431,00	5,18	88,21	10,00	4,79	3,20	59,30	59,20	1,21
09:11:17	60,00	-32766,00	-32766,00	-32766,00	-32767,00	37,70	100,00	60,00	2,80	5,20	12,00	762,00	33,00	38,00	2,50	2,80	1,21	12,00	20,00	3,70	400,00	435,00	5,19	88,21	10,00	4,82	3,70	59,30	59,20	1,21
09:12:17	60,00	-32766,00	-32766,00	-32766,00	-32767,00	37,68	100,00	60,00	2,86	5,10	12,00	762,00	33,00	38,00	2,50	2,80	1,21	12,00	20,00	3,30	399,00	440,00	5,16	88,21	10,00	4,79	3,30	59,40	59,20	1,21
09:13:17	60,00	-32766,00	-32766,00	-32766,00	-32767,00	37,65	100,00	60,00	2,78	5,10	12,00	762,00	33,00	38,00	2,50	2,80	1,21	12,00	20,00	3,50	402,00	433,00	5,18	88,21	10,00	4,80	3,50	59,40	59,20	1,21
09:14:17	58,00	-32766,00	-32766,00	-32766,00	-32767,00	37,65	100,00	58,00	2,96	5,10	12,00	762,00	33,00	38,00	2,50	2,80	1,21	12,00	20,00	3,50	399,00	432,00	5,16	88,21	10,00	4,80	3,50	59,40	59,20	1,21
09:15:17	58,00	-32766,00	-32766,00	-32766,00	-32767,00	37,63	100,00	58,00	2,82	5,00	12,00	762,00	33,00	38,00	2,50	2,80	1,21	12,00	20,00	3,70	405,00	436,00	5,18	88,21	10,00	4,81	3,70	59,50	59,20	1,21
09:16:17	58,00	-32766,00	-32766,00	-32766,00	-32767,00	37,63	100,00	58,00	2,76	5,10	12,00	762,00	33,00	38,00	2,50	2,80	1,21	12,00	20,00	3,60	406,00	437,00	5,17	88,21	10,00	4,80	3,60	59,40	59,20	1,21
09:17:17	57,00	-32766,00	-32766,00	-32766,00	-32767,00	37,60	100,00	57,00	2,89	5,00	12,00	762,00	33,00	38,00	2,50	2,70	1,21	12,00	20,00	3,70	409,00	435,00	5,17	88,21	10,00	4,80	3,70	59,50	59,30	1,21
09:18:17	57,00	-32766,00	-32766,00	-32766,00	-32767,00	37,60	100,00	57,00	2,69	5,10	12,00	762,00	33,00	38,00	2,50	2,80	1,21	12,00	20,00	3,50	396,00	423,00	5,16	88,21	10,00	4,80	3,50	59,40	59,20	1,21
09:19:17	57,00	-32766,00	-32766,00	-32766,00	-32767,00	37,58	100,00	57,00	2,74	5,00	12,00	762,00	33,00	38,00	2,50	2,80	1,21	12,00	20,00	3,60	418,00	444,00	5,17	88,21	10,00	4,79	3,60	59,50	59,20	1,21
09:20:17	57,00	-32766,00	-32766,00	-32766,00	-32767,00	37,58	100,00	57,00	2,67	5,00	12,00	762,00	33,00	38,00	2,50	2,70	1,21	12,00	20,00	3,20	392,00	424,00	5,18	88,21	10,00	4,82	3,20	59,50	59,30	1,21
09:21:17	58,00	-32766,00	-32766,00	-32766,00	-32767,00	37,58	100,00	58,00	2,79	5,00	12,00	762,00	33,00	38,00	2,50	2,70	1,21	12,00	20,00	3,50	402,00	434,00	5,15	88,21	10,00	4,79	3,50	59,50	59,30	1,21
09:22:17	58,00	-32766,00	-32766,00	-32766,00	-32767,00	37,56	100,00	58,00	2,67	5,00	12,00	762,00	33,00	38,00	2,50	2,70	1,21	12,00	20,00	3,50	397,00	432,00	5,18	88,21	10,00	4,81	3,50	59,50	59,30	1,21
09:23:17	58,00	-32766,00	-32766,00	-32766,00	-32767,00	37,56	100,00	58,00	2,61	5,00	12,00	762,00	33,00	38,00	2,50	2,70	1,21	12,00	20,00	3,80	386,00	415,00	5,17	88,21	10,00	4,80	3,60	59,50	59,30	1,21
09:24:17	58,00	-32766,00	-32766,00	-32766,00	-32767,00	37,53	100,00	58,00	2,64	4,90	12,00	762,00	33,00	38,00	2,50	2,80	1,21	12,00	20,00	3,60	390,00	431,00	5,16	88,21	10,00	4,78	3,60	59,60	59,20	1,21
09:25:17	59,00	-32766,00	-32766,00	-32766,00	-32767,00	37,53	100,00	59,00	2,71	5,00	12,00	762,00	33,00	38,00	2,50	2,70	1,21	12,00	20,00	3,70	404,00	433,00	5,16	88,21	10,00	4,79	3,70	59,50	59,30	1,21
09:26:17	58,00	-32766,00	-32766,00	-32766,00	-32767,00	37,51	100,00	58,00	2,64	5,00	12,00	762,00	33,00	38,00	2,50	2,70	1,21	12,00	20,00	3,70	405,00	421,00	5,18	88,21	10,00	4,81	3,70	59,50	59,30	1,21
09:27:17	59,00	-32766,00	-32766,00	-32766,00	-32767,00	37,51	100,00	59,00	2,68	5,00	12,00	762,00	33,00	38,00	2,50	2,70	1,21	12,00	20,00	3,40	397,00	435,00	5,16	88,21	10,00	4,80	3,40	59,50	59,30	1,21
09:28:17	58,00	-32766,00	-32766,00	-32766,00	-32767,00	37,51	100,00	58,00	2,55	5,00	12,00	762,00	33,00	38,00	2,50	2,70	1,21	12,00	20,00	3,70	409,00	431,00	5,20	88,21	10,00	4,81	3,70	59,50	59,30	1,21
09:29:17	58,00	-32766,00	-32766,00	-32766,00	-32767,00	37,48	100,00	58,00	2,55	5,00	12,00	762,00	33,00	38,00	2,50	2,70	1,21	12,00	20,00	3,60	406,00	435,00	5,17	88,21	10,00	4,80	3,60	59,50	59,30	1,21
09:30:17	58,00	-32766,00	-32766,00	-32766,00	-32766,00	37,48	100,00	58,00	2,52	4,90	12,00	762,00	33,00	38,00	2,50	2,70	1,21	12,00	20,00	3,50	399,00	424,00	5,16	88,21	10,00	4,80	3,50	59,60	59,30	1,21
09:31:17	59,00	-32766,00	-32766,00	-32766,00	-32767,00	37,46	100,00	59,00	2,60	4,90	12,00	762,00	33,00	38,00	2,60	2,80	1,26	12,00	20,00	3,40	399,00	428,00	5,17	88,21	10,00	4,80	3,40	59,50	59,20	1,26
09:32:17	59,00	-32766,00	-32766,00	-32766,00	-32767,00	37,46	100,00	59,00	2,67	4,90	12,00	762,00	33,00	38,00	2,50	2,70	1,21	12,00	20,00	3,80	392,00	422,00	5,17	88,21	10,00	4,79	3,80	59,60	59,30	1,21
09:33:17	59,00	-32766,00	-32766,00	-32766,00	-32767,00	37,44	100,00	59,00	2,56	4,90	12,00	762,00	33,00	38,00	2,50	2,80	1,21	12,00	20,00	3,60	393,00	429,00	5,17	88,21	10,00	4,79	3,60	59,60	59,20	1,21
09:34:17	60,00	-32766,00	-32766,00	-32766,00	-32767,00	37,44	100,00	60,00	2,60	4,90	12,00	762,00	33,00	38,00	2,50	2,70	1,21	12,00	20,00	3,50	395,00	423,00	5,15	88,21	10,00	4,79	3,50	59,60	59,30	1,21
09:35:17	70,00	-32766,00	-32766,00	-32766,00	-32767,00	37,44	100,00	70,00	2,76	5,20	12,00	762,00	33,00	38,00	2,50	2,70	1,21	12,00	20,00	3,70	405,00	435,00	5,17	88,21	10,00	4,82	3,70	59,30	59,30	1,21
09:36:17	66,00	-32766,00	-32766,00	-32766,00	-32767,00	37,41	100,00	66,00	2,59	5,10	12,00	762,00	33,00	38,00	2,50	2,70	1,21	12,00	20,00	3,20	403,00	432,00	5,16	88,21	10,00	4,80	3,20	59,40	59,30	1,21
09:37:17	67,00	-32766,00	-32766,00	-32766,00	-32767,00	37,44	100,00	67,00	2,71	5,10	12,00	762,00	33,00	38,00	2,50	2,70	1,21	12,00	20,00	3,70	386,00	427,00	5,17	88,21	10,00	4,79	3,70	59,40	59,30	1,21
09:38:17	64,00	-32766,00	-32766,00	-32766,00	-32767,00	37,41	100,00	64,00	2,66	5,00	12,00	762,00	33,00	38,00	2,50	2,70	1,21	12,00	20,00	3,70	399,00	442,00	5,18	88,21	10,00	4,80	3,70	59,50	59,30	1,21
09:39:17	62,00	-32766,00	-32766,00	-32766,00	-32767,00	37,39	100,00	62,00	2,68	5,00	12,00	762,00	33,00	38,00	2,50	2,70	1,21	12,00	20,00	3,60	403,00	426,00	5,16	88,21	10,00	4,79	3,60	59,50	59,30	1,21
09:40:17	61,00	-32766,00	-32766,00	-32766,00	-32767,00	37,39	100,00	61,00	2,69	4,90	12,00	762,00	33,00	38,00	2,50	2,70	1,21	12,00	20,00	3,20	397,00	425,00	5,16	88,21	10,00	4,81	3,20	59,60	59,30	1,21
09:41:17	59,00	-32766,00	-32766,00	-32766,00	-32767,00	37,39	100,00	59,00	2,83	4,80	12,00	762,00	33,00	38,00	2,50	2,70	1,21	12,00	20,00	3,10	402,00	429,00	5,16	88,21	10,00	4,79	3,10	59,70	59,30	1,21
09:42:17	58,00	-32766,00	-32766,00	-32766,00	-32767,00	37,36	100,00	58,00	2,82	4,70	12,00	762,00	33,00	38,00	2,50	2,70	1,21	12,00	20,00	3,80	401,00	440,00	5,17	88,21	10,00	4,82	3,80	59,80	59,30	1,21
09:43:17	57,00	-32766,00	-32766,00	-32766,00	-32767,00	37,36	100,00	57,00	2,91	4,70	12,00	762,00	34,00	38,00	2,50	2,70	1,21	12,00	20,00	3,20	395,00	424,00	5,14	88,21	10,00	4,80	3,20	58,80	59,30	1,21
09:44:17	56,00	-32766,00	-32766,00	-32766,00	-32767,00	37,36	100,00	56,00	2,87	4,60	12,00	762,00	33,00	38,00	2,50	2,70	1,21	12,00	20,00	3,40	396,00	432,00	5,14	88,21	10,00	4,79	3,40	59,90	59,30	1,21
09:45:17	56,00	-32766,00	-32766,00	-32766,00	-32767,00	37,36	100,00	56,00	3,12	4,70	12,00	762,00	33,00	38,00	2,50	2,70	1,21	12,00	20,00	3,80	405,00	433,00	5,15	88,21	10,00	4,81	3,80	59,80	59,30	1,21
09:46:17	56,00	-32766,00	-32766,00	-32766,00	-32767,00	37,34	100,00	56,00	2,97	4,70	12,00	762,00	33,00	38,00	2,50	2,70	1,21	12,00	20,00	3,70	406,00	442,00	5,18	88,21	10,00	4,82	3,70	59,80	59,30	1,21
09:47:17	55,00	-32766,00	-32766,00	-32766,00	-32766,00	37,34	100,00	55,00	3,07	4,70	12,00	762,00	34,00	38,00	2,60	2,70	1,26	12,00	20,00	3,50	392,00	424,00	5,13	88,21	10,00	4,79	3,50	58,70	59,30	1,26
09:48:17	55,00	-32766,00	-32766,00	-32766,00	-32767,00	37,34	100,00	55,00	3,10	4,70	12,00	762,00	33,00	38,00	2,50	2,70	1,21	12,00	20,00	3,60	406,00	431,00	5,14	88,21	10,00	4,80	3,60	59,80	59,30	1,21
09:49:17	55,00	-32766,00	-32766,00	-32766,00	-32767,00	37,32	100,00	55,00	3,09	4,70	12,00	762,00	33,00	38,00	2,60	2,70	1,26	12,00	20,00	3,80	398,00	429,00	5,14	88,21	10,00	4,80	3,80	59,70	59,30	1,26
09:50:17	55,00	-32766,00	-32766,00	-32766,00	-32767,00	37,32	100,00	55,00	3,06	4,70	12,00	762,00	33,00	38,00	2,50	2,70	1,21	12,00	20,00	3,50	406,00	440,00	5,15	88,21	10,00	4,80	3,50	59,80	59,30	1,21
09:51:17	56,00	-32766,00	-32766,00	-32766,00	-32767,00	37,29	100,00	56,00	2,96	4,70	12,00	762,00	33,00	38,00	2,50	2,70	1,21	12,00	20,00	3,20	402,00	426,00	5,16	88,21	10,00	4,80	3,20	59,80	59,30	1,21
09:52:17	57,00	-32766,00	-32766,00	-32766,00	-32767,00	37,29	100,00	57,00	2,96	4,80	12,00	762,00	33,00	38,00	2,50	2,70	1,21	12,00	20,00	4,00	398,00	428,00	5,15	88,21	10,00	4,80	4,00	59,70	59,30	1,21
09:54:16	56,00	-32766,00	-32766,00	-32766,00	-32767,00	37,27	100,00	56,00	2,80	4,70	12,00	762,00	33,00	38,00	2,60	2,70	1,26	12,00	20,00	3,60	401,00	429,00	5,15	88,21	10,00	4,78	3,60	59,70	59,30	1,26
09:55:16	56,00	-32766,00	-32766,00	-32766,00	-32767,00	37,25	100,00	56,00	2,75	4,70	12,00	762,00	33,00	38,00	2,60	2,70	1,26	12,00	20,00	3,50	400,00	434,00	5,15	88,21	10,00	4,79	3,50	59,70	59,30	1,26
09:56:16	55,00	9,03	1,34	5,60	97,00	37,25	100,00	55,00	2,87	4,70	12,00	762,00	33,00	38,00	2,60	2,70	1,26	12,00	20,00	3,20	394,00	423,00	5,16	88,21	10,00	4,79	3,20	59,70	59,30	1,26
09:57:16	56,00	7,91	-6,21	2,50	-32764,00	37,25	100,00	56,00	2,71	4,70	12,00	762,00	33,00	38,00	2,60	2,70	1,26	12,00	20,00	3,50	399,00	426,00	5,16	88,21	10,00	4,80	3,50	59,70	59,30	1,26
09:58:16	56,00	20,41	-5,42	4,60	50,00	37,23	100,00	56,00	3,00	4,70	12,00	762,00	33,00	38,00	2,60	2,70	1,26	12,00	20,00	3,60	401,00	427,00	5,16	88,21	10,00	4,81	3,60	59,70	59,30	1,26
09:59:16	57,00	10,86	-22,22	-5,43	133,00	37,23	100,00	57,00	2,77	4,70	12,00	762,00	33,00	38,00	2,60	2,70	1,26	12,00	20,00	3,40	396,00	425,00	5,15	88,21	10,00	4,80	3,40	59,70	59,30	1,26
10:00:16	56,00	17,32	-14,67	4,86	87,00	37,20	100,00	56,00	2,67	4,70	12,00	762,00	33,00	38,00	2,60	2,70	1,26	12,00	20,00	3,70	403,00	434,00	5,15	88,21	10,00	4,79	3,70	59,70	59,30	1,26
10:01:16	57,00	19,37	-3,91	4,98	87,00	37,20	100,00	57,00	2,72	4,80	12,00	762,00	33,00	38,00	2,50	2,70	1,21	12,00	21,00	3,60	400,00	430,00	5,14	88,21	10,00	4,79	3,60	59,70	59,30	1,21
10:02:16	57,00	228,43	219,11	223,99	167,00	37,18	100,00	57,00	2,86	4,70	12,00	762,00	33,00	38,00	2,50	2,70	1,21	12,00	20,00	3,30	396,00	427,00	5,16	88,21	10,00	4,82	3,30	59,80	59,30	1,21
10:03:16	57,00	5,77	-0,79	1,99	65,00	37,18	100,00	57,00	2,90	4,70	12,00	762,00	33,00	38,00	2,50	2,70	1,21	12,00	20,00	3,90	413,00	443,00	5,16	88,21	10,00	4,81	3,90	59,80	59,30	1,21
10:04:16	57,00	5,36	-0,36	2,03	57,00	37,18	100,00	57,00	2,90	4,70	12,00	762,00	33,00	38,00	2,50	2,70	1,21	12,00	20,00	3,50	395,00	422,00	5,14	88,21	10,00	4,80	3,50	59,80	59,30	1,21
10:05:16	57,00	4,98	-0,10	1,93	67,00	37,16	100,00	57,00	2,91	4,80	12,00	762,00	33,00	38,00	2,50	2,70	1,21	12,00	20,00	3,70	398,00	428,00	5,13	88,21	10,00	4,79	3,70	59,70	59,30	1,21
10:06:16	58,00	5,56	-0,05	2,25	59,00	37,16	100,00	58,00	2,85	4,70	12,00	762,00	33,00	38,00	2,60	2,70	1,26	12,00	20,00	3,80	404,00	431,00	5,15	88,21	10,00	4,80	3,80	59,70	59,30	1,26
10:07:16	58,00	4,56	0,05	1,94	111,00	37,16	100,00	58,00	2,87	4,70	12,00	762,00	33,00	38,00	2,50	2,70	1,21	12,00	20,00	3,80	406,00	432,00	5,14	88,21	10,00	4,80	3,80	59,80	59,30	1,21
10:08:16	58,00	5,24	-1,11	1,73	92,00	37,13	100,00	58,00	2,83	4,80	12,00	762,00	33,00	38,00	2,50	2,70	1,21	12,00	20,00	3,80	403,00	428,00	5,14	88,21	10,00	4,80	3,80	59,70	59,30	1,21
10:09:16	58,00	5,73	-0,91	1,82	58,00	37,13	100,00	58,00	2,80	4,70	12,00	762,00	33,00	38,00	2,60	2,70	1,26	12,00	20,00	3,20	396,00	425,00	5,13	88,21	10,00	4,80	3,20	59,70	59,30	1,26
10:10:16	58,00	5,11	-0,22	2,30	111,00	37,11	100,00	58,00	2,76	4,70	12,00	762,00	33,00	38,00	2,50	2,70	1,21	12,00	20,00	3,80	403,00	432,00	5,15	88,21	10,00	4,81	3,80	59,80	59,30	1,21
10:11:16	59,00	6,01	-0,91	1,83	75,00	37,11	100,00	59,00	2,81	4,70	12,00	762,00	33,00	38,00	2,50	2,70	1,21	12,00	20,00	3,90	398,00	428,00	5,15	88,21	10,00	4,81	3,90	59,80	59,30	1,21
10:12:16	59,00	4,85	0,11	1,70	61,00	37,09	100,00	59,00	2,71	4,80	12,00	762,00	33,00	38,00	2,50	2,70	1,21	12,00	20,00	3,80	402,00	426,00	5,14	88,21	10,00	4,80	3,80	59,70	59,30	1,21
10:13:16	59,00	5,53	-1,14	1,56	63,00	37,09	100,00	59,00	2,69	4,80	12,00	762,00	33,00	38,00	2,50	2,70	1,21	12,00	20,00	3,60	400,00	431,00	5,11	88,21	10,00	4,79	3,60	59,70	59,30	1,21
10:14:16	59,00	5,30	-0,98	2,45	78,00	37,06	100,00	59,00	2,73	4,70	12,00	762,00	33,00	38,00	2,50	2,70	1,21	12,00	20,00	3,60	399,00	426,00	5,14	88,21	10,00	4,81	3,60	59,80	59,30	1,21
10:15:16	59,00	5,39	-0,30	1,92	93,00	37,06	100,00	59,00	2,76	4,70	12,00	762,00	33,00	38,00	2,50	2,70	1,21	12,00	20,00	3,90	402,00	431,00	5,15	88,21	10,00	4,81	3,90	59,80	59,30	1,21
10:16:16	59,00	5,12	-1,14	1,57	73,00	37,06	100,00	59,00	2,71	4,70	12,00	762,00	33,00	38,00	2,50	2,70	1,21	12,00	20,00	3,30	403,00	429,00	5,13	88,21	10,00	4,79	3,30	59,80	59,30	1,21
10:17:16	60,00	5,40	-0,98	1,37	111,00	37,04	100,00	60,00	2,60	4,80	12,00	762,00	33,00	38,00	2,60	2,70	1,26	12,00	20,00	3,40	399,00	427,00	5,14	88,21	10,00	4,79	3,40	59,60	59,30	1,26
10:18:16	60,00	6,14	-0,34	2,38	62,00	37,04	100,00	60,00	2,55	4,80	12,00	762,00	33,00	38,00	2,50	2,70	1,21	12,00	20,00	3,70	397,00	425,00	5,16	88,21	10,00	4,81	3,70	59,70	59,30	1,21
10:19:16	61,00	5,39	-1,29	1,43	61,00	37,01	100,00	61,00	2,71	4,80	12,00	762,00	33,00	38,00	2,50	2,70	1,21	12,00	20,00	3,70	400,00	426,00	5,13	88,21	10,00	4,80	3,70	59,70	59,30	1,21
10:20:16	61,00	5,75	-0,24	2,43	61,00	37,01	100,00	61,00	2,66	4,70	12,00	762,00	33,00	38,00	2,50	2,70	1,21	12,00	20,00	3,70	399,00	428,00	5,15	88,21	10,00	4,80	3,70	59,80	59,30	1,21
10:21:16	61,00	8,82	-3,41	2,06	133,00	36,99	100,00	61,00	2,60	4,80	12,00	762,00	33,00	38,00	2,50	2,60	1,21	12,00	20,00	3,30	400,00	427,00	5,13	88,21	10,00	4,79	3,30	59,70	59,40	1,21
10:22:16	61,00	6,29	-0,70	1,91	61,00	36,99	100,00	61,00	2,73	4,80	12,00	762,00	33,00	38,00	2,50	2,60	1,21	12,00	20,00	3,50	394,00	422,00	5,14	88,21	10,00	4,80	3,50	59,70	59,40	1,21
10:23:16	61,00	6,43	-0,76	1,74	67,00	36,97	100,00	61,00	2,70	4,80	12,00	762,00	33,00	38,00	2,50	2,70	1,21	12,00	20,00	3,60	397,00	423,00	5,14	88,21	10,00	4,80	3,60	59,70	59,30	1,21
10:24:16	61,00	6,60	-0,77	2,19	61,00	36,97	100,00	61,00	2,65	4,80	12,00	762,00	33,00	38,00	2,50	2,60	1,21	12,00	20,00	3,50	398,00	422,00	5,12	88,21	10,00	4,79	3,50	59,70	59,40	1,21
10:25:16	61,00	6,13	-0,23	2,11	111,00	36,94	100,00	61,00	2,72	4,80	12,00	762,00	33,00	38,00	2,50	2,70	1,21	12,00	20,00	3,60	396,00	424,00	5,15	88,21	10,00	4,80	3,60	59,70	59,30	1,21
10:26:16	61,00	6,30	-0,96	1,95	63,00	36,94	100,00	61,00	3,11	4,80	12,00	762,00	33,00	38,00	2,50	2,70	1,21	12,00	20,00	3,80	402,00	432,00	5,15	88,21	10,00	4,80	3,80	59,70	59,30	1,21
10:27:16	61,00	6,63	-0,37	2,06	61,00	36,94	100,00	61,00	2,62	4,70	12,00	762,00	33,00	38,00	2,50	2,60	1,21	12,00	20,00	3,70	392,00	436,00	5,15	88,21	10,00	4,80	3,70	59,80	59,40	1,21
10:28:16	61,00	88,72	46,66	60,15	59,00	36,92	100,00	61,00	2,72	4,80	12,00	762,00	33,00	38,00	2,50	2,70	1,21	12,00	20,00	3,40	403,00	424,00	5,15	88,21	10,00	4,80	3,40	59,70	59,30	1,21
10:29:16	61,00	82,40	45,57	62,01	61,00	36,92	100,00	61,00	2,74	4,80	12,00	762,00	33,00	38,00	2,50	2,60	1,21	12,00	20,00	3,90	403,00	434,00	5,15	88,21	10,00	4,80	3,90	59,70	59,40	1,21
10:30:16	61,00	80,91	45,85	61,46	61,00	36,89	100,00	61,00	2,70	4,70	12,00	763,00	33,00	38,00	2,50	2,60	1,21	12,00	20,00	3,80	402,00	430,00	5,15	88,21	10,00	4,82	3,80	59,80	59,40	1,21
10:31:16	-32767,00	82,20	46,32	62,27	61,00	36,89	-32767,00	-32767,00	2,70	4,70	12,00	763,00	33,00	38,00	2,50	2,60	1,21	12,00	20,00	3,50	398,00	425,00	5,13	88,21	10,00	4,79	3,50	59,80	59,40	1,21
10:32:16	-32766,00	81,88	46,44	62,52	61,00	36,89	-32767,00	-32766,00	-32766,00	4,70	12,00	763,00	33,00	38,00	2,50	2,70	1,21	12,00	20,00	3,70	399,00	428,00	5,13	88,21	10,00	4,80	3,70	59,80	59,30	1,21
10:33:16	61,00	81,54	44,85	61,01	61,00	36,87	100,00	61,00	2,72	4,70	12,00	763,00	34,00	38,00	2,50	2,60	1,21	12,00	20,00	3,90	401,00	429,00	5,15	88,21	10,00	4,81	3,90	58,80	59,40	1,21
10:34:16	61,00	82,75	46,53	62,61	61,00	36,87	100,00	61,00	2,78	4,70	12,00	763,00	33,00	38,00	2,50	2,60	1,21	12,00	20,00	3,40	397,00	424,00	5,14	88,21	10,00	4,80	3,40	59,80	59,40	1,21
10:35:16	61,00	82,84	46,47	63,01	61,00	36,85	100,00	61,00	2,63	4,80	12,00	763,00	33,00	38,00	2,50	2,60	1,21	12,00	20,00	3,70	396,00	425,00	5,13	88,21	10,00	4,79	3,70	59,70	59,40	1,21
10:36:16	61,00	83,00	46,55	62,74	61,00	36,85	100,00	61,00	2,46	4,70	12,00	763,00	33,00	38,00	2,50	2,60	1,21	12,00	20,00	3,80	402,00	432,00	5,14	88,21	10,00	4,80	3,80	59,80	59,40	1,21
10:37:16	61,00	83,51	47,04	63,64	62,00	36,85	100,00	61,00	2,65	4,70	12,00	763,00	33,00	38,00	2,50	2,60	1,21	12,00	20,00	3,70	398,00	427,00	5,13	88,21	10,00	4,80	3,70	59,80	59,40	1,21
10:38:16	61,00	83,12	46,72	63,08	62,00	36,82	100,00	61,00	2,62	4,70	12,00	763,00	33,00	38,00	2,50	2,60	1,21	12,00	20,00	3,40	401,00	424,00	5,14	88,21	10,00	4,81	3,40	59,80	59,40	1,21
10:39:16	61,00	83,69	46,86	63,08	62,00	36,80	100,00	61,00	2,62	4,70	12,00	763,00	34,00	38,00	2,50	2,60	1,21	12,00	20,00	3,70	397,00	427,00	5,13	88,21	10,00	4,80	3,70	58,80	59,40	1,21
10:40:16	62,00	83,62	47,10	63,39	63,00	36,82	100,00	62,00	2,52	4,70	12,00	763,00	33,00	38,00	2,50	2,60	1,21	12,00	20,00	3,70	400,00	428,00	5,13	88,21	10,00	4,80	3,70	59,80	59,40	1,21
10:41:16	62,00	84,71	48,46	64,85	63,00	36,80	100,00	62,00	2,34	4,70	12,00	763,00	33,00	38,00	2,50	2,60	1,21	12,00	20,00	3,30	402,00	426,00	5,15	88,21	10,00	4,80	3,30	59,80	59,40	1,21
10:42:16	63,00	85,23	48,28	64,70	63,00	36,80	100,00	63,00	2,61	4,70	12,00	763,00	34,00	38,00	2,50	2,60	1,21	12,00	20,00	3,70	400,00	426,00	5,11	88,21	10,00	4,80	3,70	58,80	59,40	1,21
10:43:16	63,00	85,93	49,01	65,86	64,00	36,80	100,00	63,00	2,59	4,70	12,00	763,00	33,00	38,00	2,50	2,60	1,21	12,00	20,00	3,80	398,00	425,00	5,13	88,21	10,00	4,80	3,80	59,80	59,40	1,21
10:44:16	63,00	85,11	48,47	65,37	64,00	36,80	100,00	63,00	2,60	4,70	12,00	763,00	33,00	38,00	2,50	2,60	1,21	12,00	20,00	3,50	398,00	425,00	5,13	88,21	10,00	4,80	3,50	59,80	59,40	1,21
10:45:16	65,00	85,69	49,01	66,04	65,00	36,78	100,00	65,00	2,54	4,80	12,00	763,00	33,00	38,00	2,50	2,60	1,21	12,00	20,00	4,00	399,00	431,00	5,12	88,21	10,00	4,80	4,00	59,70	59,40	1,21
10:46:16	65,00	85,78	48,88	65,57	65,00	36,78	100,00	65,00	2,53	4,80	12,00	763,00	33,00	38,00	2,40	2,60	1,17	12,00	20,00	3,90	396,00	427,00	5,12	88,21	10,00	4,80	3,90	59,80	59,40	1,17
10:47:16	66,00	87,48	49,56	66,57	67,00	36,78	100,00	66,00	2,51	4,70	12,00	763,00	33,00	38,00	2,50	2,60	1,21	12,00	20,00	3,40	401,00	428,00	5,12	88,21	10,00	4,80	3,40	59,80	59,40	1,21
10:48:16	67,00	86,27	50,02	66,81	67,00	36,76	100,00	67,00	2,50	4,70	12,00	763,00	33,00	38,00	2,50	2,60	1,21	12,00	20,00	3,60	403,00	427,00	5,12	88,21	10,00	4,81	3,60	59,80	59,40	1,21
10:49:16	68,00	86,46	50,22	67,07	68,00	36,76	100,00	68,00	2,41	4,70	12,00	763,00	33,00	38,00	2,50	2,60	1,21	12,00	20,00	3,40	402,00	425,00	5,11	88,21	10,00	4,80	3,40	59,80	59,40	1,21
10:50:16	68,00	86,79	50,17	67,27	68,00	36,73	100,00	68,00	2,53	4,80	12,00	763,00	33,00	38,00	2,50	2,60	1,21	12,00	20,00	3,60	397,00	427,00	5,12	88,21	10,00	4,80	3,60	59,70	59,40	1,21
10:51:16	68,00	85,99	49,66	67,15	68,00	36,73	100,00	68,00	2,51	4,70	12,00	763,00	33,00	38,00	2,50	2,60	1,21	12,00	20,00	3,90	399,00	429,00	5,12	88,21	10,00	4,80	3,90	59,80	59,40	1,21
10:52:16	67,00	86,22	49,60	66,51	67,00	36,71	100,00	67,00	2,59	4,70	12,00	763,00	33,00	38,00	2,40	2,60	1,17	12,00	20,00	3,50	401,00	425,00	5,13	88,21	10,00	4,81	3,50	59,90	59,40	1,17
10:53:16	67,00	86,27	49,38	66,55	67,00	36,71	100,00	67,00	2,58	4,80	12,00	763,00	33,00	38,00	2,50	2,60	1,21	12,00	20,00	3,90	399,00	427,00	5,12	88,21	10,00	4,80	3,90	59,70	59,40	1,21
10:54:16	67,00	85,44	49,29	66,35	67,00	36,71	100,00	67,00	2,59	4,70	12,00	763,00	33,00	38,00	2,40	2,60	1,17	12,00	20,00	3,80	397,00	426,00	5,12	88,21	10,00	4,80	3,80	59,90	59,40	1,17
10:55:16	67,00	86,50	49,42	66,64	67,00	36,71	100,00	67,00	2,47	4,70	12,00	763,00	33,00	38,00	2,40	2,60	1,17	12,00	20,00	3,30	403,00	429,00	5,12	88,21	10,00	4,80	3,30	59,90	59,40	1,17
10:56:16	67,00	86,88	49,69	66,61	67,00	36,71	100,00	67,00	2,52	4,70	12,00	763,00	33,00	38,00	2,50	2,60	1,21	12,00	20,00	3,50	403,00	429,00	5,12	88,21	10,00	4,80	3,50	59,80	59,40	1,21
10:57:16	66,00	85,68	48,47	65,41	67,00	36,71	100,00	66,00	2,53	4,70	12,00	763,00	34,00	38,00	2,40	2,60	1,17	12,00	20,00	3,80	398,00	419,00	5,12	88,21	10,00	4,82	3,80	58,90	59,40	1,17
10:58:16	66,00	84,94	48,02	65,06	66,00	36,71	100,00	66,00	2,63	4,80	12,00	763,00	33,00	38,00	2,40	2,60	1,17	12,00	20,00	4,00	397,00	423,00	5,09	88,21	10,00	4,79	4,00	59,80	59,40	1,17
10:59:16	66,00	84,73	47,94	64,39	65,00	36,71	100,00	66,00	2,65	4,70	12,00	763,00	33,00	38,00	2,40	2,60	1,17	12,00	20,00	4,00	398,00	427,00	5,10	88,21	10,00	4,80	4,00	59,90	59,40	1,17
11:00:16	65,00	84,32	47,50	64,08	65,00	36,71	100,00	65,00	2,64	4,70	12,00	763,00	33,00	38,00	2,40	2,50	1,17	12,00	20,00	3,80	402,00	426,00	5,11	88,21	10,00	4,80	3,80	59,90	59,50	1,17
11:01:16	65,00	83,91	47,08	63,71	65,00	36,71	100,00	65,00	2,65	4,70	12,00	763,00	33,00	38,00	2,40	2,50	1,17	12,00	20,00	4,00	397,00	425,00	5,11	88,21	10,00	4,80	4,00	59,90	59,50	1,17
11:02:16	64,00	-32766,00	-32766,00	-32766,00	0,00	36,71	100,00	64,00	2,69	4,70	12,00	763,00	33,00	38,00	2,40	2,60	1,17	12,00	20,00	3,70	399,00	423,00	5,11	88,21	10,00	4,80	3,70	59,90	59,40	1,17
11:03:16	64,00	83,76	47,38	63,79	65,00	36,71	100,00	64,00	2,65	4,70	12,00	763,00	33,00	38,00	2,40	2,60	1,17	12,00	20,00	3,90	402,00	428,00	5,10	88,21	10,00	4,80	3,90	59,90	59,40	1,17
11:04:16	64,00	83,54	46,95	63,32	65,00	36,71	100,00	64,00	2,70	4,60	12,00	763,00	33,00	38,00	2,40	2,50	1,17	12,00	20,00	3,60	400,00	423,00	5,11	88,21	10,00	4,80	3,60	60,00	59,50	1,17
11:05:16	64,00	83,55	46,51	63,24	64,00	36,71	100,00	64,00	2,69	4,70	12,00	763,00	33,00	38,00	2,40	2,50	1,17	12,00	20,00	3,80	400,00	426,00	5,11	88,21	10,00	4,80	3,80	59,90	59,50	1,17
11:06:16	64,00	83,09	46,43	63,01	64,00	36,71	100,00	64,00	2,69	4,70	12,00	763,00	33,00	38,00	2,40	2,50	1,17	12,00	20,00	3,80	400,00	427,00	5,11	88,21	10,00	4,80	3,80	59,90	59,50	1,17
11:07:16	64,00	82,75	46,16	62,70	64,00	36,71	100,00	64,00	2,77	4,70	12,00	763,00	33,00	38,00	2,40	2,60	1,17	12,00	20,00	3,70	397,00	424,00	5,12	88,21	10,00	4,80	3,70	59,90	59,40	1,17
11:08:16	64,00	82,93	46,33	62,68	64,00	36,71	100,00	64,00	2,72	4,70	12,00	763,00	33,00	38,00	2,40	2,50	1,17	12,00	20,00	3,50	400,00	425,00	5,12	88,21	10,00	4,80	3,50	59,90	59,50	1,17
11:09:16	63,00	82,71	46,47	62,63	64,00	36,71	100,00	63,00	2,68	4,70	12,00	763,00	33,00	38,00	2,40	2,50	1,17	12,00	20,00	3,50	403,00	429,00	5,12	88,21	10,00	4,80	3,50	59,90	59,50	1,17
11:10:16	63,00	82,51	46,50	63,01	64,00	36,73	100,00	63,00	2,69	4,70	12,00	763,00	33,00	38,00	2,40	2,50	1,17	12,00	20,00	3,90	397,00	425,00	5,12	88,21	10,00	4,80	3,90	59,90	59,50	1,17
11:11:16	63,00	83,21	46,49	63,03	64,00	36,73	100,00	63,00	2,70	4,70	12,00	763,00	33,00	38,00	2,40	2,50	1,17	12,00	20,00	3,60	399,00	425,00	5,12	88,21	10,00	4,80	3,60	59,90	59,50	1,17
11:12:16	63,00	82,69	46,49	62,62	64,00	36,73	100,00	63,00	2,74	4,70	12,00	763,00	34,00	38,00	2,40	2,50	1,17	12,00	20,00	3,80	403,00	428,00	5,12	88,21	10,00	4,80	3,80	58,90	59,50	1,17
11:13:16	63,00	82,73	46,34	62,64	63,00	36,73	100,00	63,00	2,71	4,70	12,00	763,00	33,00	38,00	2,40	2,50	1,17	12,00	20,00	3,80	398,00	426,00	5,12	88,21	10,00	4,80	3,80	59,90	59,50	1,17
11:14:16	63,00	83,21	46,24	62,80	63,00	36,73	100,00	63,00	2,68	4,70	12,00	763,00	34,00	38,00	2,40	2,50	1,17	12,00	20,00	3,80	403,00	429,00	5,13	88,21	10,00	4,80	3,80	58,90	59,50	1,17
11:15:16	63,00	83,19	46,57	63,09	64,00	36,76	100,00	63,00	2,66	4,70	12,00	763,00	33,00	38,00	2,40	2,50	1,17	12,00	20,00	3,70	398,00	425,00	5,13	88,21	10,00	4,80	3,70	59,90	59,50	1,17
11:16:16	63,00	83,03	46,87	63,20	63,00	36,76	100,00	63,00	2,65	4,70	12,00	763,00	34,00	38,00	2,40	2,50	1,17	12,00	20,00	4,00	399,00	429,00	5,13	88,21	10,00	4,80	4,00	58,90	59,50	1,17
11:17:16	63,00	83,06	46,80	62,97	63,00	36,76	100,00	63,00	2,65	4,60	12,00	763,00	33,00	38,00	2,40	2,60	1,17	12,00	20,00	3,80	403,00	429,00	5,13	88,21	10,00	4,80	3,80	60,00	59,40	1,17
11:18:16	63,00	83,03	46,70	62,77	63,00	36,76	100,00	63,00	2,58	4,70	12,00	763,00	34,00	38,00	2,40	2,50	1,17	12,00	20,00	3,40	401,00	427,00	5,13	88,21	10,00	4,80	3,40	58,90	59,50	1,17
11:19:16	63,00	82,41	46,49	62,65	63,00	36,76	100,00	63,00	2,61	4,60	12,00	763,00	34,00	38,00	2,40	2,50	1,17	12,00	20,00	3,70	405,00	430,00	5,13	88,21	10,00	4,80	3,70	59,00	59,50	1,17
11:20:16	63,00	81,84	46,57	62,53	63,00	36,78	100,00	63,00	2,58	4,70	12,00	763,00	33,00	38,00	2,40	2,50	1,17	12,00	20,00	3,90	404,00	430,00	5,14	88,21	10,00	4,81	3,90	59,90	59,50	1,17
11:21:16	63,00	82,55	46,81	63,10	63,00	36,78	100,00	63,00	2,57	4,70	12,00	763,00	33,00	38,00	2,40	2,50	1,17	12,00	20,00	4,00	401,00	430,00	5,13	88,21	10,00	4,80	4,00	59,90	59,50	1,17
11:22:16	63,00	82,97	46,85	63,27	63,00	36,78	100,00	63,00	2,55	4,70	12,00	763,00	33,00	38,00	2,40	2,50	1,17	12,00	20,00	3,80	398,00	427,00	5,13	88,21	10,00	4,80	3,80	59,90	59,50	1,17
11:23:16	63,00	82,90	46,88	63,05	63,00	36,80	100,00	63,00	2,54	4,70	12,00	763,00	33,00	38,00	2,40	2,50	1,17	12,00	20,00	3,50	401,00	427,00	5,13	88,21	10,00	4,80	3,50	59,90	59,50	1,17
11:24:16	63,00	82,38	46,71	62,68	63,00	36,80	100,00	63,00	2,50	4,60	12,00	763,00	34,00	38,00	2,40	2,50	1,17	12,00	20,00	3,70	401,00	427,00	5,14	88,21	10,00	4,80	3,70	59,00	59,50	1,17
11:25:16	62,00	83,15	46,86	63,29	63,00	36,80	100,00	62,00	2,53	4,70	12,00	763,00	33,00	38,00	2,40	2,50	1,17	12,00	20,00	4,00	399,00	428,00	5,13	88,21	10,00	4,80	4,00	59,90	59,50	1,17
11:26:16	62,00	82,06	46,73	62,64	63,00	36,82	100,00	62,00	2,52	4,70	12,00	763,00	33,00	38,00	2,40	2,50	1,17	12,00	20,00	3,30	401,00	427,00	5,14	88,21	10,00	4,80	3,30	59,90	59,50	1,17
11:27:16	62,00	82,89	47,21	63,53	63,00	36,82	100,00	62,00	2,53	4,70	12,00	763,00	33,00	38,00	2,40	2,50	1,17	12,00	20,00	4,00	400,00	428,00	5,13	88,21	10,00	4,80	4,00	59,90	59,50	1,17
11:28:16	62,00	84,82	43,12	62,70	63,00	36,82	100,00	62,00	2,54	4,70	12,00	763,00	33,00	38,00	2,40	2,50	1,17	12,00	20,00	3,80	401,00	428,00	5,14	88,21	10,00	4,81	3,80	59,90	59,50	1,17
11:29:16	62,00	83,46	47,07	63,35	63,00	36,85	100,00	62,00	2,55	4,70	12,00	763,00	33,00	38,00	2,40	2,50	1,17	12,00	20,00	3,50	399,00	426,00	5,14	88,21	10,00	4,80	3,50	59,90	59,50	1,17
11:30:16	62,00	83,12	47,35	63,66	62,00	36,85	100,00	62,00	2,51	4,70	12,00	763,00	33,00	38,00	2,40	2,50	1,17	12,00	20,00	3,80	398,00	427,00	5,13	88,21	10,00	4,80	3,80	59,90	59,50	1,17
11:31:16	62,00	82,57	47,34	63,55	63,00	36,85	100,00	62,00	2,52	4,70	12,00	763,00	33,00	38,00	2,40	2,50	1,17	12,00	20,00	4,00	399,00	429,00	5,14	88,21	10,00	4,80	4,00	59,90	59,50	1,17
11:32:16	62,00	82,70	47,43	63,44	62,00	36,87	100,00	62,00	2,51	4,70	12,00	763,00	33,00	38,00	2,40	2,50	1,17	12,00	20,00	4,00	403,00	432,00	5,14	88,21	10,00	4,80	4,00	59,90	59,50	1,17
11:33:16	62,00	82,80	47,44	63,54	62,00	36,87	100,00	62,00	2,43	4,70	12,00	763,00	33,00	38,00	2,40	2,50	1,17	12,00	20,00	3,90	405,00	434,00	5,14	88,21	10,00	4,80	3,90	59,90	59,50	1,17
11:34:16	61,00	82,86	47,76	63,84	62,00	36,89	100,00	61,00	2,48	4,70	12,00	763,00	34,00	38,00	2,40	2,50	1,17	12,00	20,00	4,00	402,00	430,00	5,14	88,21	10,00	4,80	4,00	58,90	59,50	1,17
11:35:16	61,00	83,23	47,73	64,02	62,00	36,89	100,00	61,00	2,50	4,70	12,00	763,00	33,00	38,00	2,40	2,40	1,17	12,00	20,00	4,00	400,00	429,00	5,14	88,21	10,00	4,80	4,00	59,90	59,60	1,17
11:36:16	61,00	83,27	47,34	63,67	62,00	36,89	100,00	61,00	2,53	4,70	12,00	763,00	33,00	38,00	2,40	2,50	1,17	12,00	20,00	3,70	398,00	425,00	5,13	88,21	10,00	4,80	3,70	59,90	59,50	1,17
11:37:16	61,00	82,51	47,17	63,03	62,00	36,92	100,00	61,00	2,53	4,70	12,00	763,00	33,00	38,00	2,40	2,40	1,17	12,00	20,00	3,50	399,00	426,00	5,14	88,21	10,00	4,81	3,50	59,90	59,60	1,17
11:38:16	61,00	82,95	47,48	63,49	61,00	36,92	100,00	61,00	2,50	4,70	12,00	763,00	34,00	38,00	2,40	2,50	1,17	12,00	20,00	4,00	401,00	430,00	5,13	88,21	10,00	4,79	4,00	58,90	59,50	1,17
11:39:16	61,00	82,49	46,84	62,94	62,00	36,92	100,00	61,00	2,58	4,70	12,00	763,00	33,00	38,00	2,40	2,50	1,17	12,00	20,00	3,60	399,00	425,00	5,14	88,21	10,00	4,80	3,60	59,90	59,50	1,17
11:40:16	61,00	82,20	47,12	63,02	62,00	36,94	100,00	61,00	2,56	4,70	12,00	763,00	33,00	38,00	2,40	2,50	1,17	12,00	20,00	3,90	402,00	430,00	5,14	88,21	10,00	4,80	3,90	59,90	59,50	1,17
11:41:16	61,00	82,87	47,16	63,60	61,00	36,94	100,00	61,00	2,56	4,80	12,00	763,00	33,00	38,00	2,40	2,40	1,17	12,00	20,00	3,80	398,00	427,00	5,13	88,21	10,00	4,80	3,80	59,80	59,60	1,17
11:42:16	61,00	82,70	46,97	62,90	61,00	36,94	100,00	61,00	2,55	4,70	12,00	763,00	33,00	38,00	2,40	2,50	1,17	12,00	20,00	3,60	400,00	429,00	5,15	88,21	10,00	4,81	3,60	59,90	59,50	1,17
11:43:16	61,00	82,68	47,22	63,34	61,00	36,97	100,00	61,00	2,54	4,70	12,00	763,00	33,00	38,00	2,40	2,50	1,17	12,00	20,00	4,00	402,00	431,00	5,13	88,21	10,00	4,79	4,00	59,90	59,50	1,17
11:44:16	61,00	82,61	46,86	62,84	62,00	36,97	100,00	61,00	2,54	4,70	12,00	763,00	33,00	38,00	2,40	2,50	1,17	12,00	20,00	3,30	399,00	426,00	5,14	88,21	10,00	4,81	3,30	59,90	59,50	1,17
11:45:16	61,00	82,26	47,09	63,19	61,00	36,97	100,00	61,00	2,57	4,60	12,00	763,00	33,00	38,00	2,40	2,40	1,17	12,00	20,00	3,90	402,00	431,00	5,13	88,21	10,00	4,79	3,90	60,00	59,60	1,17
11:46:16	61,00	82,76	47,15	63,15	61,00	36,99	100,00	61,00	2,51	4,60	12,00	763,00	34,00	38,00	2,40	2,50	1,17	12,00	20,00	3,80	398,00	425,00	5,14	88,21	10,00	4,81	3,80	59,00	59,50	1,17
11:47:16	61,00	80,99	48,44	63,49	61,00	36,99	100,00	61,00	2,58	4,70	12,00	763,00	33,00	38,00	2,40	2,40	1,17	12,00	20,00	3,70	398,00	427,00	5,13	88,21	10,00	4,79	3,70	59,90	59,60	1,17
11:48:16	61,00	80,12	49,38	64,09	61,00	36,99	100,00	61,00	2,49	4,60	12,00	763,00	33,00	38,00	2,40	2,40	1,17	12,00	20,00	4,00	401,00	429,00	5,14	88,21	10,00	4,80	4,00	60,00	59,60	1,17
11:49:16	61,00	80,11	49,06	63,61	61,00	37,01	100,00	61,00	2,55	4,60	12,00	763,00	33,00	38,00	2,40	2,40	1,17	12,00	20,00	3,90	401,00	429,00	5,15	88,21	10,00	4,81	3,90	60,00	59,60	1,17
11:50:16	61,00	80,32	48,78	63,45	61,00	37,01	100,00	61,00	2,58	4,80	12,00	763,00	33,00	38,00	2,30	2,40	1,12	12,00	20,00	3,30	399,00	427,00	5,14	88,21	10,00	4,80	3,30	59,90	59,60	1,12
11:51:16	61,00	81,73	48,14	63,58	61,00	37,01	100,00	61,00	2,55	4,70	12,00	763,00	33,00	38,00	2,30	2,40	1,12	12,00	20,00	3,70	398,00	426,00	5,13	88,21	10,00	4,79	3,70	60,00	59,60	1,12
11:52:16	61,00	81,88	47,49	63,33	61,00	37,01	100,00	61,00	2,55	4,70	12,00	763,00	33,00	38,00	2,30	2,40	1,12	12,00	20,00	3,90	399,00	429,00	5,14	88,21	10,00	4,80	3,90	60,00	59,60	1,12
11:53:16	61,00	81,77	47,09	63,08	61,00	37,04	100,00	61,00	2,57	4,70	12,00	763,00	33,00	38,00	2,30	2,40	1,12	12,00	20,00	4,00	403,00	431,00	5,14	88,21	10,00	4,80	4,00	60,00	59,60	1,12
11:54:16	61,00	82,17	47,01	62,93	61,00	37,04	100,00	61,00	2,59	4,70	12,00	763,00	33,00	38,00	2,30	2,40	1,12	12,00	20,00	4,00	402,00	432,00	5,15	88,21	10,00	4,81	4,00	60,00	59,60	1,12
11:55:16	61,00	82,05	46,86	62,85	61,00	37,04	100,00	61,00	2,51	4,70	12,00	763,00	33,00	38,00	2,30	2,30	1,12	12,00	20,00	3,90	402,00	430,00	5,14	88,21	10,00	4,81	3,90	60,00	59,70	1,12
11:56:16	61,00	82,40	46,64	62,62	61,00	37,06	100,00	61,00	2,55	4,70	12,00	763,00	33,00	38,00	2,30	2,30	1,12	12,00	20,00	3,80	400,00	427,00	5,14	88,21	10,00	4,80	3,80	60,00	59,70	1,12
11:57:16	61,00	82,29	46,81	62,74	61,00	37,06	100,00	61,00	2,53	4,70	12,00	763,00	33,00	38,00	2,30	2,30	1,12	12,00	20,00	3,80	400,00	428,00	5,14	88,21	10,00	4,80	3,80	60,00	59,70	1,12
11:58:16	61,00	82,37	46,81	62,80	61,00	37,06	100,00	61,00	2,54	4,70	12,00	763,00	33,00	38,00	2,30	2,30	1,12	12,00	20,00	3,80	401,00	427,00	5,14	88,21	10,00	4,80	3,80	60,00	59,70	1,12
11:59:16	61,00	82,16	46,86	62,83	61,00	37,06	100,00	61,00	2,51	4,70	12,00	763,00	34,00	38,00	2,30	2,30	1,12	12,00	20,00	3,80	400,00	426,00	5,15	88,21	10,00	4,80	3,80	59,00	59,70	1,12
12:00:16	61,00	82,84	46,76	62,89	61,00	37,09	100,00	61,00	2,54	4,70	12,00	763,00	33,00	38,00	2,20	2,30	1,07	12,00	20,00	3,80	398,00	426,00	5,14	88,21	10,00	4,80	3,80	60,10	59,70	1,07
12:01:16	61,00	82,38	46,79	62,51	61,00	37,09	100,00	61,00	2,52	4,70	12,00	763,00	34,00	38,00	2,30	2,30	1,12	12,00	20,00	3,90	400,00	427,00	5,14	88,21	10,00	4,80	3,90	59,00	59,70	1,12
12:02:16	61,00	82,74	46,78	62,76	61,00	37,09	100,00	61,00	2,51	4,70	12,00	763,00	33,00	38,00	2,30	2,30	1,12	12,00	20,00	3,90	401,00	430,00	5,15	88,21	10,00	4,80	3,90	60,00	59,70	1,12
12:03:16	61,00	82,54	46,60	62,69	61,00	37,11	100,00	61,00	2,52	4,70	12,00	763,00	33,00	38,00	2,20	2,30	1,07	12,00	20,00	3,90	401,00	429,00	5,14	88,21	10,00	4,80	3,90	60,10	59,70	1,07
12:04:16	61,00	82,06	46,68	62,60	61,00	37,11	100,00	61,00	2,56	4,70	12,00	763,00	34,00	38,00	2,20	2,30	1,07	12,00	20,00	3,90	399,00	427,00	5,15	88,21	10,00	4,80	3,90	59,10	59,70	1,07
12:05:16	60,00	81,87	46,77	62,75	61,00	37,11	100,00	60,00	2,62	4,60	12,00	763,00	34,00	38,00	2,20	2,20	1,07	12,00	20,00	4,00	404,00	434,00	5,14	88,21	10,00	4,80	4,00	59,20	59,80	1,07
12:06:16	61,00	82,07	46,76	62,86	61,00	37,11	100,00	61,00	2,52	4,70	12,00	763,00	33,00	38,00	2,20	2,20	1,07	12,00	20,00	4,00	403,00	433,00	5,14	88,21	10,00	4,80	4,00	60,10	59,80	1,07
12:07:16	61,00	81,85	46,41	62,73	63,00	37,13	100,00	61,00	2,60	4,70	12,00	763,00	33,00	38,00	2,20	2,20	1,07	12,00	20,00	3,80	401,00	432,00	5,13	88,21	10,00	4,80	3,80	60,10	59,80	1,07
12:08:16	60,00	82,77	46,56	62,74	61,00	37,13	100,00	60,00	2,59	4,70	12,00	763,00	33,00	38,00	2,20	2,20	1,07	12,00	20,00	3,50	398,00	424,00	5,13	88,21	10,00	4,80	3,50	60,10	59,80	1,07
12:09:16	61,00	82,16	46,26	62,38	61,00	37,13	100,00	61,00	2,63	4,70	12,00	763,00	33,00	38,00	2,20	2,20	1,07	12,00	20,00	3,80	398,00	425,00	5,15	88,21	10,00	4,81	3,80	60,10	59,80	1,07
12:10:16	61,00	82,33	46,57	62,66	61,00	37,13	100,00	61,00	2,61	4,70	12,00	763,00	33,00	38,00	2,20	2,20	1,07	12,00	20,00	4,00	402,00	430,00	5,14	88,21	10,00	4,80	4,00	60,10	59,80	1,07
12:11:16	60,00	82,47	46,78	62,93	61,00	37,13	100,00	60,00	2,55	4,70	12,00	763,00	34,00	38,00	2,20	2,20	1,07	12,00	20,00	4,00	402,00	431,00	5,13	88,21	10,00	4,79	4,00	59,10	59,80	1,07
12:12:16	61,00	82,81	46,87	63,30	61,00	37,16	100,00	61,00	2,59	4,80	12,00	763,00	33,00	38,00	2,20	2,20	1,07	12,00	20,00	3,80	401,00	431,00	5,14	88,21	10,00	4,80	3,80	60,00	59,80	1,07
12:13:16	61,00	83,07	46,82	63,13	61,00	37,16	100,00	61,00	2,59	4,80	12,00	763,00	33,00	38,00	2,20	2,20	1,07	12,00	20,00	3,60	399,00	425,00	5,14	88,21	10,00	4,80	3,60	60,00	59,80	1,07
12:14:16	61,00	82,99	46,77	62,98	61,00	37,16	100,00	61,00	2,64	4,80	12,00	763,00	33,00	38,00	2,10	2,20	1,02	12,00	20,00	3,40	398,00	424,00	5,14	88,21	10,00	4,80	3,40	60,10	59,80	1,02
12:15:16	61,00	82,61	46,56	62,72	61,00	37,16	100,00	61,00	2,59	4,70	12,00	763,00	33,00	38,00	2,10	2,10	1,02	12,00	20,00	3,80	398,00	426,00	5,15	88,21	10,00	4,80	3,80	60,20	59,90	1,02
12:16:16	61,00	-32766,00	-32766,00	-32766,00	0,00	37,16	100,00	61,00	2,60	4,70	12,00	763,00	33,00	38,00	2,10	2,20	1,02	12,00	20,00	3,90	398,00	426,00	5,14	88,21	10,00	4,80	3,90	60,20	59,80	1,02
12:17:16	61,00	83,37	47,72	63,91	61,00	37,18	100,00	61,00	2,59	4,80	12,00	763,00	33,00	38,00	2,10	2,20	1,02	12,00	20,00	3,70	398,00	427,00	5,13	88,21	10,00	4,79	3,70	60,10	59,80	1,02
12:18:16	60,00	82,89	46,96	63,15	61,00	37,18	100,00	60,00	2,58	4,70	12,00	763,00	33,00	38,00	2,10	2,10	1,02	12,00	20,00	3,90	402,00	429,00	5,15	88,21	10,00	4,80	3,90	60,20	59,90	1,02
12:19:16	60,00	82,72	47,16	63,32	61,00	37,18	100,00	60,00	2,51	4,70	12,00	763,00	34,00	38,00	2,10	2,10	1,02	12,00	20,00	4,00	404,00	434,00	5,15	88,21	10,00	4,80	4,00	59,20	59,90	1,02
12:20:16	61,00	82,90	46,87	63,36	61,00	37,18	100,00	61,00	2,54	4,70	12,00	763,00	33,00	38,00	2,10	2,20	1,02	12,00	20,00	3,90	400,00	430,00	5,14	88,21	10,00	4,80	3,90	60,20	59,80	1,02
12:21:16	61,00	83,05	47,05	63,71	61,00	37,18	100,00	61,00	2,56	4,70	12,00	763,00	33,00	38,00	2,10	2,20	1,02	12,00	19,00	2,70	407,00	442,00	5,27	88,21	9,00	4,86	2,70	60,20	59,80	1,02
12:22:16	61,00	82,95	46,90	63,42	61,00	37,18	100,00	61,00	2,53	4,80	12,00	763,00	31,00	36,00	2,20	2,20	1,07	12,00	18,00	2,80	403,00	434,00	5,19	88,21	8,00	4,82	2,80	62,00	61,80	1,07
12:23:16	61,00	82,59	46,35	62,65	61,00	37,18	100,00	61,00	2,65	4,70	12,00	763,00	29,00	34,00	2,20	2,30	1,07	12,00	18,00	2,70	399,00	428,00	5,16	88,21	8,00	4,81	2,70	64,10	63,70	1,07
12:24:16	61,00	82,66	46,45	63,19	62,00	37,20	100,00	61,00	2,54	4,90	12,00	763,00	28,00	33,00	2,30	2,30	1,12	12,00	18,00	2,70	400,00	431,00	5,14	88,21	8,00	4,79	2,70	64,80	64,70	1,12
12:25:16	61,00	82,98	46,31	62,68	62,00	37,20	100,00	61,00	2,65	4,80	12,00	763,00	27,00	32,00	2,30	2,40	1,12	12,00	18,00	2,30	397,00	424,00	5,14	88,21	8,00	4,80	2,30	65,90	65,60	1,12
12:26:16	62,00	82,44	46,09	62,43	62,00	37,20	100,00	62,00	2,55	4,80	12,00	763,00	26,00	31,00	2,30	2,40	1,12	12,00	18,00	2,20	399,00	426,00	5,14	88,21	8,00	4,80	2,20	66,90	66,60	1,12
12:27:16	62,00	82,48	46,42	62,76	62,00	37,20	100,00	62,00	2,62	4,80	12,00	763,00	26,00	31,00	2,30	2,40	1,12	12,00	18,00	2,20	398,00	425,00	5,14	88,21	8,00	4,80	2,20	66,90	66,60	1,12
12:28:16	62,00	82,30	46,56	62,85	62,00	37,20	100,00	62,00	2,62	4,80	12,00	763,00	25,00	30,00	2,40	2,40	1,17	12,00	18,00	2,50	398,00	426,00	5,14	88,21	8,00	4,80	2,50	67,80	67,60	1,17
12:29:16	62,00	82,53	46,44	62,87	63,00	37,20	100,00	62,00	2,63	4,80	12,00	763,00	25,00	30,00	2,30	2,40	1,12	12,00	19,00	2,80	405,00	434,00	5,16	88,21	9,00	4,80	2,80	67,90	67,60	1,12
12:30:16	62,00	82,72	46,48	62,95	63,00	37,20	100,00	62,00	2,65	4,80	12,00	762,00	24,00	29,00	2,30	2,40	1,12	12,00	18,00	2,50	397,00	425,00	5,14	88,21	8,00	4,81	2,50	68,90	68,60	1,12
12:31:16	63,00	82,28	46,21	62,36	63,00	37,23	100,00	63,00	2,61	4,80	12,00	762,00	24,00	29,00	2,30	2,40	1,12	12,00	18,00	2,20	401,00	427,00	5,14	88,21	8,00	4,80	2,20	68,90	68,60	1,12
12:32:16	63,00	81,98	46,47	62,52	63,00	37,23	100,00	63,00	2,63	4,80	12,00	762,00	23,00	28,00	2,30	2,40	1,12	12,00	18,00	2,60	402,00	429,00	5,14	88,21	8,00	4,80	2,60	69,90	69,60	1,12
12:33:16	63,00	82,36	46,35	62,78	63,00	37,23	100,00	63,00	2,60	4,80	12,00	762,00	23,00	28,00	2,30	2,40	1,12	12,00	18,00	2,40	401,00	428,00	5,14	88,21	8,00	4,80	2,40	69,90	69,60	1,12
12:34:16	63,00	82,03	46,27	62,48	63,00	37,23	100,00	63,00	2,65	4,90	12,00	762,00	23,00	28,00	2,30	2,40	1,12	12,00	18,00	2,30	400,00	425,00	5,13	88,21	8,00	4,80	2,30	69,80	69,60	1,12
12:35:16	63,00	82,12	46,17	62,61	63,00	37,23	100,00	63,00	2,64	4,90	12,00	762,00	22,00	27,00	2,30	2,40	1,12	12,00	18,00	2,60	397,00	426,00	5,13	88,21	8,00	4,80	2,60	70,80	70,60	1,12
12:36:16	63,00	82,69	46,64	63,08	63,00	37,23	100,00	63,00	2,71	4,90	12,00	762,00	22,00	27,00	2,30	2,40	1,12	12,00	18,00	2,80	401,00	430,00	5,14	88,21	8,00	4,80	2,80	70,80	70,60	1,12
12:37:16	63,00	82,30	46,21	62,49	63,00	37,23	100,00	63,00	2,68	4,80	12,00	762,00	22,00	27,00	2,30	2,40	1,12	12,00	18,00	2,20	400,00	427,00	5,14	88,21	8,00	4,80	2,20	70,90	70,60	1,12
12:38:16	63,00	82,46	46,23	63,06	64,00	37,23	100,00	63,00	2,72	4,90	12,00	762,00	22,00	27,00	2,30	2,40	1,12	12,00	18,00	2,80	398,00	428,00	5,14	88,21	8,00	4,81	2,80	70,80	70,60	1,12
12:39:16	63,00	82,84	46,18	62,74	64,00	37,23	100,00	63,00	2,67	4,90	12,00	762,00	22,00	27,00	2,40	2,40	1,17	12,00	18,00	2,60	397,00	424,00	5,13	88,21	8,00	4,80	2,60	70,70	70,60	1,17
12:40:16	63,00	82,08	46,30	62,63	64,00	37,23	100,00	63,00	2,66	4,80	12,00	762,00	22,00	27,00	2,40	2,40	1,17	12,00	18,00	2,30	402,00	428,00	5,13	88,21	8,00	4,80	2,30	70,80	70,60	1,17
12:41:16	64,00	82,49	46,16	62,70	64,00	37,23	100,00	64,00	2,57	4,90	12,00	762,00	22,00	27,00	2,40	2,40	1,17	12,00	18,00	2,70	403,00	431,00	5,13	88,21	8,00	4,80	2,70	70,70	70,60	1,17
12:42:16	63,00	83,00	46,56	63,21	64,00	37,23	100,00	63,00	2,58	4,90	12,00	762,00	21,00	27,00	2,40	2,40	1,17	12,00	18,00	2,80	400,00	430,00	5,13	88,21	8,00	4,80	2,80	71,70	70,60	1,17
12:43:16	64,00	82,49	46,70	63,17	65,00	37,23	100,00	64,00	2,59	4,90	12,00	762,00	21,00	27,00	2,40	2,40	1,17	12,00	18,00	2,80	399,00	430,00	5,13	88,21	8,00	4,80	2,80	71,70	70,60	1,17
12:44:16	64,00	82,79	46,72	63,26	64,00	37,23	100,00	64,00	2,61	4,90	12,00	762,00	21,00	27,00	2,40	2,40	1,17	12,00	18,00	2,80	401,00	430,00	5,14	88,21	8,00	4,80	2,80	71,70	70,60	1,17
12:45:16	64,00	82,38	46,55	62,89	65,00	37,23	100,00	64,00	2,59	4,90	12,00	762,00	21,00	26,00	2,40	2,40	1,17	12,00	18,00	2,70	401,00	429,00	5,13	88,21	8,00	4,80	2,70	71,70	71,60	1,17
12:46:16	64,00	82,37	46,23	62,81	64,00	37,23	100,00	64,00	2,62	4,80	12,00	762,00	21,00	26,00	2,40	2,40	1,17	12,00	18,00	2,30	401,00	426,00	5,13	88,21	8,00	4,80	2,30	71,80	71,60	1,17
12:47:16	64,00	82,26	45,53	62,37	65,00	37,23	100,00	64,00	2,58	4,90	12,00	762,00	21,00	26,00	2,40	2,40	1,17	12,00	18,00	2,80	398,00	428,00	5,13	88,21	8,00	4,80	2,80	71,70	71,60	1,17
12:48:16	64,00	82,97	46,66	63,07	65,00	37,23	100,00	64,00	2,56	4,90	12,00	762,00	21,00	26,00	2,40	2,40	1,17	12,00	18,00	2,60	403,00	430,00	5,13	88,21	9,00	4,80	2,60	71,70	71,60	1,17
12:49:16	64,00	82,66	46,52	62,96	65,00	37,23	100,00	64,00	2,51	4,80	12,00	762,00	21,00	26,00	2,30	2,40	1,12	12,00	18,00	2,50	399,00	424,00	5,13	88,21	8,00	4,81	2,50	71,90	71,60	1,12
12:50:16	65,00	83,06	46,34	63,07	65,00	37,23	100,00	65,00	2,55	4,90	12,00	762,00	21,00	26,00	2,40	2,40	1,17	12,00	18,00	2,70	402,00	429,00	5,12	88,21	8,00	4,80	2,70	71,70	71,60	1,17
12:51:16	65,00	82,81	46,88	63,25	65,00	37,23	100,00	65,00	2,57	4,80	12,00	762,00	21,00	26,00	2,40	2,40	1,17	12,00	18,00	2,80	399,00	426,00	5,13	88,21	8,00	4,80	2,80	71,80	71,60	1,17
12:52:16	65,00	82,92	46,74	63,42	65,00	37,25	100,00	65,00	2,47	4,90	12,00	762,00	21,00	26,00	2,30	2,40	1,12	12,00	18,00	2,70	397,00	425,00	5,12	88,21	8,00	4,80	2,70	71,80	71,60	1,12
12:53:16	65,00	83,27	47,22	63,71	65,00	37,25	100,00	65,00	2,57	4,80	12,00	762,00	21,00	26,00	2,40	2,40	1,17	12,00	18,00	2,60	398,00	424,00	5,12	88,21	8,00	4,80	2,60	71,80	71,60	1,17
12:54:16	65,00	83,54	47,44	64,08	65,00	37,25	100,00	65,00	2,54	4,90	12,00	762,00	21,00	26,00	2,30	2,40	1,12	12,00	18,00	2,70	398,00	425,00	5,12	88,21	8,00	4,80	2,70	71,80	71,60	1,12
12:55:16	65,00	83,41	46,77	63,33	65,00	37,25	100,00	65,00	2,49	4,90	12,00	762,00	21,00	26,00	2,30	2,40	1,12	12,00	18,00	2,70	397,00	426,00	5,12	88,21	8,00	4,80	2,70	71,80	71,60	1,12
12:56:16	65,00	83,09	47,31	64,13	65,00	37,25	100,00	65,00	2,54	4,90	12,00	762,00	21,00	26,00	2,30	2,40	1,12	12,00	18,00	2,80	398,00	427,00	5,12	88,21	8,00	4,80	2,80	71,80	71,60	1,12
12:57:16	65,00	82,97	47,26	63,96	65,00	37,23	100,00	65,00	2,51	4,90	12,00	762,00	21,00	26,00	2,30	2,40	1,12	12,00	18,00	2,70	401,00	427,00	5,12	88,21	9,00	4,80	2,70	71,80	71,60	1,12
12:58:16	65,00	83,56	47,17	63,73	66,00	37,25	100,00	65,00	2,52	4,80	12,00	762,00	21,00	26,00	2,30	2,40	1,12	12,00	18,00	2,40	402,00	427,00	5,12	88,21	8,00	4,80	2,40	71,90	71,50	1,12
12:59:16	65,00	83,60	46,83	63,38	65,00	37,25	100,00	65,00	2,49	5,00	12,00	762,00	21,00	26,00	2,30	2,40	1,12	12,00	18,00	2,80	399,00	428,00	5,12	88,21	9,00	4,80	2,80	71,70	71,60	1,12
13:00:16	65,00	83,03	46,84	63,33	65,00	37,25	100,00	65,00	2,55	4,80	12,00	762,00	21,00	26,00	2,30	2,40	1,12	12,00	18,00	2,30	403,00	427,00	5,12	88,21	8,00	4,80	2,30	71,90	71,60	1,12
13:01:16	65,00	83,16	46,79	63,70	66,00	37,25	100,00	65,00	2,49	4,90	12,00	762,00	21,00	26,00	2,30	2,40	1,12	12,00	18,00	2,80	399,00	428,00	5,12	88,21	9,00	4,80	2,80	71,80	71,60	1,12
13:02:16	65,00	83,41	46,81	63,44	66,00	37,25	100,00	65,00	2,60	4,80	12,00	762,00	21,00	26,00	2,30	2,40	1,12	12,00	18,00	2,40	402,00	427,00	5,12	88,21	9,00	4,80	2,40	71,90	71,60	1,12
13:03:16	66,00	84,19	47,69	64,63	66,00	37,25	100,00	66,00	2,58	4,90	12,00	762,00	21,00	26,00	2,30	2,40	1,12	12,00	18,00	2,30	401,00	426,00	5,12	88,21	9,00	4,80	2,30	71,80	71,50	1,12
13:04:16	66,00	83,35	47,11	63,69	66,00	37,25	100,00	66,00	2,62	4,90	12,00	762,00	21,00	26,00	2,30	2,40	1,12	12,00	18,00	2,80	399,00	428,00	5,12	88,21	9,00	4,80	2,80	71,80	71,60	1,12
13:05:16	66,00	83,28	47,39	63,99	66,00	37,25	100,00	66,00	2,59	4,90	12,00	762,00	21,00	26,00	2,30	2,40	1,12	12,00	18,00	2,90	399,00	429,00	5,13	88,21	9,00	4,80	2,90	71,80	71,50	1,12
13:06:16	66,00	83,31	46,88	63,71	66,00	37,25	100,00	66,00	2,60	4,90	12,00	762,00	21,00	26,00	2,30	2,40	1,12	12,00	18,00	2,90	398,00	427,00	5,13	88,21	8,00	4,80	2,90	71,80	71,60	1,12
13:07:16	66,00	83,43	47,19	63,84	66,00	37,25	100,00	66,00	2,66	4,90	12,00	762,00	21,00	26,00	2,30	2,30	1,12	12,00	18,00	2,80	396,00	426,00	5,12	88,21	9,00	4,79	2,80	71,80	71,70	1,12
13:08:16	66,00	83,95	47,49	64,36	67,00	37,25	100,00	66,00	2,58	4,80	12,00	762,00	21,00	26,00	2,30	2,40	1,12	12,00	18,00	2,50	402,00	426,00	5,12	88,21	9,00	4,80	2,50	71,90	71,60	1,12
13:09:16	67,00	84,59	47,65	64,58	67,00	37,25	100,00	67,00	2,47	4,80	12,00	762,00	21,00	26,00	2,30	2,30	1,12	12,00	19,00	2,60	402,00	427,00	5,12	88,21	9,00	4,80	2,60	71,90	71,70	1,12
13:10:16	67,00	83,55	47,34	64,07	67,00	37,25	100,00	67,00	2,62	4,80	12,00	762,00	21,00	26,00	2,30	2,40	1,12	12,00	19,00	2,60	402,00	427,00	5,12	88,21	9,00	4,80	2,60	71,90	71,60	1,12
13:11:16	67,00	83,72	47,39	64,37	67,00	37,25	100,00	67,00	2,59	4,90	12,00	762,00	21,00	26,00	2,30	2,40	1,12	12,00	19,00	2,80	400,00	427,00	5,12	88,21	9,00	4,80	2,80	71,80	71,50	1,12
13:12:16	68,00	84,55	48,32	65,48	68,00	37,25	100,00	68,00	2,51	4,90	12,00	762,00	21,00	26,00	2,30	2,40	1,12	12,00	19,00	2,50	403,00	427,00	5,12	88,21	9,00	4,80	2,50	71,80	71,50	1,12
13:13:16	68,00	84,08	47,82	64,94	68,00	37,25	100,00	68,00	2,59	5,00	12,00	762,00	21,00	26,00	2,30	2,40	1,12	12,00	19,00	2,20	400,00	426,00	5,11	88,21	9,00	4,80	2,20	71,70	71,50	1,12
13:14:16	68,00	84,15	48,41	65,47	68,00	37,25	100,00	68,00	2,58	4,90	12,00	762,00	21,00	26,00	2,30	2,40	1,12	12,00	18,00	2,70	397,00	425,00	5,11	88,21	9,00	4,80	2,70	71,80	71,60	1,12
13:15:16	68,00	84,76	49,11	65,85	70,00	37,25	100,00	68,00	2,50	5,00	12,00	762,00	21,00	26,00	2,30	2,30	1,12	12,00	19,00	2,40	401,00	425,00	5,12	88,21	9,00	4,80	2,40	71,70	71,60	1,12
13:16:16	68,00	84,68	48,81	65,91	69,00	37,25	100,00	68,00	2,49	4,90	12,00	762,00	21,00	26,00	2,30	2,40	1,12	12,00	19,00	2,80	401,00	427,00	5,11	88,21	9,00	4,80	2,80	71,80	71,50	1,12
13:17:16	69,00	84,00	48,17	65,32	69,00	37,25	100,00	69,00	2,55	4,90	12,00	762,00	21,00	26,00	2,30	2,40	1,12	12,00	18,00	2,80	397,00	425,00	5,11	88,21	9,00	4,80	2,80	71,80	71,60	1,12
13:18:16	69,00	84,51	49,01	65,87	70,00	37,25	100,00	69,00	2,42	4,90	12,00	762,00	21,00	26,00	2,30	2,30	1,12	12,00	19,00	2,20	399,00	424,00	5,11	88,21	9,00	4,80	2,20	71,80	71,60	1,12
13:19:16	69,00	84,69	49,23	66,24	71,00	37,25	100,00	69,00	2,60	5,00	12,00	762,00	21,00	26,00	2,30	2,30	1,12	12,00	19,00	2,50	400,00	426,00	5,12	88,21	9,00	4,80	2,50	71,70	71,60	1,12
13:20:16	69,00	84,78	48,58	65,39	70,00	37,25	100,00	69,00	2,51	5,00	12,00	762,00	21,00	26,00	2,30	2,30	1,12	12,00	19,00	2,50	401,00	425,00	5,11	88,21	9,00	4,80	2,50	71,70	71,60	1,12
13:21:16	69,00	84,48	47,84	64,97	69,00	37,27	100,00	69,00	2,56	4,90	12,00	762,00	21,00	26,00	2,30	2,30	1,12	12,00	19,00	2,90	400,00	426,00	5,10	88,21	9,00	4,80	2,90	71,80	71,60	1,12
13:22:16	69,00	84,63	48,23	65,33	69,00	37,27	100,00	69,00	2,54	4,90	12,00	762,00	21,00	26,00	2,30	2,30	1,12	12,00	19,00	2,80	401,00	427,00	5,11	88,21	9,00	4,80	2,80	71,80	71,70	1,12
13:23:16	69,00	84,46	48,16	65,25	70,00	37,27	100,00	69,00	2,56	4,90	12,00	762,00	21,00	26,00	2,20	2,30	1,07	12,00	19,00	2,70	397,00	424,00	5,10	88,21	9,00	4,80	2,70	71,90	71,60	1,07
13:24:16	69,00	83,68	47,62	64,48	69,00	37,27	100,00	69,00	2,58	4,90	12,00	762,00	21,00	26,00	2,30	2,30	1,12	12,00	18,00	2,80	396,00	423,00	5,10	88,21	9,00	4,80	2,80	71,80	71,60	1,12
13:25:16	69,00	83,61	47,79	64,71	69,00	37,27	100,00	69,00	2,54	4,90	12,00	762,00	21,00	26,00	2,20	2,30	1,07	12,00	19,00	2,30	399,00	424,00	5,10	88,21	9,00	4,80	2,30	71,90	71,70	1,07
13:26:16	69,00	83,93	47,76	64,76	69,00	37,27	100,00	69,00	2,55	4,90	12,00	762,00	21,00	26,00	2,20	2,30	1,07	12,00	19,00	2,50	398,00	423,00	5,09	88,21	9,00	4,80	2,50	71,90	71,60	1,07
13:27:16	69,00	84,02	47,90	64,89	69,00	37,27	100,00	69,00	2,44	4,90	12,00	762,00	21,00	26,00	2,30	2,30	1,12	12,00	19,00	2,40	397,00	423,00	5,09	88,21	9,00	4,80	2,40	71,80	71,70	1,12
13:28:16	69,00	84,34	48,44	65,19	70,00	37,27	100,00	69,00	2,56	5,00	12,00	762,00	20,00	26,00	2,30	2,30	1,12	12,00	19,00	2,50	403,00	425,00	5,10	88,21	9,00	4,80	2,50	72,70	71,60	1,12
13:29:16	69,00	84,91	48,34	65,58	69,00	37,27	100,00	69,00	2,52	5,00	12,00	762,00	20,00	26,00	2,20	2,30	1,07	12,00	19,00	2,80	403,00	427,00	5,11	88,21	9,00	4,80	2,80	72,80	71,70	1,07
13:30:16	69,00	84,22	47,78	64,87	69,00	37,27	100,00	69,00	2,57	4,90	12,00	762,00	21,00	26,00	2,30	2,30	1,12	12,00	19,00	2,80	402,00	425,00	5,10	88,21	9,00	4,80	2,80	71,80	71,60	1,12
13:31:16	69,00	84,65	48,40	65,47	70,00	37,27	100,00	69,00	2,58	4,90	12,00	762,00	21,00	26,00	2,20	2,30	1,07	12,00	19,00	2,80	399,00	425,00	5,09	88,21	9,00	4,80	2,80	71,90	71,60	1,07
13:32:16	69,00	84,68	48,50	65,67	70,00	37,27	100,00	69,00	2,55	5,00	12,00	762,00	21,00	26,00	2,20	2,30	1,07	12,00	19,00	2,30	399,00	423,00	5,10	88,21	9,00	4,80	2,30	71,80	71,70	1,07
13:33:16	69,00	84,71	48,28	65,11	70,00	37,27	100,00	69,00	2,58	5,00	12,00	762,00	20,00	26,00	2,20	2,30	1,07	12,00	19,00	2,50	401,00	424,00	5,10	88,21	9,00	4,80	2,50	72,80	71,60	1,07
13:34:16	69,00	84,95	48,38	65,40	70,00	37,27	100,00	69,00	2,58	5,00	12,00	762,00	21,00	26,00	2,20	2,20	1,07	12,00	19,00	2,70	403,00	426,00	5,09	88,21	9,00	4,80	2,70	71,80	71,70	1,07
13:35:16	69,00	84,98	48,47	65,66	70,00	37,27	100,00	69,00	2,60	4,90	12,00	762,00	21,00	26,00	2,20	2,20	1,07	12,00	19,00	2,80	401,00	426,00	5,09	88,21	9,00	4,80	2,80	71,90	71,70	1,07
13:36:16	69,00	84,59	48,63	65,60	70,00	37,27	100,00	69,00	2,54	5,00	12,00	762,00	21,00	26,00	2,20	2,20	1,07	12,00	19,00	2,20	398,00	423,00	5,09	88,21	9,00	4,80	2,20	71,80	71,80	1,07
13:37:16	69,00	84,77	48,44	65,67	70,00	37,27	100,00	69,00	2,58	4,90	12,00	762,00	21,00	26,00	2,20	2,20	1,07	12,00	19,00	2,90	402,00	425,00	5,09	88,21	9,00	4,80	2,90	71,90	71,70	1,07
13:38:16	69,00	84,64	48,67	65,52	70,00	37,27	100,00	69,00	2,52	5,00	12,00	762,00	21,00	26,00	2,20	2,20	1,07	12,00	19,00	2,50	400,00	423,00	5,09	88,21	9,00	4,80	2,50	71,80	71,70	1,07
13:39:16	69,00	84,45	48,22	65,39	70,00	37,29	100,00	69,00	2,63	4,90	12,00	762,00	21,00	26,00	2,20	2,20	1,07	12,00	19,00	2,80	398,00	425,00	5,09	88,21	9,00	4,80	2,80	71,90	71,70	1,07
13:40:16	70,00	84,81	48,45	65,43	70,00	37,29	100,00	70,00	2,57	4,90	12,00	762,00	21,00	26,00	2,20	2,20	1,07	12,00	19,00	2,70	403,00	426,00	5,09	88,21	9,00	4,80	2,70	71,90	71,80	1,07
13:41:16	69,00	84,12	48,34	65,22	70,00	37,29	100,00	69,00	2,58	5,00	12,00	762,00	20,00	26,00	2,20	2,20	1,07	12,00	19,00	2,50	398,00	422,00	5,09	88,21	9,00	4,80	2,20	72,80	71,70	1,07
13:42:16	69,00	84,62	48,18	65,44	70,00	37,29	100,00	69,00	2,61	4,90	12,00	762,00	21,00	26,00	2,20	2,20	1,07	12,00	19,00	2,80	400,00	426,00	5,09	88,21	9,00	4,80	2,80	71,90	71,70	1,07
13:43:16	71,00	84,43	48,69	66,01	71,00	37,29	100,00	71,00	2,54	5,00	12,00	762,00	20,00	26,00	2,20	2,20	1,07	12,00	19,00	2,40	397,00	422,00	5,09	88,21	9,00	4,80	2,40	72,80	71,70	1,07
13:44:16	70,00	85,26	48,54	65,60	71,00	37,29	100,00	70,00	2,60	5,00	12,00	762,00	20,00	26,00	2,20	2,20	1,07	12,00	19,00	2,60	402,00	425,00	5,09	88,21	9,00	4,80	2,60	72,80	71,80	1,07
13:45:16	70,00	85,07	48,63	65,66	71,00	37,29	100,00	70,00	2,59	4,90	12,00	762,00	21,00	26,00	2,20	2,20	1,07	12,00	19,00	2,80	402,00	426,00	5,09	88,21	9,00	4,80	2,80	71,90	71,70	1,07
13:46:16	70,00	85,08	48,76	66,05	71,00	37,29	100,00	70,00	2,62	5,00	12,00	762,00	20,00	26,00	2,20	2,20	1,07	12,00	18,00	2,50	401,00	380,00	4,90	88,21	8,00	4,86	2,50	72,80	71,70	1,07
13:47:16	70,00	84,29	47,97	65,23	71,00	37,29	100,00	70,00	2,62	5,10	12,00	762,00	20,00	26,00	2,20	2,20	1,07	12,00	18,00	2,40	399,00	374,00	4,53	88,21	8,00	4,81	2,40	72,70	71,70	1,07
13:48:16	70,00	85,05	48,47	65,60	70,00	37,29	100,00	70,00	2,61	5,10	12,00	762,00	20,00	26,00	2,20	2,20	1,07	12,00	18,00	2,60	400,00	374,00	4,50	88,21	8,00	4,80	2,60	72,70	71,80	1,07
13:49:16	70,00	84,41	47,79	64,95	70,00	37,29	100,00	70,00	2,60	5,20	12,00	762,00	20,00	26,00	2,20	2,20	1,07	12,00	18,00	2,60	400,00	376,00	4,48	88,21	8,00	4,80	2,60	72,60	71,70	1,07
13:50:16	70,00	84,86	48,51	65,34	71,00	37,29	100,00	70,00	2,60	5,30	12,00	762,00	20,00	25,00	2,20	2,20	1,07	12,00	18,00	2,40	401,00	373,00	4,48	88,21	8,00	4,80	2,20	72,50	72,70	1,07
13:51:16	70,00	84,43	48,24	65,19	71,00	37,29	100,00	70,00	2,58	5,30	12,00	762,00	20,00	25,00	2,20	2,20	1,07	12,00	18,00	2,40	402,00	372,00	4,47	88,21	8,00	4,80	2,40	72,50	72,70	1,07
13:52:16	70,00	84,60	48,09	65,29	70,00	37,32	100,00	70,00	2,59	5,30	12,00	762,00	19,00	25,00	2,20	2,20	1,07	12,00	18,00	2,40	402,00	371,00	4,46	88,21	8,00	4,80	2,40	73,50	72,70	1,07
13:53:16	70,00	83,95	47,92	64,97	71,00	37,32	100,00	70,00	2,59	5,30	12,00	762,00	19,00	25,00	2,20	2,20	1,07	12,00	18,00	2,20	400,00	369,00	4,46	88,21	8,00	4,81	2,20	73,50	72,70	1,07
13:54:16	69,00	84,37	47,78	65,00	70,00	37,32	100,00	69,00	2,69	5,30	12,00	762,00	20,00	25,00	2,20	2,20	1,07	12,00	17,00	2,30	399,00	369,00	4,43	88,21	8,00	4,80	2,30	72,50	72,70	1,07
13:55:16	70,00	84,77	48,20	65,25	70,00	37,32	100,00	70,00	2,60	5,40	12,00	762,00	19,00	25,00	2,20	2,20	1,07	12,00	17,00	2,50	401,00	369,00	4,41	88,21	8,00	4,80	2,50	73,40	72,70	1,07
13:56:16	69,00	84,25	47,90	64,96	71,00	37,32	100,00	69,00	2,55	5,40	12,00	762,00	19,00	25,00	2,10	2,20	1,02	12,00	17,00	2,30	402,00	368,00	4,40	88,21	8,00	4,80	2,30	73,50	72,70	1,02
13:57:16	70,00	84,05	47,67	64,84	70,00	37,32	100,00	70,00	2,67	5,40	12,00	762,00	19,00	25,00	2,20	2,20	1,07	12,00	17,00	2,10	398,00	366,00	4,39	88,21	8,00	4,80	2,10	73,40	72,70	1,07
13:58:16	69,00	83,87	47,32	64,56	70,00	37,32	100,00	69,00	2,65	5,30	12,00	762,00	19,00	25,00	2,10	2,20	1,02	12,00	17,00	2,40	399,00	366,00	4,41	88,21	8,00	4,80	2,40	73,60	72,70	1,02
13:59:16	70,00	84,06	47,64	64,57	70,00	37,32	100,00	70,00	2,63	5,40	12,00	762,00	19,00	25,00	2,20	2,20	1,07	12,00	17,00	2,30	402,00	367,00	4,39	88,21	8,00	4,80	2,30	73,40	72,70	1,07
14:00:16	70,00	83,70	47,35	64,54	71,00	37,32	100,00	70,00	2,61	5,40	12,00	762,00	19,00	25,00	2,20	2,20	1,07	12,00	17,00	1,80	399,00	360,00	4,36	88,21	8,00	4,81	1,80	73,40	72,70	1,07
14:01:16	69,00	83,45	46,81	63,98	70,00	37,32	100,00	69,00	2,66	5,40	12,00	762,00	19,00	25,00	2,20	2,20	1,07	12,00	17,00	2,20	396,00	356,00	4,29	88,21	8,00	4,80	2,20	73,40	72,70	1,07
14:02:16	70,00	83,90	47,14	64,38	70,00	37,32	100,00	70,00	2,61	5,40	12,00	762,00	19,00	25,00	2,20	2,20	1,07	12,00	17,00	2,30	401,00	358,00	4,30	88,21	8,00	4,80	2,30	73,40	72,70	1,07
14:03:16	70,00	84,15	47,80	64,66	70,00	37,32	100,00	70,00	2,62	5,50	12,00	762,00	19,00	25,00	2,20	2,20	1,07	12,00	17,00	2,10	402,00	357,00	4,27	88,21	8,00	4,81	2,10	73,30	72,70	1,07
14:04:16	70,00	83,41	46,97	64,18	70,00	37,34	100,00	70,00	2,69	5,40	12,00	762,00	19,00	25,00	2,20	2,10	1,07	12,00	17,00	1,70	400,00	353,00	4,26	88,21	8,00	4,81	1,70	73,40	72,80	1,07
14:05:16	69,00	83,97	47,04	64,23	71,00	37,34	100,00	69,00	2,63	5,50	12,00	762,00	19,00	25,00	2,10	2,10	1,02	12,00	17,00	1,80	397,00	349,00	4,23	88,21	8,00	4,80	1,80	73,40	72,80	1,02
14:06:16	69,00	83,75	47,00	64,04	70,00	37,34	100,00	69,00	2,67	5,50	12,00	762,00	19,00	25,00	2,10	2,10	1,02	12,00	17,00	2,20	399,00	350,00	4,21	88,21	8,00	4,80	2,20	73,40	72,80	1,02
14:07:16	70,00	83,86	46,88	63,66	71,00	37,34	100,00	70,00	2,65	5,60	12,00	762,00	19,00	25,00	2,10	2,10	1,02	12,00	17,00	2,10	402,00	350,00	4,20	88,21	8,00	4,80	2,10	73,30	72,80	1,02
14:08:16	70,00	83,97	46,74	63,87	71,00	37,34	100,00	70,00	2,68	5,60	12,00	762,00	19,00	25,00	2,10	2,10	1,02	12,00	17,00	2,10	400,00	348,00	4,18	88,21	8,00	4,81	2,10	73,30	72,80	1,02
14:09:16	70,00	83,59	46,29	63,61	71,00	37,34	100,00	70,00	2,74	5,60	12,00	762,00	19,00	25,00	2,10	2,10	1,02	12,00	17,00	1,90	400,00	348,00	4,17	88,21	7,00	4,80	1,90	73,30	72,80	1,02
14:10:16	70,00	83,73	46,56	63,81	71,00	37,34	100,00	70,00	2,71	5,60	12,00	762,00	19,00	25,00	2,10	2,10	1,02	12,00	17,00	1,80	398,00	344,00	4,15	88,21	7,00	4,81	1,80	73,30	72,80	1,02
14:11:16	70,00	83,06	46,44	63,68	71,00	37,34	100,00	70,00	2,51	5,60	12,00	762,00	19,00	25,00	2,10	2,10	1,02	12,00	17,00	1,50	400,00	343,00	4,13	88,21	7,00	4,80	1,50	73,30	72,80	1,02
14:12:16	70,00	83,65	46,30	63,49	71,00	37,36	100,00	70,00	2,64	5,60	12,00	762,00	19,00	25,00	2,10	2,10	1,02	12,00	17,00	1,90	400,00	343,00	4,12	88,21	7,00	4,80	1,90	73,30	72,80	1,02
14:13:16	71,00	83,15	46,04	63,40	71,00	37,36	100,00	71,00	2,75	5,60	12,00	762,00	19,00	24,00	2,10	2,10	1,02	12,00	17,00	1,20	397,00	342,00	4,12	88,21	7,00	4,80	1,20	73,30	73,80	1,02
14:14:16	70,00	83,59	46,21	63,39	71,00	37,36	100,00	70,00	2,78	5,70	12,00	762,00	19,00	25,00	2,10	2,10	1,02	12,00	17,00	1,80	398,00	344,00	4,13	88,21	7,00	4,79	1,80	73,20	72,80	1,02
14:15:16	70,00	82,66	45,64	62,94	71,00	37,36	100,00	70,00	2,72	5,60	12,00	762,00	19,00	24,00	2,10	2,10	1,02	12,00	17,00	1,30	400,00	343,00	4,13	88,21	7,00	4,81	1,30	73,30	73,80	1,02
14:16:16	70,00	82,88	45,77	62,85	71,00	37,36	100,00	70,00	2,80	5,70	12,00	762,00	19,00	24,00	2,10	2,10	1,02	12,00	17,00	1,60	399,00	348,00	4,12	88,21	7,00	4,80	1,60	73,20	73,80	1,02
14:17:16	70,00	81,24	43,82	61,13	71,00	37,36	100,00	70,00	2,69	5,70	12,00	762,00	19,00	24,00	2,10	2,10	1,02	12,00	17,00	1,60	402,00	345,00	4,13	88,21	7,00	4,81	1,60	73,20	73,80	1,02
14:18:16	70,00	83,57	46,18	63,71	71,00	37,36	100,00	70,00	2,66	5,70	12,00	762,00	19,00	24,00	2,10	2,10	1,02	12,00	17,00	1,20	400,00	344,00	4,12	88,21	7,00	4,80	1,20	73,20	73,80	1,02
14:19:16	70,00	83,62	46,08	63,36	71,00	37,36	100,00	70,00	2,80	5,70	11,00	762,00	18,00	24,00	1,70	0,80	0,82	12,00	20,00	1,80	252,00	265,00	4,08	88,21	6,00	4,65	1,80	74,60	75,20	0,82
14:20:16	69,00	86,78	50,12	67,54	70,00	37,36	100,00	69,00	2,35	5,70	12,00	762,00	24,00	30,00	1,50	1,10	0,73	12,00	17,00	1,60	394,00	339,00	4,04	88,21	7,00	4,67	1,60	68,80	68,90	0,73
14:21:16	69,00	86,38	48,34	66,20	70,00	37,36	100,00	69,00	2,59	5,70	12,00	762,00	23,00	28,00	1,60	1,40	0,78	12,00	17,00	1,30	398,00	341,00	4,06	88,21	7,00	4,80	1,30	69,70	70,60	0,78
14:22:16	70,00	84,16	45,24	63,05	70,00	37,36	100,00	70,00	2,86	5,70	12,00	762,00	22,00	28,00	1,70	1,60	0,82	12,00	17,00	1,50	403,00	342,00	4,10	88,21	7,00	4,80	1,50	70,60	70,40	0,82
14:23:16	70,00	83,07	44,46	62,03	71,00	37,39	100,00	70,00	3,05	5,80	12,00	762,00	21,00	27,00	1,80	1,80	0,87	12,00	17,00	1,70	402,00	341,00	4,09	88,21	7,00	4,80	1,70	71,40	71,20	0,87
14:24:16	70,00	82,77	44,17	62,05	71,00	37,39	100,00	70,00	2,95	5,70	12,00	762,00	21,00	27,00	1,90	1,90	0,92	12,00	17,00	1,70	376,00	334,00	4,14	88,21	7,00	4,86	1,70	71,40	71,10	0,92
14:25:16	71,00	82,81	44,40	62,14	71,00	37,39	100,00	71,00	3,07	5,40	14,00	762,00	21,00	26,00	2,00	2,00	0,97	14,00	18,00	1,70	399,00	352,00	4,88	88,21	8,00	5,56	1,70	71,60	72,00	0,97
14:26:16	71,00	83,37	44,70	62,26	72,00	37,39	100,00	71,00	3,04	5,40	14,00	762,00	20,00	25,00	2,10	2,20	1,02	14,00	17,00	1,00	399,00	350,00	4,91	88,21	8,00	5,60	1,00	72,50	72,80	1,02
14:27:16	72,00	82,29	44,56	61,78	73,00	37,39	100,00	72,00	3,02	5,40	14,00	762,00	20,00	25,00	2,10	2,20	1,02	14,00	18,00	1,00	398,00	348,00	4,91	88,21	7,00	5,60	1,00	72,50	72,80	1,02
14:28:16	72,00	81,57	44,49	61,87	73,00	37,39	100,00	72,00	2,93	5,30	14,00	762,00	20,00	25,00	2,20	2,30	1,07	14,00	18,00	1,30	399,00	358,00	4,94	88,21	7,00	5,56	1,30	72,50	72,70	1,07
14:29:16	73,00	81,68	44,39	62,15	73,00	37,39	100,00	73,00	2,93	5,20	14,00	762,00	20,00	25,00	2,20	2,30	1,07	14,00	18,00	1,40	398,00	355,00	5,03	88,21	7,00	5,60	1,40	72,60	72,70	1,07
14:30:16	73,00	81,96	44,36	61,93	73,00	37,39	100,00	73,00	2,96	5,20	14,00	761,00	20,00	25,00	2,20	2,30	1,07	14,00	18,00	1,10	401,00	358,00	5,02	88,21	7,00	5,60	1,10	72,60	72,70	1,07
14:31:16	73,00	82,10	45,06	62,48	74,00	37,39	100,00	73,00	2,86	5,20	14,00	761,00	20,00	24,00	2,30	2,30	1,12	14,00	19,00	1,20	398,00	362,00	5,00	88,21	7,00	5,58	1,20	72,50	73,70	1,12
14:32:16	73,00	81,23	44,71	62,16	73,00	37,39	100,00	73,00	2,75	5,30	14,00	761,00	19,00	24,00	2,30	2,40	1,12	14,00	18,00	1,50	400,00	355,00	5,02	88,21	7,00	5,61	0,90	73,40	73,60	1,12
14:33:16	73,00	81,26	44,87	61,93	74,00	37,39	100,00	73,00	2,68	5,20	14,00	761,00	19,00	24,00	2,30	2,40	1,12	14,00	19,00	1,60	403,00	361,00	4,97	88,21	7,00	5,58	1,60	73,50	73,60	1,12
14:34:16	74,00	82,35	45,48	62,97	74,00	37,39	100,00	74,00	2,60	5,30	14,00	761,00	19,00	24,00	2,30	2,40	1,12	14,00	18,00	1,50	401,00	357,00	5,09	88,21	8,00	5,66	1,60	73,40	73,60	1,12
14:35:16	74,00	81,82	45,02	62,39	74,00	37,39	100,00	74,00	2,74	5,20	14,00	761,00	19,00	24,00	2,30	2,40	1,12	14,00	18,00	1,30	400,00	356,00	4,99	88,21	7,00	5,57	1,60	73,50	73,60	1,12
14:36:16	74,00	81,64	45,37	62,57	74,00	37,39	100,00	74,00	2,74	5,10	14,00	761,00	19,00	24,00	2,30	2,40	1,12	14,00	19,00	1,60	392,00	350,00	4,93	88,21	7,00	5,54	1,60	73,60	73,60	1,12
14:37:16	74,00	81,84	45,09	62,15	75,00	37,39	100,00	74,00	2,70	5,10	14,00	761,00	20,00	24,00	2,30	2,50	1,12	14,00	20,00	1,20	404,00	363,00	4,95	88,21	7,00	5,57	1,20	72,60	73,50	1,12
14:38:16	74,00	82,25	45,25	62,77	74,00	37,39	100,00	74,00	2,79	5,10	14,00	761,00	19,00	24,00	2,30	2,40	1,12	14,00	19,00	1,60	403,00	358,00	5,02	88,21	7,00	5,63	1,40	73,60	73,60	1,12
14:39:16	74,00	82,10	45,18	62,45	75,00	37,39	100,00	74,00	2,83	5,10	14,00	761,00	19,00	24,00	2,30	2,40	1,12	14,00	19,00	1,00	400,00	353,00	4,99	88,21	7,00	5,61	1,00	73,60	73,50	1,12
14:40:16	74,00	81,25	45,21	62,41	75,00	37,41	100,00	74,00	2,66	5,10	14,00	761,00	19,00	24,00	2,30	2,40	1,12	14,00	20,00	1,50	397,00	354,00	4,95	88,21	7,00	5,57	1,50	73,60	73,60	1,12
14:41:15	74,00	81,80	45,62	62,99	75,00	37,41	100,00	74,00	2,73	5,20	14,00	761,00	19,00	24,00	2,30	2,40	1,12	14,00	20,00	0,90	395,00	351,00	4,93	88,21	7,00	5,57	0,90	73,50	73,60	1,12
14:42:15	74,00	81,69	45,03	62,04	75,00	37,41	100,00	74,00	2,83	5,00	14,00	761,00	19,00	24,00	2,40	2,40	1,17	14,00	20,00	1,40	398,00	352,00	4,97	88,21	7,00	5,61	1,40	73,60	73,60	1,17
14:43:15	74,00	81,59	45,20	62,43	74,00	37,41	100,00	74,00	2,80	5,10	14,00	761,00	19,00	24,00	2,40	2,40	1,17	14,00	20,00	1,20	407,00	355,00	4,95	88,21	7,00	5,60	1,20	73,50	73,60	1,17
14:44:15	75,00	81,60	45,22	62,54	75,00	37,41	100,00	75,00	2,75	5,10	14,00	761,00	19,00	24,00	2,30	2,40	1,12	14,00	20,00	1,60	399,00	350,00	4,94	88,21	7,00	5,58	1,60	73,60	73,60	1,12
14:45:15	74,00	81,50	45,13	62,37	75,00	37,41	100,00	74,00	2,76	5,00	14,00	761,00	20,00	24,00	2,30	2,40	1,12	14,00	20,00	1,10	400,00	353,00	4,95	88,21	7,00	5,59	1,10	72,70	73,60	1,12
14:46:15	74,00	-32766,00	-32766,00	-32766,00	0,00	37,41	100,00	74,00	2,75	5,10	14,00	761,00	19,00	24,00	2,30	2,40	1,12	14,00	20,00	1,40	402,00	350,00	4,94	88,21	7,00	5,59	1,40	73,60	73,60	1,12
14:47:15	75,00	82,44	45,98	63,30	75,00	37,41	100,00	75,00	2,77	5,00	14,00	761,00	19,00	24,00	2,30	2,40	1,12	14,00	20,00	1,40	396,00	357,00	4,96	88,21	6,00	5,59	1,40	73,70	73,60	1,12
14:48:15	75,00	82,09	45,84	63,12	75,00	37,39	100,00	75,00	2,77	5,00	14,00	761,00	19,00	24,00	2,40	2,40	1,17	14,00	20,00	1,00	400,00	350,00	4,95	88,21	6,00	5,59	1,00	73,60	73,60	1,17
14:49:15	75,00	82,06	45,55	62,93	76,00	37,39	100,00	75,00	2,83	5,00	14,00	761,00	20,00	24,00	2,40	2,40	1,17	14,00	21,00	1,00	399,00	354,00	4,94	88,21	6,00	5,58	1,00	72,60	73,60	1,17
14:50:15	75,00	81,64	45,80	62,85	76,00	37,39	100,00	75,00	2,84	5,00	14,00	761,00	20,00	25,00	2,30	2,40	1,12	14,00	21,00	1,30	411,00	352,00	4,96	88,21	7,00	5,61	1,30	72,70	72,60	1,12
14:51:15	75,00	81,88	45,75	63,10	76,00	37,39	100,00	75,00	2,79	5,00	14,00	761,00	20,00	24,00	2,30	2,40	1,12	14,00	23,00	1,30	393,00	343,00	4,78	88,21	6,00	5,48	1,30	72,70	73,50	1,12
14:52:15	75,00	81,83	45,66	63,13	76,00	37,39	100,00	75,00	2,85	5,00	14,00	761,00	19,00	24,00	2,30	2,40	1,12	14,00	25,00	0,90	393,00	340,00	4,77	88,21	6,00	5,49	0,90	73,70	73,60	1,12
14:53:15	75,00	82,01	45,67	62,91	76,00	37,39	100,00	75,00	2,84	5,10	14,00	761,00	19,00	24,00	2,30	2,40	1,12	14,00	26,00	1,00	395,00	341,00	4,77	88,21	6,00	5,52	1,00	73,60	73,60	1,12
14:54:15	75,00	81,26	45,61	62,75	76,00	37,39	100,00	75,00	2,87	5,10	14,00	761,00	20,00	24,00	2,30	2,40	1,12	14,00	27,00	0,70	396,00	340,00	4,77	88,21	6,00	5,53	0,70	72,60	73,50	1,12
14:55:15	76,00	82,09	45,93	63,09	77,00	37,39	100,00	76,00	2,80	5,10	14,00	761,00	20,00	24,00	2,30	2,40	1,12	14,00	27,00	1,30	396,00	341,00	4,80	88,21	6,00	5,56	1,30	72,60	73,60	1,12
14:56:15	76,00	82,15	45,86	62,98	76,00	37,39	100,00	76,00	2,83	5,10	14,00	761,00	19,00	24,00	2,30	2,40	1,12	14,00	28,00	1,30	395,00	340,00	4,77	88,21	6,00	5,56	1,30	73,60	73,50	1,12
14:57:15	76,00	82,66	46,00	63,33	77,00	37,39	100,00	76,00	2,93	5,10	14,00	761,00	19,00	24,00	2,30	2,40	1,12	14,00	28,00	1,10	400,00	342,00	4,78	88,21	6,00	5,57	1,10	73,60	73,60	1,12
14:58:15	76,00	81,41	45,63	62,91	77,00	37,39	100,00	76,00	2,92	5,10	14,00	761,00	20,00	24,00	2,30	2,30	1,12	14,00	28,00	0,80	399,00	342,00	4,79	88,21	6,00	5,59	0,80	72,60	73,60	1,12
14:59:15	76,00	81,32	45,54	62,94	77,00	37,39	100,00	76,00	2,91	5,10	14,00	761,00	20,00	24,00	2,30	2,30	1,12	14,00	29,00	0,80	400,00	343,00	4,77	88,21	6,00	5,58	0,80	72,60	73,70	1,12
15:00:15	76,00	81,01	45,49	63,10	77,00	37,39	100,00	76,00	2,81	5,00	14,00	761,00	20,00	24,00	2,30	2,30	1,12	14,00	29,00	0,80	401,00	341,00	4,78	88,21	6,00	5,59	0,80	72,70	73,70	1,12
15:01:15	76,00	82,62	46,15	63,47	77,00	37,39	100,00	76,00	2,78	5,10	14,00	761,00	20,00	24,00	2,30	2,40	1,12	14,00	29,00	0,90	401,00	342,00	4,77	88,21	6,00	5,58	0,90	72,60	73,60	1,12
15:02:15	76,00	82,20	45,85	63,11	77,00	37,39	100,00	76,00	2,79	5,10	14,00	761,00	19,00	24,00	2,30	2,30	1,12	14,00	29,00	1,40	400,00	347,00	4,78	88,21	6,00	5,59	1,40	73,60	73,70	1,12
15:03:15	76,00	81,65	45,78	62,80	77,00	37,39	100,00	76,00	2,85	5,10	14,00	761,00	20,00	24,00	2,30	2,30	1,12	14,00	29,00	1,20	396,00	338,00	4,76	88,21	6,00	5,59	1,20	72,60	73,60	1,12
15:04:15	76,00	81,31	45,80	63,21	77,00	37,39	100,00	76,00	2,88	5,10	14,00	761,00	20,00	24,00	2,30	2,30	1,12	14,00	30,00	0,80	400,00	340,00	4,74	88,21	6,00	5,57	0,80	72,60	73,60	1,12
15:05:15	76,00	82,22	45,66	62,88	77,00	37,39	100,00	76,00	2,85	5,10	14,00	761,00	19,00	24,00	2,30	2,30	1,12	14,00	30,00	1,30	400,00	339,00	4,74	88,21	6,00	5,58	1,30	73,60	73,60	1,12
15:06:15	76,00	81,99	45,38	62,89	77,00	37,39	100,00	76,00	2,82	5,00	14,00	761,00	20,00	24,00	2,20	2,30	1,07	14,00	30,00	0,70	400,00	339,00	4,76	88,21	6,00	5,60	0,70	72,80	73,60	1,07
15:07:15	76,00	81,85	45,62	63,03	77,00	37,39	100,00	76,00	2,86	5,10	14,00	761,00	20,00	24,00	2,20	2,30	1,07	14,00	30,00	1,30	398,00	336,00	4,76	88,21	6,00	5,58	1,30	72,70	73,60	1,07
15:08:15	77,00	81,49	45,73	63,10	78,00	37,39	100,00	77,00	2,94	5,00	14,00	761,00	20,00	24,00	2,20	2,30	1,07	14,00	31,00	0,80	398,00	335,00	4,71	88,21	6,00	5,58	0,80	72,80	73,60	1,07
15:09:15	76,00	81,47	45,27	62,53	77,00	37,39	100,00	76,00	2,92	5,10	14,00	761,00	20,00	24,00	2,20	2,30	1,07	14,00	31,00	1,20	403,00	339,00	4,73	88,21	6,00	5,60	1,20	72,70	73,60	1,07
15:10:15	77,00	81,73	45,33	62,66	77,00	37,39	100,00	77,00	2,98	5,20	14,00	761,00	19,00	24,00	2,20	2,20	1,07	14,00	31,00	1,30	397,00	336,00	4,71	88,21	6,00	5,58	1,30	73,60	73,70	1,07
15:11:15	77,00	81,67	45,47	62,65	78,00	37,39	100,00	77,00	2,97	5,00	14,00	761,00	20,00	24,00	2,20	2,20	1,07	14,00	31,00	0,90	398,00	335,00	4,70	88,21	6,00	5,58	0,90	72,80	73,70	1,07
15:12:15	77,00	81,93	45,68	62,98	78,00	37,39	100,00	77,00	2,87	5,10	14,00	761,00	20,00	24,00	2,20	2,20	1,07	14,00	32,00	0,70	398,00	334,00	4,71	88,21	6,00	5,59	0,70	72,70	73,70	1,07
15:13:15	77,00	81,27	45,22	62,51	78,00	37,39	100,00	77,00	2,98	5,10	14,00	761,00	20,00	24,00	2,20	2,20	1,07	14,00	32,00	0,70	397,00	333,00	4,67	88,21	6,00	5,56	0,70	72,70	73,70	1,07
15:14:15	77,00	81,68	45,22	62,51	77,00	37,39	100,00	77,00	2,99	5,10	14,00	761,00	20,00	24,00	2,10	2,20	1,02	14,00	32,00	0,70	393,00	336,00	4,73	88,21	6,00	5,59	0,70	72,80	73,70	1,02
15:15:15	77,00	82,28	45,47	62,77	78,00	37,39	100,00	77,00	2,96	5,20	14,00	761,00	19,00	24,00	2,20	2,20	1,07	14,00	33,00	1,00	391,00	332,00	4,68	88,21	6,00	5,51	1,00	73,60	73,70	1,07
15:16:15	77,00	85,65	44,14	62,46	78,00	37,39	100,00	77,00	2,99	5,10	14,00	761,00	19,00	24,00	2,10	2,20	1,02	14,00	33,00	1,40	391,00	332,00	4,67	88,21	6,00	5,49	1,40	73,80	73,70	1,02
15:17:15	77,00	80,99	45,00	62,15	77,00	37,39	99,99	77,00	3,00	5,10	14,00	761,00	19,00	24,00	2,20	2,20	1,07	14,00	33,00	1,30	393,00	334,00	4,66	88,21	6,00	5,50	1,30	73,70	73,70	1,07
15:18:15	77,00	81,56	44,96	62,43	76,00	37,39	100,00	77,00	3,03	5,10	14,00	761,00	19,00	24,00	2,10	2,20	1,02	14,00	33,00	1,00	392,00	330,00	4,64	88,21	6,00	5,48	1,00	73,80	73,70	1,02
15:19:15	76,00	76,70	39,17	55,64	77,00	37,39	100,00	76,00	3,27	4,80	14,00	761,00	54,00	40,00	1,50	1,70	0,73	14,00	21,00	1,40	489,00	376,00	5,26	88,21	9,00	6,27	1,40	39,70	58,30	0,73
15:20:15	74,00	93,87	51,59	69,89	82,00	37,39	100,00	74,00	2,26	5,00	14,00	761,00	43,00	48,00	1,70	1,70	0,82	14,00	17,00	1,60	366,00	403,00	4,79	88,21	8,00	5,75	1,60	50,30	50,30	0,82
15:21:15	74,00	84,66	47,69	65,42	74,00	37,39	100,00	74,00	2,38	4,90	14,00	761,00	78,00	83,00	1,00	0,50	0,48	14,00	18,00	2,10	412,00	345,00	4,92	88,21	8,00	5,57	2,10	16,10	16,50	0,48
15:22:15	75,00	92,57	55,88	74,09	76,00	37,39	98,84	75,00	3,75	0,00	0,00	761,00	71,00	71,00	0,40	0,40	0,19	14,00	28,00	2,60	213,00	219,00	2,48	88,21	11,00	3,18	2,60	28,60	28,60	0,19
15:23:15	75,00	91,06	49,62	68,90	75,00	37,39	100,00	75,00	2,60	4,50	14,00	761,00	56,00	58,00	1,20	1,40	0,58	14,00	20,00	3,30	408,00	453,00	6,49	88,21	9,00	5,91	3,30	38,30	40,60	0,58
15:24:15	75,00	86,84	45,10	66,76	76,00	37,39	100,00	75,00	2,60	4,50	14,00	761,00	50,00	54,00	1,50	1,60	0,73	14,00	20,00	3,20	397,00	440,00	6,19	88,21	9,00	5,62	3,20	44,00	44,40	0,73
15:25:15	75,00	83,97	45,77	63,23	76,00	37,39	100,00	75,00	2,81	4,50	14,00	761,00	45,00	46,00	1,70	2,70	0,82	14,00	20,00	3,80	395,00	408,00	6,08	88,21	10,00	5,59	3,80	48,80	51,30	0,82
15:26:15	76,00	78,23	40,11	57,43	75,00	37,39	100,00	76,00	3,55	4,40	14,00	761,00	39,00	43,00	2,00	2,20	0,97	14,00	20,00	3,30	402,00	443,00	6,15	88,21	9,00	5,61	3,30	54,60	54,80	0,97
15:27:15	77,00	78,41	41,55	57,90	77,00	37,39	100,00	77,00	4,03	4,60	13,00	761,00	36,00	40,00	2,20	2,50	1,07	13,00	19,00	2,90	399,00	439,00	5,56	88,21	9,00	5,08	2,90	57,20	57,50	1,07
15:28:15	77,00	76,73	38,66	55,05	78,00	37,41	100,00	77,00	4,72	4,80	12,00	761,00	33,00	38,00	2,30	2,60	1,12	12,00	19,00	2,60	404,00	434,00	5,22	88,21	9,00	4,79	2,60	59,90	59,40	1,12
15:29:15	79,00	76,17	39,51	54,83	80,00	37,39	100,00	79,00	4,57	4,80	12,00	761,00	31,00	37,00	2,30	2,70	1,12	12,00	20,00	2,50	404,00	432,00	5,19	88,21	9,00	4,79	2,50	61,90	60,30	1,12
15:30:15	79,00	76,22	39,87	55,21	79,00	37,39	100,00	79,00	3,23	4,80	12,00	761,00	29,00	34,00	2,50	2,80	1,21	12,00	20,00	2,80	397,00	431,00	5,19	88,21	9,00	4,80	2,80	63,70	63,20	1,21
15:31:15	77,00	75,45	40,44	56,01	78,00	37,41	100,00	77,00	3,07	4,90	12,00	761,00	27,00	33,00	2,50	2,90	1,21	12,00	19,00	2,70	403,00	434,00	5,20	88,21	9,00	4,81	2,70	65,60	64,10	1,21
15:32:15	76,00	76,59	41,73	57,12	77,00	37,41	100,00	76,00	3,00	4,80	12,00	761,00	26,00	31,00	2,60	2,90	1,26	12,00	19,00	3,10	401,00	436,00	5,20	88,21	9,00	4,81	3,10	66,60	66,10	1,26
15:33:15	76,00	76,74	41,93	57,87	77,00	37,41	100,00	76,00	2,98	4,80	12,00	761,00	25,00	31,00	2,60	3,00	1,26	12,00	19,00	3,00	400,00	434,00	5,20	88,21	9,00	4,80	3,00	67,60	66,00	1,26
15:34:15	75,00	76,27	41,37	57,33	76,00	37,41	100,00	75,00	3,01	4,90	12,00	761,00	24,00	30,00	2,70	3,00	1,31	12,00	19,00	2,50	401,00	434,00	5,21	88,21	9,00	4,80	2,50	68,40	67,00	1,31
15:35:15	75,00	75,12	40,75	56,54	76,00	37,41	100,00	75,00	3,11	4,80	12,00	761,00	24,00	29,00	2,70	3,10	1,31	12,00	19,00	2,60	400,00	432,00	5,21	88,21	9,00	4,80	2,60	68,50	67,90	1,31
15:36:15	75,00	75,35	40,01	55,97	76,00	37,41	100,00	75,00	3,19	4,70	12,00	761,00	23,00	29,00	2,80	3,10	1,36	12,00	19,00	2,80	399,00	434,00	5,21	88,21	9,00	4,80	2,80	69,50	67,90	1,36
15:37:15	75,00	74,32	40,08	55,70	74,00	37,41	100,00	75,00	3,22	4,70	12,00	761,00	23,00	28,00	2,70	2,80	1,31	12,00	19,00	2,60	400,00	431,00	5,22	88,21	9,00	4,80	2,60	69,60	69,20	1,31
15:38:15	75,00	74,95	40,05	55,34	74,00	37,41	100,00	75,00	3,21	4,80	12,00	761,00	22,00	28,00	2,70	2,80	1,31	12,00	19,00	2,70	402,00	436,00	5,22	88,21	9,00	4,80	2,70	70,50	69,20	1,31
15:39:15	75,00	74,80	39,84	55,44	75,00	37,41	100,00	75,00	3,21	4,70	12,00	761,00	22,00	27,00	2,60	2,70	1,26	12,00	19,00	3,00	398,00	436,00	5,22	88,21	9,00	4,80	3,00	70,70	70,30	1,26
15:40:15	74,00	74,78	39,89	55,50	75,00	37,41	100,00	74,00	3,22	4,70	12,00	761,00	22,00	27,00	2,60	2,70	1,26	12,00	19,00	2,40	401,00	436,00	5,23	88,21	9,00	4,80	2,40	70,70	70,30	1,26
15:41:15	74,00	74,53	40,01	55,57	75,00	37,41	100,00	74,00	3,16	4,70	12,00	761,00	21,00	27,00	2,60	2,70	1,26	12,00	19,00	3,10	400,00	438,00	5,23	88,21	9,00	4,80	3,10	71,70	70,30	1,26
15:42:15	74,00	75,32	39,95	55,77	75,00	37,39	100,00	74,00	3,12	4,70	12,00	761,00	21,00	27,00	2,60	2,70	1,26	12,00	19,00	2,40	402,00	435,00	5,24	88,21	9,00	4,80	2,40	71,70	70,30	1,26
15:43:15	74,00	74,40	39,81	55,30	75,00	37,39	100,00	74,00	3,11	4,70	12,00	761,00	21,00	27,00	2,60	2,70	1,26	12,00	19,00	3,10	400,00	438,00	5,23	88,21	9,00	4,80	3,10	71,70	70,30	1,26
15:44:15	74,00	75,11	39,72	55,58	75,00	37,39	100,00	74,00	3,11	4,80	12,00	761,00	21,00	27,00	2,60	2,70	1,26	12,00	19,00	2,80	401,00	436,00	5,24	88,21	9,00	4,80	2,80	71,60	70,30	1,26
15:45:15	74,00	74,40	39,47	55,14	75,00	37,39	100,00	74,00	3,12	4,70	12,00	761,00	21,00	26,00	2,60	2,70	1,26	12,00	19,00	2,70	399,00	435,00	5,23	88,21	9,00	4,80	2,70	71,70	71,30	1,26
15:46:15	74,00	75,51	39,98	55,77	75,00	37,39	100,00	74,00	3,13	4,70	12,00	761,00	20,00	26,00	2,50	2,70	1,21	12,00	19,00	2,40	400,00	436,00	5,23	88,21	9,00	4,80	2,40	72,80	71,30	1,21
15:47:15	75,00	75,13	40,14	55,69	75,00	37,39	100,00	75,00	3,07	4,80	12,00	761,00	20,00	26,00	2,50	2,70	1,21	12,00	19,00	3,10	401,00	436,00	5,23	88,21	9,00	4,80	3,10	72,70	71,30	1,21
15:48:15	75,00	75,05	40,20	55,60	75,00	37,39	100,00	75,00	3,20	4,70	12,00	761,00	20,00	26,00	2,50	2,60	1,21	12,00	19,00	3,10	401,00	439,00	5,22	88,21	9,00	4,80	3,10	72,80	71,40	1,21
15:49:15	75,00	75,15	40,12	55,67	75,00	37,39	100,00	75,00	3,16	4,70	12,00	761,00	20,00	26,00	2,60	2,70	1,26	12,00	19,00	3,10	400,00	438,00	5,23	88,21	9,00	4,80	3,10	72,70	71,30	1,26
15:50:15	75,00	75,31	40,11	55,78	75,00	37,39	100,00	75,00	3,13	4,70	12,00	761,00	20,00	26,00	2,50	2,70	1,21	12,00	19,00	3,10	401,00	438,00	5,26	88,21	9,00	4,80	3,10	72,80	71,30	1,21
15:51:15	75,00	75,78	40,53	56,17	75,00	37,39	100,00	75,00	3,13	4,80	12,00	761,00	20,00	26,00	2,50	2,60	1,21	12,00	19,00	3,10	400,00	438,00	5,23	88,21	9,00	4,80	3,10	72,70	71,40	1,21
15:52:15	75,00	76,10	40,49	56,37	76,00	37,39	100,00	75,00	3,03	4,80	12,00	761,00	20,00	26,00	2,60	2,70	1,26	12,00	19,00	2,80	400,00	437,00	5,23	88,21	9,00	4,80	2,80	72,60	71,30	1,26
15:53:15	75,00	76,02	40,41	56,42	76,00	37,39	100,00	75,00	3,06	4,70	12,00	761,00	20,00	26,00	2,50	2,70	1,21	12,00	19,00	2,50	400,00	434,00	5,23	88,21	9,00	4,80	2,50	72,80	71,30	1,21
15:54:15	75,00	75,27	40,40	56,13	75,00	37,39	100,00	75,00	3,05	4,70	12,00	761,00	20,00	26,00	2,50	2,60	1,21	12,00	19,00	3,00	398,00	436,00	5,23	88,21	9,00	4,80	3,00	72,80	71,40	1,21
15:55:15	75,00	75,70	40,04	55,65	76,00	37,39	100,00	75,00	3,07	4,80	12,00	761,00	19,00	26,00	2,50	2,60	1,21	12,00	19,00	2,90	400,00	436,00	5,24	88,21	9,00	4,80	2,90	73,70	71,40	1,21
15:56:15	75,00	75,27	39,98	55,77	76,00	37,39	100,00	75,00	3,06	4,70	12,00	761,00	20,00	26,00	2,50	2,60	1,21	12,00	19,00	2,70	399,00	435,00	5,23	88,21	9,00	4,80	2,70	72,80	71,40	1,21
15:57:15	75,00	76,14	40,58	56,26	76,00	37,36	100,00	75,00	3,04	4,80	12,00	761,00	19,00	26,00	2,50	2,60	1,21	12,00	19,00	2,70	401,00	435,00	5,23	88,21	9,00	4,80	2,70	73,70	71,40	1,21
15:58:15	75,00	75,87	40,48	56,28	76,00	37,36	100,00	75,00	2,98	4,60	12,00	761,00	20,00	26,00	2,60	2,70	1,26	12,00	19,00	3,10	399,00	437,00	5,23	88,21	9,00	4,80	3,10	72,80	71,30	1,26
15:59:15	75,00	75,78	40,04	56,17	75,00	37,36	100,00	75,00	3,04	4,70	12,00	761,00	20,00	26,00	2,60	2,60	1,26	12,00	19,00	2,60	398,00	434,00	5,23	88,21	9,00	4,80	2,60	72,70	71,40	1,26
16:00:15	76,00	75,71	40,22	56,32	77,00	37,36	100,00	76,00	3,06	4,70	12,00	761,00	19,00	26,00	2,50	2,60	1,21	12,00	19,00	2,40	400,00	434,00	5,23	88,21	9,00	4,80	2,40	73,80	71,40	1,21
16:01:15	76,00	75,48	40,13	55,67	76,00	37,36	100,00	76,00	3,00	4,70	12,00	761,00	20,00	26,00	2,60	2,60	1,26	12,00	19,00	3,10	401,00	436,00	5,23	88,21	9,00	4,80	3,10	72,70	71,40	1,26
16:02:15	76,00	75,53	40,31	55,98	76,00	37,36	100,00	76,00	2,98	4,60	12,00	761,00	20,00	26,00	2,60	2,70	1,26	12,00	19,00	3,10	399,00	438,00	5,23	88,21	9,00	4,80	3,10	72,80	71,30	1,26
16:03:15	76,00	75,98	40,06	56,06	76,00	37,36	100,00	76,00	3,06	4,70	12,00	761,00	20,00	26,00	2,60	2,60	1,26	12,00	19,00	3,10	398,00	437,00	5,23	88,21	9,00	4,80	3,10	72,70	71,40	1,26
16:04:15	76,00	76,13	40,26	56,02	77,00	37,36	100,00	76,00	3,08	4,70	12,00	761,00	20,00	26,00	2,50	2,70	1,21	12,00	19,00	3,10	399,00	436,00	5,23	88,21	9,00	4,80	3,10	72,80	71,30	1,21
16:05:15	76,00	75,68	39,64	55,25	76,00	37,36	100,00	76,00	3,15	4,60	12,00	761,00	20,00	26,00	2,60	2,70	1,26	12,00	19,00	3,10	400,00	438,00	5,23	88,21	9,00	4,80	3,10	72,80	71,30	1,26
16:06:15	76,00	75,93	40,31	56,06	77,00	37,36	100,00	76,00	3,10	4,70	12,00	761,00	20,00	26,00	2,60	2,60	1,26	12,00	19,00	3,10	398,00	435,00	5,22	88,21	9,00	4,80	3,10	72,70	71,40	1,26
16:07:15	76,00	75,61	40,04	55,69	76,00	37,36	100,00	76,00	3,11	4,70	12,00	761,00	19,00	26,00	2,60	2,60	1,26	12,00	19,00	2,70	399,00	435,00	5,23	88,21	9,00	4,80	2,70	73,70	71,40	1,26
16:08:15	76,00	76,60	40,37	56,49	76,00	37,34	100,00	76,00	3,07	4,70	12,00	761,00	19,00	25,00	2,60	2,60	1,26	12,00	19,00	2,50	401,00	435,00	5,23	88,21	9,00	4,80	2,50	73,70	72,40	1,26
16:09:15	76,00	76,30	40,14	56,14	77,00	37,34	100,00	76,00	3,10	4,70	12,00	761,00	20,00	25,00	2,60	2,70	1,26	12,00	19,00	3,10	399,00	439,00	5,23	88,21	9,00	4,80	3,10	72,70	72,30	1,26
16:10:15	76,00	76,31	40,28	56,12	77,00	37,34	100,00	76,00	3,11	4,80	12,00	761,00	19,00	25,00	2,60	2,60	1,26	12,00	20,00	2,40	401,00	434,00	5,22	88,21	9,00	4,80	2,40	73,60	72,40	1,26
16:11:15	76,00	76,23	40,62	56,59	77,00	37,34	100,00	76,00	2,99	4,60	12,00	761,00	20,00	26,00	2,60	2,60	1,26	12,00	19,00	3,00	398,00	436,00	5,22	88,21	9,00	4,80	3,00	72,80	71,40	1,26
16:12:15	77,00	76,55	40,62	56,76	76,00	37,34	100,00	77,00	3,00	4,70	12,00	761,00	19,00	25,00	2,60	2,60	1,26	12,00	19,00	2,50	403,00	435,00	5,22	88,21	9,00	4,80	2,50	73,70	72,40	1,26
16:13:15	77,00	76,21	40,41	56,10	78,00	37,34	100,00	77,00	3,10	4,70	12,00	761,00	19,00	25,00	2,60	2,70	1,26	12,00	19,00	3,00	397,00	432,00	5,21	88,21	9,00	4,80	3,00	73,70	72,30	1,26
16:14:15	77,00	76,00	40,15	56,30	78,00	37,34	100,00	77,00	3,10	4,70	12,00	761,00	20,00	25,00	2,60	2,70	1,26	12,00	19,00	3,00	399,00	437,00	5,23	88,21	9,00	4,80	3,00	72,70	72,30	1,26
16:15:15	77,00	76,01	40,12	56,24	78,00	37,34	100,00	77,00	3,06	4,70	12,00	761,00	20,00	25,00	2,60	2,70	1,26	12,00	19,00	2,90	400,00	438,00	5,23	88,21	9,00	4,80	2,90	72,70	72,30	1,26
16:16:15	77,00	92,39	34,01	61,28	77,00	37,34	100,00	77,00	3,09	4,70	12,00	761,00	19,00	25,00	2,60	2,60	1,26	12,00	19,00	2,60	402,00	436,00	5,23	88,21	9,00	4,80	2,60	73,70	72,40	1,26
16:17:15	76,00	76,40	40,31	56,43	77,00	37,34	100,00	76,00	3,09	4,70	12,00	761,00	19,00	25,00	2,60	2,60	1,26	12,00	19,00	2,40	401,00	434,00	5,24	88,21	9,00	4,80	2,40	73,70	72,40	1,26
16:18:15	77,00	83,76	26,18	56,48	78,00	37,32	100,00	77,00	2,98	4,70	12,00	761,00	19,00	25,00	2,60	2,70	1,26	12,00	19,00	2,70	399,00	433,00	5,23	88,21	9,00	4,80	2,70	73,70	72,30	1,26
16:19:15	77,00	77,05	40,95	56,89	78,00	37,32	100,00	77,00	3,00	4,60	12,00	761,00	19,00	25,00	2,60	2,70	1,26	12,00	20,00	3,10	398,00	436,00	5,23	88,21	9,00	4,79	3,10	73,80	72,30	1,26
16:20:15	77,00	77,07	41,23	56,99	78,00	37,32	100,00	77,00	2,90	4,60	12,00	761,00	19,00	25,00	2,60	2,70	1,26	12,00	20,00	2,70	401,00	435,00	5,23	88,21	9,00	4,80	2,70	73,80	72,30	1,26
16:21:15	77,00	77,65	41,13	57,29	77,00	37,32	100,00	77,00	3,03	4,80	12,00	761,00	19,00	25,00	2,60	2,70	1,26	12,00	20,00	2,50	402,00	436,00	5,23	88,21	9,00	4,80	2,50	73,60	72,30	1,26
16:22:15	77,00	77,52	40,72	56,89	78,00	37,32	100,00	77,00	3,07	4,70	12,00	761,00	19,00	25,00	2,60	2,70	1,26	12,00	20,00	3,00	399,00	435,00	5,23	88,21	9,00	4,80	3,00	73,70	72,30	1,26
16:23:15	77,00	77,64	40,97	57,09	78,00	37,32	100,00	77,00	3,06	4,70	12,00	761,00	19,00	25,00	2,60	2,70	1,26	12,00	20,00	2,40	402,00	437,00	5,23	88,21	9,00	4,80	2,40	73,70	72,30	1,26
16:24:15	77,00	76,77	40,81	56,66	78,00	37,29	100,00	77,00	3,08	4,60	12,00	761,00	19,00	25,00	2,60	2,70	1,26	12,00	20,00	3,10	399,00	437,00	5,23	88,21	9,00	4,80	3,10	73,80	72,30	1,26
16:25:15	78,00	77,23	40,55	56,73	77,00	37,29	100,00	78,00	3,08	4,80	12,00	761,00	19,00	25,00	2,60	2,70	1,26	12,00	20,00	2,70	400,00	435,00	5,23	88,21	9,00	4,80	2,70	73,60	72,30	1,26
16:26:15	78,00	77,21	40,43	56,44	77,00	37,29	100,00	78,00	3,08	4,70	12,00	761,00	19,00	25,00	2,60	2,70	1,26	12,00	20,00	2,40	401,00	436,00	5,23	88,21	9,00	4,80	2,40	73,70	72,30	1,26
16:27:15	78,00	76,43	40,44	56,47	78,00	37,29	100,00	78,00	3,09	4,60	12,00	761,00	19,00	25,00	2,60	2,70	1,26	12,00	20,00	3,00	398,00	436,00	5,23	88,21	9,00	4,80	3,00	73,80	72,30	1,26
16:28:15	78,00	76,88	40,74	56,77	78,00	37,29	100,00	78,00	3,06	4,70	12,00	761,00	19,00	25,00	2,60	2,70	1,26	12,00	20,00	2,90	401,00	438,00	5,23	88,21	9,00	4,80	2,90	73,70	72,30	1,26
16:29:15	78,00	77,27	40,93	57,02	78,00	37,29	100,00	78,00	3,07	4,70	12,00	761,00	19,00	25,00	2,60	2,70	1,26	12,00	20,00	2,50	405,00	440,00	5,25	88,21	9,00	4,80	2,50	73,70	72,30	1,26
16:30:15	77,00	76,38	39,95	55,89	78,00	37,29	100,00	77,00	3,14	4,60	12,00	761,00	19,00	25,00	2,60	2,70	1,26	12,00	20,00	3,00	400,00	437,00	5,25	88,21	9,00	4,81	3,00	73,80	72,30	1,26
16:31:15	77,00	76,18	39,93	55,55	78,00	37,29	100,00	77,00	3,14	4,80	12,00	761,00	19,00	25,00	2,60	2,50	1,26	12,00	20,00	2,40	401,00	435,00	5,23	88,21	9,00	4,80	2,40	73,60	72,50	1,26
16:32:15	77,00	76,28	39,60	55,08	78,00	37,27	100,00	77,00	3,18	4,70	12,00	761,00	19,00	25,00	2,50	2,50	1,21	12,00	20,00	3,00	398,00	435,00	5,23	88,21	9,00	4,80	3,00	73,80	72,50	1,21
16:33:15	78,00	76,35	39,95	55,94	79,00	37,27	100,00	78,00	3,13	4,70	12,00	761,00	19,00	25,00	2,50	2,50	1,21	12,00	20,00	3,00	400,00	438,00	5,24	88,21	9,00	4,80	3,00	73,80	72,50	1,21
16:34:15	78,00	76,43	40,12	56,47	78,00	37,27	100,00	78,00	3,14	4,70	12,00	761,00	19,00	25,00	2,50	2,40	1,21	12,00	20,00	2,70	402,00	437,00	5,24	88,21	9,00	4,80	2,70	73,80	72,60	1,21
16:35:15	78,00	76,71	40,32	56,41	79,00	37,27	100,00	78,00	3,06	4,80	12,00	761,00	19,00	25,00	2,40	2,50	1,17	12,00	20,00	2,70	402,00	437,00	5,24	88,21	9,00	4,80	2,70	73,80	72,50	1,17
16:36:15	78,00	76,68	39,84	55,95	78,00	37,27	100,00	78,00	3,14	4,80	12,00	761,00	19,00	25,00	2,40	2,40	1,17	12,00	20,00	2,70	403,00	437,00	5,24	88,21	9,00	4,80	2,70	73,80	72,60	1,17
16:37:15	78,00	76,83	39,69	55,73	79,00	37,27	100,00	78,00	3,16	4,70	12,00	761,00	19,00	25,00	2,40	2,40	1,17	12,00	20,00	3,00	401,00	438,00	5,24	88,21	9,00	4,80	3,00	73,90	72,60	1,17
16:38:15	78,00	76,20	39,47	55,19	78,00	37,27	100,00	78,00	3,21	4,70	12,00	761,00	19,00	25,00	2,40	2,40	1,17	12,00	20,00	3,10	396,00	437,00	5,24	88,21	9,00	4,80	3,10	73,90	72,60	1,17
16:39:15	78,00	77,08	39,98	56,05	77,00	37,27	100,00	78,00	3,20	4,70	12,00	761,00	19,00	25,00	2,40	2,40	1,17	12,00	20,00	2,40	401,00	436,00	5,24	88,21	9,00	4,80	2,40	73,90	72,60	1,17
16:40:15	78,00	76,82	40,00	56,06	78,00	37,27	100,00	78,00	3,11	4,70	12,00	761,00	19,00	25,00	2,40	2,40	1,17	12,00	20,00	2,60	403,00	436,00	5,24	88,21	9,00	4,80	2,60	73,90	72,60	1,17
16:41:15	78,00	76,15	39,68	55,45	79,00	37,27	100,00	78,00	3,18	4,70	12,00	761,00	19,00	25,00	2,40	2,40	1,17	12,00	20,00	3,10	400,00	438,00	5,24	88,21	9,00	4,80	3,10	73,90	72,60	1,17
16:42:15	78,00	76,49	39,56	55,29	78,00	37,25	100,00	78,00	3,18	4,60	12,00	761,00	19,00	25,00	2,40	2,40	1,17	12,00	20,00	2,40	399,00	435,00	5,23	88,21	9,00	4,80	2,40	74,00	72,60	1,17
16:43:15	78,00	76,49	39,50	55,42	79,00	37,25	100,00	78,00	3,13	4,80	12,00	761,00	19,00	25,00	2,40	2,40	1,17	12,00	20,00	2,90	402,00	439,00	5,24	88,21	9,00	4,80	2,90	73,80	72,60	1,17
16:44:15	78,00	77,98	39,48	55,41	78,00	37,25	100,00	78,00	3,18	4,60	12,00	761,00	19,00	25,00	2,40	2,40	1,17	12,00	20,00	2,40	398,00	436,00	5,24	88,21	9,00	4,80	2,40	74,00	72,60	1,17
16:45:15	78,00	80,01	39,06	56,73	0,00	37,25	100,00	78,00	3,18	4,70	12,00	761,00	19,00	25,00	2,40	2,40	1,17	12,00	20,00	3,00	399,00	438,00	5,24	88,21	9,00	4,80	3,00	73,90	72,60	1,17
16:46:15	78,00	76,97	28,25	49,48	79,00	37,25	100,00	78,00	3,25	4,70	12,00	761,00	19,00	25,00	2,40	2,40	1,17	12,00	20,00	2,50	403,00	436,00	5,25	88,21	9,00	4,80	2,50	73,90	72,60	1,17
16:47:15	79,00	77,15	39,51	55,33	79,00	37,25	100,00	79,00	3,14	4,70	12,00	761,00	19,00	25,00	2,40	2,40	1,17	12,00	20,00	2,40	400,00	436,00	5,24	88,21	9,00	4,80	2,40	73,90	72,60	1,17
16:48:15	79,00	77,04	39,71	55,74	79,00	37,25	100,00	79,00	3,20	4,70	12,00	761,00	19,00	25,00	2,30	2,40	1,12	12,00	20,00	2,90	398,00	436,00	5,24	88,21	9,00	4,80	2,90	74,00	72,60	1,12
16:49:15	79,00	76,89	39,79	55,68	80,00	37,25	100,00	79,00	3,20	4,60	12,00	761,00	19,00	25,00	2,30	2,30	1,12	12,00	20,00	3,10	396,00	437,00	5,24	88,21	9,00	4,80	3,10	74,10	72,70	1,12
16:50:15	79,00	76,85	39,69	55,47	79,00	37,23	100,00	79,00	3,13	4,60	12,00	761,00	19,00	25,00	2,40	2,30	1,17	12,00	20,00	2,90	398,00	437,00	5,24	88,21	9,00	4,79	2,90	74,00	72,70	1,17
16:51:15	80,00	77,31	40,17	55,74	79,00	37,23	100,00	80,00	3,18	4,70	12,00	761,00	19,00	25,00	2,30	2,40	1,12	12,00	20,00	3,00	398,00	438,00	5,24	88,21	9,00	4,80	3,00	74,00	72,60	1,12
16:52:15	79,00	76,76	39,65	55,44	80,00	37,23	100,00	79,00	3,15	4,70	12,00	761,00	19,00	25,00	2,30	2,30	1,12	12,00	20,00	2,60	402,00	435,00	5,24	88,21	9,00	4,80	2,60	74,00	72,70	1,12
16:53:15	80,00	76,87	39,45	55,18	80,00	37,23	100,00	80,00	3,13	4,70	12,00	761,00	19,00	25,00	2,30	2,30	1,12	12,00	20,00	2,40	398,00	435,00	5,24	88,21	9,00	4,80	2,40	74,00	72,70	1,12
16:54:15	80,00	76,74	39,49	55,40	79,00	37,23	100,00	80,00	3,14	4,80	12,00	761,00	19,00	25,00	2,40	2,30	1,17	12,00	20,00	3,10	400,00	439,00	5,24	88,21	9,00	4,80	3,10	73,80	72,70	1,17
16:55:15	80,00	77,14	39,71	55,61	79,00	37,23	100,00	80,00	3,21	4,60	12,00	761,00	19,00	25,00	2,30	2,40	1,12	12,00	20,00	2,60	402,00	434,00	5,24	88,21	9,00	4,80	2,60	74,10	72,60	1,12
16:56:15	80,00	77,33	39,71	55,75	80,00	37,23	100,00	80,00	3,09	4,80	12,00	761,00	19,00	25,00	2,30	2,30	1,12	12,00	20,00	2,80	402,00	436,00	5,23	88,21	9,00	4,80	2,80	73,90	72,70	1,12
16:57:15	81,00	76,99	40,20	55,96	81,00	37,23	100,00	81,00	3,01	4,80	12,00	761,00	19,00	25,00	2,30	2,30	1,12	12,00	20,00	3,00	403,00	439,00	5,23	88,21	9,00	4,80	3,00	73,90	72,70	1,12
16:58:15	80,00	76,53	39,02	54,47	80,00	37,23	100,00	80,00	3,31	4,70	12,00	761,00	19,00	25,00	2,30	2,30	1,12	12,00	20,00	2,40	397,00	434,00	5,23	88,21	9,00	4,81	2,40	74,00	72,70	1,12
16:59:15	81,00	77,56	39,86	55,63	81,00	37,20	100,00	81,00	3,14	4,70	12,00	761,00	19,00	25,00	2,30	2,30	1,12	12,00	20,00	2,50	399,00	434,00	5,22	88,21	9,00	4,80	2,50	74,00	72,70	1,12
17:00:15	80,00	76,97	39,15	54,71	81,00	37,20	100,00	80,00	3,32	4,70	12,00	761,00	19,00	25,00	2,30	2,30	1,12	12,00	20,00	2,70	402,00	437,00	5,24	88,21	9,00	4,80	2,70	74,00	72,70	1,12
17:01:15	80,00	76,41	38,60	54,18	80,00	37,20	100,00	80,00	3,34	4,70	12,00	761,00	19,00	25,00	2,30	2,30	1,12	12,00	20,00	2,90	403,00	437,00	5,24	88,21	9,00	4,80	2,90	74,00	72,70	1,12
17:02:15	80,00	76,29	38,59	54,26	80,00	37,20	100,00	80,00	3,29	4,80	12,00	761,00	19,00	25,00	2,30	2,30	1,12	12,00	20,00	2,80	402,00	438,00	5,23	88,21	9,00	4,80	2,80	73,90	72,70	1,12
17:03:15	80,00	76,50	39,03	54,65	81,00	37,20	100,00	80,00	3,21	4,70	12,00	761,00	19,00	25,00	2,30	2,30	1,12	12,00	20,00	2,60	402,00	435,00	5,24	88,21	9,00	4,80	2,60	74,00	72,70	1,12
17:04:15	80,00	77,32	39,69	55,80	80,00	37,20	100,00	80,00	3,15	4,80	12,00	761,00	19,00	25,00	2,30	2,30	1,12	12,00	20,00	3,00	403,00	439,00	5,24	88,21	9,00	4,80	3,00	73,90	72,70	1,12
17:05:15	80,00	76,87	38,95	54,68	80,00	37,20	100,00	80,00	3,12	4,70	12,00	761,00	19,00	25,00	2,30	2,30	1,12	12,00	20,00	2,50	398,00	436,00	5,24	88,21	9,00	4,80	2,50	74,00	72,70	1,12
17:06:15	80,00	77,24	39,14	54,61	82,00	37,20	100,00	80,00	3,20	4,70	12,00	761,00	19,00	25,00	2,30	2,30	1,12	12,00	20,00	2,80	403,00	437,00	5,24	88,21	9,00	4,80	2,80	74,00	72,70	1,12
17:07:15	81,00	76,55	38,95	54,45	80,00	37,20	100,00	81,00	3,25	4,70	12,00	761,00	19,00	25,00	2,30	2,30	1,12	12,00	20,00	2,80	398,00	437,00	5,24	88,21	9,00	4,80	2,80	74,00	72,70	1,12
17:08:15	81,00	76,64	38,95	54,33	81,00	37,20	100,00	81,00	3,24	4,60	12,00	761,00	19,00	25,00	2,30	2,30	1,12	12,00	20,00	2,60	403,00	436,00	5,24	88,21	9,00	4,80	2,60	74,10	72,70	1,12
17:09:15	81,00	77,12	39,16	55,04	81,00	37,18	100,00	81,00	3,19	4,80	12,00	761,00	19,00	25,00	2,30	2,30	1,12	12,00	20,00	3,10	400,00	437,00	5,24	88,21	9,00	4,80	3,10	73,90	72,70	1,12
17:10:15	81,00	76,60	38,87	54,35	81,00	37,18	100,00	81,00	3,24	4,70	12,00	761,00	19,00	25,00	2,30	2,30	1,12	12,00	20,00	2,70	402,00	438,00	5,24	88,21	9,00	4,80	2,70	74,00	72,70	1,12
17:11:15	81,00	76,56	38,83	54,29	80,00	37,18	100,00	81,00	3,16	4,70	12,00	761,00	19,00	25,00	2,30	2,30	1,12	12,00	20,00	2,40	398,00	435,00	5,23	88,21	9,00	4,80	2,40	74,00	72,70	1,12
17:12:15	81,00	76,46	38,74	54,47	82,00	37,18	100,00	81,00	3,19	4,80	12,00	761,00	19,00	25,00	2,30	2,30	1,12	12,00	20,00	3,00	402,00	439,00	5,24	88,21	9,00	4,80	3,00	73,90	72,70	1,12
17:13:15	81,00	76,59	38,74	54,15	80,00	37,18	100,00	81,00	3,24	4,70	12,00	761,00	19,00	25,00	2,30	2,40	1,12	12,00	20,00	2,50	399,00	432,00	5,23	88,21	9,00	4,80	2,50	74,00	72,60	1,12
17:14:15	81,00	76,28	38,69	53,90	80,00	37,18	100,00	81,00	3,25	4,70	12,00	761,00	19,00	25,00	2,30	2,40	1,12	12,00	20,00	2,50	398,00	436,00	5,23	88,21	9,00	4,79	2,50	74,00	72,60	1,12
17:15:15	81,00	76,40	38,17	53,81	81,00	37,18	100,00	81,00	3,31	4,80	12,00	761,00	19,00	25,00	2,30	2,30	1,12	12,00	20,00	3,10	400,00	437,00	5,24	88,21	9,00	4,80	3,10	73,90	72,70	1,12
17:16:15	81,00	108,96	35,03	59,77	-32764,00	37,18	100,00	81,00	3,31	4,80	12,00	761,00	18,00	25,00	2,30	2,40	1,12	12,00	20,00	3,10	402,00	439,00	5,24	88,21	9,00	4,80	3,10	74,90	72,60	1,12
17:17:15	81,00	76,09	38,48	54,02	81,00	37,18	100,00	81,00	3,32	4,80	12,00	761,00	18,00	25,00	2,30	2,30	1,12	12,00	20,00	2,90	403,00	439,00	5,24	88,21	9,00	4,80	2,90	74,90	72,70	1,12
17:18:15	81,00	76,59	38,80	54,26	81,00	37,18	100,00	81,00	3,33	4,70	12,00	761,00	19,00	25,00	2,30	2,40	1,12	12,00	20,00	2,90	401,00	436,00	5,24	88,21	9,00	4,81	2,90	74,00	72,60	1,12
17:19:15	81,00	77,01	38,85	54,66	81,00	37,18	100,00	81,00	3,17	4,90	12,00	761,00	18,00	25,00	2,30	2,30	1,12	12,00	20,00	3,00	403,00	439,00	5,23	88,21	9,00	4,80	3,00	74,80	72,70	1,12
17:20:15	82,00	76,99	39,30	54,65	81,00	37,16	100,00	82,00	3,17	4,80	12,00	761,00	19,00	25,00	2,30	2,30	1,12	12,00	20,00	2,40	398,00	435,00	5,26	88,21	9,00	4,80	2,40	73,90	72,70	1,12
17:21:15	82,00	77,52	38,89	55,32	82,00	37,18	100,00	82,00	3,21	4,80	12,00	761,00	18,00	25,00	2,30	2,30	1,12	12,00	20,00	3,00	402,00	439,00	5,25	88,21	9,00	4,80	3,00	74,90	72,70	1,12
17:22:15	83,00	77,84	39,80	55,59	82,00	37,16	100,00	83,00	3,18	4,80	12,00	761,00	18,00	25,00	2,30	2,30	1,12	12,00	20,00	2,50	398,00	433,00	5,24	88,21	9,00	4,80	2,50	74,90	72,70	1,12
17:23:15	83,00	77,77	39,99	55,73	84,00	37,16	100,00	83,00	3,10	4,80	12,00	761,00	18,00	25,00	2,30	2,30	1,12	12,00	20,00	3,00	401,00	438,00	5,24	88,21	9,00	4,80	3,00	74,90	72,70	1,12
17:24:15	82,00	77,55	39,30	54,61	83,00	37,16	100,00	82,00	3,26	4,80	12,00	761,00	19,00	25,00	2,30	2,30	1,12	12,00	20,00	2,80	400,00	436,00	5,24	88,21	9,00	4,80	2,80	73,90	72,70	1,12
17:25:15	83,00	77,70	39,32	55,03	83,00	37,16	100,00	83,00	3,34	4,80	12,00	761,00	18,00	25,00	2,30	2,30	1,12	12,00	20,00	2,40	398,00	437,00	5,23	88,21	9,00	4,79	2,40	74,90	72,70	1,12
17:26:15	83,00	77,92	38,83	55,01	83,00	37,16	100,00	83,00	3,34	4,80	12,00	761,00	18,00	25,00	2,30	2,30	1,12	12,00	20,00	3,00	402,00	439,00	5,25	88,21	9,00	4,81	3,00	74,90	72,70	1,12
17:27:15	84,00	78,62	40,61	56,09	86,00	37,16	99,97	84,00	3,23	4,90	12,00	761,00	18,00	25,00	2,30	2,30	1,12	12,00	20,00	2,60	398,00	434,00	5,23	88,21	9,00	4,80	2,60	74,80	72,70	1,12
17:28:15	85,00	78,45	40,36	55,67	85,00	37,13	99,98	85,00	3,15	4,90	12,00	761,00	18,00	25,00	2,30	2,40	1,12	12,00	20,00	2,50	398,00	437,00	5,24	88,21	9,00	4,80	2,50	74,80	72,60	1,12
17:29:15	84,00	78,28	39,39	55,05	83,00	37,13	100,00	84,00	3,24	4,90	12,00	761,00	18,00	25,00	2,30	2,30	1,12	12,00	20,00	2,60	401,00	439,00	5,25	88,21	9,00	4,79	2,60	74,80	72,70	1,12
17:30:15	86,00	78,45	39,56	55,68	87,00	37,13	99,99	86,00	3,30	4,80	12,00	761,00	18,00	25,00	2,30	2,30	1,12	12,00	20,00	3,00	402,00	438,00	5,25	88,21	9,00	4,81	3,00	74,90	72,70	1,12
17:31:15	85,00	78,62	39,41	55,07	86,00	37,13	99,99	85,00	3,32	4,80	12,00	761,00	18,00	25,00	2,30	2,30	1,12	12,00	20,00	2,80	401,00	439,00	5,24	88,21	9,00	4,80	2,80	74,90	72,70	1,12
17:32:15	87,00	78,67	39,68	55,24	86,00	37,13	99,96	87,00	3,14	4,80	12,00	761,00	18,00	25,00	2,30	2,30	1,12	12,00	20,00	3,10	401,00	439,00	5,24	88,21	9,00	4,80	3,10	74,90	72,70	1,12
17:33:15	85,00	78,30	39,15	54,60	86,00	37,13	99,94	85,00	3,33	4,80	12,00	761,00	18,00	25,00	2,30	2,30	1,12	12,00	20,00	3,00	402,00	437,00	5,24	88,21	9,00	4,81	3,00	74,90	72,70	1,12
17:34:15	85,00	77,94	39,52	54,78	87,00	37,11	99,84	85,00	3,36	4,80	12,00	761,00	18,00	25,00	2,30	2,40	1,12	12,00	20,00	2,90	401,00	436,00	5,24	88,21	9,00	4,80	2,90	74,90	72,60	1,12
17:35:15	87,00	79,56	40,35	56,24	88,00	37,11	99,68	87,00	3,33	4,80	12,00	761,00	18,00	25,00	2,30	2,30	1,12	12,00	20,00	2,40	401,00	438,00	5,24	88,21	9,00	4,80	2,40	74,90	72,70	1,12
17:36:15	89,00	79,41	41,23	56,83	90,00	37,11	99,73	89,00	3,20	4,90	12,00	761,00	18,00	25,00	2,30	2,30	1,12	12,00	20,00	2,60	402,00	437,00	5,24	88,21	9,00	4,80	2,60	74,80	72,70	1,12
17:37:15	87,00	79,41	39,84	55,62	87,00	37,11	99,70	87,00	3,22	4,80	12,00	761,00	18,00	25,00	2,30	2,30	1,12	12,00	20,00	3,00	402,00	438,00	5,25	88,21	9,00	4,80	3,00	74,90	72,70	1,12
17:38:15	87,00	78,92	39,17	54,68	88,00	37,11	99,90	87,00	3,43	4,90	12,00	761,00	18,00	25,00	2,30	2,30	1,12	12,00	20,00	2,80	398,00	436,00	5,24	88,21	9,00	4,80	2,80	74,80	72,70	1,12
17:39:15	87,00	77,95	39,05	54,42	87,00	37,09	99,71	87,00	3,50	4,80	12,00	761,00	18,00	25,00	2,30	2,30	1,12	12,00	20,00	3,00	402,00	438,00	5,24	88,21	9,00	4,80	3,00	74,90	72,70	1,12
17:40:15	87,00	78,60	39,82	55,07	87,00	37,09	99,85	87,00	3,37	5,00	12,00	761,00	18,00	25,00	2,30	2,30	1,12	12,00	20,00	2,70	397,00	434,00	5,24	88,21	9,00	4,80	2,70	74,70	72,70	1,12
17:41:15	88,00	78,83	39,39	54,94	87,00	37,09	99,70	88,00	3,41	4,80	12,00	761,00	18,00	24,00	2,30	2,30	1,12	12,00	20,00	2,40	401,00	437,00	5,24	88,21	9,00	4,80	2,40	74,90	73,70	1,12
17:42:15	87,00	78,94	39,87	55,41	88,00	37,09	99,70	87,00	3,42	4,80	12,00	761,00	18,00	24,00	2,30	2,30	1,12	12,00	20,00	2,50	401,00	437,00	5,24	88,21	9,00	4,80	2,50	74,90	73,70	1,12
17:43:15	92,00	79,69	41,67	57,13	91,00	37,09	99,36	92,00	3,26	5,00	12,00	761,00	18,00	24,00	2,30	2,30	1,12	12,00	20,00	3,00	397,00	436,00	5,24	88,21	9,00	4,80	3,00	74,70	73,70	1,12
17:44:15	89,00	78,67	40,63	55,90	90,00	37,09	99,53	89,00	3,23	4,80	12,00	761,00	18,00	24,00	2,30	2,30	1,12	12,00	20,00	2,50	402,00	438,00	5,24	88,21	9,00	4,80	2,50	74,90	73,70	1,12
17:45:15	91,00	79,64	40,55	55,80	91,00	37,09	99,48	91,00	3,26	4,90	12,00	761,00	18,00	24,00	2,30	2,30	1,12	12,00	20,00	3,00	396,00	434,00	5,24	88,21	9,00	4,80	3,00	74,80	73,70	1,12
17:46:15	91,00	82,43	40,28	57,43	-32764,00	37,09	99,34	91,00	3,22	4,90	12,00	761,00	18,00	24,00	2,30	2,30	1,12	12,00	20,00	2,80	400,00	437,00	5,24	88,21	9,00	4,80	2,80	74,80	73,70	1,12
17:47:15	93,00	79,62	41,38	56,57	94,00	37,06	99,01	93,00	3,38	4,90	12,00	761,00	17,00	24,00	2,30	2,30	1,12	12,00	20,00	2,50	398,00	435,00	5,24	88,21	9,00	4,80	2,50	75,80	73,70	1,12
17:48:15	93,00	78,85	41,46	56,32	94,00	37,06	99,35	93,00	3,27	4,90	12,00	761,00	18,00	24,00	2,30	2,30	1,12	12,00	20,00	3,00	399,00	436,00	5,24	88,21	9,00	4,80	3,00	74,80	73,70	1,12
17:49:15	92,00	79,07	40,37	55,47	92,00	37,06	99,32	92,00	3,33	4,90	12,00	761,00	18,00	24,00	2,30	2,30	1,12	12,00	20,00	2,60	402,00	436,00	5,24	88,21	9,00	4,80	2,60	74,80	73,70	1,12
17:50:15	91,00	78,85	40,03	55,18	92,00	37,06	99,51	91,00	3,40	5,00	12,00	761,00	18,00	24,00	2,30	2,30	1,12	12,00	20,00	2,50	402,00	437,00	5,24	88,21	9,00	4,80	2,50	74,70	73,70	1,12
17:51:15	92,00	79,12	40,57	55,77	92,00	37,06	99,29	92,00	3,28	4,90	12,00	761,00	17,00	24,00	2,30	2,30	1,12	12,00	20,00	3,00	399,00	439,00	5,25	88,21	9,00	4,80	3,00	75,80	73,70	1,12
17:52:15	91,00	78,53	39,98	55,07	91,00	37,06	99,31	91,00	3,31	5,00	12,00	761,00	17,00	24,00	2,30	2,30	1,12	12,00	20,00	2,70	398,00	435,00	5,24	88,21	9,00	4,80	2,70	75,70	73,70	1,12
17:53:15	91,00	77,96	39,71	54,65	91,00	37,06	99,29	91,00	3,31	5,00	12,00	761,00	17,00	24,00	2,30	2,30	1,12	12,00	20,00	2,40	401,00	437,00	5,24	88,21	9,00	4,80	2,40	75,70	73,70	1,12
17:54:15	92,00	78,80	40,11	55,22	92,00	37,06	99,17	92,00	3,19	5,10	12,00	761,00	17,00	24,00	2,30	2,30	1,12	12,00	20,00	2,50	402,00	437,00	5,24	88,21	9,00	4,80	2,50	75,60	73,70	1,12
17:55:15	89,00	78,23	39,56	54,61	90,00	37,06	99,59	89,00	3,39	4,90	12,00	761,00	17,00	24,00	2,30	2,30	1,12	12,00	20,00	2,50	401,00	439,00	5,25	88,21	9,00	4,80	2,50	75,80	73,70	1,12
17:56:15	91,00	79,42	40,38	55,46	91,00	37,04	99,02	91,00	3,16	5,00	12,00	761,00	17,00	24,00	2,30	2,30	1,12	12,00	20,00	2,40	400,00	434,00	5,24	88,21	9,00	4,80	2,40	75,70	73,70	1,12
17:57:15	92,00	79,62	41,28	56,40	93,00	37,04	99,15	92,00	2,99	4,90	12,00	761,00	17,00	24,00	2,30	2,30	1,12	12,00	20,00	3,00	401,00	437,00	5,24	88,21	9,00	4,80	3,00	75,80	73,70	1,12
17:58:15	94,00	79,55	41,79	56,71	94,00	37,04	99,16	94,00	3,05	5,00	12,00	761,00	17,00	24,00	2,30	2,30	1,12	12,00	20,00	2,90	400,00	437,00	5,24	88,21	9,00	4,80	2,90	75,70	73,70	1,12
17:59:15	96,00	79,62	42,21	57,06	97,00	37,04	98,98	96,00	3,23	5,00	12,00	761,00	17,00	24,00	2,30	2,30	1,12	12,00	20,00	2,40	401,00	437,00	5,24	88,21	9,00	4,80	2,40	75,70	73,70	1,12
18:00:15	96,00	78,84	41,34	56,37	95,00	37,04	98,87	96,00	3,11	5,00	12,00	761,00	17,00	24,00	2,30	2,30	1,12	12,00	20,00	2,50	399,00	437,00	5,25	88,21	9,00	4,80	2,50	75,70	73,70	1,12
18:01:15	93,00	79,43	40,95	55,79	95,00	37,04	99,04	93,00	3,19	5,00	12,00	761,00	17,00	24,00	2,30	2,30	1,12	12,00	20,00	2,60	399,00	436,00	5,24	88,21	9,00	4,80	2,60	75,70	73,70	1,12
18:02:15	94,00	78,91	40,76	55,58	95,00	37,04	99,31	94,00	3,26	5,00	12,00	761,00	17,00	24,00	2,30	2,30	1,12	12,00	20,00	3,00	402,00	438,00	5,24	88,21	9,00	4,80	3,00	75,70	73,70	1,12
18:03:15	94,00	78,68	40,19	55,03	96,00	37,04	98,63	94,00	3,40	5,10	12,00	761,00	17,00	24,00	2,30	2,30	1,12	12,00	20,00	2,70	401,00	435,00	5,24	88,21	9,00	4,80	2,70	75,60	73,70	1,12
18:04:15	96,00	78,97	41,18	55,78	97,00	37,04	98,65	96,00	3,26	5,10	12,00	761,00	17,00	24,00	2,30	2,30	1,12	12,00	20,00	2,90	401,00	438,00	5,24	88,21	9,00	4,80	2,90	75,60	73,70	1,12
18:05:15	97,00	79,45	41,29	55,84	97,00	37,04	98,65	97,00	3,32	5,10	12,00	761,00	16,00	24,00	2,30	2,30	1,12	12,00	20,00	2,90	401,00	436,00	5,23	88,21	9,00	4,80	2,90	76,60	73,70	1,12
18:06:15	96,00	78,86	41,12	55,66	97,00	37,04	98,38	96,00	3,39	5,10	12,00	761,00	16,00	24,00	2,30	2,30	1,12	12,00	20,00	2,60	400,00	437,00	5,23	88,21	9,00	4,80	2,60	76,60	73,70	1,12
18:07:15	95,00	78,96	40,13	55,11	95,00	37,04	98,50	95,00	3,38	5,10	12,00	761,00	16,00	23,00	2,30	2,30	1,12	12,00	20,00	2,50	401,00	438,00	5,24	88,21	9,00	4,80	2,50	76,60	74,70	1,12
18:08:15	96,00	79,49	40,75	55,47	97,00	37,04	98,30	96,00	3,18	5,10	12,00	761,00	16,00	24,00	2,30	2,30	1,12	12,00	20,00	2,50	400,00	436,00	5,22	88,21	9,00	4,79	2,50	76,60	73,70	1,12
18:09:15	95,00	78,59	40,14	55,27	95,00	37,04	98,17	95,00	3,58	5,00	12,00	761,00	16,00	23,00	2,30	2,30	1,12	12,00	20,00	2,50	400,00	437,00	5,24	88,21	9,00	4,81	2,50	76,70	74,70	1,12
18:10:15	94,00	79,32	39,83	54,69	95,00	37,04	98,24	94,00	3,69	5,10	12,00	761,00	16,00	23,00	2,30	2,30	1,12	12,00	20,00	2,90	401,00	437,00	5,23	88,21	9,00	4,80	2,90	76,60	74,70	1,12
18:11:15	96,00	79,71	41,13	55,95	97,00	37,01	97,79	96,00	3,37	5,20	12,00	761,00	16,00	23,00	2,30	2,30	1,12	12,00	20,00	2,70	398,00	433,00	5,23	88,21	9,00	4,80	2,70	76,50	74,70	1,12
18:12:15	98,00	79,79	42,03	56,75	98,00	37,01	97,64	98,00	3,32	5,20	12,00	761,00	16,00	23,00	2,30	2,30	1,12	12,00	20,00	2,50	400,00	437,00	5,23	88,21	9,00	4,80	2,50	76,50	74,70	1,12
18:13:15	98,00	79,45	42,20	56,51	98,00	37,01	97,74	98,00	3,25	5,20	12,00	761,00	16,00	23,00	2,30	2,30	1,12	12,00	20,00	2,90	401,00	439,00	5,23	88,21	9,00	4,80	2,90	76,50	74,70	1,12
18:14:15	98,00	79,92	42,03	56,48	98,00	37,01	97,62	98,00	3,32	5,20	12,00	761,00	16,00	23,00	2,30	2,30	1,12	12,00	20,00	2,50	400,00	436,00	5,23	88,21	9,00	4,80	2,50	76,50	74,70	1,12
18:15:15	98,00	79,60	41,77	56,39	98,00	37,01	97,55	98,00	3,17	5,20	12,00	761,00	16,00	23,00	2,30	2,30	1,12	12,00	20,00	2,70	399,00	437,00	5,23	88,21	9,00	4,80	2,70	76,50	74,70	1,12
18:16:15	99,00	114,43	31,37	58,98	-32764,00	37,01	97,17	99,00	3,09	5,20	12,00	761,00	16,00	23,00	2,30	2,30	1,12	12,00	20,00	2,50	401,00	437,00	5,23	88,21	9,00	4,80	2,50	76,50	74,70	1,12
18:17:15	100,00	80,02	41,38	56,03	101,00	37,01	97,36	100,00	3,58	5,20	12,00	761,00	15,00	23,00	2,30	2,30	1,12	12,00	21,00	2,80	402,00	439,00	5,24	88,21	9,00	4,80	2,80	77,50	74,70	1,12
18:18:15	96,00	79,74	41,74	56,49	97,00	37,01	97,99	96,00	2,98	5,30	12,00	761,00	15,00	23,00	2,30	2,30	1,12	12,00	20,00	2,90	399,00	436,00	5,24	88,21	9,00	4,82	2,90	77,40	74,70	1,12
18:19:15	92,00	79,48	40,63	55,57	92,00	37,01	98,89	92,00	2,66	5,10	12,00	761,00	16,00	23,00	2,30	2,30	1,12	12,00	20,00	2,90	401,00	438,00	5,23	88,21	9,00	4,80	2,90	76,60	74,70	1,12
18:20:15	92,00	79,08	39,66	54,44	92,00	37,01	99,33	92,00	2,86	5,10	12,00	761,00	16,00	23,00	2,30	2,30	1,12	12,00	20,00	2,50	402,00	438,00	5,25	88,21	9,00	4,80	2,50	76,60	74,70	1,12
18:21:15	91,00	78,32	38,62	53,28	91,00	37,01	99,38	91,00	3,07	5,00	12,00	761,00	17,00	23,00	2,30	2,30	1,12	12,00	20,00	2,80	400,00	437,00	5,24	88,21	9,00	4,80	2,80	75,70	74,70	1,12
18:22:15	91,00	77,75	37,56	52,41	91,00	37,01	99,43	91,00	3,20	4,90	12,00	761,00	17,00	23,00	2,30	2,30	1,12	12,00	20,00	2,70	402,00	438,00	5,25	88,21	9,00	4,80	2,70	75,80	74,70	1,12
18:23:15	91,00	77,46	36,81	51,35	91,00	37,01	99,55	91,00	3,21	5,00	12,00	761,00	17,00	24,00	2,30	2,30	1,12	12,00	20,00	2,40	401,00	437,00	5,24	88,21	9,00	4,80	2,40	75,70	73,70	1,12
18:24:15	91,00	77,76	36,63	51,05	91,00	37,01	99,57	91,00	3,31	4,90	12,00	761,00	17,00	24,00	2,30	2,30	1,12	12,00	20,00	3,00	397,00	436,00	5,25	88,21	9,00	4,80	3,00	75,80	73,70	1,12
18:25:15	91,00	77,12	36,82	51,50	90,00	37,01	99,63	91,00	3,32	5,00	12,00	761,00	18,00	24,00	2,30	2,30	1,12	12,00	20,00	2,50	400,00	437,00	5,25	88,21	9,00	4,80	2,50	74,70	73,70	1,12
18:26:15	91,00	77,83	36,98	51,85	91,00	37,01	99,59	91,00	3,38	4,90	12,00	761,00	18,00	24,00	2,30	2,30	1,12	12,00	20,00	2,60	402,00	437,00	5,24	88,21	9,00	4,80	2,60	74,80	73,70	1,12
18:27:15	91,00	78,11	36,93	51,70	91,00	37,01	99,55	91,00	3,42	4,90	12,00	761,00	18,00	24,00	2,30	2,30	1,12	12,00	20,00	3,00	398,00	436,00	5,24	88,21	9,00	4,80	3,00	74,80	73,70	1,12
18:28:15	91,00	77,92	36,99	51,87	91,00	37,01	99,57	91,00	3,35	4,90	12,00	761,00	18,00	24,00	2,30	2,30	1,12	12,00	20,00	2,40	402,00	438,00	5,24	88,21	9,00	4,80	2,40	74,80	73,70	1,12
18:29:15	91,00	78,29	36,97	51,80	91,00	37,01	99,58	91,00	3,37	4,80	12,00	761,00	18,00	24,00	2,30	2,30	1,12	12,00	20,00	3,00	400,00	439,00	5,26	88,21	9,00	4,80	3,00	74,90	73,70	1,12
18:30:15	91,00	78,11	37,00	52,02	91,00	37,01	99,49	91,00	3,40	4,80	12,00	760,00	18,00	25,00	2,30	2,30	1,12	12,00	20,00	2,60	401,00	437,00	5,25	88,21	9,00	4,81	2,60	74,90	72,70	1,12
18:31:15	91,00	78,83	37,74	52,96	91,00	37,01	99,44	91,00	3,40	4,80	12,00	760,00	18,00	25,00	2,30	2,30	1,12	12,00	20,00	2,50	404,00	438,00	5,25	88,21	9,00	4,80	2,50	74,90	72,70	1,12
18:32:15	91,00	79,26	37,67	52,94	91,00	37,01	99,59	91,00	3,37	4,80	12,00	760,00	18,00	25,00	2,20	2,30	1,07	12,00	20,00	2,50	403,00	438,00	5,25	88,21	9,00	4,80	2,50	75,00	72,70	1,07
18:33:15	91,00	78,79	37,02	52,13	92,00	37,01	99,51	91,00	3,34	4,80	12,00	760,00	18,00	25,00	2,30	2,30	1,12	12,00	20,00	2,60	403,00	437,00	5,24	88,21	9,00	4,81	2,60	74,90	72,70	1,12
18:34:15	92,00	78,73	36,53	51,31	92,00	37,01	99,53	92,00	3,42	4,80	12,00	760,00	18,00	25,00	2,30	2,30	1,12	12,00	20,00	2,90	401,00	438,00	5,24	88,21	9,00	4,80	2,90	74,90	72,70	1,12
18:35:15	91,00	78,33	36,47	51,58	92,00	37,01	99,48	91,00	3,43	4,80	12,00	760,00	18,00	25,00	2,30	2,30	1,12	12,00	20,00	3,00	397,00	435,00	5,25	88,21	9,00	4,80	3,00	74,90	72,70	1,12
18:36:15	92,00	78,32	36,68	51,38	92,00	37,01	99,46	92,00	3,38	4,90	12,00	760,00	18,00	25,00	2,20	2,30	1,07	12,00	20,00	2,40	401,00	437,00	5,24	88,21	9,00	4,80	2,40	74,90	72,70	1,07
18:37:15	92,00	78,52	37,51	52,18	92,00	37,01	99,60	92,00	3,40	4,80	12,00	760,00	18,00	25,00	2,30	2,30	1,12	12,00	20,00	2,50	402,00	438,00	5,24	88,21	9,00	4,80	2,50	74,90	72,70	1,12
18:38:15	92,00	79,35	37,76	52,80	92,00	37,04	99,82	92,00	3,30	4,80	12,00	760,00	19,00	25,00	2,20	2,30	1,07	12,00	20,00	3,00	399,00	436,00	5,24	88,21	9,00	4,80	3,00	74,00	72,70	1,07
18:39:15	92,00	79,36	37,69	52,62	91,00	37,04	99,60	92,00	3,24	4,90	12,00	760,00	18,00	25,00	2,30	2,30	1,12	12,00	20,00	2,50	403,00	439,00	5,25	88,21	9,00	4,80	2,50	74,80	72,70	1,12
18:40:15	92,00	78,08	37,44	52,57	92,00	37,04	99,70	92,00	3,30	4,90	12,00	760,00	18,00	25,00	2,20	2,30	1,07	12,00	20,00	2,50	398,00	436,00	5,24	88,21	9,00	4,80	2,50	74,90	72,70	1,07
18:41:15	92,00	78,73	37,34	52,40	92,00	37,04	99,60	92,00	3,26	4,80	12,00	760,00	18,00	25,00	2,30	2,30	1,12	12,00	20,00	3,00	396,00	435,00	5,24	88,21	9,00	4,80	3,00	74,90	72,70	1,12
18:42:15	92,00	78,90	37,77	52,92	92,00	37,04	99,65	92,00	3,30	4,80	12,00	760,00	18,00	25,00	2,20	2,30	1,07	12,00	20,00	3,00	399,00	436,00	5,24	88,21	9,00	4,80	3,00	75,00	72,70	1,07
18:43:15	92,00	78,99	37,80	53,04	92,00	37,04	99,81	92,00	3,30	4,80	12,00	760,00	18,00	25,00	2,30	2,30	1,12	12,00	20,00	3,00	400,00	436,00	5,24	88,21	9,00	4,80	3,00	74,90	72,70	1,12
18:44:15	92,00	79,89	37,92	53,35	92,00	37,06	99,73	92,00	3,23	4,80	12,00	760,00	18,00	25,00	2,20	2,30	1,07	12,00	20,00	3,00	396,00	433,00	5,24	88,21	9,00	4,80	3,00	75,00	72,70	1,07
18:45:15	92,00	79,57	37,81	52,94	92,00	37,06	99,86	92,00	3,23	4,80	12,00	760,00	18,00	25,00	2,20	2,30	1,07	12,00	20,00	2,80	397,00	434,00	5,24	88,21	9,00	4,80	2,80	75,00	72,70	1,07
18:46:15	92,00	100,21	19,50	58,80	86,00	37,06	99,74	92,00	3,19	4,90	12,00	760,00	18,00	25,00	2,30	2,30	1,12	12,00	20,00	2,40	401,00	436,00	5,24	88,21	9,00	4,80	2,40	74,80	72,70	1,12
18:47:15	92,00	79,84	38,01	53,10	93,00	37,06	99,53	92,00	3,21	4,80	12,00	760,00	18,00	25,00	2,20	2,30	1,07	12,00	20,00	2,70	403,00	439,00	5,24	88,21	9,00	4,80	2,70	75,00	72,70	1,07
18:48:15	93,00	79,98	38,71	53,99	94,00	37,06	99,65	93,00	3,18	4,90	12,00	760,00	18,00	25,00	2,20	2,30	1,07	12,00	20,00	2,60	396,00	440,00	5,25	88,21	9,00	4,80	2,60	74,90	72,70	1,07
18:49:15	93,00	79,87	40,65	54,66	94,00	37,06	99,92	93,00	3,17	4,80	12,00	760,00	19,00	25,00	2,30	2,30	1,12	12,00	20,00	3,00	399,00	436,00	5,25	88,21	9,00	4,81	3,00	73,90	72,70	1,12
18:50:15	93,00	75,19	39,67	54,08	94,00	37,09	99,89	93,00	3,10	4,80	12,00	760,00	18,00	25,00	2,20	2,30	1,07	12,00	20,00	2,60	403,00	437,00	5,24	88,21	9,00	4,80	2,60	75,00	72,70	1,07
18:51:15	93,00	76,32	42,10	55,39	94,00	37,09	99,92	93,00	3,07	4,80	12,00	760,00	18,00	25,00	2,30	2,30	1,12	12,00	20,00	2,90	398,00	435,00	5,23	88,21	9,00	4,80	2,90	74,90	72,70	1,12
18:52:15	93,00	75,70	42,34	55,49	94,00	37,09	99,80	93,00	3,16	4,80	12,00	760,00	18,00	25,00	2,30	2,30	1,12	12,00	20,00	2,90	401,00	439,00	5,25	88,21	9,00	4,80	2,90	74,90	72,70	1,12
18:53:15	93,00	75,25	41,72	54,76	94,00	37,09	99,81	93,00	3,20	4,80	12,00	760,00	18,00	24,00	2,30	2,30	1,12	12,00	20,00	2,70	404,00	439,00	5,25	88,21	9,00	4,80	2,70	74,90	73,70	1,12
18:54:15	93,00	75,02	41,93	54,82	94,00	37,11	99,71	93,00	3,21	4,80	12,00	760,00	18,00	25,00	2,30	2,30	1,12	12,00	20,00	2,50	401,00	437,00	5,24	88,21	9,00	4,80	2,50	74,90	72,70	1,12
18:55:15	93,00	75,57	45,24	57,05	94,00	37,11	99,71	93,00	3,19	4,90	12,00	760,00	18,00	25,00	2,20	2,30	1,07	12,00	20,00	2,50	398,00	436,00	5,24	88,21	9,00	4,80	2,50	74,90	72,70	1,07
18:56:15	93,00	77,22	44,67	57,25	94,00	37,11	99,78	93,00	3,18	4,80	12,00	760,00	18,00	25,00	2,20	2,30	1,07	12,00	20,00	2,60	397,00	435,00	5,23	88,21	9,00	4,80	2,60	75,00	72,70	1,07
18:57:15	93,00	78,57	45,46	57,72	94,00	37,11	99,74	93,00	3,14	4,90	12,00	760,00	18,00	25,00	2,20	2,30	1,07	12,00	20,00	2,50	398,00	436,00	5,24	88,21	9,00	4,80	2,50	74,90	72,70	1,07
18:58:15	93,00	85,38	62,42	71,05	94,00	37,11	99,76	93,00	3,16	4,80	12,00	760,00	18,00	25,00	2,20	2,30	1,07	12,00	20,00	2,40	399,00	437,00	5,24	88,21	9,00	4,80	2,40	75,00	72,70	1,07
18:59:15	93,00	97,85	74,48	83,49	94,00	37,13	99,73	93,00	3,20	4,80	12,00	760,00	18,00	25,00	2,20	2,30	1,07	12,00	20,00	2,50	402,00	436,00	5,24	88,21	9,00	4,80	2,50	75,00	72,70	1,07
19:00:15	93,00	96,93	73,03	81,84	94,00	37,13	99,63	93,00	3,21	4,80	12,00	760,00	18,00	25,00	2,20	2,30	1,07	12,00	20,00	2,90	402,00	438,00	5,23	88,21	9,00	4,80	2,90	75,00	72,70	1,07
19:01:15	93,00	87,74	59,45	69,58	94,00	37,13	99,60	93,00	3,15	4,80	12,00	760,00	18,00	25,00	2,30	2,30	1,12	12,00	20,00	2,70	398,00	435,00	5,24	88,21	9,00	4,80	2,70	74,90	72,70	1,12
19:02:15	93,00	79,99	38,84	54,17	94,00	37,13	99,76	93,00	3,13	4,80	12,00	760,00	18,00	25,00	2,20	2,30	1,07	12,00	20,00	2,60	400,00	436,00	5,24	88,21	9,00	4,80	2,60	75,00	72,70	1,07
19:03:15	93,00	80,98	40,01	55,87	94,00	37,13	99,90	93,00	2,97	4,90	12,00	760,00	18,00	25,00	2,20	2,30	1,07	12,00	20,00	2,70	398,00	435,00	5,23	88,21	9,00	4,79	2,70	74,90	72,70	1,07
19:04:15	93,00	81,05	39,61	55,27	94,00	37,16	99,68	93,00	3,14	4,80	12,00	760,00	18,00	25,00	2,20	2,30	1,07	12,00	20,00	3,00	403,00	439,00	5,23	88,21	9,00	4,80	2,90	75,00	72,70	1,07
19:05:15	94,00	80,58	38,73	54,27	94,00	37,16	99,60	94,00	3,21	4,90	12,00	760,00	18,00	25,00	2,20	2,30	1,07	12,00	20,00	2,60	402,00	438,00	5,24	88,21	9,00	4,81	2,60	74,90	72,70	1,07
19:06:15	93,00	80,75	38,40	53,94	94,00	37,16	99,51	93,00	3,24	4,80	12,00	760,00	18,00	24,00	2,20	2,30	1,07	12,00	20,00	2,50	397,00	438,00	5,25	88,21	9,00	4,80	2,50	75,00	73,70	1,07
19:07:15	93,00	80,41	38,23	53,62	94,00	37,16	99,76	93,00	3,17	4,80	12,00	760,00	18,00	25,00	2,30	2,30	1,12	12,00	20,00	3,00	401,00	437,00	5,25	88,21	9,00	4,80	3,00	74,90	72,70	1,12
19:08:15	93,00	80,82	38,38	53,91	94,00	37,16	99,67	93,00	3,14	4,80	12,00	760,00	18,00	25,00	2,20	2,30	1,07	12,00	20,00	2,90	402,00	438,00	5,25	88,21	9,00	4,80	2,90	75,00	72,70	1,07
19:09:15	93,00	80,59	38,59	54,13	94,00	37,16	99,48	93,00	3,25	4,90	12,00	760,00	18,00	25,00	2,30	2,30	1,12	12,00	20,00	2,60	402,00	431,00	5,23	88,21	9,00	4,80	2,60	74,80	72,70	1,12
19:10:15	94,00	81,01	38,70	54,41	94,00	37,16	99,67	94,00	3,21	4,80	12,00	760,00	18,00	25,00	2,20	2,30	1,07	12,00	20,00	2,40	397,00	435,00	5,23	88,21	9,00	4,80	2,40	75,00	72,70	1,07
19:11:15	94,00	80,83	39,15	54,65	94,00	37,16	99,69	94,00	3,17	4,80	12,00	760,00	18,00	25,00	2,20	2,30	1,07	12,00	20,00	3,00	400,00	439,00	5,24	88,21	9,00	4,80	3,00	75,00	72,70	1,07
19:12:15	94,00	80,95	39,25	54,81	95,00	37,18	99,70	94,00	3,22	4,80	12,00	760,00	18,00	25,00	2,20	2,30	1,07	12,00	20,00	2,90	402,00	437,00	5,24	88,21	9,00	4,80	2,90	75,00	72,70	1,07
19:13:15	94,00	81,09	39,31	54,86	95,00	37,18	99,67	94,00	3,14	4,90	12,00	760,00	18,00	25,00	2,20	2,30	1,07	12,00	20,00	2,80	404,00	437,00	5,24	88,21	9,00	4,81	2,80	74,90	72,70	1,07
19:14:15	95,00	81,08	39,80	55,61	95,00	37,18	99,35	95,00	3,18	4,90	12,00	760,00	18,00	25,00	2,20	2,30	1,07	12,00	20,00	2,80	402,00	436,00	5,24	88,21	9,00	4,80	2,80	74,90	72,70	1,07
19:15:15	94,00	80,88	39,53	54,97	95,00	37,18	99,54	94,00	3,18	4,80	12,00	760,00	18,00	24,00	2,20	2,30	1,07	12,00	20,00	2,90	403,00	438,00	5,24	88,21	9,00	4,80	2,90	75,00	73,70	1,07
19:16:15	95,00	80,42	38,78	54,29	95,00	37,18	99,43	95,00	3,25	4,80	12,00	760,00	18,00	25,00	2,20	2,30	1,07	12,00	20,00	3,00	400,00	436,00	5,24	88,21	9,00	4,80	3,00	75,00	72,70	1,07
19:17:15	94,00	110,14	13,25	57,17	0,00	37,18	99,50	94,00	3,26	4,80	12,00	760,00	18,00	24,00	2,20	2,30	1,07	12,00	20,00	2,90	399,00	436,00	5,24	88,21	9,00	4,80	2,90	75,00	73,70	1,07
19:18:15	94,00	80,80	39,41	54,75	95,00	37,18	99,49	94,00	3,28	4,80	12,00	760,00	18,00	24,00	2,30	2,30	1,12	12,00	20,00	2,90	398,00	438,00	5,24	88,21	9,00	4,80	2,90	74,90	73,70	1,12
19:19:15	94,00	81,22	39,76	55,16	95,00	37,18	99,49	94,00	3,20	4,80	12,00	760,00	18,00	24,00	2,30	2,30	1,12	12,00	20,00	3,00	399,00	436,00	5,24	88,21	9,00	4,80	3,00	74,90	73,70	1,12
19:20:15	94,00	80,41	39,71	54,89	95,00	37,18	99,34	94,00	3,08	4,80	12,00	760,00	18,00	24,00	2,30	2,30	1,12	12,00	20,00	3,00	401,00	437,00	5,24	88,21	9,00	4,80	3,00	74,90	73,70	1,12
19:21:15	94,00	80,70	39,37	54,67	95,00	37,20	99,39	94,00	3,19	4,80	12,00	760,00	18,00	24,00	2,30	2,30	1,12	12,00	20,00	3,00	401,00	438,00	5,24	88,21	9,00	4,80	3,00	74,90	73,70	1,12
19:22:15	95,00	81,70	40,15	55,68	95,00	37,20	99,50	95,00	3,01	4,90	12,00	760,00	17,00	24,00	2,30	2,30	1,12	12,00	20,00	2,60	399,00	436,00	5,24	88,21	9,00	4,80	2,60	75,80	73,70	1,12
19:23:15	95,00	81,34	39,82	55,51	94,00	37,20	99,52	95,00	2,89	4,80	12,00	760,00	18,00	24,00	2,30	2,30	1,12	12,00	20,00	2,40	398,00	436,00	5,23	88,21	9,00	4,80	2,40	74,90	73,70	1,12
19:24:15	95,00	80,93	39,43	55,01	95,00	37,20	99,23	95,00	3,16	4,90	12,00	760,00	18,00	24,00	2,20	2,30	1,07	12,00	20,00	2,90	403,00	440,00	5,24	88,21	9,00	4,80	2,90	74,90	73,70	1,07
19:25:15	95,00	81,28	39,60	55,26	95,00	37,20	99,22	95,00	3,17	4,90	12,00	760,00	17,00	24,00	2,20	2,30	1,07	12,00	20,00	2,40	396,00	431,00	5,23	88,21	9,00	4,80	2,40	75,90	73,70	1,07
19:26:15	95,00	81,10	39,38	54,91	95,00	37,20	99,14	95,00	3,29	4,90	12,00	760,00	18,00	24,00	2,20	2,30	1,07	12,00	20,00	2,90	399,00	435,00	5,23	88,21	9,00	4,79	2,90	74,90	73,70	1,07
19:27:15	95,00	80,51	39,41	54,68	95,00	37,20	98,99	95,00	3,40	4,90	12,00	760,00	17,00	24,00	2,20	2,30	1,07	12,00	20,00	2,60	401,00	438,00	5,24	88,21	9,00	4,81	2,60	75,90	73,70	1,07
19:28:14	96,00	80,91	40,05	55,66	97,00	37,20	98,99	96,00	3,33	4,90	12,00	760,00	17,00	24,00	2,30	2,30	1,12	12,00	20,00	2,70	399,00	434,00	5,22	88,21	9,00	4,79	2,70	75,80	73,70	1,12
19:29:14	99,00	81,74	41,00	56,51	100,00	37,20	98,67	99,00	3,23	4,90	12,00	760,00	17,00	24,00	2,30	2,30	1,12	12,00	20,00	2,40	401,00	437,00	5,24	88,21	9,00	4,80	2,40	75,80	73,70	1,12
19:30:14	100,00	81,98	41,24	56,59	100,00	37,20	98,75	100,00	3,02	5,00	12,00	760,00	17,00	24,00	2,20	2,30	1,07	12,00	20,00	2,50	399,00	434,00	5,23	88,21	9,00	4,80	2,50	75,80	73,70	1,07
19:31:14	99,00	81,26	40,06	55,35	100,00	37,23	98,29	99,00	3,62	5,00	12,00	760,00	17,00	24,00	2,30	2,30	1,12	12,00	20,00	2,60	399,00	432,00	5,23	88,21	9,00	4,79	2,60	75,70	73,70	1,12
19:32:14	100,00	80,31	39,46	54,71	100,00	37,23	98,18	100,00	3,59	5,10	12,00	760,00	17,00	24,00	2,30	2,30	1,12	12,00	20,00	2,40	400,00	434,00	5,22	88,21	9,00	4,80	2,40	75,60	73,70	1,12
19:33:14	100,00	80,27	38,77	54,06	101,00	37,23	97,54	100,00	4,30	5,10	12,00	760,00	16,00	24,00	2,30	2,30	1,12	12,00	20,00	2,40	400,00	434,00	5,21	88,21	9,00	4,80	2,40	76,60	73,70	1,12
19:34:14	101,00	80,56	37,91	53,17	102,00	37,23	96,93	101,00	4,97	5,10	12,00	760,00	16,00	23,00	2,30	2,30	1,12	12,00	21,00	2,90	401,00	436,00	5,21	88,21	9,00	4,79	2,90	76,60	74,70	1,12
19:35:14	103,00	78,78	37,60	52,35	103,00	37,23	96,20	103,00	4,78	5,20	12,00	760,00	15,00	23,00	2,30	2,30	1,12	12,00	21,00	2,70	399,00	434,00	5,20	88,21	9,00	4,79	2,70	77,50	74,70	1,12
19:36:14	105,00	78,15	37,10	51,91	105,00	37,23	94,70	105,00	4,53	5,40	12,00	760,00	14,00	23,00	2,30	2,30	1,12	12,00	21,00	2,90	401,00	436,00	5,20	88,21	9,00	4,79	2,90	78,30	74,70	1,12
19:37:14	97,00	78,42	37,98	52,58	105,00	37,23	92,26	97,00	4,08	5,50	12,00	760,00	14,00	22,00	2,30	2,30	1,12	12,00	21,00	2,90	402,00	438,00	5,22	88,21	9,00	4,81	2,90	78,20	75,70	1,12
19:38:14	102,00	80,17	41,42	55,65	103,00	37,23	90,60	102,00	3,66	5,50	12,00	760,00	14,00	22,00	2,30	2,30	1,12	12,00	21,00	2,80	404,00	437,00	5,22	88,21	9,00	4,81	2,80	78,20	75,70	1,12
19:39:14	103,00	82,73	46,49	61,02	102,00	37,23	90,21	103,00	2,67	5,50	12,00	760,00	13,00	22,00	2,30	2,30	1,12	12,00	21,00	2,80	403,00	439,00	5,24	88,21	9,00	4,82	2,80	79,20	75,70	1,12
19:40:14	100,00	86,87	50,57	66,54	98,00	37,25	97,89	100,00	2,23	5,30	13,00	760,00	17,00	26,00	2,30	2,40	1,12	13,00	21,00	2,70	401,00	434,00	5,66	88,21	10,00	5,21	2,70	75,40	71,60	1,12
19:41:14	96,00	87,83	51,64	68,13	97,00	37,25	100,00	96,00	2,01	5,10	14,00	760,00	19,00	26,00	2,30	2,30	1,12	14,00	21,00	2,90	401,00	438,00	6,11	88,21	10,00	5,61	2,90	73,60	71,70	1,12
19:42:14	96,00	87,04	50,54	67,09	97,00	37,25	100,00	96,00	2,01	4,90	14,00	760,00	22,00	27,00	2,30	2,40	1,12	14,00	21,00	2,60	397,00	435,00	6,14	88,21	10,00	5,60	2,60	70,80	70,60	1,12
19:43:14	96,00	85,50	47,78	64,24	97,00	37,25	100,00	96,00	2,27	4,90	14,00	760,00	22,00	28,00	2,30	2,40	1,12	14,00	21,00	2,50	403,00	446,00	6,05	88,21	9,00	5,54	2,50	70,80	69,60	1,12
19:44:14	96,00	83,88	44,98	61,14	97,00	37,25	100,00	96,00	2,53	5,00	12,00	760,00	23,00	30,00	2,30	2,40	1,12	12,00	20,00	3,00	401,00	436,00	5,24	88,21	9,00	4,83	3,00	69,70	67,60	1,12
19:45:14	95,00	82,66	42,12	58,02	95,00	37,25	100,00	95,00	2,74	4,90	12,00	760,00	24,00	31,00	2,30	2,30	1,12	12,00	20,00	2,50	400,00	434,00	5,21	88,21	9,00	4,80	2,50	68,80	66,70	1,12
19:46:14	95,00	80,35	39,94	55,34	95,00	37,25	100,00	95,00	2,99	4,90	12,00	760,00	25,00	31,00	2,30	2,30	1,12	12,00	20,00	3,00	400,00	435,00	5,22	88,21	9,00	4,80	3,00	67,80	66,70	1,12
19:47:14	94,00	80,24	38,65	53,98	94,00	37,25	100,00	94,00	3,02	4,80	12,00	760,00	25,00	32,00	2,30	2,30	1,12	12,00	20,00	2,80	397,00	433,00	5,23	88,21	9,00	4,80	2,80	67,90	65,70	1,12
19:48:14	93,00	79,05	37,98	53,04	94,00	37,25	100,00	93,00	3,14	4,80	12,00	760,00	26,00	32,00	2,30	2,30	1,12	12,00	20,00	3,00	402,00	439,00	5,23	88,21	9,00	4,80	3,00	66,90	65,70	1,12
19:49:14	93,00	79,04	37,55	52,65	94,00	37,23	100,00	93,00	3,12	4,80	12,00	760,00	26,00	33,00	2,30	2,30	1,12	12,00	20,00	2,80	397,00	436,00	5,24	88,21	9,00	4,80	2,80	66,90	64,70	1,12
19:50:14	93,00	78,95	37,48	52,70	94,00	37,23	100,00	93,00	3,12	4,80	12,00	760,00	27,00	33,00	2,30	2,30	1,12	12,00	20,00	2,70	398,00	435,00	5,24	88,21	9,00	4,80	2,70	65,90	64,70	1,12
19:51:14	93,00	78,53	37,21	52,33	94,00	37,23	100,00	93,00	3,02	4,80	12,00	760,00	27,00	33,00	2,30	2,30	1,12	12,00	20,00	3,00	398,00	436,00	5,23	88,21	9,00	4,79	3,00	65,90	64,70	1,12
19:52:14	93,00	79,75	36,11	52,20	92,00	37,23	100,00	93,00	3,03	4,70	12,00	760,00	27,00	34,00	2,30	2,30	1,12	12,00	20,00	2,80	401,00	440,00	5,24	88,21	9,00	4,80	2,80	66,00	63,70	1,12
19:53:14	-32767,00	10,04	5,73	7,22	-32764,00	37,23	-32767,00	-32767,00	-32766,00	0,80	13,00	760,00	33,00	33,00	2,30	2,30	1,12	12,00	21,00	2,80	399,00	441,00	5,21	88,21	9,00	4,77	2,80	63,90	64,00	1,12
