# Supplementary material for: The unsuitability of implantable Doppler probes for the early detection of renal vascular complications – a porcine model for prevention of renal transplant loss
Source: PLoS One. 2017 May 25;12(5):e0178301. doi: 10.1371/journal.pone.0178301 (PMC5444816; doi:10.1371/journal.pone.0178301)
Supplement: S1 Data — (ZIP) [file pone.0178301.s001.zip › Supporting Information/Kontrol 2 d. 12.06.13/An├astesiskema 12.06.13.xlsx]

## Sheet: Sheet1
Anæstesiskema Gris nr.
Gris på leje kl. 8.10
Vægt: 41,7									T=0	30	60	90	120	150	180	210	240	270	300	330	360	390	420	450	480
Tidspunkt	08:15:00	08:30:00	09:00:00	09:30:00	10:00:00	10:30:00	11:00:00	11:30:00	11:45:00	12:15:00	12:45:00	13:15:00	13:45:00	14:15:00	14:45:00	15:15:00	15:45:00	16:15:00	16:45:00	17:15:00	17:45:00	18:15:00	18:45:00	19:15:00	19:45:00
Medicin
Fentanyl Bolus - 10 mL																7 mL
Fentanyl - 10 ml/h															12		15
Cefuroxim 750 mg
S-ketamin + dormicum 7+3 mL
S-ketamin
Saltvand - 500 mL/h																					750
Glukose:
Respirator
MAC - 1,1-1,4	1.1	1.2	1.2	1.2	1.2	1.2	1.2	1.2	1.1	1	1.1	1.1	1.1	1	1.2	1	1.2	1.3	1.1	1.1	1.1	1.1	1.1	1.1	1.1
E-CO2	5	5.3	5.3	5	4.8	4.8	4.7	4.7	4.7	4.8	4.9	5	5.1	5.8	5.2	5.1	4.9	4.8	4.7	4.9	5	5.2	4.9	4.9	4.9
TV - 400 mL
RF - 12															14	14	12
Værdier
Blodtryk Sys						83	85	82	89	92	82	85	85	84	82	86	75	77	77	77	79	80	82	81	80
Blodtryk Dia						45	44	47	39	46	47	45	49	46	46	44	40	40	40	39	42	41	33	39	39
MAP						63	63	63	65	67	63	65	66	64	63	62	55	57	56	54	59	56	52	54	54
Puls	53	53	56	59	57	61	65	62	61	61	64	68	70	70	74	77	74	77	78	81	91	99	92	95	93
SAT-O2	100	100	100	100	100	100	100	100	100	100	100	100	100	100	100	100	100	100	100	100	100	97	100	100	100
Temperatur	37.5	37.9	37.8	37.5	37.2	36.9	36.7	36.8	37	37.2	37.2	37.3	37.3	37.4	37.4	37.4	37.4	37.3	37.3	37.2	37.1	37	37.1	37.2	37.3
Diurese - Ve										11	18	20	29	24	43	42	24	7	31	15	13	16	13	12	18
Diurese - Hø										12	18	24	34	39	49	62	42	35	36	66	31	33	31	31	38
A-gas
pH							7.45	7.46	7.37	7.45	7.44	7.43	7.43	7.4	7.43	7.42	7.46	7.46	7.47	7.46	7.44	7.42	7.44	7.42	7.42
pO2							24.4	23.5	15.1	24	15.6	14.9	14.5	13.4	14	23.5	14.7	15.7	14.4	13.9	13.1	12.6	14.4	14.2	16.7
pCO2							5.36	5.31	6.46	5.42	5.24	5.42	5.48	5.95	5.44	5.68	5.23	5.15	5.03	4.96	5.13	5.25	4.89	5.44	5.21
Base excess							3.6	3.9	2.2	3.8	2.9	2.8	3.1	2.8	2.6	2.6	3.8	3.6	3.5	2.5	1.9	1.2	0.9	1.6	0.8
HCO3							27.7	28	26.1	27.4	27.1	26.9	27.2	26.8	26.8	26.7	27.9	27.7	27.7	26.8	26.1	25.5	25.4	25.8	25.2
Na							136	136	140	136	137	137	136	137	136	145	136	137	137	137	138	138	38	138	138
K							4	4	4.8	4.4	4.4	4.4	4.4	4.3	4.3	4.7	4.2	4	3.9	3.9	3.8	3.8	3.7	3.7	3.8
Glu							6	6.1	5.3	5.8	5.8	6.1	6.2	6.2	6.2	5	6.1	5.9	5.6	5.5	5.3	5.1	5	4.9	5.1
Lac							0.9	0.9	1.3	0.8	0.9	0.9	0.8	0.7	0.7	0.6	0.6	0.6	0.5	0.5	0.6	0.6	0.6	0.7	0.7
Bemærkninger
Flow

## Sheet: Flow
	kl.	t=	flow
	11:45:00	0	123
	12:00:00	15	133
	12:15:00	30	137
	12:30:00	45	144
	12:45:00	60	141
	13:00:00	75	149
	13:15:00	90	156
	13:30:00	105	155
	13:45:00	120	158
	14:00:00	135	166
	14:15:00	150	169
	14:30:00	165	175
	14:45:00	180	179
	15:00:00	195	181
	15:15:00	210	183
	15:30:00	225	170
	15:45:00	240	173
	16:00:00	255	173
	16:15:00	270	177
	16:30:00	285	178
	16:45:00	300	182
	17:00:00	315	184
	17:15:00	330	188
	17:30:00	345	187
	17:45:00	360	187
	18:00:00	375	183
	18:15:00	390	187
	18:30:00	405	188
	18:45:00	420	187
	19:00:00	435	191
	19:15:00	450	177
	19:30:00	465	181
	19:45:00	480	206
