# Supplementary material for: The unsuitability of implantable Doppler probes for the early detection of renal vascular complications – a porcine model for prevention of renal transplant loss
Source: PLoS One. 2017 May 25;12(5):e0178301. doi: 10.1371/journal.pone.0178301 (PMC5444816; doi:10.1371/journal.pone.0178301)
Supplement: S1 Data — (ZIP) [file pone.0178301.s001.zip › Supporting Information/Kontrol 3 d. 18.06.13/An├astesiskema d. 18.06.13.xlsx]

## Sheet: Sheet1
Anæstesiskema Gris nr. 5, kontrol 3
Gris på leje kl. 8.15
Vægt: 41.65									t=0	30	60	90	120	150	180	210	240	270	300	330	360	390	420	450	480
Tidspunkt	08:30:00	09:00:00	09:30:00	10:00:00	10:30:00	11:12:00	11:30:00	12:00:00	12:30:00	13:00:00	13:30:00	14:00:00	14:30:00	15:00:00	15:30:00	16:00:00	16:30:00	17:00:00	17:30:00	18:00:00	18:30:00	19:00:00	19:30:00	20:00:00	20:30:00
Medicin
Fentanyl Bolus - 10 mL
Fentanyl - 10 ml/h							15
Cefuroxim 750 mg		x
S-ketamin + dormicum 7+3 mL
S-ketamin
Saltvand - 500 mL/h
Glukose:
Respirator
MAC - 1,1-1,4	1	1.2	1.1	1.1	1.1	1.2	1.2	1.2	1.2	1.3	1.2	1.1	1.2	1.2	1.2	1.2	1.2	1.2	1.2	1.2	1.2	1.2	1.2	1.2	1.2
E-CO2	6	5.5	5.4	5.2	5.2	5.1	5	5	5.2	5.3	5.5	5.5	5.6	5.6	5.3	5.3	5.3	5.2	5.2	5.2	5.2	5.1	5.2	5.2	5.2
TV - 400 mL														425
RF - 12	14
Værdier
Blodtryk sys							105	103	109	108	110	108	106	101	107	108	106	99	99	97	95	92	92	91	93
Blodtryk dia							74	72	74	70	73	73	79	76	72	79	74	66	63	64	66	61	60	59	58
MAP							90	88	91	88	91	90	93	86	89	94	90	82	79	80	80	77	76	75	73
Puls	56	65	70	70	92	95	95	96	98	98	98	98	98	94	95	93	93	93	93	91	91	90	90	90	89
SAT-O2	100	100	100	100	100	100	100	100	100	100	100	100	100	100	100	100	100	100	100	100	100	100	100	100	100
Temperatur	38.4	37.8	37	36.5		36.4	36.3	36.2	36.6	37	37.4	37.6	37.8	37.9	37.9	37.9	38	38	38.1	38.2	38.2	38.3	38.3	38.3	38.3
Diurese - Ve										21	24	30	20	15	17	14	18	12	12	12	13	9	12	9
Diurese - Hø										32	41	40	46	36	35	28	32	29	30	27	30	26	28	23	28
A-gas
pH							7.453	7.451	7.456	7.454	7.437	7.444	7.438	7.446	7.456	7.452	7.451	7.464	7.469	7.445	7.465	7.463	7.456	7.454	7.448
pO2							15.8	15.8	14.6	14.5	13.6	18.2	15	13.9	13.4	14.1	15.7	20.3	13.6	17.1	13.6	13.8	13.4	13	12.8
pCO2							4.87	5.25	5.13	5.12	5.38	5.15	5.25	5.16	4.47	5.15	5.18	4.82	4.79	5.06	4.71	4.6	4.79	4.4	4.65
Base excess							1.6	3.2	2.8	2.9	2.8	2.6	2.3	2.5	2.3	2.9	2.9	2.1	2.3	1.9	1.6	0.9	1.4	1.8	0.2
HCO3							26	27.3	27	27	26.9	26.8	26.5	26.7	26.6	27	27.1	26.5	26.7	26.2	26.1	25.5	25.9	26.2	24.8
Na							137	137	137	137	137	137	137	137	137	136	136	137	137	137	137	137	137	139	139
K							4.1	4.1	4.2	4.2	4.2	4	4.2	4.4	4.3	4.4	4.3	4.1	4.2	4.1	4.1	4	4.1	4.1	3.9
Glu							4.6	4.8	4.8	5	5.1	5	4.8	4.7	4.5	4.4	4.4	4.2	4.2	4	4.1	4	4	4.1	3.9
Lac							0.7	0.7	0.8	0.9	0.9	0.8	0.7	0.6	0.5	0.5	0.5	0.5	0.5	0.5	0.5	0.5	0.5	0.5	0.5
Bemærkninger
Flow

## Sheet: Flow
	kl	t=	flow
	12:30:00	0	180
	12:45:00	15	181
	13:00:00	30	189
	13:15:00	45	194
	13:30:00	60	194
	13:45:00	75	193
	14:00:00	90	202
	14:15:00	105	204
	14:30:00	120	196
	14:45:00	135	187
	15:00:00	150	182
	15:15:00	165	174
	15:30:00	180	172
	15:45:00	195	164
	16:00:00	210	154
	16:15:00	225	142
	16:30:00	240	139
	16:45:00	255	136
	17:00:00	270	133
	17:15:00	285	132
	17:30:00	300	127
	17:45:00	315	132
	18:00:00	330	130
	18:15:00	345	124
	18:30:00	360	120
	18:45:00	375	163
	19:00:00	390	177
	19:15:00	405	176
	19:30:00	420	163
	19:45:00	435	162
	20:00:00	450	149
	20:15:00	465	141
	20:30:00	480	141
