# Supplementary material for: The unsuitability of implantable Doppler probes for the early detection of renal vascular complications – a porcine model for prevention of renal transplant loss
Source: PLoS One. 2017 May 25;12(5):e0178301. doi: 10.1371/journal.pone.0178301 (PMC5444816; doi:10.1371/journal.pone.0178301)
Supplement: S1 Data — (ZIP) [file pone.0178301.s001.zip › Supporting Information/Kontrol 3 d. 18.06.13/CAM 18.06.13.asc]

18/06/2013 08:30:58	Trend	1371544258
Time	HR	ST2	P1sys	P1dia	P1mean	PR(P1)	P2sys	P2dia	P2mean	PR(P2)	T1	EtCO2	FiCO2	RR(CO2)	Pamb	FeO2	FiO2	FeN2O	MAC	RR(Spiro)	Ppeak	PEEP	Pplat	TVinsp	TVexp	Compl	MVexp	C.O.	Tblood	PCWP	HR(ECG)	HRmax	HRmin	HR(aECG)	ST(II)	NMT(Count)	NMT(R1)	NMT(R2)	NMT(R3)	NMT(R4)	SE	RE	BSR	VO2	VCO2	EE	RQ	PEEPi	Pmean
08:30:58	47.00	-32767.00	-32766.00	-32766.00	-32766.00	-32767.00	-32766.00	-32766.00	-32766.00	-32767.00	38.26	5.90	0.00	12.00	759.00	32.00	38.00	0.00	1.12	12.00	15.00	2.50	-32767.00	400.00	370.00	-32767.00	4.47	-32767.00	-32767.00	-32767.00	-32767.00	-32767.00	-32767.00	-32767.00	87.04	0.00	0.00	0.00	0.00	0.00	0.00	0.00	0.00	-32767.00	-32767.00	-32767.00	-32767.00	-32767.00	7.00
08:31:10	48.00	-32767.00	-32766.00	-32766.00	-32766.00	-32767.00	-32766.00	-32766.00	-32766.00	-32767.00	38.31	6.00	0.00	12.00	759.00	31.00	37.00	0.00	1.07	12.00	15.00	2.50	-32767.00	395.00	367.00	-32767.00	4.43	-32767.00	-32767.00	-32767.00	-32767.00	-32767.00	-32767.00	-32767.00	87.04	0.00	0.00	0.00	0.00	0.00	0.00	0.00	0.00	-32767.00	-32767.00	-32767.00	-32767.00	-32767.00	7.00
08:31:12	52.00	-32767.00	-32766.00	-32766.00	-32766.00	-32767.00	-32766.00	-32766.00	-32766.00	-32767.00	38.31	6.10	0.00	12.00	759.00	31.00	37.00	0.00	1.07	12.00	15.00	2.70	-32767.00	407.00	368.00	-32767.00	4.42	-32767.00	-32767.00	-32767.00	-32767.00	-32767.00	-32767.00	-32767.00	87.04	0.00	0.00	0.00	0.00	0.00	0.00	0.00	0.00	-32767.00	-32767.00	-32767.00	-32767.00	-32767.00	7.00
08:32:12	54.00	-32767.00	-32766.00	-32766.00	-32766.00	-32767.00	-32766.00	-32766.00	-32766.00	-32767.00	38.36	6.20	0.00	12.00	759.00	30.00	37.00	0.00	1.02	12.00	16.00	2.10	-32767.00	399.00	372.00	-32767.00	4.40	-32767.00	-32767.00	-32767.00	-32767.00	-32767.00	-32767.00	-32767.00	87.04	0.00	0.00	0.00	0.00	0.00	0.00	0.00	0.00	-32767.00	-32767.00	-32767.00	-32767.00	-32767.00	7.00
08:33:12	56.00	-32767.00	-32766.00	-32766.00	-32766.00	-32767.00	-32766.00	-32766.00	-32766.00	-32767.00	38.36	5.90	0.00	13.00	759.00	29.00	35.00	0.00	1.02	13.00	16.00	2.70	-32767.00	415.00	367.00	-32767.00	4.74	-32767.00	-32767.00	-32767.00	-32767.00	-32767.00	-32767.00	-32767.00	87.04	0.00	0.00	0.00	0.00	0.00	0.00	0.00	0.00	-32767.00	-32767.00	-32767.00	-32767.00	-32767.00	7.00
08:34:12	57.00	-32767.00	-32766.00	-32766.00	-32766.00	-32767.00	-32766.00	-32766.00	-32766.00	-32767.00	38.36	6.00	0.00	14.00	759.00	28.00	33.00	0.00	1.02	14.00	16.00	2.60	-32767.00	399.00	365.00	-32767.00	5.18	-32767.00	-32767.00	-32767.00	-32767.00	-32767.00	-32767.00	-32767.00	87.04	0.00	0.00	0.00	0.00	0.00	0.00	0.00	0.00	-32767.00	-32767.00	-32767.00	-32767.00	-32767.00	7.00
08:35:12	59.00	-32767.00	-32766.00	-32766.00	-32766.00	-32766.00	-32766.00	-32766.00	-32766.00	-32766.00	38.36	5.90	0.00	14.00	759.00	27.00	32.00	0.00	0.97	14.00	16.00	1.70	-32767.00	427.00	386.00	-32767.00	5.22	-32767.00	-32767.00	-32767.00	-32767.00	-32767.00	-32767.00	-32767.00	87.04	0.00	0.00	0.00	0.00	0.00	0.00	0.00	0.00	-32767.00	-32767.00	-32767.00	-32767.00	-32767.00	7.00
08:36:12	58.00	-32767.00	-32766.00	-32766.00	-32766.00	-32767.00	-32766.00	-32766.00	-32766.00	-32767.00	38.36	5.90	0.00	14.00	759.00	26.00	31.00	0.00	0.97	14.00	16.00	2.40	-32767.00	401.00	367.00	-32767.00	5.19	-32767.00	-32767.00	-32767.00	-32767.00	-32767.00	-32767.00	-32767.00	87.04	0.00	0.00	0.00	0.00	0.00	0.00	0.00	0.00	-32767.00	-32767.00	-32767.00	-32767.00	-32767.00	7.00
08:37:12	59.00	-32767.00	-32766.00	-32766.00	-32766.00	-32767.00	-32766.00	-32766.00	-32766.00	-32767.00	38.36	5.90	0.00	14.00	759.00	24.00	30.00	0.00	0.97	14.00	16.00	1.70	-32767.00	408.00	378.00	-32767.00	5.20	-32767.00	-32767.00	-32767.00	-32767.00	-32767.00	-32767.00	-32767.00	87.04	0.00	0.00	0.00	0.00	0.00	0.00	0.00	0.00	-32767.00	-32767.00	-32767.00	-32767.00	-32767.00	7.00
08:38:12	58.00	-32767.00	-32766.00	-32766.00	-32766.00	-32767.00	-32766.00	-32766.00	-32766.00	-32767.00	38.34	5.90	0.00	14.00	759.00	24.00	29.00	0.00	0.97	14.00	16.00	2.60	-32767.00	401.00	360.00	-32767.00	5.19	-32767.00	-32767.00	-32767.00	-32767.00	-32767.00	-32767.00	-32767.00	87.04	0.00	0.00	0.00	0.00	0.00	0.00	0.00	0.00	-32767.00	-32767.00	-32767.00	-32767.00	-32767.00	7.00
08:39:12	59.00	-32767.00	-32766.00	-32766.00	-32766.00	-32767.00	-32766.00	-32766.00	-32766.00	-32767.00	38.34	6.00	0.00	14.00	759.00	23.00	28.00	0.00	0.92	14.00	16.00	2.60	-32767.00	405.00	381.00	-32767.00	5.22	-32767.00	-32767.00	-32767.00	-32767.00	-32767.00	-32767.00	-32767.00	87.04	0.00	0.00	0.00	0.00	0.00	0.00	0.00	0.00	-32767.00	-32767.00	-32767.00	-32767.00	-32767.00	7.00
08:40:12	60.00	-32767.00	-32766.00	-32766.00	-32766.00	-32767.00	-32766.00	-32766.00	-32766.00	-32767.00	38.31	5.90	0.00	14.00	759.00	22.00	27.00	0.00	0.97	14.00	16.00	2.60	-32767.00	400.00	362.00	-32767.00	5.22	-32767.00	-32767.00	-32767.00	-32767.00	-32767.00	-32767.00	-32767.00	87.04	0.00	0.00	0.00	0.00	0.00	0.00	0.00	0.00	-32767.00	-32767.00	-32767.00	-32767.00	-32767.00	7.00
08:41:12	60.00	-32767.00	-32766.00	-32766.00	-32766.00	-32767.00	-32766.00	-32766.00	-32766.00	-32767.00	38.29	5.90	0.00	14.00	759.00	22.00	27.00	0.00	1.02	14.00	16.00	2.60	-32767.00	402.00	376.00	-32767.00	5.21	-32767.00	-32767.00	-32767.00	-32767.00	-32767.00	-32767.00	-32767.00	87.04	0.00	0.00	0.00	0.00	0.00	0.00	0.00	0.00	-32767.00	-32767.00	-32767.00	-32767.00	-32767.00	7.00
08:42:12	60.00	-32767.00	-32766.00	-32766.00	-32766.00	-32767.00	-32766.00	-32766.00	-32766.00	-32767.00	38.29	5.80	0.00	14.00	759.00	22.00	26.00	0.00	1.02	14.00	16.00	2.60	-32767.00	390.00	373.00	-32767.00	5.19	-32767.00	-32767.00	-32767.00	-32767.00	-32767.00	-32767.00	-32767.00	87.04	0.00	0.00	0.00	0.00	0.00	0.00	0.00	0.00	-32767.00	-32767.00	-32767.00	-32767.00	-32767.00	7.00
08:43:12	61.00	-32767.00	-32766.00	-32766.00	-32766.00	-32767.00	-32766.00	-32766.00	-32766.00	-32767.00	38.26	5.90	0.00	14.00	759.00	21.00	26.00	0.00	1.02	14.00	16.00	2.10	-32767.00	395.00	377.00	-32767.00	5.25	-32767.00	-32767.00	-32767.00	-32767.00	-32767.00	-32767.00	-32767.00	87.04	0.00	0.00	0.00	0.00	0.00	0.00	0.00	0.00	-32767.00	-32767.00	-32767.00	-32767.00	-32767.00	7.00
08:44:12	61.00	-32767.00	-32766.00	-32766.00	-32766.00	-32767.00	-32766.00	-32766.00	-32766.00	-32767.00	38.24	5.80	0.00	14.00	759.00	21.00	26.00	0.00	1.02	14.00	16.00	2.40	-32767.00	378.00	343.00	-32767.00	5.21	-32767.00	-32767.00	-32767.00	-32767.00	-32767.00	-32767.00	-32767.00	87.04	0.00	0.00	0.00	0.00	0.00	0.00	0.00	0.00	-32767.00	-32767.00	-32767.00	-32767.00	-32767.00	7.00
08:45:12	60.00	-32767.00	-32766.00	-32766.00	-32766.00	-32767.00	-32766.00	-32766.00	-32766.00	-32767.00	38.24	5.70	0.00	14.00	759.00	21.00	26.00	0.00	1.07	14.00	16.00	3.30	-32767.00	392.00	349.00	-32767.00	5.21	-32767.00	-32767.00	-32767.00	-32767.00	-32767.00	-32767.00	-32767.00	87.04	0.00	0.00	0.00	0.00	0.00	0.00	0.00	0.00	-32767.00	-32767.00	-32767.00	-32767.00	-32767.00	8.00
08:46:12	60.00	-32767.00	-32766.00	-32766.00	-32766.00	-32767.00	-32766.00	-32766.00	-32766.00	-32767.00	38.21	5.90	0.00	14.00	761.00	20.00	25.00	0.00	1.07	14.00	16.00	2.40	-32767.00	435.00	400.00	-32767.00	5.29	-32767.00	-32767.00	-32767.00	-32767.00	-32767.00	-32767.00	-32767.00	87.04	0.00	0.00	0.00	0.00	0.00	0.00	0.00	0.00	-32767.00	-32767.00	-32767.00	-32767.00	-32767.00	7.00
08:47:12	60.00	-32767.00	-32766.00	-32766.00	-32766.00	-32767.00	-32766.00	-32766.00	-32766.00	-32767.00	38.19	5.70	0.00	14.00	761.00	21.00	26.00	0.00	1.07	14.00	16.00	1.50	-32767.00	410.00	376.00	-32767.00	5.26	-32767.00	-32767.00	-32767.00	-32767.00	-32767.00	-32767.00	-32767.00	87.04	0.00	0.00	0.00	0.00	0.00	0.00	0.00	0.00	-32767.00	-32767.00	-32767.00	-32767.00	-32767.00	7.00
08:48:12	59.00	-32767.00	-32766.00	-32766.00	-32766.00	-32767.00	-32766.00	-32766.00	-32766.00	-32767.00	38.19	5.80	0.00	14.00	761.00	20.00	25.00	0.00	1.07	14.00	16.00	2.70	-32767.00	436.00	376.00	-32767.00	5.22	-32767.00	-32767.00	-32767.00	-32767.00	-32767.00	-32767.00	-32767.00	87.04	0.00	0.00	0.00	0.00	0.00	0.00	0.00	0.00	-32767.00	-32767.00	-32767.00	-32767.00	-32767.00	7.00
08:49:12	58.00	-32767.00	-32766.00	-32766.00	-32766.00	-32767.00	-32766.00	-32766.00	-32766.00	-32767.00	38.19	5.70	0.00	14.00	761.00	20.00	25.00	0.00	1.12	14.00	16.00	2.30	-32767.00	407.00	382.00	-32767.00	5.26	-32767.00	-32767.00	-32767.00	-32767.00	-32767.00	-32767.00	-32767.00	87.04	0.00	0.00	0.00	0.00	0.00	0.00	0.00	0.00	-32767.00	-32767.00	-32767.00	-32767.00	-32767.00	7.00
08:50:12	58.00	-32767.00	-32766.00	-32766.00	-32766.00	-32767.00	-32766.00	-32766.00	-32766.00	-32767.00	38.16	5.60	0.00	14.00	761.00	20.00	25.00	0.00	1.12	14.00	16.00	2.70	-32767.00	404.00	374.00	-32767.00	5.25	-32767.00	-32767.00	-32767.00	-32767.00	-32767.00	-32767.00	-32767.00	87.04	0.00	0.00	0.00	0.00	0.00	0.00	0.00	0.00	-32767.00	-32767.00	-32767.00	-32767.00	-32767.00	7.00
08:51:12	59.00	-32767.00	-32766.00	-32766.00	-32766.00	-32767.00	-32766.00	-32766.00	-32766.00	-32767.00	38.14	5.60	0.00	14.00	761.00	20.00	25.00	0.00	1.12	14.00	16.00	2.00	-32767.00	403.00	401.00	-32767.00	5.28	-32767.00	-32767.00	-32767.00	-32767.00	-32767.00	-32767.00	-32767.00	87.04	0.00	0.00	0.00	0.00	0.00	0.00	0.00	0.00	-32767.00	-32767.00	-32767.00	-32767.00	-32767.00	7.00
08:52:12	59.00	-32767.00	-32766.00	-32766.00	-32766.00	-32767.00	-32766.00	-32766.00	-32766.00	-32767.00	38.14	5.60	0.00	14.00	761.00	20.00	25.00	0.00	1.12	14.00	16.00	2.70	-32767.00	401.00	375.00	-32767.00	5.27	-32767.00	-32767.00	-32767.00	-32767.00	-32767.00	-32767.00	-32767.00	87.04	0.00	0.00	0.00	0.00	0.00	0.00	0.00	0.00	-32767.00	-32767.00	-32767.00	-32767.00	-32767.00	7.00
08:53:12	59.00	-32767.00	-32766.00	-32766.00	-32766.00	-32767.00	-32766.00	-32766.00	-32766.00	-32767.00	38.14	5.70	0.00	14.00	761.00	20.00	25.00	0.00	1.12	14.00	16.00	2.70	-32767.00	387.00	354.00	-32767.00	5.23	-32767.00	-32767.00	-32767.00	-32767.00	-32767.00	-32767.00	-32767.00	87.04	0.00	0.00	0.00	0.00	0.00	0.00	0.00	0.00	-32767.00	-32767.00	-32767.00	-32767.00	-32767.00	7.00
08:54:12	58.00	-32767.00	-32766.00	-32766.00	-32766.00	-32767.00	-32766.00	-32766.00	-32766.00	-32767.00	38.11	5.60	0.00	14.00	761.00	20.00	25.00	0.00	1.17	14.00	16.00	3.10	-32767.00	402.00	391.00	-32767.00	5.27	-32767.00	-32767.00	-32767.00	-32767.00	-32767.00	-32767.00	-32767.00	87.04	0.00	0.00	0.00	0.00	0.00	0.00	0.00	0.00	-32767.00	-32767.00	-32767.00	-32767.00	-32767.00	7.00
08:55:12	59.00	-32767.00	-32766.00	-32766.00	-32766.00	-32767.00	-32766.00	-32766.00	-32766.00	-32767.00	38.11	5.50	0.00	14.00	761.00	21.00	25.00	0.00	1.17	14.00	16.00	1.90	-32767.00	394.00	385.00	-32767.00	5.31	-32767.00	-32767.00	-32767.00	-32767.00	-32767.00	-32767.00	-32767.00	87.04	0.00	0.00	0.00	0.00	0.00	0.00	0.00	0.00	-32767.00	-32767.00	-32767.00	-32767.00	-32767.00	7.00
08:56:12	59.00	-32767.00	-32766.00	-32766.00	-32766.00	-32767.00	-32766.00	-32766.00	-32766.00	-32767.00	38.09	5.50	0.00	14.00	761.00	21.00	25.00	0.00	1.17	14.00	16.00	2.20	-32767.00	406.00	382.00	-32767.00	5.29	-32767.00	-32767.00	-32767.00	-32767.00	-32767.00	-32767.00	-32767.00	87.04	0.00	0.00	0.00	0.00	0.00	0.00	0.00	0.00	-32767.00	-32767.00	-32767.00	-32767.00	-32767.00	7.00
08:57:12	59.00	-32767.00	-32766.00	-32766.00	-32766.00	-32767.00	-32766.00	-32766.00	-32766.00	-32767.00	38.09	5.60	0.00	14.00	761.00	20.00	25.00	0.00	1.17	14.00	16.00	2.70	-32767.00	397.00	383.00	-32767.00	5.25	-32767.00	-32767.00	-32767.00	-32767.00	-32767.00	-32767.00	-32767.00	87.04	0.00	0.00	0.00	0.00	0.00	0.00	0.00	0.00	-32767.00	-32767.00	-32767.00	-32767.00	-32767.00	7.00
08:58:12	59.00	-32767.00	-32766.00	-32766.00	-32766.00	-32767.00	-32766.00	-32766.00	-32766.00	-32767.00	38.06	5.50	0.00	14.00	761.00	20.00	25.00	0.00	1.17	14.00	16.00	2.50	-32767.00	400.00	370.00	-32767.00	5.27	-32767.00	-32767.00	-32767.00	-32767.00	-32767.00	-32767.00	-32767.00	87.04	0.00	0.00	0.00	0.00	0.00	0.00	0.00	0.00	-32767.00	-32767.00	-32767.00	-32767.00	-32767.00	7.00
08:59:12	60.00	-32767.00	-32766.00	-32766.00	-32766.00	-32767.00	-32766.00	-32766.00	-32766.00	-32767.00	38.06	5.50	0.00	14.00	761.00	20.00	25.00	0.00	1.17	14.00	16.00	2.50	-32767.00	395.00	420.00	-32767.00	5.30	-32767.00	-32767.00	-32767.00	-32767.00	-32767.00	-32767.00	-32767.00	87.04	0.00	0.00	0.00	0.00	0.00	0.00	0.00	0.00	-32767.00	-32767.00	-32767.00	-32767.00	-32767.00	7.00
09:00:12	62.00	-32767.00	-32766.00	-32766.00	-32766.00	-32767.00	-32766.00	-32766.00	-32766.00	-32767.00	38.04	5.60	0.00	14.00	761.00	20.00	25.00	0.00	1.21	14.00	18.00	1.90	-32767.00	398.00	370.00	-32767.00	5.18	-32767.00	-32767.00	-32767.00	-32767.00	-32767.00	-32767.00	-32767.00	87.04	0.00	0.00	0.00	0.00	0.00	0.00	0.00	0.00	-32767.00	-32767.00	-32767.00	-32767.00	-32767.00	8.00
09:01:12	61.00	-32767.00	-32766.00	-32766.00	-32766.00	-32767.00	-32766.00	-32766.00	-32766.00	-32767.00	38.01	5.60	0.00	14.00	761.00	20.00	25.00	0.00	1.21	14.00	16.00	2.40	-32767.00	375.00	395.00	-32767.00	5.35	-32767.00	-32767.00	-32767.00	-32767.00	-32767.00	-32767.00	-32767.00	87.04	0.00	0.00	0.00	0.00	0.00	0.00	0.00	0.00	-32767.00	-32767.00	-32767.00	-32767.00	-32767.00	7.00
09:02:12	63.00	-32767.00	-32766.00	-32766.00	-32766.00	-32767.00	-32766.00	-32766.00	-32766.00	-32767.00	37.99	5.60	0.00	14.00	761.00	20.00	26.00	0.00	1.21	14.00	18.00	2.70	-32767.00	437.00	380.00	-32767.00	5.29	-32767.00	-32767.00	-32767.00	-32767.00	-32767.00	-32767.00	-32767.00	87.04	0.00	0.00	0.00	0.00	0.00	0.00	0.00	0.00	-32767.00	-32767.00	-32767.00	-32767.00	-32767.00	8.00
09:03:12	62.00	-32767.00	-32766.00	-32766.00	-32766.00	-32767.00	-32766.00	-32766.00	-32766.00	-32767.00	37.99	5.70	0.00	14.00	761.00	20.00	25.00	0.00	1.21	14.00	16.00	2.00	-32767.00	370.00	366.00	-32767.00	5.26	-32767.00	-32767.00	-32767.00	-32767.00	-32767.00	-32767.00	-32767.00	87.04	0.00	0.00	0.00	0.00	0.00	0.00	0.00	0.00	-32767.00	-32767.00	-32767.00	-32767.00	-32767.00	7.00
09:04:12	63.00	-32767.00	-32766.00	-32766.00	-32766.00	-32767.00	-32766.00	-32766.00	-32766.00	-32767.00	37.96	5.70	0.00	14.00	761.00	20.00	25.00	0.00	1.21	14.00	17.00	2.00	-32767.00	411.00	372.00	-32767.00	5.24	-32767.00	-32767.00	-32767.00	-32767.00	-32767.00	-32767.00	-32767.00	87.04	0.00	0.00	0.00	0.00	0.00	0.00	0.00	0.00	-32767.00	-32767.00	-32767.00	-32767.00	-32767.00	8.00
09:05:12	63.00	-32767.00	-32766.00	-32766.00	-32766.00	-32767.00	-32766.00	-32766.00	-32766.00	-32767.00	37.94	5.60	0.00	14.00	761.00	20.00	25.00	0.00	1.21	14.00	17.00	2.80	-32767.00	404.00	386.00	-32767.00	5.26	-32767.00	-32767.00	-32767.00	-32767.00	-32767.00	-32767.00	-32767.00	87.04	0.00	0.00	0.00	0.00	0.00	0.00	0.00	0.00	-32767.00	-32767.00	-32767.00	-32767.00	-32767.00	8.00
09:06:12	63.00	-32767.00	-32766.00	-32766.00	-32766.00	-32767.00	-32766.00	-32766.00	-32766.00	-32767.00	37.92	5.50	0.00	14.00	761.00	20.00	25.00	0.00	1.21	14.00	17.00	2.30	-32767.00	398.00	385.00	-32767.00	5.25	-32767.00	-32767.00	-32767.00	-32767.00	-32767.00	-32767.00	-32767.00	87.04	0.00	0.00	0.00	0.00	0.00	0.00	0.00	0.00	-32767.00	-32767.00	-32767.00	-32767.00	-32767.00	8.00
09:07:12	63.00	-32767.00	-32766.00	-32766.00	-32766.00	-32767.00	-32766.00	-32766.00	-32766.00	-32767.00	37.89	5.60	0.00	14.00	761.00	20.00	25.00	0.00	1.21	14.00	17.00	2.50	-32767.00	406.00	371.00	-32767.00	5.22	-32767.00	-32767.00	-32767.00	-32767.00	-32767.00	-32767.00	-32767.00	87.04	0.00	0.00	0.00	0.00	0.00	0.00	0.00	0.00	-32767.00	-32767.00	-32767.00	-32767.00	-32767.00	8.00
09:08:12	63.00	-32767.00	-32766.00	-32766.00	-32766.00	-32767.00	-32766.00	-32766.00	-32766.00	-32767.00	37.89	5.50	0.00	14.00	761.00	20.00	25.00	0.00	1.21	14.00	17.00	2.20	-32767.00	447.00	414.00	-32767.00	5.28	-32767.00	-32767.00	-32767.00	-32767.00	-32767.00	-32767.00	-32767.00	87.04	0.00	0.00	0.00	0.00	0.00	0.00	0.00	0.00	-32767.00	-32767.00	-32767.00	-32767.00	-32767.00	8.00
09:09:12	64.00	-32767.00	-32766.00	-32766.00	-32766.00	-32767.00	-32766.00	-32766.00	-32766.00	-32767.00	37.87	5.50	0.00	14.00	761.00	20.00	25.00	0.00	1.21	14.00	17.00	2.70	-32767.00	398.00	365.00	-32767.00	5.27	-32767.00	-32767.00	-32767.00	-32767.00	-32767.00	-32767.00	-32767.00	87.04	0.00	0.00	0.00	0.00	0.00	0.00	0.00	0.00	-32767.00	-32767.00	-32767.00	-32767.00	-32767.00	8.00
09:10:12	64.00	-32767.00	-32766.00	-32766.00	-32766.00	-32767.00	-32766.00	-32766.00	-32766.00	-32767.00	37.84	5.40	0.00	14.00	761.00	20.00	25.00	0.00	1.21	14.00	16.00	2.60	-32767.00	376.00	359.00	-32767.00	5.22	-32767.00	-32767.00	-32767.00	-32767.00	-32767.00	-32767.00	-32767.00	87.04	0.00	0.00	0.00	0.00	0.00	0.00	0.00	0.00	-32767.00	-32767.00	-32767.00	-32767.00	-32767.00	8.00
09:11:12	65.00	-32767.00	-32766.00	-32766.00	-32766.00	-32767.00	-32766.00	-32766.00	-32766.00	-32767.00	37.82	5.50	0.00	14.00	761.00	20.00	25.00	0.00	1.21	14.00	17.00	2.50	-32767.00	417.00	386.00	-32767.00	5.27	-32767.00	-32767.00	-32767.00	-32767.00	-32767.00	-32767.00	-32767.00	87.04	0.00	0.00	0.00	0.00	0.00	0.00	0.00	0.00	-32767.00	-32767.00	-32767.00	-32767.00	-32767.00	8.00
09:12:12	65.00	-32767.00	-32766.00	-32766.00	-32766.00	-32767.00	-32766.00	-32766.00	-32766.00	-32767.00	37.80	5.60	0.00	14.00	761.00	20.00	26.00	0.00	1.21	14.00	19.00	2.10	-32767.00	446.00	408.00	-32767.00	5.24	-32767.00	-32767.00	-32767.00	-32767.00	-32767.00	-32767.00	-32767.00	87.04	0.00	0.00	0.00	0.00	0.00	0.00	0.00	0.00	-32767.00	-32767.00	-32767.00	-32767.00	-32767.00	8.00
09:13:12	65.00	-32767.00	-32766.00	-32766.00	-32766.00	-32767.00	-32766.00	-32766.00	-32766.00	-32767.00	37.68	5.60	0.00	14.00	761.00	20.00	25.00	0.00	1.26	14.00	19.00	2.70	-32767.00	412.00	355.00	-32767.00	5.24	-32767.00	-32767.00	-32767.00	-32767.00	-32767.00	-32767.00	-32767.00	87.04	0.00	0.00	0.00	0.00	0.00	0.00	0.00	0.00	-32767.00	-32767.00	-32767.00	-32767.00	-32767.00	8.00
09:14:12	64.00	-32767.00	-32766.00	-32766.00	-32766.00	-32767.00	-32766.00	-32766.00	-32766.00	-32767.00	37.68	5.60	0.00	14.00	761.00	20.00	25.00	0.00	1.26	14.00	17.00	2.30	-32767.00	411.00	377.00	-32767.00	5.27	-32767.00	-32767.00	-32767.00	-32767.00	-32767.00	-32767.00	-32767.00	87.04	0.00	0.00	0.00	0.00	0.00	0.00	0.00	0.00	-32767.00	-32767.00	-32767.00	-32767.00	-32767.00	8.00
09:15:12	64.00	-32767.00	-32766.00	-32766.00	-32766.00	-32767.00	-32766.00	-32766.00	-32766.00	-32767.00	37.68	5.50	0.00	14.00	761.00	20.00	25.00	0.00	1.26	14.00	17.00	2.60	-32767.00	415.00	383.00	-32767.00	5.26	-32767.00	-32767.00	-32767.00	-32767.00	-32767.00	-32767.00	-32767.00	87.04	0.00	0.00	0.00	0.00	0.00	0.00	0.00	0.00	-32767.00	-32767.00	-32767.00	-32767.00	-32767.00	7.00
09:16:12	64.00	-32767.00	-32766.00	-32766.00	-32766.00	-32767.00	-32766.00	-32766.00	-32766.00	-32767.00	37.68	5.40	0.00	14.00	761.00	20.00	25.00	0.00	1.26	14.00	16.00	2.60	-32767.00	405.00	369.00	-32767.00	5.24	-32767.00	-32767.00	-32767.00	-32767.00	-32767.00	-32767.00	-32767.00	87.04	0.00	0.00	0.00	0.00	0.00	0.00	0.00	0.00	-32767.00	-32767.00	-32767.00	-32767.00	-32767.00	8.00
09:17:12	65.00	-32767.00	-32766.00	-32766.00	-32766.00	-32767.00	-32766.00	-32766.00	-32766.00	-32767.00	37.65	5.40	0.00	14.00	761.00	20.00	25.00	0.00	1.26	14.00	16.00	2.60	-32767.00	403.00	369.00	-32767.00	5.25	-32767.00	-32767.00	-32767.00	-32767.00	-32767.00	-32767.00	-32767.00	87.04	0.00	0.00	0.00	0.00	0.00	0.00	0.00	0.00	-32767.00	-32767.00	-32767.00	-32767.00	-32767.00	8.00
09:18:12	65.00	-32767.00	-32766.00	-32766.00	-32766.00	-32767.00	-32766.00	-32766.00	-32766.00	-32767.00	37.65	5.40	0.00	14.00	761.00	20.00	25.00	0.00	1.26	14.00	16.00	2.70	-32767.00	396.00	366.00	-32767.00	5.23	-32767.00	-32767.00	-32767.00	-32767.00	-32767.00	-32767.00	-32767.00	87.04	0.00	0.00	0.00	0.00	0.00	0.00	0.00	0.00	-32767.00	-32767.00	-32767.00	-32767.00	-32767.00	7.00
09:19:12	65.00	-32767.00	-32766.00	-32766.00	-32766.00	-32767.00	-32766.00	-32766.00	-32766.00	-32767.00	37.63	5.50	0.00	14.00	761.00	20.00	25.00	0.00	1.21	14.00	16.00	2.50	-32767.00	399.00	377.00	-32767.00	5.24	-32767.00	-32767.00	-32767.00	-32767.00	-32767.00	-32767.00	-32767.00	87.04	0.00	0.00	0.00	0.00	0.00	0.00	0.00	0.00	-32767.00	-32767.00	-32767.00	-32767.00	-32767.00	7.00
09:20:12	65.00	-32767.00	-32766.00	-32766.00	-32766.00	-32767.00	-32766.00	-32766.00	-32766.00	-32767.00	37.53	5.50	0.00	14.00	761.00	20.00	25.00	0.00	1.21	14.00	17.00	2.20	-32767.00	430.00	378.00	-32767.00	5.25	-32767.00	-32767.00	-32767.00	-32767.00	-32767.00	-32767.00	-32767.00	87.04	0.00	0.00	0.00	0.00	0.00	0.00	0.00	0.00	-32767.00	-32767.00	-32767.00	-32767.00	-32767.00	8.00
09:21:12	64.00	-32767.00	-32766.00	-32766.00	-32766.00	-32767.00	-32766.00	-32766.00	-32766.00	-32767.00	37.44	5.50	0.00	14.00	761.00	20.00	25.00	0.00	1.17	14.00	18.00	2.60	-32767.00	407.00	385.00	-32767.00	5.19	-32767.00	-32767.00	-32767.00	-32767.00	-32767.00	-32767.00	-32767.00	87.04	0.00	0.00	0.00	0.00	0.00	0.00	0.00	0.00	-32767.00	-32767.00	-32767.00	-32767.00	-32767.00	8.00
09:22:12	64.00	-32767.00	-32766.00	-32766.00	-32766.00	-32767.00	-32766.00	-32766.00	-32766.00	-32767.00	37.34	5.40	0.00	14.00	761.00	20.00	25.00	0.00	1.17	14.00	18.00	2.50	-32767.00	400.00	377.00	-32767.00	5.23	-32767.00	-32767.00	-32767.00	-32767.00	-32767.00	-32767.00	-32767.00	87.04	0.00	0.00	0.00	0.00	0.00	0.00	0.00	0.00	-32767.00	-32767.00	-32767.00	-32767.00	-32767.00	8.00
09:23:12	66.00	-32767.00	-32766.00	-32766.00	-32766.00	-32767.00	-32766.00	-32766.00	-32766.00	-32767.00	37.27	5.40	0.00	14.00	761.00	20.00	24.00	0.00	1.17	14.00	19.00	2.40	-32767.00	383.00	429.00	-32767.00	5.27	-32767.00	-32767.00	-32767.00	-32767.00	-32767.00	-32767.00	-32767.00	87.04	0.00	0.00	0.00	0.00	0.00	0.00	0.00	0.00	-32767.00	-32767.00	-32767.00	-32767.00	-32767.00	9.00
09:24:12	64.00	-32767.00	-32766.00	-32766.00	-32766.00	-32767.00	-32766.00	-32766.00	-32766.00	-32767.00	37.18	5.40	0.00	14.00	761.00	20.00	25.00	0.00	1.17	14.00	21.00	2.40	-32767.00	387.00	389.00	-32767.00	5.15	-32767.00	-32767.00	-32767.00	-32767.00	-32767.00	-32767.00	-32767.00	87.04	0.00	0.00	0.00	0.00	0.00	0.00	0.00	0.00	-32767.00	-32767.00	-32767.00	-32767.00	-32767.00	9.00
09:25:12	60.00	-32767.00	-32766.00	-32766.00	-32766.00	-32767.00	-32766.00	-32766.00	-32766.00	-32767.00	37.09	5.40	0.00	14.00	761.00	20.00	25.00	0.00	1.17	15.00	20.00	3.00	-32767.00	442.00	394.00	-32767.00	5.36	-32767.00	-32767.00	-32767.00	-32767.00	-32767.00	-32767.00	-32767.00	87.04	0.00	0.00	0.00	0.00	0.00	0.00	0.00	0.00	-32767.00	-32767.00	-32767.00	-32767.00	-32767.00	9.00
09:26:12	66.00	-32767.00	-32766.00	-32766.00	-32766.00	-32766.00	-32766.00	-32766.00	-32766.00	-32766.00	36.99	5.50	0.00	14.00	761.00	20.00	25.00	0.00	1.12	14.00	21.00	3.70	-32767.00	399.00	354.00	-32767.00	5.20	-32767.00	-32767.00	-32767.00	-32767.00	-32767.00	-32767.00	-32767.00	87.04	0.00	0.00	0.00	0.00	0.00	0.00	0.00	0.00	-32767.00	-32767.00	-32767.00	-32767.00	-32767.00	9.00
09:27:12	68.00	-32767.00	-32766.00	-32766.00	-32766.00	-32767.00	-32766.00	-32766.00	-32766.00	-32767.00	36.94	5.40	0.00	14.00	761.00	20.00	25.00	0.00	1.12	14.00	19.00	3.10	-32767.00	417.00	378.00	-32767.00	5.34	-32767.00	-32767.00	-32767.00	-32767.00	-32767.00	-32767.00	-32767.00	87.04	0.00	0.00	0.00	0.00	0.00	0.00	0.00	0.00	-32767.00	-32767.00	-32767.00	-32767.00	-32767.00	8.00
09:28:12	67.00	-32767.00	-32766.00	-32766.00	-32766.00	-32767.00	-32766.00	-32766.00	-32766.00	-32767.00	36.87	5.30	0.00	14.00	761.00	20.00	25.00	0.00	1.12	14.00	20.00	2.70	-32767.00	408.00	365.00	-32767.00	5.20	-32767.00	-32767.00	-32767.00	-32767.00	-32767.00	-32767.00	-32767.00	87.04	0.00	0.00	0.00	0.00	0.00	0.00	0.00	0.00	-32767.00	-32767.00	-32767.00	-32767.00	-32767.00	9.00
09:29:12	70.00	-32767.00	-32766.00	-32766.00	-32766.00	-32767.00	-32766.00	-32766.00	-32766.00	-32767.00	36.94	5.30	0.00	14.00	761.00	20.00	25.00	0.00	1.12	14.00	19.00	2.60	-32767.00	387.00	380.00	-32767.00	5.20	-32767.00	-32767.00	-32767.00	-32767.00	-32767.00	-32767.00	-32767.00	87.04	0.00	0.00	0.00	0.00	0.00	0.00	0.00	0.00	-32767.00	-32767.00	-32767.00	-32767.00	-32767.00	8.00
09:30:12	69.00	-32767.00	-32766.00	-32766.00	-32766.00	-32767.00	-32766.00	-32766.00	-32766.00	-32767.00	36.99	5.30	0.00	14.00	761.00	20.00	25.00	0.00	1.12	14.00	19.00	2.50	-32767.00	404.00	354.00	-32767.00	5.18	-32767.00	-32767.00	-32767.00	-32767.00	-32767.00	-32767.00	-32767.00	87.04	0.00	0.00	0.00	0.00	0.00	0.00	0.00	0.00	-32767.00	-32767.00	-32767.00	-32767.00	-32767.00	9.00
09:31:12	69.00	-32767.00	-32766.00	-32766.00	-32766.00	-32767.00	-32766.00	-32766.00	-32766.00	-32767.00	36.97	5.40	0.00	14.00	761.00	20.00	25.00	0.00	1.12	14.00	20.00	2.20	-32767.00	450.00	393.00	-32767.00	5.19	-32767.00	-32767.00	-32767.00	-32767.00	-32767.00	-32767.00	-32767.00	87.04	0.00	0.00	0.00	0.00	0.00	0.00	0.00	0.00	-32767.00	-32767.00	-32767.00	-32767.00	-32767.00	9.00
09:32:12	69.00	-32767.00	-32766.00	-32766.00	-32766.00	-32767.00	-32766.00	-32766.00	-32766.00	-32767.00	36.97	5.30	0.00	14.00	761.00	20.00	25.00	0.00	1.12	14.00	20.00	2.70	-32767.00	401.00	360.00	-32767.00	5.18	-32767.00	-32767.00	-32767.00	-32767.00	-32767.00	-32767.00	-32767.00	87.04	0.00	0.00	0.00	0.00	0.00	0.00	0.00	0.00	-32767.00	-32767.00	-32767.00	-32767.00	-32767.00	9.00
09:33:12	69.00	-32767.00	-32766.00	-32766.00	-32766.00	-32767.00	-32766.00	-32766.00	-32766.00	-32767.00	36.97	5.30	0.00	14.00	761.00	20.00	25.00	0.00	1.12	14.00	21.00	3.50	-32767.00	422.00	369.00	-32767.00	5.18	-32767.00	-32767.00	-32767.00	-32767.00	-32767.00	-32767.00	-32767.00	87.04	0.00	0.00	0.00	0.00	0.00	0.00	0.00	0.00	-32767.00	-32767.00	-32767.00	-32767.00	-32767.00	9.00
09:34:12	69.00	-32767.00	-32766.00	-32766.00	-32766.00	-32767.00	-32766.00	-32766.00	-32766.00	-32767.00	36.97	5.20	0.00	14.00	761.00	21.00	25.00	0.00	1.12	14.00	21.00	3.00	-32767.00	400.00	376.00	-32767.00	5.17	-32767.00	-32767.00	-32767.00	-32767.00	-32767.00	-32767.00	-32767.00	87.04	0.00	0.00	0.00	0.00	0.00	0.00	0.00	0.00	-32767.00	-32767.00	-32767.00	-32767.00	-32767.00	9.00
09:35:12	70.00	-32767.00	-32766.00	-32766.00	-32766.00	-32767.00	-32766.00	-32766.00	-32766.00	-32767.00	36.97	5.30	0.00	14.00	761.00	21.00	25.00	0.00	1.12	14.00	20.00	2.70	-32767.00	390.00	363.00	-32767.00	5.19	-32767.00	-32767.00	-32767.00	-32767.00	-32767.00	-32767.00	-32767.00	87.04	0.00	0.00	0.00	0.00	0.00	0.00	0.00	0.00	-32767.00	-32767.00	-32767.00	-32767.00	-32767.00	9.00
09:36:12	70.00	-32767.00	-32766.00	-32766.00	-32766.00	-32767.00	-32766.00	-32766.00	-32766.00	-32767.00	36.97	5.30	0.00	14.00	761.00	21.00	25.00	0.00	1.12	14.00	20.00	3.10	-32767.00	400.00	369.00	-32767.00	5.16	-32767.00	-32767.00	-32767.00	-32767.00	-32767.00	-32767.00	-32767.00	87.04	0.00	0.00	0.00	0.00	0.00	0.00	0.00	0.00	-32767.00	-32767.00	-32767.00	-32767.00	-32767.00	9.00
09:37:12	70.00	-32767.00	-32766.00	-32766.00	-32766.00	-32767.00	-32766.00	-32766.00	-32766.00	-32767.00	36.97	5.20	0.00	14.00	761.00	21.00	25.00	0.00	1.12	14.00	20.00	2.30	-32767.00	401.00	392.00	-32767.00	5.19	-32767.00	-32767.00	-32767.00	-32767.00	-32767.00	-32767.00	-32767.00	87.04	0.00	0.00	0.00	0.00	0.00	0.00	0.00	0.00	-32767.00	-32767.00	-32767.00	-32767.00	-32767.00	9.00
09:38:12	70.00	-32767.00	-32766.00	-32766.00	-32766.00	-32767.00	-32766.00	-32766.00	-32766.00	-32767.00	36.87	5.40	0.00	14.00	761.00	20.00	25.00	0.00	1.12	14.00	21.00	3.50	-32767.00	462.00	404.00	-32767.00	5.20	-32767.00	-32767.00	-32767.00	-32767.00	-32767.00	-32767.00	-32767.00	87.04	0.00	0.00	0.00	0.00	0.00	0.00	0.00	0.00	-32767.00	-32767.00	-32767.00	-32767.00	-32767.00	9.00
09:39:12	70.00	-32767.00	-32766.00	-32766.00	-32766.00	-32767.00	-32766.00	-32766.00	-32766.00	-32767.00	36.82	5.30	0.00	14.00	761.00	20.00	25.00	0.00	1.12	14.00	20.00	2.40	-32767.00	400.00	369.00	-32767.00	5.25	-32767.00	-32767.00	-32767.00	-32767.00	-32767.00	-32767.00	-32767.00	87.04	0.00	0.00	0.00	0.00	0.00	0.00	0.00	0.00	-32767.00	-32767.00	-32767.00	-32767.00	-32767.00	9.00
09:40:12	70.00	-32767.00	-32766.00	-32766.00	-32766.00	-32767.00	-32766.00	-32766.00	-32766.00	-32767.00	36.80	5.30	0.00	14.00	761.00	21.00	25.00	0.00	1.12	14.00	20.00	2.10	-32767.00	401.00	373.00	-32767.00	5.18	-32767.00	-32767.00	-32767.00	-32767.00	-32767.00	-32767.00	-32767.00	87.04	0.00	0.00	0.00	0.00	0.00	0.00	0.00	0.00	-32767.00	-32767.00	-32767.00	-32767.00	-32767.00	9.00
09:41:12	70.00	-32767.00	-32766.00	-32766.00	-32766.00	-32767.00	-32766.00	-32766.00	-32766.00	-32767.00	36.80	5.30	0.00	14.00	761.00	21.00	25.00	0.00	1.12	14.00	20.00	3.10	-32767.00	409.00	364.00	-32767.00	5.17	-32767.00	-32767.00	-32767.00	-32767.00	-32767.00	-32767.00	-32767.00	87.04	0.00	0.00	0.00	0.00	0.00	0.00	0.00	0.00	-32767.00	-32767.00	-32767.00	-32767.00	-32767.00	9.00
09:42:12	71.00	-32767.00	-32766.00	-32766.00	-32766.00	-32767.00	-32766.00	-32766.00	-32766.00	-32767.00	36.78	5.20	0.00	14.00	761.00	21.00	25.00	0.00	1.12	14.00	20.00	3.10	-32767.00	400.00	368.00	-32767.00	5.16	-32767.00	-32767.00	-32767.00	-32767.00	-32767.00	-32767.00	-32767.00	87.04	0.00	0.00	0.00	0.00	0.00	0.00	0.00	0.00	-32767.00	-32767.00	-32767.00	-32767.00	-32767.00	9.00
09:43:12	71.00	-32767.00	-32766.00	-32766.00	-32766.00	-32766.00	-32766.00	-32766.00	-32766.00	-32766.00	36.76	5.30	0.00	14.00	761.00	20.00	25.00	0.00	1.12	14.00	20.00	1.90	-32767.00	395.00	365.00	-32767.00	5.18	-32767.00	-32767.00	-32767.00	-32767.00	-32767.00	-32767.00	-32767.00	87.04	0.00	0.00	0.00	0.00	0.00	0.00	0.00	0.00	-32767.00	-32767.00	-32767.00	-32767.00	-32767.00	9.00
09:44:12	71.00	-32767.00	-32766.00	-32766.00	-32766.00	-32767.00	-32766.00	-32766.00	-32766.00	-32767.00	36.76	5.20	0.00	14.00	761.00	21.00	25.00	0.00	1.12	14.00	20.00	2.90	-32767.00	399.00	363.00	-32767.00	5.16	-32767.00	-32767.00	-32767.00	-32767.00	-32767.00	-32767.00	-32767.00	87.04	0.00	0.00	0.00	0.00	0.00	0.00	0.00	0.00	-32767.00	-32767.00	-32767.00	-32767.00	-32767.00	9.00
09:45:12	72.00	-32767.00	-32766.00	-32766.00	-32766.00	-32767.00	-32766.00	-32766.00	-32766.00	-32767.00	36.73	5.20	0.00	14.00	761.00	21.00	25.00	0.00	1.12	14.00	20.00	2.60	-32767.00	398.00	371.00	-32767.00	5.20	-32767.00	-32767.00	-32767.00	-32767.00	-32767.00	-32767.00	-32767.00	87.04	0.00	0.00	0.00	0.00	0.00	0.00	0.00	0.00	-32767.00	-32767.00	-32767.00	-32767.00	-32767.00	9.00
09:46:12	72.00	-32767.00	-32766.00	-32766.00	-32766.00	-32767.00	-32766.00	-32766.00	-32766.00	-32767.00	36.71	5.20	0.00	14.00	761.00	21.00	25.00	0.00	1.12	14.00	20.00	2.50	-32767.00	409.00	377.00	-32767.00	5.19	-32767.00	-32767.00	-32767.00	-32767.00	-32767.00	-32767.00	-32767.00	87.04	0.00	0.00	0.00	0.00	0.00	0.00	0.00	0.00	-32767.00	-32767.00	-32767.00	-32767.00	-32767.00	9.00
09:47:12	72.00	-32767.00	-32766.00	-32766.00	-32766.00	-32767.00	-32766.00	-32766.00	-32766.00	-32767.00	36.69	5.30	0.00	14.00	761.00	21.00	25.00	0.00	1.12	14.00	20.00	2.50	-32767.00	410.00	378.00	-32767.00	5.18	-32767.00	-32767.00	-32767.00	-32767.00	-32767.00	-32767.00	-32767.00	87.04	0.00	0.00	0.00	0.00	0.00	0.00	0.00	0.00	-32767.00	-32767.00	-32767.00	-32767.00	-32767.00	9.00
09:48:12	71.00	-32767.00	-32766.00	-32766.00	-32766.00	-32767.00	-32766.00	-32766.00	-32766.00	-32767.00	36.69	5.20	0.00	14.00	761.00	21.00	25.00	0.00	1.12	14.00	20.00	3.30	-32767.00	397.00	366.00	-32767.00	5.15	-32767.00	-32767.00	-32767.00	-32767.00	-32767.00	-32767.00	-32767.00	87.04	0.00	0.00	0.00	0.00	0.00	0.00	0.00	0.00	-32767.00	-32767.00	-32767.00	-32767.00	-32767.00	9.00
09:49:12	72.00	-32767.00	-32766.00	-32766.00	-32766.00	-32767.00	-32766.00	-32766.00	-32766.00	-32767.00	36.66	5.20	0.00	14.00	761.00	21.00	25.00	0.00	1.12	14.00	20.00	2.40	-32767.00	398.00	370.00	-32767.00	5.17	-32767.00	-32767.00	-32767.00	-32767.00	-32767.00	-32767.00	-32767.00	87.04	0.00	0.00	0.00	0.00	0.00	0.00	0.00	0.00	-32767.00	-32767.00	-32767.00	-32767.00	-32767.00	9.00
09:50:12	71.00	-32767.00	-32766.00	-32766.00	-32766.00	-32767.00	-32766.00	-32766.00	-32766.00	-32767.00	36.66	5.20	0.00	14.00	761.00	21.00	25.00	0.00	1.12	14.00	20.00	2.30	-32767.00	396.00	367.00	-32767.00	5.18	-32767.00	-32767.00	-32767.00	-32767.00	-32767.00	-32767.00	-32767.00	87.04	0.00	0.00	0.00	0.00	0.00	0.00	0.00	0.00	-32767.00	-32767.00	-32767.00	-32767.00	-32767.00	9.00
09:51:12	71.00	-32767.00	-32766.00	-32766.00	-32766.00	-32767.00	-32766.00	-32766.00	-32766.00	-32767.00	36.64	5.20	0.00	14.00	761.00	21.00	25.00	0.00	1.12	14.00	20.00	2.70	-32767.00	405.00	369.00	-32767.00	5.18	-32767.00	-32767.00	-32767.00	-32767.00	-32767.00	-32767.00	-32767.00	87.04	0.00	0.00	0.00	0.00	0.00	0.00	0.00	0.00	-32767.00	-32767.00	-32767.00	-32767.00	-32767.00	9.00
09:52:12	71.00	-32767.00	-32766.00	-32766.00	-32766.00	-32767.00	-32766.00	-32766.00	-32766.00	-32767.00	36.64	5.20	0.00	14.00	761.00	21.00	25.00	0.00	1.12	14.00	20.00	2.60	-32767.00	399.00	362.00	-32767.00	5.17	-32767.00	-32767.00	-32767.00	-32767.00	-32767.00	-32767.00	-32767.00	87.04	0.00	0.00	0.00	0.00	0.00	0.00	0.00	0.00	-32767.00	-32767.00	-32767.00	-32767.00	-32767.00	9.00
09:53:12	71.00	-32767.00	-32766.00	-32766.00	-32766.00	-32767.00	-32766.00	-32766.00	-32766.00	-32767.00	36.62	5.20	0.00	14.00	761.00	21.00	-32767.00	0.00	1.12	14.00	20.00	2.70	-32767.00	402.00	366.00	-32767.00	5.15	-32767.00	-32767.00	-32767.00	-32767.00	-32767.00	-32767.00	-32767.00	87.04	0.00	0.00	0.00	0.00	0.00	0.00	0.00	0.00	-32767.00	-32767.00	-32767.00	-32767.00	-32767.00	9.00
09:54:12	71.00	-32767.00	-32766.00	-32766.00	-32766.00	-32767.00	-32766.00	-32766.00	-32766.00	-32767.00	36.60	5.20	0.00	14.00	761.00	21.00	25.00	0.00	1.12	14.00	20.00	2.60	-32767.00	399.00	364.00	-32767.00	5.15	-32767.00	-32767.00	-32767.00	-32767.00	-32767.00	-32767.00	-32767.00	87.04	0.00	0.00	0.00	0.00	0.00	0.00	0.00	0.00	-32767.00	-32767.00	-32767.00	-32767.00	-32767.00	9.00
09:55:12	71.00	-32767.00	-32766.00	-32766.00	-32766.00	-32767.00	-32766.00	-32766.00	-32766.00	-32767.00	36.51	5.20	0.00	14.00	761.00	21.00	25.00	0.00	1.12	14.00	20.00	2.70	-32767.00	395.00	364.00	-32767.00	5.14	-32767.00	-32767.00	-32767.00	-32767.00	-32767.00	-32767.00	-32767.00	87.04	0.00	0.00	0.00	0.00	0.00	0.00	0.00	0.00	-32767.00	-32767.00	-32767.00	-32767.00	-32767.00	9.00
09:56:12	71.00	-32767.00	-32766.00	-32766.00	-32766.00	-32767.00	-32766.00	-32766.00	-32766.00	-32767.00	36.51	5.20	0.00	14.00	761.00	21.00	25.00	0.00	1.12	14.00	20.00	3.30	-32767.00	404.00	373.00	-32767.00	5.15	-32767.00	-32767.00	-32767.00	-32767.00	-32767.00	-32767.00	-32767.00	87.04	0.00	0.00	0.00	0.00	0.00	0.00	0.00	0.00	-32767.00	-32767.00	-32767.00	-32767.00	-32767.00	9.00
09:57:12	71.00	-32767.00	-32766.00	-32766.00	-32766.00	-32767.00	-32766.00	-32766.00	-32766.00	-32767.00	36.51	5.10	0.00	14.00	761.00	21.00	25.00	0.00	1.12	14.00	20.00	3.30	-32767.00	404.00	370.00	-32767.00	5.15	-32767.00	-32767.00	-32767.00	-32767.00	-32767.00	-32767.00	-32767.00	87.04	0.00	0.00	0.00	0.00	0.00	0.00	0.00	0.00	-32767.00	-32767.00	-32767.00	-32767.00	-32767.00	9.00
09:58:12	71.00	-32767.00	-32766.00	-32766.00	-32766.00	-32767.00	-32766.00	-32766.00	-32766.00	-32767.00	36.51	5.20	0.00	14.00	761.00	21.00	25.00	0.00	1.12	14.00	20.00	2.00	-32767.00	398.00	365.00	-32767.00	5.17	-32767.00	-32767.00	-32767.00	-32767.00	-32767.00	-32767.00	-32767.00	87.04	0.00	0.00	0.00	0.00	0.00	0.00	0.00	0.00	-32767.00	-32767.00	-32767.00	-32767.00	-32767.00	9.00
09:59:12	71.00	-32767.00	-32766.00	-32766.00	-32766.00	-32767.00	-32766.00	-32766.00	-32766.00	-32767.00	36.51	5.10	0.00	14.00	761.00	21.00	25.00	0.00	1.12	14.00	20.00	2.40	-32767.00	403.00	369.00	-32767.00	5.17	-32767.00	-32767.00	-32767.00	-32767.00	-32767.00	-32767.00	-32767.00	87.04	0.00	0.00	0.00	0.00	0.00	0.00	0.00	0.00	-32767.00	-32767.00	-32767.00	-32767.00	-32767.00	9.00
10:00:12	70.00	-32767.00	-32766.00	-32766.00	-32766.00	-32767.00	-32766.00	-32766.00	-32766.00	-32767.00	36.51	5.10	0.00	14.00	761.00	21.00	25.00	0.00	1.12	14.00	20.00	3.20	-32767.00	399.00	367.00	-32767.00	5.15	-32767.00	-32767.00	-32767.00	-32767.00	-32767.00	-32767.00	-32767.00	87.04	0.00	0.00	0.00	0.00	0.00	0.00	0.00	0.00	-32767.00	-32767.00	-32767.00	-32767.00	-32767.00	9.00
10:01:12	70.00	-32767.00	-32766.00	-32766.00	-32766.00	-32767.00	-32766.00	-32766.00	-32766.00	-32767.00	36.51	5.10	0.00	14.00	761.00	21.00	25.00	0.00	1.12	14.00	20.00	2.50	-32767.00	400.00	371.00	-32767.00	5.18	-32767.00	-32767.00	-32767.00	-32767.00	-32767.00	-32767.00	-32767.00	87.04	0.00	0.00	0.00	0.00	0.00	0.00	0.00	0.00	-32767.00	-32767.00	-32767.00	-32767.00	-32767.00	9.00
10:02:12	70.00	-32767.00	-32766.00	-32766.00	-32766.00	-32767.00	-32766.00	-32766.00	-32766.00	-32767.00	36.49	5.10	0.00	14.00	761.00	21.00	25.00	0.00	1.12	14.00	20.00	2.40	-32767.00	407.00	371.00	-32767.00	5.15	-32767.00	-32767.00	-32767.00	-32767.00	-32767.00	-32767.00	-32767.00	87.04	0.00	0.00	0.00	0.00	0.00	0.00	0.00	0.00	-32767.00	-32767.00	-32767.00	-32767.00	-32767.00	9.00
10:03:12	70.00	-32767.00	-32766.00	-32766.00	-32766.00	-32767.00	-32766.00	-32766.00	-32766.00	-32767.00	36.49	5.10	0.00	14.00	761.00	21.00	25.00	0.00	1.12	14.00	21.00	2.00	-32767.00	402.00	377.00	-32767.00	5.14	-32767.00	-32767.00	-32767.00	-32767.00	-32767.00	-32767.00	-32767.00	87.04	0.00	0.00	0.00	0.00	0.00	0.00	0.00	0.00	-32767.00	-32767.00	-32767.00	-32767.00	-32767.00	9.00
10:04:12	70.00	-32767.00	-32766.00	-32766.00	-32766.00	-32767.00	-32766.00	-32766.00	-32766.00	-32767.00	36.46	5.10	0.00	14.00	761.00	21.00	25.00	0.00	1.12	14.00	20.00	2.80	-32767.00	401.00	368.00	-32767.00	5.16	-32767.00	-32767.00	-32767.00	-32767.00	-32767.00	-32767.00	-32767.00	87.04	0.00	0.00	0.00	0.00	0.00	0.00	0.00	0.00	-32767.00	-32767.00	-32767.00	-32767.00	-32767.00	9.00
10:05:12	70.00	-32767.00	-32766.00	-32766.00	-32766.00	-32767.00	-32766.00	-32766.00	-32766.00	-32767.00	36.44	5.10	0.00	14.00	761.00	21.00	25.00	0.00	1.12	14.00	20.00	2.20	-32767.00	402.00	370.00	-32767.00	5.15	-32767.00	-32767.00	-32767.00	-32767.00	-32767.00	-32767.00	-32767.00	87.04	0.00	0.00	0.00	0.00	0.00	0.00	0.00	0.00	-32767.00	-32767.00	-32767.00	-32767.00	-32767.00	9.00
10:06:12	70.00	-32767.00	-32766.00	-32766.00	-32766.00	-32767.00	-32766.00	-32766.00	-32766.00	-32767.00	36.44	5.10	0.00	14.00	761.00	21.00	25.00	0.00	1.12	14.00	20.00	2.50	-32767.00	397.00	360.00	-32767.00	5.14	-32767.00	-32767.00	-32767.00	-32767.00	-32767.00	-32767.00	-32767.00	87.04	0.00	0.00	0.00	0.00	0.00	0.00	0.00	0.00	-32767.00	-32767.00	-32767.00	-32767.00	-32767.00	9.00
10:07:12	75.00	-32767.00	-32766.00	-32766.00	-32766.00	-32767.00	-32766.00	-32766.00	-32766.00	-32767.00	36.44	5.20	0.00	14.00	761.00	21.00	25.00	0.00	1.12	14.00	20.00	2.40	-32767.00	398.00	372.00	-32767.00	5.12	-32767.00	-32767.00	-32767.00	-32767.00	-32767.00	-32767.00	-32767.00	87.04	0.00	0.00	0.00	0.00	0.00	0.00	0.00	0.00	-32767.00	-32767.00	-32767.00	-32767.00	-32767.00	9.00
10:08:12	77.00	-32767.00	-32766.00	-32766.00	-32766.00	-32767.00	-32766.00	-32766.00	-32766.00	-32767.00	36.42	5.20	0.00	14.00	761.00	21.00	25.00	0.00	1.12	14.00	20.00	2.40	-32767.00	404.00	375.00	-32767.00	5.13	-32767.00	-32767.00	-32767.00	-32767.00	-32767.00	-32767.00	-32767.00	87.04	0.00	0.00	0.00	0.00	0.00	0.00	0.00	0.00	-32767.00	-32767.00	-32767.00	-32767.00	-32767.00	9.00
10:09:12	78.00	-32767.00	-32766.00	-32766.00	-32766.00	-32767.00	-32766.00	-32766.00	-32766.00	-32767.00	36.42	5.10	0.00	14.00	761.00	21.00	25.00	0.00	1.12	14.00	20.00	2.40	-32767.00	400.00	369.00	-32767.00	5.14	-32767.00	-32767.00	-32767.00	-32767.00	-32767.00	-32767.00	-32767.00	87.04	0.00	0.00	0.00	0.00	0.00	0.00	0.00	0.00	-32767.00	-32767.00	-32767.00	-32767.00	-32767.00	9.00
10:10:12	79.00	-32767.00	-32766.00	-32766.00	-32766.00	-32767.00	-32766.00	-32766.00	-32766.00	-32767.00	36.37	5.10	0.00	14.00	761.00	21.00	25.00	0.00	1.12	14.00	20.00	2.30	-32767.00	405.00	372.00	-32767.00	5.13	-32767.00	-32767.00	-32767.00	-32767.00	-32767.00	-32767.00	-32767.00	87.04	0.00	0.00	0.00	0.00	0.00	0.00	0.00	0.00	-32767.00	-32767.00	-32767.00	-32767.00	-32767.00	9.00
10:11:12	79.00	-32767.00	-32766.00	-32766.00	-32766.00	-32767.00	-32766.00	-32766.00	-32766.00	-32767.00	36.35	5.10	0.00	14.00	761.00	21.00	25.00	0.00	1.12	14.00	20.00	3.10	-32767.00	407.00	362.00	-32767.00	5.13	-32767.00	-32767.00	-32767.00	-32767.00	-32767.00	-32767.00	-32767.00	87.04	0.00	0.00	0.00	0.00	0.00	0.00	0.00	0.00	-32767.00	-32767.00	-32767.00	-32767.00	-32767.00	9.00
10:12:12	80.00	-32767.00	-32766.00	-32766.00	-32766.00	-32767.00	-32766.00	-32766.00	-32766.00	-32767.00	36.33	5.10	0.00	14.00	761.00	21.00	25.00	0.00	1.12	14.00	20.00	2.70	-32767.00	404.00	372.00	-32767.00	5.12	-32767.00	-32767.00	-32767.00	-32767.00	-32767.00	-32767.00	-32767.00	87.04	0.00	0.00	0.00	0.00	0.00	0.00	0.00	0.00	-32767.00	-32767.00	-32767.00	-32767.00	-32767.00	9.00
10:13:12	81.00	-32767.00	-32766.00	-32766.00	-32766.00	-32767.00	-32766.00	-32766.00	-32766.00	-32767.00	36.28	5.10	0.00	14.00	761.00	21.00	25.00	0.00	1.12	14.00	20.00	2.30	-32767.00	399.00	366.00	-32767.00	5.14	-32767.00	-32767.00	-32767.00	-32767.00	-32767.00	-32767.00	-32767.00	87.04	0.00	0.00	0.00	0.00	0.00	0.00	0.00	0.00	-32767.00	-32767.00	-32767.00	-32767.00	-32767.00	9.00
10:14:12	82.00	-32767.00	-32766.00	-32766.00	-32766.00	-32767.00	-32766.00	-32766.00	-32766.00	-32767.00	36.26	5.10	0.00	14.00	761.00	21.00	25.00	0.00	1.12	14.00	20.00	3.10	-32767.00	403.00	365.00	-32767.00	5.11	-32767.00	-32767.00	-32767.00	-32767.00	-32767.00	-32767.00	-32767.00	87.04	0.00	0.00	0.00	0.00	0.00	0.00	0.00	0.00	-32767.00	-32767.00	-32767.00	-32767.00	-32767.00	9.00
10:15:12	82.00	-32767.00	-32766.00	-32766.00	-32766.00	-32767.00	-32766.00	-32766.00	-32766.00	-32767.00	36.21	5.10	0.00	14.00	761.00	21.00	25.00	0.00	1.12	14.00	20.00	2.40	-32767.00	388.00	362.00	-32767.00	5.13	-32767.00	-32767.00	-32767.00	-32767.00	-32767.00	-32767.00	-32767.00	87.04	0.00	0.00	0.00	0.00	0.00	0.00	0.00	0.00	-32767.00	-32767.00	-32767.00	-32767.00	-32767.00	9.00
10:16:12	82.00	-32767.00	-32766.00	-32766.00	-32766.00	-32767.00	-32766.00	-32766.00	-32766.00	-32767.00	36.10	5.10	0.00	14.00	761.00	21.00	25.00	0.00	1.12	14.00	20.00	2.10	-32767.00	418.00	339.00	-32767.00	5.12	-32767.00	-32767.00	-32767.00	-32767.00	-32767.00	-32767.00	-32767.00	87.04	0.00	0.00	0.00	0.00	0.00	0.00	0.00	0.00	-32767.00	-32767.00	-32767.00	-32767.00	-32767.00	9.00
10:17:12	82.00	-32767.00	-32766.00	-32766.00	-32766.00	-32767.00	-32766.00	-32766.00	-32766.00	-32767.00	35.86	5.10	0.00	14.00	761.00	21.00	25.00	0.00	1.12	14.00	20.00	2.80	-32767.00	406.00	360.00	-32767.00	5.09	-32767.00	-32767.00	-32767.00	-32767.00	-32767.00	-32767.00	-32767.00	87.04	0.00	0.00	0.00	0.00	0.00	0.00	0.00	0.00	-32767.00	-32767.00	-32767.00	-32767.00	-32767.00	9.00
10:18:12	83.00	-32767.00	-32766.00	-32766.00	-32766.00	-32767.00	-32766.00	-32766.00	-32766.00	-32767.00	35.79	5.10	0.00	14.00	761.00	21.00	25.00	0.00	1.12	14.00	20.00	2.30	-32767.00	400.00	359.00	-32767.00	5.12	-32767.00	-32767.00	-32767.00	-32767.00	-32767.00	-32767.00	-32767.00	87.04	0.00	0.00	0.00	0.00	0.00	0.00	0.00	0.00	-32767.00	-32767.00	-32767.00	-32767.00	-32767.00	9.00
10:19:12	83.00	-32767.00	-32766.00	-32766.00	-32766.00	-32767.00	-32766.00	-32766.00	-32766.00	-32767.00	35.73	5.00	0.00	14.00	761.00	21.00	25.00	0.00	1.12	14.00	21.00	2.00	-32767.00	435.00	400.00	-32767.00	5.19	-32767.00	-32767.00	-32767.00	-32767.00	-32767.00	-32767.00	-32767.00	87.04	0.00	0.00	0.00	0.00	0.00	0.00	0.00	0.00	-32767.00	-32767.00	-32767.00	-32767.00	-32767.00	9.00
10:20:12	84.00	-32767.00	-32766.00	-32766.00	-32766.00	-32767.00	-32766.00	-32766.00	-32766.00	-32767.00	35.62	5.30	0.00	14.00	761.00	20.00	25.00	0.00	1.17	14.00	21.00	3.40	-32767.00	370.00	356.00	-32767.00	5.01	-32767.00	-32767.00	-32767.00	-32767.00	-32767.00	-32767.00	-32767.00	87.04	0.00	0.00	0.00	0.00	0.00	0.00	0.00	0.00	-32767.00	-32767.00	-32767.00	-32767.00	-32767.00	9.00
10:21:12	85.00	-32767.00	-32766.00	-32766.00	-32766.00	-32767.00	-32766.00	-32766.00	-32766.00	-32767.00	35.53	5.20	0.00	14.00	761.00	21.00	25.00	0.00	1.12	14.00	20.00	3.00	-32767.00	409.00	367.00	-32767.00	5.17	-32767.00	-32767.00	-32767.00	-32767.00	-32767.00	-32767.00	-32767.00	87.04	0.00	0.00	0.00	0.00	0.00	0.00	0.00	0.00	-32767.00	-32767.00	-32767.00	-32767.00	-32767.00	9.00
10:22:12	85.00	-32767.00	-32766.00	-32766.00	-32766.00	-32767.00	-32766.00	-32766.00	-32766.00	-32767.00	35.51	5.20	0.00	14.00	761.00	21.00	25.00	0.00	1.12	14.00	20.00	3.10	-32767.00	394.00	371.00	-32767.00	5.11	-32767.00	-32767.00	-32767.00	-32767.00	-32767.00	-32767.00	-32767.00	87.04	0.00	0.00	0.00	0.00	0.00	0.00	0.00	0.00	-32767.00	-32767.00	-32767.00	-32767.00	-32767.00	9.00
10:24:11	86.00	-32767.00	-32766.00	-32766.00	-32766.00	-32767.00	-32766.00	-32766.00	-32766.00	-32767.00	35.38	5.20	0.00	14.00	761.00	21.00	25.00	0.00	1.17	14.00	20.00	2.40	-32767.00	394.00	370.00	-32767.00	5.09	-32767.00	-32767.00	-32767.00	-32767.00	-32767.00	-32767.00	-32767.00	87.04	0.00	0.00	0.00	0.00	0.00	0.00	0.00	0.00	-32767.00	-32767.00	-32767.00	-32767.00	-32767.00	9.00
10:25:11	86.00	-32767.00	-32766.00	-32766.00	-32766.00	-32767.00	-32766.00	-32766.00	-32766.00	-32767.00	34.93	5.20	0.00	14.00	761.00	21.00	25.00	0.00	1.17	14.00	20.00	3.30	-32767.00	399.00	358.00	-32767.00	5.09	-32767.00	-32767.00	-32767.00	-32767.00	-32767.00	-32767.00	-32767.00	87.04	0.00	0.00	0.00	0.00	0.00	0.00	0.00	0.00	-32767.00	-32767.00	-32767.00	-32767.00	-32767.00	9.00
10:26:11	86.00	-32767.00	-32766.00	-32766.00	-32766.00	-32767.00	-32766.00	-32766.00	-32766.00	-32767.00	34.55	5.20	0.00	14.00	761.00	21.00	25.00	0.00	1.17	14.00	20.00	3.00	-32767.00	405.00	353.00	-32767.00	5.11	-32767.00	-32767.00	-32767.00	-32767.00	-32767.00	-32767.00	-32767.00	87.04	0.00	0.00	0.00	0.00	0.00	0.00	0.00	0.00	-32767.00	-32767.00	-32767.00	-32767.00	-32767.00	9.00
10:27:11	86.00	-32767.00	-32766.00	-32766.00	-32766.00	-32767.00	-32766.00	-32766.00	-32766.00	-32767.00	34.34	5.10	0.00	14.00	761.00	21.00	25.00	0.00	1.17	14.00	20.00	3.00	-32767.00	400.00	362.00	-32767.00	5.09	-32767.00	-32767.00	-32767.00	-32767.00	-32767.00	-32767.00	-32767.00	87.04	0.00	0.00	0.00	0.00	0.00	0.00	0.00	0.00	-32767.00	-32767.00	-32767.00	-32767.00	-32767.00	9.00
10:28:11	88.00	-32767.00	-32766.00	-32766.00	-32766.00	-32767.00	-32766.00	-32766.00	-32766.00	-32767.00	34.28	5.10	0.00	14.00	761.00	21.00	25.00	0.00	1.17	14.00	20.00	3.00	-32767.00	397.00	363.00	-32767.00	5.08	-32767.00	-32767.00	-32767.00	-32767.00	-32767.00	-32767.00	-32767.00	87.04	0.00	0.00	0.00	0.00	0.00	0.00	0.00	0.00	-32767.00	-32767.00	-32767.00	-32767.00	-32767.00	9.00
10:29:11	88.00	-32767.00	-32766.00	-32766.00	-32766.00	-32767.00	-32766.00	-32766.00	-32766.00	-32767.00	33.80	5.10	0.00	14.00	761.00	20.00	25.00	0.00	1.17	14.00	20.00	2.40	-32767.00	391.00	364.00	-32767.00	5.09	-32767.00	-32767.00	-32767.00	-32767.00	-32767.00	-32767.00	-32767.00	87.04	0.00	0.00	0.00	0.00	0.00	0.00	0.00	0.00	-32767.00	-32767.00	-32767.00	-32767.00	-32767.00	9.00
10:30:11	88.00	-32767.00	-32766.00	-32766.00	-32766.00	-32767.00	-32766.00	-32766.00	-32766.00	-32767.00	33.58	5.10	0.00	14.00	761.00	21.00	25.00	0.00	1.17	14.00	20.00	3.10	-32767.00	398.00	357.00	-32767.00	5.09	-32767.00	-32767.00	-32767.00	-32767.00	-32767.00	-32767.00	-32767.00	87.04	0.00	0.00	0.00	0.00	0.00	0.00	0.00	0.00	-32767.00	-32767.00	-32767.00	-32767.00	-32767.00	9.00
10:31:11	88.00	-32767.00	-32766.00	-32766.00	-32766.00	-32767.00	-32766.00	-32766.00	-32766.00	-32767.00	33.23	5.10	0.00	14.00	761.00	21.00	25.00	0.00	1.17	14.00	20.00	3.10	-32767.00	395.00	354.00	-32767.00	5.08	-32767.00	-32767.00	-32767.00	-32767.00	-32767.00	-32767.00	-32767.00	87.04	0.00	0.00	0.00	0.00	0.00	0.00	0.00	0.00	-32767.00	-32767.00	-32767.00	-32767.00	-32767.00	9.00
10:32:11	89.00	-32767.00	-32766.00	-32766.00	-32766.00	-32767.00	-32766.00	-32766.00	-32766.00	-32767.00	32.96	5.10	0.00	14.00	761.00	21.00	25.00	0.00	1.17	14.00	20.00	2.30	-32767.00	408.00	367.00	-32767.00	5.09	-32767.00	-32767.00	-32767.00	-32767.00	-32767.00	-32767.00	-32767.00	87.04	0.00	0.00	0.00	0.00	0.00	0.00	0.00	0.00	-32767.00	-32767.00	-32767.00	-32767.00	-32767.00	9.00
10:33:11	90.00	-32767.00	-32766.00	-32766.00	-32766.00	-32767.00	-32766.00	-32766.00	-32766.00	-32767.00	31.36	5.10	0.00	14.00	761.00	21.00	25.00	0.00	1.17	14.00	20.00	3.10	-32767.00	404.00	360.00	-32767.00	5.08	-32767.00	-32767.00	-32767.00	-32767.00	-32767.00	-32767.00	-32767.00	87.04	0.00	0.00	0.00	0.00	0.00	0.00	0.00	0.00	-32767.00	-32767.00	-32767.00	-32767.00	-32767.00	9.00
10:34:11	92.00	-32767.00	-32766.00	-32766.00	-32766.00	-32766.00	-32766.00	-32766.00	-32766.00	-32766.00	28.38	5.10	0.00	14.00	761.00	21.00	25.00	0.00	1.17	14.00	20.00	2.20	-32767.00	407.00	361.00	-32767.00	5.09	-32767.00	-32767.00	-32767.00	-32767.00	-32767.00	-32767.00	-32767.00	87.04	0.00	0.00	0.00	0.00	0.00	0.00	0.00	0.00	-32767.00	-32767.00	-32767.00	-32767.00	-32767.00	9.00
10:35:11	91.00	-32767.00	-32766.00	-32766.00	-32766.00	-32767.00	-32766.00	-32766.00	-32766.00	-32767.00	27.81	5.10	0.00	14.00	761.00	21.00	25.00	0.00	1.17	14.00	20.00	3.10	-32767.00	404.00	362.00	-32767.00	5.08	-32767.00	-32767.00	-32767.00	-32767.00	-32767.00	-32767.00	-32767.00	87.04	0.00	0.00	0.00	0.00	0.00	0.00	0.00	0.00	-32767.00	-32767.00	-32767.00	-32767.00	-32767.00	9.00
10:36:11	91.00	-32767.00	-32766.00	-32766.00	-32766.00	-32767.00	-32766.00	-32766.00	-32766.00	-32767.00	31.63	5.10	0.00	14.00	761.00	21.00	25.00	0.00	1.17	14.00	20.00	2.10	-32767.00	406.00	366.00	-32767.00	5.10	-32767.00	-32767.00	-32767.00	-32767.00	-32767.00	-32767.00	-32767.00	87.04	0.00	0.00	0.00	0.00	0.00	0.00	0.00	0.00	-32767.00	-32767.00	-32767.00	-32767.00	-32767.00	9.00
10:37:11	91.00	-32767.00	-32766.00	-32766.00	-32766.00	-32767.00	-32766.00	-32766.00	-32766.00	-32767.00	36.31	5.10	0.00	14.00	761.00	21.00	25.00	0.00	1.17	14.00	20.00	2.00	-32767.00	396.00	367.00	-32767.00	5.10	-32767.00	-32767.00	-32767.00	-32767.00	-32767.00	-32767.00	-32767.00	87.04	0.00	0.00	0.00	0.00	0.00	0.00	0.00	0.00	-32767.00	-32767.00	-32767.00	-32767.00	-32767.00	9.00
10:38:11	91.00	-32767.00	-32766.00	-32766.00	-32766.00	-32767.00	-32766.00	-32766.00	-32766.00	-32767.00	36.49	5.10	0.00	14.00	761.00	21.00	25.00	0.00	1.17	14.00	20.00	3.10	-32767.00	403.00	362.00	-32767.00	5.10	-32767.00	-32767.00	-32767.00	-32767.00	-32767.00	-32767.00	-32767.00	87.04	0.00	0.00	0.00	0.00	0.00	0.00	0.00	0.00	-32767.00	-32767.00	-32767.00	-32767.00	-32767.00	9.00
10:39:11	91.00	-32767.00	-32766.00	-32766.00	-32766.00	-32767.00	-32766.00	-32766.00	-32766.00	-32767.00	36.53	5.10	0.00	14.00	761.00	21.00	25.00	0.00	1.17	14.00	19.00	1.60	-32767.00	401.00	363.00	-32767.00	5.13	-32767.00	-32767.00	-32767.00	-32767.00	-32767.00	-32767.00	-32767.00	87.04	0.00	0.00	0.00	0.00	0.00	0.00	0.00	0.00	-32767.00	-32767.00	-32767.00	-32767.00	-32767.00	8.00
10:40:11	91.00	-32767.00	-32766.00	-32766.00	-32766.00	-32767.00	-32766.00	-32766.00	-32766.00	-32767.00	36.55	5.10	0.00	14.00	761.00	21.00	25.00	0.00	1.17	14.00	19.00	2.30	-32767.00	398.00	364.00	-32767.00	5.08	-32767.00	-32767.00	-32767.00	-32767.00	-32767.00	-32767.00	-32767.00	87.04	0.00	0.00	0.00	0.00	0.00	0.00	0.00	0.00	-32767.00	-32767.00	-32767.00	-32767.00	-32767.00	8.00
10:41:11	91.00	-32767.00	-32766.00	-32766.00	-32766.00	-32767.00	-32766.00	-32766.00	-32766.00	-32767.00	36.57	5.10	0.00	14.00	761.00	21.00	25.00	0.00	1.17	14.00	19.00	2.30	-32767.00	400.00	364.00	-32767.00	5.09	-32767.00	-32767.00	-32767.00	-32767.00	-32767.00	-32767.00	-32767.00	87.04	0.00	0.00	0.00	0.00	0.00	0.00	0.00	0.00	-32767.00	-32767.00	-32767.00	-32767.00	-32767.00	8.00
10:42:11	91.00	-32767.00	-32766.00	-32766.00	-32766.00	-32767.00	-32766.00	-32766.00	-32766.00	-32767.00	36.57	5.20	0.00	14.00	761.00	21.00	25.00	0.00	1.17	14.00	21.00	1.60	-32767.00	389.00	344.00	-32767.00	5.04	-32767.00	-32767.00	-32767.00	-32767.00	-32767.00	-32767.00	-32767.00	87.04	0.00	0.00	0.00	0.00	0.00	0.00	0.00	0.00	-32767.00	-32767.00	-32767.00	-32767.00	-32767.00	9.00
10:43:11	91.00	-32767.00	-32766.00	-32766.00	-32766.00	-32767.00	-32766.00	-32766.00	-32766.00	-32767.00	36.55	5.10	0.00	14.00	761.00	21.00	25.00	0.00	1.17	14.00	20.00	2.20	-32767.00	399.00	363.00	-32767.00	5.13	-32767.00	-32767.00	-32767.00	-32767.00	-32767.00	-32767.00	-32767.00	87.04	0.00	0.00	0.00	0.00	0.00	0.00	0.00	0.00	-32767.00	-32767.00	-32767.00	-32767.00	-32767.00	8.00
10:44:11	91.00	-32767.00	-32766.00	-32766.00	-32766.00	-32767.00	-32766.00	-32766.00	-32766.00	-32767.00	36.55	5.00	0.00	14.00	761.00	21.00	25.00	0.00	1.17	14.00	20.00	2.70	-32767.00	395.00	369.00	-32767.00	5.10	-32767.00	-32767.00	-32767.00	-32767.00	-32767.00	-32767.00	-32767.00	87.04	0.00	0.00	0.00	0.00	0.00	0.00	0.00	0.00	-32767.00	-32767.00	-32767.00	-32767.00	-32767.00	9.00
10:45:11	92.00	-32767.00	-32766.00	-32766.00	-32766.00	-32767.00	-32766.00	-32766.00	-32766.00	-32767.00	36.55	5.00	0.00	14.00	761.00	21.00	25.00	0.00	1.17	14.00	20.00	2.30	-32767.00	404.00	369.00	-32767.00	5.12	-32767.00	-32767.00	-32767.00	-32767.00	-32767.00	-32767.00	-32767.00	87.04	0.00	0.00	0.00	0.00	0.00	0.00	0.00	0.00	-32767.00	-32767.00	-32767.00	-32767.00	-32767.00	9.00
10:46:11	92.00	-32767.00	-32766.00	-32766.00	-32766.00	-32767.00	-32766.00	-32766.00	-32766.00	-32767.00	36.55	5.10	0.00	14.00	763.00	21.00	25.00	0.00	1.17	14.00	20.00	2.10	-32767.00	399.00	363.00	-32767.00	5.10	-32767.00	-32767.00	-32767.00	-32767.00	-32767.00	-32767.00	-32767.00	87.04	0.00	0.00	0.00	0.00	0.00	0.00	0.00	0.00	-32767.00	-32767.00	-32767.00	-32767.00	-32767.00	9.00
10:47:11	92.00	-32767.00	-32766.00	-32766.00	-32766.00	-32767.00	-1.95	-2.14	-2.07	0.00	36.55	5.10	0.00	14.00	763.00	21.00	25.00	0.00	1.17	14.00	20.00	2.10	-32767.00	407.00	368.00	-32767.00	5.09	-32767.00	-32767.00	-32767.00	-32767.00	-32767.00	-32767.00	-32767.00	87.04	0.00	0.00	0.00	0.00	0.00	0.00	0.00	0.00	-32767.00	-32767.00	-32767.00	-32767.00	-32767.00	9.00
10:48:11	92.00	-32767.00	-32766.00	-32766.00	-32766.00	-32767.00	0.32	0.19	0.25	0.00	36.53	5.10	0.00	14.00	763.00	21.00	25.00	0.00	1.17	14.00	20.00	2.30	-32767.00	400.00	364.00	-32767.00	5.10	-32767.00	-32767.00	-32767.00	-32767.00	-32767.00	-32767.00	-32767.00	87.04	0.00	0.00	0.00	0.00	0.00	0.00	0.00	0.00	-32767.00	-32767.00	-32767.00	-32767.00	-32767.00	9.00
10:49:11	92.00	-32767.00	-32766.00	-32766.00	-32766.00	-32767.00	0.64	-0.40	0.23	0.00	36.53	5.10	0.00	14.00	763.00	21.00	25.00	0.00	1.17	14.00	20.00	2.10	-32767.00	402.00	365.00	-32767.00	5.09	-32767.00	-32767.00	-32767.00	-32767.00	-32767.00	-32767.00	-32767.00	87.04	0.00	0.00	0.00	0.00	0.00	0.00	0.00	0.00	-32767.00	-32767.00	-32767.00	-32767.00	-32767.00	9.00
10:50:11	92.00	-32767.00	-32766.00	-32766.00	-32766.00	-32767.00	0.23	0.19	0.21	0.00	36.53	5.10	0.00	14.00	763.00	21.00	25.00	0.00	1.17	14.00	19.00	2.30	-32767.00	401.00	365.00	-32767.00	5.09	-32767.00	-32767.00	-32767.00	-32767.00	-32767.00	-32767.00	-32767.00	87.04	0.00	0.00	0.00	0.00	0.00	0.00	0.00	0.00	-32767.00	-32767.00	-32767.00	-32767.00	-32767.00	8.00
10:51:11	92.00	-32767.00	7.17	5.62	6.81	-32764.00	-32766.00	-32766.00	-32766.00	-32767.00	36.51	5.10	0.00	14.00	763.00	21.00	25.00	0.00	1.17	14.00	19.00	2.20	-32767.00	399.00	364.00	-32767.00	5.09	-32767.00	-32767.00	-32767.00	-32767.00	-32767.00	-32767.00	-32767.00	87.04	0.00	0.00	0.00	0.00	0.00	0.00	0.00	0.00	-32767.00	-32767.00	-32767.00	-32767.00	-32767.00	8.00
10:52:11	93.00	-32767.00	97.07	64.68	79.68	93.00	-32766.00	-32766.00	-32766.00	-32767.00	36.51	5.10	0.00	14.00	763.00	21.00	25.00	0.00	1.17	14.00	20.00	1.70	-32767.00	398.00	367.00	-32767.00	5.10	-32767.00	-32767.00	-32767.00	-32767.00	-32767.00	-32767.00	-32767.00	87.04	0.00	0.00	0.00	0.00	0.00	0.00	0.00	0.00	-32767.00	-32767.00	-32767.00	-32767.00	-32767.00	9.00
10:53:11	93.00	-32767.00	100.91	88.49	98.76	0.00	-32766.00	-32766.00	-32766.00	-32767.00	36.51	5.10	0.00	14.00	763.00	21.00	25.00	0.00	1.17	14.00	20.00	2.20	-32767.00	403.00	365.00	-32767.00	5.09	-32767.00	-32767.00	-32767.00	-32767.00	-32767.00	-32767.00	-32767.00	87.04	0.00	0.00	0.00	0.00	0.00	0.00	0.00	0.00	-32767.00	-32767.00	-32767.00	-32767.00	-32767.00	8.00
10:54:11	93.00	-32767.00	103.14	94.06	99.80	92.00	-32766.00	-32766.00	-32766.00	-32767.00	36.51	5.10	0.00	14.00	763.00	21.00	25.00	0.00	1.17	14.00	20.00	2.30	-32767.00	398.00	364.00	-32767.00	5.07	-32767.00	-32767.00	-32767.00	-32767.00	-32767.00	-32767.00	-32767.00	87.04	0.00	0.00	0.00	0.00	0.00	0.00	0.00	0.00	-32767.00	-32767.00	-32767.00	-32767.00	-32767.00	9.00
10:55:11	94.00	-32767.00	100.32	89.75	96.23	94.00	-32766.00	-32766.00	-32766.00	-32767.00	36.49	5.10	0.00	14.00	763.00	21.00	25.00	0.00	1.17	14.00	20.00	2.30	-32767.00	400.00	363.00	-32767.00	5.09	-32767.00	-32767.00	-32767.00	-32767.00	-32767.00	-32767.00	-32767.00	87.04	0.00	0.00	0.00	0.00	0.00	0.00	0.00	0.00	-32767.00	-32767.00	-32767.00	-32767.00	-32767.00	9.00
10:56:11	94.00	-32767.00	99.95	88.26	95.39	94.00	-32766.00	-32766.00	-32766.00	-32767.00	36.49	5.10	0.00	14.00	763.00	21.00	25.00	0.00	1.17	14.00	20.00	2.20	-32767.00	399.00	361.00	-32767.00	5.07	-32767.00	-32767.00	-32767.00	-32767.00	-32767.00	-32767.00	-32767.00	87.04	0.00	0.00	0.00	0.00	0.00	0.00	0.00	0.00	-32767.00	-32767.00	-32767.00	-32767.00	-32767.00	9.00
10:57:11	94.00	-32767.00	101.15	89.82	96.93	94.00	-32766.00	-32766.00	-32766.00	-32767.00	36.49	5.10	0.00	14.00	763.00	21.00	25.00	0.00	1.17	14.00	20.00	2.00	-32767.00	399.00	362.00	-32767.00	5.07	-32767.00	-32767.00	-32767.00	-32767.00	-32767.00	-32767.00	-32767.00	87.04	0.00	0.00	0.00	0.00	0.00	0.00	0.00	0.00	-32767.00	-32767.00	-32767.00	-32767.00	-32767.00	9.00
10:58:11	93.00	-32767.00	101.29	89.14	96.65	93.00	-32766.00	-32766.00	-32766.00	-32767.00	36.51	5.00	0.00	14.00	763.00	21.00	25.00	0.00	1.17	14.00	20.00	1.60	-32767.00	401.00	362.00	-32767.00	5.09	-32767.00	-32767.00	-32767.00	-32767.00	-32767.00	-32767.00	-32767.00	87.04	0.00	0.00	0.00	0.00	0.00	0.00	0.00	0.00	-32767.00	-32767.00	-32767.00	-32767.00	-32767.00	9.00
10:59:11	94.00	-32767.00	99.49	88.44	95.33	94.00	-32766.00	-32766.00	-32766.00	-32767.00	36.46	5.10	0.00	14.00	763.00	21.00	25.00	0.00	1.17	14.00	20.00	2.30	-32767.00	398.00	365.00	-32767.00	5.09	-32767.00	-32767.00	-32767.00	-32767.00	-32767.00	-32767.00	-32767.00	87.04	0.00	0.00	0.00	0.00	0.00	0.00	0.00	0.00	-32767.00	-32767.00	-32767.00	-32767.00	-32767.00	9.00
11:00:11	94.00	-32767.00	98.25	87.07	94.17	94.00	-32766.00	-32766.00	-32766.00	-32767.00	36.46	5.00	0.00	14.00	763.00	21.00	25.00	0.00	1.17	14.00	20.00	1.90	-32767.00	399.00	357.00	-32767.00	5.09	-32767.00	-32767.00	-32767.00	-32767.00	-32767.00	-32767.00	-32767.00	87.04	0.00	0.00	0.00	0.00	0.00	0.00	0.00	0.00	-32767.00	-32767.00	-32767.00	-32767.00	-32767.00	9.00
11:01:11	94.00	-32767.00	101.15	88.56	96.22	94.00	-32766.00	-32766.00	-32766.00	-32767.00	36.46	5.00	0.00	14.00	763.00	21.00	25.00	0.00	1.17	14.00	20.00	2.30	-32767.00	400.00	357.00	-32767.00	5.09	-32767.00	-32767.00	-32767.00	-32767.00	-32767.00	-32767.00	-32767.00	87.04	0.00	0.00	0.00	0.00	0.00	0.00	0.00	0.00	-32767.00	-32767.00	-32767.00	-32767.00	-32767.00	9.00
11:02:11	94.00	-32767.00	100.55	89.07	95.96	94.00	-32766.00	-32766.00	-32766.00	-32767.00	36.46	5.00	0.00	14.00	763.00	21.00	25.00	0.00	1.17	14.00	20.00	2.10	-32767.00	396.00	363.00	-32767.00	5.08	-32767.00	-32767.00	-32767.00	-32767.00	-32767.00	-32767.00	-32767.00	87.04	0.00	0.00	0.00	0.00	0.00	0.00	0.00	0.00	-32767.00	-32767.00	-32767.00	-32767.00	-32767.00	9.00
11:03:11	49.00	-32767.00	105.74	79.62	94.10	49.00	-32766.00	-32766.00	-32766.00	-32767.00	36.44	5.00	0.00	14.00	763.00	21.00	25.00	0.00	1.17	14.00	20.00	1.90	-32767.00	403.00	364.00	-32767.00	5.08	-32767.00	-32767.00	-32767.00	-32767.00	-32767.00	-32767.00	-32767.00	87.04	0.00	0.00	0.00	0.00	0.00	0.00	0.00	0.00	-32767.00	-32767.00	-32767.00	-32767.00	-32767.00	9.00
11:04:11	32.00	-32767.00	102.28	85.61	95.77	32.00	-32766.00	-32766.00	-32766.00	-32767.00	36.44	5.00	0.00	14.00	763.00	21.00	25.00	0.00	1.17	14.00	20.00	1.90	-32767.00	397.00	353.00	-32767.00	5.08	-32767.00	-32767.00	-32767.00	-32767.00	-32767.00	-32767.00	-32767.00	87.04	0.00	0.00	0.00	0.00	0.00	0.00	0.00	0.00	-32767.00	-32767.00	-32767.00	-32767.00	-32767.00	9.00
11:05:11	94.00	-32767.00	97.25	85.74	92.99	94.00	-32766.00	-32766.00	-32766.00	-32767.00	36.44	5.00	0.00	14.00	763.00	21.00	25.00	0.00	1.17	14.00	20.00	1.90	-32767.00	401.00	363.00	-32767.00	5.08	-32767.00	-32767.00	-32767.00	-32767.00	-32767.00	-32767.00	-32767.00	87.04	0.00	0.00	0.00	0.00	0.00	0.00	0.00	0.00	-32767.00	-32767.00	-32767.00	-32767.00	-32767.00	9.00
11:06:11	94.00	-32767.00	96.98	85.69	92.96	94.00	-32766.00	-32766.00	-32766.00	-32767.00	36.42	5.00	0.00	14.00	763.00	21.00	25.00	0.00	1.17	14.00	20.00	1.80	-32767.00	401.00	362.00	-32767.00	5.09	-32767.00	-32767.00	-32767.00	-32767.00	-32767.00	-32767.00	-32767.00	87.04	0.00	0.00	0.00	0.00	0.00	0.00	0.00	0.00	-32767.00	-32767.00	-32767.00	-32767.00	-32767.00	9.00
11:07:11	88.00	-32767.00	97.83	86.20	93.68	88.00	-32766.00	-32766.00	-32766.00	-32767.00	36.42	5.00	0.00	14.00	763.00	21.00	25.00	0.00	1.17	14.00	20.00	1.90	-32767.00	388.00	353.00	-32767.00	5.09	-32767.00	-32767.00	-32767.00	-32767.00	-32767.00	-32767.00	-32767.00	87.04	0.00	0.00	0.00	0.00	0.00	0.00	0.00	0.00	-32767.00	-32767.00	-32767.00	-32767.00	-32767.00	9.00
11:08:11	94.00	-32767.00	98.80	88.44	94.95	94.00	-32766.00	-32766.00	-32766.00	-32767.00	36.42	5.00	0.00	14.00	763.00	21.00	25.00	0.00	1.17	14.00	20.00	1.60	-32767.00	394.00	355.00	-32767.00	5.08	-32767.00	-32767.00	-32767.00	-32767.00	-32767.00	-32767.00	-32767.00	87.04	0.00	0.00	0.00	0.00	0.00	0.00	0.00	0.00	-32767.00	-32767.00	-32767.00	-32767.00	-32767.00	9.00
11:09:11	95.00	-32767.00	99.56	89.29	96.51	95.00	-32766.00	-32766.00	-32766.00	-32767.00	36.42	5.00	0.00	14.00	763.00	21.00	25.00	0.00	1.17	14.00	20.00	1.80	-32767.00	396.00	353.00	-32767.00	5.07	-32767.00	-32767.00	-32767.00	-32767.00	-32767.00	-32767.00	-32767.00	87.04	0.00	0.00	0.00	0.00	0.00	0.00	0.00	0.00	-32767.00	-32767.00	-32767.00	-32767.00	-32767.00	9.00
11:10:11	107.00	-32767.00	102.19	86.39	94.24	107.00	-32766.00	-32766.00	-32766.00	-32767.00	36.40	4.90	0.00	14.00	763.00	21.00	25.00	0.00	1.17	14.00	20.00	2.00	-32767.00	402.00	363.00	-32767.00	5.08	-32767.00	-32767.00	-32767.00	-32767.00	-32767.00	-32767.00	-32767.00	87.04	0.00	0.00	0.00	0.00	0.00	0.00	0.00	0.00	-32767.00	-32767.00	-32767.00	-32767.00	-32767.00	9.00
11:11:11	95.00	-32767.00	103.57	92.33	99.50	95.00	-32766.00	-32766.00	-32766.00	-32767.00	36.40	5.00	0.00	14.00	763.00	21.00	25.00	0.00	1.17	14.00	20.00	1.90	-32767.00	405.00	366.00	-32767.00	5.08	-32767.00	-32767.00	-32767.00	-32767.00	-32767.00	-32767.00	-32767.00	87.04	0.00	0.00	0.00	0.00	0.00	0.00	0.00	0.00	-32767.00	-32767.00	-32767.00	-32767.00	-32767.00	9.00
11:12:11	95.00	-32767.00	102.82	92.48	99.26	95.00	-32766.00	-32766.00	-32766.00	-32767.00	36.40	5.00	0.00	14.00	763.00	21.00	25.00	0.00	1.17	14.00	20.00	2.00	-32767.00	400.00	363.00	-32767.00	5.09	-32767.00	-32767.00	-32767.00	-32767.00	-32767.00	-32767.00	-32767.00	87.04	0.00	0.00	0.00	0.00	0.00	0.00	0.00	0.00	-32767.00	-32767.00	-32767.00	-32767.00	-32767.00	9.00
11:13:11	94.00	-32767.00	104.56	94.35	101.00	94.00	-32766.00	-32766.00	-32766.00	-32767.00	36.37	5.00	0.00	14.00	763.00	21.00	25.00	0.00	1.17	14.00	20.00	2.20	-32767.00	400.00	364.00	-32767.00	5.08	-32767.00	-32767.00	-32767.00	-32767.00	-32767.00	-32767.00	-32767.00	87.04	0.00	0.00	0.00	0.00	0.00	0.00	0.00	0.00	-32767.00	-32767.00	-32767.00	-32767.00	-32767.00	9.00
11:14:11	93.00	-32767.00	105.49	95.01	101.60	93.00	-32766.00	-32766.00	-32766.00	-32767.00	36.37	5.00	0.00	14.00	763.00	21.00	25.00	0.00	1.17	14.00	20.00	2.30	-32767.00	399.00	367.00	-32767.00	5.09	-32767.00	-32767.00	-32767.00	-32767.00	-32767.00	-32767.00	-32767.00	87.04	0.00	0.00	0.00	0.00	0.00	0.00	0.00	0.00	-32767.00	-32767.00	-32767.00	-32767.00	-32767.00	9.00
11:15:11	95.00	-32767.00	105.76	94.94	101.76	95.00	-32766.00	-32766.00	-32766.00	-32767.00	36.37	5.00	0.00	14.00	763.00	21.00	25.00	0.00	1.17	14.00	20.00	2.30	-32767.00	400.00	363.00	-32767.00	5.08	-32767.00	-32767.00	-32767.00	-32767.00	-32767.00	-32767.00	-32767.00	87.04	0.00	0.00	0.00	0.00	0.00	0.00	0.00	0.00	-32767.00	-32767.00	-32767.00	-32767.00	-32767.00	9.00
11:16:11	94.00	-32767.00	106.02	94.00	101.50	94.00	-32766.00	-32766.00	-32766.00	-32767.00	36.37	5.00	0.00	14.00	763.00	21.00	25.00	0.00	1.17	14.00	20.00	2.20	-32767.00	399.00	362.00	-32767.00	5.08	-32767.00	-32767.00	-32767.00	-32767.00	-32767.00	-32767.00	-32767.00	87.04	0.00	0.00	0.00	0.00	0.00	0.00	0.00	0.00	-32767.00	-32767.00	-32767.00	-32767.00	-32767.00	9.00
11:17:11	94.00	-32767.00	105.82	95.43	101.95	94.00	-32766.00	-32766.00	-32766.00	-32767.00	36.35	5.00	0.00	14.00	763.00	21.00	25.00	0.00	1.17	14.00	20.00	1.70	-32767.00	401.00	362.00	-32767.00	5.08	-32767.00	-32767.00	-32767.00	-32767.00	-32767.00	-32767.00	-32767.00	87.04	0.00	0.00	0.00	0.00	0.00	0.00	0.00	0.00	-32767.00	-32767.00	-32767.00	-32767.00	-32767.00	9.00
11:18:11	94.00	-32767.00	106.33	96.14	102.47	94.00	-32766.00	-32766.00	-32766.00	-32767.00	36.35	5.00	0.00	14.00	763.00	21.00	25.00	0.00	1.17	14.00	20.00	2.30	-32767.00	400.00	364.00	-32767.00	5.09	-32767.00	-32767.00	-32767.00	-32767.00	-32767.00	-32767.00	-32767.00	87.04	0.00	0.00	0.00	0.00	0.00	0.00	0.00	0.00	-32767.00	-32767.00	-32767.00	-32767.00	-32767.00	9.00
11:19:11	95.00	-32767.00	107.13	96.42	103.00	95.00	-32766.00	-32766.00	-32766.00	-32767.00	36.35	5.00	0.00	14.00	763.00	21.00	25.00	0.00	1.17	14.00	20.00	1.80	-32767.00	399.00	362.00	-32767.00	5.09	-32767.00	-32767.00	-32767.00	-32767.00	-32767.00	-32767.00	-32767.00	87.04	0.00	0.00	0.00	0.00	0.00	0.00	0.00	0.00	-32767.00	-32767.00	-32767.00	-32767.00	-32767.00	9.00
11:20:11	95.00	-32767.00	106.33	95.72	102.25	95.00	-32766.00	-32766.00	-32766.00	-32767.00	36.35	5.00	0.00	14.00	763.00	21.00	25.00	0.00	1.17	14.00	20.00	2.30	-32767.00	411.00	372.00	-32767.00	5.09	-32767.00	-32767.00	-32767.00	-32767.00	-32767.00	-32767.00	-32767.00	87.04	0.00	0.00	0.00	0.00	0.00	0.00	0.00	0.00	-32767.00	-32767.00	-32767.00	-32767.00	-32767.00	9.00
11:21:11	95.00	-32767.00	108.39	97.14	103.80	95.00	-32766.00	-32766.00	-32766.00	-32767.00	36.33	4.90	0.00	14.00	763.00	21.00	25.00	0.00	1.21	14.00	20.00	2.10	-32767.00	395.00	365.00	-32767.00	5.07	-32767.00	-32767.00	-32767.00	-32767.00	-32767.00	-32767.00	-32767.00	87.04	0.00	0.00	0.00	0.00	0.00	0.00	0.00	0.00	-32767.00	-32767.00	-32767.00	-32767.00	-32767.00	9.00
11:22:11	94.00	-32767.00	107.60	97.10	103.67	94.00	-32766.00	-32766.00	-32766.00	-32767.00	36.33	4.90	0.00	14.00	763.00	21.00	25.00	0.00	1.17	14.00	20.00	2.30	-32767.00	403.00	366.00	-32767.00	5.08	-32767.00	-32767.00	-32767.00	-32767.00	-32767.00	-32767.00	-32767.00	87.04	0.00	0.00	0.00	0.00	0.00	0.00	0.00	0.00	-32767.00	-32767.00	-32767.00	-32767.00	-32767.00	9.00
11:23:11	95.00	-32767.00	107.68	96.55	103.12	95.00	-32766.00	-32766.00	-32766.00	-32767.00	36.33	5.00	0.00	14.00	763.00	21.00	25.00	0.00	1.17	14.00	20.00	1.90	-32767.00	399.00	363.00	-32767.00	5.09	-32767.00	-32767.00	-32767.00	-32767.00	-32767.00	-32767.00	-32767.00	87.04	0.00	0.00	0.00	0.00	0.00	0.00	0.00	0.00	-32767.00	-32767.00	-32767.00	-32767.00	-32767.00	9.00
11:24:11	95.00	-32767.00	105.87	95.33	102.12	95.00	-32766.00	-32766.00	-32766.00	-32767.00	36.33	5.00	0.00	14.00	763.00	21.00	25.00	0.00	1.17	14.00	20.00	1.70	-32767.00	401.00	365.00	-32767.00	5.08	-32767.00	-32767.00	-32767.00	-32767.00	-32767.00	-32767.00	-32767.00	87.04	0.00	0.00	0.00	0.00	0.00	0.00	0.00	0.00	-32767.00	-32767.00	-32767.00	-32767.00	-32767.00	9.00
11:25:11	96.00	-32767.00	104.99	94.07	100.96	96.00	-32766.00	-32766.00	-32766.00	-32767.00	36.33	5.00	0.00	14.00	763.00	21.00	25.00	0.00	1.17	14.00	20.00	1.70	-32767.00	399.00	363.00	-32767.00	5.09	-32767.00	-32767.00	-32767.00	-32767.00	-32767.00	-32767.00	-32767.00	87.04	0.00	0.00	0.00	0.00	0.00	0.00	0.00	0.00	-32767.00	-32767.00	-32767.00	-32767.00	-32767.00	9.00
11:26:11	96.00	-32767.00	104.70	92.38	99.82	96.00	-32766.00	-32766.00	-32766.00	-32767.00	36.31	5.00	0.00	14.00	763.00	21.00	25.00	0.00	1.17	14.00	20.00	1.70	-32767.00	394.00	361.00	-32767.00	5.09	-32767.00	-32767.00	-32767.00	-32767.00	-32767.00	-32767.00	-32767.00	87.04	0.00	0.00	0.00	0.00	0.00	0.00	0.00	0.00	-32767.00	-32767.00	-32767.00	-32767.00	-32767.00	9.00
11:27:11	95.00	-32767.00	105.72	93.18	100.76	95.00	-32766.00	-32766.00	-32766.00	-32767.00	36.31	5.00	0.00	14.00	763.00	21.00	25.00	0.00	1.17	14.00	20.00	2.10	-32767.00	402.00	364.00	-32767.00	5.08	-32767.00	-32767.00	-32767.00	-32767.00	-32767.00	-32767.00	-32767.00	87.04	0.00	0.00	0.00	0.00	0.00	0.00	0.00	0.00	-32767.00	-32767.00	-32767.00	-32767.00	-32767.00	9.00
11:28:11	96.00	-32767.00	105.18	92.74	100.09	96.00	-32766.00	-32766.00	-32766.00	-32767.00	36.31	4.90	0.00	14.00	763.00	21.00	25.00	0.00	1.17	14.00	20.00	2.30	-32767.00	397.00	358.00	-32767.00	5.09	-32767.00	-32767.00	-32767.00	-32767.00	-32767.00	-32767.00	-32767.00	87.04	0.00	0.00	0.00	0.00	0.00	0.00	0.00	0.00	-32767.00	-32767.00	-32767.00	-32767.00	-32767.00	9.00
11:29:11	96.00	-32767.00	105.22	92.97	100.03	96.00	-32766.00	-32766.00	-32766.00	-32767.00	36.28	4.90	0.00	14.00	763.00	21.00	25.00	0.00	1.17	14.00	20.00	2.00	-32767.00	384.00	349.00	-32767.00	5.07	-32767.00	-32767.00	-32767.00	-32767.00	-32767.00	-32767.00	-32767.00	87.04	0.00	0.00	0.00	0.00	0.00	0.00	0.00	0.00	-32767.00	-32767.00	-32767.00	-32767.00	-32767.00	9.00
11:30:11	97.00	-32767.00	104.82	91.58	99.38	97.00	-32766.00	-32766.00	-32766.00	-32767.00	36.28	5.00	0.00	14.00	763.00	21.00	25.00	0.00	1.17	14.00	20.00	2.00	-32767.00	400.00	363.00	-32767.00	5.08	-32767.00	-32767.00	-32767.00	-32767.00	-32767.00	-32767.00	-32767.00	87.04	0.00	0.00	0.00	0.00	0.00	0.00	0.00	0.00	-32767.00	-32767.00	-32767.00	-32767.00	-32767.00	9.00
11:31:11	95.00	-32767.00	106.44	91.80	99.99	95.00	-32766.00	-32766.00	-32766.00	-32767.00	36.28	4.90	0.00	14.00	763.00	21.00	26.00	0.00	1.17	14.00	21.00	2.30	-32767.00	383.00	361.00	-32767.00	5.07	-32767.00	-32767.00	-32767.00	-32767.00	-32767.00	-32767.00	-32767.00	87.04	0.00	0.00	0.00	0.00	0.00	0.00	0.00	0.00	-32767.00	-32767.00	-32767.00	-32767.00	-32767.00	9.00
11:32:11	95.00	-32767.00	105.49	91.58	99.17	95.00	-32766.00	-32766.00	-32766.00	-32767.00	36.28	5.00	0.00	14.00	763.00	21.00	25.00	0.00	1.21	14.00	21.00	2.10	-32767.00	404.00	362.00	-32767.00	5.09	-32767.00	-32767.00	-32767.00	-32767.00	-32767.00	-32767.00	-32767.00	87.04	0.00	0.00	0.00	0.00	0.00	0.00	0.00	0.00	-32767.00	-32767.00	-32767.00	-32767.00	-32767.00	9.00
11:33:11	97.00	-32767.00	105.96	91.12	99.06	97.00	-32766.00	-32766.00	-32766.00	-32767.00	36.28	5.00	0.00	14.00	763.00	21.00	25.00	0.00	1.21	14.00	21.00	1.80	-32767.00	392.00	355.00	-32767.00	5.08	-32767.00	-32767.00	-32767.00	-32767.00	-32767.00	-32767.00	-32767.00	87.04	0.00	0.00	0.00	0.00	0.00	0.00	0.00	0.00	-32767.00	-32767.00	-32767.00	-32767.00	-32767.00	9.00
11:34:11	97.00	-32767.00	106.47	89.17	98.39	97.00	-32766.00	-32766.00	-32766.00	-32767.00	36.26	4.90	0.00	14.00	763.00	21.00	25.00	0.00	1.17	14.00	20.00	2.20	-32767.00	399.00	364.00	-32767.00	5.08	-32767.00	-32767.00	-32767.00	-32767.00	-32767.00	-32767.00	-32767.00	87.04	0.00	0.00	0.00	0.00	0.00	0.00	0.00	0.00	-32767.00	-32767.00	-32767.00	-32767.00	-32767.00	9.00
11:35:11	95.00	-32767.00	104.82	87.46	96.92	95.00	-32766.00	-32766.00	-32766.00	-32767.00	36.26	4.90	0.00	14.00	763.00	21.00	25.00	0.00	1.21	14.00	20.00	2.30	-32767.00	408.00	370.00	-32767.00	5.09	-32767.00	-32767.00	-32767.00	-32767.00	-32767.00	-32767.00	-32767.00	87.04	0.00	0.00	0.00	0.00	0.00	0.00	0.00	0.00	-32767.00	-32767.00	-32767.00	-32767.00	-32767.00	9.00
11:36:11	95.00	-32767.00	103.28	85.95	95.73	95.00	-32766.00	-32766.00	-32766.00	-32767.00	36.26	4.90	0.00	14.00	763.00	21.00	25.00	0.00	1.21	14.00	20.00	2.00	-32767.00	399.00	362.00	-32767.00	5.10	-32767.00	-32767.00	-32767.00	-32767.00	-32767.00	-32767.00	-32767.00	87.04	0.00	0.00	0.00	0.00	0.00	0.00	0.00	0.00	-32767.00	-32767.00	-32767.00	-32767.00	-32767.00	9.00
11:37:11	140.00	-32767.00	-32766.00	-32766.00	-32766.00	140.00	-32766.00	-32766.00	-32766.00	-32767.00	36.24	4.90	0.00	14.00	763.00	21.00	25.00	0.00	1.17	14.00	20.00	2.00	-32767.00	402.00	363.00	-32767.00	5.08	-32767.00	-32767.00	-32767.00	-32767.00	-32767.00	-32767.00	-32767.00	87.04	0.00	0.00	0.00	0.00	0.00	0.00	0.00	0.00	-32767.00	-32767.00	-32767.00	-32767.00	-32767.00	9.00
11:38:11	97.00	-32767.00	107.65	77.88	93.68	97.00	-32766.00	-32766.00	-32766.00	-32767.00	36.24	4.90	0.00	14.00	763.00	21.00	25.00	0.00	1.17	14.00	20.00	2.20	-32767.00	400.00	365.00	-32767.00	5.09	-32767.00	-32767.00	-32767.00	-32767.00	-32767.00	-32767.00	-32767.00	87.04	0.00	0.00	0.00	0.00	0.00	0.00	0.00	0.00	-32767.00	-32767.00	-32767.00	-32767.00	-32767.00	9.00
11:39:11	97.00	-32767.00	107.11	77.08	93.10	97.00	-32766.00	-32766.00	-32766.00	-32767.00	36.24	4.90	0.00	14.00	763.00	21.00	26.00	0.00	1.21	14.00	20.00	2.30	-32767.00	395.00	360.00	-32767.00	5.10	-32767.00	-32767.00	-32767.00	-32767.00	-32767.00	-32767.00	-32767.00	87.04	0.00	0.00	0.00	0.00	0.00	0.00	0.00	0.00	-32767.00	-32767.00	-32767.00	-32767.00	-32767.00	9.00
11:40:11	95.00	-32767.00	109.47	79.09	94.95	95.00	-32766.00	-32766.00	-32766.00	-32767.00	36.24	4.90	0.00	14.00	763.00	21.00	25.00	0.00	1.17	14.00	20.00	1.70	-32767.00	401.00	362.00	-32767.00	5.07	-32767.00	-32767.00	-32767.00	-32767.00	-32767.00	-32767.00	-32767.00	87.04	0.00	0.00	0.00	0.00	0.00	0.00	0.00	0.00	-32767.00	-32767.00	-32767.00	-32767.00	-32767.00	9.00
11:41:11	95.00	-32767.00	108.37	78.42	94.10	95.00	-32766.00	-32766.00	-32766.00	-32767.00	36.21	4.90	0.00	14.00	763.00	21.00	25.00	0.00	1.17	14.00	20.00	2.30	-32767.00	400.00	364.00	-32767.00	5.10	-32767.00	-32767.00	-32767.00	-32767.00	-32767.00	-32767.00	-32767.00	87.04	0.00	0.00	0.00	0.00	0.00	0.00	0.00	0.00	-32767.00	-32767.00	-32767.00	-32767.00	-32767.00	9.00
11:42:11	97.00	-32767.00	107.59	77.52	93.25	97.00	-32766.00	-32766.00	-32766.00	-32767.00	36.21	4.90	0.00	14.00	763.00	21.00	25.00	0.00	1.21	14.00	20.00	2.20	-32767.00	401.00	366.00	-32767.00	5.09	-32767.00	-32767.00	-32767.00	-32767.00	-32767.00	-32767.00	-32767.00	87.04	0.00	0.00	0.00	0.00	0.00	0.00	0.00	0.00	-32767.00	-32767.00	-32767.00	-32767.00	-32767.00	9.00
11:43:11	95.00	-32767.00	106.90	76.75	92.62	95.00	-32766.00	-32766.00	-32766.00	-32767.00	36.21	4.90	0.00	14.00	763.00	21.00	25.00	0.00	1.17	14.00	20.00	1.70	-32767.00	399.00	362.00	-32767.00	5.09	-32767.00	-32767.00	-32767.00	-32767.00	-32767.00	-32767.00	-32767.00	87.04	0.00	0.00	0.00	0.00	0.00	0.00	0.00	0.00	-32767.00	-32767.00	-32767.00	-32767.00	-32767.00	9.00
11:44:11	95.00	-32767.00	106.62	76.05	92.56	95.00	-32766.00	-32766.00	-32766.00	-32767.00	36.21	4.90	0.00	14.00	763.00	21.00	25.00	0.00	1.17	14.00	20.00	2.30	-32767.00	401.00	365.00	-32767.00	5.09	-32767.00	-32767.00	-32767.00	-32767.00	-32767.00	-32767.00	-32767.00	87.04	0.00	0.00	0.00	0.00	0.00	0.00	0.00	0.00	-32767.00	-32767.00	-32767.00	-32767.00	-32767.00	9.00
11:45:11	96.00	-32767.00	104.94	74.17	90.36	96.00	-32766.00	-32766.00	-32766.00	-32767.00	36.21	4.90	0.00	14.00	763.00	21.00	25.00	0.00	1.17	14.00	20.00	2.10	-32767.00	401.00	364.00	-32767.00	5.12	-32767.00	-32767.00	-32767.00	-32767.00	-32767.00	-32767.00	-32767.00	87.04	0.00	0.00	0.00	0.00	0.00	0.00	0.00	0.00	-32767.00	-32767.00	-32767.00	-32767.00	-32767.00	9.00
11:46:11	96.00	-32767.00	103.70	73.58	89.69	95.00	-32766.00	-32766.00	-32766.00	-32767.00	36.19	4.90	0.00	14.00	763.00	21.00	25.00	0.00	1.17	14.00	20.00	2.30	-32767.00	401.00	365.00	-32767.00	5.09	-32767.00	-32767.00	-32767.00	-32767.00	-32767.00	-32767.00	-32767.00	87.04	0.00	0.00	0.00	0.00	0.00	0.00	0.00	0.00	-32767.00	-32767.00	-32767.00	-32767.00	-32767.00	9.00
11:47:11	96.00	-32767.00	103.66	73.36	89.47	95.00	-32766.00	-32766.00	-32766.00	-32767.00	36.19	4.90	0.00	14.00	763.00	21.00	25.00	0.00	1.21	14.00	20.00	1.80	-32767.00	400.00	361.00	-32767.00	5.09	-32767.00	-32767.00	-32767.00	-32767.00	-32767.00	-32767.00	-32767.00	87.04	0.00	0.00	0.00	0.00	0.00	0.00	0.00	0.00	-32767.00	-32767.00	-32767.00	-32767.00	-32767.00	9.00
11:48:11	96.00	-32767.00	104.32	72.98	89.51	95.00	-32766.00	-32766.00	-32766.00	-32767.00	36.19	4.90	0.00	14.00	763.00	21.00	25.00	0.00	1.21	14.00	20.00	2.30	-32767.00	400.00	365.00	-32767.00	5.09	-32767.00	-32767.00	-32767.00	-32767.00	-32767.00	-32767.00	-32767.00	87.04	0.00	0.00	0.00	0.00	0.00	0.00	0.00	0.00	-32767.00	-32767.00	-32767.00	-32767.00	-32767.00	9.00
11:49:11	96.00	-32767.00	103.93	72.41	89.09	95.00	-32766.00	-32766.00	-32766.00	-32767.00	36.19	4.90	0.00	14.00	763.00	21.00	25.00	0.00	1.21	14.00	20.00	1.80	-32767.00	399.00	362.00	-32767.00	5.09	-32767.00	-32767.00	-32767.00	-32767.00	-32767.00	-32767.00	-32767.00	87.04	0.00	0.00	0.00	0.00	0.00	0.00	0.00	0.00	-32767.00	-32767.00	-32767.00	-32767.00	-32767.00	9.00
11:50:11	96.00	-32767.00	102.95	72.22	88.47	95.00	-32766.00	-32766.00	-32766.00	-32767.00	36.17	4.90	0.00	14.00	763.00	21.00	25.00	0.00	1.21	14.00	20.00	2.30	-32767.00	401.00	365.00	-32767.00	5.09	-32767.00	-32767.00	-32767.00	-32767.00	-32767.00	-32767.00	-32767.00	87.04	0.00	0.00	0.00	0.00	0.00	0.00	0.00	0.00	-32767.00	-32767.00	-32767.00	-32767.00	-32767.00	9.00
11:51:11	96.00	-32767.00	103.07	72.24	88.50	95.00	-32766.00	-32766.00	-32766.00	-32767.00	36.17	4.90	0.00	14.00	763.00	21.00	25.00	0.00	1.21	14.00	20.00	2.30	-32767.00	399.00	364.00	-32767.00	5.09	-32767.00	-32767.00	-32767.00	-32767.00	-32767.00	-32767.00	-32767.00	87.04	0.00	0.00	0.00	0.00	0.00	0.00	0.00	0.00	-32767.00	-32767.00	-32767.00	-32767.00	-32767.00	9.00
11:52:11	96.00	-32767.00	103.74	72.23	88.76	95.00	-32766.00	-32766.00	-32766.00	-32767.00	36.17	4.90	0.00	14.00	763.00	21.00	25.00	0.00	1.17	14.00	20.00	1.70	-32767.00	402.00	363.00	-32767.00	5.09	-32767.00	-32767.00	-32767.00	-32767.00	-32767.00	-32767.00	-32767.00	87.04	0.00	0.00	0.00	0.00	0.00	0.00	0.00	0.00	-32767.00	-32767.00	-32767.00	-32767.00	-32767.00	9.00
11:53:11	96.00	-32767.00	103.60	71.96	88.95	95.00	-32766.00	-32766.00	-32766.00	-32767.00	36.17	4.90	0.00	14.00	763.00	21.00	25.00	0.00	1.21	14.00	20.00	2.30	-32767.00	405.00	365.00	-32767.00	5.09	-32767.00	-32767.00	-32767.00	-32767.00	-32767.00	-32767.00	-32767.00	87.04	0.00	0.00	0.00	0.00	0.00	0.00	0.00	0.00	-32767.00	-32767.00	-32767.00	-32767.00	-32767.00	9.00
11:54:11	95.00	-32767.00	101.52	70.96	88.10	95.00	-32766.00	-32766.00	-32766.00	-32767.00	36.17	4.90	0.00	14.00	763.00	21.00	25.00	0.00	1.21	14.00	20.00	2.20	-32767.00	397.00	364.00	-32767.00	5.09	-32767.00	-32767.00	-32767.00	-32767.00	-32767.00	-32767.00	-32767.00	87.04	0.00	0.00	0.00	0.00	0.00	0.00	0.00	0.00	-32767.00	-32767.00	-32767.00	-32767.00	-32767.00	9.00
11:55:11	95.00	-32767.00	102.31	71.32	87.65	95.00	-32766.00	-32766.00	-32766.00	-32767.00	36.17	4.90	0.00	14.00	763.00	21.00	25.00	0.00	1.21	14.00	20.00	1.80	-32767.00	399.00	361.00	-32767.00	5.09	-32767.00	-32767.00	-32767.00	-32767.00	-32767.00	-32767.00	-32767.00	87.04	0.00	0.00	0.00	0.00	0.00	0.00	0.00	0.00	-32767.00	-32767.00	-32767.00	-32767.00	-32767.00	9.00
11:56:11	96.00	-32767.00	102.13	71.45	88.01	95.00	-32766.00	-32766.00	-32766.00	-32767.00	36.17	4.90	0.00	14.00	763.00	21.00	25.00	0.00	1.21	14.00	20.00	2.40	-32767.00	401.00	364.00	-32767.00	5.08	-32767.00	-32767.00	-32767.00	-32767.00	-32767.00	-32767.00	-32767.00	87.04	0.00	0.00	0.00	0.00	0.00	0.00	0.00	0.00	-32767.00	-32767.00	-32767.00	-32767.00	-32767.00	9.00
11:57:11	95.00	-32767.00	102.68	71.17	88.05	95.00	-32766.00	-32766.00	-32766.00	-32767.00	36.15	4.90	0.00	14.00	763.00	21.00	25.00	0.00	1.21	14.00	20.00	2.30	-32767.00	399.00	363.00	-32767.00	5.09	-32767.00	-32767.00	-32767.00	-32767.00	-32767.00	-32767.00	-32767.00	87.04	0.00	0.00	0.00	0.00	0.00	0.00	0.00	0.00	-32767.00	-32767.00	-32767.00	-32767.00	-32767.00	9.00
11:58:11	96.00	-32767.00	101.60	70.86	87.29	95.00	-32766.00	-32766.00	-32766.00	-32767.00	36.15	4.90	0.00	14.00	763.00	21.00	25.00	0.00	1.21	14.00	20.00	1.70	-32767.00	400.00	361.00	-32767.00	5.09	-32767.00	-32767.00	-32767.00	-32767.00	-32767.00	-32767.00	-32767.00	87.04	0.00	0.00	0.00	0.00	0.00	0.00	0.00	0.00	-32767.00	-32767.00	-32767.00	-32767.00	-32767.00	9.00
11:59:11	96.00	-32767.00	101.80	70.69	87.12	95.00	-32766.00	-32766.00	-32766.00	-32766.00	36.15	4.90	0.00	14.00	763.00	21.00	25.00	0.00	1.21	14.00	20.00	2.30	-32767.00	402.00	365.00	-32767.00	5.09	-32767.00	-32767.00	-32767.00	-32767.00	-32767.00	-32767.00	-32767.00	87.04	0.00	0.00	0.00	0.00	0.00	0.00	0.00	0.00	-32767.00	-32767.00	-32767.00	-32767.00	-32767.00	9.00
12:00:11	96.00	-32767.00	101.88	70.53	86.96	95.00	-32766.00	-32766.00	-32766.00	-32767.00	36.15	4.90	0.00	14.00	763.00	21.00	25.00	0.00	1.21	14.00	20.00	2.30	-32767.00	400.00	363.00	-32767.00	5.09	-32767.00	-32767.00	-32767.00	-32767.00	-32767.00	-32767.00	-32767.00	87.04	0.00	0.00	0.00	0.00	0.00	0.00	0.00	0.00	-32767.00	-32767.00	-32767.00	-32767.00	-32767.00	9.00
12:01:11	96.00	-32767.00	102.39	70.27	87.09	95.00	-32766.00	-32766.00	-32766.00	-32767.00	36.15	4.90	0.00	14.00	763.00	21.00	25.00	0.00	1.21	14.00	20.00	1.90	-32767.00	398.00	361.00	-32767.00	5.09	-32767.00	-32767.00	-32767.00	-32767.00	-32767.00	-32767.00	-32767.00	87.04	0.00	0.00	0.00	0.00	0.00	0.00	0.00	0.00	-32767.00	-32767.00	-32767.00	-32767.00	-32767.00	9.00
12:02:11	96.00	-32767.00	102.83	70.22	86.59	95.00	-32766.00	-32766.00	-32766.00	-32767.00	36.15	4.90	0.00	14.00	763.00	21.00	25.00	0.00	1.21	14.00	20.00	2.40	-32767.00	402.00	364.00	-32767.00	5.09	-32767.00	-32767.00	-32767.00	-32767.00	-32767.00	-32767.00	-32767.00	87.04	0.00	0.00	0.00	0.00	0.00	0.00	0.00	0.00	-32767.00	-32767.00	-32767.00	-32767.00	-32767.00	9.00
12:03:11	96.00	-32767.00	-32766.00	-32766.00	-32766.00	0.00	-32766.00	-32766.00	-32766.00	-32767.00	36.12	4.90	0.00	14.00	763.00	21.00	25.00	0.00	1.21	14.00	20.00	1.90	-32767.00	399.00	363.00	-32767.00	5.09	-32767.00	-32767.00	-32767.00	-32767.00	-32767.00	-32767.00	-32767.00	87.04	0.00	0.00	0.00	0.00	0.00	0.00	0.00	0.00	-32767.00	-32767.00	-32767.00	-32767.00	-32767.00	9.00
12:04:11	96.00	-32767.00	111.32	69.30	95.95	71.00	-32766.00	-32766.00	-32766.00	-32767.00	36.12	4.90	0.00	14.00	763.00	21.00	25.00	0.00	1.21	14.00	20.00	2.40	-32767.00	402.00	365.00	-32767.00	5.09	-32767.00	-32767.00	-32767.00	-32767.00	-32767.00	-32767.00	-32767.00	87.04	0.00	0.00	0.00	0.00	0.00	0.00	0.00	0.00	-32767.00	-32767.00	-32767.00	-32767.00	-32767.00	9.00
12:05:11	96.00	-32767.00	103.52	71.73	88.53	95.00	-32766.00	-32766.00	-32766.00	-32767.00	36.12	4.90	0.00	14.00	763.00	21.00	25.00	0.00	1.21	14.00	20.00	2.30	-32767.00	399.00	363.00	-32767.00	5.09	-32767.00	-32767.00	-32767.00	-32767.00	-32767.00	-32767.00	-32767.00	87.04	0.00	0.00	0.00	0.00	0.00	0.00	0.00	0.00	-32767.00	-32767.00	-32767.00	-32767.00	-32767.00	9.00
12:06:11	96.00	-32767.00	103.60	71.74	88.24	96.00	-32766.00	-32766.00	-32766.00	-32767.00	36.15	4.90	0.00	14.00	763.00	21.00	25.00	0.00	1.21	14.00	20.00	2.30	-32767.00	401.00	365.00	-32767.00	5.09	-32767.00	-32767.00	-32767.00	-32767.00	-32767.00	-32767.00	-32767.00	87.04	0.00	0.00	0.00	0.00	0.00	0.00	0.00	0.00	-32767.00	-32767.00	-32767.00	-32767.00	-32767.00	9.00
12:07:11	96.00	-32767.00	103.36	71.95	88.29	97.00	-32766.00	-32766.00	-32766.00	-32767.00	36.15	4.90	0.00	14.00	763.00	21.00	25.00	0.00	1.21	14.00	20.00	2.40	-32767.00	401.00	365.00	-32767.00	5.09	-32767.00	-32767.00	-32767.00	-32767.00	-32767.00	-32767.00	-32767.00	87.04	0.00	0.00	0.00	0.00	0.00	0.00	0.00	0.00	-32767.00	-32767.00	-32767.00	-32767.00	-32767.00	9.00
12:08:11	96.00	-32767.00	103.27	72.21	88.41	97.00	-32766.00	-32766.00	-32766.00	-32767.00	36.15	5.00	0.00	14.00	763.00	21.00	25.00	0.00	1.21	14.00	20.00	2.20	-32767.00	399.00	362.00	-32767.00	5.09	-32767.00	-32767.00	-32767.00	-32767.00	-32767.00	-32767.00	-32767.00	87.04	0.00	0.00	0.00	0.00	0.00	0.00	0.00	0.00	-32767.00	-32767.00	-32767.00	-32767.00	-32767.00	9.00
12:09:11	96.00	-32767.00	104.23	72.38	88.79	97.00	-32766.00	-32766.00	-32766.00	-32767.00	36.17	4.90	0.00	14.00	763.00	21.00	25.00	0.00	1.21	14.00	20.00	2.00	-32767.00	399.00	362.00	-32767.00	5.09	-32767.00	-32767.00	-32767.00	-32767.00	-32767.00	-32767.00	-32767.00	87.04	0.00	0.00	0.00	0.00	0.00	0.00	0.00	0.00	-32767.00	-32767.00	-32767.00	-32767.00	-32767.00	9.00
12:10:11	96.00	-32767.00	103.79	72.10	88.67	97.00	-32766.00	-32766.00	-32766.00	-32767.00	36.17	4.90	0.00	14.00	763.00	21.00	25.00	0.00	1.21	14.00	20.00	2.30	-32767.00	401.00	364.00	-32767.00	5.09	-32767.00	-32767.00	-32767.00	-32767.00	-32767.00	-32767.00	-32767.00	87.04	0.00	0.00	0.00	0.00	0.00	0.00	0.00	0.00	-32767.00	-32767.00	-32767.00	-32767.00	-32767.00	9.00
12:11:11	97.00	-32767.00	103.32	72.11	88.46	97.00	-32766.00	-32766.00	-32766.00	-32767.00	36.17	4.90	0.00	14.00	763.00	21.00	25.00	0.00	1.21	14.00	20.00	2.40	-32767.00	400.00	364.00	-32767.00	5.10	-32767.00	-32767.00	-32767.00	-32767.00	-32767.00	-32767.00	-32767.00	87.04	0.00	0.00	0.00	0.00	0.00	0.00	0.00	0.00	-32767.00	-32767.00	-32767.00	-32767.00	-32767.00	9.00
12:12:11	97.00	-32767.00	103.81	72.15	88.45	97.00	-32766.00	-32766.00	-32766.00	-32767.00	36.19	4.90	0.00	14.00	763.00	21.00	25.00	0.00	1.21	14.00	20.00	2.10	-32767.00	399.00	362.00	-32767.00	5.10	-32767.00	-32767.00	-32767.00	-32767.00	-32767.00	-32767.00	-32767.00	87.04	0.00	0.00	0.00	0.00	0.00	0.00	0.00	0.00	-32767.00	-32767.00	-32767.00	-32767.00	-32767.00	9.00
12:13:11	98.00	-32767.00	104.36	72.52	89.05	97.00	-32766.00	-32766.00	-32766.00	-32767.00	36.19	5.00	0.00	14.00	763.00	21.00	25.00	0.00	1.21	14.00	20.00	1.90	-32767.00	400.00	362.00	-32767.00	5.09	-32767.00	-32767.00	-32767.00	-32767.00	-32767.00	-32767.00	-32767.00	87.04	0.00	0.00	0.00	0.00	0.00	0.00	0.00	0.00	-32767.00	-32767.00	-32767.00	-32767.00	-32767.00	9.00
12:14:11	98.00	-32767.00	104.89	72.44	88.94	97.00	-32766.00	-32766.00	-32766.00	-32767.00	36.21	4.90	0.00	14.00	763.00	21.00	25.00	0.00	1.21	14.00	20.00	2.00	-32767.00	400.00	363.00	-32767.00	5.09	-32767.00	-32767.00	-32767.00	-32767.00	-32767.00	-32767.00	-32767.00	87.04	0.00	0.00	0.00	0.00	0.00	0.00	0.00	0.00	-32767.00	-32767.00	-32767.00	-32767.00	-32767.00	9.00
12:15:11	98.00	-32767.00	104.20	72.57	88.85	97.00	-32766.00	-32766.00	-32766.00	-32767.00	36.21	4.90	0.00	14.00	763.00	21.00	25.00	0.00	1.21	14.00	20.00	2.00	-32767.00	399.00	362.00	-32767.00	5.10	-32767.00	-32767.00	-32767.00	-32767.00	-32767.00	-32767.00	-32767.00	87.04	0.00	0.00	0.00	0.00	0.00	0.00	0.00	0.00	-32767.00	-32767.00	-32767.00	-32767.00	-32767.00	9.00
12:16:11	98.00	-32767.00	104.11	72.53	88.84	97.00	-32766.00	-32766.00	-32766.00	-32766.00	36.24	4.90	0.00	14.00	763.00	21.00	25.00	0.00	1.21	14.00	20.00	2.30	-32767.00	399.00	363.00	-32767.00	5.09	-32767.00	-32767.00	-32767.00	-32767.00	-32767.00	-32767.00	-32767.00	87.04	0.00	0.00	0.00	0.00	0.00	0.00	0.00	0.00	-32767.00	-32767.00	-32767.00	-32767.00	-32767.00	9.00
12:17:11	98.00	-32767.00	104.26	72.56	89.07	97.00	-32766.00	-32766.00	-32766.00	-32767.00	36.26	4.90	0.00	14.00	763.00	21.00	25.00	0.00	1.21	14.00	20.00	2.40	-32767.00	401.00	364.00	-32767.00	5.09	-32767.00	-32767.00	-32767.00	-32767.00	-32767.00	-32767.00	-32767.00	87.04	0.00	0.00	0.00	0.00	0.00	0.00	0.00	0.00	-32767.00	-32767.00	-32767.00	-32767.00	-32767.00	9.00
12:18:11	98.00	-32767.00	104.69	72.48	89.37	97.00	-32766.00	-32766.00	-32766.00	-32767.00	36.26	4.90	0.00	14.00	763.00	21.00	25.00	0.00	1.21	14.00	20.00	2.30	-32767.00	400.00	364.00	-32767.00	5.09	-32767.00	-32767.00	-32767.00	-32767.00	-32767.00	-32767.00	-32767.00	87.04	0.00	0.00	0.00	0.00	0.00	0.00	0.00	0.00	-32767.00	-32767.00	-32767.00	-32767.00	-32767.00	9.00
12:19:11	98.00	-32767.00	104.47	72.57	88.97	97.00	-32766.00	-32766.00	-32766.00	-32767.00	36.28	5.00	0.00	14.00	763.00	21.00	25.00	0.00	1.21	14.00	20.00	1.70	-32767.00	400.00	364.00	-32767.00	5.09	-32767.00	-32767.00	-32767.00	-32767.00	-32767.00	-32767.00	-32767.00	87.04	0.00	0.00	0.00	0.00	0.00	0.00	0.00	0.00	-32767.00	-32767.00	-32767.00	-32767.00	-32767.00	9.00
12:20:11	98.00	-32767.00	104.56	72.62	89.05	97.00	-32766.00	-32766.00	-32766.00	-32767.00	36.31	4.90	0.00	14.00	763.00	21.00	25.00	0.00	1.21	14.00	20.00	2.20	-32767.00	398.00	363.00	-32767.00	5.10	-32767.00	-32767.00	-32767.00	-32767.00	-32767.00	-32767.00	-32767.00	87.04	0.00	0.00	0.00	0.00	0.00	0.00	0.00	0.00	-32767.00	-32767.00	-32767.00	-32767.00	-32767.00	9.00
12:21:11	98.00	-32767.00	104.34	72.78	89.32	98.00	-32766.00	-32766.00	-32766.00	-32767.00	36.33	5.00	0.00	14.00	763.00	21.00	25.00	0.00	1.21	14.00	20.00	2.30	-32767.00	401.00	364.00	-32767.00	5.08	-32767.00	-32767.00	-32767.00	-32767.00	-32767.00	-32767.00	-32767.00	87.04	0.00	0.00	0.00	0.00	0.00	0.00	0.00	0.00	-32767.00	-32767.00	-32767.00	-32767.00	-32767.00	9.00
12:22:11	98.00	-32767.00	105.53	72.98	89.67	98.00	-32766.00	-32766.00	-32766.00	-32767.00	36.33	5.00	0.00	14.00	763.00	21.00	25.00	0.00	1.21	14.00	20.00	1.80	-32767.00	399.00	362.00	-32767.00	5.09	-32767.00	-32767.00	-32767.00	-32767.00	-32767.00	-32767.00	-32767.00	87.04	0.00	0.00	0.00	0.00	0.00	0.00	0.00	0.00	-32767.00	-32767.00	-32767.00	-32767.00	-32767.00	9.00
12:23:11	98.00	-32767.00	105.58	72.76	89.55	97.00	-32766.00	-32766.00	-32766.00	-32767.00	36.35	4.90	0.00	14.00	763.00	21.00	25.00	0.00	1.21	14.00	20.00	2.40	-32767.00	400.00	364.00	-32767.00	5.09	-32767.00	-32767.00	-32767.00	-32767.00	-32767.00	-32767.00	-32767.00	87.04	0.00	0.00	0.00	0.00	0.00	0.00	0.00	0.00	-32767.00	-32767.00	-32767.00	-32767.00	-32767.00	9.00
12:24:11	98.00	-32767.00	105.37	73.35	89.81	98.00	-32766.00	-32766.00	-32766.00	-32767.00	36.37	5.00	0.00	14.00	763.00	21.00	25.00	0.00	1.21	14.00	20.00	1.70	-32767.00	399.00	363.00	-32767.00	5.08	-32767.00	-32767.00	-32767.00	-32767.00	-32767.00	-32767.00	-32767.00	87.04	0.00	0.00	0.00	0.00	0.00	0.00	0.00	0.00	-32767.00	-32767.00	-32767.00	-32767.00	-32767.00	9.00
12:25:11	98.00	-32767.00	105.40	73.13	89.74	98.00	-32766.00	-32766.00	-32766.00	-32767.00	36.37	5.00	0.00	14.00	763.00	21.00	25.00	0.00	1.21	14.00	20.00	2.30	-32767.00	402.00	365.00	-32767.00	5.10	-32767.00	-32767.00	-32767.00	-32767.00	-32767.00	-32767.00	-32767.00	87.04	0.00	0.00	0.00	0.00	0.00	0.00	0.00	0.00	-32767.00	-32767.00	-32767.00	-32767.00	-32767.00	9.00
12:26:11	98.00	-32767.00	106.50	73.82	90.51	98.00	-32766.00	-32766.00	-32766.00	-32767.00	36.40	5.00	0.00	14.00	763.00	21.00	25.00	0.00	1.21	14.00	20.00	1.70	-32767.00	399.00	362.00	-32767.00	5.09	-32767.00	-32767.00	-32767.00	-32767.00	-32767.00	-32767.00	-32767.00	87.04	0.00	0.00	0.00	0.00	0.00	0.00	0.00	0.00	-32767.00	-32767.00	-32767.00	-32767.00	-32767.00	9.00
12:27:11	98.00	-32767.00	105.88	73.42	90.14	97.00	-32766.00	-32766.00	-32766.00	-32767.00	36.42	5.00	0.00	14.00	763.00	21.00	25.00	0.00	1.21	14.00	20.00	2.30	-32767.00	402.00	365.00	-32767.00	5.10	-32767.00	-32767.00	-32767.00	-32767.00	-32767.00	-32767.00	-32767.00	87.04	0.00	0.00	0.00	0.00	0.00	0.00	0.00	0.00	-32767.00	-32767.00	-32767.00	-32767.00	-32767.00	9.00
12:28:11	98.00	-32767.00	106.21	73.64	90.07	98.00	-32766.00	-32766.00	-32766.00	-32767.00	36.42	5.00	0.00	14.00	763.00	21.00	25.00	0.00	1.21	14.00	20.00	2.10	-32767.00	399.00	362.00	-32767.00	5.10	-32767.00	-32767.00	-32767.00	-32767.00	-32767.00	-32767.00	-32767.00	87.04	0.00	0.00	0.00	0.00	0.00	0.00	0.00	0.00	-32767.00	-32767.00	-32767.00	-32767.00	-32767.00	9.00
12:29:11	98.00	-32767.00	105.90	73.60	90.06	97.00	-32766.00	-32766.00	-32766.00	-32767.00	36.44	5.00	0.00	14.00	763.00	21.00	25.00	0.00	1.21	14.00	20.00	2.10	-32767.00	399.00	363.00	-32767.00	5.09	-32767.00	-32767.00	-32767.00	-32767.00	-32767.00	-32767.00	-32767.00	87.04	0.00	0.00	0.00	0.00	0.00	0.00	0.00	0.00	-32767.00	-32767.00	-32767.00	-32767.00	-32767.00	9.00
12:30:11	98.00	-32767.00	106.41	73.88	90.62	98.00	-32766.00	-32766.00	-32766.00	-32767.00	36.46	5.00	0.00	14.00	763.00	21.00	25.00	0.00	1.21	14.00	20.00	2.40	-32767.00	400.00	365.00	-32767.00	5.10	-32767.00	-32767.00	-32767.00	-32767.00	-32767.00	-32767.00	-32767.00	87.04	0.00	0.00	0.00	0.00	0.00	0.00	0.00	0.00	-32767.00	-32767.00	-32767.00	-32767.00	-32767.00	9.00
12:31:11	98.00	-32767.00	106.66	73.82	90.66	98.00	-32766.00	-32766.00	-32766.00	-32767.00	36.49	5.00	0.00	14.00	763.00	21.00	25.00	0.00	1.21	14.00	20.00	1.80	-32767.00	399.00	362.00	-32767.00	5.09	-32767.00	-32767.00	-32767.00	-32767.00	-32767.00	-32767.00	-32767.00	87.04	0.00	0.00	0.00	0.00	0.00	0.00	0.00	0.00	-32767.00	-32767.00	-32767.00	-32767.00	-32767.00	9.00
12:32:11	98.00	-32767.00	105.86	73.65	90.09	98.00	-32766.00	-32766.00	-32766.00	-32767.00	36.51	5.00	0.00	14.00	763.00	21.00	25.00	0.00	1.21	14.00	20.00	2.10	-32767.00	400.00	363.00	-32767.00	5.09	-32767.00	-32767.00	-32767.00	-32767.00	-32767.00	-32767.00	-32767.00	87.04	0.00	0.00	0.00	0.00	0.00	0.00	0.00	0.00	-32767.00	-32767.00	-32767.00	-32767.00	-32767.00	9.00
12:33:11	98.00	-32767.00	106.70	73.96	90.66	98.00	-32766.00	-32766.00	-32766.00	-32767.00	36.51	5.00	0.00	14.00	763.00	21.00	25.00	0.00	1.21	14.00	20.00	2.40	-32767.00	400.00	364.00	-32767.00	5.10	-32767.00	-32767.00	-32767.00	-32767.00	-32767.00	-32767.00	-32767.00	87.04	0.00	0.00	0.00	0.00	0.00	0.00	0.00	0.00	-32767.00	-32767.00	-32767.00	-32767.00	-32767.00	9.00
12:34:11	98.00	-32767.00	106.78	74.14	90.97	98.00	-32766.00	-32766.00	-32766.00	-32767.00	36.53	5.10	0.00	14.00	763.00	21.00	25.00	0.00	1.21	14.00	20.00	2.20	-32767.00	400.00	362.00	-32767.00	5.09	-32767.00	-32767.00	-32767.00	-32767.00	-32767.00	-32767.00	-32767.00	87.04	0.00	0.00	0.00	0.00	0.00	0.00	0.00	0.00	-32767.00	-32767.00	-32767.00	-32767.00	-32767.00	9.00
12:35:11	98.00	-32767.00	110.09	73.43	91.11	97.00	-32766.00	-32766.00	-32766.00	-32767.00	36.55	5.10	0.00	14.00	763.00	21.00	25.00	0.00	1.21	14.00	20.00	1.70	-32767.00	400.00	362.00	-32767.00	5.08	-32767.00	-32767.00	-32767.00	-32767.00	-32767.00	-32767.00	-32767.00	87.04	0.00	0.00	0.00	0.00	0.00	0.00	0.00	0.00	-32767.00	-32767.00	-32767.00	-32767.00	-32767.00	9.00
12:36:11	98.00	-32767.00	191.25	-18.15	117.29	-32763.00	-32766.00	-32766.00	-32766.00	-32767.00	36.55	5.10	0.00	14.00	763.00	20.00	25.00	0.00	1.21	14.00	20.00	1.90	-32767.00	400.00	364.00	-32767.00	5.08	-32767.00	-32767.00	-32767.00	-32767.00	-32767.00	-32767.00	-32767.00	87.04	0.00	0.00	0.00	0.00	0.00	0.00	0.00	0.00	-32767.00	-32767.00	-32767.00	-32767.00	-32767.00	9.00
12:37:11	98.00	-32767.00	106.51	74.13	90.88	98.00	-32766.00	-32766.00	-32766.00	-32767.00	36.64	5.10	0.00	14.00	763.00	20.00	25.00	0.00	1.21	14.00	20.00	2.20	-32767.00	399.00	364.00	-32767.00	5.10	-32767.00	-32767.00	-32767.00	-32767.00	-32767.00	-32767.00	-32767.00	87.04	0.00	0.00	0.00	0.00	0.00	0.00	0.00	0.00	-32767.00	-32767.00	-32767.00	-32767.00	-32767.00	9.00
12:38:11	98.00	-32767.00	106.85	74.18	91.06	98.00	-32766.00	-32766.00	-32766.00	-32767.00	36.60	5.00	0.00	14.00	763.00	20.00	25.00	0.00	1.21	14.00	20.00	2.30	-32767.00	401.00	364.00	-32767.00	5.09	-32767.00	-32767.00	-32767.00	-32767.00	-32767.00	-32767.00	-32767.00	87.04	0.00	0.00	0.00	0.00	0.00	0.00	0.00	0.00	-32767.00	-32767.00	-32767.00	-32767.00	-32767.00	9.00
12:39:11	98.00	-32767.00	107.46	74.35	91.68	98.00	-32766.00	-32766.00	-32766.00	-32767.00	36.62	5.10	0.00	14.00	763.00	20.00	25.00	0.00	1.21	14.00	20.00	2.20	-32767.00	400.00	364.00	-32767.00	5.10	-32767.00	-32767.00	-32767.00	-32767.00	-32767.00	-32767.00	-32767.00	87.04	0.00	0.00	0.00	0.00	0.00	0.00	0.00	0.00	-32767.00	-32767.00	-32767.00	-32767.00	-32767.00	9.00
12:40:11	98.00	-32767.00	107.30	74.24	91.05	98.00	-32766.00	-32766.00	-32766.00	-32767.00	36.62	5.10	0.00	14.00	763.00	20.00	25.00	0.00	1.21	14.00	20.00	2.00	-32767.00	399.00	364.00	-32767.00	5.10	-32767.00	-32767.00	-32767.00	-32767.00	-32767.00	-32767.00	-32767.00	87.04	0.00	0.00	0.00	0.00	0.00	0.00	0.00	0.00	-32767.00	-32767.00	-32767.00	-32767.00	-32767.00	9.00
12:41:11	98.00	-32767.00	106.94	74.51	91.12	98.00	-32766.00	-32766.00	-32766.00	-32767.00	36.64	5.10	0.00	14.00	763.00	20.00	25.00	0.00	1.21	14.00	20.00	1.80	-32767.00	401.00	363.00	-32767.00	5.09	-32767.00	-32767.00	-32767.00	-32767.00	-32767.00	-32767.00	-32767.00	87.04	0.00	0.00	0.00	0.00	0.00	0.00	0.00	0.00	-32767.00	-32767.00	-32767.00	-32767.00	-32767.00	9.00
12:42:11	98.00	-32767.00	107.39	74.60	91.30	98.00	-32766.00	-32766.00	-32766.00	-32767.00	36.66	5.10	0.00	14.00	763.00	20.00	25.00	0.00	1.21	14.00	20.00	1.60	-32767.00	400.00	363.00	-32767.00	5.09	-32767.00	-32767.00	-32767.00	-32767.00	-32767.00	-32767.00	-32767.00	87.04	0.00	0.00	0.00	0.00	0.00	0.00	0.00	0.00	-32767.00	-32767.00	-32767.00	-32767.00	-32767.00	9.00
12:43:11	98.00	-32767.00	108.38	74.88	92.00	98.00	-32766.00	-32766.00	-32766.00	-32767.00	36.66	5.10	0.00	14.00	763.00	20.00	25.00	0.00	1.21	14.00	20.00	1.60	-32767.00	399.00	363.00	-32767.00	5.09	-32767.00	-32767.00	-32767.00	-32767.00	-32767.00	-32767.00	-32767.00	87.04	0.00	0.00	0.00	0.00	0.00	0.00	0.00	0.00	-32767.00	-32767.00	-32767.00	-32767.00	-32767.00	9.00
12:44:11	98.00	-32767.00	108.21	74.44	91.50	98.00	-32766.00	-32766.00	-32766.00	-32767.00	36.69	5.10	0.00	14.00	763.00	20.00	25.00	0.00	1.21	14.00	20.00	1.70	-32767.00	399.00	363.00	-32767.00	5.08	-32767.00	-32767.00	-32767.00	-32767.00	-32767.00	-32767.00	-32767.00	87.04	0.00	0.00	0.00	0.00	0.00	0.00	0.00	0.00	-32767.00	-32767.00	-32767.00	-32767.00	-32767.00	9.00
12:45:11	98.00	-32767.00	107.13	74.39	91.14	98.00	-32766.00	-32766.00	-32766.00	-32767.00	36.71	5.10	0.00	14.00	763.00	20.00	25.00	0.00	1.21	14.00	20.00	1.90	-32767.00	402.00	366.00	-32767.00	5.10	-32767.00	-32767.00	-32767.00	-32767.00	-32767.00	-32767.00	-32767.00	87.04	0.00	0.00	0.00	0.00	0.00	0.00	0.00	0.00	-32767.00	-32767.00	-32767.00	-32767.00	-32767.00	9.00
12:46:11	98.00	-32767.00	107.34	74.04	90.90	98.00	-32766.00	-32766.00	-32766.00	-32767.00	36.71	5.20	0.00	14.00	762.00	20.00	24.00	0.00	1.21	14.00	20.00	1.90	-32767.00	400.00	363.00	-32767.00	5.10	-32767.00	-32767.00	-32767.00	-32767.00	-32767.00	-32767.00	-32767.00	87.04	0.00	0.00	0.00	0.00	0.00	0.00	0.00	0.00	-32767.00	-32767.00	-32767.00	-32767.00	-32767.00	9.00
12:47:11	98.00	-32767.00	107.71	74.16	91.27	98.00	-32766.00	-32766.00	-32766.00	-32767.00	36.73	5.20	0.00	14.00	762.00	20.00	24.00	0.00	1.21	14.00	20.00	1.90	-32767.00	401.00	365.00	-32767.00	5.09	-32767.00	-32767.00	-32767.00	-32767.00	-32767.00	-32767.00	-32767.00	87.04	0.00	0.00	0.00	0.00	0.00	0.00	0.00	0.00	-32767.00	-32767.00	-32767.00	-32767.00	-32767.00	9.00
12:48:11	98.00	-32767.00	107.44	73.80	90.99	98.00	-32766.00	-32766.00	-32766.00	-32767.00	36.76	5.20	0.00	14.00	762.00	20.00	24.00	0.00	1.21	14.00	20.00	2.00	-32767.00	401.00	363.00	-32767.00	5.09	-32767.00	-32767.00	-32767.00	-32767.00	-32767.00	-32767.00	-32767.00	87.04	0.00	0.00	0.00	0.00	0.00	0.00	0.00	0.00	-32767.00	-32767.00	-32767.00	-32767.00	-32767.00	9.00
12:49:11	98.00	-32767.00	106.67	73.86	90.75	98.00	-32766.00	-32766.00	-32766.00	-32767.00	36.78	5.20	0.00	14.00	762.00	20.00	24.00	0.00	1.21	14.00	20.00	1.90	-32767.00	401.00	362.00	-32767.00	5.08	-32767.00	-32767.00	-32767.00	-32767.00	-32767.00	-32767.00	-32767.00	87.04	0.00	0.00	0.00	0.00	0.00	0.00	0.00	0.00	-32767.00	-32767.00	-32767.00	-32767.00	-32767.00	9.00
12:50:11	98.00	-32767.00	107.42	73.98	90.87	98.00	-32766.00	-32766.00	-32766.00	-32766.00	36.78	5.20	0.00	14.00	762.00	20.00	24.00	0.00	1.21	14.00	20.00	1.80	-32767.00	400.00	363.00	-32767.00	5.08	-32767.00	-32767.00	-32767.00	-32767.00	-32767.00	-32767.00	-32767.00	87.04	0.00	0.00	0.00	0.00	0.00	0.00	0.00	0.00	-32767.00	-32767.00	-32767.00	-32767.00	-32767.00	9.00
12:51:11	98.00	-32767.00	106.89	73.96	90.94	98.00	-32766.00	-32766.00	-32766.00	-32767.00	36.80	5.20	0.00	14.00	762.00	20.00	24.00	0.00	1.21	14.00	20.00	1.70	-32767.00	401.00	363.00	-32767.00	5.09	-32767.00	-32767.00	-32767.00	-32767.00	-32767.00	-32767.00	-32767.00	87.04	0.00	0.00	0.00	0.00	0.00	0.00	0.00	0.00	-32767.00	-32767.00	-32767.00	-32767.00	-32767.00	9.00
12:52:11	98.00	-32767.00	107.75	73.47	90.68	98.00	-32766.00	-32766.00	-32766.00	-32767.00	36.82	5.20	0.00	14.00	762.00	20.00	24.00	0.00	1.26	14.00	20.00	1.60	-32767.00	402.00	363.00	-32767.00	5.08	-32767.00	-32767.00	-32767.00	-32767.00	-32767.00	-32767.00	-32767.00	87.04	0.00	0.00	0.00	0.00	0.00	0.00	0.00	0.00	-32767.00	-32767.00	-32767.00	-32767.00	-32767.00	9.00
12:53:11	98.00	-32767.00	106.58	72.98	89.96	98.00	-32766.00	-32766.00	-32766.00	-32767.00	36.82	5.20	0.00	14.00	762.00	20.00	24.00	0.00	1.21	14.00	20.00	1.60	-32767.00	400.00	363.00	-32767.00	5.08	-32767.00	-32767.00	-32767.00	-32767.00	-32767.00	-32767.00	-32767.00	87.04	0.00	0.00	0.00	0.00	0.00	0.00	0.00	0.00	-32767.00	-32767.00	-32767.00	-32767.00	-32767.00	9.00
12:54:11	98.00	-32767.00	106.74	72.94	89.97	98.00	-32766.00	-32766.00	-32766.00	-32767.00	36.85	5.20	0.00	14.00	762.00	20.00	24.00	0.00	1.21	14.00	20.00	1.60	-32767.00	400.00	363.00	-32767.00	5.08	-32767.00	-32767.00	-32767.00	-32767.00	-32767.00	-32767.00	-32767.00	87.04	0.00	0.00	0.00	0.00	0.00	0.00	0.00	0.00	-32767.00	-32767.00	-32767.00	-32767.00	-32767.00	9.00
12:55:11	98.00	-32767.00	106.96	73.49	90.43	98.00	-32766.00	-32766.00	-32766.00	-32767.00	36.87	5.20	0.00	14.00	762.00	20.00	24.00	0.00	1.26	14.00	20.00	1.60	-32767.00	400.00	362.00	-32767.00	5.08	-32767.00	-32767.00	-32767.00	-32767.00	-32767.00	-32767.00	-32767.00	87.04	0.00	0.00	0.00	0.00	0.00	0.00	0.00	0.00	-32767.00	-32767.00	-32767.00	-32767.00	-32767.00	9.00
12:56:11	98.00	-32767.00	108.04	73.34	90.67	98.00	-32766.00	-32766.00	-32766.00	-32767.00	36.87	5.20	0.00	14.00	762.00	20.00	24.00	0.00	1.26	14.00	20.00	1.60	-32767.00	399.00	363.00	-32767.00	5.08	-32767.00	-32767.00	-32767.00	-32767.00	-32767.00	-32767.00	-32767.00	87.04	0.00	0.00	0.00	0.00	0.00	0.00	0.00	0.00	-32767.00	-32767.00	-32767.00	-32767.00	-32767.00	9.00
12:57:11	98.00	-32767.00	106.57	72.87	89.86	98.00	-32766.00	-32766.00	-32766.00	-32767.00	36.89	5.20	0.00	14.00	762.00	20.00	24.00	0.00	1.26	14.00	20.00	1.60	-32767.00	400.00	363.00	-32767.00	5.08	-32767.00	-32767.00	-32767.00	-32767.00	-32767.00	-32767.00	-32767.00	87.04	0.00	0.00	0.00	0.00	0.00	0.00	0.00	0.00	-32767.00	-32767.00	-32767.00	-32767.00	-32767.00	9.00
12:58:11	98.00	-32767.00	106.79	72.83	89.94	98.00	-32766.00	-32766.00	-32766.00	-32767.00	36.92	5.20	0.00	14.00	762.00	20.00	24.00	0.00	1.26	14.00	20.00	1.60	-32767.00	401.00	364.00	-32767.00	5.08	-32767.00	-32767.00	-32767.00	-32767.00	-32767.00	-32767.00	-32767.00	87.04	0.00	0.00	0.00	0.00	0.00	0.00	0.00	0.00	-32767.00	-32767.00	-32767.00	-32767.00	-32767.00	9.00
12:59:11	98.00	-32767.00	106.93	73.04	89.87	98.00	-32766.00	-32766.00	-32766.00	-32767.00	36.92	5.20	0.00	14.00	762.00	20.00	24.00	0.00	1.26	14.00	20.00	1.70	-32767.00	399.00	363.00	-32767.00	5.08	-32767.00	-32767.00	-32767.00	-32767.00	-32767.00	-32767.00	-32767.00	87.04	0.00	0.00	0.00	0.00	0.00	0.00	0.00	0.00	-32767.00	-32767.00	-32767.00	-32767.00	-32767.00	9.00
13:00:11	98.00	-32767.00	107.19	72.96	90.38	98.00	-32766.00	-32766.00	-32766.00	-32767.00	36.94	5.20	0.00	14.00	762.00	20.00	24.00	0.00	1.26	14.00	20.00	1.70	-32767.00	400.00	363.00	-32767.00	5.07	-32767.00	-32767.00	-32767.00	-32767.00	-32767.00	-32767.00	-32767.00	87.04	0.00	0.00	0.00	0.00	0.00	0.00	0.00	0.00	-32767.00	-32767.00	-32767.00	-32767.00	-32767.00	9.00
13:01:11	98.00	-32767.00	107.35	72.54	89.90	98.00	-32766.00	-32766.00	-32766.00	-32767.00	36.94	5.20	0.00	14.00	762.00	20.00	24.00	0.00	1.26	14.00	20.00	1.80	-32767.00	401.00	363.00	-32767.00	5.08	-32767.00	-32767.00	-32767.00	-32767.00	-32767.00	-32767.00	-32767.00	87.04	0.00	0.00	0.00	0.00	0.00	0.00	0.00	0.00	-32767.00	-32767.00	-32767.00	-32767.00	-32767.00	9.00
13:02:11	98.00	-32767.00	106.34	72.66	89.61	98.00	-32766.00	-32766.00	-32766.00	-32767.00	36.97	5.20	0.00	14.00	762.00	20.00	24.00	0.00	1.26	14.00	20.00	1.90	-32767.00	399.00	362.00	-32767.00	5.07	-32767.00	-32767.00	-32767.00	-32767.00	-32767.00	-32767.00	-32767.00	87.04	0.00	0.00	0.00	0.00	0.00	0.00	0.00	0.00	-32767.00	-32767.00	-32767.00	-32767.00	-32767.00	9.00
13:03:11	98.00	-32767.00	106.89	73.10	90.01	98.00	-32766.00	-32766.00	-32766.00	-32767.00	36.99	5.20	0.00	14.00	762.00	20.00	24.00	0.00	1.26	14.00	20.00	2.10	-32767.00	402.00	365.00	-32767.00	5.08	-32767.00	-32767.00	-32767.00	-32767.00	-32767.00	-32767.00	-32767.00	87.04	0.00	0.00	0.00	0.00	0.00	0.00	0.00	0.00	-32767.00	-32767.00	-32767.00	-32767.00	-32767.00	9.00
13:04:11	98.00	-32767.00	107.05	73.05	90.37	98.00	-32766.00	-32766.00	-32766.00	-32767.00	36.99	5.20	0.00	14.00	762.00	20.00	24.00	0.00	1.26	14.00	20.00	2.10	-32767.00	401.00	363.00	-32767.00	5.08	-32767.00	-32767.00	-32767.00	-32767.00	-32767.00	-32767.00	-32767.00	87.04	0.00	0.00	0.00	0.00	0.00	0.00	0.00	0.00	-32767.00	-32767.00	-32767.00	-32767.00	-32767.00	9.00
13:05:11	98.00	-32767.00	168.74	39.32	95.08	97.00	-32766.00	-32766.00	-32766.00	-32767.00	37.01	5.20	0.00	14.00	762.00	20.00	24.00	0.00	1.26	14.00	20.00	2.10	-32767.00	399.00	362.00	-32767.00	5.08	-32767.00	-32767.00	-32767.00	-32767.00	-32767.00	-32767.00	-32767.00	87.04	0.00	0.00	0.00	0.00	0.00	0.00	0.00	0.00	-32767.00	-32767.00	-32767.00	-32767.00	-32767.00	9.00
13:06:11	98.00	-32767.00	106.38	72.45	89.59	98.00	-32766.00	-32766.00	-32766.00	-32767.00	37.04	5.30	0.00	14.00	762.00	20.00	24.00	0.00	1.26	14.00	20.00	1.80	-32767.00	401.00	363.00	-32767.00	5.08	-32767.00	-32767.00	-32767.00	-32767.00	-32767.00	-32767.00	-32767.00	87.04	0.00	0.00	0.00	0.00	0.00	0.00	0.00	0.00	-32767.00	-32767.00	-32767.00	-32767.00	-32767.00	9.00
13:07:11	98.00	-32767.00	106.61	72.82	89.96	98.00	-32766.00	-32766.00	-32766.00	-32766.00	37.04	5.30	0.00	14.00	762.00	20.00	24.00	0.00	1.26	14.00	20.00	1.60	-32767.00	400.00	363.00	-32767.00	5.08	-32767.00	-32767.00	-32767.00	-32767.00	-32767.00	-32767.00	-32767.00	87.04	0.00	0.00	0.00	0.00	0.00	0.00	0.00	0.00	-32767.00	-32767.00	-32767.00	-32767.00	-32767.00	9.00
13:08:11	98.00	-32767.00	106.69	72.73	89.99	98.00	-32766.00	-32766.00	-32766.00	-32767.00	37.06	5.30	0.00	14.00	762.00	19.00	24.00	0.00	1.26	14.00	20.00	1.60	-32767.00	400.00	364.00	-32767.00	5.08	-32767.00	-32767.00	-32767.00	-32767.00	-32767.00	-32767.00	-32767.00	87.04	0.00	0.00	0.00	0.00	0.00	0.00	0.00	0.00	-32767.00	-32767.00	-32767.00	-32767.00	-32767.00	9.00
13:09:11	98.00	-32767.00	107.89	73.09	90.75	97.00	-32766.00	-32766.00	-32766.00	-32767.00	37.06	5.30	0.00	14.00	762.00	19.00	24.00	0.00	1.26	14.00	20.00	2.00	-32767.00	400.00	364.00	-32767.00	5.09	-32767.00	-32767.00	-32767.00	-32767.00	-32767.00	-32767.00	-32767.00	87.04	0.00	0.00	0.00	0.00	0.00	0.00	0.00	0.00	-32767.00	-32767.00	-32767.00	-32767.00	-32767.00	9.00
13:10:11	98.00	-32767.00	106.81	72.98	90.09	98.00	-32766.00	-32766.00	-32766.00	-32767.00	37.09	5.30	0.00	14.00	762.00	19.00	24.00	0.00	1.26	14.00	20.00	2.20	-32767.00	401.00	363.00	-32767.00	5.09	-32767.00	-32767.00	-32767.00	-32767.00	-32767.00	-32767.00	-32767.00	87.04	0.00	0.00	0.00	0.00	0.00	0.00	0.00	0.00	-32767.00	-32767.00	-32767.00	-32767.00	-32767.00	9.00
13:11:11	98.00	-32767.00	106.72	72.49	89.87	98.00	-32766.00	-32766.00	-32766.00	-32767.00	37.09	5.30	0.00	14.00	762.00	19.00	24.00	0.00	1.26	14.00	20.00	2.20	-32767.00	399.00	363.00	-32767.00	5.08	-32767.00	-32767.00	-32767.00	-32767.00	-32767.00	-32767.00	-32767.00	87.04	0.00	0.00	0.00	0.00	0.00	0.00	0.00	0.00	-32767.00	-32767.00	-32767.00	-32767.00	-32767.00	9.00
13:12:11	98.00	-32767.00	106.95	72.52	89.85	98.00	-32766.00	-32766.00	-32766.00	-32767.00	37.11	5.30	0.00	14.00	762.00	19.00	24.00	0.00	1.26	14.00	20.00	2.20	-32767.00	400.00	364.00	-32767.00	5.09	-32767.00	-32767.00	-32767.00	-32767.00	-32767.00	-32767.00	-32767.00	87.04	0.00	0.00	0.00	0.00	0.00	0.00	0.00	0.00	-32767.00	-32767.00	-32767.00	-32767.00	-32767.00	9.00
13:13:11	98.00	-32767.00	107.76	72.36	90.09	98.00	-32766.00	-32766.00	-32766.00	-32767.00	37.13	5.30	0.00	14.00	762.00	19.00	24.00	0.00	1.26	14.00	20.00	2.30	-32767.00	400.00	363.00	-32767.00	5.09	-32767.00	-32767.00	-32767.00	-32767.00	-32767.00	-32767.00	-32767.00	87.04	0.00	0.00	0.00	0.00	0.00	0.00	0.00	0.00	-32767.00	-32767.00	-32767.00	-32767.00	-32767.00	9.00
13:14:11	98.00	-32767.00	106.85	72.20	89.42	98.00	-32766.00	-32766.00	-32766.00	-32767.00	37.13	5.30	0.00	14.00	762.00	19.00	24.00	0.00	1.26	14.00	20.00	2.30	-32767.00	400.00	363.00	-32767.00	5.08	-32767.00	-32767.00	-32767.00	-32767.00	-32767.00	-32767.00	-32767.00	87.04	0.00	0.00	0.00	0.00	0.00	0.00	0.00	0.00	-32767.00	-32767.00	-32767.00	-32767.00	-32767.00	9.00
13:15:11	98.00	-32767.00	106.70	71.30	88.57	98.00	-32766.00	-32766.00	-32766.00	-32767.00	37.16	5.30	0.00	14.00	762.00	19.00	24.00	0.00	1.26	14.00	20.00	2.30	-32767.00	400.00	364.00	-32767.00	5.09	-32767.00	-32767.00	-32767.00	-32767.00	-32767.00	-32767.00	-32767.00	87.04	0.00	0.00	0.00	0.00	0.00	0.00	0.00	0.00	-32767.00	-32767.00	-32767.00	-32767.00	-32767.00	9.00
13:16:11	98.00	-32767.00	105.87	71.22	88.54	98.00	-32766.00	-32766.00	-32766.00	-32767.00	37.16	5.30	0.00	14.00	762.00	19.00	24.00	0.00	1.26	14.00	20.00	1.90	-32767.00	399.00	363.00	-32767.00	5.09	-32767.00	-32767.00	-32767.00	-32767.00	-32767.00	-32767.00	-32767.00	87.04	0.00	0.00	0.00	0.00	0.00	0.00	0.00	0.00	-32767.00	-32767.00	-32767.00	-32767.00	-32767.00	9.00
13:17:11	98.00	-32767.00	106.78	71.21	88.92	98.00	-32766.00	-32766.00	-32766.00	-32767.00	37.18	5.30	0.00	14.00	762.00	19.00	24.00	0.00	1.26	14.00	20.00	1.60	-32767.00	399.00	363.00	-32767.00	5.09	-32767.00	-32767.00	-32767.00	-32767.00	-32767.00	-32767.00	-32767.00	87.04	0.00	0.00	0.00	0.00	0.00	0.00	0.00	0.00	-32767.00	-32767.00	-32767.00	-32767.00	-32767.00	9.00
13:18:11	98.00	-32767.00	106.49	70.88	88.60	98.00	-32766.00	-32766.00	-32766.00	-32767.00	37.20	5.30	0.00	14.00	762.00	19.00	24.00	0.00	1.26	14.00	20.00	1.80	-32767.00	401.00	362.00	-32767.00	5.08	-32767.00	-32767.00	-32767.00	-32767.00	-32767.00	-32767.00	-32767.00	87.04	0.00	0.00	0.00	0.00	0.00	0.00	0.00	0.00	-32767.00	-32767.00	-32767.00	-32767.00	-32767.00	9.00
13:19:11	98.00	-32767.00	106.21	71.15	88.47	98.00	-32766.00	-32766.00	-32766.00	-32767.00	37.20	5.30	0.00	14.00	762.00	19.00	24.00	0.00	1.26	14.00	20.00	1.80	-32767.00	400.00	363.00	-32767.00	5.07	-32767.00	-32767.00	-32767.00	-32767.00	-32767.00	-32767.00	-32767.00	87.04	0.00	0.00	0.00	0.00	0.00	0.00	0.00	0.00	-32767.00	-32767.00	-32767.00	-32767.00	-32767.00	9.00
13:20:11	98.00	-32767.00	106.64	71.58	88.86	98.00	-32766.00	-32766.00	-32766.00	-32767.00	37.23	5.30	0.00	14.00	762.00	19.00	24.00	0.00	1.26	14.00	20.00	1.60	-32767.00	401.00	363.00	-32767.00	5.08	-32767.00	-32767.00	-32767.00	-32767.00	-32767.00	-32767.00	-32767.00	87.04	0.00	0.00	0.00	0.00	0.00	0.00	0.00	0.00	-32767.00	-32767.00	-32767.00	-32767.00	-32767.00	9.00
13:21:11	98.00	-32767.00	107.03	71.71	89.36	98.00	-32766.00	-32766.00	-32766.00	-32767.00	37.23	5.30	0.00	14.00	762.00	19.00	24.00	0.00	1.26	14.00	20.00	1.70	-32767.00	399.00	362.00	-32767.00	5.07	-32767.00	-32767.00	-32767.00	-32767.00	-32767.00	-32767.00	-32767.00	87.04	0.00	0.00	0.00	0.00	0.00	0.00	0.00	0.00	-32767.00	-32767.00	-32767.00	-32767.00	-32767.00	9.00
13:22:11	98.00	-32767.00	107.49	71.35	88.96	98.00	-32766.00	-32766.00	-32766.00	-32767.00	37.25	5.40	0.00	14.00	762.00	19.00	24.00	0.00	1.26	14.00	20.00	1.80	-32767.00	400.00	363.00	-32767.00	5.09	-32767.00	-32767.00	-32767.00	-32767.00	-32767.00	-32767.00	-32767.00	87.04	0.00	0.00	0.00	0.00	0.00	0.00	0.00	0.00	-32767.00	-32767.00	-32767.00	-32767.00	-32767.00	9.00
13:23:11	98.00	-32767.00	106.68	71.65	88.95	98.00	-32766.00	-32766.00	-32766.00	-32767.00	37.27	5.40	0.00	14.00	762.00	19.00	24.00	0.00	1.26	14.00	20.00	1.70	-32767.00	399.00	363.00	-32767.00	5.09	-32767.00	-32767.00	-32767.00	-32767.00	-32767.00	-32767.00	-32767.00	87.04	0.00	0.00	0.00	0.00	0.00	0.00	0.00	0.00	-32767.00	-32767.00	-32767.00	-32767.00	-32767.00	9.00
13:24:11	98.00	-32767.00	107.04	72.24	89.56	98.00	-32766.00	-32766.00	-32766.00	-32766.00	37.27	5.40	0.00	14.00	762.00	19.00	24.00	0.00	1.26	14.00	20.00	1.70	-32767.00	401.00	363.00	-32767.00	5.09	-32767.00	-32767.00	-32767.00	-32767.00	-32767.00	-32767.00	-32767.00	87.04	0.00	0.00	0.00	0.00	0.00	0.00	0.00	0.00	-32767.00	-32767.00	-32767.00	-32767.00	-32767.00	9.00
13:25:11	98.00	-32767.00	107.34	72.14	89.68	98.00	-32766.00	-32766.00	-32766.00	-32767.00	37.29	5.40	0.00	14.00	762.00	19.00	24.00	0.00	1.26	14.00	20.00	1.60	-32767.00	399.00	363.00	-32767.00	5.08	-32767.00	-32767.00	-32767.00	-32767.00	-32767.00	-32767.00	-32767.00	87.04	0.00	0.00	0.00	0.00	0.00	0.00	0.00	0.00	-32767.00	-32767.00	-32767.00	-32767.00	-32767.00	9.00
13:26:11	98.00	-32767.00	107.79	71.63	89.20	98.00	-32766.00	-32766.00	-32766.00	-32767.00	37.29	5.40	0.00	14.00	762.00	19.00	24.00	0.00	1.26	14.00	20.00	1.60	-32767.00	400.00	363.00	-32767.00	5.09	-32767.00	-32767.00	-32767.00	-32767.00	-32767.00	-32767.00	-32767.00	87.04	0.00	0.00	0.00	0.00	0.00	0.00	0.00	0.00	-32767.00	-32767.00	-32767.00	-32767.00	-32767.00	9.00
13:27:11	98.00	-32767.00	106.87	71.60	89.02	98.00	-32766.00	-32766.00	-32766.00	-32767.00	37.32	5.40	0.00	14.00	762.00	19.00	24.00	0.00	1.26	14.00	20.00	1.70	-32767.00	400.00	364.00	-32767.00	5.09	-32767.00	-32767.00	-32767.00	-32767.00	-32767.00	-32767.00	-32767.00	87.04	0.00	0.00	0.00	0.00	0.00	0.00	0.00	0.00	-32767.00	-32767.00	-32767.00	-32767.00	-32767.00	9.00
13:28:11	98.00	-32767.00	107.17	71.85	89.34	98.00	-32766.00	-32766.00	-32766.00	-32767.00	37.34	5.40	0.00	14.00	762.00	19.00	24.00	0.00	1.26	14.00	20.00	2.00	-32767.00	400.00	363.00	-32767.00	5.09	-32767.00	-32767.00	-32767.00	-32767.00	-32767.00	-32767.00	-32767.00	87.04	0.00	0.00	0.00	0.00	0.00	0.00	0.00	0.00	-32767.00	-32767.00	-32767.00	-32767.00	-32767.00	9.00
13:29:11	98.00	-32767.00	107.44	72.19	89.68	98.00	-32766.00	-32766.00	-32766.00	-32767.00	37.34	5.40	0.00	14.00	762.00	19.00	24.00	0.00	1.26	14.00	20.00	2.00	-32767.00	400.00	363.00	-32767.00	5.09	-32767.00	-32767.00	-32767.00	-32767.00	-32767.00	-32767.00	-32767.00	87.04	0.00	0.00	0.00	0.00	0.00	0.00	0.00	0.00	-32767.00	-32767.00	-32767.00	-32767.00	-32767.00	9.00
13:30:11	98.00	-32767.00	107.93	71.91	89.73	98.00	-32766.00	-32766.00	-32766.00	-32767.00	37.36	5.40	0.00	14.00	762.00	19.00	24.00	0.00	1.26	14.00	20.00	1.90	-32767.00	400.00	364.00	-32767.00	5.09	-32767.00	-32767.00	-32767.00	-32767.00	-32767.00	-32767.00	-32767.00	87.04	0.00	0.00	0.00	0.00	0.00	0.00	0.00	0.00	-32767.00	-32767.00	-32767.00	-32767.00	-32767.00	9.00
13:31:11	98.00	-32767.00	107.45	71.39	88.93	98.00	-32766.00	-32766.00	-32766.00	-32767.00	37.36	5.40	0.00	14.00	762.00	19.00	24.00	0.00	1.26	14.00	20.00	1.70	-32767.00	399.00	363.00	-32767.00	5.09	-32767.00	-32767.00	-32767.00	-32767.00	-32767.00	-32767.00	-32767.00	87.04	0.00	0.00	0.00	0.00	0.00	0.00	0.00	0.00	-32767.00	-32767.00	-32767.00	-32767.00	-32767.00	9.00
13:32:11	98.00	-32767.00	107.75	71.75	89.23	98.00	-32766.00	-32766.00	-32766.00	-32767.00	37.39	5.40	0.00	14.00	762.00	19.00	24.00	0.00	1.21	14.00	20.00	1.60	-32767.00	401.00	363.00	-32767.00	5.09	-32767.00	-32767.00	-32767.00	-32767.00	-32767.00	-32767.00	-32767.00	87.04	0.00	0.00	0.00	0.00	0.00	0.00	0.00	0.00	-32767.00	-32767.00	-32767.00	-32767.00	-32767.00	9.00
13:33:11	98.00	-32767.00	108.43	72.16	89.80	98.00	-32766.00	-32766.00	-32766.00	-32767.00	37.41	5.40	0.00	14.00	762.00	19.00	24.00	0.00	1.21	14.00	20.00	2.00	-32767.00	400.00	363.00	-32767.00	5.09	-32767.00	-32767.00	-32767.00	-32767.00	-32767.00	-32767.00	-32767.00	87.04	0.00	0.00	0.00	0.00	0.00	0.00	0.00	0.00	-32767.00	-32767.00	-32767.00	-32767.00	-32767.00	9.00
13:34:11	98.00	-32767.00	109.66	72.82	90.59	98.00	-32766.00	-32766.00	-32766.00	-32767.00	37.41	5.40	0.00	14.00	762.00	19.00	24.00	0.00	1.21	14.00	20.00	2.40	-32767.00	399.00	365.00	-32767.00	5.09	-32767.00	-32767.00	-32767.00	-32767.00	-32767.00	-32767.00	-32767.00	87.04	0.00	0.00	0.00	0.00	0.00	0.00	0.00	0.00	-32767.00	-32767.00	-32767.00	-32767.00	-32767.00	9.00
13:35:11	98.00	-32767.00	111.27	84.13	96.25	93.00	-32766.00	-32766.00	-32766.00	-32767.00	37.44	5.40	0.00	14.00	762.00	19.00	24.00	0.00	1.17	14.00	20.00	2.40	-32767.00	400.00	363.00	-32767.00	5.10	-32767.00	-32767.00	-32767.00	-32767.00	-32767.00	-32767.00	-32767.00	87.04	0.00	0.00	0.00	0.00	0.00	0.00	0.00	0.00	-32767.00	-32767.00	-32767.00	-32767.00	-32767.00	9.00
13:36:11	98.00	-32767.00	108.26	73.06	90.59	98.00	-32766.00	-32766.00	-32766.00	-32767.00	37.44	5.40	0.00	14.00	762.00	19.00	24.00	0.00	1.17	14.00	20.00	2.00	-32767.00	400.00	364.00	-32767.00	5.09	-32767.00	-32767.00	-32767.00	-32767.00	-32767.00	-32767.00	-32767.00	87.04	0.00	0.00	0.00	0.00	0.00	0.00	0.00	0.00	-32767.00	-32767.00	-32767.00	-32767.00	-32767.00	9.00
13:37:11	98.00	-32767.00	109.05	73.79	91.33	98.00	-32766.00	-32766.00	-32766.00	-32767.00	37.46	5.40	0.00	14.00	762.00	19.00	24.00	0.00	1.17	14.00	20.00	1.60	-32767.00	400.00	364.00	-32767.00	5.10	-32767.00	-32767.00	-32767.00	-32767.00	-32767.00	-32767.00	-32767.00	87.04	0.00	0.00	0.00	0.00	0.00	0.00	0.00	0.00	-32767.00	-32767.00	-32767.00	-32767.00	-32767.00	9.00
13:38:11	98.00	-32767.00	110.47	74.22	91.96	98.00	-32766.00	-32766.00	-32766.00	-32767.00	37.46	5.40	0.00	14.00	762.00	19.00	23.00	0.00	1.17	14.00	20.00	2.20	-32767.00	400.00	364.00	-32767.00	5.09	-32767.00	-32767.00	-32767.00	-32767.00	-32767.00	-32767.00	-32767.00	87.04	0.00	0.00	0.00	0.00	0.00	0.00	0.00	0.00	-32767.00	-32767.00	-32767.00	-32767.00	-32767.00	9.00
13:39:11	98.00	-32767.00	109.47	73.62	91.38	98.00	-32766.00	-32766.00	-32766.00	-32767.00	37.48	5.40	0.00	14.00	762.00	19.00	24.00	0.00	1.17	14.00	20.00	2.40	-32767.00	400.00	363.00	-32767.00	5.10	-32767.00	-32767.00	-32767.00	-32767.00	-32767.00	-32767.00	-32767.00	87.04	0.00	0.00	0.00	0.00	0.00	0.00	0.00	0.00	-32767.00	-32767.00	-32767.00	-32767.00	-32767.00	9.00
13:40:11	98.00	-32767.00	108.89	73.93	91.52	98.00	-32766.00	-32766.00	-32766.00	-32767.00	37.48	5.40	0.00	14.00	762.00	19.00	24.00	0.00	1.17	14.00	20.00	2.20	-32767.00	400.00	363.00	-32767.00	5.09	-32767.00	-32767.00	-32767.00	-32767.00	-32767.00	-32767.00	-32767.00	87.04	0.00	0.00	0.00	0.00	0.00	0.00	0.00	0.00	-32767.00	-32767.00	-32767.00	-32767.00	-32767.00	9.00
13:41:11	98.00	-32767.00	109.56	73.97	91.48	98.00	-32766.00	-32766.00	-32766.00	-32767.00	37.51	5.50	0.00	14.00	762.00	19.00	23.00	0.00	1.17	14.00	20.00	2.00	-32767.00	400.00	364.00	-32767.00	5.09	-32767.00	-32767.00	-32767.00	-32767.00	-32767.00	-32767.00	-32767.00	87.04	0.00	0.00	0.00	0.00	0.00	0.00	0.00	0.00	-32767.00	-32767.00	-32767.00	-32767.00	-32767.00	9.00
13:42:11	98.00	-32767.00	109.28	73.68	91.48	98.00	-32766.00	-32766.00	-32766.00	-32767.00	37.51	5.50	0.00	14.00	762.00	19.00	23.00	0.00	1.12	14.00	20.00	2.30	-32767.00	400.00	364.00	-32767.00	5.09	-32767.00	-32767.00	-32767.00	-32767.00	-32767.00	-32767.00	-32767.00	87.04	0.00	0.00	0.00	0.00	0.00	0.00	0.00	0.00	-32767.00	-32767.00	-32767.00	-32767.00	-32767.00	9.00
13:43:11	98.00	-32767.00	109.90	73.60	91.65	98.00	-32766.00	-32766.00	-32766.00	-32767.00	37.51	5.50	0.00	14.00	762.00	19.00	23.00	0.00	1.12	14.00	20.00	2.40	-32767.00	399.00	363.00	-32767.00	5.09	-32767.00	-32767.00	-32767.00	-32767.00	-32767.00	-32767.00	-32767.00	87.04	0.00	0.00	0.00	0.00	0.00	0.00	0.00	0.00	-32767.00	-32767.00	-32767.00	-32767.00	-32767.00	9.00
13:44:11	98.00	-32767.00	109.60	73.58	91.29	98.00	-32766.00	-32766.00	-32766.00	-32767.00	37.53	5.40	0.00	14.00	762.00	19.00	23.00	0.00	1.12	14.00	20.00	2.30	-32767.00	399.00	364.00	-32767.00	5.10	-32767.00	-32767.00	-32767.00	-32767.00	-32767.00	-32767.00	-32767.00	87.04	0.00	0.00	0.00	0.00	0.00	0.00	0.00	0.00	-32767.00	-32767.00	-32767.00	-32767.00	-32767.00	9.00
13:45:11	98.00	-32767.00	109.97	73.97	91.57	98.00	-32766.00	-32766.00	-32766.00	-32767.00	37.53	5.50	0.00	14.00	762.00	19.00	24.00	0.00	1.17	14.00	21.00	2.00	-32767.00	401.00	365.00	-32767.00	5.11	-32767.00	-32767.00	-32767.00	-32767.00	-32767.00	-32767.00	-32767.00	87.04	0.00	0.00	0.00	0.00	0.00	0.00	0.00	0.00	-32767.00	-32767.00	-32767.00	-32767.00	-32767.00	9.00
13:46:11	98.00	-32767.00	109.12	73.85	91.58	98.00	-32766.00	-32766.00	-32766.00	-32767.00	37.53	5.50	0.00	14.00	762.00	19.00	24.00	0.00	1.12	14.00	20.00	1.70	-32767.00	401.00	363.00	-32767.00	5.10	-32767.00	-32767.00	-32767.00	-32767.00	-32767.00	-32767.00	-32767.00	87.04	0.00	0.00	0.00	0.00	0.00	0.00	0.00	0.00	-32767.00	-32767.00	-32767.00	-32767.00	-32767.00	9.00
13:47:11	98.00	-32767.00	109.67	73.23	91.33	98.00	-32766.00	-32766.00	-32766.00	-32767.00	37.53	5.40	0.00	14.00	762.00	19.00	24.00	0.00	1.12	14.00	20.00	2.30	-32767.00	401.00	363.00	-32767.00	5.09	-32767.00	-32767.00	-32767.00	-32767.00	-32767.00	-32767.00	-32767.00	87.04	0.00	0.00	0.00	0.00	0.00	0.00	0.00	0.00	-32767.00	-32767.00	-32767.00	-32767.00	-32767.00	9.00
13:48:11	98.00	-32767.00	108.75	72.70	90.44	98.00	-32766.00	-32766.00	-32766.00	-32767.00	37.56	5.40	0.00	14.00	762.00	19.00	24.00	0.00	1.12	14.00	20.00	2.40	-32767.00	401.00	365.00	-32767.00	5.10	-32767.00	-32767.00	-32767.00	-32767.00	-32767.00	-32767.00	-32767.00	87.04	0.00	0.00	0.00	0.00	0.00	0.00	0.00	0.00	-32767.00	-32767.00	-32767.00	-32767.00	-32767.00	9.00
13:49:11	98.00	-32767.00	108.47	72.82	90.61	98.00	-32766.00	-32766.00	-32766.00	-32767.00	37.56	5.40	0.00	14.00	762.00	19.00	24.00	0.00	1.12	14.00	20.00	2.40	-32767.00	399.00	363.00	-32767.00	5.09	-32767.00	-32767.00	-32767.00	-32767.00	-32767.00	-32767.00	-32767.00	87.04	0.00	0.00	0.00	0.00	0.00	0.00	0.00	0.00	-32767.00	-32767.00	-32767.00	-32767.00	-32767.00	9.00
13:50:11	98.00	-32767.00	108.33	72.83	90.62	98.00	-32766.00	-32766.00	-32766.00	-32767.00	37.56	5.40	0.00	14.00	762.00	19.00	24.00	0.00	1.12	14.00	21.00	2.00	-32767.00	400.00	364.00	-32767.00	5.09	-32767.00	-32767.00	-32767.00	-32767.00	-32767.00	-32767.00	-32767.00	87.04	0.00	0.00	0.00	0.00	0.00	0.00	0.00	0.00	-32767.00	-32767.00	-32767.00	-32767.00	-32767.00	9.00
13:51:11	98.00	-32767.00	109.04	72.96	90.86	98.00	-32766.00	-32766.00	-32766.00	-32767.00	37.56	5.50	0.00	14.00	762.00	19.00	24.00	0.00	1.12	14.00	20.00	1.70	-32767.00	400.00	364.00	-32767.00	5.10	-32767.00	-32767.00	-32767.00	-32767.00	-32767.00	-32767.00	-32767.00	87.04	0.00	0.00	0.00	0.00	0.00	0.00	0.00	0.00	-32767.00	-32767.00	-32767.00	-32767.00	-32767.00	9.00
13:52:11	98.00	-32767.00	109.01	73.06	90.73	98.00	-32766.00	-32766.00	-32766.00	-32767.00	37.58	5.50	0.00	14.00	762.00	19.00	24.00	0.00	1.12	14.00	20.00	2.20	-32767.00	399.00	363.00	-32767.00	5.09	-32767.00	-32767.00	-32767.00	-32767.00	-32767.00	-32767.00	-32767.00	87.04	0.00	0.00	0.00	0.00	0.00	0.00	0.00	0.00	-32767.00	-32767.00	-32767.00	-32767.00	-32767.00	9.00
13:53:11	98.00	-32767.00	108.45	72.73	90.29	98.00	-32766.00	-32766.00	-32766.00	-32767.00	37.58	5.50	0.00	14.00	762.00	19.00	24.00	0.00	1.12	14.00	20.00	2.30	-32767.00	399.00	364.00	-32767.00	5.09	-32767.00	-32767.00	-32767.00	-32767.00	-32767.00	-32767.00	-32767.00	87.04	0.00	0.00	0.00	0.00	0.00	0.00	0.00	0.00	-32767.00	-32767.00	-32767.00	-32767.00	-32767.00	9.00
13:54:11	98.00	-32767.00	108.59	72.86	90.40	98.00	-32766.00	-32766.00	-32766.00	-32767.00	37.58	5.40	0.00	14.00	762.00	19.00	24.00	0.00	1.12	14.00	20.00	2.30	-32767.00	401.00	363.00	-32767.00	5.09	-32767.00	-32767.00	-32767.00	-32767.00	-32767.00	-32767.00	-32767.00	87.04	0.00	0.00	0.00	0.00	0.00	0.00	0.00	0.00	-32767.00	-32767.00	-32767.00	-32767.00	-32767.00	9.00
13:55:11	98.00	-32767.00	109.36	73.45	91.33	98.00	-32766.00	-32766.00	-32766.00	-32767.00	37.58	5.50	0.00	14.00	762.00	19.00	24.00	0.00	1.12	14.00	20.00	2.10	-32767.00	400.00	362.00	-32767.00	5.08	-32767.00	-32767.00	-32767.00	-32767.00	-32767.00	-32767.00	-32767.00	87.04	0.00	0.00	0.00	0.00	0.00	0.00	0.00	0.00	-32767.00	-32767.00	-32767.00	-32767.00	-32767.00	9.00
13:56:11	98.00	-32767.00	108.85	72.70	90.49	97.00	-32766.00	-32766.00	-32766.00	-32767.00	37.58	5.50	0.00	14.00	762.00	19.00	24.00	0.00	1.12	14.00	21.00	1.70	-32767.00	401.00	363.00	-32767.00	5.08	-32767.00	-32767.00	-32767.00	-32767.00	-32767.00	-32767.00	-32767.00	87.04	0.00	0.00	0.00	0.00	0.00	0.00	0.00	0.00	-32767.00	-32767.00	-32767.00	-32767.00	-32767.00	9.00
13:57:11	98.00	-32767.00	108.08	72.42	90.11	98.00	-32766.00	-32766.00	-32766.00	-32767.00	37.60	5.50	0.00	14.00	762.00	19.00	24.00	0.00	1.12	14.00	21.00	1.60	-32767.00	401.00	364.00	-32767.00	5.09	-32767.00	-32767.00	-32767.00	-32767.00	-32767.00	-32767.00	-32767.00	87.04	0.00	0.00	0.00	0.00	0.00	0.00	0.00	0.00	-32767.00	-32767.00	-32767.00	-32767.00	-32767.00	9.00
13:58:11	98.00	-32767.00	108.83	72.55	90.18	98.00	-32766.00	-32766.00	-32766.00	-32767.00	37.60	5.50	0.00	14.00	762.00	19.00	24.00	0.00	1.12	14.00	21.00	1.70	-32767.00	400.00	364.00	-32767.00	5.10	-32767.00	-32767.00	-32767.00	-32767.00	-32767.00	-32767.00	-32767.00	87.04	0.00	0.00	0.00	0.00	0.00	0.00	0.00	0.00	-32767.00	-32767.00	-32767.00	-32767.00	-32767.00	9.00
13:59:11	98.00	-32767.00	109.06	72.63	90.58	98.00	-32766.00	-32766.00	-32766.00	-32767.00	37.60	5.50	0.00	14.00	762.00	19.00	24.00	0.00	1.12	14.00	21.00	1.60	-32767.00	400.00	364.00	-32767.00	5.10	-32767.00	-32767.00	-32767.00	-32767.00	-32767.00	-32767.00	-32767.00	87.04	0.00	0.00	0.00	0.00	0.00	0.00	0.00	0.00	-32767.00	-32767.00	-32767.00	-32767.00	-32767.00	9.00
14:00:11	98.00	-32767.00	108.26	72.05	90.08	98.00	-32766.00	-32766.00	-32766.00	-32767.00	37.60	5.50	0.00	14.00	762.00	19.00	24.00	0.00	1.12	14.00	21.00	1.60	-32767.00	400.00	364.00	-32767.00	5.10	-32767.00	-32767.00	-32767.00	-32767.00	-32767.00	-32767.00	-32767.00	87.04	0.00	0.00	0.00	0.00	0.00	0.00	0.00	0.00	-32767.00	-32767.00	-32767.00	-32767.00	-32767.00	9.00
14:01:11	98.00	-32767.00	108.34	72.63	90.29	98.00	-32766.00	-32766.00	-32766.00	-32767.00	37.60	5.50	0.00	14.00	762.00	19.00	24.00	0.00	1.12	14.00	21.00	2.00	-32767.00	400.00	364.00	-32767.00	5.10	-32767.00	-32767.00	-32767.00	-32767.00	-32767.00	-32767.00	-32767.00	87.04	0.00	0.00	0.00	0.00	0.00	0.00	0.00	0.00	-32767.00	-32767.00	-32767.00	-32767.00	-32767.00	9.00
14:02:11	98.00	-32767.00	108.79	73.34	90.99	98.00	-32766.00	-32766.00	-32766.00	-32767.00	37.60	5.40	0.00	14.00	762.00	19.00	24.00	0.00	1.12	14.00	21.00	2.30	-32767.00	402.00	365.00	-32767.00	5.11	-32767.00	-32767.00	-32767.00	-32767.00	-32767.00	-32767.00	-32767.00	87.04	0.00	0.00	0.00	0.00	0.00	0.00	0.00	0.00	-32767.00	-32767.00	-32767.00	-32767.00	-32767.00	9.00
14:03:11	98.00	-32767.00	108.70	73.23	90.85	97.00	-32766.00	-32766.00	-32766.00	-32767.00	37.63	5.40	0.00	14.00	762.00	19.00	24.00	0.00	1.12	14.00	21.00	2.30	-32767.00	399.00	363.00	-32767.00	5.10	-32767.00	-32767.00	-32767.00	-32767.00	-32767.00	-32767.00	-32767.00	87.04	0.00	0.00	0.00	0.00	0.00	0.00	0.00	0.00	-32767.00	-32767.00	-32767.00	-32767.00	-32767.00	9.00
14:04:11	98.00	-32767.00	109.41	72.91	91.00	97.00	-32766.00	-32766.00	-32766.00	-32767.00	37.63	5.50	0.00	14.00	762.00	19.00	24.00	0.00	1.12	14.00	21.00	1.90	-32767.00	398.00	363.00	-32767.00	5.08	-32767.00	-32767.00	-32767.00	-32767.00	-32767.00	-32767.00	-32767.00	87.04	0.00	0.00	0.00	0.00	0.00	0.00	0.00	0.00	-32767.00	-32767.00	-32767.00	-32767.00	-32767.00	9.00
14:05:11	98.00	-32767.00	119.29	70.89	93.69	105.00	-32766.00	-32766.00	-32766.00	-32767.00	37.63	5.40	0.00	14.00	762.00	19.00	24.00	0.00	1.12	14.00	21.00	2.40	-32767.00	400.00	365.00	-32767.00	5.11	-32767.00	-32767.00	-32767.00	-32767.00	-32767.00	-32767.00	-32767.00	87.04	0.00	0.00	0.00	0.00	0.00	0.00	0.00	0.00	-32767.00	-32767.00	-32767.00	-32767.00	-32767.00	9.00
14:06:11	98.00	-32767.00	108.71	73.04	90.25	98.00	-32766.00	-32766.00	-32766.00	-32767.00	37.63	5.50	0.00	14.00	762.00	19.00	24.00	0.00	1.12	14.00	21.00	2.40	-32767.00	400.00	364.00	-32767.00	5.10	-32767.00	-32767.00	-32767.00	-32767.00	-32767.00	-32767.00	-32767.00	87.04	0.00	0.00	0.00	0.00	0.00	0.00	0.00	0.00	-32767.00	-32767.00	-32767.00	-32767.00	-32767.00	9.00
14:07:11	98.00	-32767.00	108.52	73.21	90.80	98.00	-32766.00	-32766.00	-32766.00	-32767.00	37.63	5.50	0.00	14.00	762.00	19.00	24.00	0.00	1.12	14.00	21.00	1.70	-32767.00	399.00	363.00	-32767.00	5.08	-32767.00	-32767.00	-32767.00	-32767.00	-32767.00	-32767.00	-32767.00	87.04	0.00	0.00	0.00	0.00	0.00	0.00	0.00	0.00	-32767.00	-32767.00	-32767.00	-32767.00	-32767.00	9.00
14:08:11	98.00	-32767.00	109.77	73.19	91.32	97.00	-32766.00	-32766.00	-32766.00	-32767.00	37.63	5.40	0.00	14.00	762.00	19.00	24.00	0.00	1.12	14.00	21.00	2.40	-32767.00	400.00	365.00	-32767.00	5.11	-32767.00	-32767.00	-32767.00	-32767.00	-32767.00	-32767.00	-32767.00	87.04	0.00	0.00	0.00	0.00	0.00	0.00	0.00	0.00	-32767.00	-32767.00	-32767.00	-32767.00	-32767.00	9.00
14:09:11	98.00	-32767.00	108.37	72.86	90.51	97.00	-32766.00	-32766.00	-32766.00	-32767.00	37.65	5.50	0.00	14.00	762.00	19.00	24.00	0.00	1.12	14.00	21.00	1.60	-32767.00	398.00	364.00	-32767.00	5.09	-32767.00	-32767.00	-32767.00	-32767.00	-32767.00	-32767.00	-32767.00	87.04	0.00	0.00	0.00	0.00	0.00	0.00	0.00	0.00	-32767.00	-32767.00	-32767.00	-32767.00	-32767.00	9.00
14:10:11	98.00	-32767.00	108.73	73.34	90.84	97.00	-32766.00	-32766.00	-32766.00	-32767.00	37.65	5.50	0.00	14.00	762.00	19.00	23.00	0.00	1.12	14.00	21.00	2.10	-32767.00	399.00	361.00	-32767.00	5.10	-32767.00	-32767.00	-32767.00	-32767.00	-32767.00	-32767.00	-32767.00	87.04	0.00	0.00	0.00	0.00	0.00	0.00	0.00	0.00	-32767.00	-32767.00	-32767.00	-32767.00	-32767.00	9.00
14:11:11	98.00	-32767.00	109.14	73.07	90.61	97.00	-32766.00	-32766.00	-32766.00	-32767.00	37.65	5.50	0.10	14.00	762.00	19.00	23.00	0.00	1.12	14.00	21.00	2.40	-32767.00	401.00	364.00	-32767.00	5.09	-32767.00	-32767.00	-32767.00	-32767.00	-32767.00	-32767.00	-32767.00	87.04	0.00	0.00	0.00	0.00	0.00	0.00	0.00	0.00	-32767.00	-32767.00	-32767.00	-32767.00	-32767.00	9.00
14:12:11	98.00	-32767.00	109.72	73.25	91.11	97.00	-32766.00	-32766.00	-32766.00	-32767.00	37.65	5.50	0.00	14.00	762.00	19.00	24.00	0.00	1.12	14.00	21.00	2.40	-32767.00	401.00	366.00	-32767.00	5.09	-32767.00	-32767.00	-32767.00	-32767.00	-32767.00	-32767.00	-32767.00	87.04	0.00	0.00	0.00	0.00	0.00	0.00	0.00	0.00	-32767.00	-32767.00	-32767.00	-32767.00	-32767.00	9.00
14:13:11	98.00	-32767.00	109.33	72.85	90.59	97.00	-32766.00	-32766.00	-32766.00	-32767.00	37.65	5.50	0.00	14.00	762.00	19.00	24.00	0.00	1.12	14.00	21.00	2.10	-32767.00	398.00	364.00	-32767.00	5.10	-32767.00	-32767.00	-32767.00	-32767.00	-32767.00	-32767.00	-32767.00	87.04	0.00	0.00	0.00	0.00	0.00	0.00	0.00	0.00	-32767.00	-32767.00	-32767.00	-32767.00	-32767.00	9.00
14:14:11	98.00	-32767.00	108.40	72.75	90.27	97.00	-32766.00	-32766.00	-32766.00	-32767.00	37.65	5.50	0.10	14.00	762.00	19.00	23.00	0.00	1.12	14.00	21.00	1.60	-32767.00	400.00	363.00	-32767.00	5.10	-32767.00	-32767.00	-32767.00	-32767.00	-32767.00	-32767.00	-32767.00	87.04	0.00	0.00	0.00	0.00	0.00	0.00	0.00	0.00	-32767.00	-32767.00	-32767.00	-32767.00	-32767.00	9.00
14:15:11	98.00	-32767.00	109.09	73.04	90.77	97.00	-32766.00	-32766.00	-32766.00	-32767.00	37.65	5.50	0.10	14.00	762.00	19.00	23.00	0.00	1.12	14.00	21.00	1.60	-32767.00	398.00	362.00	-32767.00	5.10	-32767.00	-32767.00	-32767.00	-32767.00	-32767.00	-32767.00	-32767.00	87.04	0.00	0.00	0.00	0.00	0.00	0.00	0.00	0.00	-32767.00	-32767.00	-32767.00	-32767.00	-32767.00	9.00
14:16:11	98.00	-32767.00	108.95	73.03	90.97	97.00	-32766.00	-32766.00	-32766.00	-32767.00	37.68	5.50	0.10	14.00	762.00	19.00	23.00	0.00	1.12	14.00	21.00	1.60	-32767.00	400.00	361.00	-32767.00	5.09	-32767.00	-32767.00	-32767.00	-32767.00	-32767.00	-32767.00	-32767.00	87.04	0.00	0.00	0.00	0.00	0.00	0.00	0.00	0.00	-32767.00	-32767.00	-32767.00	-32767.00	-32767.00	9.00
14:17:11	97.00	-32767.00	109.18	72.65	90.47	97.00	-32766.00	-32766.00	-32766.00	-32767.00	37.68	5.50	0.10	14.00	762.00	19.00	24.00	0.00	1.12	14.00	21.00	1.60	-32767.00	400.00	362.00	-32767.00	5.09	-32767.00	-32767.00	-32767.00	-32767.00	-32767.00	-32767.00	-32767.00	87.04	0.00	0.00	0.00	0.00	0.00	0.00	0.00	0.00	-32767.00	-32767.00	-32767.00	-32767.00	-32767.00	9.00
14:18:11	96.00	-32767.00	108.14	73.00	90.46	97.00	-32766.00	-32766.00	-32766.00	-32767.00	37.68	5.60	0.10	14.00	762.00	19.00	23.00	0.00	1.07	14.00	21.00	1.80	-32767.00	400.00	363.00	-32767.00	5.09	-32767.00	-32767.00	-32767.00	-32767.00	-32767.00	-32767.00	-32767.00	87.04	0.00	0.00	0.00	0.00	0.00	0.00	0.00	0.00	-32767.00	-32767.00	-32767.00	-32767.00	-32767.00	9.00
14:19:11	96.00	-32767.00	108.49	73.21	90.79	97.00	-32766.00	-32766.00	-32766.00	-32767.00	37.68	5.50	0.10	14.00	762.00	19.00	24.00	0.00	1.12	14.00	21.00	2.30	-32767.00	399.00	365.00	-32767.00	5.10	-32767.00	-32767.00	-32767.00	-32767.00	-32767.00	-32767.00	-32767.00	87.04	0.00	0.00	0.00	0.00	0.00	0.00	0.00	0.00	-32767.00	-32767.00	-32767.00	-32767.00	-32767.00	9.00
14:20:11	97.00	-32767.00	108.20	73.12	90.55	97.00	-32766.00	-32766.00	-32766.00	-32767.00	37.68	5.50	0.10	14.00	762.00	19.00	23.00	0.00	1.12	14.00	21.00	2.40	-32767.00	402.00	366.00	-32767.00	5.10	-32767.00	-32767.00	-32767.00	-32767.00	-32767.00	-32767.00	-32767.00	87.04	0.00	0.00	0.00	0.00	0.00	0.00	0.00	0.00	-32767.00	-32767.00	-32767.00	-32767.00	-32767.00	9.00
14:21:11	97.00	-32767.00	108.51	73.33	90.75	97.00	-32766.00	-32766.00	-32766.00	-32767.00	37.70	5.50	0.10	14.00	762.00	19.00	23.00	0.00	1.07	14.00	21.00	2.40	-32767.00	402.00	366.00	-32767.00	5.10	-32767.00	-32767.00	-32767.00	-32767.00	-32767.00	-32767.00	-32767.00	87.04	0.00	0.00	0.00	0.00	0.00	0.00	0.00	0.00	-32767.00	-32767.00	-32767.00	-32767.00	-32767.00	9.00
14:22:11	96.00	-32767.00	107.77	74.06	90.76	97.00	-32766.00	-32766.00	-32766.00	-32767.00	37.70	5.50	0.10	14.00	762.00	19.00	24.00	0.00	1.07	14.00	21.00	1.90	-32767.00	399.00	362.00	-32767.00	5.09	-32767.00	-32767.00	-32767.00	-32767.00	-32767.00	-32767.00	-32767.00	87.04	0.00	0.00	0.00	0.00	0.00	0.00	0.00	0.00	-32767.00	-32767.00	-32767.00	-32767.00	-32767.00	9.00
14:23:11	96.00	-32767.00	107.61	74.20	90.83	97.00	-32766.00	-32766.00	-32766.00	-32767.00	37.70	5.60	0.10	14.00	762.00	19.00	23.00	0.00	1.07	14.00	21.00	2.00	-32767.00	398.00	364.00	-32767.00	5.09	-32767.00	-32767.00	-32767.00	-32767.00	-32767.00	-32767.00	-32767.00	87.04	0.00	0.00	0.00	0.00	0.00	0.00	0.00	0.00	-32767.00	-32767.00	-32767.00	-32767.00	-32767.00	9.00
14:24:11	96.00	-32767.00	107.18	74.66	91.12	97.00	-32766.00	-32766.00	-32766.00	-32767.00	37.70	5.50	0.10	14.00	762.00	19.00	24.00	0.00	1.12	14.00	21.00	2.40	-32767.00	401.00	366.00	-32767.00	5.10	-32767.00	-32767.00	-32767.00	-32767.00	-32767.00	-32767.00	-32767.00	87.04	0.00	0.00	0.00	0.00	0.00	0.00	0.00	0.00	-32767.00	-32767.00	-32767.00	-32767.00	-32767.00	9.00
14:25:11	96.00	-32767.00	108.09	75.47	92.10	97.00	-32766.00	-32766.00	-32766.00	-32767.00	37.70	5.90	0.10	14.00	762.00	18.00	25.00	0.00	1.07	14.00	20.00	2.00	-32767.00	379.00	356.00	-32767.00	5.13	-32767.00	-32767.00	-32767.00	-32767.00	-32767.00	-32767.00	-32767.00	87.04	0.00	0.00	0.00	0.00	0.00	0.00	0.00	0.00	-32767.00	-32767.00	-32767.00	-32767.00	-32767.00	9.00
14:26:11	96.00	-32767.00	114.70	84.35	99.16	97.00	-32766.00	-32766.00	-32766.00	-32767.00	37.72	5.50	0.00	13.00	762.00	26.00	31.00	0.00	0.82	14.00	21.00	2.30	-32767.00	401.00	366.00	-32767.00	5.15	-32767.00	-32767.00	-32767.00	-32767.00	-32767.00	-32767.00	-32767.00	87.04	0.00	0.00	0.00	0.00	0.00	0.00	0.00	0.00	-32767.00	-32767.00	-32767.00	-32767.00	-32767.00	9.00
14:27:11	96.00	-32767.00	114.00	83.94	99.03	97.00	-32766.00	-32766.00	-32766.00	-32767.00	37.72	5.50	0.00	14.00	762.00	25.00	30.00	0.00	0.92	14.00	21.00	1.70	-32767.00	399.00	363.00	-32767.00	5.11	-32767.00	-32767.00	-32767.00	-32767.00	-32767.00	-32767.00	-32767.00	87.04	0.00	0.00	0.00	0.00	0.00	0.00	0.00	0.00	-32767.00	-32767.00	-32767.00	-32767.00	-32767.00	9.00
14:28:11	96.00	-32767.00	112.20	81.72	97.26	97.00	-32766.00	-32766.00	-32766.00	-32767.00	37.72	5.40	0.00	14.00	762.00	24.00	29.00	0.00	1.02	14.00	21.00	2.40	-32767.00	402.00	366.00	-32767.00	5.11	-32767.00	-32767.00	-32767.00	-32767.00	-32767.00	-32767.00	-32767.00	87.04	0.00	0.00	0.00	0.00	0.00	0.00	0.00	0.00	-32767.00	-32767.00	-32767.00	-32767.00	-32767.00	9.00
14:29:11	96.00	-32767.00	110.26	80.09	95.73	97.00	-32766.00	-32766.00	-32766.00	-32767.00	37.72	5.50	0.00	14.00	762.00	23.00	28.00	0.00	1.07	14.00	21.00	2.20	-32767.00	399.00	363.00	-32767.00	5.09	-32767.00	-32767.00	-32767.00	-32767.00	-32767.00	-32767.00	-32767.00	87.04	0.00	0.00	0.00	0.00	0.00	0.00	0.00	0.00	-32767.00	-32767.00	-32767.00	-32767.00	-32767.00	9.00
14:30:11	96.00	-32767.00	108.84	79.89	94.89	97.00	-32766.00	-32766.00	-32766.00	-32767.00	37.72	5.50	0.00	14.00	762.00	23.00	28.00	0.00	1.07	14.00	21.00	2.10	-32767.00	400.00	363.00	-32767.00	5.10	-32767.00	-32767.00	-32767.00	-32767.00	-32767.00	-32767.00	-32767.00	87.04	0.00	0.00	0.00	0.00	0.00	0.00	0.00	0.00	-32767.00	-32767.00	-32767.00	-32767.00	-32767.00	9.00
14:31:11	96.00	-32767.00	107.30	79.13	93.67	97.00	-32766.00	-32766.00	-32766.00	-32767.00	37.75	5.50	0.00	14.00	762.00	22.00	27.00	0.00	1.12	14.00	21.00	2.30	-32767.00	400.00	364.00	-32767.00	5.09	-32767.00	-32767.00	-32767.00	-32767.00	-32767.00	-32767.00	-32767.00	87.04	0.00	0.00	0.00	0.00	0.00	0.00	0.00	0.00	-32767.00	-32767.00	-32767.00	-32767.00	-32767.00	9.00
14:32:11	96.00	-32767.00	107.60	79.12	93.87	97.00	-32766.00	-32766.00	-32766.00	-32767.00	37.75	5.50	0.00	14.00	762.00	22.00	27.00	0.00	1.12	14.00	21.00	1.60	-32767.00	400.00	362.00	-32767.00	5.09	-32767.00	-32767.00	-32767.00	-32767.00	-32767.00	-32767.00	-32767.00	87.04	0.00	0.00	0.00	0.00	0.00	0.00	0.00	0.00	-32767.00	-32767.00	-32767.00	-32767.00	-32767.00	9.00
14:33:11	96.00	-32767.00	106.33	78.14	93.08	97.00	-32766.00	-32766.00	-32766.00	-32767.00	37.75	5.50	0.00	14.00	762.00	21.00	26.00	0.00	1.17	14.00	21.00	2.40	-32767.00	402.00	366.00	-32767.00	5.09	-32767.00	-32767.00	-32767.00	-32767.00	-32767.00	-32767.00	-32767.00	87.04	0.00	0.00	0.00	0.00	0.00	0.00	0.00	0.00	-32767.00	-32767.00	-32767.00	-32767.00	-32767.00	9.00
14:34:11	96.00	-32767.00	106.08	78.82	92.83	97.00	-32766.00	-32766.00	-32766.00	-32767.00	37.75	5.50	0.00	14.00	762.00	21.00	26.00	0.00	1.17	14.00	21.00	2.30	-32767.00	398.00	363.00	-32767.00	5.09	-32767.00	-32767.00	-32767.00	-32767.00	-32767.00	-32767.00	-32767.00	87.04	0.00	0.00	0.00	0.00	0.00	0.00	0.00	0.00	-32767.00	-32767.00	-32767.00	-32767.00	-32767.00	9.00
14:35:11	96.00	-32767.00	107.28	73.22	90.28	97.00	-32766.00	-32766.00	-32766.00	-32767.00	37.75	5.50	0.00	14.00	762.00	20.00	25.00	0.00	1.17	14.00	21.00	2.30	-32767.00	399.00	364.00	-32767.00	5.10	-32767.00	-32767.00	-32767.00	-32767.00	-32767.00	-32767.00	-32767.00	87.04	0.00	0.00	0.00	0.00	0.00	0.00	0.00	0.00	-32767.00	-32767.00	-32767.00	-32767.00	-32767.00	9.00
14:36:11	96.00	-32767.00	107.61	74.14	90.89	96.00	-32766.00	-32766.00	-32766.00	-32767.00	37.75	5.50	0.00	14.00	762.00	20.00	25.00	0.00	1.21	14.00	21.00	2.40	-32767.00	401.00	365.00	-32767.00	5.09	-32767.00	-32767.00	-32767.00	-32767.00	-32767.00	-32767.00	-32767.00	87.04	0.00	0.00	0.00	0.00	0.00	0.00	0.00	0.00	-32767.00	-32767.00	-32767.00	-32767.00	-32767.00	9.00
14:37:11	96.00	-32767.00	107.17	74.87	90.96	97.00	-32766.00	-32766.00	-32766.00	-32767.00	37.75	5.50	0.00	14.00	762.00	20.00	25.00	0.00	1.21	14.00	21.00	1.60	-32767.00	398.00	362.00	-32767.00	5.09	-32767.00	-32767.00	-32767.00	-32767.00	-32767.00	-32767.00	-32767.00	87.04	0.00	0.00	0.00	0.00	0.00	0.00	0.00	0.00	-32767.00	-32767.00	-32767.00	-32767.00	-32767.00	9.00
14:38:11	96.00	-32767.00	107.25	73.98	90.20	95.00	-32766.00	-32766.00	-32766.00	-32767.00	37.77	5.50	0.00	14.00	762.00	20.00	25.00	0.00	1.21	14.00	21.00	2.30	-32767.00	402.00	366.00	-32767.00	5.09	-32767.00	-32767.00	-32767.00	-32767.00	-32767.00	-32767.00	-32767.00	87.04	0.00	0.00	0.00	0.00	0.00	0.00	0.00	0.00	-32767.00	-32767.00	-32767.00	-32767.00	-32767.00	9.00
14:39:11	96.00	-32767.00	105.49	74.14	89.79	95.00	-32766.00	-32766.00	-32766.00	-32767.00	37.77	5.60	0.00	14.00	762.00	20.00	25.00	0.00	1.26	14.00	21.00	1.70	-32767.00	399.00	362.00	-32767.00	5.10	-32767.00	-32767.00	-32767.00	-32767.00	-32767.00	-32767.00	-32767.00	87.04	0.00	0.00	0.00	0.00	0.00	0.00	0.00	0.00	-32767.00	-32767.00	-32767.00	-32767.00	-32767.00	9.00
14:40:11	95.00	-32767.00	105.00	73.58	89.51	96.00	-32766.00	-32766.00	-32766.00	-32767.00	37.77	5.50	0.00	14.00	762.00	20.00	24.00	0.00	1.26	14.00	21.00	2.40	-32767.00	401.00	366.00	-32767.00	5.09	-32767.00	-32767.00	-32767.00	-32767.00	-32767.00	-32767.00	-32767.00	87.04	0.00	0.00	0.00	0.00	0.00	0.00	0.00	0.00	-32767.00	-32767.00	-32767.00	-32767.00	-32767.00	9.00
14:41:11	95.00	-32767.00	104.05	73.00	88.79	97.00	-32766.00	-32766.00	-32766.00	-32767.00	37.77	5.60	0.00	14.00	762.00	19.00	24.00	0.00	1.26	14.00	21.00	2.00	-32767.00	398.00	363.00	-32767.00	5.09	-32767.00	-32767.00	-32767.00	-32767.00	-32767.00	-32767.00	-32767.00	87.04	0.00	0.00	0.00	0.00	0.00	0.00	0.00	0.00	-32767.00	-32767.00	-32767.00	-32767.00	-32767.00	9.00
14:42:11	95.00	-32767.00	104.15	72.75	88.84	95.00	-32766.00	-32766.00	-32766.00	-32767.00	37.77	5.50	0.00	14.00	762.00	19.00	24.00	0.00	1.26	14.00	21.00	1.80	-32767.00	399.00	361.00	-32767.00	5.09	-32767.00	-32767.00	-32767.00	-32767.00	-32767.00	-32767.00	-32767.00	87.04	0.00	0.00	0.00	0.00	0.00	0.00	0.00	0.00	-32767.00	-32767.00	-32767.00	-32767.00	-32767.00	9.00
14:43:11	95.00	-32767.00	102.94	72.37	87.95	97.00	-32766.00	-32766.00	-32766.00	-32767.00	37.80	5.50	0.00	14.00	762.00	19.00	24.00	0.00	1.26	14.00	21.00	2.40	-32767.00	401.00	365.00	-32767.00	5.09	-32767.00	-32767.00	-32767.00	-32767.00	-32767.00	-32767.00	-32767.00	87.04	0.00	0.00	0.00	0.00	0.00	0.00	0.00	0.00	-32767.00	-32767.00	-32767.00	-32767.00	-32767.00	9.00
14:44:11	95.00	-32767.00	102.73	72.40	87.85	97.00	-32766.00	-32766.00	-32766.00	-32767.00	37.80	5.50	0.00	14.00	762.00	19.00	24.00	0.00	1.26	14.00	21.00	2.40	-32767.00	400.00	365.00	-32767.00	5.09	-32767.00	-32767.00	-32767.00	-32767.00	-32767.00	-32767.00	-32767.00	87.04	0.00	0.00	0.00	0.00	0.00	0.00	0.00	0.00	-32767.00	-32767.00	-32767.00	-32767.00	-32767.00	9.00
14:45:11	95.00	-32767.00	101.84	71.39	86.95	95.00	-32766.00	-32766.00	-32766.00	-32767.00	37.80	5.60	0.00	14.00	762.00	19.00	24.00	0.00	1.26	14.00	21.00	2.40	-32767.00	403.00	369.00	-32767.00	5.12	-32767.00	-32767.00	-32767.00	-32767.00	-32767.00	-32767.00	-32767.00	87.04	0.00	0.00	0.00	0.00	0.00	0.00	0.00	0.00	-32767.00	-32767.00	-32767.00	-32767.00	-32767.00	9.00
14:46:11	95.00	-32767.00	102.33	72.13	87.57	95.00	-32766.00	-32766.00	-32766.00	-32767.00	37.80	5.50	0.00	14.00	762.00	19.00	24.00	0.00	1.26	14.00	21.00	2.40	-32767.00	401.00	365.00	-32767.00	5.12	-32767.00	-32767.00	-32767.00	-32767.00	-32767.00	-32767.00	-32767.00	87.04	0.00	0.00	0.00	0.00	0.00	0.00	0.00	0.00	-32767.00	-32767.00	-32767.00	-32767.00	-32767.00	9.00
14:47:11	95.00	-32767.00	102.58	72.30	87.57	96.00	-32766.00	-32766.00	-32766.00	-32767.00	37.80	5.50	0.00	14.00	762.00	19.00	24.00	0.00	1.31	14.00	21.00	2.30	-32767.00	401.00	365.00	-32767.00	5.10	-32767.00	-32767.00	-32767.00	-32767.00	-32767.00	-32767.00	-32767.00	87.04	0.00	0.00	0.00	0.00	0.00	0.00	0.00	0.00	-32767.00	-32767.00	-32767.00	-32767.00	-32767.00	9.00
14:48:11	95.00	-32767.00	101.91	73.60	87.79	95.00	-32766.00	-32766.00	-32766.00	-32767.00	37.80	5.50	0.00	14.00	762.00	19.00	24.00	0.00	1.31	14.00	21.00	1.60	-32767.00	399.00	362.00	-32767.00	5.09	-32767.00	-32767.00	-32767.00	-32767.00	-32767.00	-32767.00	-32767.00	87.04	0.00	0.00	0.00	0.00	0.00	0.00	0.00	0.00	-32767.00	-32767.00	-32767.00	-32767.00	-32767.00	9.00
14:49:11	95.00	-32767.00	102.33	72.90	87.39	94.00	-32766.00	-32766.00	-32766.00	-32767.00	37.82	5.50	0.00	14.00	762.00	19.00	23.00	0.00	1.31	14.00	21.00	2.40	-32767.00	400.00	366.00	-32767.00	5.10	-32767.00	-32767.00	-32767.00	-32767.00	-32767.00	-32767.00	-32767.00	87.04	0.00	0.00	0.00	0.00	0.00	0.00	0.00	0.00	-32767.00	-32767.00	-32767.00	-32767.00	-32767.00	9.00
14:50:11	95.00	-32767.00	102.72	72.80	87.35	95.00	-32766.00	-32766.00	-32766.00	-32767.00	37.82	5.50	0.00	14.00	762.00	19.00	24.00	0.00	1.31	14.00	21.00	1.60	-32767.00	400.00	363.00	-32767.00	5.11	-32767.00	-32767.00	-32767.00	-32767.00	-32767.00	-32767.00	-32767.00	87.04	0.00	0.00	0.00	0.00	0.00	0.00	0.00	0.00	-32767.00	-32767.00	-32767.00	-32767.00	-32767.00	9.00
14:51:11	95.00	-32767.00	101.41	71.67	86.29	95.00	-32766.00	-32766.00	-32766.00	-32767.00	37.82	5.50	0.00	14.00	762.00	19.00	23.00	0.00	1.31	14.00	21.00	2.40	-32767.00	401.00	366.00	-32767.00	5.11	-32767.00	-32767.00	-32767.00	-32767.00	-32767.00	-32767.00	-32767.00	87.04	0.00	0.00	0.00	0.00	0.00	0.00	0.00	0.00	-32767.00	-32767.00	-32767.00	-32767.00	-32767.00	9.00
14:52:11	95.00	-32767.00	100.27	70.54	85.28	96.00	-32766.00	-32766.00	-32766.00	-32767.00	37.82	5.60	0.00	14.00	762.00	19.00	23.00	0.00	1.31	14.00	21.00	2.10	-32767.00	399.00	363.00	-32767.00	5.10	-32767.00	-32767.00	-32767.00	-32767.00	-32767.00	-32767.00	-32767.00	87.04	0.00	0.00	0.00	0.00	0.00	0.00	0.00	0.00	-32767.00	-32767.00	-32767.00	-32767.00	-32767.00	9.00
14:53:11	95.00	-32767.00	100.47	69.93	84.98	95.00	-32766.00	-32766.00	-32766.00	-32767.00	37.82	5.50	0.00	14.00	762.00	19.00	23.00	0.00	1.31	14.00	21.00	1.80	-32767.00	401.00	362.00	-32767.00	5.10	-32767.00	-32767.00	-32767.00	-32767.00	-32767.00	-32767.00	-32767.00	87.04	0.00	0.00	0.00	0.00	0.00	0.00	0.00	0.00	-32767.00	-32767.00	-32767.00	-32767.00	-32767.00	9.00
14:54:11	95.00	-32767.00	101.20	70.62	85.65	95.00	-32766.00	-32766.00	-32766.00	-32767.00	37.82	5.50	0.00	14.00	762.00	19.00	23.00	0.00	1.31	14.00	21.00	2.40	-32767.00	397.00	363.00	-32767.00	5.10	-32767.00	-32767.00	-32767.00	-32767.00	-32767.00	-32767.00	-32767.00	87.04	0.00	0.00	0.00	0.00	0.00	0.00	0.00	0.00	-32767.00	-32767.00	-32767.00	-32767.00	-32767.00	9.00
14:55:11	95.00	-32767.00	102.09	71.61	86.66	94.00	-32766.00	-32766.00	-32766.00	-32767.00	37.82	5.50	0.00	14.00	762.00	19.00	23.00	0.00	1.26	14.00	21.00	2.30	-32767.00	401.00	366.00	-32767.00	5.10	-32767.00	-32767.00	-32767.00	-32767.00	-32767.00	-32767.00	-32767.00	87.04	0.00	0.00	0.00	0.00	0.00	0.00	0.00	0.00	-32767.00	-32767.00	-32767.00	-32767.00	-32767.00	9.00
14:56:11	95.00	-32767.00	101.74	71.68	86.24	96.00	-32766.00	-32766.00	-32766.00	-32767.00	37.84	5.50	0.00	14.00	762.00	19.00	23.00	0.00	1.26	14.00	21.00	2.30	-32767.00	400.00	366.00	-32767.00	5.11	-32767.00	-32767.00	-32767.00	-32767.00	-32767.00	-32767.00	-32767.00	87.04	0.00	0.00	0.00	0.00	0.00	0.00	0.00	0.00	-32767.00	-32767.00	-32767.00	-32767.00	-32767.00	9.00
14:57:11	95.00	-32767.00	103.01	71.94	87.52	94.00	-32766.00	-32766.00	-32766.00	-32767.00	37.84	5.50	0.00	14.00	762.00	19.00	23.00	0.00	1.26	14.00	21.00	2.30	-32767.00	398.00	366.00	-32767.00	5.11	-32767.00	-32767.00	-32767.00	-32767.00	-32767.00	-32767.00	-32767.00	87.04	0.00	0.00	0.00	0.00	0.00	0.00	0.00	0.00	-32767.00	-32767.00	-32767.00	-32767.00	-32767.00	9.00
14:58:11	94.00	-32767.00	104.66	73.86	88.74	95.00	-32766.00	-32766.00	-32766.00	-32767.00	37.84	5.50	0.00	14.00	762.00	19.00	23.00	0.00	1.26	14.00	21.00	2.30	-32767.00	399.00	366.00	-32767.00	5.11	-32767.00	-32767.00	-32767.00	-32767.00	-32767.00	-32767.00	-32767.00	87.04	0.00	0.00	0.00	0.00	0.00	0.00	0.00	0.00	-32767.00	-32767.00	-32767.00	-32767.00	-32767.00	9.00
14:59:11	94.00	-32767.00	104.94	74.51	89.70	94.00	-32766.00	-32766.00	-32766.00	-32767.00	37.84	5.50	0.00	14.00	762.00	19.00	23.00	0.00	1.26	14.00	21.00	2.40	-32767.00	399.00	366.00	-32767.00	5.11	-32767.00	-32767.00	-32767.00	-32767.00	-32767.00	-32767.00	-32767.00	87.04	0.00	0.00	0.00	0.00	0.00	0.00	0.00	0.00	-32767.00	-32767.00	-32767.00	-32767.00	-32767.00	9.00
15:00:11	93.00	-32767.00	103.79	73.40	88.40	95.00	-32766.00	-32766.00	-32766.00	-32767.00	37.84	5.50	0.00	14.00	762.00	19.00	23.00	0.00	1.26	14.00	21.00	2.30	-32767.00	401.00	366.00	-32767.00	5.11	-32767.00	-32767.00	-32767.00	-32767.00	-32767.00	-32767.00	-32767.00	87.04	0.00	0.00	0.00	0.00	0.00	0.00	0.00	0.00	-32767.00	-32767.00	-32767.00	-32767.00	-32767.00	9.00
15:01:11	93.00	-32767.00	103.28	72.22	87.81	94.00	-32766.00	-32766.00	-32766.00	-32767.00	37.84	5.50	0.00	14.00	762.00	19.00	23.00	0.00	1.26	14.00	21.00	1.80	-32767.00	400.00	364.00	-32767.00	5.11	-32767.00	-32767.00	-32767.00	-32767.00	-32767.00	-32767.00	-32767.00	87.04	0.00	0.00	0.00	0.00	0.00	0.00	0.00	0.00	-32767.00	-32767.00	-32767.00	-32767.00	-32767.00	9.00
15:02:11	95.00	-32767.00	101.88	71.74	86.70	95.00	-32766.00	-32766.00	-32766.00	-32767.00	37.84	5.50	0.00	14.00	762.00	19.00	23.00	0.00	1.26	14.00	21.00	1.60	-32767.00	399.00	362.00	-32767.00	5.11	-32767.00	-32767.00	-32767.00	-32767.00	-32767.00	-32767.00	-32767.00	87.04	0.00	0.00	0.00	0.00	0.00	0.00	0.00	0.00	-32767.00	-32767.00	-32767.00	-32767.00	-32767.00	9.00
15:03:11	95.00	-32767.00	101.68	70.83	86.14	94.00	-32766.00	-32766.00	-32766.00	-32767.00	37.84	5.50	0.00	14.00	762.00	18.00	23.00	0.00	1.21	14.00	21.00	1.70	-32767.00	400.00	363.00	-32767.00	5.11	-32767.00	-32767.00	-32767.00	-32767.00	-32767.00	-32767.00	-32767.00	87.04	0.00	0.00	0.00	0.00	0.00	0.00	0.00	0.00	-32767.00	-32767.00	-32767.00	-32767.00	-32767.00	9.00
15:04:11	95.00	-32767.00	101.51	70.56	85.60	94.00	-32766.00	-32766.00	-32766.00	-32767.00	37.87	5.50	0.00	14.00	762.00	19.00	23.00	0.00	1.21	14.00	21.00	2.00	-32767.00	400.00	363.00	-32767.00	5.11	-32767.00	-32767.00	-32767.00	-32767.00	-32767.00	-32767.00	-32767.00	87.04	0.00	0.00	0.00	0.00	0.00	0.00	0.00	0.00	-32767.00	-32767.00	-32767.00	-32767.00	-32767.00	9.00
15:05:11	94.00	-32767.00	101.04	71.04	85.69	95.00	-32766.00	-32766.00	-32766.00	-32767.00	37.87	5.60	0.00	14.00	762.00	18.00	23.00	0.00	1.21	14.00	21.00	2.10	-32767.00	399.00	364.00	-32767.00	5.10	-32767.00	-32767.00	-32767.00	-32767.00	-32767.00	-32767.00	-32767.00	87.04	0.00	0.00	0.00	0.00	0.00	0.00	0.00	0.00	-32767.00	-32767.00	-32767.00	-32767.00	-32767.00	9.00
15:06:11	95.00	-32767.00	170.80	-32764.00	108.07	150.00	-32766.00	-32766.00	-32766.00	-32766.00	37.87	5.40	0.00	14.00	762.00	18.00	24.00	0.00	1.21	14.00	22.00	2.20	-32767.00	425.00	390.00	-32767.00	5.33	-32767.00	-32767.00	-32767.00	-32767.00	-32767.00	-32767.00	-32767.00	87.04	0.00	0.00	0.00	0.00	0.00	0.00	0.00	0.00	-32767.00	-32767.00	-32767.00	-32767.00	-32767.00	10.00
15:07:10	95.00	-32767.00	104.64	70.75	87.55	95.00	-32766.00	-32766.00	-32766.00	-32767.00	37.87	5.40	0.00	14.00	762.00	19.00	24.00	0.00	1.21	14.00	22.00	1.60	-32767.00	425.00	387.00	-32767.00	5.44	-32767.00	-32767.00	-32767.00	-32767.00	-32767.00	-32767.00	-32767.00	87.04	0.00	0.00	0.00	0.00	0.00	0.00	0.00	0.00	-32767.00	-32767.00	-32767.00	-32767.00	-32767.00	9.00
15:08:10	95.00	-32767.00	106.21	72.19	88.96	95.00	-32766.00	-32766.00	-32766.00	-32767.00	37.87	5.30	0.00	14.00	762.00	18.00	24.00	0.00	1.21	14.00	22.00	2.30	-32767.00	427.00	388.00	-32767.00	5.44	-32767.00	-32767.00	-32767.00	-32767.00	-32767.00	-32767.00	-32767.00	87.04	0.00	0.00	0.00	0.00	0.00	0.00	0.00	0.00	-32767.00	-32767.00	-32767.00	-32767.00	-32767.00	9.00
15:09:10	95.00	-32767.00	105.85	72.38	89.06	95.00	-32766.00	-32766.00	-32766.00	-32767.00	37.87	5.30	0.00	14.00	762.00	18.00	24.00	0.00	1.21	14.00	22.00	2.40	-32767.00	424.00	390.00	-32767.00	5.43	-32767.00	-32767.00	-32767.00	-32767.00	-32767.00	-32767.00	-32767.00	87.04	0.00	0.00	0.00	0.00	0.00	0.00	0.00	0.00	-32767.00	-32767.00	-32767.00	-32767.00	-32767.00	9.00
15:10:10	95.00	-32767.00	106.30	72.87	89.63	94.00	-32766.00	-32766.00	-32766.00	-32767.00	37.87	5.30	0.00	14.00	762.00	18.00	24.00	0.00	1.21	14.00	22.00	2.00	-32767.00	425.00	387.00	-32767.00	5.43	-32767.00	-32767.00	-32767.00	-32767.00	-32767.00	-32767.00	-32767.00	87.04	0.00	0.00	0.00	0.00	0.00	0.00	0.00	0.00	-32767.00	-32767.00	-32767.00	-32767.00	-32767.00	9.00
15:11:10	95.00	-32767.00	106.87	72.48	89.42	95.00	-32766.00	-32766.00	-32766.00	-32767.00	37.89	5.30	0.00	14.00	762.00	18.00	24.00	0.00	1.21	14.00	22.00	1.90	-32767.00	425.00	386.00	-32767.00	5.43	-32767.00	-32767.00	-32767.00	-32767.00	-32767.00	-32767.00	-32767.00	87.04	0.00	0.00	0.00	0.00	0.00	0.00	0.00	0.00	-32767.00	-32767.00	-32767.00	-32767.00	-32767.00	9.00
15:12:10	95.00	-32767.00	105.98	71.02	88.25	94.00	-32766.00	-32766.00	-32766.00	-32767.00	37.89	5.30	0.00	14.00	762.00	18.00	24.00	0.00	1.21	14.00	22.00	2.40	-32767.00	425.00	389.00	-32767.00	5.43	-32767.00	-32767.00	-32767.00	-32767.00	-32767.00	-32767.00	-32767.00	87.04	0.00	0.00	0.00	0.00	0.00	0.00	0.00	0.00	-32767.00	-32767.00	-32767.00	-32767.00	-32767.00	9.00
15:13:10	95.00	-32767.00	104.24	69.95	86.79	95.00	-32766.00	-32766.00	-32766.00	-32767.00	37.89	5.30	0.00	14.00	762.00	18.00	24.00	0.00	1.21	14.00	22.00	1.90	-32767.00	425.00	387.00	-32767.00	5.43	-32767.00	-32767.00	-32767.00	-32767.00	-32767.00	-32767.00	-32767.00	87.04	0.00	0.00	0.00	0.00	0.00	0.00	0.00	0.00	-32767.00	-32767.00	-32767.00	-32767.00	-32767.00	9.00
15:14:10	95.00	-32767.00	104.33	69.84	86.83	94.00	-32766.00	-32766.00	-32766.00	-32767.00	37.89	5.30	0.00	14.00	762.00	18.00	24.00	0.00	1.21	14.00	22.00	2.30	-32767.00	427.00	389.00	-32767.00	5.43	-32767.00	-32767.00	-32767.00	-32767.00	-32767.00	-32767.00	-32767.00	87.04	0.00	0.00	0.00	0.00	0.00	0.00	0.00	0.00	-32767.00	-32767.00	-32767.00	-32767.00	-32767.00	9.00
15:15:10	95.00	-32767.00	104.50	69.73	86.86	94.00	-32766.00	-32766.00	-32766.00	-32767.00	37.89	5.30	0.00	14.00	762.00	18.00	24.00	0.00	1.21	14.00	22.00	2.00	-32767.00	424.00	387.00	-32767.00	5.43	-32767.00	-32767.00	-32767.00	-32767.00	-32767.00	-32767.00	-32767.00	87.04	0.00	0.00	0.00	0.00	0.00	0.00	0.00	0.00	-32767.00	-32767.00	-32767.00	-32767.00	-32767.00	9.00
15:16:10	95.00	-32767.00	104.92	69.44	86.83	95.00	-32766.00	-32766.00	-32766.00	-32767.00	37.89	5.30	0.00	14.00	762.00	18.00	24.00	0.00	1.21	14.00	22.00	2.30	-32767.00	424.00	387.00	-32767.00	5.43	-32767.00	-32767.00	-32767.00	-32767.00	-32767.00	-32767.00	-32767.00	87.04	0.00	0.00	0.00	0.00	0.00	0.00	0.00	0.00	-32767.00	-32767.00	-32767.00	-32767.00	-32767.00	9.00
15:17:10	95.00	-32767.00	104.60	70.30	87.18	95.00	-32766.00	-32766.00	-32766.00	-32767.00	37.89	5.30	0.00	14.00	762.00	18.00	24.00	0.00	1.21	14.00	22.00	1.90	-32767.00	425.00	387.00	-32767.00	5.42	-32767.00	-32767.00	-32767.00	-32767.00	-32767.00	-32767.00	-32767.00	87.04	0.00	0.00	0.00	0.00	0.00	0.00	0.00	0.00	-32767.00	-32767.00	-32767.00	-32767.00	-32767.00	9.00
15:18:10	95.00	-32767.00	105.42	71.62	88.29	95.00	-32766.00	-32766.00	-32766.00	-32767.00	37.89	5.30	0.00	14.00	762.00	18.00	24.00	0.00	1.21	14.00	22.00	2.30	-32767.00	427.00	389.00	-32767.00	5.43	-32767.00	-32767.00	-32767.00	-32767.00	-32767.00	-32767.00	-32767.00	87.04	0.00	0.00	0.00	0.00	0.00	0.00	0.00	0.00	-32767.00	-32767.00	-32767.00	-32767.00	-32767.00	9.00
15:19:10	95.00	-32767.00	106.24	72.61	89.29	95.00	-32766.00	-32766.00	-32766.00	-32767.00	37.92	5.30	0.00	14.00	762.00	18.00	24.00	0.00	1.21	14.00	22.00	2.30	-32767.00	423.00	388.00	-32767.00	5.43	-32767.00	-32767.00	-32767.00	-32767.00	-32767.00	-32767.00	-32767.00	87.04	0.00	0.00	0.00	0.00	0.00	0.00	0.00	0.00	-32767.00	-32767.00	-32767.00	-32767.00	-32767.00	9.00
15:20:10	95.00	-32767.00	107.46	73.03	90.10	94.00	-32766.00	-32766.00	-32766.00	-32767.00	37.92	5.30	0.00	14.00	762.00	18.00	24.00	0.00	1.21	14.00	22.00	1.60	-32767.00	424.00	386.00	-32767.00	5.43	-32767.00	-32767.00	-32767.00	-32767.00	-32767.00	-32767.00	-32767.00	87.04	0.00	0.00	0.00	0.00	0.00	0.00	0.00	0.00	-32767.00	-32767.00	-32767.00	-32767.00	-32767.00	9.00
15:21:10	95.00	-32767.00	106.40	72.42	89.21	95.00	-32766.00	-32766.00	-32766.00	-32767.00	37.92	5.30	0.00	14.00	762.00	18.00	23.00	0.00	1.21	14.00	22.00	2.30	-32767.00	427.00	387.00	-32767.00	5.41	-32767.00	-32767.00	-32767.00	-32767.00	-32767.00	-32767.00	-32767.00	87.04	0.00	0.00	0.00	0.00	0.00	0.00	0.00	0.00	-32767.00	-32767.00	-32767.00	-32767.00	-32767.00	9.00
15:22:10	95.00	-32767.00	106.01	72.21	89.10	95.00	-32766.00	-32766.00	-32766.00	-32767.00	37.92	5.30	0.00	14.00	762.00	18.00	24.00	0.00	1.21	14.00	22.00	2.40	-32767.00	427.00	389.00	-32767.00	5.41	-32767.00	-32767.00	-32767.00	-32767.00	-32767.00	-32767.00	-32767.00	87.04	0.00	0.00	0.00	0.00	0.00	0.00	0.00	0.00	-32767.00	-32767.00	-32767.00	-32767.00	-32767.00	9.00
15:23:10	95.00	-32767.00	106.60	71.98	89.27	95.00	-32766.00	-32766.00	-32766.00	-32767.00	37.92	5.30	0.00	14.00	762.00	18.00	23.00	0.00	1.21	14.00	22.00	2.10	-32767.00	422.00	385.00	-32767.00	5.41	-32767.00	-32767.00	-32767.00	-32767.00	-32767.00	-32767.00	-32767.00	87.04	0.00	0.00	0.00	0.00	0.00	0.00	0.00	0.00	-32767.00	-32767.00	-32767.00	-32767.00	-32767.00	9.00
15:24:10	95.00	-32767.00	106.17	71.40	88.55	94.00	-32766.00	-32766.00	-32766.00	-32767.00	37.92	5.30	0.00	14.00	762.00	18.00	24.00	0.00	1.21	14.00	22.00	1.70	-32767.00	426.00	385.00	-32767.00	5.41	-32767.00	-32767.00	-32767.00	-32767.00	-32767.00	-32767.00	-32767.00	87.04	0.00	0.00	0.00	0.00	0.00	0.00	0.00	0.00	-32767.00	-32767.00	-32767.00	-32767.00	-32767.00	9.00
15:25:10	95.00	-32767.00	104.69	69.82	87.14	95.00	-32766.00	-32766.00	-32766.00	-32767.00	37.92	5.30	0.00	14.00	762.00	18.00	23.00	0.00	1.21	14.00	22.00	2.30	-32767.00	424.00	386.00	-32767.00	5.41	-32767.00	-32767.00	-32767.00	-32767.00	-32767.00	-32767.00	-32767.00	87.04	0.00	0.00	0.00	0.00	0.00	0.00	0.00	0.00	-32767.00	-32767.00	-32767.00	-32767.00	-32767.00	9.00
15:26:10	95.00	-32767.00	103.69	69.68	86.74	95.00	-32766.00	-32766.00	-32766.00	-32767.00	37.92	5.30	0.00	14.00	762.00	18.00	23.00	0.00	1.21	14.00	22.00	2.40	-32767.00	427.00	388.00	-32767.00	5.41	-32767.00	-32767.00	-32767.00	-32767.00	-32767.00	-32767.00	-32767.00	87.04	0.00	0.00	0.00	0.00	0.00	0.00	0.00	0.00	-32767.00	-32767.00	-32767.00	-32767.00	-32767.00	9.00
15:27:10	95.00	-32767.00	105.34	70.86	88.21	94.00	-32766.00	-32766.00	-32766.00	-32767.00	37.92	5.30	0.00	14.00	762.00	18.00	23.00	0.00	1.21	14.00	22.00	2.30	-32767.00	424.00	387.00	-32767.00	5.41	-32767.00	-32767.00	-32767.00	-32767.00	-32767.00	-32767.00	-32767.00	87.04	0.00	0.00	0.00	0.00	0.00	0.00	0.00	0.00	-32767.00	-32767.00	-32767.00	-32767.00	-32767.00	9.00
15:28:10	95.00	-32767.00	105.91	71.80	88.95	94.00	-32766.00	-32766.00	-32766.00	-32767.00	37.92	5.30	0.00	14.00	762.00	18.00	23.00	0.00	1.21	14.00	22.00	2.00	-32767.00	424.00	385.00	-32767.00	5.41	-32767.00	-32767.00	-32767.00	-32767.00	-32767.00	-32767.00	-32767.00	87.04	0.00	0.00	0.00	0.00	0.00	0.00	0.00	0.00	-32767.00	-32767.00	-32767.00	-32767.00	-32767.00	9.00
15:29:10	95.00	-32767.00	106.56	73.11	90.27	94.00	-32766.00	-32766.00	-32766.00	-32767.00	37.92	5.30	0.00	14.00	762.00	18.00	23.00	0.00	1.21	14.00	22.00	1.80	-32767.00	425.00	385.00	-32767.00	5.41	-32767.00	-32767.00	-32767.00	-32767.00	-32767.00	-32767.00	-32767.00	87.04	0.00	0.00	0.00	0.00	0.00	0.00	0.00	0.00	-32767.00	-32767.00	-32767.00	-32767.00	-32767.00	9.00
15:30:10	94.00	-32767.00	107.07	73.95	90.69	95.00	-32766.00	-32766.00	-32766.00	-32767.00	37.92	5.30	0.00	14.00	762.00	18.00	23.00	0.00	1.21	14.00	22.00	2.00	-32767.00	425.00	385.00	-32767.00	5.42	-32767.00	-32767.00	-32767.00	-32767.00	-32767.00	-32767.00	-32767.00	87.04	0.00	0.00	0.00	0.00	0.00	0.00	0.00	0.00	-32767.00	-32767.00	-32767.00	-32767.00	-32767.00	9.00
15:31:10	94.00	-32767.00	107.63	74.47	91.25	95.00	-32766.00	-32766.00	-32766.00	-32767.00	37.92	5.30	0.00	14.00	762.00	18.00	23.00	0.00	1.21	14.00	22.00	2.30	-32767.00	423.00	386.00	-32767.00	5.42	-32767.00	-32767.00	-32767.00	-32767.00	-32767.00	-32767.00	-32767.00	87.04	0.00	0.00	0.00	0.00	0.00	0.00	0.00	0.00	-32767.00	-32767.00	-32767.00	-32767.00	-32767.00	9.00
15:32:10	93.00	-32767.00	107.93	74.52	91.63	94.00	-32766.00	-32766.00	-32766.00	-32767.00	37.92	5.30	0.00	14.00	762.00	18.00	23.00	0.00	1.21	14.00	22.00	2.40	-32767.00	426.00	388.00	-32767.00	5.41	-32767.00	-32767.00	-32767.00	-32767.00	-32767.00	-32767.00	-32767.00	87.04	0.00	0.00	0.00	0.00	0.00	0.00	0.00	0.00	-32767.00	-32767.00	-32767.00	-32767.00	-32767.00	9.00
15:33:10	94.00	-32767.00	107.44	72.89	90.30	94.00	-32766.00	-32766.00	-32766.00	-32767.00	37.92	5.20	0.00	14.00	762.00	18.00	23.00	0.00	1.21	14.00	22.00	2.30	-32767.00	426.00	388.00	-32767.00	5.41	-32767.00	-32767.00	-32767.00	-32767.00	-32767.00	-32767.00	-32767.00	87.04	0.00	0.00	0.00	0.00	0.00	0.00	0.00	0.00	-32767.00	-32767.00	-32767.00	-32767.00	-32767.00	9.00
15:34:10	95.00	-32767.00	105.44	71.62	88.42	95.00	-32766.00	-32766.00	-32766.00	-32767.00	37.92	5.20	0.00	14.00	762.00	18.00	23.00	0.00	1.21	14.00	22.00	2.00	-32767.00	427.00	386.00	-32767.00	5.42	-32767.00	-32767.00	-32767.00	-32767.00	-32767.00	-32767.00	-32767.00	87.04	0.00	0.00	0.00	0.00	0.00	0.00	0.00	0.00	-32767.00	-32767.00	-32767.00	-32767.00	-32767.00	9.00
15:35:10	94.00	-32767.00	118.68	67.90	89.14	97.00	-32766.00	-32766.00	-32766.00	-32767.00	37.92	5.20	0.00	14.00	762.00	18.00	23.00	0.00	1.21	14.00	22.00	1.60	-32767.00	424.00	384.00	-32767.00	5.42	-32767.00	-32767.00	-32767.00	-32767.00	-32767.00	-32767.00	-32767.00	87.04	0.00	0.00	0.00	0.00	0.00	0.00	0.00	0.00	-32767.00	-32767.00	-32767.00	-32767.00	-32767.00	9.00
15:36:10	94.00	-32767.00	102.93	67.09	86.65	94.00	-32766.00	-32766.00	-32766.00	-32767.00	37.92	5.30	0.00	14.00	762.00	18.00	23.00	0.00	1.21	14.00	22.00	1.80	-32767.00	425.00	385.00	-32767.00	5.41	-32767.00	-32767.00	-32767.00	-32767.00	-32767.00	-32767.00	-32767.00	87.04	0.00	0.00	0.00	0.00	0.00	0.00	0.00	0.00	-32767.00	-32767.00	-32767.00	-32767.00	-32767.00	9.00
15:37:10	93.00	-32767.00	106.24	72.50	89.77	94.00	-32766.00	-32766.00	-32766.00	-32767.00	37.92	5.30	0.00	14.00	762.00	18.00	23.00	0.00	1.21	14.00	22.00	2.40	-32767.00	424.00	388.00	-32767.00	5.41	-32767.00	-32767.00	-32767.00	-32767.00	-32767.00	-32767.00	-32767.00	87.04	0.00	0.00	0.00	0.00	0.00	0.00	0.00	0.00	-32767.00	-32767.00	-32767.00	-32767.00	-32767.00	9.00
15:38:10	93.00	-32767.00	106.12	72.91	89.45	94.00	-32766.00	-32766.00	-32766.00	-32767.00	37.92	5.20	0.00	14.00	762.00	18.00	23.00	0.00	1.21	14.00	22.00	2.30	-32767.00	427.00	387.00	-32767.00	5.41	-32767.00	-32767.00	-32767.00	-32767.00	-32767.00	-32767.00	-32767.00	87.04	0.00	0.00	0.00	0.00	0.00	0.00	0.00	0.00	-32767.00	-32767.00	-32767.00	-32767.00	-32767.00	9.00
15:39:10	93.00	-32767.00	106.84	74.01	90.55	94.00	-32766.00	-32766.00	-32766.00	-32767.00	37.94	5.20	0.00	14.00	762.00	18.00	23.00	0.00	1.21	14.00	22.00	1.80	-32767.00	423.00	383.00	-32767.00	5.41	-32767.00	-32767.00	-32767.00	-32767.00	-32767.00	-32767.00	-32767.00	87.04	0.00	0.00	0.00	0.00	0.00	0.00	0.00	0.00	-32767.00	-32767.00	-32767.00	-32767.00	-32767.00	9.00
15:40:10	93.00	-32767.00	107.31	74.43	91.14	94.00	-32766.00	-32766.00	-32766.00	-32766.00	37.94	5.20	0.00	14.00	762.00	18.00	23.00	0.00	1.21	14.00	22.00	2.40	-32767.00	425.00	387.00	-32767.00	5.39	-32767.00	-32767.00	-32767.00	-32767.00	-32767.00	-32767.00	-32767.00	87.04	0.00	0.00	0.00	0.00	0.00	0.00	0.00	0.00	-32767.00	-32767.00	-32767.00	-32767.00	-32767.00	9.00
15:41:10	93.00	-32767.00	108.26	74.67	91.57	92.00	-32766.00	-32766.00	-32766.00	-32767.00	37.94	5.10	0.00	14.00	762.00	18.00	23.00	0.00	1.21	14.00	22.00	2.20	-32767.00	425.00	385.00	-32767.00	5.39	-32767.00	-32767.00	-32767.00	-32767.00	-32767.00	-32767.00	-32767.00	87.04	0.00	0.00	0.00	0.00	0.00	0.00	0.00	0.00	-32767.00	-32767.00	-32767.00	-32767.00	-32767.00	10.00
15:42:10	93.00	-32767.00	108.23	74.89	91.36	94.00	-32766.00	-32766.00	-32766.00	-32767.00	37.94	5.10	0.00	14.00	762.00	18.00	23.00	0.00	1.21	14.00	22.00	1.60	-32767.00	425.00	383.00	-32767.00	5.39	-32767.00	-32767.00	-32767.00	-32767.00	-32767.00	-32767.00	-32767.00	87.04	0.00	0.00	0.00	0.00	0.00	0.00	0.00	0.00	-32767.00	-32767.00	-32767.00	-32767.00	-32767.00	9.00
15:43:10	93.00	-32767.00	107.30	74.54	91.00	94.00	-32766.00	-32766.00	-32766.00	-32767.00	37.94	5.10	0.00	14.00	762.00	18.00	23.00	0.00	1.21	14.00	22.00	2.00	-32767.00	425.00	384.00	-32767.00	5.40	-32767.00	-32767.00	-32767.00	-32767.00	-32767.00	-32767.00	-32767.00	87.04	0.00	0.00	0.00	0.00	0.00	0.00	0.00	0.00	-32767.00	-32767.00	-32767.00	-32767.00	-32767.00	10.00
15:44:10	93.00	-32767.00	108.40	75.27	91.93	94.00	-32766.00	-32766.00	-32766.00	-32767.00	37.94	5.20	0.00	14.00	762.00	18.00	23.00	0.00	1.21	14.00	22.00	2.00	-32767.00	425.00	385.00	-32767.00	5.39	-32767.00	-32767.00	-32767.00	-32767.00	-32767.00	-32767.00	-32767.00	87.04	0.00	0.00	0.00	0.00	0.00	0.00	0.00	0.00	-32767.00	-32767.00	-32767.00	-32767.00	-32767.00	10.00
15:45:10	93.00	-32767.00	107.99	74.68	91.54	92.00	-32766.00	-32766.00	-32766.00	-32767.00	37.94	5.20	0.00	14.00	762.00	18.00	23.00	0.00	1.21	14.00	22.00	1.90	-32767.00	427.00	386.00	-32767.00	5.41	-32767.00	-32767.00	-32767.00	-32767.00	-32767.00	-32767.00	-32767.00	87.04	0.00	0.00	0.00	0.00	0.00	0.00	0.00	0.00	-32767.00	-32767.00	-32767.00	-32767.00	-32767.00	10.00
15:46:10	93.00	-32767.00	107.04	73.73	90.29	92.00	-32766.00	-32766.00	-32766.00	-32767.00	37.94	5.10	0.00	14.00	762.00	18.00	23.00	0.00	1.21	14.00	22.00	1.60	-32767.00	425.00	384.00	-32767.00	5.41	-32767.00	-32767.00	-32767.00	-32767.00	-32767.00	-32767.00	-32767.00	87.04	0.00	0.00	0.00	0.00	0.00	0.00	0.00	0.00	-32767.00	-32767.00	-32767.00	-32767.00	-32767.00	10.00
15:47:10	93.00	-32767.00	105.45	72.43	89.08	94.00	-32766.00	-32766.00	-32766.00	-32767.00	37.94	5.20	0.00	14.00	762.00	18.00	23.00	0.00	1.21	14.00	22.00	1.70	-32767.00	425.00	385.00	-32767.00	5.40	-32767.00	-32767.00	-32767.00	-32767.00	-32767.00	-32767.00	-32767.00	87.04	0.00	0.00	0.00	0.00	0.00	0.00	0.00	0.00	-32767.00	-32767.00	-32767.00	-32767.00	-32767.00	10.00
15:48:10	93.00	-32767.00	105.53	72.51	89.14	94.00	-32766.00	-32766.00	-32766.00	-32767.00	37.94	5.20	0.00	14.00	762.00	18.00	23.00	0.00	1.21	14.00	22.00	2.00	-32767.00	425.00	385.00	-32767.00	5.40	-32767.00	-32767.00	-32767.00	-32767.00	-32767.00	-32767.00	-32767.00	87.04	0.00	0.00	0.00	0.00	0.00	0.00	0.00	0.00	-32767.00	-32767.00	-32767.00	-32767.00	-32767.00	10.00
15:49:10	93.00	-32767.00	105.98	72.71	89.52	92.00	-32766.00	-32766.00	-32766.00	-32767.00	37.94	5.20	0.00	14.00	762.00	18.00	23.00	0.00	1.21	14.00	22.00	2.30	-32767.00	424.00	386.00	-32767.00	5.40	-32767.00	-32767.00	-32767.00	-32767.00	-32767.00	-32767.00	-32767.00	87.04	0.00	0.00	0.00	0.00	0.00	0.00	0.00	0.00	-32767.00	-32767.00	-32767.00	-32767.00	-32767.00	10.00
15:50:10	93.00	-32767.00	107.05	73.47	90.55	93.00	-32766.00	-32766.00	-32766.00	-32767.00	37.94	5.20	0.00	14.00	762.00	18.00	23.00	0.00	1.21	14.00	22.00	2.30	-32767.00	426.00	388.00	-32767.00	5.40	-32767.00	-32767.00	-32767.00	-32767.00	-32767.00	-32767.00	-32767.00	87.04	0.00	0.00	0.00	0.00	0.00	0.00	0.00	0.00	-32767.00	-32767.00	-32767.00	-32767.00	-32767.00	10.00
15:51:10	93.00	-32767.00	106.54	73.89	90.40	94.00	-32766.00	-32766.00	-32766.00	-32767.00	37.94	5.20	0.00	14.00	762.00	18.00	23.00	0.00	1.21	14.00	22.00	2.40	-32767.00	424.00	387.00	-32767.00	5.41	-32767.00	-32767.00	-32767.00	-32767.00	-32767.00	-32767.00	-32767.00	87.04	0.00	0.00	0.00	0.00	0.00	0.00	0.00	0.00	-32767.00	-32767.00	-32767.00	-32767.00	-32767.00	10.00
15:52:10	93.00	-32767.00	106.89	74.83	90.92	94.00	-32766.00	-32766.00	-32766.00	-32767.00	37.94	5.20	0.00	14.00	762.00	18.00	23.00	0.00	1.21	14.00	22.00	2.20	-32767.00	426.00	384.00	-32767.00	5.40	-32767.00	-32767.00	-32767.00	-32767.00	-32767.00	-32767.00	-32767.00	87.04	0.00	0.00	0.00	0.00	0.00	0.00	0.00	0.00	-32767.00	-32767.00	-32767.00	-32767.00	-32767.00	10.00
15:53:10	93.00	-32767.00	107.51	75.15	91.60	94.00	-32766.00	-32766.00	-32766.00	-32767.00	37.94	5.20	0.00	14.00	762.00	18.00	23.00	0.00	1.21	14.00	22.00	1.60	-32767.00	424.00	383.00	-32767.00	5.39	-32767.00	-32767.00	-32767.00	-32767.00	-32767.00	-32767.00	-32767.00	87.04	0.00	0.00	0.00	0.00	0.00	0.00	0.00	0.00	-32767.00	-32767.00	-32767.00	-32767.00	-32767.00	10.00
15:54:10	93.00	-32767.00	108.12	74.83	91.70	92.00	-32766.00	-32766.00	-32766.00	-32767.00	37.94	5.20	0.00	14.00	762.00	18.00	23.00	0.00	1.21	14.00	22.00	2.20	-32767.00	424.00	385.00	-32767.00	5.40	-32767.00	-32767.00	-32767.00	-32767.00	-32767.00	-32767.00	-32767.00	87.04	0.00	0.00	0.00	0.00	0.00	0.00	0.00	0.00	-32767.00	-32767.00	-32767.00	-32767.00	-32767.00	10.00
15:55:10	93.00	-32767.00	106.86	74.52	91.04	93.00	-32766.00	-32766.00	-32766.00	-32767.00	37.94	5.30	0.00	14.00	762.00	18.00	23.00	0.00	1.21	14.00	22.00	2.40	-32767.00	426.00	388.00	-32767.00	5.40	-32767.00	-32767.00	-32767.00	-32767.00	-32767.00	-32767.00	-32767.00	87.04	0.00	0.00	0.00	0.00	0.00	0.00	0.00	0.00	-32767.00	-32767.00	-32767.00	-32767.00	-32767.00	10.00
15:56:10	93.00	-32767.00	106.82	74.77	90.88	94.00	-32766.00	-32766.00	-32766.00	-32767.00	37.94	5.20	0.00	14.00	762.00	18.00	23.00	0.00	1.21	14.00	22.00	2.30	-32767.00	425.00	384.00	-32767.00	5.40	-32767.00	-32767.00	-32767.00	-32767.00	-32767.00	-32767.00	-32767.00	87.04	0.00	0.00	0.00	0.00	0.00	0.00	0.00	0.00	-32767.00	-32767.00	-32767.00	-32767.00	-32767.00	9.00
15:57:10	93.00	-32767.00	107.11	74.55	91.08	93.00	-32766.00	-32766.00	-32766.00	-32767.00	37.94	5.20	0.00	14.00	762.00	18.00	23.00	0.00	1.21	14.00	22.00	1.60	-32767.00	424.00	382.00	-32767.00	5.39	-32767.00	-32767.00	-32767.00	-32767.00	-32767.00	-32767.00	-32767.00	87.04	0.00	0.00	0.00	0.00	0.00	0.00	0.00	0.00	-32767.00	-32767.00	-32767.00	-32767.00	-32767.00	10.00
15:58:10	93.00	-32767.00	107.75	74.46	91.20	92.00	-32766.00	-32766.00	-32766.00	-32767.00	37.94	5.30	0.00	14.00	762.00	18.00	23.00	0.00	1.21	14.00	22.00	2.30	-32767.00	425.00	385.00	-32767.00	5.39	-32767.00	-32767.00	-32767.00	-32767.00	-32767.00	-32767.00	-32767.00	87.04	0.00	0.00	0.00	0.00	0.00	0.00	0.00	0.00	-32767.00	-32767.00	-32767.00	-32767.00	-32767.00	10.00
15:59:10	93.00	-32767.00	105.61	73.69	90.10	94.00	-32766.00	-32766.00	-32766.00	-32767.00	37.94	5.30	0.00	14.00	762.00	17.00	23.00	0.00	1.21	14.00	22.00	2.40	-32767.00	426.00	387.00	-32767.00	5.40	-32767.00	-32767.00	-32767.00	-32767.00	-32767.00	-32767.00	-32767.00	87.04	0.00	0.00	0.00	0.00	0.00	0.00	0.00	0.00	-32767.00	-32767.00	-32767.00	-32767.00	-32767.00	10.00
16:00:10	93.00	-32767.00	105.48	73.61	89.64	94.00	-32766.00	-32766.00	-32766.00	-32767.00	37.94	5.20	0.00	14.00	762.00	18.00	23.00	0.00	1.21	14.00	22.00	1.60	-32767.00	425.00	383.00	-32767.00	5.40	-32767.00	-32767.00	-32767.00	-32767.00	-32767.00	-32767.00	-32767.00	87.04	0.00	0.00	0.00	0.00	0.00	0.00	0.00	0.00	-32767.00	-32767.00	-32767.00	-32767.00	-32767.00	10.00
16:01:10	93.00	-32767.00	106.27	74.70	90.99	94.00	-32766.00	-32766.00	-32766.00	-32767.00	37.94	5.30	0.00	14.00	762.00	18.00	23.00	0.00	1.21	14.00	22.00	2.30	-32767.00	423.00	385.00	-32767.00	5.39	-32767.00	-32767.00	-32767.00	-32767.00	-32767.00	-32767.00	-32767.00	87.04	0.00	0.00	0.00	0.00	0.00	0.00	0.00	0.00	-32767.00	-32767.00	-32767.00	-32767.00	-32767.00	10.00
16:02:10	93.00	-32767.00	107.11	76.59	92.17	93.00	-32766.00	-32766.00	-32766.00	-32767.00	37.94	5.30	0.00	14.00	762.00	17.00	23.00	0.00	1.21	14.00	22.00	2.40	-32767.00	427.00	388.00	-32767.00	5.40	-32767.00	-32767.00	-32767.00	-32767.00	-32767.00	-32767.00	-32767.00	87.04	0.00	0.00	0.00	0.00	0.00	0.00	0.00	0.00	-32767.00	-32767.00	-32767.00	-32767.00	-32767.00	10.00
16:03:10	93.00	-32767.00	107.67	77.36	92.65	94.00	-32766.00	-32766.00	-32766.00	-32767.00	37.94	5.20	0.00	14.00	762.00	18.00	23.00	0.00	1.21	14.00	22.00	1.70	-32767.00	424.00	384.00	-32767.00	5.40	-32767.00	-32767.00	-32767.00	-32767.00	-32767.00	-32767.00	-32767.00	87.04	0.00	0.00	0.00	0.00	0.00	0.00	0.00	0.00	-32767.00	-32767.00	-32767.00	-32767.00	-32767.00	9.00
16:04:10	93.00	-32767.00	107.30	78.72	92.86	94.00	-32766.00	-32766.00	-32766.00	-32767.00	37.94	5.30	0.00	14.00	762.00	18.00	23.00	0.00	1.21	14.00	22.00	2.30	-32767.00	423.00	385.00	-32767.00	5.39	-32767.00	-32767.00	-32767.00	-32767.00	-32767.00	-32767.00	-32767.00	87.04	0.00	0.00	0.00	0.00	0.00	0.00	0.00	0.00	-32767.00	-32767.00	-32767.00	-32767.00	-32767.00	10.00
16:05:10	93.00	-32767.00	110.68	76.26	93.63	94.00	-32766.00	-32766.00	-32766.00	-32767.00	37.94	5.20	0.00	14.00	762.00	18.00	23.00	0.00	1.21	14.00	22.00	2.30	-32767.00	427.00	386.00	-32767.00	5.39	-32767.00	-32767.00	-32767.00	-32767.00	-32767.00	-32767.00	-32767.00	87.04	0.00	0.00	0.00	0.00	0.00	0.00	0.00	0.00	-32767.00	-32767.00	-32767.00	-32767.00	-32767.00	9.00
16:06:10	93.00	-32767.00	105.70	74.97	90.85	0.00	-32766.00	-32766.00	-32766.00	-32767.00	37.94	5.20	0.00	14.00	762.00	18.00	23.00	0.00	1.21	14.00	22.00	2.20	-32767.00	425.00	384.00	-32767.00	5.39	-32767.00	-32767.00	-32767.00	-32767.00	-32767.00	-32767.00	-32767.00	87.04	0.00	0.00	0.00	0.00	0.00	0.00	0.00	0.00	-32767.00	-32767.00	-32767.00	-32767.00	-32767.00	10.00
16:07:10	93.00	-32767.00	108.00	76.68	92.84	93.00	-32766.00	-32766.00	-32766.00	-32767.00	37.94	5.30	0.00	14.00	762.00	18.00	23.00	0.00	1.21	14.00	22.00	2.30	-32767.00	425.00	386.00	-32767.00	5.39	-32767.00	-32767.00	-32767.00	-32767.00	-32767.00	-32767.00	-32767.00	87.04	0.00	0.00	0.00	0.00	0.00	0.00	0.00	0.00	-32767.00	-32767.00	-32767.00	-32767.00	-32767.00	10.00
16:08:10	93.00	-32767.00	106.82	75.66	91.54	93.00	-32766.00	-32766.00	-32766.00	-32767.00	37.94	5.20	0.00	14.00	762.00	18.00	23.00	0.00	1.21	14.00	22.00	1.70	-32767.00	425.00	383.00	-32767.00	5.39	-32767.00	-32767.00	-32767.00	-32767.00	-32767.00	-32767.00	-32767.00	87.04	0.00	0.00	0.00	0.00	0.00	0.00	0.00	0.00	-32767.00	-32767.00	-32767.00	-32767.00	-32767.00	10.00
16:09:10	93.00	-32767.00	107.71	76.70	92.61	92.00	-32766.00	-32766.00	-32766.00	-32767.00	37.94	5.20	0.00	14.00	762.00	18.00	23.00	0.00	1.21	14.00	22.00	2.30	-32767.00	425.00	387.00	-32767.00	5.40	-32767.00	-32767.00	-32767.00	-32767.00	-32767.00	-32767.00	-32767.00	87.04	0.00	0.00	0.00	0.00	0.00	0.00	0.00	0.00	-32767.00	-32767.00	-32767.00	-32767.00	-32767.00	10.00
16:10:10	93.00	-32767.00	107.78	77.15	92.79	94.00	-32766.00	-32766.00	-32766.00	-32767.00	37.94	5.30	0.00	14.00	762.00	18.00	23.00	0.00	1.21	14.00	22.00	2.30	-32767.00	424.00	384.00	-32767.00	5.40	-32767.00	-32767.00	-32767.00	-32767.00	-32767.00	-32767.00	-32767.00	87.04	0.00	0.00	0.00	0.00	0.00	0.00	0.00	0.00	-32767.00	-32767.00	-32767.00	-32767.00	-32767.00	10.00
16:11:10	93.00	-32767.00	108.09	77.12	92.80	94.00	-32766.00	-32766.00	-32766.00	-32767.00	37.94	5.20	0.00	14.00	762.00	18.00	23.00	0.00	1.21	14.00	22.00	1.60	-32767.00	425.00	382.00	-32767.00	5.40	-32767.00	-32767.00	-32767.00	-32767.00	-32767.00	-32767.00	-32767.00	87.04	0.00	0.00	0.00	0.00	0.00	0.00	0.00	0.00	-32767.00	-32767.00	-32767.00	-32767.00	-32767.00	10.00
16:12:10	93.00	-32767.00	107.07	76.19	92.14	94.00	-32766.00	-32766.00	-32766.00	-32767.00	37.94	5.30	0.00	14.00	762.00	18.00	23.00	0.00	1.21	14.00	22.00	2.30	-32767.00	426.00	386.00	-32767.00	5.39	-32767.00	-32767.00	-32767.00	-32767.00	-32767.00	-32767.00	-32767.00	87.04	0.00	0.00	0.00	0.00	0.00	0.00	0.00	0.00	-32767.00	-32767.00	-32767.00	-32767.00	-32767.00	10.00
16:13:10	93.00	-32767.00	106.86	76.72	91.97	92.00	-32766.00	-32766.00	-32766.00	-32767.00	37.96	5.30	0.00	14.00	762.00	17.00	23.00	0.00	1.21	14.00	22.00	2.40	-32767.00	425.00	386.00	-32767.00	5.39	-32767.00	-32767.00	-32767.00	-32767.00	-32767.00	-32767.00	-32767.00	87.04	0.00	0.00	0.00	0.00	0.00	0.00	0.00	0.00	-32767.00	-32767.00	-32767.00	-32767.00	-32767.00	10.00
16:14:10	93.00	-32767.00	108.22	76.97	92.83	93.00	-32766.00	-32766.00	-32766.00	-32767.00	37.96	5.20	0.00	14.00	762.00	17.00	23.00	0.00	1.21	14.00	22.00	1.80	-32767.00	427.00	385.00	-32767.00	5.39	-32767.00	-32767.00	-32767.00	-32767.00	-32767.00	-32767.00	-32767.00	87.04	0.00	0.00	0.00	0.00	0.00	0.00	0.00	0.00	-32767.00	-32767.00	-32767.00	-32767.00	-32767.00	10.00
16:15:10	93.00	-32767.00	108.80	77.23	93.24	92.00	-32766.00	-32766.00	-32766.00	-32767.00	37.96	5.20	0.00	14.00	762.00	18.00	23.00	0.00	1.21	14.00	22.00	1.80	-32767.00	424.00	384.00	-32767.00	5.39	-32767.00	-32767.00	-32767.00	-32767.00	-32767.00	-32767.00	-32767.00	87.04	0.00	0.00	0.00	0.00	0.00	0.00	0.00	0.00	-32767.00	-32767.00	-32767.00	-32767.00	-32767.00	10.00
16:16:10	93.00	-32767.00	107.81	76.97	92.58	94.00	-32766.00	-32766.00	-32766.00	-32767.00	37.96	5.30	0.00	14.00	762.00	17.00	23.00	0.00	1.21	14.00	22.00	2.30	-32767.00	425.00	386.00	-32767.00	5.40	-32767.00	-32767.00	-32767.00	-32767.00	-32767.00	-32767.00	-32767.00	87.04	0.00	0.00	0.00	0.00	0.00	0.00	0.00	0.00	-32767.00	-32767.00	-32767.00	-32767.00	-32767.00	10.00
16:17:10	93.00	-32767.00	107.06	76.90	92.10	94.00	-32766.00	-32766.00	-32766.00	-32767.00	37.96	5.30	0.00	14.00	762.00	17.00	23.00	0.00	1.21	14.00	22.00	2.40	-32767.00	424.00	386.00	-32767.00	5.39	-32767.00	-32767.00	-32767.00	-32767.00	-32767.00	-32767.00	-32767.00	87.04	0.00	0.00	0.00	0.00	0.00	0.00	0.00	0.00	-32767.00	-32767.00	-32767.00	-32767.00	-32767.00	10.00
16:18:10	93.00	-32767.00	107.87	76.29	92.47	92.00	-32766.00	-32766.00	-32766.00	-32767.00	37.96	5.20	0.00	14.00	762.00	17.00	23.00	0.00	1.21	14.00	22.00	2.20	-32767.00	426.00	385.00	-32767.00	5.39	-32767.00	-32767.00	-32767.00	-32767.00	-32767.00	-32767.00	-32767.00	87.04	0.00	0.00	0.00	0.00	0.00	0.00	0.00	0.00	-32767.00	-32767.00	-32767.00	-32767.00	-32767.00	10.00
16:19:10	93.00	-32767.00	107.98	76.58	92.33	93.00	-32766.00	-32766.00	-32766.00	-32767.00	37.96	5.20	0.00	14.00	762.00	18.00	23.00	0.00	1.21	14.00	22.00	1.70	-32767.00	425.00	383.00	-32767.00	5.39	-32767.00	-32767.00	-32767.00	-32767.00	-32767.00	-32767.00	-32767.00	87.04	0.00	0.00	0.00	0.00	0.00	0.00	0.00	0.00	-32767.00	-32767.00	-32767.00	-32767.00	-32767.00	10.00
16:20:10	93.00	-32767.00	106.76	75.86	91.55	94.00	-32766.00	-32766.00	-32766.00	-32767.00	37.96	5.20	0.00	14.00	762.00	17.00	23.00	0.00	1.21	14.00	22.00	1.80	-32767.00	425.00	383.00	-32767.00	5.39	-32767.00	-32767.00	-32767.00	-32767.00	-32767.00	-32767.00	-32767.00	87.04	0.00	0.00	0.00	0.00	0.00	0.00	0.00	0.00	-32767.00	-32767.00	-32767.00	-32767.00	-32767.00	10.00
16:21:10	93.00	-32767.00	106.71	75.71	91.55	94.00	-32766.00	-32766.00	-32766.00	-32767.00	37.96	5.20	0.00	14.00	762.00	17.00	23.00	0.00	1.21	14.00	22.00	2.20	-32767.00	425.00	385.00	-32767.00	5.39	-32767.00	-32767.00	-32767.00	-32767.00	-32767.00	-32767.00	-32767.00	87.04	0.00	0.00	0.00	0.00	0.00	0.00	0.00	0.00	-32767.00	-32767.00	-32767.00	-32767.00	-32767.00	10.00
16:22:10	93.00	-32767.00	107.57	76.47	92.40	93.00	-32766.00	-32766.00	-32766.00	-32767.00	37.96	5.30	0.00	14.00	762.00	17.00	23.00	0.00	1.21	14.00	22.00	2.30	-32767.00	426.00	385.00	-32767.00	5.40	-32767.00	-32767.00	-32767.00	-32767.00	-32767.00	-32767.00	-32767.00	87.04	0.00	0.00	0.00	0.00	0.00	0.00	0.00	0.00	-32767.00	-32767.00	-32767.00	-32767.00	-32767.00	10.00
16:23:10	93.00	-32767.00	107.92	76.88	92.64	94.00	-32766.00	-32766.00	-32766.00	-32767.00	37.96	5.30	0.00	14.00	762.00	17.00	23.00	0.00	1.21	14.00	22.00	2.30	-32767.00	423.00	384.00	-32767.00	5.39	-32767.00	-32767.00	-32767.00	-32767.00	-32767.00	-32767.00	-32767.00	87.04	0.00	0.00	0.00	0.00	0.00	0.00	0.00	0.00	-32767.00	-32767.00	-32767.00	-32767.00	-32767.00	10.00
16:24:10	93.00	-32767.00	108.07	76.58	92.61	94.00	-32766.00	-32766.00	-32766.00	-32767.00	37.96	5.20	0.00	14.00	762.00	17.00	23.00	0.00	1.21	14.00	22.00	2.30	-32767.00	425.00	385.00	-32767.00	5.40	-32767.00	-32767.00	-32767.00	-32767.00	-32767.00	-32767.00	-32767.00	87.04	0.00	0.00	0.00	0.00	0.00	0.00	0.00	0.00	-32767.00	-32767.00	-32767.00	-32767.00	-32767.00	10.00
16:25:10	93.00	-32767.00	107.05	76.12	91.82	94.00	-32766.00	-32766.00	-32766.00	-32767.00	37.96	5.20	0.00	14.00	762.00	17.00	23.00	0.00	1.21	14.00	22.00	2.30	-32767.00	425.00	387.00	-32767.00	5.39	-32767.00	-32767.00	-32767.00	-32767.00	-32767.00	-32767.00	-32767.00	87.04	0.00	0.00	0.00	0.00	0.00	0.00	0.00	0.00	-32767.00	-32767.00	-32767.00	-32767.00	-32767.00	10.00
16:26:10	93.00	-32767.00	107.42	76.66	92.46	94.00	-32766.00	-32766.00	-32766.00	-32767.00	37.96	5.20	0.00	14.00	762.00	17.00	23.00	0.00	1.21	14.00	22.00	2.30	-32767.00	426.00	387.00	-32767.00	5.40	-32767.00	-32767.00	-32767.00	-32767.00	-32767.00	-32767.00	-32767.00	87.04	0.00	0.00	0.00	0.00	0.00	0.00	0.00	0.00	-32767.00	-32767.00	-32767.00	-32767.00	-32767.00	10.00
16:27:10	93.00	-32767.00	107.58	76.68	92.45	94.00	-32766.00	-32766.00	-32766.00	-32767.00	37.96	5.30	0.00	14.00	762.00	17.00	23.00	0.00	1.21	14.00	22.00	2.30	-32767.00	423.00	385.00	-32767.00	5.39	-32767.00	-32767.00	-32767.00	-32767.00	-32767.00	-32767.00	-32767.00	87.04	0.00	0.00	0.00	0.00	0.00	0.00	0.00	0.00	-32767.00	-32767.00	-32767.00	-32767.00	-32767.00	10.00
16:28:10	93.00	-32767.00	107.38	75.66	91.94	94.00	-32766.00	-32766.00	-32766.00	-32767.00	37.96	5.30	0.00	14.00	762.00	17.00	23.00	0.00	1.21	14.00	22.00	2.30	-32767.00	425.00	385.00	-32767.00	5.40	-32767.00	-32767.00	-32767.00	-32767.00	-32767.00	-32767.00	-32767.00	87.04	0.00	0.00	0.00	0.00	0.00	0.00	0.00	0.00	-32767.00	-32767.00	-32767.00	-32767.00	-32767.00	10.00
16:29:10	93.00	-32767.00	106.16	75.41	91.13	94.00	-32766.00	-32766.00	-32766.00	-32767.00	37.96	5.20	0.00	14.00	762.00	17.00	23.00	0.00	1.21	14.00	22.00	2.10	-32767.00	425.00	385.00	-32767.00	5.39	-32767.00	-32767.00	-32767.00	-32767.00	-32767.00	-32767.00	-32767.00	87.04	0.00	0.00	0.00	0.00	0.00	0.00	0.00	0.00	-32767.00	-32767.00	-32767.00	-32767.00	-32767.00	10.00
16:30:10	93.00	-32767.00	106.25	75.41	91.14	94.00	-32766.00	-32766.00	-32766.00	-32767.00	37.99	5.20	0.00	14.00	762.00	17.00	23.00	0.00	1.21	14.00	22.00	1.70	-32767.00	426.00	384.00	-32767.00	5.40	-32767.00	-32767.00	-32767.00	-32767.00	-32767.00	-32767.00	-32767.00	87.04	0.00	0.00	0.00	0.00	0.00	0.00	0.00	0.00	-32767.00	-32767.00	-32767.00	-32767.00	-32767.00	10.00
16:31:10	93.00	-32767.00	106.65	75.33	91.22	93.00	-32766.00	-32766.00	-32766.00	-32766.00	37.99	5.20	0.00	14.00	762.00	17.00	23.00	0.00	1.21	14.00	22.00	1.90	-32767.00	426.00	387.00	-32767.00	5.41	-32767.00	-32767.00	-32767.00	-32767.00	-32767.00	-32767.00	-32767.00	87.04	0.00	0.00	0.00	0.00	0.00	0.00	0.00	0.00	-32767.00	-32767.00	-32767.00	-32767.00	-32767.00	10.00
16:32:10	93.00	-32767.00	106.20	74.88	90.99	94.00	-32766.00	-32766.00	-32766.00	-32767.00	37.99	5.20	0.00	14.00	762.00	17.00	23.00	0.00	1.21	14.00	22.00	2.40	-32767.00	424.00	386.00	-32767.00	5.41	-32767.00	-32767.00	-32767.00	-32767.00	-32767.00	-32767.00	-32767.00	87.04	0.00	0.00	0.00	0.00	0.00	0.00	0.00	0.00	-32767.00	-32767.00	-32767.00	-32767.00	-32767.00	10.00
16:33:10	93.00	-32767.00	105.07	73.86	89.90	94.00	-32766.00	-32766.00	-32766.00	-32767.00	37.99	5.30	0.00	14.00	762.00	17.00	23.00	0.00	1.21	14.00	22.00	2.30	-32767.00	425.00	386.00	-32767.00	5.40	-32767.00	-32767.00	-32767.00	-32767.00	-32767.00	-32767.00	-32767.00	87.04	0.00	0.00	0.00	0.00	0.00	0.00	0.00	0.00	-32767.00	-32767.00	-32767.00	-32767.00	-32767.00	10.00
16:34:10	93.00	-32767.00	105.33	74.14	89.73	94.00	-32766.00	-32766.00	-32766.00	-32767.00	37.99	5.20	0.00	14.00	762.00	17.00	23.00	0.00	1.21	14.00	22.00	1.70	-32767.00	424.00	382.00	-32767.00	5.40	-32767.00	-32767.00	-32767.00	-32767.00	-32767.00	-32767.00	-32767.00	87.04	0.00	0.00	0.00	0.00	0.00	0.00	0.00	0.00	-32767.00	-32767.00	-32767.00	-32767.00	-32767.00	10.00
16:35:10	93.00	-32767.00	161.35	-39.24	107.00	222.00	-32766.00	-32766.00	-32766.00	-32767.00	37.99	5.20	0.00	14.00	762.00	17.00	23.00	0.00	1.21	14.00	22.00	2.20	-32767.00	424.00	384.00	-32767.00	5.40	-32767.00	-32767.00	-32767.00	-32767.00	-32767.00	-32767.00	-32767.00	87.04	0.00	0.00	0.00	0.00	0.00	0.00	0.00	0.00	-32767.00	-32767.00	-32767.00	-32767.00	-32767.00	10.00
16:36:10	93.00	-32767.00	105.75	73.65	90.25	94.00	-32766.00	-32766.00	-32766.00	-32767.00	37.99	5.30	0.00	14.00	762.00	17.00	23.00	0.00	1.21	14.00	22.00	2.40	-32767.00	425.00	387.00	-32767.00	5.39	-32767.00	-32767.00	-32767.00	-32767.00	-32767.00	-32767.00	-32767.00	87.04	0.00	0.00	0.00	0.00	0.00	0.00	0.00	0.00	-32767.00	-32767.00	-32767.00	-32767.00	-32767.00	10.00
16:37:10	93.00	-32767.00	104.63	72.83	88.92	94.00	-32766.00	-32766.00	-32766.00	-32767.00	37.99	5.20	0.00	14.00	762.00	17.00	23.00	0.00	1.21	14.00	22.00	2.00	-32767.00	424.00	384.00	-32767.00	5.40	-32767.00	-32767.00	-32767.00	-32767.00	-32767.00	-32767.00	-32767.00	87.04	0.00	0.00	0.00	0.00	0.00	0.00	0.00	0.00	-32767.00	-32767.00	-32767.00	-32767.00	-32767.00	10.00
16:38:10	93.00	-32767.00	104.11	72.27	88.27	94.00	-32766.00	-32766.00	-32766.00	-32767.00	37.99	5.20	0.00	14.00	762.00	17.00	23.00	0.00	1.21	14.00	22.00	2.30	-32767.00	425.00	384.00	-32767.00	5.39	-32767.00	-32767.00	-32767.00	-32767.00	-32767.00	-32767.00	-32767.00	87.04	0.00	0.00	0.00	0.00	0.00	0.00	0.00	0.00	-32767.00	-32767.00	-32767.00	-32767.00	-32767.00	10.00
16:39:10	93.00	-32767.00	104.71	73.04	89.47	94.00	-32766.00	-32766.00	-32766.00	-32767.00	37.99	5.30	0.00	14.00	762.00	17.00	23.00	0.00	1.21	14.00	22.00	2.30	-32767.00	425.00	386.00	-32767.00	5.39	-32767.00	-32767.00	-32767.00	-32767.00	-32767.00	-32767.00	-32767.00	87.04	0.00	0.00	0.00	0.00	0.00	0.00	0.00	0.00	-32767.00	-32767.00	-32767.00	-32767.00	-32767.00	10.00
16:40:10	93.00	-32767.00	105.23	72.97	89.39	94.00	-32766.00	-32766.00	-32766.00	-32767.00	38.01	5.20	0.00	14.00	762.00	17.00	23.00	0.00	1.21	14.00	22.00	2.10	-32767.00	425.00	385.00	-32767.00	5.41	-32767.00	-32767.00	-32767.00	-32767.00	-32767.00	-32767.00	-32767.00	87.04	0.00	0.00	0.00	0.00	0.00	0.00	0.00	0.00	-32767.00	-32767.00	-32767.00	-32767.00	-32767.00	10.00
16:41:10	93.00	-32767.00	104.48	72.37	89.05	94.00	-32766.00	-32766.00	-32766.00	-32767.00	38.01	5.30	0.00	14.00	762.00	17.00	23.00	0.00	1.21	14.00	22.00	2.30	-32767.00	425.00	387.00	-32767.00	5.39	-32767.00	-32767.00	-32767.00	-32767.00	-32767.00	-32767.00	-32767.00	87.04	0.00	0.00	0.00	0.00	0.00	0.00	0.00	0.00	-32767.00	-32767.00	-32767.00	-32767.00	-32767.00	10.00
16:42:10	93.00	-32767.00	103.56	72.20	88.15	94.00	-32766.00	-32766.00	-32766.00	-32767.00	38.01	5.20	0.00	14.00	762.00	17.00	23.00	0.00	1.21	14.00	22.00	1.80	-32767.00	426.00	385.00	-32767.00	5.39	-32767.00	-32767.00	-32767.00	-32767.00	-32767.00	-32767.00	-32767.00	87.04	0.00	0.00	0.00	0.00	0.00	0.00	0.00	0.00	-32767.00	-32767.00	-32767.00	-32767.00	-32767.00	10.00
16:43:10	93.00	-32767.00	103.62	72.10	88.22	94.00	-32766.00	-32766.00	-32766.00	-32767.00	38.01	5.20	0.00	14.00	762.00	17.00	23.00	0.00	1.21	14.00	22.00	2.40	-32767.00	426.00	388.00	-32767.00	5.39	-32767.00	-32767.00	-32767.00	-32767.00	-32767.00	-32767.00	-32767.00	87.04	0.00	0.00	0.00	0.00	0.00	0.00	0.00	0.00	-32767.00	-32767.00	-32767.00	-32767.00	-32767.00	10.00
16:44:10	93.00	-32767.00	103.38	72.01	87.92	94.00	-32766.00	-32766.00	-32766.00	-32767.00	38.01	5.20	0.00	14.00	762.00	17.00	23.00	0.00	1.21	14.00	23.00	1.60	-32767.00	425.00	383.00	-32767.00	5.39	-32767.00	-32767.00	-32767.00	-32767.00	-32767.00	-32767.00	-32767.00	87.04	0.00	0.00	0.00	0.00	0.00	0.00	0.00	0.00	-32767.00	-32767.00	-32767.00	-32767.00	-32767.00	10.00
16:45:10	93.00	-32767.00	102.95	70.93	87.23	94.00	-32766.00	-32766.00	-32766.00	-32767.00	38.01	5.20	0.00	14.00	762.00	17.00	23.00	0.00	1.21	14.00	23.00	2.40	-32767.00	428.00	391.00	-32767.00	5.41	-32767.00	-32767.00	-32767.00	-32767.00	-32767.00	-32767.00	-32767.00	87.04	0.00	0.00	0.00	0.00	0.00	0.00	0.00	0.00	-32767.00	-32767.00	-32767.00	-32767.00	-32767.00	10.00
16:46:10	93.00	-32767.00	101.78	71.02	86.72	94.00	-32766.00	-32766.00	-32766.00	-32767.00	38.01	5.20	0.00	14.00	762.00	17.00	23.00	0.00	1.21	14.00	22.00	1.90	-32767.00	424.00	382.00	-32767.00	5.41	-32767.00	-32767.00	-32767.00	-32767.00	-32767.00	-32767.00	-32767.00	87.04	0.00	0.00	0.00	0.00	0.00	0.00	0.00	0.00	-32767.00	-32767.00	-32767.00	-32767.00	-32767.00	10.00
16:47:10	93.00	-32767.00	102.11	70.86	86.51	94.00	-32766.00	-32766.00	-32766.00	-32767.00	38.01	5.20	0.00	14.00	762.00	17.00	23.00	0.00	1.21	14.00	22.00	2.30	-32767.00	426.00	386.00	-32767.00	5.40	-32767.00	-32767.00	-32767.00	-32767.00	-32767.00	-32767.00	-32767.00	87.04	0.00	0.00	0.00	0.00	0.00	0.00	0.00	0.00	-32767.00	-32767.00	-32767.00	-32767.00	-32767.00	10.00
16:48:10	93.00	-32767.00	101.97	70.70	86.67	93.00	-32766.00	-32766.00	-32766.00	-32767.00	38.01	5.20	0.00	14.00	762.00	17.00	23.00	0.00	1.21	14.00	22.00	2.10	-32767.00	424.00	385.00	-32767.00	5.39	-32767.00	-32767.00	-32767.00	-32767.00	-32767.00	-32767.00	-32767.00	87.04	0.00	0.00	0.00	0.00	0.00	0.00	0.00	0.00	-32767.00	-32767.00	-32767.00	-32767.00	-32767.00	10.00
16:49:10	93.00	-32767.00	102.17	70.44	86.61	94.00	-32766.00	-32766.00	-32766.00	-32767.00	38.01	5.20	0.00	14.00	762.00	17.00	23.00	0.00	1.21	14.00	22.00	2.30	-32767.00	424.00	386.00	-32767.00	5.40	-32767.00	-32767.00	-32767.00	-32767.00	-32767.00	-32767.00	-32767.00	87.04	0.00	0.00	0.00	0.00	0.00	0.00	0.00	0.00	-32767.00	-32767.00	-32767.00	-32767.00	-32767.00	10.00
16:50:10	93.00	-32767.00	100.76	69.59	85.11	94.00	-32766.00	-32766.00	-32766.00	-32767.00	38.01	5.20	0.00	14.00	762.00	17.00	23.00	0.00	1.21	14.00	22.00	2.10	-32767.00	425.00	385.00	-32767.00	5.39	-32767.00	-32767.00	-32767.00	-32767.00	-32767.00	-32767.00	-32767.00	87.04	0.00	0.00	0.00	0.00	0.00	0.00	0.00	0.00	-32767.00	-32767.00	-32767.00	-32767.00	-32767.00	10.00
16:51:10	93.00	-32767.00	100.36	69.32	84.98	94.00	-32766.00	-32766.00	-32766.00	-32767.00	38.01	5.20	0.00	14.00	762.00	17.00	23.00	0.00	1.21	14.00	22.00	2.30	-32767.00	425.00	384.00	-32767.00	5.39	-32767.00	-32767.00	-32767.00	-32767.00	-32767.00	-32767.00	-32767.00	87.04	0.00	0.00	0.00	0.00	0.00	0.00	0.00	0.00	-32767.00	-32767.00	-32767.00	-32767.00	-32767.00	10.00
16:52:10	93.00	-32767.00	101.20	69.76	85.52	94.00	-32766.00	-32766.00	-32766.00	-32767.00	38.01	5.20	0.00	14.00	762.00	17.00	23.00	0.00	1.21	14.00	22.00	1.80	-32767.00	424.00	383.00	-32767.00	5.39	-32767.00	-32767.00	-32767.00	-32767.00	-32767.00	-32767.00	-32767.00	87.04	0.00	0.00	0.00	0.00	0.00	0.00	0.00	0.00	-32767.00	-32767.00	-32767.00	-32767.00	-32767.00	10.00
16:53:10	93.00	-32767.00	101.45	70.02	85.93	94.00	-32766.00	-32766.00	-32766.00	-32767.00	38.01	5.20	0.00	14.00	762.00	17.00	23.00	0.00	1.21	14.00	22.00	2.40	-32767.00	426.00	387.00	-32767.00	5.39	-32767.00	-32767.00	-32767.00	-32767.00	-32767.00	-32767.00	-32767.00	87.04	0.00	0.00	0.00	0.00	0.00	0.00	0.00	0.00	-32767.00	-32767.00	-32767.00	-32767.00	-32767.00	10.00
16:54:10	93.00	-32767.00	101.19	69.80	85.23	94.00	-32766.00	-32766.00	-32766.00	-32767.00	38.04	5.20	0.00	14.00	762.00	17.00	23.00	0.00	1.21	14.00	22.00	1.70	-32767.00	425.00	384.00	-32767.00	5.39	-32767.00	-32767.00	-32767.00	-32767.00	-32767.00	-32767.00	-32767.00	87.04	0.00	0.00	0.00	0.00	0.00	0.00	0.00	0.00	-32767.00	-32767.00	-32767.00	-32767.00	-32767.00	10.00
16:55:10	93.00	-32767.00	100.98	70.28	85.59	94.00	-32766.00	-32766.00	-32766.00	-32767.00	38.04	5.20	0.00	14.00	762.00	17.00	23.00	0.00	1.21	14.00	22.00	2.40	-32767.00	425.00	387.00	-32767.00	5.40	-32767.00	-32767.00	-32767.00	-32767.00	-32767.00	-32767.00	-32767.00	87.04	0.00	0.00	0.00	0.00	0.00	0.00	0.00	0.00	-32767.00	-32767.00	-32767.00	-32767.00	-32767.00	10.00
16:56:10	93.00	-32767.00	102.33	70.98	86.82	94.00	-32766.00	-32766.00	-32766.00	-32767.00	38.04	5.10	0.00	14.00	762.00	17.00	23.00	0.00	1.21	14.00	22.00	1.60	-32767.00	424.00	382.00	-32767.00	5.39	-32767.00	-32767.00	-32767.00	-32767.00	-32767.00	-32767.00	-32767.00	87.04	0.00	0.00	0.00	0.00	0.00	0.00	0.00	0.00	-32767.00	-32767.00	-32767.00	-32767.00	-32767.00	10.00
16:57:10	93.00	-32767.00	102.10	70.91	86.80	94.00	-32766.00	-32766.00	-32766.00	-32767.00	38.04	5.20	0.00	14.00	762.00	17.00	23.00	0.00	1.21	14.00	22.00	2.40	-32767.00	424.00	387.00	-32767.00	5.39	-32767.00	-32767.00	-32767.00	-32767.00	-32767.00	-32767.00	-32767.00	87.04	0.00	0.00	0.00	0.00	0.00	0.00	0.00	0.00	-32767.00	-32767.00	-32767.00	-32767.00	-32767.00	10.00
16:58:10	93.00	-32767.00	101.45	69.68	85.36	94.00	-32766.00	-32766.00	-32766.00	-32767.00	38.04	5.20	0.00	14.00	762.00	17.00	23.00	0.00	1.21	14.00	22.00	2.00	-32767.00	423.00	383.00	-32767.00	5.39	-32767.00	-32767.00	-32767.00	-32767.00	-32767.00	-32767.00	-32767.00	87.04	0.00	0.00	0.00	0.00	0.00	0.00	0.00	0.00	-32767.00	-32767.00	-32767.00	-32767.00	-32767.00	10.00
16:59:10	93.00	-32767.00	100.12	68.98	84.50	94.00	-32766.00	-32766.00	-32766.00	-32767.00	38.04	5.20	0.00	14.00	762.00	17.00	23.00	0.00	1.21	14.00	22.00	2.10	-32767.00	427.00	384.00	-32767.00	5.39	-32767.00	-32767.00	-32767.00	-32767.00	-32767.00	-32767.00	-32767.00	87.04	0.00	0.00	0.00	0.00	0.00	0.00	0.00	0.00	-32767.00	-32767.00	-32767.00	-32767.00	-32767.00	10.00
17:00:10	93.00	-32767.00	99.96	68.96	84.48	94.00	-32766.00	-32766.00	-32766.00	-32767.00	38.04	5.20	0.00	14.00	762.00	17.00	23.00	0.00	1.21	14.00	22.00	2.40	-32767.00	426.00	388.00	-32767.00	5.40	-32767.00	-32767.00	-32767.00	-32767.00	-32767.00	-32767.00	-32767.00	87.04	0.00	0.00	0.00	0.00	0.00	0.00	0.00	0.00	-32767.00	-32767.00	-32767.00	-32767.00	-32767.00	10.00
17:01:10	93.00	-32767.00	99.95	68.23	83.95	94.00	-32766.00	-32766.00	-32766.00	-32767.00	38.04	5.20	0.00	14.00	762.00	17.00	23.00	0.00	1.21	14.00	23.00	1.80	-32767.00	423.00	384.00	-32767.00	5.40	-32767.00	-32767.00	-32767.00	-32767.00	-32767.00	-32767.00	-32767.00	87.04	0.00	0.00	0.00	0.00	0.00	0.00	0.00	0.00	-32767.00	-32767.00	-32767.00	-32767.00	-32767.00	10.00
17:02:10	93.00	-32767.00	98.45	66.74	82.51	94.00	-32766.00	-32766.00	-32766.00	-32767.00	38.04	5.10	0.00	14.00	762.00	17.00	23.00	0.00	1.21	14.00	22.00	2.00	-32767.00	428.00	385.00	-32767.00	5.40	-32767.00	-32767.00	-32767.00	-32767.00	-32767.00	-32767.00	-32767.00	87.04	0.00	0.00	0.00	0.00	0.00	0.00	0.00	0.00	-32767.00	-32767.00	-32767.00	-32767.00	-32767.00	10.00
17:03:10	93.00	-32767.00	97.37	66.78	81.88	94.00	-32766.00	-32766.00	-32766.00	-32767.00	38.04	5.20	0.00	14.00	762.00	17.00	23.00	0.00	1.21	14.00	23.00	2.40	-32767.00	422.00	383.00	-32767.00	5.39	-32767.00	-32767.00	-32767.00	-32767.00	-32767.00	-32767.00	-32767.00	87.04	0.00	0.00	0.00	0.00	0.00	0.00	0.00	0.00	-32767.00	-32767.00	-32767.00	-32767.00	-32767.00	10.00
17:04:10	93.00	-32767.00	98.55	66.35	82.14	94.00	-32766.00	-32766.00	-32766.00	-32767.00	38.04	5.20	0.00	14.00	762.00	17.00	23.00	0.00	1.21	14.00	23.00	2.40	-32767.00	424.00	386.00	-32767.00	5.39	-32767.00	-32767.00	-32767.00	-32767.00	-32767.00	-32767.00	-32767.00	87.04	0.00	0.00	0.00	0.00	0.00	0.00	0.00	0.00	-32767.00	-32767.00	-32767.00	-32767.00	-32767.00	10.00
17:05:10	93.00	-32767.00	98.18	64.62	81.46	93.00	-32766.00	-32766.00	-32766.00	-32766.00	38.04	5.20	0.00	14.00	762.00	17.00	23.00	0.00	1.21	14.00	23.00	2.00	-32767.00	423.00	383.00	-32767.00	5.39	-32767.00	-32767.00	-32767.00	-32767.00	-32767.00	-32767.00	-32767.00	87.04	0.00	0.00	0.00	0.00	0.00	0.00	0.00	0.00	-32767.00	-32767.00	-32767.00	-32767.00	-32767.00	10.00
17:06:10	93.00	-32767.00	98.27	65.81	82.04	94.00	-32766.00	-32766.00	-32766.00	-32767.00	38.04	5.10	0.00	14.00	762.00	17.00	23.00	0.00	1.21	14.00	23.00	1.90	-32767.00	426.00	384.00	-32767.00	5.39	-32767.00	-32767.00	-32767.00	-32767.00	-32767.00	-32767.00	-32767.00	87.04	0.00	0.00	0.00	0.00	0.00	0.00	0.00	0.00	-32767.00	-32767.00	-32767.00	-32767.00	-32767.00	10.00
17:07:10	93.00	-32767.00	96.88	65.28	81.01	94.00	-32766.00	-32766.00	-32766.00	-32767.00	38.04	5.10	0.00	14.00	762.00	17.00	23.00	0.00	1.21	14.00	23.00	1.90	-32767.00	424.00	382.00	-32767.00	5.38	-32767.00	-32767.00	-32767.00	-32767.00	-32767.00	-32767.00	-32767.00	87.04	0.00	0.00	0.00	0.00	0.00	0.00	0.00	0.00	-32767.00	-32767.00	-32767.00	-32767.00	-32767.00	10.00
17:08:10	93.00	-32767.00	97.22	65.48	81.40	94.00	-32766.00	-32766.00	-32766.00	-32767.00	38.04	5.10	0.00	14.00	762.00	17.00	23.00	0.00	1.21	14.00	23.00	2.00	-32767.00	424.00	383.00	-32767.00	5.38	-32767.00	-32767.00	-32767.00	-32767.00	-32767.00	-32767.00	-32767.00	87.04	0.00	0.00	0.00	0.00	0.00	0.00	0.00	0.00	-32767.00	-32767.00	-32767.00	-32767.00	-32767.00	10.00
17:09:10	93.00	-32767.00	98.58	66.25	82.34	93.00	-32766.00	-32766.00	-32766.00	-32767.00	38.04	5.10	0.00	14.00	762.00	17.00	23.00	0.00	1.21	14.00	23.00	2.30	-32767.00	423.00	384.00	-32767.00	5.38	-32767.00	-32767.00	-32767.00	-32767.00	-32767.00	-32767.00	-32767.00	87.04	0.00	0.00	0.00	0.00	0.00	0.00	0.00	0.00	-32767.00	-32767.00	-32767.00	-32767.00	-32767.00	10.00
17:10:10	93.00	-32767.00	99.28	66.82	83.21	92.00	-32766.00	-32766.00	-32766.00	-32767.00	38.06	5.20	0.00	14.00	762.00	17.00	23.00	0.00	1.21	14.00	22.00	2.40	-32767.00	426.00	387.00	-32767.00	5.38	-32767.00	-32767.00	-32767.00	-32767.00	-32767.00	-32767.00	-32767.00	87.04	0.00	0.00	0.00	0.00	0.00	0.00	0.00	0.00	-32767.00	-32767.00	-32767.00	-32767.00	-32767.00	10.00
17:11:10	93.00	-32767.00	97.98	66.09	82.03	94.00	-32766.00	-32766.00	-32766.00	-32767.00	38.06	5.20	0.00	14.00	762.00	17.00	23.00	0.00	1.21	14.00	23.00	2.20	-32767.00	425.00	384.00	-32767.00	5.39	-32767.00	-32767.00	-32767.00	-32767.00	-32767.00	-32767.00	-32767.00	87.04	0.00	0.00	0.00	0.00	0.00	0.00	0.00	0.00	-32767.00	-32767.00	-32767.00	-32767.00	-32767.00	10.00
17:12:10	93.00	-32767.00	97.72	66.01	81.85	92.00	-32766.00	-32766.00	-32766.00	-32767.00	38.06	5.10	0.00	14.00	762.00	17.00	23.00	0.00	1.21	14.00	23.00	1.90	-32767.00	424.00	384.00	-32767.00	5.39	-32767.00	-32767.00	-32767.00	-32767.00	-32767.00	-32767.00	-32767.00	87.04	0.00	0.00	0.00	0.00	0.00	0.00	0.00	0.00	-32767.00	-32767.00	-32767.00	-32767.00	-32767.00	10.00
17:13:10	93.00	-32767.00	99.07	66.30	82.37	92.00	-32766.00	-32766.00	-32766.00	-32767.00	38.06	5.20	0.00	14.00	762.00	17.00	23.00	0.00	1.21	14.00	23.00	2.40	-32767.00	425.00	387.00	-32767.00	5.39	-32767.00	-32767.00	-32767.00	-32767.00	-32767.00	-32767.00	-32767.00	87.04	0.00	0.00	0.00	0.00	0.00	0.00	0.00	0.00	-32767.00	-32767.00	-32767.00	-32767.00	-32767.00	10.00
17:14:10	93.00	-32767.00	98.53	66.18	82.23	92.00	-32766.00	-32766.00	-32766.00	-32767.00	38.06	5.10	0.00	14.00	762.00	17.00	23.00	0.00	1.21	14.00	22.00	1.70	-32767.00	426.00	383.00	-32767.00	5.39	-32767.00	-32767.00	-32767.00	-32767.00	-32767.00	-32767.00	-32767.00	87.04	0.00	0.00	0.00	0.00	0.00	0.00	0.00	0.00	-32767.00	-32767.00	-32767.00	-32767.00	-32767.00	10.00
17:15:10	93.00	-32767.00	97.03	65.44	81.21	93.00	-32766.00	-32766.00	-32766.00	-32767.00	38.06	5.20	0.00	14.00	762.00	17.00	23.00	0.00	1.21	14.00	23.00	2.40	-32767.00	425.00	388.00	-32767.00	5.40	-32767.00	-32767.00	-32767.00	-32767.00	-32767.00	-32767.00	-32767.00	87.04	0.00	0.00	0.00	0.00	0.00	0.00	0.00	0.00	-32767.00	-32767.00	-32767.00	-32767.00	-32767.00	10.00
17:16:10	92.00	-32767.00	96.30	64.48	79.99	92.00	-32766.00	-32766.00	-32766.00	-32767.00	38.06	5.10	0.00	14.00	762.00	17.00	23.00	0.00	1.21	14.00	23.00	1.70	-32767.00	425.00	383.00	-32767.00	5.39	-32767.00	-32767.00	-32767.00	-32767.00	-32767.00	-32767.00	-32767.00	87.04	0.00	0.00	0.00	0.00	0.00	0.00	0.00	0.00	-32767.00	-32767.00	-32767.00	-32767.00	-32767.00	10.00
17:17:10	92.00	-32767.00	96.66	64.98	80.53	92.00	-32766.00	-32766.00	-32766.00	-32767.00	38.06	5.20	0.00	14.00	762.00	17.00	23.00	0.00	1.21	14.00	23.00	2.40	-32767.00	428.00	387.00	-32767.00	5.40	-32767.00	-32767.00	-32767.00	-32767.00	-32767.00	-32767.00	-32767.00	87.04	0.00	0.00	0.00	0.00	0.00	0.00	0.00	0.00	-32767.00	-32767.00	-32767.00	-32767.00	-32767.00	10.00
17:18:10	92.00	-32767.00	96.96	65.23	80.75	92.00	-32766.00	-32766.00	-32766.00	-32767.00	38.06	5.10	0.00	14.00	762.00	17.00	23.00	0.00	1.21	14.00	23.00	2.40	-32767.00	423.00	385.00	-32767.00	5.39	-32767.00	-32767.00	-32767.00	-32767.00	-32767.00	-32767.00	-32767.00	87.04	0.00	0.00	0.00	0.00	0.00	0.00	0.00	0.00	-32767.00	-32767.00	-32767.00	-32767.00	-32767.00	10.00
17:19:10	92.00	-32767.00	96.47	64.44	79.99	93.00	-32766.00	-32766.00	-32766.00	-32767.00	38.06	5.10	0.00	14.00	762.00	17.00	23.00	0.00	1.21	14.00	23.00	1.70	-32767.00	425.00	383.00	-32767.00	5.40	-32767.00	-32767.00	-32767.00	-32767.00	-32767.00	-32767.00	-32767.00	87.04	0.00	0.00	0.00	0.00	0.00	0.00	0.00	0.00	-32767.00	-32767.00	-32767.00	-32767.00	-32767.00	10.00
17:20:10	92.00	-32767.00	95.88	64.11	79.77	92.00	-32766.00	-32766.00	-32766.00	-32767.00	38.06	5.10	0.00	14.00	762.00	17.00	23.00	0.00	1.21	14.00	23.00	2.00	-32767.00	427.00	384.00	-32767.00	5.39	-32767.00	-32767.00	-32767.00	-32767.00	-32767.00	-32767.00	-32767.00	87.04	0.00	0.00	0.00	0.00	0.00	0.00	0.00	0.00	-32767.00	-32767.00	-32767.00	-32767.00	-32767.00	10.00
17:21:10	92.00	-32767.00	96.07	65.04	80.41	92.00	-32766.00	-32766.00	-32766.00	-32767.00	38.06	5.10	0.00	14.00	762.00	17.00	23.00	0.00	1.21	14.00	23.00	2.30	-32767.00	425.00	385.00	-32767.00	5.39	-32767.00	-32767.00	-32767.00	-32767.00	-32767.00	-32767.00	-32767.00	87.04	0.00	0.00	0.00	0.00	0.00	0.00	0.00	0.00	-32767.00	-32767.00	-32767.00	-32767.00	-32767.00	10.00
17:22:10	92.00	-32767.00	97.04	64.65	80.77	92.00	-32766.00	-32766.00	-32766.00	-32767.00	38.06	5.10	0.00	14.00	762.00	17.00	23.00	0.00	1.21	14.00	23.00	2.40	-32767.00	427.00	387.00	-32767.00	5.39	-32767.00	-32767.00	-32767.00	-32767.00	-32767.00	-32767.00	-32767.00	87.04	0.00	0.00	0.00	0.00	0.00	0.00	0.00	0.00	-32767.00	-32767.00	-32767.00	-32767.00	-32767.00	10.00
17:23:10	92.00	-32767.00	96.34	63.75	79.67	92.00	-32766.00	-32766.00	-32766.00	-32767.00	38.09	5.10	0.00	14.00	762.00	17.00	23.00	0.00	1.21	14.00	23.00	2.40	-32767.00	426.00	387.00	-32767.00	5.39	-32767.00	-32767.00	-32767.00	-32767.00	-32767.00	-32767.00	-32767.00	87.04	0.00	0.00	0.00	0.00	0.00	0.00	0.00	0.00	-32767.00	-32767.00	-32767.00	-32767.00	-32767.00	10.00
17:24:10	92.00	-32767.00	95.43	63.83	79.09	92.00	-32766.00	-32766.00	-32766.00	-32767.00	38.06	5.10	0.00	14.00	762.00	17.00	23.00	0.00	1.21	14.00	23.00	2.30	-32767.00	426.00	387.00	-32767.00	5.39	-32767.00	-32767.00	-32767.00	-32767.00	-32767.00	-32767.00	-32767.00	87.04	0.00	0.00	0.00	0.00	0.00	0.00	0.00	0.00	-32767.00	-32767.00	-32767.00	-32767.00	-32767.00	10.00
17:25:10	92.00	-32767.00	95.41	63.95	79.31	92.00	-32766.00	-32766.00	-32766.00	-32767.00	38.06	5.10	0.00	14.00	762.00	17.00	23.00	0.00	1.21	14.00	23.00	2.10	-32767.00	426.00	384.00	-32767.00	5.40	-32767.00	-32767.00	-32767.00	-32767.00	-32767.00	-32767.00	-32767.00	87.04	0.00	0.00	0.00	0.00	0.00	0.00	0.00	0.00	-32767.00	-32767.00	-32767.00	-32767.00	-32767.00	10.00
17:26:10	92.00	-32767.00	96.47	64.34	79.97	91.00	-32766.00	-32766.00	-32766.00	-32767.00	38.09	5.10	0.00	14.00	762.00	17.00	23.00	0.00	1.21	14.00	23.00	1.70	-32767.00	425.00	383.00	-32767.00	5.39	-32767.00	-32767.00	-32767.00	-32767.00	-32767.00	-32767.00	-32767.00	87.04	0.00	0.00	0.00	0.00	0.00	0.00	0.00	0.00	-32767.00	-32767.00	-32767.00	-32767.00	-32767.00	10.00
17:27:10	92.00	-32767.00	96.17	64.50	79.62	92.00	-32766.00	-32766.00	-32766.00	-32767.00	38.09	5.10	0.00	14.00	762.00	17.00	23.00	0.00	1.21	14.00	23.00	2.40	-32767.00	424.00	385.00	-32767.00	5.39	-32767.00	-32767.00	-32767.00	-32767.00	-32767.00	-32767.00	-32767.00	87.04	0.00	0.00	0.00	0.00	0.00	0.00	0.00	0.00	-32767.00	-32767.00	-32767.00	-32767.00	-32767.00	10.00
17:28:10	92.00	-32767.00	95.15	63.69	79.20	92.00	-32766.00	-32766.00	-32766.00	-32767.00	38.09	5.10	0.00	14.00	762.00	17.00	23.00	0.00	1.21	14.00	23.00	2.30	-32767.00	427.00	387.00	-32767.00	5.39	-32767.00	-32767.00	-32767.00	-32767.00	-32767.00	-32767.00	-32767.00	87.04	0.00	0.00	0.00	0.00	0.00	0.00	0.00	0.00	-32767.00	-32767.00	-32767.00	-32767.00	-32767.00	10.00
17:29:10	92.00	-32767.00	95.35	63.66	79.40	92.00	-32766.00	-32766.00	-32766.00	-32767.00	38.09	5.00	0.00	14.00	762.00	17.00	23.00	0.00	1.21	14.00	23.00	1.70	-32767.00	424.00	383.00	-32767.00	5.39	-32767.00	-32767.00	-32767.00	-32767.00	-32767.00	-32767.00	-32767.00	87.04	0.00	0.00	0.00	0.00	0.00	0.00	0.00	0.00	-32767.00	-32767.00	-32767.00	-32767.00	-32767.00	10.00
17:30:10	92.00	-32767.00	96.69	64.54	80.16	91.00	-32766.00	-32766.00	-32766.00	-32767.00	38.09	5.10	0.00	14.00	762.00	17.00	23.00	0.00	1.21	14.00	23.00	2.40	-32767.00	426.00	387.00	-32767.00	5.39	-32767.00	-32767.00	-32767.00	-32767.00	-32767.00	-32767.00	-32767.00	87.04	0.00	0.00	0.00	0.00	0.00	0.00	0.00	0.00	-32767.00	-32767.00	-32767.00	-32767.00	-32767.00	10.00
17:31:10	92.00	-32767.00	96.29	64.66	80.38	92.00	-32766.00	-32766.00	-32766.00	-32767.00	38.09	5.10	0.00	14.00	762.00	17.00	23.00	0.00	1.21	14.00	23.00	1.70	-32767.00	425.00	384.00	-32767.00	5.40	-32767.00	-32767.00	-32767.00	-32767.00	-32767.00	-32767.00	-32767.00	87.04	0.00	0.00	0.00	0.00	0.00	0.00	0.00	0.00	-32767.00	-32767.00	-32767.00	-32767.00	-32767.00	10.00
17:32:10	92.00	-32767.00	95.71	64.09	79.55	92.00	-32766.00	-32766.00	-32766.00	-32767.00	38.09	5.10	0.00	14.00	762.00	17.00	23.00	0.00	1.21	14.00	23.00	2.40	-32767.00	426.00	389.00	-32767.00	5.40	-32767.00	-32767.00	-32767.00	-32767.00	-32767.00	-32767.00	-32767.00	87.04	0.00	0.00	0.00	0.00	0.00	0.00	0.00	0.00	-32767.00	-32767.00	-32767.00	-32767.00	-32767.00	10.00
17:33:10	92.00	-32767.00	95.39	63.67	78.98	92.00	-32766.00	-32766.00	-32766.00	-32767.00	38.09	5.10	0.00	14.00	762.00	18.00	23.00	0.00	1.21	14.00	23.00	1.80	-32767.00	425.00	384.00	-32767.00	5.39	-32767.00	-32767.00	-32767.00	-32767.00	-32767.00	-32767.00	-32767.00	87.04	0.00	0.00	0.00	0.00	0.00	0.00	0.00	0.00	-32767.00	-32767.00	-32767.00	-32767.00	-32767.00	10.00
17:34:10	92.00	-32767.00	95.45	63.99	79.34	91.00	-32766.00	-32766.00	-32766.00	-32767.00	38.09	5.10	0.00	14.00	762.00	17.00	23.00	0.00	1.21	14.00	23.00	2.20	-32767.00	427.00	386.00	-32767.00	5.40	-32767.00	-32767.00	-32767.00	-32767.00	-32767.00	-32767.00	-32767.00	87.04	0.00	0.00	0.00	0.00	0.00	0.00	0.00	0.00	-32767.00	-32767.00	-32767.00	-32767.00	-32767.00	10.00
17:35:10	92.00	-32767.00	131.34	53.88	89.85	194.00	-32766.00	-32766.00	-32766.00	-32767.00	38.09	5.10	0.00	14.00	762.00	17.00	23.00	0.00	1.21	14.00	23.00	2.40	-32767.00	424.00	386.00	-32767.00	5.40	-32767.00	-32767.00	-32767.00	-32767.00	-32767.00	-32767.00	-32767.00	87.04	0.00	0.00	0.00	0.00	0.00	0.00	0.00	0.00	-32767.00	-32767.00	-32767.00	-32767.00	-32767.00	10.00
17:36:10	92.00	-32767.00	96.02	63.14	79.01	92.00	-32766.00	-32766.00	-32766.00	-32767.00	38.09	5.10	0.00	14.00	762.00	18.00	23.00	0.00	1.21	14.00	23.00	1.80	-32767.00	426.00	383.00	-32767.00	5.39	-32767.00	-32767.00	-32767.00	-32767.00	-32767.00	-32767.00	-32767.00	87.04	0.00	0.00	0.00	0.00	0.00	0.00	0.00	0.00	-32767.00	-32767.00	-32767.00	-32767.00	-32767.00	10.00
17:37:10	92.00	-32767.00	96.14	64.23	79.98	92.00	-32766.00	-32766.00	-32766.00	-32767.00	38.09	5.10	0.00	14.00	762.00	17.00	23.00	0.00	1.21	14.00	23.00	2.40	-32767.00	426.00	387.00	-32767.00	5.39	-32767.00	-32767.00	-32767.00	-32767.00	-32767.00	-32767.00	-32767.00	87.04	0.00	0.00	0.00	0.00	0.00	0.00	0.00	0.00	-32767.00	-32767.00	-32767.00	-32767.00	-32767.00	10.00
17:38:10	92.00	-32767.00	97.94	65.73	81.45	91.00	-32766.00	-32766.00	-32766.00	-32767.00	38.09	5.00	0.00	14.00	762.00	18.00	23.00	0.00	1.21	14.00	23.00	1.70	-32767.00	424.00	383.00	-32767.00	5.39	-32767.00	-32767.00	-32767.00	-32767.00	-32767.00	-32767.00	-32767.00	87.04	0.00	0.00	0.00	0.00	0.00	0.00	0.00	0.00	-32767.00	-32767.00	-32767.00	-32767.00	-32767.00	10.00
17:39:10	92.00	-32767.00	98.29	65.76	81.88	91.00	-32766.00	-32766.00	-32766.00	-32767.00	38.09	5.10	0.00	14.00	762.00	17.00	23.00	0.00	1.21	14.00	23.00	2.30	-32767.00	427.00	387.00	-32767.00	5.39	-32767.00	-32767.00	-32767.00	-32767.00	-32767.00	-32767.00	-32767.00	87.04	0.00	0.00	0.00	0.00	0.00	0.00	0.00	0.00	-32767.00	-32767.00	-32767.00	-32767.00	-32767.00	10.00
17:40:10	92.00	-32767.00	97.82	65.00	81.39	91.00	-32766.00	-32766.00	-32766.00	-32767.00	38.09	5.10	0.00	14.00	762.00	17.00	23.00	0.00	1.21	14.00	23.00	2.40	-32767.00	424.00	385.00	-32767.00	5.40	-32767.00	-32767.00	-32767.00	-32767.00	-32767.00	-32767.00	-32767.00	87.04	0.00	0.00	0.00	0.00	0.00	0.00	0.00	0.00	-32767.00	-32767.00	-32767.00	-32767.00	-32767.00	10.00
17:41:10	92.00	-32767.00	95.62	63.66	79.27	92.00	-32766.00	-32766.00	-32766.00	-32767.00	38.09	5.10	0.00	14.00	762.00	17.00	23.00	0.00	1.21	14.00	23.00	2.00	-32767.00	425.00	384.00	-32767.00	5.39	-32767.00	-32767.00	-32767.00	-32767.00	-32767.00	-32767.00	-32767.00	87.04	0.00	0.00	0.00	0.00	0.00	0.00	0.00	0.00	-32767.00	-32767.00	-32767.00	-32767.00	-32767.00	10.00
17:42:10	92.00	-32767.00	95.80	63.61	79.32	91.00	-32766.00	-32766.00	-32766.00	-32767.00	38.09	5.10	0.00	14.00	762.00	18.00	23.00	0.00	1.21	14.00	23.00	1.80	-32767.00	426.00	384.00	-32767.00	5.39	-32767.00	-32767.00	-32767.00	-32767.00	-32767.00	-32767.00	-32767.00	87.04	0.00	0.00	0.00	0.00	0.00	0.00	0.00	0.00	-32767.00	-32767.00	-32767.00	-32767.00	-32767.00	10.00
17:43:10	92.00	-32767.00	95.67	63.26	79.23	91.00	-32766.00	-32766.00	-32766.00	-32767.00	38.09	5.10	0.00	14.00	762.00	17.00	23.00	0.00	1.21	14.00	23.00	2.20	-32767.00	426.00	386.00	-32767.00	5.39	-32767.00	-32767.00	-32767.00	-32767.00	-32767.00	-32767.00	-32767.00	87.04	0.00	0.00	0.00	0.00	0.00	0.00	0.00	0.00	-32767.00	-32767.00	-32767.00	-32767.00	-32767.00	10.00
17:44:10	92.00	-32767.00	95.50	63.15	79.32	92.00	-32766.00	-32766.00	-32766.00	-32767.00	38.11	5.10	0.00	14.00	762.00	17.00	23.00	0.00	1.21	14.00	23.00	2.40	-32767.00	425.00	386.00	-32767.00	5.40	-32767.00	-32767.00	-32767.00	-32767.00	-32767.00	-32767.00	-32767.00	87.04	0.00	0.00	0.00	0.00	0.00	0.00	0.00	0.00	-32767.00	-32767.00	-32767.00	-32767.00	-32767.00	10.00
17:45:10	92.00	-32767.00	95.10	63.22	78.80	92.00	-32766.00	-32766.00	-32766.00	-32767.00	38.11	5.10	0.00	14.00	762.00	17.00	23.00	0.00	1.21	14.00	23.00	2.40	-32767.00	426.00	387.00	-32767.00	5.41	-32767.00	-32767.00	-32767.00	-32767.00	-32767.00	-32767.00	-32767.00	87.04	0.00	0.00	0.00	0.00	0.00	0.00	0.00	0.00	-32767.00	-32767.00	-32767.00	-32767.00	-32767.00	10.00
17:46:10	92.00	-32767.00	95.80	63.91	79.57	92.00	-32766.00	-32766.00	-32766.00	-32767.00	38.11	5.10	0.00	14.00	762.00	17.00	23.00	0.00	1.21	14.00	23.00	1.90	-32767.00	424.00	383.00	-32767.00	5.40	-32767.00	-32767.00	-32767.00	-32767.00	-32767.00	-32767.00	-32767.00	87.04	0.00	0.00	0.00	0.00	0.00	0.00	0.00	0.00	-32767.00	-32767.00	-32767.00	-32767.00	-32767.00	10.00
17:47:10	92.00	-32767.00	96.90	64.13	80.20	91.00	-32766.00	-32766.00	-32766.00	-32767.00	38.11	5.10	0.00	14.00	762.00	17.00	23.00	0.00	1.21	14.00	23.00	1.70	-32767.00	427.00	385.00	-32767.00	5.40	-32767.00	-32767.00	-32767.00	-32767.00	-32767.00	-32767.00	-32767.00	87.04	0.00	0.00	0.00	0.00	0.00	0.00	0.00	0.00	-32767.00	-32767.00	-32767.00	-32767.00	-32767.00	10.00
17:48:10	91.00	-32767.00	97.57	64.54	80.68	91.00	-32766.00	-32766.00	-32766.00	-32767.00	38.11	5.10	0.00	14.00	762.00	17.00	23.00	0.00	1.21	14.00	23.00	1.90	-32767.00	424.00	383.00	-32767.00	5.39	-32767.00	-32767.00	-32767.00	-32767.00	-32767.00	-32767.00	-32767.00	87.04	0.00	0.00	0.00	0.00	0.00	0.00	0.00	0.00	-32767.00	-32767.00	-32767.00	-32767.00	-32767.00	10.00
17:49:10	91.00	-32767.00	97.11	64.27	80.22	92.00	-32766.00	-32766.00	-32766.00	-32767.00	38.11	5.10	0.00	14.00	762.00	17.00	23.00	0.00	1.21	14.00	23.00	2.10	-32767.00	425.00	383.00	-32767.00	5.39	-32767.00	-32767.00	-32767.00	-32767.00	-32767.00	-32767.00	-32767.00	87.04	0.00	0.00	0.00	0.00	0.00	0.00	0.00	0.00	-32767.00	-32767.00	-32767.00	-32767.00	-32767.00	10.00
17:50:10	92.00	-32767.00	96.19	64.17	79.97	91.00	-32766.00	-32766.00	-32766.00	-32767.00	38.11	5.10	0.00	14.00	762.00	17.00	23.00	0.00	1.21	14.00	23.00	2.20	-32767.00	426.00	384.00	-32767.00	5.39	-32767.00	-32767.00	-32767.00	-32767.00	-32767.00	-32767.00	-32767.00	87.04	0.00	0.00	0.00	0.00	0.00	0.00	0.00	0.00	-32767.00	-32767.00	-32767.00	-32767.00	-32767.00	10.00
17:51:10	92.00	-32767.00	97.12	64.93	80.76	90.00	-32766.00	-32766.00	-32766.00	-32767.00	38.11	5.20	0.00	14.00	762.00	17.00	23.00	0.00	1.21	14.00	23.00	2.30	-32767.00	426.00	388.00	-32767.00	5.40	-32767.00	-32767.00	-32767.00	-32767.00	-32767.00	-32767.00	-32767.00	87.04	0.00	0.00	0.00	0.00	0.00	0.00	0.00	0.00	-32767.00	-32767.00	-32767.00	-32767.00	-32767.00	10.00
17:52:10	91.00	-32767.00	97.39	64.78	80.73	91.00	-32766.00	-32766.00	-32766.00	-32767.00	38.11	5.10	0.00	14.00	762.00	17.00	23.00	0.00	1.21	14.00	23.00	2.40	-32767.00	425.00	387.00	-32767.00	5.40	-32767.00	-32767.00	-32767.00	-32767.00	-32767.00	-32767.00	-32767.00	87.04	0.00	0.00	0.00	0.00	0.00	0.00	0.00	0.00	-32767.00	-32767.00	-32767.00	-32767.00	-32767.00	10.00
17:53:10	91.00	-32767.00	95.69	63.61	79.46	91.00	-32766.00	-32766.00	-32766.00	-32767.00	38.14	5.10	0.00	14.00	762.00	17.00	23.00	0.00	1.21	14.00	23.00	2.40	-32767.00	426.00	387.00	-32767.00	5.40	-32767.00	-32767.00	-32767.00	-32767.00	-32767.00	-32767.00	-32767.00	87.04	0.00	0.00	0.00	0.00	0.00	0.00	0.00	0.00	-32767.00	-32767.00	-32767.00	-32767.00	-32767.00	10.00
17:54:10	92.00	-32767.00	95.21	62.87	78.65	91.00	-32766.00	-32766.00	-32766.00	-32767.00	38.14	5.20	0.00	14.00	762.00	17.00	23.00	0.00	1.21	14.00	23.00	2.40	-32767.00	424.00	388.00	-32767.00	5.39	-32767.00	-32767.00	-32767.00	-32767.00	-32767.00	-32767.00	-32767.00	87.04	0.00	0.00	0.00	0.00	0.00	0.00	0.00	0.00	-32767.00	-32767.00	-32767.00	-32767.00	-32767.00	10.00
17:55:10	91.00	-32767.00	95.36	63.28	79.19	91.00	-32766.00	-32766.00	-32766.00	-32767.00	38.14	5.10	0.00	14.00	762.00	17.00	23.00	0.00	1.21	14.00	23.00	2.40	-32767.00	424.00	387.00	-32767.00	5.40	-32767.00	-32767.00	-32767.00	-32767.00	-32767.00	-32767.00	-32767.00	87.04	0.00	0.00	0.00	0.00	0.00	0.00	0.00	0.00	-32767.00	-32767.00	-32767.00	-32767.00	-32767.00	10.00
17:56:10	91.00	-32767.00	96.08	62.98	79.13	91.00	-32766.00	-32766.00	-32766.00	-32767.00	38.14	5.20	0.00	14.00	762.00	17.00	23.00	0.00	1.21	14.00	23.00	2.40	-32767.00	426.00	386.00	-32767.00	5.39	-32767.00	-32767.00	-32767.00	-32767.00	-32767.00	-32767.00	-32767.00	87.04	0.00	0.00	0.00	0.00	0.00	0.00	0.00	0.00	-32767.00	-32767.00	-32767.00	-32767.00	-32767.00	10.00
17:57:10	91.00	-32767.00	96.36	63.27	79.54	91.00	-32766.00	-32766.00	-32766.00	-32767.00	38.14	5.20	0.00	14.00	762.00	17.00	23.00	0.00	1.21	14.00	23.00	2.20	-32767.00	424.00	384.00	-32767.00	5.39	-32767.00	-32767.00	-32767.00	-32767.00	-32767.00	-32767.00	-32767.00	87.04	0.00	0.00	0.00	0.00	0.00	0.00	0.00	0.00	-32767.00	-32767.00	-32767.00	-32767.00	-32767.00	10.00
17:58:10	91.00	-32767.00	95.33	63.33	79.42	92.00	-32766.00	-32766.00	-32766.00	-32767.00	38.14	5.20	0.00	14.00	762.00	17.00	23.00	0.00	1.21	14.00	23.00	2.20	-32767.00	426.00	387.00	-32767.00	5.39	-32767.00	-32767.00	-32767.00	-32767.00	-32767.00	-32767.00	-32767.00	87.04	0.00	0.00	0.00	0.00	0.00	0.00	0.00	0.00	-32767.00	-32767.00	-32767.00	-32767.00	-32767.00	10.00
17:59:10	91.00	-32767.00	95.85	63.73	79.41	91.00	-32766.00	-32766.00	-32766.00	-32767.00	38.14	5.20	0.00	14.00	762.00	17.00	23.00	0.00	1.21	14.00	23.00	2.20	-32767.00	426.00	385.00	-32767.00	5.39	-32767.00	-32767.00	-32767.00	-32767.00	-32767.00	-32767.00	-32767.00	87.04	0.00	0.00	0.00	0.00	0.00	0.00	0.00	0.00	-32767.00	-32767.00	-32767.00	-32767.00	-32767.00	10.00
18:00:10	91.00	-32767.00	96.12	63.79	79.66	91.00	-32766.00	-32766.00	-32766.00	-32767.00	38.16	5.10	0.00	14.00	762.00	17.00	23.00	0.00	1.21	14.00	23.00	2.20	-32767.00	424.00	382.00	-32767.00	5.38	-32767.00	-32767.00	-32767.00	-32767.00	-32767.00	-32767.00	-32767.00	87.04	0.00	0.00	0.00	0.00	0.00	0.00	0.00	0.00	-32767.00	-32767.00	-32767.00	-32767.00	-32767.00	10.00
18:01:10	91.00	-32767.00	96.87	64.19	80.50	91.00	-32766.00	-32766.00	-32766.00	-32767.00	38.16	5.10	0.00	14.00	762.00	17.00	23.00	0.00	1.21	14.00	23.00	2.20	-32767.00	425.00	386.00	-32767.00	5.39	-32767.00	-32767.00	-32767.00	-32767.00	-32767.00	-32767.00	-32767.00	87.04	0.00	0.00	0.00	0.00	0.00	0.00	0.00	0.00	-32767.00	-32767.00	-32767.00	-32767.00	-32767.00	10.00
18:02:10	91.00	-32767.00	95.52	63.42	79.58	91.00	-32766.00	-32766.00	-32766.00	-32767.00	38.16	5.10	0.00	14.00	762.00	17.00	23.00	0.00	1.21	14.00	23.00	2.20	-32767.00	429.00	388.00	-32767.00	5.39	-32767.00	-32767.00	-32767.00	-32767.00	-32767.00	-32767.00	-32767.00	87.04	0.00	0.00	0.00	0.00	0.00	0.00	0.00	0.00	-32767.00	-32767.00	-32767.00	-32767.00	-32767.00	10.00
18:03:10	91.00	-32767.00	95.39	63.53	79.17	91.00	-32766.00	-32766.00	-32766.00	-32767.00	38.16	5.10	0.00	14.00	762.00	17.00	23.00	0.00	1.21	14.00	23.00	2.20	-32767.00	425.00	384.00	-32767.00	5.39	-32767.00	-32767.00	-32767.00	-32767.00	-32767.00	-32767.00	-32767.00	87.04	0.00	0.00	0.00	0.00	0.00	0.00	0.00	0.00	-32767.00	-32767.00	-32767.00	-32767.00	-32767.00	10.00
18:04:10	91.00	-32767.00	96.70	63.77	79.81	91.00	-32766.00	-32766.00	-32766.00	-32767.00	38.16	5.20	0.00	14.00	762.00	17.00	23.00	0.00	1.21	14.00	23.00	2.20	-32767.00	426.00	385.00	-32767.00	5.39	-32767.00	-32767.00	-32767.00	-32767.00	-32767.00	-32767.00	-32767.00	87.04	0.00	0.00	0.00	0.00	0.00	0.00	0.00	0.00	-32767.00	-32767.00	-32767.00	-32767.00	-32767.00	10.00
18:05:10	91.00	-32767.00	96.66	63.66	79.94	91.00	-32766.00	-32766.00	-32766.00	-32767.00	38.16	5.10	0.00	14.00	762.00	17.00	23.00	0.00	1.21	14.00	23.00	2.20	-32767.00	425.00	384.00	-32767.00	5.39	-32767.00	-32767.00	-32767.00	-32767.00	-32767.00	-32767.00	-32767.00	87.04	0.00	0.00	0.00	0.00	0.00	0.00	0.00	0.00	-32767.00	-32767.00	-32767.00	-32767.00	-32767.00	10.00
18:06:10	91.00	-32767.00	95.31	62.77	78.55	91.00	-32766.00	-32766.00	-32766.00	-32767.00	38.16	5.10	0.00	14.00	762.00	17.00	23.00	0.00	1.21	14.00	23.00	2.20	-32767.00	426.00	384.00	-32767.00	5.39	-32767.00	-32767.00	-32767.00	-32767.00	-32767.00	-32767.00	-32767.00	87.04	0.00	0.00	0.00	0.00	0.00	0.00	0.00	0.00	-32767.00	-32767.00	-32767.00	-32767.00	-32767.00	10.00
18:07:10	91.00	-32767.00	95.32	63.15	78.87	92.00	-32766.00	-32766.00	-32766.00	-32767.00	38.16	5.10	0.00	14.00	762.00	17.00	23.00	0.00	1.21	14.00	23.00	2.30	-32767.00	425.00	386.00	-32767.00	5.39	-32767.00	-32767.00	-32767.00	-32767.00	-32767.00	-32767.00	-32767.00	87.04	0.00	0.00	0.00	0.00	0.00	0.00	0.00	0.00	-32767.00	-32767.00	-32767.00	-32767.00	-32767.00	10.00
18:08:10	91.00	-32767.00	95.59	63.15	79.36	91.00	-32766.00	-32766.00	-32766.00	-32767.00	38.16	5.10	0.00	14.00	762.00	17.00	23.00	0.00	1.21	14.00	23.00	2.30	-32767.00	426.00	387.00	-32767.00	5.40	-32767.00	-32767.00	-32767.00	-32767.00	-32767.00	-32767.00	-32767.00	87.04	0.00	0.00	0.00	0.00	0.00	0.00	0.00	0.00	-32767.00	-32767.00	-32767.00	-32767.00	-32767.00	10.00
18:09:10	91.00	-32767.00	96.42	63.62	79.60	91.00	-32766.00	-32766.00	-32766.00	-32767.00	38.16	5.20	0.00	14.00	762.00	17.00	23.00	0.00	1.21	14.00	23.00	2.40	-32767.00	426.00	387.00	-32767.00	5.40	-32767.00	-32767.00	-32767.00	-32767.00	-32767.00	-32767.00	-32767.00	87.04	0.00	0.00	0.00	0.00	0.00	0.00	0.00	0.00	-32767.00	-32767.00	-32767.00	-32767.00	-32767.00	10.00
18:10:10	91.00	-32767.00	96.48	63.98	79.65	92.00	-32766.00	-32766.00	-32766.00	-32767.00	38.19	5.10	0.00	14.00	762.00	17.00	23.00	0.00	1.21	14.00	23.00	2.40	-32767.00	425.00	387.00	-32767.00	5.40	-32767.00	-32767.00	-32767.00	-32767.00	-32767.00	-32767.00	-32767.00	87.04	0.00	0.00	0.00	0.00	0.00	0.00	0.00	0.00	-32767.00	-32767.00	-32767.00	-32767.00	-32767.00	10.00
18:11:10	92.00	-32767.00	96.04	63.29	79.12	92.00	-32766.00	-32766.00	-32766.00	-32767.00	38.19	5.20	0.00	14.00	762.00	17.00	23.00	0.00	1.21	14.00	23.00	2.40	-32767.00	425.00	388.00	-32767.00	5.40	-32767.00	-32767.00	-32767.00	-32767.00	-32767.00	-32767.00	-32767.00	87.04	0.00	0.00	0.00	0.00	0.00	0.00	0.00	0.00	-32767.00	-32767.00	-32767.00	-32767.00	-32767.00	10.00
18:12:10	91.00	-32767.00	95.67	63.31	79.30	91.00	-32766.00	-32766.00	-32766.00	-32767.00	38.19	5.10	0.00	14.00	762.00	17.00	23.00	0.00	1.21	14.00	23.00	2.40	-32767.00	426.00	387.00	-32767.00	5.40	-32767.00	-32767.00	-32767.00	-32767.00	-32767.00	-32767.00	-32767.00	87.04	0.00	0.00	0.00	0.00	0.00	0.00	0.00	0.00	-32767.00	-32767.00	-32767.00	-32767.00	-32767.00	10.00
18:13:10	91.00	-32767.00	96.30	63.41	79.72	91.00	-32766.00	-32766.00	-32766.00	-32767.00	38.19	5.10	0.00	14.00	762.00	17.00	23.00	0.00	1.21	14.00	23.00	2.40	-32767.00	424.00	386.00	-32767.00	5.40	-32767.00	-32767.00	-32767.00	-32767.00	-32767.00	-32767.00	-32767.00	87.04	0.00	0.00	0.00	0.00	0.00	0.00	0.00	0.00	-32767.00	-32767.00	-32767.00	-32767.00	-32767.00	10.00
18:14:10	91.00	-32767.00	96.18	63.31	79.54	91.00	-32766.00	-32766.00	-32766.00	-32767.00	38.19	5.10	0.00	14.00	762.00	17.00	23.00	0.00	1.21	14.00	23.00	2.40	-32767.00	424.00	386.00	-32767.00	5.40	-32767.00	-32767.00	-32767.00	-32767.00	-32767.00	-32767.00	-32767.00	87.04	0.00	0.00	0.00	0.00	0.00	0.00	0.00	0.00	-32767.00	-32767.00	-32767.00	-32767.00	-32767.00	10.00
18:15:10	92.00	-32767.00	94.95	63.03	78.74	91.00	-32766.00	-32766.00	-32766.00	-32767.00	38.19	5.10	0.00	14.00	762.00	17.00	23.00	0.00	1.21	14.00	23.00	2.10	-32767.00	423.00	386.00	-32767.00	5.39	-32767.00	-32767.00	-32767.00	-32767.00	-32767.00	-32767.00	-32767.00	87.04	0.00	0.00	0.00	0.00	0.00	0.00	0.00	0.00	-32767.00	-32767.00	-32767.00	-32767.00	-32767.00	10.00
18:16:10	92.00	-32767.00	95.12	63.05	78.73	91.00	-32766.00	-32766.00	-32766.00	-32767.00	38.19	5.10	0.00	14.00	762.00	17.00	23.00	0.00	1.21	14.00	23.00	1.70	-32767.00	424.00	383.00	-32767.00	5.40	-32767.00	-32767.00	-32767.00	-32767.00	-32767.00	-32767.00	-32767.00	87.04	0.00	0.00	0.00	0.00	0.00	0.00	0.00	0.00	-32767.00	-32767.00	-32767.00	-32767.00	-32767.00	10.00
18:17:10	92.00	-32767.00	96.81	63.70	79.90	91.00	-32766.00	-32766.00	-32766.00	-32767.00	38.19	5.10	0.00	14.00	762.00	17.00	23.00	0.00	1.21	14.00	23.00	1.70	-32767.00	424.00	383.00	-32767.00	5.39	-32767.00	-32767.00	-32767.00	-32767.00	-32767.00	-32767.00	-32767.00	87.04	0.00	0.00	0.00	0.00	0.00	0.00	0.00	0.00	-32767.00	-32767.00	-32767.00	-32767.00	-32767.00	10.00
18:18:10	91.00	-32767.00	96.27	63.35	79.76	91.00	-32766.00	-32766.00	-32766.00	-32767.00	38.19	5.10	0.00	14.00	762.00	17.00	23.00	0.00	1.21	14.00	23.00	1.70	-32767.00	426.00	385.00	-32767.00	5.40	-32767.00	-32767.00	-32767.00	-32767.00	-32767.00	-32767.00	-32767.00	87.04	0.00	0.00	0.00	0.00	0.00	0.00	0.00	0.00	-32767.00	-32767.00	-32767.00	-32767.00	-32767.00	10.00
18:19:10	91.00	-32767.00	95.08	63.02	78.66	92.00	-32766.00	-32766.00	-32766.00	-32767.00	38.19	5.10	0.00	14.00	762.00	17.00	23.00	0.00	1.21	14.00	23.00	1.70	-32767.00	426.00	384.00	-32767.00	5.40	-32767.00	-32767.00	-32767.00	-32767.00	-32767.00	-32767.00	-32767.00	87.04	0.00	0.00	0.00	0.00	0.00	0.00	0.00	0.00	-32767.00	-32767.00	-32767.00	-32767.00	-32767.00	10.00
18:20:10	91.00	-32767.00	95.40	63.80	79.23	91.00	-32766.00	-32766.00	-32766.00	-32767.00	38.19	5.10	0.00	14.00	762.00	17.00	23.00	0.00	1.21	14.00	23.00	1.70	-32767.00	425.00	383.00	-32767.00	5.40	-32767.00	-32767.00	-32767.00	-32767.00	-32767.00	-32767.00	-32767.00	87.04	0.00	0.00	0.00	0.00	0.00	0.00	0.00	0.00	-32767.00	-32767.00	-32767.00	-32767.00	-32767.00	10.00
18:21:10	91.00	-32767.00	95.72	64.05	79.58	91.00	-32766.00	-32766.00	-32766.00	-32767.00	38.19	5.10	0.00	14.00	762.00	17.00	23.00	0.00	1.21	14.00	23.00	1.80	-32767.00	423.00	382.00	-32767.00	5.39	-32767.00	-32767.00	-32767.00	-32767.00	-32767.00	-32767.00	-32767.00	87.04	0.00	0.00	0.00	0.00	0.00	0.00	0.00	0.00	-32767.00	-32767.00	-32767.00	-32767.00	-32767.00	10.00
18:22:10	91.00	-32767.00	95.48	63.87	79.52	91.00	-32766.00	-32766.00	-32766.00	-32767.00	38.21	5.10	0.00	14.00	762.00	17.00	23.00	0.00	1.21	14.00	23.00	1.80	-32767.00	425.00	383.00	-32767.00	5.39	-32767.00	-32767.00	-32767.00	-32767.00	-32767.00	-32767.00	-32767.00	87.04	0.00	0.00	0.00	0.00	0.00	0.00	0.00	0.00	-32767.00	-32767.00	-32767.00	-32767.00	-32767.00	10.00
18:23:10	92.00	-32767.00	94.35	63.57	78.96	92.00	-32766.00	-32766.00	-32766.00	-32767.00	38.21	5.10	0.00	14.00	762.00	17.00	23.00	0.00	1.21	14.00	23.00	1.70	-32767.00	425.00	383.00	-32767.00	5.39	-32767.00	-32767.00	-32767.00	-32767.00	-32767.00	-32767.00	-32767.00	87.04	0.00	0.00	0.00	0.00	0.00	0.00	0.00	0.00	-32767.00	-32767.00	-32767.00	-32767.00	-32767.00	10.00
18:24:10	91.00	-32767.00	94.51	63.71	78.98	92.00	-32766.00	-32766.00	-32766.00	-32767.00	38.21	5.10	0.00	14.00	762.00	17.00	23.00	0.00	1.21	14.00	23.00	1.70	-32767.00	425.00	383.00	-32767.00	5.39	-32767.00	-32767.00	-32767.00	-32767.00	-32767.00	-32767.00	-32767.00	87.04	0.00	0.00	0.00	0.00	0.00	0.00	0.00	0.00	-32767.00	-32767.00	-32767.00	-32767.00	-32767.00	10.00
18:25:10	91.00	-32767.00	94.64	64.09	79.22	91.00	-32766.00	-32766.00	-32766.00	-32767.00	38.21	5.10	0.00	14.00	762.00	17.00	23.00	0.00	1.21	14.00	23.00	1.70	-32767.00	424.00	383.00	-32767.00	5.39	-32767.00	-32767.00	-32767.00	-32767.00	-32767.00	-32767.00	-32767.00	87.04	0.00	0.00	0.00	0.00	0.00	0.00	0.00	0.00	-32767.00	-32767.00	-32767.00	-32767.00	-32767.00	10.00
18:26:10	91.00	-32767.00	94.35	63.74	78.67	91.00	-32766.00	-32766.00	-32766.00	-32767.00	38.21	5.10	0.00	14.00	762.00	17.00	23.00	0.00	1.21	14.00	23.00	1.70	-32767.00	425.00	382.00	-32767.00	5.39	-32767.00	-32767.00	-32767.00	-32767.00	-32767.00	-32767.00	-32767.00	87.04	0.00	0.00	0.00	0.00	0.00	0.00	0.00	0.00	-32767.00	-32767.00	-32767.00	-32767.00	-32767.00	10.00
18:27:10	91.00	-32767.00	93.96	63.49	78.43	91.00	-32766.00	-32766.00	-32766.00	-32767.00	38.21	5.10	0.00	14.00	762.00	17.00	23.00	0.00	1.21	14.00	23.00	1.70	-32767.00	425.00	382.00	-32767.00	5.38	-32767.00	-32767.00	-32767.00	-32767.00	-32767.00	-32767.00	-32767.00	87.04	0.00	0.00	0.00	0.00	0.00	0.00	0.00	0.00	-32767.00	-32767.00	-32767.00	-32767.00	-32767.00	10.00
18:28:10	91.00	-32767.00	93.54	64.34	78.88	92.00	-32766.00	-32766.00	-32766.00	-32767.00	38.21	5.10	0.00	14.00	762.00	17.00	23.00	0.00	1.21	14.00	23.00	1.80	-32767.00	424.00	382.00	-32767.00	5.38	-32767.00	-32767.00	-32767.00	-32767.00	-32767.00	-32767.00	-32767.00	87.04	0.00	0.00	0.00	0.00	0.00	0.00	0.00	0.00	-32767.00	-32767.00	-32767.00	-32767.00	-32767.00	10.00
18:29:10	91.00	-32767.00	94.31	64.63	79.38	91.00	-32766.00	-32766.00	-32766.00	-32767.00	38.21	5.10	0.00	14.00	762.00	17.00	23.00	0.00	1.21	14.00	23.00	1.90	-32767.00	424.00	382.00	-32767.00	5.39	-32767.00	-32767.00	-32767.00	-32767.00	-32767.00	-32767.00	-32767.00	87.04	0.00	0.00	0.00	0.00	0.00	0.00	0.00	0.00	-32767.00	-32767.00	-32767.00	-32767.00	-32767.00	10.00
18:30:10	91.00	-32767.00	93.26	63.87	78.77	91.00	-32766.00	-32766.00	-32766.00	-32767.00	38.24	5.10	0.00	14.00	762.00	17.00	23.00	0.00	1.21	14.00	23.00	2.00	-32767.00	423.00	383.00	-32767.00	5.38	-32767.00	-32767.00	-32767.00	-32767.00	-32767.00	-32767.00	-32767.00	87.04	0.00	0.00	0.00	0.00	0.00	0.00	0.00	0.00	-32767.00	-32767.00	-32767.00	-32767.00	-32767.00	10.00
18:31:10	91.00	-32767.00	93.57	64.84	78.81	90.00	-32766.00	-32766.00	-32766.00	-32767.00	38.24	5.10	0.00	14.00	762.00	17.00	23.00	0.00	1.21	14.00	23.00	2.00	-32767.00	423.00	383.00	-32767.00	5.39	-32767.00	-32767.00	-32767.00	-32767.00	-32767.00	-32767.00	-32767.00	87.04	0.00	0.00	0.00	0.00	0.00	0.00	0.00	0.00	-32767.00	-32767.00	-32767.00	-32767.00	-32767.00	10.00
18:32:10	91.00	-32767.00	94.54	65.92	79.90	90.00	-32766.00	-32766.00	-32766.00	-32767.00	38.24	5.10	0.00	14.00	762.00	17.00	23.00	0.00	1.21	14.00	23.00	2.20	-32767.00	424.00	384.00	-32767.00	5.39	-32767.00	-32767.00	-32767.00	-32767.00	-32767.00	-32767.00	-32767.00	87.04	0.00	0.00	0.00	0.00	0.00	0.00	0.00	0.00	-32767.00	-32767.00	-32767.00	-32767.00	-32767.00	10.00
18:33:10	91.00	-32767.00	94.77	65.90	80.39	91.00	-32766.00	-32766.00	-32766.00	-32767.00	38.24	5.10	0.00	14.00	762.00	17.00	23.00	0.00	1.21	14.00	23.00	2.40	-32767.00	426.00	386.00	-32767.00	5.39	-32767.00	-32767.00	-32767.00	-32767.00	-32767.00	-32767.00	-32767.00	87.04	0.00	0.00	0.00	0.00	0.00	0.00	0.00	0.00	-32767.00	-32767.00	-32767.00	-32767.00	-32767.00	10.00
18:34:10	91.00	-32767.00	95.53	65.67	80.62	90.00	-32766.00	-32766.00	-32766.00	-32767.00	38.24	5.10	0.00	14.00	762.00	17.00	23.00	0.00	1.21	14.00	23.00	2.40	-32767.00	424.00	384.00	-32767.00	5.39	-32767.00	-32767.00	-32767.00	-32767.00	-32767.00	-32767.00	-32767.00	87.04	0.00	0.00	0.00	0.00	0.00	0.00	0.00	0.00	-32767.00	-32767.00	-32767.00	-32767.00	-32767.00	10.00
18:35:10	91.00	-32767.00	95.43	63.68	79.17	92.00	-32766.00	-32766.00	-32766.00	-32767.00	38.24	5.10	0.00	14.00	762.00	17.00	23.00	0.00	1.21	14.00	23.00	2.40	-32767.00	425.00	386.00	-32767.00	5.39	-32767.00	-32767.00	-32767.00	-32767.00	-32767.00	-32767.00	-32767.00	87.04	0.00	0.00	0.00	0.00	0.00	0.00	0.00	0.00	-32767.00	-32767.00	-32767.00	-32767.00	-32767.00	10.00
18:36:10	91.00	-32767.00	95.33	63.67	79.44	92.00	-32766.00	-32766.00	-32766.00	-32767.00	38.24	5.20	0.00	14.00	762.00	17.00	23.00	0.00	1.21	14.00	23.00	2.40	-32767.00	425.00	386.00	-32767.00	5.40	-32767.00	-32767.00	-32767.00	-32767.00	-32767.00	-32767.00	-32767.00	87.04	0.00	0.00	0.00	0.00	0.00	0.00	0.00	0.00	-32767.00	-32767.00	-32767.00	-32767.00	-32767.00	10.00
18:37:10	91.00	-32767.00	95.74	64.10	79.69	91.00	-32766.00	-32766.00	-32766.00	-32767.00	38.24	5.10	0.00	14.00	762.00	17.00	23.00	0.00	1.21	14.00	23.00	2.30	-32767.00	425.00	387.00	-32767.00	5.40	-32767.00	-32767.00	-32767.00	-32767.00	-32767.00	-32767.00	-32767.00	87.04	0.00	0.00	0.00	0.00	0.00	0.00	0.00	0.00	-32767.00	-32767.00	-32767.00	-32767.00	-32767.00	10.00
18:38:10	91.00	-32767.00	98.67	65.96	82.20	91.00	-32766.00	-32766.00	-32766.00	-32767.00	38.26	5.10	0.00	14.00	762.00	17.00	23.00	0.00	1.21	14.00	23.00	1.90	-32767.00	426.00	385.00	-32767.00	5.39	-32767.00	-32767.00	-32767.00	-32767.00	-32767.00	-32767.00	-32767.00	87.04	0.00	0.00	0.00	0.00	0.00	0.00	0.00	0.00	-32767.00	-32767.00	-32767.00	-32767.00	-32767.00	10.00
18:39:10	91.00	-32767.00	97.95	64.87	81.10	90.00	-32766.00	-32766.00	-32766.00	-32767.00	38.26	5.10	0.00	14.00	762.00	17.00	23.00	0.00	1.21	14.00	23.00	2.20	-32767.00	423.00	384.00	-32767.00	5.40	-32767.00	-32767.00	-32767.00	-32767.00	-32767.00	-32767.00	-32767.00	87.04	0.00	0.00	0.00	0.00	0.00	0.00	0.00	0.00	-32767.00	-32767.00	-32767.00	-32767.00	-32767.00	10.00
18:40:10	91.00	-32767.00	95.53	63.38	79.25	91.00	-32766.00	-32766.00	-32766.00	-32767.00	38.26	5.10	0.00	14.00	762.00	17.00	23.00	0.00	1.21	14.00	23.00	2.40	-32767.00	424.00	386.00	-32767.00	5.39	-32767.00	-32767.00	-32767.00	-32767.00	-32767.00	-32767.00	-32767.00	87.04	0.00	0.00	0.00	0.00	0.00	0.00	0.00	0.00	-32767.00	-32767.00	-32767.00	-32767.00	-32767.00	10.00
18:41:10	91.00	-32767.00	94.67	62.70	78.31	91.00	-32766.00	-32766.00	-32766.00	-32767.00	38.26	5.10	0.00	14.00	762.00	17.00	23.00	0.00	1.21	14.00	23.00	2.10	-32767.00	425.00	383.00	-32767.00	5.39	-32767.00	-32767.00	-32767.00	-32767.00	-32767.00	-32767.00	-32767.00	87.04	0.00	0.00	0.00	0.00	0.00	0.00	0.00	0.00	-32767.00	-32767.00	-32767.00	-32767.00	-32767.00	10.00
18:42:10	91.00	-32767.00	95.15	62.41	78.33	91.00	-32766.00	-32766.00	-32766.00	-32767.00	38.26	5.10	0.00	14.00	762.00	17.00	23.00	0.00	1.21	14.00	23.00	1.70	-32767.00	426.00	384.00	-32767.00	5.39	-32767.00	-32767.00	-32767.00	-32767.00	-32767.00	-32767.00	-32767.00	87.04	0.00	0.00	0.00	0.00	0.00	0.00	0.00	0.00	-32767.00	-32767.00	-32767.00	-32767.00	-32767.00	10.00
18:43:10	91.00	-32767.00	94.91	62.15	78.17	90.00	-32766.00	-32766.00	-32766.00	-32767.00	38.26	5.10	0.00	14.00	762.00	17.00	23.00	0.00	1.21	14.00	23.00	2.40	-32767.00	425.00	386.00	-32767.00	5.39	-32767.00	-32767.00	-32767.00	-32767.00	-32767.00	-32767.00	-32767.00	87.04	0.00	0.00	0.00	0.00	0.00	0.00	0.00	0.00	-32767.00	-32767.00	-32767.00	-32767.00	-32767.00	10.00
18:44:10	91.00	-32767.00	93.51	61.35	76.82	91.00	-32766.00	-32766.00	-32766.00	-32767.00	38.26	5.20	0.00	14.00	762.00	17.00	23.00	0.00	1.21	14.00	23.00	2.30	-32767.00	427.00	388.00	-32767.00	5.40	-32767.00	-32767.00	-32767.00	-32767.00	-32767.00	-32767.00	-32767.00	87.04	0.00	0.00	0.00	0.00	0.00	0.00	0.00	0.00	-32767.00	-32767.00	-32767.00	-32767.00	-32767.00	10.00
18:45:10	91.00	-32767.00	93.79	61.74	77.07	91.00	-32766.00	-32766.00	-32766.00	-32767.00	38.26	5.10	0.00	14.00	762.00	17.00	23.00	0.00	1.21	14.00	23.00	1.80	-32767.00	428.00	388.00	-32767.00	5.42	-32767.00	-32767.00	-32767.00	-32767.00	-32767.00	-32767.00	-32767.00	87.04	0.00	0.00	0.00	0.00	0.00	0.00	0.00	0.00	-32767.00	-32767.00	-32767.00	-32767.00	-32767.00	10.00
18:46:10	91.00	-32767.00	94.45	63.02	78.23	91.00	-32766.00	-32766.00	-32766.00	-32767.00	38.26	5.10	0.00	14.00	762.00	17.00	23.00	0.00	1.21	14.00	23.00	2.30	-32767.00	424.00	384.00	-32767.00	5.41	-32767.00	-32767.00	-32767.00	-32767.00	-32767.00	-32767.00	-32767.00	87.04	0.00	0.00	0.00	0.00	0.00	0.00	0.00	0.00	-32767.00	-32767.00	-32767.00	-32767.00	-32767.00	10.00
18:47:10	91.00	-32767.00	94.53	62.84	78.26	91.00	-32766.00	-32766.00	-32766.00	-32766.00	38.29	5.10	0.00	14.00	762.00	17.00	23.00	0.00	1.21	14.00	23.00	2.40	-32767.00	424.00	386.00	-32767.00	5.40	-32767.00	-32767.00	-32767.00	-32767.00	-32767.00	-32767.00	-32767.00	87.04	0.00	0.00	0.00	0.00	0.00	0.00	0.00	0.00	-32767.00	-32767.00	-32767.00	-32767.00	-32767.00	10.00
18:48:10	91.00	-32767.00	93.64	62.68	77.41	91.00	-32766.00	-32766.00	-32766.00	-32767.00	38.29	5.10	0.00	14.00	762.00	17.00	23.00	0.00	1.21	14.00	23.00	1.70	-32767.00	426.00	384.00	-32767.00	5.39	-32767.00	-32767.00	-32767.00	-32767.00	-32767.00	-32767.00	-32767.00	87.04	0.00	0.00	0.00	0.00	0.00	0.00	0.00	0.00	-32767.00	-32767.00	-32767.00	-32767.00	-32767.00	10.00
18:49:10	91.00	-32767.00	91.94	62.37	76.61	91.00	-32766.00	-32766.00	-32766.00	-32767.00	38.29	5.10	0.00	14.00	762.00	17.00	23.00	0.00	1.21	14.00	23.00	2.40	-32767.00	424.00	387.00	-32767.00	5.39	-32767.00	-32767.00	-32767.00	-32767.00	-32767.00	-32767.00	-32767.00	87.04	0.00	0.00	0.00	0.00	0.00	0.00	0.00	0.00	-32767.00	-32767.00	-32767.00	-32767.00	-32767.00	10.00
18:50:10	91.00	-32767.00	93.23	61.42	76.72	90.00	-32766.00	-32766.00	-32766.00	-32767.00	38.29	5.10	0.00	14.00	762.00	17.00	23.00	0.00	1.21	14.00	23.00	1.70	-32767.00	427.00	386.00	-32767.00	5.40	-32767.00	-32767.00	-32767.00	-32767.00	-32767.00	-32767.00	-32767.00	87.04	0.00	0.00	0.00	0.00	0.00	0.00	0.00	0.00	-32767.00	-32767.00	-32767.00	-32767.00	-32767.00	10.00
18:51:10	91.00	-32767.00	93.51	62.62	77.58	90.00	-32766.00	-32766.00	-32766.00	-32767.00	38.29	5.10	0.00	14.00	762.00	17.00	23.00	0.00	1.21	14.00	23.00	2.40	-32767.00	425.00	386.00	-32767.00	5.40	-32767.00	-32767.00	-32767.00	-32767.00	-32767.00	-32767.00	-32767.00	87.04	0.00	0.00	0.00	0.00	0.00	0.00	0.00	0.00	-32767.00	-32767.00	-32767.00	-32767.00	-32767.00	10.00
18:52:10	91.00	-32767.00	93.42	62.59	77.15	90.00	-32766.00	-32766.00	-32766.00	-32767.00	38.29	5.10	0.00	14.00	762.00	17.00	23.00	0.00	1.21	14.00	23.00	1.80	-32767.00	425.00	383.00	-32767.00	5.39	-32767.00	-32767.00	-32767.00	-32767.00	-32767.00	-32767.00	-32767.00	87.04	0.00	0.00	0.00	0.00	0.00	0.00	0.00	0.00	-32767.00	-32767.00	-32767.00	-32767.00	-32767.00	10.00
18:53:10	91.00	-32767.00	91.37	61.82	76.46	91.00	-32766.00	-32766.00	-32766.00	-32767.00	38.29	5.10	0.00	14.00	762.00	17.00	23.00	0.00	1.21	14.00	23.00	2.20	-32767.00	427.00	387.00	-32767.00	5.40	-32767.00	-32767.00	-32767.00	-32767.00	-32767.00	-32767.00	-32767.00	87.04	0.00	0.00	0.00	0.00	0.00	0.00	0.00	0.00	-32767.00	-32767.00	-32767.00	-32767.00	-32767.00	10.00
18:54:10	91.00	-32767.00	90.77	60.45	75.28	91.00	-32766.00	-32766.00	-32766.00	-32767.00	38.31	5.10	0.00	14.00	762.00	17.00	23.00	0.00	1.21	14.00	23.00	2.40	-32767.00	427.00	389.00	-32767.00	5.40	-32767.00	-32767.00	-32767.00	-32767.00	-32767.00	-32767.00	-32767.00	87.04	0.00	0.00	0.00	0.00	0.00	0.00	0.00	0.00	-32767.00	-32767.00	-32767.00	-32767.00	-32767.00	10.00
18:55:10	91.00	-32767.00	91.61	60.33	75.84	90.00	-32766.00	-32766.00	-32766.00	-32767.00	38.29	5.10	0.00	14.00	762.00	17.00	23.00	0.00	1.21	14.00	23.00	2.10	-32767.00	425.00	383.00	-32767.00	5.40	-32767.00	-32767.00	-32767.00	-32767.00	-32767.00	-32767.00	-32767.00	87.04	0.00	0.00	0.00	0.00	0.00	0.00	0.00	0.00	-32767.00	-32767.00	-32767.00	-32767.00	-32767.00	10.00
18:56:10	91.00	-32767.00	92.66	61.50	76.64	88.00	-32766.00	-32766.00	-32766.00	-32767.00	38.31	5.10	0.00	14.00	762.00	17.00	23.00	0.00	1.21	14.00	23.00	1.70	-32767.00	425.00	386.00	-32767.00	5.40	-32767.00	-32767.00	-32767.00	-32767.00	-32767.00	-32767.00	-32767.00	87.04	0.00	0.00	0.00	0.00	0.00	0.00	0.00	0.00	-32767.00	-32767.00	-32767.00	-32767.00	-32767.00	10.00
18:57:10	91.00	-32767.00	92.78	62.68	77.10	90.00	-32766.00	-32766.00	-32766.00	-32767.00	38.31	5.10	0.00	14.00	762.00	17.00	23.00	0.00	1.21	14.00	23.00	1.70	-32767.00	426.00	387.00	-32767.00	5.40	-32767.00	-32767.00	-32767.00	-32767.00	-32767.00	-32767.00	-32767.00	87.04	0.00	0.00	0.00	0.00	0.00	0.00	0.00	0.00	-32767.00	-32767.00	-32767.00	-32767.00	-32767.00	10.00
18:58:10	90.00	-32767.00	92.55	62.66	77.45	91.00	-32766.00	-32766.00	-32766.00	-32767.00	38.31	5.10	0.00	14.00	762.00	17.00	23.00	0.00	1.21	14.00	23.00	1.80	-32767.00	426.00	386.00	-32767.00	5.40	-32767.00	-32767.00	-32767.00	-32767.00	-32767.00	-32767.00	-32767.00	87.04	0.00	0.00	0.00	0.00	0.00	0.00	0.00	0.00	-32767.00	-32767.00	-32767.00	-32767.00	-32767.00	10.00
18:59:10	90.00	-32767.00	93.52	62.44	77.81	90.00	-32766.00	-32766.00	-32766.00	-32767.00	38.31	5.10	0.00	14.00	762.00	17.00	23.00	0.00	1.21	14.00	23.00	1.70	-32767.00	427.00	386.00	-32767.00	5.40	-32767.00	-32767.00	-32767.00	-32767.00	-32767.00	-32767.00	-32767.00	87.04	0.00	0.00	0.00	0.00	0.00	0.00	0.00	0.00	-32767.00	-32767.00	-32767.00	-32767.00	-32767.00	10.00
19:00:10	90.00	-32767.00	93.34	62.78	77.38	90.00	-32766.00	-32766.00	-32766.00	-32767.00	38.31	5.00	0.00	14.00	762.00	17.00	23.00	0.00	1.21	14.00	23.00	1.80	-32767.00	424.00	384.00	-32767.00	5.40	-32767.00	-32767.00	-32767.00	-32767.00	-32767.00	-32767.00	-32767.00	87.04	0.00	0.00	0.00	0.00	0.00	0.00	0.00	0.00	-32767.00	-32767.00	-32767.00	-32767.00	-32767.00	10.00
19:01:10	90.00	-32767.00	91.61	61.35	76.40	91.00	-32766.00	-32766.00	-32766.00	-32767.00	38.31	5.00	0.00	14.00	762.00	17.00	23.00	0.00	1.26	14.00	23.00	2.30	-32767.00	423.00	383.00	-32767.00	5.40	-32767.00	-32767.00	-32767.00	-32767.00	-32767.00	-32767.00	-32767.00	87.04	0.00	0.00	0.00	0.00	0.00	0.00	0.00	0.00	-32767.00	-32767.00	-32767.00	-32767.00	-32767.00	10.00
19:02:10	90.00	-32767.00	91.21	60.40	75.64	91.00	-32766.00	-32766.00	-32766.00	-32767.00	38.31	5.00	0.00	14.00	762.00	17.00	23.00	0.00	1.21	14.00	23.00	2.40	-32767.00	423.00	385.00	-32767.00	5.39	-32767.00	-32767.00	-32767.00	-32767.00	-32767.00	-32767.00	-32767.00	87.04	0.00	0.00	0.00	0.00	0.00	0.00	0.00	0.00	-32767.00	-32767.00	-32767.00	-32767.00	-32767.00	10.00
19:03:10	90.00	-32767.00	92.37	60.40	75.91	91.00	-32766.00	-32766.00	-32766.00	-32767.00	38.31	5.00	0.00	14.00	762.00	17.00	23.00	0.00	1.21	14.00	23.00	2.40	-32767.00	425.00	388.00	-32767.00	5.40	-32767.00	-32767.00	-32767.00	-32767.00	-32767.00	-32767.00	-32767.00	87.04	0.00	0.00	0.00	0.00	0.00	0.00	0.00	0.00	-32767.00	-32767.00	-32767.00	-32767.00	-32767.00	10.00
19:04:10	90.00	-32767.00	92.49	61.01	76.50	90.00	-32766.00	-32766.00	-32766.00	-32767.00	38.31	5.10	0.00	14.00	762.00	17.00	23.00	0.00	1.21	14.00	23.00	2.30	-32767.00	426.00	387.00	-32767.00	5.41	-32767.00	-32767.00	-32767.00	-32767.00	-32767.00	-32767.00	-32767.00	87.04	0.00	0.00	0.00	0.00	0.00	0.00	0.00	0.00	-32767.00	-32767.00	-32767.00	-32767.00	-32767.00	10.00
19:05:10	90.00	-32767.00	95.56	57.59	76.31	90.00	-32766.00	-32766.00	-32766.00	-32767.00	38.34	5.10	0.00	14.00	762.00	17.00	23.00	0.00	1.21	14.00	23.00	2.10	-32767.00	425.00	387.00	-32767.00	5.40	-32767.00	-32767.00	-32767.00	-32767.00	-32767.00	-32767.00	-32767.00	87.04	0.00	0.00	0.00	0.00	0.00	0.00	0.00	0.00	-32767.00	-32767.00	-32767.00	-32767.00	-32767.00	10.00
19:06:10	90.00	-32767.00	92.27	59.91	75.36	90.00	-32766.00	-32766.00	-32766.00	-32767.00	38.34	5.10	0.00	14.00	762.00	17.00	23.00	0.00	1.21	14.00	23.00	1.70	-32767.00	425.00	385.00	-32767.00	5.41	-32767.00	-32767.00	-32767.00	-32767.00	-32767.00	-32767.00	-32767.00	87.04	0.00	0.00	0.00	0.00	0.00	0.00	0.00	0.00	-32767.00	-32767.00	-32767.00	-32767.00	-32767.00	10.00
19:07:10	90.00	-32767.00	92.30	60.27	75.95	91.00	-32766.00	-32766.00	-32766.00	-32767.00	38.34	5.10	0.00	14.00	762.00	17.00	23.00	0.00	1.21	14.00	23.00	2.40	-32767.00	424.00	386.00	-32767.00	5.41	-32767.00	-32767.00	-32767.00	-32767.00	-32767.00	-32767.00	-32767.00	87.04	0.00	0.00	0.00	0.00	0.00	0.00	0.00	0.00	-32767.00	-32767.00	-32767.00	-32767.00	-32767.00	10.00
19:08:10	90.00	-32767.00	93.13	60.35	76.20	90.00	-32766.00	-32766.00	-32766.00	-32767.00	38.34	5.10	0.00	14.00	762.00	17.00	23.00	0.00	1.21	14.00	23.00	2.30	-32767.00	425.00	388.00	-32767.00	5.41	-32767.00	-32767.00	-32767.00	-32767.00	-32767.00	-32767.00	-32767.00	87.04	0.00	0.00	0.00	0.00	0.00	0.00	0.00	0.00	-32767.00	-32767.00	-32767.00	-32767.00	-32767.00	10.00
19:09:10	90.00	-32767.00	93.76	60.42	76.40	90.00	-32766.00	-32766.00	-32766.00	-32767.00	38.34	5.10	0.00	14.00	762.00	17.00	23.00	0.00	1.21	14.00	23.00	1.80	-32767.00	424.00	385.00	-32767.00	5.40	-32767.00	-32767.00	-32767.00	-32767.00	-32767.00	-32767.00	-32767.00	87.04	0.00	0.00	0.00	0.00	0.00	0.00	0.00	0.00	-32767.00	-32767.00	-32767.00	-32767.00	-32767.00	10.00
19:10:10	90.00	-32767.00	92.52	60.11	75.61	91.00	-32766.00	-32766.00	-32766.00	-32767.00	38.34	5.10	0.00	14.00	762.00	17.00	23.00	0.00	1.21	14.00	23.00	2.10	-32767.00	423.00	383.00	-32767.00	5.40	-32767.00	-32767.00	-32767.00	-32767.00	-32767.00	-32767.00	-32767.00	87.04	0.00	0.00	0.00	0.00	0.00	0.00	0.00	0.00	-32767.00	-32767.00	-32767.00	-32767.00	-32767.00	10.00
19:11:10	90.00	-32767.00	92.85	60.43	76.25	90.00	-32766.00	-32766.00	-32766.00	-32767.00	38.34	5.10	0.00	14.00	762.00	17.00	23.00	0.00	1.21	14.00	23.00	2.40	-32767.00	425.00	387.00	-32767.00	5.40	-32767.00	-32767.00	-32767.00	-32767.00	-32767.00	-32767.00	-32767.00	87.04	0.00	0.00	0.00	0.00	0.00	0.00	0.00	0.00	-32767.00	-32767.00	-32767.00	-32767.00	-32767.00	10.00
19:12:10	90.00	-32767.00	92.91	60.33	76.01	90.00	-32766.00	-32766.00	-32766.00	-32767.00	38.34	5.10	0.00	14.00	762.00	17.00	23.00	0.00	1.26	14.00	23.00	2.30	-32767.00	426.00	388.00	-32767.00	5.40	-32767.00	-32767.00	-32767.00	-32767.00	-32767.00	-32767.00	-32767.00	87.04	0.00	0.00	0.00	0.00	0.00	0.00	0.00	0.00	-32767.00	-32767.00	-32767.00	-32767.00	-32767.00	10.00
19:13:10	90.00	-32767.00	92.77	60.05	76.03	89.00	-32766.00	-32766.00	-32766.00	-32767.00	38.34	5.10	0.00	14.00	762.00	17.00	23.00	0.00	1.21	14.00	23.00	1.80	-32767.00	425.00	385.00	-32767.00	5.40	-32767.00	-32767.00	-32767.00	-32767.00	-32767.00	-32767.00	-32767.00	87.04	0.00	0.00	0.00	0.00	0.00	0.00	0.00	0.00	-32767.00	-32767.00	-32767.00	-32767.00	-32767.00	10.00
19:14:10	90.00	-32767.00	91.41	59.84	75.23	90.00	-32766.00	-32766.00	-32766.00	-32767.00	38.34	5.10	0.00	14.00	762.00	17.00	23.00	0.00	1.21	14.00	23.00	2.20	-32767.00	424.00	384.00	-32767.00	5.41	-32767.00	-32767.00	-32767.00	-32767.00	-32767.00	-32767.00	-32767.00	87.04	0.00	0.00	0.00	0.00	0.00	0.00	0.00	0.00	-32767.00	-32767.00	-32767.00	-32767.00	-32767.00	10.00
19:15:10	90.00	-32767.00	91.89	60.01	75.72	90.00	-32766.00	-32766.00	-32766.00	-32767.00	38.34	5.10	0.00	14.00	762.00	17.00	23.00	0.00	1.21	14.00	23.00	2.40	-32767.00	427.00	389.00	-32767.00	5.40	-32767.00	-32767.00	-32767.00	-32767.00	-32767.00	-32767.00	-32767.00	87.04	0.00	0.00	0.00	0.00	0.00	0.00	0.00	0.00	-32767.00	-32767.00	-32767.00	-32767.00	-32767.00	10.00
19:16:10	90.00	-32767.00	92.83	60.79	76.74	90.00	-32766.00	-32766.00	-32766.00	-32767.00	38.34	5.10	0.00	14.00	762.00	17.00	23.00	0.00	1.21	14.00	23.00	2.10	-32767.00	426.00	386.00	-32767.00	5.41	-32767.00	-32767.00	-32767.00	-32767.00	-32767.00	-32767.00	-32767.00	87.04	0.00	0.00	0.00	0.00	0.00	0.00	0.00	0.00	-32767.00	-32767.00	-32767.00	-32767.00	-32767.00	10.00
19:17:10	90.00	-32767.00	93.78	61.42	77.09	90.00	-32766.00	-32766.00	-32766.00	-32767.00	38.34	5.10	0.00	14.00	762.00	17.00	23.00	0.00	1.26	14.00	23.00	1.70	-32767.00	426.00	384.00	-32767.00	5.41	-32767.00	-32767.00	-32767.00	-32767.00	-32767.00	-32767.00	-32767.00	87.04	0.00	0.00	0.00	0.00	0.00	0.00	0.00	0.00	-32767.00	-32767.00	-32767.00	-32767.00	-32767.00	10.00
19:18:10	90.00	-32767.00	93.37	62.32	77.77	91.00	-32766.00	-32766.00	-32766.00	-32767.00	38.34	5.10	0.00	14.00	762.00	17.00	23.00	0.00	1.26	14.00	23.00	2.40	-32767.00	427.00	387.00	-32767.00	5.41	-32767.00	-32767.00	-32767.00	-32767.00	-32767.00	-32767.00	-32767.00	87.04	0.00	0.00	0.00	0.00	0.00	0.00	0.00	0.00	-32767.00	-32767.00	-32767.00	-32767.00	-32767.00	10.00
19:19:10	89.00	-32767.00	93.31	62.83	78.34	90.00	-32766.00	-32766.00	-32766.00	-32767.00	38.34	5.10	0.00	14.00	762.00	17.00	23.00	0.00	1.21	14.00	23.00	2.20	-32767.00	425.00	386.00	-32767.00	5.40	-32767.00	-32767.00	-32767.00	-32767.00	-32767.00	-32767.00	-32767.00	87.04	0.00	0.00	0.00	0.00	0.00	0.00	0.00	0.00	-32767.00	-32767.00	-32767.00	-32767.00	-32767.00	10.00
19:20:10	90.00	-32767.00	93.88	61.69	77.71	90.00	-32766.00	-32766.00	-32766.00	-32767.00	38.34	5.10	0.00	14.00	762.00	17.00	23.00	0.00	1.26	14.00	23.00	2.10	-32767.00	423.00	383.00	-32767.00	5.41	-32767.00	-32767.00	-32767.00	-32767.00	-32767.00	-32767.00	-32767.00	87.04	0.00	0.00	0.00	0.00	0.00	0.00	0.00	0.00	-32767.00	-32767.00	-32767.00	-32767.00	-32767.00	10.00
19:21:10	89.00	-32767.00	92.38	60.35	76.03	90.00	-32766.00	-32766.00	-32766.00	-32766.00	38.34	5.10	0.00	14.00	762.00	17.00	23.00	0.00	1.21	14.00	23.00	2.40	-32767.00	425.00	388.00	-32767.00	5.40	-32767.00	-32767.00	-32767.00	-32767.00	-32767.00	-32767.00	-32767.00	87.04	0.00	0.00	0.00	0.00	0.00	0.00	0.00	0.00	-32767.00	-32767.00	-32767.00	-32767.00	-32767.00	10.00
19:22:10	89.00	-32767.00	92.34	60.04	75.87	91.00	-32766.00	-32766.00	-32766.00	-32767.00	38.34	5.20	0.00	14.00	762.00	17.00	23.00	0.00	1.21	14.00	23.00	1.70	-32767.00	427.00	387.00	-32767.00	5.41	-32767.00	-32767.00	-32767.00	-32767.00	-32767.00	-32767.00	-32767.00	87.04	0.00	0.00	0.00	0.00	0.00	0.00	0.00	0.00	-32767.00	-32767.00	-32767.00	-32767.00	-32767.00	10.00
19:23:10	90.00	-32767.00	92.03	60.29	75.87	91.00	-32766.00	-32766.00	-32766.00	-32767.00	38.34	5.10	0.00	14.00	762.00	17.00	23.00	0.00	1.21	14.00	23.00	2.40	-32767.00	423.00	386.00	-32767.00	5.40	-32767.00	-32767.00	-32767.00	-32767.00	-32767.00	-32767.00	-32767.00	87.04	0.00	0.00	0.00	0.00	0.00	0.00	0.00	0.00	-32767.00	-32767.00	-32767.00	-32767.00	-32767.00	10.00
19:24:10	89.00	-32767.00	92.23	60.85	76.76	90.00	-32766.00	-32766.00	-32766.00	-32767.00	38.34	5.10	0.00	14.00	762.00	17.00	23.00	0.00	1.26	14.00	23.00	2.20	-32767.00	426.00	387.00	-32767.00	5.41	-32767.00	-32767.00	-32767.00	-32767.00	-32767.00	-32767.00	-32767.00	87.04	0.00	0.00	0.00	0.00	0.00	0.00	0.00	0.00	-32767.00	-32767.00	-32767.00	-32767.00	-32767.00	10.00
19:25:10	89.00	-32767.00	93.11	60.42	76.64	90.00	-32766.00	-32766.00	-32766.00	-32767.00	38.34	5.10	0.00	14.00	762.00	17.00	23.00	0.00	1.21	14.00	23.00	1.80	-32767.00	424.00	385.00	-32767.00	5.40	-32767.00	-32767.00	-32767.00	-32767.00	-32767.00	-32767.00	-32767.00	87.04	0.00	0.00	0.00	0.00	0.00	0.00	0.00	0.00	-32767.00	-32767.00	-32767.00	-32767.00	-32767.00	10.00
19:26:10	89.00	-32767.00	91.81	59.76	75.66	91.00	-32766.00	-32766.00	-32766.00	-32767.00	38.34	5.10	0.00	14.00	762.00	17.00	23.00	0.00	1.26	14.00	23.00	2.40	-32767.00	426.00	387.00	-32767.00	5.40	-32767.00	-32767.00	-32767.00	-32767.00	-32767.00	-32767.00	-32767.00	87.04	0.00	0.00	0.00	0.00	0.00	0.00	0.00	0.00	-32767.00	-32767.00	-32767.00	-32767.00	-32767.00	10.00
19:27:10	90.00	-32767.00	91.39	59.79	75.45	91.00	-32766.00	-32766.00	-32766.00	-32767.00	38.34	5.10	0.00	14.00	762.00	17.00	23.00	0.00	1.21	14.00	23.00	1.90	-32767.00	424.00	384.00	-32767.00	5.41	-32767.00	-32767.00	-32767.00	-32767.00	-32767.00	-32767.00	-32767.00	87.04	0.00	0.00	0.00	0.00	0.00	0.00	0.00	0.00	-32767.00	-32767.00	-32767.00	-32767.00	-32767.00	10.00
19:28:10	89.00	-32767.00	92.22	60.37	76.17	90.00	-32766.00	-32766.00	-32766.00	-32767.00	38.34	5.10	0.00	14.00	762.00	17.00	23.00	0.00	1.21	14.00	23.00	2.20	-32767.00	424.00	384.00	-32767.00	5.41	-32767.00	-32767.00	-32767.00	-32767.00	-32767.00	-32767.00	-32767.00	87.04	0.00	0.00	0.00	0.00	0.00	0.00	0.00	0.00	-32767.00	-32767.00	-32767.00	-32767.00	-32767.00	10.00
19:29:10	90.00	-32767.00	93.45	60.56	76.61	90.00	-32766.00	-32766.00	-32766.00	-32767.00	38.34	5.10	0.00	14.00	762.00	17.00	23.00	0.00	1.21	14.00	23.00	2.40	-32767.00	425.00	388.00	-32767.00	5.41	-32767.00	-32767.00	-32767.00	-32767.00	-32767.00	-32767.00	-32767.00	87.04	0.00	0.00	0.00	0.00	0.00	0.00	0.00	0.00	-32767.00	-32767.00	-32767.00	-32767.00	-32767.00	10.00
19:30:10	90.00	-32767.00	92.92	59.92	76.19	90.00	-32766.00	-32766.00	-32766.00	-32767.00	38.34	5.20	0.00	14.00	762.00	17.00	23.00	0.00	1.21	14.00	23.00	2.00	-32767.00	425.00	384.00	-32767.00	5.40	-32767.00	-32767.00	-32767.00	-32767.00	-32767.00	-32767.00	-32767.00	87.04	0.00	0.00	0.00	0.00	0.00	0.00	0.00	0.00	-32767.00	-32767.00	-32767.00	-32767.00	-32767.00	10.00
19:31:10	90.00	-32767.00	91.91	59.60	75.31	91.00	-32766.00	-32766.00	-32766.00	-32767.00	38.34	5.10	0.00	14.00	762.00	17.00	23.00	0.00	1.21	14.00	23.00	2.00	-32767.00	423.00	383.00	-32767.00	5.40	-32767.00	-32767.00	-32767.00	-32767.00	-32767.00	-32767.00	-32767.00	87.04	0.00	0.00	0.00	0.00	0.00	0.00	0.00	0.00	-32767.00	-32767.00	-32767.00	-32767.00	-32767.00	10.00
19:32:10	90.00	-32767.00	91.78	60.06	75.92	90.00	-32766.00	-32766.00	-32766.00	-32767.00	38.34	5.10	0.00	14.00	762.00	17.00	23.00	0.00	1.21	14.00	23.00	2.40	-32767.00	425.00	387.00	-32767.00	5.40	-32767.00	-32767.00	-32767.00	-32767.00	-32767.00	-32767.00	-32767.00	87.04	0.00	0.00	0.00	0.00	0.00	0.00	0.00	0.00	-32767.00	-32767.00	-32767.00	-32767.00	-32767.00	10.00
19:33:10	90.00	-32767.00	92.93	60.17	76.39	90.00	-32766.00	-32766.00	-32766.00	-32767.00	38.34	5.20	0.00	14.00	762.00	17.00	23.00	0.00	1.26	14.00	23.00	2.00	-32767.00	423.00	384.00	-32767.00	5.40	-32767.00	-32767.00	-32767.00	-32767.00	-32767.00	-32767.00	-32767.00	87.04	0.00	0.00	0.00	0.00	0.00	0.00	0.00	0.00	-32767.00	-32767.00	-32767.00	-32767.00	-32767.00	10.00
19:34:10	90.00	-32767.00	93.24	60.22	76.28	90.00	-32766.00	-32766.00	-32766.00	-32767.00	38.34	5.10	0.00	14.00	762.00	17.00	23.00	0.00	1.21	14.00	23.00	1.70	-32767.00	426.00	386.00	-32767.00	5.41	-32767.00	-32767.00	-32767.00	-32767.00	-32767.00	-32767.00	-32767.00	87.04	0.00	0.00	0.00	0.00	0.00	0.00	0.00	0.00	-32767.00	-32767.00	-32767.00	-32767.00	-32767.00	10.00
19:35:10	90.00	-32767.00	93.12	58.29	71.22	91.00	-32766.00	-32766.00	-32766.00	-32767.00	38.34	5.10	0.00	14.00	762.00	17.00	23.00	0.00	1.21	14.00	23.00	2.40	-32767.00	424.00	386.00	-32767.00	5.41	-32767.00	-32767.00	-32767.00	-32767.00	-32767.00	-32767.00	-32767.00	87.04	0.00	0.00	0.00	0.00	0.00	0.00	0.00	0.00	-32767.00	-32767.00	-32767.00	-32767.00	-32767.00	10.00
19:36:10	90.00	-32767.00	92.10	60.72	76.17	91.00	-32766.00	-32766.00	-32766.00	-32767.00	38.36	5.10	0.00	14.00	762.00	17.00	23.00	0.00	1.21	14.00	23.00	2.20	-32767.00	427.00	387.00	-32767.00	5.41	-32767.00	-32767.00	-32767.00	-32767.00	-32767.00	-32767.00	-32767.00	87.04	0.00	0.00	0.00	0.00	0.00	0.00	0.00	0.00	-32767.00	-32767.00	-32767.00	-32767.00	-32767.00	10.00
19:37:10	90.00	-32767.00	93.54	60.22	76.22	90.00	-32766.00	-32766.00	-32766.00	-32767.00	38.34	5.10	0.00	14.00	762.00	17.00	23.00	0.00	1.26	14.00	23.00	1.70	-32767.00	426.00	385.00	-32767.00	5.40	-32767.00	-32767.00	-32767.00	-32767.00	-32767.00	-32767.00	-32767.00	87.04	0.00	0.00	0.00	0.00	0.00	0.00	0.00	0.00	-32767.00	-32767.00	-32767.00	-32767.00	-32767.00	10.00
19:38:10	90.00	-32767.00	93.08	59.87	75.79	90.00	-32766.00	-32766.00	-32766.00	-32766.00	38.34	5.10	0.00	14.00	762.00	17.00	23.00	0.00	1.21	14.00	23.00	2.40	-32767.00	427.00	388.00	-32767.00	5.40	-32767.00	-32767.00	-32767.00	-32767.00	-32767.00	-32767.00	-32767.00	87.04	0.00	0.00	0.00	0.00	0.00	0.00	0.00	0.00	-32767.00	-32767.00	-32767.00	-32767.00	-32767.00	10.00
19:39:10	90.00	-32767.00	92.22	59.93	75.77	91.00	-32766.00	-32766.00	-32766.00	-32767.00	38.36	5.20	0.00	14.00	762.00	17.00	23.00	0.00	1.26	14.00	23.00	2.20	-32767.00	426.00	386.00	-32767.00	5.41	-32767.00	-32767.00	-32767.00	-32767.00	-32767.00	-32767.00	-32767.00	87.04	0.00	0.00	0.00	0.00	0.00	0.00	0.00	0.00	-32767.00	-32767.00	-32767.00	-32767.00	-32767.00	10.00
19:40:10	90.00	-32767.00	92.72	60.40	75.97	91.00	-32766.00	-32766.00	-32766.00	-32767.00	38.34	5.10	0.00	14.00	762.00	17.00	23.00	0.00	1.21	14.00	23.00	1.70	-32767.00	428.00	386.00	-32767.00	5.40	-32767.00	-32767.00	-32767.00	-32767.00	-32767.00	-32767.00	-32767.00	87.04	0.00	0.00	0.00	0.00	0.00	0.00	0.00	0.00	-32767.00	-32767.00	-32767.00	-32767.00	-32767.00	10.00
19:41:10	90.00	-32767.00	93.71	60.78	76.85	91.00	-32766.00	-32766.00	-32766.00	-32767.00	38.36	5.10	0.00	14.00	762.00	17.00	23.00	0.00	1.21	14.00	23.00	2.30	-32767.00	423.00	385.00	-32767.00	5.41	-32767.00	-32767.00	-32767.00	-32767.00	-32767.00	-32767.00	-32767.00	87.04	0.00	0.00	0.00	0.00	0.00	0.00	0.00	0.00	-32767.00	-32767.00	-32767.00	-32767.00	-32767.00	10.00
19:42:10	90.00	-32767.00	93.26	60.00	76.04	90.00	-32766.00	-32766.00	-32766.00	-32767.00	38.34	5.10	0.00	14.00	762.00	17.00	23.00	0.00	1.21	14.00	23.00	2.40	-32767.00	425.00	387.00	-32767.00	5.41	-32767.00	-32767.00	-32767.00	-32767.00	-32767.00	-32767.00	-32767.00	87.04	0.00	0.00	0.00	0.00	0.00	0.00	0.00	0.00	-32767.00	-32767.00	-32767.00	-32767.00	-32767.00	10.00
19:43:10	90.00	-32767.00	93.07	60.34	76.77	91.00	-32766.00	-32766.00	-32766.00	-32767.00	38.36	5.10	0.00	14.00	762.00	17.00	23.00	0.00	1.21	14.00	23.00	2.20	-32767.00	426.00	387.00	-32767.00	5.41	-32767.00	-32767.00	-32767.00	-32767.00	-32767.00	-32767.00	-32767.00	87.04	0.00	0.00	0.00	0.00	0.00	0.00	0.00	0.00	-32767.00	-32767.00	-32767.00	-32767.00	-32767.00	10.00
19:44:10	90.00	-32767.00	92.04	60.52	76.28	91.00	-32766.00	-32766.00	-32766.00	-32767.00	38.34	5.10	0.00	14.00	762.00	17.00	23.00	0.00	1.21	14.00	23.00	1.90	-32767.00	423.00	383.00	-32767.00	5.41	-32767.00	-32767.00	-32767.00	-32767.00	-32767.00	-32767.00	-32767.00	87.04	0.00	0.00	0.00	0.00	0.00	0.00	0.00	0.00	-32767.00	-32767.00	-32767.00	-32767.00	-32767.00	10.00
19:45:10	90.00	-32767.00	93.06	61.12	77.15	90.00	-32766.00	-32766.00	-32766.00	-32767.00	38.34	5.10	0.00	14.00	762.00	17.00	23.00	0.00	1.21	14.00	23.00	1.70	-32767.00	428.00	388.00	-32767.00	5.42	-32767.00	-32767.00	-32767.00	-32767.00	-32767.00	-32767.00	-32767.00	87.04	0.00	0.00	0.00	0.00	0.00	0.00	0.00	0.00	-32767.00	-32767.00	-32767.00	-32767.00	-32767.00	10.00
19:46:10	90.00	-32767.00	93.64	60.82	77.30	90.00	-32766.00	-32766.00	-32766.00	-32767.00	38.34	5.10	0.00	14.00	762.00	17.00	23.00	0.00	1.21	14.00	23.00	1.70	-32767.00	427.00	386.00	-32767.00	5.41	-32767.00	-32767.00	-32767.00	-32767.00	-32767.00	-32767.00	-32767.00	87.04	0.00	0.00	0.00	0.00	0.00	0.00	0.00	0.00	-32767.00	-32767.00	-32767.00	-32767.00	-32767.00	10.00
19:47:10	90.00	-32767.00	93.02	61.00	77.08	90.00	-32766.00	-32766.00	-32766.00	-32767.00	38.34	5.10	0.00	14.00	762.00	17.00	23.00	0.00	1.21	14.00	23.00	1.90	-32767.00	425.00	384.00	-32767.00	5.41	-32767.00	-32767.00	-32767.00	-32767.00	-32767.00	-32767.00	-32767.00	87.04	0.00	0.00	0.00	0.00	0.00	0.00	0.00	0.00	-32767.00	-32767.00	-32767.00	-32767.00	-32767.00	10.00
19:48:10	90.00	-32767.00	92.83	61.01	76.76	91.00	-32766.00	-32766.00	-32766.00	-32767.00	38.34	5.10	0.00	14.00	762.00	17.00	23.00	0.00	1.21	14.00	23.00	2.20	-32767.00	422.00	383.00	-32767.00	5.41	-32767.00	-32767.00	-32767.00	-32767.00	-32767.00	-32767.00	-32767.00	87.04	0.00	0.00	0.00	0.00	0.00	0.00	0.00	0.00	-32767.00	-32767.00	-32767.00	-32767.00	-32767.00	10.00
19:49:10	90.00	-32767.00	92.71	61.21	77.30	90.00	-32766.00	-32766.00	-32766.00	-32767.00	38.34	5.10	0.00	14.00	762.00	17.00	23.00	0.00	1.21	14.00	23.00	2.30	-32767.00	424.00	386.00	-32767.00	5.40	-32767.00	-32767.00	-32767.00	-32767.00	-32767.00	-32767.00	-32767.00	87.04	0.00	0.00	0.00	0.00	0.00	0.00	0.00	0.00	-32767.00	-32767.00	-32767.00	-32767.00	-32767.00	10.00
19:50:10	90.00	-32767.00	93.38	61.02	77.48	91.00	-32766.00	-32766.00	-32766.00	-32767.00	38.34	5.10	0.00	14.00	762.00	17.00	23.00	0.00	1.21	14.00	23.00	2.40	-32767.00	425.00	385.00	-32767.00	5.41	-32767.00	-32767.00	-32767.00	-32767.00	-32767.00	-32767.00	-32767.00	87.04	0.00	0.00	0.00	0.00	0.00	0.00	0.00	0.00	-32767.00	-32767.00	-32767.00	-32767.00	-32767.00	10.00
19:51:10	90.00	-32767.00	92.61	60.44	76.83	91.00	-32766.00	-32766.00	-32766.00	-32767.00	38.34	5.10	0.00	14.00	762.00	17.00	23.00	0.00	1.21	14.00	23.00	2.40	-32767.00	423.00	385.00	-32767.00	5.41	-32767.00	-32767.00	-32767.00	-32767.00	-32767.00	-32767.00	-32767.00	87.04	0.00	0.00	0.00	0.00	0.00	0.00	0.00	0.00	-32767.00	-32767.00	-32767.00	-32767.00	-32767.00	10.00
19:52:09	90.00	-32767.00	91.12	59.99	75.93	91.00	-32766.00	-32766.00	-32766.00	-32767.00	38.36	5.10	0.00	14.00	762.00	17.00	23.00	0.00	1.21	14.00	23.00	2.40	-32767.00	425.00	387.00	-32767.00	5.41	-32767.00	-32767.00	-32767.00	-32767.00	-32767.00	-32767.00	-32767.00	87.04	0.00	0.00	0.00	0.00	0.00	0.00	0.00	0.00	-32767.00	-32767.00	-32767.00	-32767.00	-32767.00	10.00
19:53:09	90.00	-32767.00	91.43	59.91	75.99	91.00	-32766.00	-32766.00	-32766.00	-32767.00	38.34	5.10	0.00	14.00	762.00	17.00	23.00	0.00	1.21	14.00	23.00	2.40	-32767.00	425.00	386.00	-32767.00	5.41	-32767.00	-32767.00	-32767.00	-32767.00	-32767.00	-32767.00	-32767.00	87.04	0.00	0.00	0.00	0.00	0.00	0.00	0.00	0.00	-32767.00	-32767.00	-32767.00	-32767.00	-32767.00	10.00
19:54:09	90.00	-32767.00	91.77	59.68	75.83	91.00	-32766.00	-32766.00	-32766.00	-32767.00	38.34	5.10	0.00	14.00	762.00	17.00	23.00	0.00	1.21	14.00	23.00	2.40	-32767.00	425.00	388.00	-32767.00	5.41	-32767.00	-32767.00	-32767.00	-32767.00	-32767.00	-32767.00	-32767.00	87.04	0.00	0.00	0.00	0.00	0.00	0.00	0.00	0.00	-32767.00	-32767.00	-32767.00	-32767.00	-32767.00	10.00
19:55:09	90.00	-32767.00	91.89	59.52	75.82	91.00	-32766.00	-32766.00	-32766.00	-32766.00	38.34	5.10	0.00	14.00	762.00	17.00	23.00	0.00	1.21	14.00	23.00	2.40	-32767.00	423.00	386.00	-32767.00	5.41	-32767.00	-32767.00	-32767.00	-32767.00	-32767.00	-32767.00	-32767.00	87.04	0.00	0.00	0.00	0.00	0.00	0.00	0.00	0.00	-32767.00	-32767.00	-32767.00	-32767.00	-32767.00	10.00
19:56:09	90.00	-32767.00	90.52	59.30	75.10	91.00	-32766.00	-32766.00	-32766.00	-32767.00	38.34	5.10	0.00	14.00	762.00	17.00	23.00	0.00	1.21	14.00	23.00	2.10	-32767.00	424.00	385.00	-32767.00	5.41	-32767.00	-32767.00	-32767.00	-32767.00	-32767.00	-32767.00	-32767.00	87.04	0.00	0.00	0.00	0.00	0.00	0.00	0.00	0.00	-32767.00	-32767.00	-32767.00	-32767.00	-32767.00	10.00
19:57:09	90.00	-32767.00	91.10	59.58	75.51	91.00	-32766.00	-32766.00	-32766.00	-32767.00	38.34	5.10	0.00	14.00	762.00	17.00	23.00	0.00	1.21	14.00	23.00	1.70	-32767.00	426.00	386.00	-32767.00	5.42	-32767.00	-32767.00	-32767.00	-32767.00	-32767.00	-32767.00	-32767.00	87.04	0.00	0.00	0.00	0.00	0.00	0.00	0.00	0.00	-32767.00	-32767.00	-32767.00	-32767.00	-32767.00	10.00
19:58:09	90.00	-32767.00	91.38	59.77	75.91	91.00	-32766.00	-32766.00	-32766.00	-32767.00	38.34	5.10	0.00	14.00	762.00	17.00	23.00	0.00	1.21	14.00	23.00	1.90	-32767.00	424.00	384.00	-32767.00	5.40	-32767.00	-32767.00	-32767.00	-32767.00	-32767.00	-32767.00	-32767.00	87.04	0.00	0.00	0.00	0.00	0.00	0.00	0.00	0.00	-32767.00	-32767.00	-32767.00	-32767.00	-32767.00	10.00
19:59:09	90.00	-32767.00	91.48	59.62	75.97	91.00	-32766.00	-32766.00	-32766.00	-32767.00	38.34	5.10	0.00	14.00	762.00	17.00	23.00	0.00	1.21	14.00	23.00	2.10	-32767.00	424.00	385.00	-32767.00	5.41	-32767.00	-32767.00	-32767.00	-32767.00	-32767.00	-32767.00	-32767.00	87.04	0.00	0.00	0.00	0.00	0.00	0.00	0.00	0.00	-32767.00	-32767.00	-32767.00	-32767.00	-32767.00	10.00
20:00:09	90.00	-32767.00	91.81	59.31	75.39	91.00	-32766.00	-32766.00	-32766.00	-32767.00	38.34	5.10	0.00	14.00	762.00	17.00	23.00	0.00	1.21	14.00	23.00	2.30	-32767.00	426.00	387.00	-32767.00	5.42	-32767.00	-32767.00	-32767.00	-32767.00	-32767.00	-32767.00	-32767.00	87.04	0.00	0.00	0.00	0.00	0.00	0.00	0.00	0.00	-32767.00	-32767.00	-32767.00	-32767.00	-32767.00	10.00
20:01:09	90.00	-32767.00	90.80	59.19	75.13	91.00	-32766.00	-32766.00	-32766.00	-32767.00	38.34	5.20	0.00	14.00	762.00	17.00	23.00	0.00	1.21	14.00	23.00	2.40	-32767.00	425.00	388.00	-32767.00	5.41	-32767.00	-32767.00	-32767.00	-32767.00	-32767.00	-32767.00	-32767.00	87.04	0.00	0.00	0.00	0.00	0.00	0.00	0.00	0.00	-32767.00	-32767.00	-32767.00	-32767.00	-32767.00	10.00
20:02:09	90.00	-32767.00	90.53	59.05	75.13	91.00	-32766.00	-32766.00	-32766.00	-32767.00	38.34	5.10	0.00	14.00	762.00	17.00	23.00	0.00	1.21	14.00	23.00	2.40	-32767.00	428.00	388.00	-32767.00	5.41	-32767.00	-32767.00	-32767.00	-32767.00	-32767.00	-32767.00	-32767.00	87.04	0.00	0.00	0.00	0.00	0.00	0.00	0.00	0.00	-32767.00	-32767.00	-32767.00	-32767.00	-32767.00	10.00
20:03:09	90.00	-32767.00	91.63	58.68	74.75	91.00	-32766.00	-32766.00	-32766.00	-32767.00	38.34	5.10	0.00	14.00	762.00	17.00	23.00	0.00	1.21	14.00	23.00	2.40	-32767.00	426.00	389.00	-32767.00	5.41	-32767.00	-32767.00	-32767.00	-32767.00	-32767.00	-32767.00	-32767.00	87.04	0.00	0.00	0.00	0.00	0.00	0.00	0.00	0.00	-32767.00	-32767.00	-32767.00	-32767.00	-32767.00	10.00
20:04:09	90.00	-32767.00	93.75	57.65	74.32	91.00	-32766.00	-32766.00	-32766.00	-32767.00	38.34	5.10	0.00	14.00	762.00	17.00	23.00	0.00	1.21	14.00	23.00	2.40	-32767.00	425.00	386.00	-32767.00	5.41	-32767.00	-32767.00	-32767.00	-32767.00	-32767.00	-32767.00	-32767.00	87.04	0.00	0.00	0.00	0.00	0.00	0.00	0.00	0.00	-32767.00	-32767.00	-32767.00	-32767.00	-32767.00	10.00
20:05:09	90.00	-32767.00	96.15	57.09	73.90	91.00	-32766.00	-32766.00	-32766.00	-32767.00	38.34	5.10	0.00	14.00	762.00	17.00	23.00	0.00	1.21	14.00	23.00	2.40	-32767.00	424.00	385.00	-32767.00	5.41	-32767.00	-32767.00	-32767.00	-32767.00	-32767.00	-32767.00	-32767.00	87.04	0.00	0.00	0.00	0.00	0.00	0.00	0.00	0.00	-32767.00	-32767.00	-32767.00	-32767.00	-32767.00	10.00
20:06:09	90.00	-32767.00	92.27	58.28	74.52	91.00	-32766.00	-32766.00	-32766.00	-32767.00	38.34	5.10	0.00	14.00	762.00	17.00	23.00	0.00	1.21	14.00	23.00	2.40	-32767.00	425.00	388.00	-32767.00	5.41	-32767.00	-32767.00	-32767.00	-32767.00	-32767.00	-32767.00	-32767.00	87.04	0.00	0.00	0.00	0.00	0.00	0.00	0.00	0.00	-32767.00	-32767.00	-32767.00	-32767.00	-32767.00	10.00
20:07:09	90.00	-32767.00	91.48	57.97	74.08	90.00	-32766.00	-32766.00	-32766.00	-32767.00	38.34	5.10	0.00	14.00	762.00	17.00	23.00	0.00	1.21	14.00	23.00	2.40	-32767.00	425.00	387.00	-32767.00	5.41	-32767.00	-32767.00	-32767.00	-32767.00	-32767.00	-32767.00	-32767.00	87.04	0.00	0.00	0.00	0.00	0.00	0.00	0.00	0.00	-32767.00	-32767.00	-32767.00	-32767.00	-32767.00	10.00
20:08:09	90.00	-32767.00	91.54	57.47	73.67	91.00	-32766.00	-32766.00	-32766.00	-32767.00	38.34	5.10	0.00	14.00	762.00	17.00	23.00	0.00	1.21	14.00	23.00	2.40	-32767.00	426.00	389.00	-32767.00	5.41	-32767.00	-32767.00	-32767.00	-32767.00	-32767.00	-32767.00	-32767.00	87.04	0.00	0.00	0.00	0.00	0.00	0.00	0.00	0.00	-32767.00	-32767.00	-32767.00	-32767.00	-32767.00	10.00
20:09:09	90.00	-32767.00	89.36	56.95	72.61	91.00	-32766.00	-32766.00	-32766.00	-32767.00	38.34	5.10	0.00	14.00	762.00	17.00	23.00	0.00	1.21	14.00	23.00	2.40	-32767.00	425.00	388.00	-32767.00	5.41	-32767.00	-32767.00	-32767.00	-32767.00	-32767.00	-32767.00	-32767.00	87.04	0.00	0.00	0.00	0.00	0.00	0.00	0.00	0.00	-32767.00	-32767.00	-32767.00	-32767.00	-32767.00	10.00
20:10:09	90.00	-32767.00	90.22	57.05	72.66	91.00	-32766.00	-32766.00	-32766.00	-32767.00	38.34	5.10	0.00	14.00	762.00	17.00	23.00	0.00	1.21	14.00	23.00	2.30	-32767.00	425.00	386.00	-32767.00	5.40	-32767.00	-32767.00	-32767.00	-32767.00	-32767.00	-32767.00	-32767.00	87.04	0.00	0.00	0.00	0.00	0.00	0.00	0.00	0.00	-32767.00	-32767.00	-32767.00	-32767.00	-32767.00	10.00
20:11:09	90.00	-32767.00	90.85	57.18	73.27	90.00	-32766.00	-32766.00	-32766.00	-32767.00	38.34	5.10	0.00	14.00	762.00	17.00	23.00	0.00	1.21	14.00	23.00	2.10	-32767.00	428.00	387.00	-32767.00	5.40	-32767.00	-32767.00	-32767.00	-32767.00	-32767.00	-32767.00	-32767.00	87.04	0.00	0.00	0.00	0.00	0.00	0.00	0.00	0.00	-32767.00	-32767.00	-32767.00	-32767.00	-32767.00	10.00
20:12:09	90.00	-32767.00	90.34	57.07	72.93	91.00	-32766.00	-32766.00	-32766.00	-32767.00	38.34	5.10	0.10	14.00	762.00	17.00	23.00	0.00	1.21	14.00	23.00	1.80	-32767.00	424.00	385.00	-32767.00	5.40	-32767.00	-32767.00	-32767.00	-32767.00	-32767.00	-32767.00	-32767.00	87.04	0.00	0.00	0.00	0.00	0.00	0.00	0.00	0.00	-32767.00	-32767.00	-32767.00	-32767.00	-32767.00	10.00
20:13:09	90.00	-32767.00	90.34	57.18	72.61	91.00	-32766.00	-32766.00	-32766.00	-32767.00	38.34	5.10	0.00	14.00	762.00	17.00	23.00	0.00	1.21	14.00	23.00	1.70	-32767.00	426.00	385.00	-32767.00	5.41	-32767.00	-32767.00	-32767.00	-32767.00	-32767.00	-32767.00	-32767.00	87.04	0.00	0.00	0.00	0.00	0.00	0.00	0.00	0.00	-32767.00	-32767.00	-32767.00	-32767.00	-32767.00	10.00
20:14:09	90.00	-32767.00	90.86	57.77	73.07	91.00	-32766.00	-32766.00	-32766.00	-32767.00	38.34	5.10	0.00	14.00	762.00	17.00	23.00	0.00	1.21	14.00	23.00	2.30	-32767.00	424.00	385.00	-32767.00	5.40	-32767.00	-32767.00	-32767.00	-32767.00	-32767.00	-32767.00	-32767.00	87.04	0.00	0.00	0.00	0.00	0.00	0.00	0.00	0.00	-32767.00	-32767.00	-32767.00	-32767.00	-32767.00	10.00
20:15:09	90.00	-32767.00	91.62	57.54	73.58	91.00	-32766.00	-32766.00	-32766.00	-32767.00	38.34	5.10	0.00	14.00	762.00	17.00	23.00	0.00	1.21	14.00	23.00	2.40	-32767.00	425.00	388.00	-32767.00	5.40	-32767.00	-32767.00	-32767.00	-32767.00	-32767.00	-32767.00	-32767.00	87.04	0.00	0.00	0.00	0.00	0.00	0.00	0.00	0.00	-32767.00	-32767.00	-32767.00	-32767.00	-32767.00	10.00
20:16:09	90.00	-32767.00	90.50	57.22	72.93	90.00	-32766.00	-32766.00	-32766.00	-32767.00	38.34	5.10	0.00	14.00	762.00	17.00	23.00	0.00	1.21	14.00	23.00	2.30	-32767.00	425.00	388.00	-32767.00	5.41	-32767.00	-32767.00	-32767.00	-32767.00	-32767.00	-32767.00	-32767.00	87.04	0.00	0.00	0.00	0.00	0.00	0.00	0.00	0.00	-32767.00	-32767.00	-32767.00	-32767.00	-32767.00	10.00
20:17:09	90.00	-32767.00	90.84	57.11	73.11	91.00	-32766.00	-32766.00	-32766.00	-32767.00	38.34	5.10	0.00	14.00	762.00	17.00	23.00	0.00	1.21	14.00	23.00	1.80	-32767.00	424.00	384.00	-32767.00	5.41	-32767.00	-32767.00	-32767.00	-32767.00	-32767.00	-32767.00	-32767.00	87.04	0.00	0.00	0.00	0.00	0.00	0.00	0.00	0.00	-32767.00	-32767.00	-32767.00	-32767.00	-32767.00	10.00
20:18:09	90.00	-32767.00	89.70	56.58	71.97	91.00	-32766.00	-32766.00	-32766.00	-32767.00	38.34	5.10	0.00	14.00	762.00	17.00	23.00	0.00	1.21	14.00	23.00	2.00	-32767.00	423.00	384.00	-32767.00	5.40	-32767.00	-32767.00	-32767.00	-32767.00	-32767.00	-32767.00	-32767.00	87.04	0.00	0.00	0.00	0.00	0.00	0.00	0.00	0.00	-32767.00	-32767.00	-32767.00	-32767.00	-32767.00	10.00
20:19:09	90.00	-32767.00	90.01	56.45	72.40	91.00	-32766.00	-32766.00	-32766.00	-32767.00	38.34	5.10	0.00	14.00	762.00	17.00	23.00	0.00	1.21	14.00	23.00	2.50	-32767.00	426.00	389.00	-32767.00	5.40	-32767.00	-32767.00	-32767.00	-32767.00	-32767.00	-32767.00	-32767.00	87.04	0.00	0.00	0.00	0.00	0.00	0.00	0.00	0.00	-32767.00	-32767.00	-32767.00	-32767.00	-32767.00	10.00
20:20:09	90.00	-32767.00	90.25	56.34	72.33	90.00	-32766.00	-32766.00	-32766.00	-32767.00	38.34	5.10	0.00	14.00	762.00	17.00	23.00	0.00	1.21	14.00	23.00	2.10	-32767.00	425.00	386.00	-32767.00	5.40	-32767.00	-32767.00	-32767.00	-32767.00	-32767.00	-32767.00	-32767.00	87.04	0.00	0.00	0.00	0.00	0.00	0.00	0.00	0.00	-32767.00	-32767.00	-32767.00	-32767.00	-32767.00	10.00
20:21:09	90.00	-32767.00	89.65	55.78	71.40	90.00	-32766.00	-32766.00	-32766.00	-32767.00	38.34	5.10	0.00	14.00	762.00	17.00	23.00	0.00	1.21	14.00	23.00	1.90	-32767.00	425.00	385.00	-32767.00	5.41	-32767.00	-32767.00	-32767.00	-32767.00	-32767.00	-32767.00	-32767.00	87.04	0.00	0.00	0.00	0.00	0.00	0.00	0.00	0.00	-32767.00	-32767.00	-32767.00	-32767.00	-32767.00	10.00
20:22:09	90.00	-32767.00	88.97	55.99	71.49	90.00	-32766.00	-32766.00	-32766.00	-32767.00	38.34	5.10	0.00	14.00	762.00	17.00	23.00	0.00	1.21	14.00	23.00	2.40	-32767.00	425.00	388.00	-32767.00	5.41	-32767.00	-32767.00	-32767.00	-32767.00	-32767.00	-32767.00	-32767.00	87.04	0.00	0.00	0.00	0.00	0.00	0.00	0.00	0.00	-32767.00	-32767.00	-32767.00	-32767.00	-32767.00	10.00
20:23:09	90.00	-32767.00	89.28	56.24	72.13	90.00	-32766.00	-32766.00	-32766.00	-32767.00	38.34	5.10	0.00	14.00	762.00	17.00	23.00	0.00	1.21	14.00	23.00	2.10	-32767.00	423.00	385.00	-32767.00	5.41	-32767.00	-32767.00	-32767.00	-32767.00	-32767.00	-32767.00	-32767.00	87.04	0.00	0.00	0.00	0.00	0.00	0.00	0.00	0.00	-32767.00	-32767.00	-32767.00	-32767.00	-32767.00	10.00
20:24:09	90.00	-32767.00	90.60	56.13	72.11	90.00	-32766.00	-32766.00	-32766.00	-32767.00	38.34	5.10	0.00	14.00	762.00	17.00	23.00	0.00	1.21	14.00	23.00	1.70	-32767.00	426.00	385.00	-32767.00	5.41	-32767.00	-32767.00	-32767.00	-32767.00	-32767.00	-32767.00	-32767.00	87.04	0.00	0.00	0.00	0.00	0.00	0.00	0.00	0.00	-32767.00	-32767.00	-32767.00	-32767.00	-32767.00	10.00
20:25:09	89.00	-32767.00	89.00	55.47	71.34	90.00	-32766.00	-32766.00	-32766.00	-32767.00	38.34	5.10	0.00	14.00	762.00	17.00	23.00	0.00	1.21	14.00	23.00	2.50	-32767.00	425.00	387.00	-32767.00	5.40	-32767.00	-32767.00	-32767.00	-32767.00	-32767.00	-32767.00	-32767.00	87.04	0.00	0.00	0.00	0.00	0.00	0.00	0.00	0.00	-32767.00	-32767.00	-32767.00	-32767.00	-32767.00	10.00
20:26:09	89.00	-32767.00	89.03	55.52	71.03	90.00	-32766.00	-32766.00	-32766.00	-32767.00	38.34	5.10	0.00	14.00	762.00	17.00	23.00	0.00	1.21	14.00	23.00	1.90	-32767.00	424.00	383.00	-32767.00	5.41	-32767.00	-32767.00	-32767.00	-32767.00	-32767.00	-32767.00	-32767.00	87.04	0.00	0.00	0.00	0.00	0.00	0.00	0.00	0.00	-32767.00	-32767.00	-32767.00	-32767.00	-32767.00	10.00
20:27:09	89.00	-32767.00	89.30	56.23	71.81	90.00	-32766.00	-32766.00	-32766.00	-32767.00	38.34	5.10	0.00	14.00	762.00	17.00	23.00	0.00	1.21	14.00	23.00	2.40	-32767.00	425.00	386.00	-32767.00	5.41	-32767.00	-32767.00	-32767.00	-32767.00	-32767.00	-32767.00	-32767.00	87.04	0.00	0.00	0.00	0.00	0.00	0.00	0.00	0.00	-32767.00	-32767.00	-32767.00	-32767.00	-32767.00	10.00
20:28:09	89.00	-32767.00	90.09	56.21	72.21	90.00	-32766.00	-32766.00	-32766.00	-32767.00	38.34	5.10	0.00	14.00	762.00	17.00	23.00	0.00	1.21	14.00	23.00	1.80	-32767.00	425.00	384.00	-32767.00	5.40	-32767.00	-32767.00	-32767.00	-32767.00	-32767.00	-32767.00	-32767.00	87.04	0.00	0.00	0.00	0.00	0.00	0.00	0.00	0.00	-32767.00	-32767.00	-32767.00	-32767.00	-32767.00	10.00
20:29:09	90.00	-32767.00	89.84	55.89	71.68	90.00	-32766.00	-32766.00	-32766.00	-32766.00	38.34	5.10	0.00	14.00	762.00	17.00	23.00	0.00	1.21	14.00	23.00	2.50	-32767.00	424.00	388.00	-32767.00	5.41	-32767.00	-32767.00	-32767.00	-32767.00	-32767.00	-32767.00	-32767.00	87.04	0.00	0.00	0.00	0.00	0.00	0.00	0.00	0.00	-32767.00	-32767.00	-32767.00	-32767.00	-32767.00	10.00
20:30:09	89.00	-32767.00	89.25	55.77	71.36	90.00	-32766.00	-32766.00	-32766.00	-32767.00	38.34	5.10	0.00	14.00	762.00	17.00	23.00	0.00	1.21	14.00	23.00	1.80	-32767.00	423.00	383.00	-32767.00	5.40	-32767.00	-32767.00	-32767.00	-32767.00	-32767.00	-32767.00	-32767.00	87.04	0.00	0.00	0.00	0.00	0.00	0.00	0.00	0.00	-32767.00	-32767.00	-32767.00	-32767.00	-32767.00	10.00
20:31:09	89.00	-32767.00	88.69	55.69	71.28	90.00	-32766.00	-32766.00	-32766.00	-32767.00	38.34	5.10	0.00	14.00	762.00	17.00	23.00	0.00	1.21	14.00	23.00	2.50	-32767.00	424.00	389.00	-32767.00	5.40	-32767.00	-32767.00	-32767.00	-32767.00	-32767.00	-32767.00	-32767.00	87.04	0.00	0.00	0.00	0.00	0.00	0.00	0.00	0.00	-32767.00	-32767.00	-32767.00	-32767.00	-32767.00	10.00
20:32:09	89.00	-32767.00	89.55	55.90	71.78	90.00	-32766.00	-32766.00	-32766.00	-32767.00	38.31	5.10	0.00	14.00	762.00	17.00	23.00	0.00	1.21	14.00	23.00	1.70	-32767.00	425.00	385.00	-32767.00	5.41	-32767.00	-32767.00	-32767.00	-32767.00	-32767.00	-32767.00	-32767.00	87.04	0.00	0.00	0.00	0.00	0.00	0.00	0.00	0.00	-32767.00	-32767.00	-32767.00	-32767.00	-32767.00	10.00
20:33:09	89.00	-32767.00	89.24	55.21	70.92	90.00	-32766.00	-32766.00	-32766.00	-32767.00	38.31	5.10	0.00	14.00	762.00	17.00	23.00	0.00	1.26	14.00	23.00	2.40	-32767.00	425.00	388.00	-32767.00	5.40	-32767.00	-32767.00	-32767.00	-32767.00	-32767.00	-32767.00	-32767.00	87.04	0.00	0.00	0.00	0.00	0.00	0.00	0.00	0.00	-32767.00	-32767.00	-32767.00	-32767.00	-32767.00	10.00
20:34:09	89.00	-32767.00	98.23	50.95	70.16	158.00	-32766.00	-32766.00	-32766.00	-32767.00	38.34	5.10	0.10	14.00	762.00	17.00	23.00	0.00	1.21	14.00	23.00	1.70	-32767.00	426.00	385.00	-32767.00	5.41	-32767.00	-32767.00	-32767.00	-32767.00	-32767.00	-32767.00	-32767.00	87.04	0.00	0.00	0.00	0.00	0.00	0.00	0.00	0.00	-32767.00	-32767.00	-32767.00	-32767.00	-32767.00	10.00
20:35:09	89.00	-32767.00	87.46	55.14	70.28	91.00	-32766.00	-32766.00	-32766.00	-32767.00	38.31	5.10	0.00	14.00	762.00	17.00	23.00	0.00	1.21	14.00	23.00	2.40	-32767.00	425.00	389.00	-32767.00	5.41	-32767.00	-32767.00	-32767.00	-32767.00	-32767.00	-32767.00	-32767.00	87.04	0.00	0.00	0.00	0.00	0.00	0.00	0.00	0.00	-32767.00	-32767.00	-32767.00	-32767.00	-32767.00	10.00
20:36:09	-32767.00	-32767.00	17.93	12.45	14.38	47.00	-32766.00	-32766.00	-32766.00	-32767.00	38.31	1.50	0.00	14.00	762.00	22.00	23.00	0.00	1.21	14.00	23.00	2.20	-32767.00	425.00	393.00	-32767.00	5.42	-32767.00	-32767.00	-32767.00	-32767.00	-32767.00	-32767.00	-32767.00	87.04	0.00	0.00	0.00	0.00	0.00	0.00	0.00	0.00	-32767.00	-32767.00	-32767.00	-32767.00	-32767.00	10.00
20:37:09	-32766.00	-32767.00	18.28	9.00	11.99	42.00	-32766.00	-32766.00	-32766.00	-32767.00	38.31	0.90	0.00	14.00	762.00	25.00	25.00	0.00	1.21	14.00	22.00	2.30	-32767.00	425.00	392.00	-32767.00	5.51	-32767.00	-32767.00	-32767.00	-32767.00	-32767.00	-32767.00	-32767.00	87.04	0.00	0.00	0.00	0.00	0.00	0.00	0.00	0.00	-32767.00	-32767.00	-32767.00	-32767.00	-32767.00	10.00
20:38:09	-32766.00	-32767.00	62.47	-30.92	11.74	-32764.00	-32766.00	-32766.00	-32766.00	-32767.00	38.31	0.00	0.00	0.00	762.00	29.00	29.00	0.00	1.21	14.00	22.00	2.30	-32767.00	428.00	392.00	-32767.00	5.47	-32767.00	-32767.00	-32767.00	-32767.00	-32767.00	-32767.00	-32767.00	87.04	0.00	0.00	0.00	0.00	0.00	0.00	0.00	0.00	-32767.00	-32767.00	-32767.00	-32767.00	-32767.00	10.00
[truncated: 8 more columns]
