# Supplementary material for: The unsuitability of implantable Doppler probes for the early detection of renal vascular complications – a porcine model for prevention of renal transplant loss
Source: PLoS One. 2017 May 25;12(5):e0178301. doi: 10.1371/journal.pone.0178301 (PMC5444816; doi:10.1371/journal.pone.0178301)
Supplement: S1 Data — (ZIP) [file pone.0178301.s001.zip › Supporting Information/Kontrol 4 d. 31.07.13/31.07.13/31.07.13.asc]

31-07-2013 09:16:55	Trend	1375262215
Time	HR	ST1	P1sys	P1dia	P1mean	PR(P1)	T1	SpO2	PR(SpO2)	Pamb	MAC	ST(II)
09:16:55	-32767,00	-32767,00	-32766,00	-32766,00	-32766,00	-32767,00	36,55	-32767,00	-32767,00	760,00	-32766,00	88,21
09:17:07	-32767,00	-32767,00	-32766,00	-32766,00	-32766,00	-32767,00	36,73	-32767,00	-32767,00	760,00	-32766,00	88,21
09:17:09	-32767,00	-32767,00	-32766,00	-32766,00	-32766,00	-32767,00	36,89	-32767,00	-32767,00	760,00	-32766,00	88,21
09:18:09	-32767,00	-32767,00	-32766,00	-32766,00	-32766,00	-32767,00	37,13	-32767,00	-32766,00	760,00	-32766,00	88,21
09:19:09	57,00	-32767,00	-32766,00	-32766,00	-32766,00	-32767,00	37,16	100,00	57,00	760,00	-32766,00	88,21
09:20:09	57,00	-32767,00	-32766,00	-32766,00	-32766,00	-32767,00	37,18	100,00	57,00	760,00	-32766,00	88,21
09:21:09	58,00	-32767,00	-32766,00	-32766,00	-32766,00	-32767,00	37,18	100,00	58,00	760,00	-32766,00	88,21
09:22:09	58,00	-32767,00	-32766,00	-32766,00	-32766,00	-32767,00	37,18	100,00	58,00	760,00	-32766,00	88,21
09:23:09	58,00	-32767,00	-32766,00	-32766,00	-32766,00	-32767,00	37,18	100,00	58,00	760,00	-32766,00	88,21
09:24:09	58,00	-32767,00	-32766,00	-32766,00	-32766,00	-32767,00	37,18	100,00	58,00	760,00	-32766,00	88,21
09:25:09	58,00	-32767,00	-32766,00	-32766,00	-32766,00	-32767,00	37,18	100,00	58,00	760,00	-32766,00	88,21
09:26:09	58,00	-32767,00	-32766,00	-32766,00	-32766,00	-32767,00	37,18	100,00	58,00	760,00	-32766,00	88,21
09:27:09	59,00	-32767,00	-32766,00	-32766,00	-32766,00	-32767,00	37,18	100,00	59,00	760,00	-32766,00	88,21
09:28:09	59,00	-32767,00	-32766,00	-32766,00	-32766,00	-32767,00	37,18	100,00	59,00	760,00	-32766,00	88,21
09:29:09	59,00	-32767,00	-32766,00	-32766,00	-32766,00	-32767,00	37,18	100,00	59,00	760,00	-32766,00	88,21
09:30:09	59,00	-32767,00	-32766,00	-32766,00	-32766,00	-32767,00	37,16	100,00	59,00	760,00	-32766,00	88,21
09:31:09	59,00	-32767,00	-32766,00	-32766,00	-32766,00	-32767,00	37,16	100,00	59,00	760,00	-32766,00	88,21
09:32:09	60,00	-32767,00	-32766,00	-32766,00	-32766,00	-32767,00	37,13	100,00	60,00	760,00	-32766,00	88,21
09:33:09	60,00	-32767,00	-32766,00	-32766,00	-32766,00	-32767,00	37,13	100,00	60,00	760,00	-32766,00	88,21
09:34:09	60,00	-32767,00	-32766,00	-32766,00	-32766,00	-32767,00	37,11	100,00	60,00	760,00	-32766,00	88,21
09:35:09	59,00	-32767,00	-32766,00	-32766,00	-32766,00	-32767,00	37,13	100,00	59,00	760,00	-32766,00	88,21
09:36:09	60,00	-32767,00	-32766,00	-32766,00	-32766,00	-32767,00	37,11	100,00	60,00	760,00	-32766,00	88,21
09:37:09	61,00	-32767,00	-32766,00	-32766,00	-32766,00	-32767,00	37,11	100,00	61,00	760,00	-32766,00	88,21
09:38:09	61,00	-32767,00	-32766,00	-32766,00	-32766,00	-32766,00	37,11	100,00	61,00	760,00	-32766,00	88,21
09:39:09	60,00	-32767,00	-32766,00	-32766,00	-32766,00	-32767,00	37,09	100,00	60,00	760,00	-32766,00	88,21
09:40:09	60,00	-32767,00	-32766,00	-32766,00	-32766,00	-32767,00	37,09	100,00	60,00	760,00	-32766,00	88,21
09:41:09	60,00	-32767,00	-32766,00	-32766,00	-32766,00	-32767,00	37,09	100,00	60,00	760,00	-32766,00	88,21
09:42:09	60,00	-32767,00	-32766,00	-32766,00	-32766,00	-32767,00	37,09	100,00	60,00	760,00	-32766,00	88,21
09:43:09	59,00	-32767,00	-32766,00	-32766,00	-32766,00	-32767,00	37,09	100,00	59,00	760,00	-32766,00	88,21
09:44:09	59,00	-32767,00	-32766,00	-32766,00	-32766,00	-32767,00	37,09	100,00	59,00	760,00	-32766,00	88,21
09:45:09	59,00	-32767,00	-32766,00	-32766,00	-32766,00	-32767,00	37,09	100,00	59,00	760,00	-32766,00	88,21
09:46:09	59,00	-32767,00	-32766,00	-32766,00	-32766,00	-32767,00	37,09	100,00	59,00	760,00	-32766,00	88,21
09:47:09	59,00	-32767,00	-32766,00	-32766,00	-32766,00	-32767,00	37,09	100,00	59,00	760,00	-32766,00	88,21
09:48:09	59,00	-32767,00	-32766,00	-32766,00	-32766,00	-32767,00	37,09	100,00	59,00	760,00	-32766,00	88,21
09:49:09	59,00	-32767,00	-32766,00	-32766,00	-32766,00	-32767,00	37,09	100,00	59,00	760,00	-32766,00	88,21
09:50:09	60,00	-32767,00	-32766,00	-32766,00	-32766,00	-32767,00	37,09	100,00	60,00	760,00	-32766,00	88,21
09:51:09	60,00	-32767,00	-32766,00	-32766,00	-32766,00	-32767,00	37,09	100,00	60,00	760,00	-32766,00	88,21
09:52:09	60,00	-32767,00	-32766,00	-32766,00	-32766,00	-32767,00	37,06	100,00	60,00	760,00	-32766,00	88,21
09:53:09	60,00	-32767,00	-32766,00	-32766,00	-32766,00	-32767,00	37,06	100,00	60,00	760,00	-32766,00	88,21
09:54:09	61,00	-32767,00	-32766,00	-32766,00	-32766,00	-32767,00	37,06	100,00	61,00	760,00	-32766,00	88,21
09:55:09	61,00	-32767,00	-32766,00	-32766,00	-32766,00	-32766,00	37,06	100,00	61,00	760,00	-32766,00	88,21
09:56:09	61,00	-32767,00	-32766,00	-32766,00	-32766,00	-32767,00	37,06	100,00	61,00	760,00	-32766,00	88,21
09:57:09	61,00	-32767,00	-32766,00	-32766,00	-32766,00	-32767,00	37,06	100,00	61,00	760,00	-32766,00	88,21
09:58:09	61,00	-32767,00	-32766,00	-32766,00	-32766,00	-32767,00	37,06	100,00	61,00	760,00	-32766,00	88,21
09:59:09	62,00	-32767,00	-32766,00	-32766,00	-32766,00	-32767,00	37,06	100,00	62,00	760,00	-32766,00	88,21
10:00:09	62,00	-32767,00	-32766,00	-32766,00	-32766,00	-32767,00	37,06	100,00	62,00	760,00	-32766,00	88,21
10:01:09	62,00	-32767,00	-32766,00	-32766,00	-32766,00	-32767,00	37,06	100,00	62,00	760,00	-32766,00	88,21
10:02:09	64,00	-32767,00	-32766,00	-32766,00	-32766,00	-32767,00	37,06	100,00	64,00	760,00	-32766,00	88,21
10:03:09	65,00	-32767,00	-32766,00	-32766,00	-32766,00	-32767,00	37,06	100,00	65,00	760,00	-32766,00	88,21
10:04:09	65,00	-32767,00	-32766,00	-32766,00	-32766,00	-32767,00	37,06	100,00	65,00	760,00	-32766,00	88,21
10:05:09	66,00	-32767,00	-32766,00	-32766,00	-32766,00	-32767,00	37,06	100,00	66,00	760,00	-32766,00	88,21
10:06:09	66,00	-32767,00	-32766,00	-32766,00	-32766,00	-32767,00	37,06	100,00	66,00	760,00	-32766,00	88,21
10:07:09	66,00	-32767,00	-32766,00	-32766,00	-32766,00	-32767,00	37,06	100,00	66,00	760,00	-32766,00	88,21
10:08:09	66,00	-32767,00	-32766,00	-32766,00	-32766,00	-32767,00	37,06	100,00	66,00	760,00	-32766,00	88,21
10:09:09	67,00	-32767,00	-32766,00	-32766,00	-32766,00	-32767,00	37,06	100,00	67,00	760,00	-32766,00	88,21
10:10:09	67,00	-32767,00	-32766,00	-32766,00	-32766,00	-32767,00	37,06	100,00	67,00	760,00	-32766,00	88,21
10:11:09	68,00	-32767,00	-32766,00	-32766,00	-32766,00	-32767,00	37,06	100,00	68,00	760,00	-32766,00	88,21
10:12:09	68,00	-32767,00	-32766,00	-32766,00	-32766,00	-32766,00	37,06	100,00	68,00	760,00	-32766,00	88,21
10:13:09	68,00	-32767,00	-32766,00	-32766,00	-32766,00	-32767,00	37,06	100,00	68,00	760,00	-32766,00	88,21
10:14:09	69,00	-32767,00	-32766,00	-32766,00	-32766,00	-32767,00	37,06	100,00	69,00	760,00	-32766,00	88,21
10:15:09	69,00	-32767,00	-32766,00	-32766,00	-32766,00	-32767,00	37,06	100,00	69,00	760,00	-32766,00	88,21
10:16:09	70,00	-32767,00	-32766,00	-32766,00	-32766,00	-32767,00	37,06	100,00	70,00	760,00	-32766,00	88,21
10:17:09	70,00	-32767,00	-32766,00	-32766,00	-32766,00	-32767,00	37,06	100,00	70,00	760,00	-32766,00	88,21
10:18:09	71,00	-32767,00	-32766,00	-32766,00	-32766,00	-32767,00	37,04	100,00	71,00	760,00	-32766,00	88,21
10:19:09	70,00	-32767,00	-32766,00	-32766,00	-32766,00	-32767,00	37,04	100,00	70,00	760,00	-32766,00	88,21
10:20:09	70,00	-32767,00	-32766,00	-32766,00	-32766,00	-32767,00	37,04	100,00	70,00	760,00	-32766,00	88,21
10:21:09	69,00	-32767,00	-32766,00	-32766,00	-32766,00	-32767,00	37,04	100,00	69,00	760,00	-32766,00	88,21
10:22:09	69,00	-32767,00	-32766,00	-32766,00	-32766,00	-32767,00	37,04	100,00	69,00	760,00	-32766,00	88,21
10:23:09	69,00	-32767,00	-32766,00	-32766,00	-32766,00	-32767,00	37,04	100,00	69,00	760,00	-32766,00	88,21
10:24:09	69,00	-32767,00	-32766,00	-32766,00	-32766,00	-32767,00	37,04	100,00	69,00	760,00	-32766,00	88,21
10:25:09	69,00	-32767,00	-32766,00	-32766,00	-32766,00	-32767,00	37,04	100,00	69,00	760,00	-32766,00	88,21
10:26:09	64,00	-32767,00	-32766,00	-32766,00	-32766,00	-32767,00	37,04	100,00	64,00	760,00	-32766,00	88,21
10:27:09	68,00	-32767,00	-32766,00	-32766,00	-32766,00	-32767,00	37,04	100,00	68,00	760,00	-32766,00	88,21
10:28:09	70,00	-32767,00	-32766,00	-32766,00	-32766,00	-32767,00	37,04	100,00	70,00	760,00	-32766,00	88,21
10:29:09	70,00	-32767,00	-32766,00	-32766,00	-32766,00	-32766,00	37,04	100,00	70,00	760,00	-32766,00	88,21
10:30:09	70,00	-32767,00	-32766,00	-32766,00	-32766,00	-32767,00	37,04	100,00	70,00	760,00	-32766,00	88,21
10:31:09	65,00	-32767,00	-32766,00	-32766,00	-32766,00	-32767,00	37,04	100,00	65,00	760,00	-32766,00	88,21
10:32:09	71,00	-32767,00	-32766,00	-32766,00	-32766,00	-32767,00	37,04	100,00	71,00	760,00	-32766,00	88,21
10:33:09	72,00	-32767,00	-32766,00	-32766,00	-32766,00	-32767,00	37,04	100,00	72,00	760,00	-32766,00	88,21
10:34:09	73,00	-32767,00	-32766,00	-32766,00	-32766,00	-32767,00	37,04	100,00	73,00	760,00	-32766,00	88,21
10:35:09	73,00	-32767,00	-32766,00	-32766,00	-32766,00	-32767,00	37,04	100,00	73,00	760,00	-32766,00	88,21
10:36:09	73,00	-32767,00	-32766,00	-32766,00	-32766,00	-32767,00	37,04	100,00	73,00	760,00	-32766,00	88,21
10:37:09	73,00	-32767,00	-32766,00	-32766,00	-32766,00	-32767,00	37,04	100,00	73,00	760,00	-32766,00	88,21
10:38:09	74,00	-32767,00	-32766,00	-32766,00	-32766,00	-32767,00	37,04	100,00	74,00	760,00	-32766,00	88,21
10:39:09	74,00	-32767,00	-32766,00	-32766,00	-32766,00	-32767,00	37,04	100,00	74,00	760,00	-32766,00	88,21
10:40:09	74,00	-32767,00	-32766,00	-32766,00	-32766,00	-32767,00	37,01	100,00	74,00	760,00	-32766,00	88,21
10:41:09	74,00	-32767,00	-32766,00	-32766,00	-32766,00	-32767,00	37,01	100,00	74,00	760,00	-32766,00	88,21
10:42:09	74,00	-32767,00	-32766,00	-32766,00	-32766,00	-32767,00	37,01	100,00	74,00	760,00	-32766,00	88,21
10:43:09	74,00	-32767,00	-32766,00	-32766,00	-32766,00	-32767,00	37,01	100,00	74,00	760,00	-32766,00	88,21
10:44:09	74,00	-32767,00	-32766,00	-32766,00	-32766,00	-32767,00	37,01	100,00	74,00	760,00	-32766,00	88,21
10:45:09	73,00	-32767,00	-32766,00	-32766,00	-32766,00	-32767,00	37,01	100,00	73,00	760,00	-32766,00	88,21
10:46:09	74,00	-32767,00	-32766,00	-32766,00	-32766,00	-32767,00	36,99	100,00	74,00	760,00	-32766,00	88,21
10:47:09	74,00	-32767,00	-32766,00	-32766,00	-32766,00	-32767,00	36,97	100,00	74,00	760,00	-32766,00	88,21
10:48:09	74,00	-32767,00	-32766,00	-32766,00	-32766,00	-32767,00	36,99	100,00	74,00	760,00	-32766,00	88,21
10:49:09	74,00	-32767,00	0,10	-0,07	-0,02	0,00	36,97	100,00	74,00	760,00	-32766,00	88,21
10:50:09	74,00	-32767,00	90,23	83,52	87,78	74,00	36,97	100,00	74,00	760,00	-32766,00	88,21
10:51:09	74,00	-32767,00	90,17	83,37	87,80	74,00	36,97	100,00	74,00	760,00	-32766,00	88,21
10:52:09	74,00	-32767,00	90,30	83,38	87,83	74,00	36,97	100,00	74,00	760,00	-32766,00	88,21
10:53:09	74,00	-32767,00	90,05	82,85	87,42	74,00	36,97	100,00	74,00	760,00	-32766,00	88,21
10:54:09	75,00	-32767,00	90,25	83,47	87,81	76,00	36,97	100,00	75,00	760,00	-32766,00	88,21
10:55:09	73,00	-32767,00	89,55	81,20	86,69	78,00	36,99	100,00	73,00	760,00	-32766,00	88,21
10:56:09	80,00	-32767,00	90,81	83,13	88,35	80,00	36,99	100,00	80,00	760,00	-32766,00	88,21
10:57:09	86,00	-32767,00	94,76	84,48	91,26	86,00	36,99	100,00	85,00	760,00	-32766,00	88,21
10:58:09	-32767,00	-32767,00	94,83	84,80	91,25	87,00	36,99	100,00	-32767,00	760,00	-32766,00	88,21
10:59:09	90,00	-32767,00	94,82	84,39	91,27	90,00	36,99	100,00	88,00	760,00	-32766,00	88,21
11:00:09	90,00	-32767,00	93,88	82,90	89,79	90,00	36,99	100,00	89,00	760,00	-32766,00	88,21
11:01:09	91,00	-32767,00	94,82	84,03	90,93	91,00	36,97	99,75	90,00	760,00	-32766,00	88,21
11:02:09	92,00	-32767,00	95,01	84,19	91,14	92,00	36,97	99,71	92,00	760,00	-32766,00	88,21
11:03:09	93,00	-32767,00	96,05	84,04	91,47	93,00	36,97	99,51	93,00	760,00	-32766,00	88,21
11:04:09	95,00	-32767,00	95,93	85,32	91,88	95,00	36,97	99,96	95,00	760,00	-32766,00	88,21
11:05:09	96,00	-32767,00	95,55	85,76	91,95	96,00	36,94	100,00	96,00	760,00	-32766,00	88,21
11:06:09	96,00	-32767,00	94,86	85,41	91,38	97,00	36,94	100,00	96,00	760,00	-32766,00	88,21
11:07:09	96,00	-32767,00	94,81	85,46	91,47	98,00	36,94	100,00	96,00	760,00	-32766,00	88,21
11:08:09	98,00	-32767,00	94,59	85,40	91,28	98,00	36,94	100,00	98,00	760,00	-32766,00	88,21
11:09:09	98,00	-32767,00	94,37	85,09	90,87	98,00	36,92	99,98	98,00	760,00	-32766,00	88,21
11:10:09	97,00	-32767,00	93,86	85,12	90,65	98,00	36,92	100,00	97,00	760,00	-32766,00	88,21
11:11:09	98,00	-32767,00	93,93	85,39	90,89	97,00	36,92	99,93	98,00	760,00	-32766,00	88,21
11:12:09	98,00	-32767,00	94,15	85,51	91,06	98,00	36,92	100,00	98,00	760,00	-32766,00	88,21
11:13:09	98,00	-32767,00	93,73	85,05	90,46	99,00	36,92	99,82	98,00	760,00	-32766,00	88,21
11:14:09	98,00	-32767,00	93,90	85,62	90,91	98,00	36,92	100,00	98,00	760,00	-32766,00	88,21
11:15:09	98,00	-32767,00	93,87	85,63	90,95	98,00	36,89	99,48	98,00	760,00	-32766,00	88,21
11:16:09	98,00	-32767,00	94,39	86,60	91,81	97,00	36,89	99,62	98,00	760,00	-32766,00	88,21
11:17:09	98,00	-32767,00	94,43	86,52	91,73	97,00	36,89	99,77	98,00	760,00	-32766,00	88,21
11:18:09	98,00	-32767,00	94,00	86,12	91,19	97,00	36,89	99,67	98,00	760,00	-32766,00	88,21
11:19:09	96,00	-32767,00	94,55	87,40	92,23	98,00	36,89	99,57	96,00	760,00	-32766,00	88,21
11:20:09	96,00	-32767,00	94,48	87,21	92,06	97,00	36,89	100,00	96,00	760,00	-32766,00	88,21
11:21:09	96,00	-32767,00	94,71	87,69	92,40	97,00	36,89	99,58	96,00	760,00	-32766,00	88,21
11:22:09	96,00	-32767,00	94,37	87,22	91,92	97,00	36,89	99,72	96,00	760,00	-32766,00	88,21
11:23:09	98,00	-32767,00	94,11	87,08	91,69	97,00	36,89	100,00	98,00	760,00	-32766,00	88,21
11:24:09	96,00	-32767,00	94,53	87,60	92,27	97,00	36,89	99,89	96,00	760,00	-32766,00	88,21
11:25:09	96,00	-32767,00	94,65	87,70	92,29	97,00	36,89	100,00	96,00	760,00	-32766,00	88,21
11:26:09	96,00	-32767,00	94,59	87,78	92,30	97,00	36,89	99,98	96,00	760,00	-32766,00	88,21
11:27:09	95,00	-32767,00	94,30	87,71	92,12	97,00	36,89	98,74	95,00	760,00	-32766,00	88,21
11:28:09	95,00	-32767,00	94,44	87,78	92,24	95,00	36,89	99,81	95,00	760,00	-32766,00	88,21
11:29:09	95,00	-32767,00	94,15	87,37	91,86	95,00	36,89	100,00	95,00	760,00	-32766,00	88,21
11:30:09	95,00	-32767,00	93,48	91,01	92,13	-32764,00	36,89	100,00	95,00	760,00	-32766,00	88,21
11:31:09	95,00	-32767,00	94,15	87,32	91,83	96,00	36,89	100,00	95,00	760,00	-32766,00	88,21
11:32:09	95,00	-32767,00	94,73	88,25	92,50	95,00	36,89	99,49	95,00	760,00	-32766,00	88,21
11:33:09	95,00	-32767,00	94,42	87,87	92,26	95,00	36,89	100,00	95,00	760,00	-32766,00	88,21
11:34:09	95,00	-32767,00	94,76	88,07	92,48	95,00	36,89	100,00	95,00	760,00	-32766,00	88,21
11:35:09	93,00	-32767,00	94,27	87,61	91,94	96,00	36,89	99,53	93,00	760,00	-32766,00	88,21
11:36:09	95,00	-32767,00	94,34	87,75	92,06	95,00	36,89	99,89	95,00	760,00	-32766,00	88,21
11:37:09	95,00	-32767,00	94,50	87,92	92,21	95,00	36,89	99,32	95,00	760,00	-32766,00	88,21
11:38:09	93,00	-32767,00	94,46	87,88	92,19	95,00	36,89	99,91	93,00	760,00	-32766,00	88,21
11:39:09	94,00	-32767,00	93,78	87,23	91,50	95,00	36,92	99,91	94,00	760,00	-32766,00	88,21
11:40:09	95,00	-32767,00	94,29	87,88	92,11	95,00	36,92	100,00	95,00	760,00	-32766,00	88,21
11:41:09	94,00	-32767,00	94,01	87,08	91,52	94,00	36,92	100,00	94,00	760,00	-32766,00	88,21
11:42:09	93,00	-32767,00	94,31	87,78	92,10	94,00	36,92	99,25	93,00	760,00	-32766,00	88,21
11:43:09	94,00	-32767,00	94,38	87,74	92,07	95,00	36,92	99,27	94,00	760,00	-32766,00	88,21
11:44:09	95,00	-32767,00	93,84	87,29	91,56	95,00	36,92	100,00	95,00	760,00	-32766,00	88,21
11:45:09	94,00	-32767,00	94,07	87,68	91,89	95,00	36,92	99,86	94,00	760,00	-32766,00	88,21
11:46:09	95,00	-32767,00	94,09	87,41	91,72	95,00	36,92	99,70	95,00	760,00	-32766,00	88,21
11:47:09	95,00	-32767,00	94,09	87,44	91,69	95,00	36,92	99,99	95,00	760,00	-32766,00	88,21
11:48:09	95,00	-32767,00	93,37	86,70	90,96	95,00	36,92	100,00	95,00	760,00	-32766,00	88,21
11:49:09	94,00	-32767,00	92,46	85,64	89,88	95,00	36,94	99,12	94,00	760,00	-32766,00	88,21
11:50:09	93,00	-32767,00	93,29	86,56	90,89	94,00	36,94	98,89	93,00	760,00	-32766,00	88,21
11:51:09	92,00	-32767,00	95,19	88,90	92,99	92,00	36,94	98,70	92,00	760,00	-32766,00	88,21
11:52:09	93,00	-32767,00	93,23	86,46	90,74	94,00	36,94	98,52	93,00	760,00	-32766,00	88,21
11:53:09	93,00	-32767,00	93,51	86,84	91,13	95,00	36,97	98,17	93,00	760,00	-32766,00	88,21
11:54:09	93,00	-32767,00	93,35	86,37	90,84	94,00	36,97	98,35	93,00	760,00	-32766,00	88,21
11:55:09	93,00	-32767,00	92,90	85,73	90,34	94,00	36,97	98,21	93,00	760,00	-32766,00	88,21
11:56:09	93,00	-32767,00	91,98	85,03	89,44	94,00	36,97	98,92	93,00	760,00	-32766,00	88,21
11:57:09	92,00	-32767,00	91,66	84,95	89,25	94,00	36,97	98,70	92,00	760,00	-32766,00	88,21
11:58:09	92,00	-32767,00	91,58	84,51	89,01	92,00	36,97	99,43	92,00	760,00	-32766,00	88,21
11:59:09	92,00	-32767,00	91,24	84,18	88,66	92,00	36,97	99,48	92,00	760,00	-32766,00	88,21
12:00:09	92,00	-32767,00	91,59	85,29	89,47	88,00	36,99	98,84	92,00	760,00	-32766,00	88,21
12:01:09	92,00	-32767,00	90,14	83,65	87,89	94,00	36,99	99,30	92,00	760,00	-32766,00	88,21
12:02:09	92,00	-32767,00	89,70	83,93	87,78	94,00	36,99	99,98	92,00	760,00	-32766,00	88,21
12:03:09	92,00	-32767,00	89,77	83,92	87,76	92,00	36,99	99,80	92,00	760,00	-32766,00	88,21
12:04:09	92,00	-32767,00	88,87	82,62	86,76	94,00	36,99	98,43	92,00	760,00	-32766,00	88,21
12:05:09	93,00	-32767,00	88,95	82,84	86,84	94,00	37,01	97,80	93,00	760,00	-32766,00	88,21
12:06:09	93,00	-32767,00	89,48	83,07	87,26	94,00	37,01	98,62	93,00	760,00	-32766,00	88,21
12:07:09	93,00	-32767,00	89,40	82,71	87,10	94,00	37,01	98,34	93,00	760,00	-32766,00	88,21
12:08:09	95,00	-32767,00	89,14	82,12	86,64	95,00	37,01	98,02	95,00	760,00	-32766,00	88,21
12:09:09	95,00	-32767,00	88,62	82,04	86,32	95,00	37,01	98,62	95,00	760,00	-32766,00	88,21
12:10:09	96,00	-32767,00	88,19	81,71	86,03	98,00	37,01	98,29	96,00	760,00	-32766,00	88,21
12:11:09	98,00	-32767,00	88,73	81,74	86,14	97,00	37,01	98,13	98,00	760,00	-32766,00	88,21
12:12:09	98,00	-32767,00	87,96	80,36	85,04	99,00	37,01	98,23	98,00	760,00	-32766,00	88,21
12:13:09	98,00	-32767,00	87,42	80,50	84,92	100,00	37,01	98,41	98,00	760,00	-32766,00	88,21
12:14:09	99,00	-32767,00	87,07	80,19	84,58	101,00	37,04	97,74	99,00	760,00	-32766,00	88,21
12:15:09	99,00	-32767,00	87,23	79,97	84,57	98,00	37,04	98,70	99,00	760,00	-32766,00	88,21
12:16:09	98,00	-32767,00	86,82	79,73	84,15	98,00	37,04	97,73	98,00	760,00	-32766,00	88,21
12:17:09	98,00	-32767,00	86,64	79,49	83,91	99,00	37,01	97,72	98,00	760,00	-32766,00	88,21
12:18:09	98,00	-32767,00	86,06	78,99	83,35	98,00	37,04	98,25	98,00	760,00	-32766,00	88,21
12:19:09	98,00	-32767,00	86,10	78,75	83,38	99,00	37,04	98,64	98,00	760,00	-32766,00	88,21
12:20:09	98,00	-32767,00	86,15	78,77	83,28	98,00	37,04	98,88	98,00	760,00	-32766,00	88,21
12:21:09	99,00	-32767,00	85,90	78,51	83,21	100,00	37,04	98,20	99,00	760,00	-32766,00	88,21
12:22:09	98,00	-32767,00	85,16	78,11	82,36	100,00	37,04	97,52	98,00	760,00	-32766,00	88,21
12:23:09	99,00	-32767,00	91,61	83,44	88,69	98,00	37,04	97,43	99,00	760,00	-32766,00	88,21
12:24:09	98,00	-32767,00	88,78	78,24	84,78	98,00	37,04	97,30	99,00	760,00	-32766,00	88,21
12:25:09	99,00	-32767,00	90,57	79,60	86,56	99,00	37,04	97,66	98,00	760,00	-32766,00	88,21
12:26:09	98,00	-32767,00	89,62	78,97	85,62	98,00	37,06	97,57	99,00	760,00	-32766,00	88,21
12:27:09	94,00	-32767,00	83,32	77,93	81,41	94,00	37,06	97,67	98,00	760,00	-32766,00	88,21
12:28:09	98,00	-32767,00	84,92	79,24	82,82	95,00	37,06	97,60	98,00	760,00	-32766,00	88,21
12:29:09	98,00	-32767,00	84,62	78,52	81,87	91,00	37,06	97,69	98,00	760,00	-32766,00	88,21
12:30:09	98,00	-32767,00	80,37	74,56	78,37	96,00	37,06	97,57	98,00	760,00	-32766,00	88,21
12:31:09	98,00	-32767,00	88,42	83,46	86,71	97,00	37,06	97,54	98,00	760,00	-32766,00	88,21
12:32:09	98,00	-32767,00	92,14	85,80	89,05	91,00	37,06	97,30	98,00	760,00	-32766,00	88,21
12:33:09	98,00	-32767,00	89,09	83,93	87,15	91,00	37,06	97,50	98,00	760,00	-32766,00	88,21
12:34:09	98,00	-32767,00	89,07	83,52	86,85	100,00	37,06	97,65	98,00	760,00	-32766,00	88,21
12:35:09	98,00	-32767,00	89,75	84,57	87,86	96,00	37,06	97,46	98,00	760,00	-32766,00	88,21
12:36:09	98,00	-32767,00	88,54	83,14	86,16	94,00	37,06	97,04	98,00	760,00	-32766,00	88,21
12:37:09	98,00	-32767,00	87,42	81,99	85,09	93,00	37,09	97,64	98,00	760,00	-32766,00	88,21
12:38:09	97,00	-32767,00	85,90	79,94	83,62	97,00	37,09	97,02	97,00	760,00	-32766,00	88,21
12:39:09	96,00	-32767,00	80,45	75,06	78,49	95,00	37,09	97,57	96,00	760,00	-32766,00	88,21
12:40:09	96,00	-32767,00	79,39	73,12	76,99	93,00	37,09	97,35	96,00	760,00	-32766,00	88,21
12:41:09	96,00	-32767,00	77,67	72,10	75,85	94,00	37,09	97,35	96,00	760,00	-32766,00	88,21
12:42:09	97,00	-32767,00	79,05	70,14	76,11	97,00	37,09	97,15	97,00	760,00	-32766,00	88,21
12:43:09	98,00	-32767,00	83,24	63,85	75,59	98,00	37,09	97,17	98,00	760,00	-32766,00	88,21
12:44:09	98,00	-32767,00	91,97	58,25	74,82	98,00	37,06	97,32	98,00	760,00	-32766,00	88,21
12:45:09	98,00	-32767,00	89,27	55,85	72,45	98,00	37,09	97,38	98,00	760,00	-32766,00	88,21
12:46:09	98,00	-32767,00	88,89	55,77	71,88	97,00	37,09	97,65	98,00	760,00	-32766,00	88,21
12:47:09	98,00	-32767,00	89,46	53,90	70,04	98,00	37,09	97,52	98,00	760,00	-32766,00	88,21
12:48:09	98,00	-32767,00	86,62	52,84	69,21	98,00	37,09	97,84	98,00	760,00	-32766,00	88,21
12:49:09	94,00	-32767,00	89,36	53,13	70,39	97,00	37,09	97,38	94,00	760,00	-32766,00	88,21
12:50:09	98,00	-32767,00	90,11	53,44	70,64	97,00	37,09	97,79	98,00	760,00	-32766,00	88,21
12:51:09	98,00	-32767,00	87,28	51,78	68,44	97,00	37,09	97,58	98,00	760,00	-32766,00	88,21
12:52:09	98,00	-32767,00	91,73	55,20	72,13	97,00	37,09	97,47	98,00	760,00	-32766,00	88,21
12:53:09	98,00	-32767,00	92,90	55,12	72,65	97,00	37,09	97,36	98,00	760,00	-32766,00	88,21
12:54:09	98,00	-32767,00	92,59	55,99	73,43	97,00	37,11	97,39	98,00	760,00	-32766,00	88,21
12:55:09	98,00	-32767,00	89,52	54,88	71,71	97,00	37,11	97,44	98,00	760,00	-32766,00	88,21
12:56:09	98,00	-32767,00	89,18	55,46	72,16	97,00	37,11	97,51	98,00	760,00	-32766,00	88,21
12:57:09	98,00	-32767,00	90,98	55,00	72,40	97,00	37,11	97,64	98,00	760,00	-32766,00	88,21
12:58:09	97,00	-32767,00	91,11	55,33	72,85	97,00	37,13	97,75	97,00	760,00	-32766,00	88,21
12:59:09	96,00	-32767,00	89,58	54,96	71,83	97,00	37,13	97,69	96,00	760,00	-32766,00	88,21
13:00:09	97,00	-32767,00	87,83	54,48	71,62	97,00	37,13	97,99	97,00	760,00	-32766,00	88,21
13:01:09	97,00	-32767,00	87,59	55,55	72,09	97,00	37,16	98,07	97,00	760,00	-32766,00	88,21
13:02:09	97,00	-32767,00	88,19	55,33	72,24	97,00	37,16	98,34	97,00	760,00	-32766,00	88,21
13:03:09	96,00	-32767,00	88,44	55,35	72,67	97,00	37,16	98,10	96,00	760,00	-32766,00	88,21
13:04:09	96,00	-32767,00	88,05	56,45	73,03	97,00	37,18	98,35	96,00	760,00	-32766,00	88,21
13:05:09	96,00	-32767,00	88,94	56,34	73,24	97,00	37,18	98,37	96,00	760,00	-32766,00	88,21
13:06:09	96,00	-32767,00	90,17	56,83	73,86	97,00	37,18	98,25	96,00	760,00	-32766,00	88,21
13:07:09	96,00	-32767,00	89,24	57,63	74,37	97,00	37,20	98,52	96,00	760,00	-32766,00	88,21
13:08:09	96,00	-32767,00	88,37	57,52	73,45	97,00	37,20	98,30	96,00	760,00	-32766,00	88,21
13:09:09	96,00	-32767,00	87,62	57,68	73,48	97,00	37,23	98,66	96,00	760,00	-32766,00	88,21
13:10:09	96,00	-32767,00	88,79	58,66	74,45	97,00	37,23	98,32	96,00	760,00	-32766,00	88,21
13:11:09	96,00	-32767,00	88,32	58,66	74,34	97,00	37,23	98,80	96,00	760,00	-32766,00	88,21
13:12:09	96,00	-32767,00	88,50	57,14	73,56	97,00	37,25	98,48	96,00	760,00	-32766,00	88,21
13:13:09	96,00	-32767,00	88,01	57,69	73,67	97,00	37,25	98,21	96,00	760,00	-32766,00	88,21
13:14:09	96,00	-32767,00	89,62	56,68	73,74	95,00	37,27	98,24	96,00	760,00	-32766,00	88,21
13:16:08	96,00	-32767,00	89,75	56,87	74,09	97,00	37,27	98,46	96,00	760,00	-32766,00	88,21
13:17:08	96,00	-32767,00	106,62	46,51	75,21	82,00	37,29	99,15	96,00	760,00	-32766,00	88,21
13:18:08	95,00	-32767,00	93,83	60,56	77,96	95,00	37,29	99,30	95,00	760,00	-32766,00	88,21
13:19:08	93,00	-32767,00	94,86	60,93	79,09	94,00	37,32	99,43	93,00	760,00	-32766,00	88,21
13:20:08	93,00	-32767,00	94,37	59,90	78,35	93,00	37,32	99,35	93,00	760,00	-32766,00	88,21
13:21:08	93,00	-32767,00	93,50	58,74	77,59	93,00	37,32	99,31	93,00	760,00	-32766,00	88,21
13:22:08	93,00	-32767,00	92,87	58,04	76,54	94,00	37,34	99,33	93,00	760,00	-32766,00	88,21
13:23:08	93,00	-32767,00	92,22	57,34	75,77	92,00	37,34	99,19	93,00	760,00	-32766,00	88,21
13:24:08	93,00	-32767,00	91,63	56,88	75,31	92,00	37,36	99,23	93,00	760,00	-32766,00	88,21
13:25:08	93,00	-32767,00	91,40	57,02	75,32	94,00	37,36	99,18	93,00	760,00	-32766,00	88,21
13:26:08	93,00	-32767,00	91,14	56,76	75,01	94,00	37,36	99,12	93,00	760,00	-32766,00	88,21
13:27:08	93,00	-32767,00	90,43	56,18	74,30	94,00	37,39	98,95	93,00	760,00	-32766,00	88,21
13:28:08	94,00	-32767,00	90,07	56,99	74,35	94,00	37,39	98,80	94,00	760,00	-32766,00	88,21
13:29:08	95,00	-32767,00	90,26	55,96	73,83	94,00	37,39	98,92	95,00	760,00	-32766,00	88,21
13:30:08	95,00	-32767,00	90,41	56,22	74,13	94,00	37,41	98,66	95,00	760,00	-32766,00	88,21
13:31:08	95,00	-32767,00	89,95	56,04	73,77	95,00	37,41	98,46	95,00	760,00	-32766,00	88,21
13:32:08	95,00	-32767,00	89,94	55,92	73,39	95,00	37,44	98,58	95,00	760,00	-32766,00	88,21
13:33:08	95,00	-32767,00	89,94	56,07	73,85	95,00	37,44	98,78	95,00	760,00	-32766,00	88,21
13:34:08	95,00	-32767,00	90,27	56,41	73,78	95,00	37,46	98,73	95,00	760,00	-32766,00	88,21
13:35:08	95,00	-32767,00	90,26	56,67	74,16	95,00	37,46	98,84	95,00	760,00	-32766,00	88,21
13:36:08	95,00	-32767,00	90,30	56,58	73,84	95,00	37,46	99,04	95,00	760,00	-32766,00	88,21
13:37:08	95,00	-32767,00	90,44	56,91	74,10	95,00	37,48	98,89	95,00	760,00	-32766,00	88,21
13:38:08	95,00	-32767,00	91,24	56,86	74,14	95,00	37,48	99,28	95,00	760,00	-32766,00	88,21
13:39:08	95,00	-32767,00	90,70	57,17	74,35	95,00	37,48	99,03	95,00	760,00	-32766,00	88,21
13:40:08	95,00	-32767,00	90,63	56,98	74,07	95,00	37,51	98,97	95,00	760,00	-32766,00	88,21
13:41:08	95,00	-32767,00	90,81	57,07	74,41	94,00	37,51	99,11	95,00	760,00	-32766,00	88,21
13:42:08	94,00	-32767,00	90,94	57,11	74,44	94,00	37,53	98,92	94,00	760,00	-32766,00	88,21
13:43:08	94,00	-32767,00	91,12	57,17	74,55	94,00	37,53	99,40	94,00	760,00	-32766,00	88,21
13:44:08	94,00	-32767,00	91,14	57,14	73,93	94,00	37,53	99,36	94,00	760,00	-32766,00	88,21
13:45:08	94,00	-32767,00	91,17	57,52	74,67	94,00	37,56	99,26	94,00	760,00	-32766,00	88,21
13:46:08	93,00	-32767,00	92,22	58,41	75,56	94,00	37,56	98,67	93,00	760,00	-32766,00	88,21
13:47:08	93,00	-32767,00	185,04	155,21	196,80	91,00	37,58	98,68	93,00	760,00	-32766,00	88,21
13:48:08	93,00	-32767,00	92,48	59,26	76,40	94,00	37,58	98,64	93,00	760,00	-32766,00	88,21
13:49:08	93,00	-32767,00	92,37	58,49	75,71	94,00	37,58	99,04	93,00	760,00	-32766,00	88,21
13:50:08	93,00	-32767,00	92,62	58,52	75,95	94,00	37,60	98,83	93,00	760,00	-32766,00	88,21
13:51:08	93,00	-32767,00	93,01	58,54	75,82	94,00	37,60	99,17	93,00	760,00	-32766,00	88,21
13:52:08	93,00	-32767,00	92,72	58,70	76,08	94,00	37,60	99,28	93,00	760,00	-32766,00	88,21
13:53:08	93,00	-32767,00	92,78	58,94	76,38	94,00	37,63	99,25	93,00	760,00	-32766,00	88,21
13:54:08	93,00	-32767,00	92,76	58,74	76,54	94,00	37,63	99,32	93,00	760,00	-32766,00	88,21
13:55:08	93,00	-32767,00	92,76	58,86	76,33	94,00	37,65	99,32	93,00	760,00	-32766,00	88,21
13:56:08	93,00	-32767,00	93,10	58,67	75,78	92,00	37,65	99,91	93,00	760,00	-32766,00	88,21
13:57:08	93,00	-32767,00	92,78	58,90	76,32	92,00	37,65	99,96	93,00	760,00	-32766,00	88,21
13:58:08	93,00	-32767,00	93,08	59,15	76,70	92,00	37,68	99,45	93,00	760,00	-32766,00	88,21
13:59:08	93,00	-32767,00	93,13	59,24	76,67	92,00	37,68	99,53	93,00	760,00	-32766,00	88,21
14:00:08	92,00	-32767,00	93,33	59,13	76,83	92,00	37,70	99,42	92,00	760,00	-32766,00	88,21
14:01:08	93,00	-32767,00	93,20	59,47	76,56	92,00	37,70	99,44	93,00	760,00	-32766,00	88,21
14:02:08	93,00	-32767,00	93,22	59,23	76,79	94,00	37,70	99,38	93,00	760,00	-32766,00	88,21
14:03:08	93,00	-32767,00	93,21	59,29	76,78	94,00	37,72	99,29	93,00	760,00	-32766,00	88,21
14:04:08	92,00	-32767,00	93,66	59,46	77,14	92,00	37,72	99,34	92,00	760,00	-32766,00	88,21
14:05:08	92,00	-32767,00	93,18	59,27	76,90	92,00	37,75	99,38	92,00	760,00	-32766,00	88,21
14:06:08	92,00	-32767,00	93,13	59,10	76,44	92,00	37,75	99,31	92,00	760,00	-32766,00	88,21
14:07:08	92,00	-32767,00	93,25	59,23	76,82	92,00	37,75	99,47	92,00	760,00	-32766,00	88,21
14:08:08	93,00	-32767,00	92,88	59,02	76,49	94,00	37,77	99,79	93,00	760,00	-32766,00	88,21
14:09:08	93,00	-32767,00	94,17	60,56	78,03	94,00	37,77	99,99	93,00	760,00	-32766,00	88,21
14:10:08	93,00	-32767,00	94,52	60,40	77,99	94,00	37,77	99,99	93,00	760,00	-32766,00	88,21
14:11:08	93,00	-32767,00	94,31	60,15	77,93	94,00	37,80	99,96	93,00	760,00	-32766,00	88,21
14:12:08	93,00	-32767,00	93,75	60,44	77,56	94,00	37,80	99,90	93,00	760,00	-32766,00	88,21
14:13:08	93,00	-32767,00	93,87	60,88	78,00	94,00	37,80	99,88	93,00	760,00	-32766,00	88,21
14:14:08	95,00	-32767,00	95,03	61,18	78,89	94,00	37,82	99,47	95,00	760,00	-32766,00	88,21
14:15:08	95,00	-32767,00	94,86	60,84	78,37	94,00	37,82	98,54	95,00	760,00	-32766,00	88,21
14:16:08	95,00	-32767,00	92,43	62,62	78,24	95,00	37,82	98,50	95,00	760,00	-32766,00	88,21
14:17:08	88,00	-32767,00	102,31	46,22	72,82	67,00	37,84	97,27	88,00	760,00	-32766,00	88,21
14:18:08	91,00	-32767,00	95,18	61,50	78,80	95,00	37,84	97,27	91,00	760,00	-32766,00	88,21
14:19:08	92,00	-32767,00	95,68	61,81	79,39	95,00	37,87	98,53	92,00	760,00	-32766,00	88,21
14:20:08	92,00	-32767,00	94,22	60,49	77,71	95,00	37,87	96,19	92,00	760,00	-32766,00	88,21
14:21:08	89,00	-32767,00	93,87	60,66	77,58	95,00	37,87	96,00	89,00	760,00	-32766,00	88,21
14:22:08	89,00	-32767,00	94,88	61,22	78,42	95,00	37,87	97,73	89,00	760,00	-32766,00	88,21
14:23:08	60,00	-32767,00	94,85	61,14	78,94	95,00	37,89	97,71	60,00	760,00	-32766,00	88,21
14:24:08	89,00	-32767,00	94,70	61,07	78,40	96,00	37,89	97,66	89,00	760,00	-32766,00	88,21
14:25:08	93,00	-32767,00	93,84	60,32	77,30	97,00	37,92	97,69	93,00	760,00	-32766,00	88,21
14:26:08	96,00	-32767,00	94,47	61,14	78,27	95,00	37,92	100,00	96,00	760,00	-32766,00	88,21
14:27:08	96,00	-32767,00	94,55	60,92	78,46	95,00	37,92	100,00	96,00	760,00	-32766,00	88,21
14:28:08	96,00	-32767,00	94,94	61,17	78,41	96,00	37,94	100,00	96,00	760,00	-32766,00	88,21
14:29:08	96,00	-32767,00	93,62	60,71	77,60	97,00	37,94	100,00	96,00	760,00	-32766,00	88,21
14:30:08	96,00	-32767,00	94,45	61,32	78,44	97,00	37,96	100,00	96,00	760,00	-32766,00	88,21
14:31:08	96,00	-32767,00	95,02	61,17	78,79	97,00	37,96	100,00	96,00	760,00	-32766,00	88,21
14:32:08	96,00	-32767,00	95,05	61,36	78,60	95,00	37,96	100,00	96,00	760,00	-32766,00	88,21
14:33:08	96,00	-32767,00	93,72	60,77	77,68	97,00	37,99	100,00	96,00	760,00	-32766,00	88,21
14:34:08	96,00	-32767,00	93,71	61,22	78,25	97,00	37,99	100,00	96,00	760,00	-32766,00	88,21
14:35:08	96,00	-32767,00	95,50	62,15	79,63	97,00	38,01	100,00	96,00	760,00	-32766,00	88,21
14:36:08	96,00	-32767,00	95,68	61,99	79,15	95,00	38,01	100,00	96,00	760,00	-32766,00	88,21
14:37:08	96,00	-32767,00	95,73	61,94	78,69	97,00	38,01	100,00	96,00	760,00	-32766,00	88,21
14:38:08	98,00	-32767,00	92,37	60,32	76,74	98,00	38,04	100,00	98,00	760,00	-32766,00	88,21
14:39:08	98,00	-32767,00	95,17	61,92	78,98	97,00	38,04	100,00	98,00	760,00	-32766,00	88,21
14:40:08	97,00	-32767,00	94,71	61,20	78,32	97,00	38,04	100,00	97,00	760,00	-32766,00	88,21
14:41:08	97,00	-32767,00	93,91	60,78	77,53	97,00	38,06	100,00	97,00	760,00	-32766,00	88,21
14:42:08	97,00	-32767,00	93,07	60,51	76,92	97,00	38,06	100,00	97,00	760,00	-32766,00	88,21
14:43:08	96,00	-32767,00	93,67	60,84	77,72	97,00	38,09	100,00	96,00	760,00	-32766,00	88,21
14:44:08	98,00	-32767,00	94,48	60,87	77,91	97,00	38,09	100,00	98,00	760,00	-32766,00	88,21
14:45:08	97,00	-32767,00	93,88	60,89	77,68	97,00	38,09	100,00	97,00	760,00	-32766,00	88,21
14:46:08	97,00	-32767,00	93,03	60,42	77,17	97,00	38,11	100,00	97,00	760,00	-32766,00	88,21
14:47:08	96,00	-32767,00	-32766,00	-32766,00	-32766,00	0,00	38,11	100,00	96,00	760,00	-32766,00	88,21
14:48:08	97,00	-32767,00	93,59	60,34	77,12	97,00	38,11	100,00	97,00	760,00	-32766,00	88,21
14:49:08	96,00	-32767,00	94,26	61,01	78,07	97,00	38,14	100,00	96,00	760,00	-32766,00	88,21
14:50:08	96,00	-32767,00	93,25	60,88	77,36	97,00	38,14	100,00	96,00	760,00	-32766,00	88,21
14:51:08	96,00	-32767,00	93,53	61,27	77,61	97,00	38,14	100,00	96,00	760,00	-32766,00	88,21
14:52:08	96,00	-32767,00	94,48	61,24	78,06	97,00	38,16	100,00	96,00	760,00	-32766,00	88,21
14:53:08	96,00	-32767,00	94,33	61,94	78,70	95,00	38,16	100,00	96,00	760,00	-32766,00	88,21
14:54:08	96,00	-32767,00	93,40	60,86	77,24	96,00	38,19	100,00	96,00	760,00	-32766,00	88,21
14:55:08	96,00	-32767,00	93,38	61,33	77,75	97,00	38,19	100,00	96,00	760,00	-32766,00	88,21
14:56:08	96,00	-32767,00	94,79	61,57	78,43	96,00	38,19	100,00	96,00	760,00	-32766,00	88,21
14:57:08	96,00	-32767,00	94,38	61,35	78,09	95,00	38,21	100,00	96,00	760,00	-32766,00	88,21
14:58:08	96,00	-32767,00	93,70	61,22	77,76	96,00	38,21	100,00	96,00	760,00	-32766,00	88,21
14:59:08	96,00	-32767,00	93,50	61,04	77,63	97,00	38,21	100,00	96,00	760,00	-32766,00	88,21
15:00:08	96,00	-32767,00	93,74	61,17	77,98	97,00	38,24	100,00	96,00	760,00	-32766,00	88,21
15:01:08	96,00	-32767,00	94,23	60,95	77,85	95,00	38,24	100,00	96,00	760,00	-32766,00	88,21
15:02:08	96,00	-32767,00	93,18	59,96	76,80	97,00	38,24	100,00	96,00	760,00	-32766,00	88,21
15:03:08	96,00	-32767,00	93,78	56,93	74,18	-32764,00	38,26	100,00	96,00	760,00	-32766,00	88,21
15:04:08	96,00	-32767,00	93,03	60,57	77,64	95,00	38,26	100,00	96,00	760,00	-32766,00	88,21
15:05:08	96,00	-32767,00	94,17	60,79	78,00	97,00	38,26	100,00	96,00	760,00	-32766,00	88,21
15:06:07	96,00	-32767,00	94,16	60,44	77,49	95,00	38,29	100,00	96,00	760,00	-32766,00	88,21
15:07:08	96,00	-32767,00	92,60	59,82	76,45	97,00	38,29	100,00	96,00	760,00	-32766,00	88,21
15:08:08	96,00	-32767,00	92,94	60,49	77,04	95,00	38,31	100,00	96,00	760,00	-32766,00	88,21
15:09:08	95,00	-32767,00	93,21	59,91	76,88	94,00	38,31	100,00	95,00	760,00	-32766,00	88,21
15:10:08	96,00	-32767,00	93,39	60,16	77,10	96,00	38,31	100,00	96,00	760,00	-32766,00	88,21
15:11:08	95,00	-32767,00	91,99	58,95	75,51	97,00	38,34	100,00	95,00	760,00	-32766,00	88,21
15:12:08	95,00	-32767,00	91,79	59,08	75,71	97,00	38,34	100,00	95,00	760,00	-32766,00	88,21
15:13:08	95,00	-32767,00	93,27	60,15	77,08	95,00	38,34	100,00	95,00	760,00	-32766,00	88,21
15:14:08	95,00	-32767,00	93,30	60,25	76,91	95,00	38,36	100,00	95,00	760,00	-32766,00	88,21
15:15:08	95,00	-32767,00	91,97	59,28	75,80	95,00	38,36	100,00	95,00	760,00	-32766,00	88,21
15:16:08	95,00	-32767,00	92,08	59,46	75,97	95,00	38,36	100,00	95,00	760,00	-32766,00	88,21
15:17:08	95,00	-32767,00	127,68	53,96	72,20	0,00	38,36	100,00	95,00	760,00	-32766,00	88,21
15:18:08	95,00	-32767,00	90,80	53,24	73,87	96,00	38,39	100,00	95,00	760,00	-32766,00	88,21
15:19:08	95,00	-32767,00	91,95	58,55	76,19	0,00	38,39	100,00	95,00	760,00	-32766,00	88,21
15:20:08	95,00	-32767,00	92,84	60,11	76,79	95,00	38,41	100,00	95,00	760,00	-32766,00	88,21
15:21:08	95,00	-32767,00	93,19	60,08	76,91	95,00	38,41	100,00	95,00	760,00	-32766,00	88,21
15:22:08	95,00	-32767,00	93,48	60,04	76,96	95,00	38,41	100,00	95,00	760,00	-32766,00	88,21
15:23:08	95,00	-32767,00	92,90	59,09	75,89	94,00	38,41	100,00	95,00	760,00	-32766,00	88,21
15:24:08	95,00	-32767,00	91,50	58,47	75,13	95,00	38,44	100,00	95,00	760,00	-32766,00	88,21
15:25:08	95,00	-32767,00	92,09	58,92	75,71	95,00	38,44	100,00	95,00	760,00	-32766,00	88,21
15:26:08	95,00	-32767,00	92,33	58,81	75,68	95,00	38,44	100,00	95,00	760,00	-32766,00	88,21
15:27:08	95,00	-32767,00	92,22	58,67	75,46	95,00	38,46	100,00	95,00	760,00	-32766,00	88,21
15:28:08	95,00	-32767,00	90,95	57,72	74,55	94,00	38,46	100,00	95,00	760,00	-32766,00	88,21
15:29:08	95,00	-32767,00	91,18	58,23	74,80	95,00	38,46	100,00	95,00	760,00	-32766,00	88,21
15:30:08	95,00	-32767,00	91,79	58,48	74,88	95,00	38,49	100,00	95,00	760,00	-32766,00	88,21
15:31:08	95,00	-32767,00	91,87	57,99	75,03	95,00	38,49	100,00	95,00	760,00	-32766,00	88,21
15:32:08	95,00	-32767,00	90,52	57,39	73,79	95,00	38,49	100,00	95,00	760,00	-32766,00	88,21
15:33:08	95,00	-32767,00	90,15	57,17	73,64	95,00	38,49	100,00	95,00	760,00	-32766,00	88,21
15:34:08	95,00	-32767,00	90,78	57,45	74,10	95,00	38,51	100,00	95,00	760,00	-32766,00	88,21
15:35:08	95,00	-32767,00	90,47	56,74	73,31	95,00	38,51	100,00	95,00	760,00	-32766,00	88,21
15:36:08	95,00	-32767,00	89,61	56,29	72,74	95,00	38,51	100,00	95,00	760,00	-32766,00	88,21
15:37:08	95,00	-32767,00	89,07	56,00	72,34	95,00	38,54	100,00	95,00	760,00	-32766,00	88,21
15:38:08	95,00	-32767,00	89,88	56,42	72,72	95,00	38,54	100,00	95,00	760,00	-32766,00	88,21
15:39:08	95,00	-32767,00	89,55	56,05	72,74	94,00	38,54	100,00	95,00	760,00	-32766,00	88,21
15:40:08	95,00	-32767,00	89,80	56,09	71,88	94,00	38,56	100,00	95,00	760,00	-32766,00	88,21
15:41:08	95,00	-32767,00	88,57	55,48	71,61	95,00	38,56	100,00	95,00	760,00	-32766,00	88,21
15:42:08	95,00	-32767,00	88,65	55,58	71,89	94,00	38,56	100,00	95,00	760,00	-32766,00	88,21
15:43:08	94,00	-32767,00	89,07	55,42	71,96	94,00	38,56	100,00	94,00	760,00	-32766,00	88,21
15:44:08	95,00	-32767,00	89,18	55,46	72,05	94,00	38,59	100,00	95,00	760,00	-32766,00	88,21
15:45:08	94,00	-32767,00	87,49	54,62	70,64	95,00	38,59	100,00	94,00	760,00	-32766,00	88,21
15:46:08	93,00	-32767,00	88,16	55,26	71,51	94,00	38,59	100,00	93,00	760,00	-32766,00	88,21
15:47:08	93,00	-32767,00	88,83	54,98	71,63	94,00	38,61	100,00	93,00	760,00	-32766,00	88,21
15:48:08	93,00	-32767,00	104,96	45,53	70,19	86,00	38,61	100,00	93,00	760,00	-32766,00	88,21
15:49:08	93,00	-32767,00	87,55	54,54	70,70	94,00	38,61	100,00	93,00	760,00	-32766,00	88,21
15:50:08	93,00	-32767,00	87,31	54,21	70,49	94,00	38,61	100,00	93,00	760,00	-32766,00	88,21
15:51:08	93,00	-32767,00	87,93	54,24	70,72	94,00	38,64	100,00	93,00	760,00	-32766,00	88,21
15:52:08	93,00	-32767,00	87,92	54,18	70,88	94,00	38,64	100,00	93,00	760,00	-32766,00	88,21
15:53:08	93,00	-32767,00	87,63	53,77	70,08	94,00	38,64	100,00	93,00	760,00	-32766,00	88,21
15:54:08	93,00	-32767,00	86,79	53,51	69,83	94,00	38,64	100,00	93,00	760,00	-32766,00	88,21
15:55:08	93,00	-32767,00	86,94	53,65	69,96	94,00	38,64	100,00	93,00	760,00	-32766,00	88,21
15:56:08	93,00	-32767,00	87,86	53,94	70,50	94,00	38,66	100,00	93,00	760,00	-32766,00	88,21
15:57:08	93,00	-32767,00	87,44	53,64	70,31	94,00	38,66	100,00	93,00	760,00	-32766,00	88,21
15:58:08	93,00	-32767,00	85,73	52,61	68,62	94,00	38,66	100,00	93,00	760,00	-32766,00	88,21
15:59:08	93,00	-32767,00	86,77	53,36	69,69	94,00	38,66	100,00	93,00	760,00	-32766,00	88,21
16:00:08	93,00	-32767,00	86,82	52,85	69,40	92,00	38,69	100,00	93,00	760,00	-32766,00	88,21
16:01:08	93,00	-32767,00	86,40	52,56	68,96	93,00	38,69	100,00	93,00	760,00	-32766,00	88,21
16:02:08	93,00	-32767,00	85,54	51,88	67,92	94,00	38,69	100,00	93,00	760,00	-32766,00	88,21
16:03:08	93,00	-32767,00	85,89	52,66	68,76	94,00	38,69	100,00	93,00	760,00	-32766,00	88,21
16:04:08	93,00	-32767,00	86,52	52,61	69,14	92,00	38,69	100,00	93,00	760,00	-32766,00	88,21
16:05:08	93,00	-32767,00	86,21	52,18	68,26	92,00	38,69	100,00	93,00	760,00	-32766,00	88,21
16:06:08	93,00	-32767,00	84,98	51,44	67,30	94,00	38,71	100,00	93,00	760,00	-32766,00	88,21
16:07:08	92,00	-32767,00	84,95	51,67	67,59	94,00	38,71	100,00	92,00	760,00	-32766,00	88,21
16:08:08	93,00	-32767,00	85,77	51,92	68,08	92,00	38,71	100,00	93,00	760,00	-32766,00	88,21
16:09:08	92,00	-32767,00	85,52	51,66	67,43	92,00	38,71	100,00	92,00	760,00	-32766,00	88,21
16:10:08	92,00	-32767,00	84,81	51,53	67,48	93,00	38,71	100,00	92,00	760,00	-32766,00	88,21
16:11:08	92,00	-32767,00	84,04	50,98	67,04	92,00	38,71	100,00	92,00	760,00	-32766,00	88,21
16:12:08	92,00	-32767,00	84,75	51,39	67,53	92,00	38,71	100,00	92,00	760,00	-32766,00	88,21
16:13:08	92,00	-32767,00	84,65	50,75	66,92	92,00	38,74	100,00	92,00	760,00	-32766,00	88,21
16:14:08	92,00	-32767,00	83,97	50,64	66,52	92,00	38,74	100,00	92,00	760,00	-32766,00	88,21
16:15:08	92,00	-32767,00	83,75	50,42	66,17	92,00	38,74	100,00	92,00	760,00	-32766,00	88,21
16:16:08	92,00	-32767,00	84,16	50,98	66,93	91,00	38,74	100,00	92,00	760,00	-32766,00	88,21
16:17:08	92,00	-32767,00	84,97	50,77	67,10	91,00	38,74	100,00	92,00	760,00	-32766,00	88,21
16:18:08	91,00	-32767,00	90,98	47,25	67,50	91,00	38,74	100,00	91,00	760,00	-32766,00	88,21
16:19:08	91,00	-32767,00	83,04	50,08	65,63	92,00	38,74	100,00	91,00	760,00	-32766,00	88,21
16:20:08	91,00	-32767,00	83,61	50,37	66,17	92,00	38,74	100,00	91,00	760,00	-32766,00	88,21
16:21:08	91,00	-32767,00	83,22	49,18	65,18	91,00	38,74	100,00	91,00	760,00	-32766,00	88,21
16:22:08	91,00	-32767,00	82,25	48,36	64,46	91,00	38,74	100,00	91,00	760,00	-32766,00	88,21
16:23:08	91,00	-32767,00	81,98	48,55	64,08	92,00	38,74	100,00	91,00	760,00	-32766,00	88,21
16:24:08	91,00	-32767,00	81,75	48,74	64,21	91,00	38,74	100,00	91,00	760,00	-32766,00	88,21
16:25:08	91,00	-32767,00	83,33	49,37	65,47	91,00	38,74	100,00	91,00	760,00	-32766,00	88,21
16:26:08	91,00	-32767,00	83,15	48,86	64,86	91,00	38,74	100,00	91,00	760,00	-32766,00	88,21
16:27:08	91,00	-32767,00	82,73	48,71	64,17	91,00	38,74	100,00	91,00	760,00	-32766,00	88,21
16:28:08	91,00	-32767,00	81,80	48,71	64,46	91,00	38,76	100,00	91,00	760,00	-32766,00	88,21
16:29:08	91,00	-32767,00	83,06	49,11	65,21	91,00	38,76	100,00	91,00	760,00	-32766,00	88,21
16:30:08	91,00	-32767,00	83,11	49,04	65,36	90,00	38,76	100,00	91,00	760,00	-32766,00	88,21
16:31:08	90,00	-32767,00	82,82	48,92	64,62	90,00	38,76	100,00	90,00	760,00	-32766,00	88,21
16:32:08	90,00	-32767,00	82,37	49,02	64,66	91,00	38,76	100,00	90,00	760,00	-32766,00	88,21
16:33:08	89,00	-32767,00	82,68	49,49	65,51	91,00	38,76	100,00	89,00	760,00	-32766,00	88,21
16:34:08	89,00	-32767,00	82,91	48,77	65,11	88,00	38,76	100,00	89,00	760,00	-32766,00	88,21
16:35:08	89,00	-32767,00	82,41	48,27	64,56	91,00	38,74	100,00	89,00	760,00	-32766,00	88,21
16:36:08	89,00	-32767,00	81,21	47,96	63,33	91,00	38,74	100,00	89,00	760,00	-32766,00	88,21
16:37:08	89,00	-32767,00	81,61	48,21	63,93	90,00	38,74	100,00	89,00	760,00	-32766,00	88,21
16:38:08	89,00	-32767,00	82,39	48,38	64,57	90,00	38,74	100,00	89,00	760,00	-32766,00	88,21
16:39:08	89,00	-32767,00	82,13	48,06	64,23	89,00	38,74	100,00	89,00	760,00	-32766,00	88,21
16:40:08	89,00	-32767,00	81,21	47,57	63,16	90,00	38,74	100,00	89,00	760,00	-32766,00	88,21
16:41:08	89,00	-32767,00	80,81	47,48	63,15	90,00	38,74	100,00	89,00	760,00	-32766,00	88,21
16:42:08	89,00	-32767,00	81,47	47,74	63,77	88,00	38,74	100,00	89,00	760,00	-32766,00	88,21
16:43:08	89,00	-32767,00	81,41	47,25	62,85	90,00	38,74	100,00	89,00	760,00	-32766,00	88,21
16:44:08	89,00	-32767,00	80,88	46,84	62,48	90,00	38,71	100,00	89,00	760,00	-32766,00	88,21
16:45:08	89,00	-32767,00	79,89	46,73	62,15	90,00	38,71	100,00	89,00	760,00	-32766,00	88,21
16:46:08	89,00	-32767,00	80,89	47,07	62,99	88,00	38,71	100,00	89,00	760,00	-32766,00	88,21
16:47:08	88,00	-32767,00	79,97	45,37	61,13	89,00	38,71	100,00	88,00	760,00	-32766,00	88,21
16:48:08	88,00	-32767,00	80,32	46,84	62,63	87,00	38,71	100,00	88,00	760,00	-32766,00	88,21
16:49:08	88,00	-32767,00	79,92	46,71	62,17	88,00	38,71	100,00	88,00	760,00	-32766,00	88,21
16:50:08	88,00	-32767,00	80,89	47,48	63,39	88,00	38,69	100,00	88,00	760,00	-32766,00	88,21
16:51:08	88,00	-32767,00	81,19	47,21	63,36	87,00	38,69	100,00	88,00	760,00	-32766,00	88,21
16:52:08	88,00	-32767,00	81,25	46,91	63,20	89,00	38,69	100,00	88,00	760,00	-32766,00	88,21
16:53:08	88,00	-32767,00	80,70	46,59	62,58	90,00	38,69	100,00	88,00	760,00	-32766,00	88,21
16:54:08	88,00	-32767,00	80,76	47,14	63,11	88,00	38,66	100,00	88,00	760,00	-32766,00	88,21
16:55:08	88,00	-32767,00	81,26	47,36	63,25	87,00	38,66	100,00	88,00	760,00	-32766,00	88,21
16:56:08	88,00	-32767,00	81,46	47,29	63,73	87,00	38,66	100,00	88,00	760,00	-32766,00	88,21
16:57:08	88,00	-32767,00	80,42	46,35	62,13	89,00	38,64	100,00	88,00	760,00	-32766,00	88,21
16:58:08	88,00	-32767,00	80,27	46,55	62,37	88,00	38,64	100,00	88,00	760,00	-32766,00	88,21
16:59:08	88,00	-32767,00	81,14	46,88	63,11	87,00	38,61	100,00	88,00	760,00	-32766,00	88,21
17:00:08	88,00	-32767,00	80,63	46,50	62,75	88,00	38,61	100,00	88,00	760,00	-32766,00	88,21
17:01:08	88,00	-32767,00	80,08	46,63	62,39	88,00	38,61	100,00	88,00	760,00	-32766,00	88,21
17:02:08	88,00	-32767,00	80,24	46,42	62,52	88,00	38,59	100,00	88,00	760,00	-32766,00	88,21
17:03:08	88,00	-32767,00	81,31	46,80	63,18	87,00	38,59	100,00	88,00	760,00	-32766,00	88,21
17:04:08	88,00	-32767,00	80,68	46,65	62,81	88,00	38,59	100,00	88,00	760,00	-32766,00	88,21
17:05:08	88,00	-32767,00	80,62	46,23	62,36	88,00	38,56	100,00	88,00	760,00	-32766,00	88,21
17:06:08	88,00	-32767,00	79,97	46,18	62,07	88,00	38,56	100,00	88,00	760,00	-32766,00	88,21
17:07:08	88,00	-32767,00	80,30	46,33	62,68	88,00	38,56	100,00	88,00	760,00	-32766,00	88,21
17:08:08	88,00	-32767,00	80,77	46,16	62,71	87,00	38,54	100,00	88,00	760,00	-32766,00	88,21
17:09:08	88,00	-32767,00	80,34	46,46	63,05	88,00	38,54	100,00	88,00	760,00	-32766,00	88,21
17:10:08	88,00	-32767,00	80,02	45,87	62,06	88,00	38,54	100,00	88,00	760,00	-32766,00	88,21
17:11:08	88,00	-32767,00	79,89	45,84	61,90	88,00	38,51	100,00	88,00	760,00	-32766,00	88,21
17:12:08	88,00	-32767,00	80,11	46,06	62,10	87,00	38,51	100,00	88,00	760,00	-32766,00	88,21
17:13:08	88,00	-32767,00	80,82	46,02	62,52	87,00	38,51	100,00	88,00	760,00	-32766,00	88,21
17:14:08	88,00	-32767,00	79,21	45,60	61,14	88,00	38,49	100,00	88,00	760,00	-32766,00	88,21
17:15:08	88,00	-32767,00	79,56	45,98	62,06	88,00	38,49	100,00	88,00	760,00	-32766,00	88,21
17:16:08	88,00	-32767,00	80,34	45,80	62,01	87,00	38,49	100,00	88,00	760,00	-32766,00	88,21
17:17:08	88,00	-32767,00	80,59	42,99	61,43	0,00	38,46	100,00	88,00	760,00	-32766,00	88,21
17:18:08	87,00	-32767,00	79,45	45,45	61,15	88,00	38,46	100,00	87,00	760,00	-32766,00	88,21
17:19:08	88,00	-32767,00	79,85	46,23	62,40	88,00	38,46	100,00	88,00	760,00	-32766,00	88,21
17:20:08	88,00	-32767,00	81,06	46,41	62,85	87,00	38,44	100,00	88,00	760,00	-32766,00	88,21
17:21:08	88,00	-32767,00	80,08	45,44	61,62	87,00	38,44	100,00	88,00	760,00	-32766,00	88,21
17:22:08	88,00	-32767,00	80,10	45,61	61,92	89,00	38,44	100,00	88,00	760,00	-32766,00	88,21
17:23:08	88,00	-32767,00	79,98	45,61	61,43	88,00	38,41	100,00	88,00	760,00	-32766,00	88,21
17:24:08	88,00	-32767,00	80,15	45,84	62,07	88,00	38,41	100,00	88,00	760,00	-32766,00	88,21
17:25:08	88,00	-32767,00	80,78	46,06	62,59	87,00	38,41	100,00	88,00	760,00	-32766,00	88,21
17:26:08	88,00	-32767,00	80,10	45,37	61,38	88,00	38,39	100,00	88,00	760,00	-32766,00	88,21
17:27:08	88,00	-32767,00	78,95	45,28	61,03	88,00	38,39	100,00	88,00	760,00	-32766,00	88,21
17:28:08	87,00	-32767,00	79,68	45,16	61,21	87,00	38,39	100,00	87,00	760,00	-32766,00	88,21
17:29:08	88,00	-32767,00	79,89	45,50	62,01	87,00	38,36	100,00	88,00	760,00	-32766,00	88,21
17:30:08	88,00	-32767,00	80,08	45,67	62,00	87,00	38,36	100,00	88,00	760,00	-32766,00	88,21
17:31:08	87,00	-32767,00	79,92	45,20	61,32	88,00	38,36	100,00	87,00	760,00	-32766,00	88,21
17:32:08	88,00	-32767,00	79,34	45,51	61,59	88,00	38,36	100,00	88,00	760,00	-32766,00	88,21
17:33:08	87,00	-32767,00	79,91	45,42	61,53	87,00	38,36	100,00	87,00	760,00	-32766,00	88,21
17:34:08	87,00	-32767,00	79,72	45,27	61,48	88,00	38,34	100,00	87,00	760,00	-32766,00	88,21
17:35:08	88,00	-32767,00	80,01	45,93	62,05	87,00	38,34	100,00	88,00	760,00	-32766,00	88,21
17:36:08	87,00	-32767,00	79,52	45,92	61,93	88,00	38,34	100,00	87,00	760,00	-32766,00	88,21
17:37:08	87,00	-32767,00	80,18	45,74	61,90	87,00	38,34	100,00	87,00	760,00	-32766,00	88,21
17:38:08	87,00	-32767,00	80,60	45,97	62,17	87,00	38,31	100,00	87,00	760,00	-32766,00	88,21
17:39:08	87,00	-32767,00	80,01	45,76	61,69	87,00	38,31	100,00	87,00	760,00	-32766,00	88,21
17:40:08	87,00	-32767,00	80,41	46,06	62,30	88,00	38,31	100,00	87,00	760,00	-32766,00	88,21
17:41:08	87,00	-32767,00	81,74	47,20	64,11	88,00	38,31	100,00	87,00	760,00	-32766,00	88,21
17:42:08	88,00	-32767,00	81,31	46,69	63,47	87,00	38,31	100,00	88,00	760,00	-32766,00	88,21
17:43:08	88,00	-32767,00	81,14	46,74	63,45	87,00	38,29	100,00	88,00	760,00	-32766,00	88,21
17:44:08	88,00	-32767,00	81,04	46,68	63,06	88,00	38,29	100,00	88,00	760,00	-32766,00	88,21
17:45:08	88,00	-32767,00	81,50	46,60	63,64	88,00	38,29	100,00	88,00	760,00	-32766,00	88,21
17:46:08	89,00	-32767,00	81,92	46,80	63,50	90,00	38,29	100,00	89,00	760,00	-32766,00	88,21
17:47:08	89,00	-32767,00	86,80	39,32	56,30	0,00	38,26	100,00	89,00	760,00	-32766,00	88,21
17:48:08	89,00	-32767,00	80,72	46,18	62,40	90,00	38,26	100,00	89,00	760,00	-32766,00	88,21
17:49:08	90,00	-32767,00	77,86	44,18	59,02	91,00	38,26	100,00	90,00	760,00	-32766,00	88,21
17:50:08	91,00	-32767,00	77,47	44,12	58,58	92,00	38,26	100,00	91,00	760,00	-32766,00	88,21
17:51:08	91,00	-32767,00	77,98	44,06	58,86	92,00	38,26	100,00	91,00	760,00	-32766,00	88,21
17:52:08	92,00	-32767,00	76,71	43,61	57,82	93,00	38,26	100,00	92,00	760,00	-32766,00	88,21
17:53:08	92,00	-32767,00	77,16	43,76	58,63	92,00	38,26	100,00	92,00	760,00	-32766,00	88,21
17:54:08	92,00	-32767,00	78,11	44,13	58,18	92,00	38,26	100,00	92,00	760,00	-32766,00	88,21
17:55:08	92,00	-32767,00	77,73	44,24	58,66	93,00	38,26	100,00	92,00	760,00	-32766,00	88,21
17:56:08	92,00	-32767,00	76,60	43,26	56,99	94,00	38,26	100,00	92,00	760,00	-32766,00	88,21
17:57:08	92,00	-32767,00	78,66	44,55	59,90	92,00	38,26	100,00	92,00	760,00	-32766,00	88,21
17:58:08	92,00	-32767,00	78,36	43,53	58,49	92,00	38,26	100,00	92,00	760,00	-32766,00	88,21
17:59:08	92,00	-32767,00	79,35	45,32	60,31	92,00	38,26	100,00	92,00	760,00	-32766,00	88,21
18:00:08	92,00	-32767,00	78,69	45,10	60,45	92,00	38,26	100,00	92,00	760,00	-32766,00	88,21
18:01:08	91,00	-32767,00	79,50	45,86	61,15	92,00	38,26	100,00	91,00	760,00	-32766,00	88,21
18:02:08	91,00	-32767,00	79,72	45,09	60,89	91,00	38,26	100,00	91,00	760,00	-32766,00	88,21
18:03:08	91,00	-32767,00	81,01	45,85	62,26	91,00	38,26	100,00	91,00	760,00	-32766,00	88,21
18:04:08	90,00	-32767,00	80,52	45,79	62,28	90,00	38,24	100,00	90,00	760,00	-32766,00	88,21
18:05:08	89,00	-32767,00	80,02	45,46	61,52	90,00	38,24	100,00	89,00	760,00	-32766,00	88,21
18:06:08	89,00	-32767,00	79,93	45,15	61,78	90,00	38,24	100,00	89,00	760,00	-32766,00	88,21
18:07:08	89,00	-32767,00	80,87	45,50	62,10	88,00	38,24	100,00	89,00	760,00	-32766,00	88,21
18:08:08	89,00	-32767,00	80,34	45,32	61,49	90,00	38,24	100,00	89,00	760,00	-32766,00	88,21
18:09:08	88,00	-32767,00	79,79	45,03	61,27	89,00	38,24	100,00	88,00	760,00	-32766,00	88,21
18:10:08	88,00	-32767,00	78,60	44,62	61,01	89,00	38,24	100,00	88,00	760,00	-32766,00	88,21
18:11:08	89,00	-32767,00	80,73	45,42	61,91	88,00	38,24	100,00	89,00	760,00	-32766,00	88,21
18:12:07	88,00	-32767,00	80,05	44,72	61,19	89,00	38,24	100,00	88,00	760,00	-32766,00	88,21
18:13:07	88,00	-32767,00	79,54	44,54	60,84	88,00	38,24	100,00	88,00	760,00	-32766,00	88,21
18:14:07	88,00	-32767,00	79,78	44,05	60,52	88,00	38,24	100,00	88,00	760,00	-32766,00	88,21
18:15:07	88,00	-32767,00	80,17	44,61	61,50	88,00	38,24	100,00	88,00	760,00	-32766,00	88,21
18:16:07	88,00	-32767,00	80,08	44,14	61,16	88,00	38,21	100,00	88,00	760,00	-32766,00	88,21
18:17:07	88,00	-32767,00	70,94	43,14	54,60	-32764,00	38,21	100,00	88,00	760,00	-32766,00	88,21
18:18:07	88,00	-32767,00	79,90	44,80	61,46	88,00	38,21	100,00	88,00	760,00	-32766,00	88,21
18:19:07	88,00	-32767,00	80,50	44,75	61,87	88,00	38,21	100,00	88,00	760,00	-32766,00	88,21
18:20:07	88,00	-32767,00	79,63	44,65	60,79	87,00	38,21	100,00	88,00	760,00	-32766,00	88,21
18:21:07	88,00	-32767,00	79,37	43,92	60,42	88,00	38,21	100,00	88,00	760,00	-32766,00	88,21
18:22:07	88,00	-32767,00	77,84	43,67	59,43	88,00	38,21	100,00	88,00	760,00	-32766,00	88,21
18:23:07	88,00	-32767,00	79,07	45,05	61,19	88,00	38,21	100,00	88,00	760,00	-32766,00	88,21
18:24:07	88,00	-32767,00	79,93	45,58	61,77	87,00	38,21	100,00	88,00	760,00	-32766,00	88,21
18:25:07	87,00	-32767,00	79,10	44,84	61,06	88,00	38,19	100,00	87,00	760,00	-32766,00	88,21
18:26:07	87,00	-32767,00	78,97	44,42	60,40	87,00	38,21	100,00	87,00	760,00	-32766,00	88,21
18:27:07	87,00	-32767,00	78,91	45,01	61,29	87,00	38,21	100,00	87,00	760,00	-32766,00	88,21
18:28:07	87,00	-32767,00	79,57	44,95	61,43	87,00	38,19	100,00	87,00	760,00	-32766,00	88,21
18:29:07	87,00	-32767,00	78,80	44,79	60,84	87,00	38,19	100,00	87,00	760,00	-32766,00	88,21
18:30:07	87,00	-32767,00	78,64	44,56	60,50	87,00	38,19	100,00	87,00	760,00	-32766,00	88,21
18:31:07	87,00	-32767,00	78,14	44,51	60,41	88,00	38,19	100,00	87,00	760,00	-32766,00	88,21
18:32:07	87,00	-32767,00	79,61	45,35	61,62	87,00	38,19	100,00	87,00	760,00	-32766,00	88,21
18:33:07	87,00	-32767,00	79,65	44,93	61,59	87,00	38,19	100,00	87,00	760,00	-32766,00	88,21
18:34:07	87,00	-32767,00	79,26	44,58	60,89	87,00	38,19	100,00	87,00	760,00	-32766,00	88,21
18:35:07	87,00	-32767,00	78,67	44,15	60,41	87,00	38,19	100,00	87,00	760,00	-32766,00	88,21
18:36:07	87,00	-32767,00	79,83	45,06	61,43	87,00	38,19	100,00	87,00	760,00	-32766,00	88,21
18:37:07	87,00	-32767,00	79,74	44,41	60,63	87,00	38,19	100,00	87,00	760,00	-32766,00	88,21
18:38:07	87,00	-32767,00	79,09	44,82	60,98	87,00	38,19	100,00	87,00	760,00	-32766,00	88,21
18:39:07	87,00	-32767,00	78,53	44,70	60,78	88,00	38,19	100,00	87,00	760,00	-32766,00	88,21
18:40:07	87,00	-32767,00	79,89	45,28	61,65	87,00	38,19	100,00	87,00	760,00	-32766,00	88,21
18:41:07	87,00	-32767,00	79,56	45,05	61,38	87,00	38,19	100,00	87,00	760,00	-32766,00	88,21
18:42:07	87,00	-32767,00	79,33	45,11	61,38	87,00	38,19	100,00	87,00	760,00	-32766,00	88,21
18:43:07	87,00	-32767,00	78,92	44,79	60,63	87,00	38,19	100,00	87,00	760,00	-32766,00	88,21
18:44:07	87,00	-32767,00	79,29	45,19	61,44	87,00	38,19	100,00	87,00	760,00	-32766,00	88,21
18:45:07	87,00	-32767,00	80,56	45,02	61,63	86,00	38,21	100,00	87,00	760,00	-32766,00	88,21
18:46:07	87,00	-32767,00	79,12	44,44	60,59	87,00	38,21	100,00	87,00	760,00	-32766,00	88,21
18:47:07	87,00	-32767,00	80,22	42,65	58,73	43,00	38,21	100,00	87,00	760,00	-32766,00	88,21
18:48:07	87,00	-32767,00	80,28	46,17	62,27	87,00	38,21	100,00	87,00	760,00	-32766,00	88,21
18:49:07	87,00	-32767,00	81,19	46,05	62,68	86,00	38,21	100,00	87,00	760,00	-32766,00	88,21
18:50:07	87,00	-32767,00	80,30	45,40	61,80	86,00	38,21	100,00	87,00	760,00	-32766,00	88,21
18:51:07	87,00	-32767,00	79,66	44,95	61,00	87,00	38,21	100,00	87,00	760,00	-32766,00	88,21
18:52:07	87,00	-32767,00	79,65	45,10	61,38	88,00	38,21	100,00	87,00	760,00	-32766,00	88,21
18:53:07	87,00	-32767,00	80,89	45,37	61,85	87,00	38,21	100,00	87,00	760,00	-32766,00	88,21
18:54:07	87,00	-32767,00	80,40	45,17	61,80	86,00	38,21	100,00	87,00	760,00	-32766,00	88,21
18:55:07	87,00	-32767,00	80,09	44,76	60,96	87,00	38,21	100,00	87,00	760,00	-32766,00	88,21
18:56:07	87,00	-32767,00	79,33	44,74	61,04	88,00	38,21	100,00	87,00	760,00	-32766,00	88,21
18:57:07	87,00	-32767,00	80,10	45,01	61,38	86,00	38,21	100,00	87,00	760,00	-32766,00	88,21
18:58:07	87,00	-32767,00	80,50	45,10	61,90	86,00	38,21	100,00	87,00	760,00	-32766,00	88,21
18:59:07	87,00	-32767,00	79,28	44,44	60,45	87,00	38,21	100,00	87,00	760,00	-32766,00	88,21
19:00:07	87,00	-32767,00	79,70	44,25	60,54	87,00	38,21	100,00	87,00	760,00	-32766,00	88,21
19:01:07	87,00	-32767,00	79,53	45,13	61,31	87,00	38,21	100,00	87,00	760,00	-32766,00	88,21
19:02:07	87,00	-32767,00	79,94	44,74	61,11	86,00	38,21	100,00	87,00	760,00	-32766,00	88,21
19:03:07	87,00	-32767,00	79,81	44,82	61,31	86,00	38,21	100,00	87,00	760,00	-32766,00	88,21
19:04:07	87,00	-32767,00	79,29	44,66	61,01	87,00	38,21	100,00	87,00	760,00	-32766,00	88,21
19:05:07	87,00	-32767,00	79,09	44,34	60,35	86,00	38,24	100,00	87,00	760,00	-32766,00	88,21
19:06:07	87,00	-32767,00	80,02	44,85	61,37	87,00	38,24	100,00	87,00	760,00	-32766,00	88,21
19:07:07	87,00	-32767,00	79,80	44,21	60,51	86,00	38,24	100,00	87,00	760,00	-32766,00	88,21
19:08:07	87,00	-32767,00	79,11	44,16	60,47	87,00	38,24	100,00	87,00	760,00	-32766,00	88,21
19:09:07	87,00	-32767,00	78,82	44,59	60,72	87,00	38,24	100,00	87,00	760,00	-32766,00	88,21
19:10:07	86,00	-32767,00	79,18	44,38	60,51	86,00	38,24	100,00	86,00	760,00	-32766,00	88,21
19:11:07	86,00	-32767,00	79,25	43,97	60,18	86,00	38,26	100,00	86,00	760,00	-32766,00	88,21
19:12:07	86,00	-32767,00	79,10	44,03	60,14	86,00	38,26	100,00	86,00	760,00	-32766,00	88,21
19:13:07	86,00	-32767,00	78,79	43,84	59,83	86,00	38,26	100,00	86,00	760,00	-32766,00	88,21
19:14:07	86,00	-32767,00	79,53	44,47	60,68	86,00	38,26	100,00	86,00	760,00	-32766,00	88,21
19:15:07	86,00	-32767,00	79,64	44,39	61,17	86,00	38,26	100,00	86,00	760,00	-32766,00	88,21
19:16:07	86,00	-32767,00	78,32	43,78	59,90	87,00	38,26	100,00	86,00	760,00	-32766,00	88,21
19:17:07	86,00	-32767,00	-32766,00	-32766,00	-32766,00	0,00	38,26	100,00	86,00	760,00	-32766,00	88,21
19:18:07	86,00	-32767,00	78,72	43,29	60,27	86,00	38,26	100,00	86,00	760,00	-32766,00	88,21
19:19:07	86,00	-32767,00	80,06	45,14	61,87	86,00	38,26	100,00	86,00	760,00	-32766,00	88,21
19:20:07	86,00	-32767,00	79,55	44,46	60,79	86,00	38,26	100,00	86,00	760,00	-32766,00	88,21
19:21:07	86,00	-32767,00	78,99	43,55	59,97	87,00	38,26	100,00	86,00	760,00	-32766,00	88,21
19:22:07	86,00	-32767,00	78,87	43,67	59,89	87,00	38,29	100,00	86,00	760,00	-32766,00	88,21
19:23:07	86,00	-32767,00	79,17	43,49	59,99	86,00	38,29	100,00	86,00	760,00	-32766,00	88,21
19:24:07	86,00	-32767,00	78,59	43,15	59,45	86,00	38,29	100,00	86,00	760,00	-32766,00	88,21
19:25:07	86,00	-32767,00	78,48	43,22	59,21	86,00	38,29	100,00	86,00	760,00	-32766,00	88,21
19:26:07	86,00	-32767,00	78,59	43,55	59,27	86,00	38,29	100,00	86,00	760,00	-32766,00	88,21
19:27:07	86,00	-32767,00	78,78	43,58	59,90	86,00	38,29	100,00	86,00	760,00	-32766,00	88,21
19:28:07	86,00	-32767,00	78,81	43,31	59,62	86,00	38,29	100,00	86,00	760,00	-32766,00	88,21
19:29:07	86,00	-32767,00	78,80	43,56	60,06	86,00	38,31	100,00	86,00	760,00	-32766,00	88,21
19:30:07	86,00	-32767,00	78,48	43,65	59,90	87,00	38,31	100,00	86,00	760,00	-32766,00	88,21
19:31:07	86,00	-32767,00	79,17	43,83	60,12	86,00	38,31	100,00	86,00	760,00	-32766,00	88,21
19:32:07	86,00	-32767,00	79,96	43,56	60,03	86,00	38,31	100,00	86,00	760,00	-32766,00	88,21
19:33:07	86,00	-32767,00	78,55	42,95	58,65	86,00	38,31	100,00	86,00	760,00	-32766,00	88,21
19:34:07	86,00	-32767,00	77,88	43,29	59,33	87,00	38,31	100,00	86,00	760,00	-32766,00	88,21
19:35:07	86,00	-32767,00	78,71	43,57	59,90	85,00	38,31	100,00	86,00	760,00	-32766,00	88,21
19:36:07	86,00	-32767,00	80,05	43,81	60,70	86,00	38,31	100,00	86,00	760,00	-32766,00	88,21
19:37:07	86,00	-32767,00	78,98	43,19	59,33	86,00	38,34	100,00	86,00	760,00	-32766,00	88,21
19:38:07	86,00	-32767,00	77,81	42,70	58,34	86,00	38,34	100,00	86,00	760,00	-32766,00	88,21
19:39:07	86,00	-32767,00	78,12	42,88	58,84	85,00	38,34	100,00	86,00	760,00	-32766,00	88,21
19:40:07	86,00	-32767,00	79,29	43,37	59,96	86,00	38,34	100,00	86,00	760,00	-32766,00	88,21
19:41:07	86,00	-32767,00	78,81	43,21	59,72	86,00	38,34	100,00	86,00	760,00	-32766,00	88,21
19:42:07	86,00	-32767,00	79,04	43,09	59,32	86,00	38,34	100,00	86,00	760,00	-32766,00	88,21
19:43:07	85,00	-32767,00	78,35	43,09	59,09	86,00	38,34	100,00	85,00	760,00	-32766,00	88,21
19:44:07	86,00	-32767,00	78,92	43,07	59,49	86,00	38,34	100,00	86,00	760,00	-32766,00	88,21
19:45:07	86,00	-32767,00	78,57	42,98	59,27	85,00	38,36	100,00	86,00	760,00	-32766,00	88,21
19:46:07	86,00	-32767,00	78,56	42,83	59,35	86,00	38,36	100,00	86,00	760,00	-32766,00	88,21
19:47:07	86,00	-32767,00	81,87	13,59	49,65	0,00	38,36	100,00	86,00	760,00	-32766,00	88,21
19:48:07	85,00	-32767,00	78,50	43,08	59,44	86,00	38,36	100,00	85,00	760,00	-32766,00	88,21
19:49:07	86,00	-32767,00	79,60	43,67	60,65	86,00	38,36	100,00	86,00	760,00	-32766,00	88,21
19:50:07	86,00	-32767,00	78,75	43,07	59,35	86,00	38,36	100,00	86,00	760,00	-32766,00	88,21
19:51:07	86,00	-32767,00	78,22	43,06	59,24	87,00	38,36	100,00	86,00	760,00	-32766,00	88,21
19:52:07	86,00	-32767,00	78,51	42,88	59,45	86,00	38,36	100,00	86,00	760,00	-32766,00	88,21
19:53:07	85,00	-32767,00	79,40	43,01	59,90	85,00	38,36	100,00	85,00	760,00	-32766,00	88,21
19:54:07	86,00	-32767,00	78,34	42,74	58,73	86,00	38,36	100,00	86,00	760,00	-32766,00	88,21
19:55:07	86,00	-32767,00	77,94	42,66	58,96	87,00	38,39	100,00	86,00	760,00	-32766,00	88,21
19:56:07	86,00	-32767,00	78,80	42,96	59,60	86,00	38,39	100,00	86,00	760,00	-32766,00	88,21
19:57:07	85,00	-32767,00	79,22	43,11	59,53	86,00	38,39	100,00	85,00	760,00	-32766,00	88,21
19:58:07	86,00	-32767,00	77,96	42,45	58,37	86,00	38,39	100,00	86,00	760,00	-32766,00	88,21
19:59:07	86,00	-32767,00	77,88	42,25	58,65	87,00	38,39	100,00	86,00	760,00	-32766,00	88,21
20:00:07	85,00	-32767,00	78,59	42,69	58,94	87,00	38,39	100,00	85,00	760,00	-32766,00	88,21
20:01:07	85,00	-32767,00	78,78	42,77	59,27	86,00	38,41	100,00	85,00	760,00	-32766,00	88,21
20:02:07	86,00	-32767,00	78,20	42,53	59,00	86,00	38,41	100,00	86,00	760,00	-32766,00	88,21
20:03:07	86,00	-32767,00	78,16	42,15	58,37	86,00	38,41	100,00	86,00	760,00	-32766,00	88,21
20:04:07	86,00	-32767,00	77,68	42,21	58,09	86,00	38,41	100,00	86,00	760,00	-32766,00	88,21
20:05:07	86,00	-32767,00	78,21	42,18	58,64	85,00	38,41	100,00	86,00	760,00	-32766,00	88,21
20:06:07	86,00	-32767,00	78,72	42,21	58,87	86,00	38,41	100,00	86,00	760,00	-32766,00	88,21
20:07:07	86,00	-32767,00	78,46	42,33	58,69	86,00	38,41	100,00	86,00	760,00	-32766,00	88,21
20:08:07	86,00	-32767,00	78,21	42,48	58,33	86,00	38,41	100,00	86,00	760,00	-32766,00	88,21
20:09:07	86,00	-32767,00	78,41	42,68	59,07	85,00	38,44	100,00	86,00	760,00	-32766,00	88,21
20:10:07	86,00	-32767,00	78,99	42,39	59,26	85,00	38,44	100,00	86,00	760,00	-32766,00	88,21
20:11:07	86,00	-32767,00	78,22	42,07	58,27	86,00	38,44	100,00	86,00	760,00	-32766,00	88,21
20:12:07	86,00	-32767,00	78,14	42,36	58,30	86,00	38,44	100,00	86,00	760,00	-32766,00	88,21
20:13:07	86,00	-32767,00	78,35	42,70	58,91	86,00	38,44	100,00	86,00	760,00	-32766,00	88,21
20:14:07	86,00	-32767,00	79,31	42,78	59,70	85,00	38,44	100,00	86,00	760,00	-32766,00	88,21
20:15:07	86,00	-32767,00	78,27	41,93	58,49	86,00	38,44	100,00	86,00	760,00	-32766,00	88,21
20:16:07	86,00	-32767,00	77,71	41,65	57,58	87,00	38,46	100,00	86,00	760,00	-32766,00	88,21
20:17:07	86,00	-32767,00	-32766,00	-32766,00	-32766,00	0,00	38,46	100,00	86,00	760,00	-32766,00	88,21
20:18:07	86,00	-32767,00	79,80	41,92	58,19	0,00	38,46	100,00	86,00	760,00	-32766,00	88,21
20:19:07	86,00	-32767,00	78,84	42,75	59,48	86,00	38,46	100,00	86,00	760,00	-32766,00	88,21
20:20:07	85,00	-32767,00	77,92	41,98	58,08	86,00	38,46	100,00	85,00	760,00	-32766,00	88,21
20:21:07	86,00	-32767,00	77,43	41,74	57,77	87,00	38,46	100,00	86,00	760,00	-32766,00	88,21
20:22:07	86,00	-32767,00	78,86	42,24	58,94	86,00	38,46	100,00	86,00	760,00	-32766,00	88,21
20:23:07	85,00	-32767,00	79,05	42,29	58,85	86,00	38,46	100,00	85,00	760,00	-32766,00	88,21
20:24:07	85,00	-32767,00	78,21	42,12	58,01	86,00	38,46	100,00	85,00	760,00	-32766,00	88,21
20:25:07	86,00	-32767,00	77,98	41,99	57,97	87,00	38,46	100,00	86,00	760,00	-32766,00	88,21
20:26:07	86,00	-32767,00	78,81	42,14	58,51	86,00	38,46	100,00	86,00	760,00	-32766,00	88,21
20:27:07	86,00	-32767,00	78,99	42,15	58,68	85,00	38,46	100,00	86,00	760,00	-32766,00	88,21
20:28:07	86,00	-32767,00	77,59	41,71	57,79	87,00	38,49	100,00	86,00	760,00	-32766,00	88,21
20:29:07	85,00	-32767,00	78,25	41,73	57,71	86,00	38,49	100,00	85,00	760,00	-32766,00	88,21
20:30:07	86,00	-32767,00	78,17	42,08	57,92	86,00	38,49	100,00	86,00	760,00	-32766,00	88,21
20:31:07	86,00	-32767,00	78,62	42,23	58,51	86,00	38,49	100,00	86,00	760,00	-32766,00	88,21
20:32:07	85,00	-32767,00	78,03	41,43	57,80	86,00	38,49	100,00	85,00	760,00	-32766,00	88,21
20:33:07	85,00	-32767,00	77,15	41,33	56,83	87,00	38,49	100,00	85,00	760,00	-32766,00	88,21
20:34:07	82,00	-32767,00	78,93	41,27	58,29	82,00	38,49	100,00	82,00	760,00	-32766,00	88,21
20:35:07	84,00	-32767,00	82,22	43,35	61,37	85,00	38,46	100,00	84,00	760,00	-32766,00	88,21
20:36:07	84,00	-32767,00	82,45	43,21	61,42	86,00	38,44	100,00	84,00	760,00	-32766,00	88,21
20:37:07	85,00	-32767,00	82,64	43,50	61,97	86,00	38,41	100,00	85,00	760,00	-32766,00	88,21
20:38:07	85,00	-32767,00	83,15	44,12	62,44	86,00	38,39	100,00	85,00	760,00	-32766,00	88,21
20:39:07	86,00	-32767,00	84,88	44,45	63,79	86,00	38,36	100,00	86,00	760,00	-32766,00	88,21
20:40:07	86,00	-32767,00	85,07	44,32	63,72	86,00	38,34	100,00	86,00	760,00	-32766,00	88,21
20:41:07	86,00	-32767,00	85,67	44,50	63,76	87,00	38,31	100,00	86,00	760,00	-32766,00	88,21
20:42:07	87,00	-32767,00	85,49	44,53	63,63	88,00	38,29	100,00	87,00	760,00	-32766,00	88,21
20:43:07	88,00	-32767,00	86,16	44,53	64,21	87,00	38,26	100,00	88,00	760,00	-32766,00	88,21
20:44:07	88,00	-32767,00	86,37	44,09	63,65	89,00	38,24	100,00	88,00	760,00	-32766,00	88,21
20:45:07	89,00	-32767,00	85,45	44,01	63,04	90,00	38,21	100,00	89,00	760,00	-32766,00	88,21
20:46:07	89,00	-32767,00	85,25	43,87	62,74	90,00	38,19	100,00	89,00	760,00	-32766,00	88,21
20:47:07	90,00	-32767,00	88,27	41,11	60,65	92,00	38,19	100,00	90,00	760,00	-32766,00	88,21
20:48:07	91,00	-32767,00	85,97	43,84	62,97	91,00	38,16	100,00	91,00	760,00	-32766,00	88,21
20:49:07	92,00	-32767,00	84,98	43,67	61,89	93,00	38,16	100,00	92,00	760,00	-32766,00	88,21
20:50:07	92,00	-32767,00	84,06	42,98	60,78	94,00	38,16	100,00	92,00	760,00	-32766,00	88,21
20:51:07	93,00	-32767,00	84,08	43,11	60,81	94,00	38,16	100,00	93,00	760,00	-32766,00	88,21
20:52:07	93,00	-32767,00	83,93	42,46	59,89	94,00	38,16	100,00	93,00	760,00	-32766,00	88,21
20:53:07	92,00	-32767,00	82,54	41,69	58,82	94,00	38,16	100,00	92,00	760,00	-32766,00	88,21
20:54:07	93,00	-32767,00	82,25	41,60	58,41	93,00	38,16	100,00	93,00	760,00	-32766,00	88,21
20:55:07	93,00	-32767,00	82,98	41,75	58,49	94,00	38,16	100,00	93,00	760,00	-32766,00	88,21
20:56:07	93,00	-32767,00	82,95	41,66	58,82	94,00	38,19	100,00	93,00	760,00	-32766,00	88,21
20:57:07	93,00	-32767,00	82,02	41,15	57,82	93,00	38,19	100,00	93,00	760,00	-32766,00	88,21
20:58:07	92,00	-32767,00	81,37	41,37	57,67	94,00	38,19	100,00	92,00	760,00	-32766,00	88,21
20:59:07	92,00	-32767,00	81,50	41,35	57,62	94,00	38,19	99,95	92,00	760,00	-32766,00	88,21
21:00:07	92,00	-32767,00	81,07	40,89	57,48	92,00	38,19	99,99	92,00	760,00	-32766,00	88,21
21:01:07	93,00	-32767,00	80,69	40,37	56,89	92,00	38,21	99,95	93,00	760,00	-32766,00	88,21
21:02:07	93,00	-32767,00	80,80	40,98	57,14	94,00	38,21	99,99	93,00	760,00	-32766,00	88,21
21:03:07	93,00	-32767,00	79,76	41,08	56,96	94,00	38,21	99,99	93,00	760,00	-32766,00	88,21
21:04:07	93,00	-32767,00	80,65	41,14	57,23	93,00	38,24	100,00	93,00	760,00	-32766,00	88,21
21:05:07	93,00	-32767,00	81,39	41,14	57,30	93,00	38,24	99,90	93,00	760,00	-32766,00	88,21
21:06:07	93,00	-32767,00	80,10	40,92	56,47	93,00	38,24	99,94	93,00	760,00	-32766,00	88,21
21:07:07	93,00	-32767,00	80,73	40,83	56,49	94,00	38,24	99,95	93,00	760,00	-32766,00	88,21
21:08:07	93,00	-32767,00	81,66	41,74	57,59	92,00	38,26	99,87	93,00	760,00	-32766,00	88,21
21:09:07	93,00	-32767,00	82,16	41,46	57,75	92,00	38,26	99,88	93,00	760,00	-32766,00	88,21
21:10:07	93,00	-32767,00	80,53	41,33	57,27	94,00	38,26	99,95	93,00	760,00	-32766,00	88,21
21:11:07	92,00	-32767,00	79,80	40,92	56,45	93,00	38,26	99,92	92,00	760,00	-32766,00	88,21
21:12:07	92,00	-32767,00	79,31	41,33	56,79	94,00	38,29	99,99	92,00	760,00	-32766,00	88,21
21:13:07	92,00	-32767,00	80,20	40,98	56,54	92,00	38,29	99,87	92,00	760,00	-32766,00	88,21
21:14:07	92,00	-32767,00	79,35	41,04	57,00	94,00	38,29	99,88	92,00	760,00	-32766,00	88,21
21:15:07	92,00	-32767,00	79,59	41,28	56,73	94,00	38,29	99,81	92,00	760,00	-32766,00	88,21
21:16:07	92,00	-32767,00	79,41	41,19	56,53	94,00	38,29	99,81	92,00	760,00	-32766,00	88,21
21:17:07	92,00	-32767,00	-32766,00	-32766,00	-32766,00	0,00	38,31	99,80	92,00	760,00	-32766,00	88,21
21:18:07	92,00	-32767,00	82,90	35,54	57,26	94,00	38,31	99,70	92,00	760,00	-32766,00	88,21
21:19:07	92,00	-32767,00	79,51	41,47	57,00	93,00	38,31	100,00	92,00	760,00	-32766,00	88,21
21:20:07	92,00	-32767,00	79,99	40,91	56,27	94,00	38,31	100,00	92,00	760,00	-32766,00	88,21
21:21:07	92,00	-32767,00	79,82	40,95	56,56	92,00	38,34	100,00	92,00	760,00	-32766,00	88,21
21:22:07	93,00	-32767,00	79,46	40,86	56,85	92,00	38,34	100,00	93,00	760,00	-32766,00	88,21
21:23:07	92,00	-32767,00	78,33	40,12	55,58	94,00	38,34	99,97	92,00	760,00	-32766,00	88,21
21:24:07	92,00	-32767,00	78,34	40,39	55,57	94,00	38,34	99,89	92,00	760,00	-32766,00	88,21
21:25:07	92,00	-32767,00	78,93	40,83	56,28	94,00	38,34	100,00	92,00	760,00	-32766,00	88,21
21:26:07	92,00	-32767,00	80,35	40,49	56,32	92,00	38,36	99,76	92,00	760,00	-32766,00	88,21
21:27:07	92,00	-32767,00	78,84	40,05	55,13	92,00	38,36	99,70	92,00	760,00	-32766,00	88,21
21:28:07	92,00	-32767,00	78,94	40,16	55,26	93,00	38,36	99,73	92,00	760,00	-32766,00	88,21
21:29:07	92,00	-32767,00	79,04	40,47	55,69	92,00	38,36	99,79	92,00	760,00	-32766,00	88,21
21:30:07	92,00	-32767,00	78,68	40,18	55,66	92,00	38,36	99,99	92,00	760,00	-32766,00	88,21
21:31:07	92,00	-32767,00	78,46	40,01	55,05	92,00	38,39	99,76	92,00	760,00	-32766,00	88,21
21:32:07	92,00	-32767,00	78,51	40,15	55,26	92,00	38,39	99,85	92,00	760,00	-32766,00	88,21
21:33:07	92,00	-32767,00	78,89	40,27	55,47	92,00	38,39	99,86	92,00	760,00	-32766,00	88,21
21:34:07	92,00	-32767,00	79,62	40,05	55,57	91,00	38,39	99,80	92,00	760,00	-32766,00	88,21
21:35:07	92,00	-32767,00	78,88	40,00	55,43	91,00	38,41	99,83	92,00	760,00	-32766,00	88,21
21:36:07	92,00	-32767,00	78,52	39,63	54,57	92,00	38,41	99,47	92,00	760,00	-32766,00	88,21
21:37:07	91,00	-32767,00	77,14	39,52	54,41	92,00	38,41	99,99	91,00	760,00	-32766,00	88,21
21:38:07	91,00	-32767,00	78,88	39,70	54,91	91,00	38,41	99,84	91,00	760,00	-32766,00	88,21
21:39:07	91,00	-32767,00	79,13	39,79	55,12	91,00	38,41	99,86	91,00	760,00	-32766,00	88,21
21:40:07	91,00	-32767,00	79,95	39,27	55,03	91,00	38,44	99,89	91,00	760,00	-32766,00	88,21
21:41:07	-32766,00	-32767,00	77,44	39,71	54,29	91,00	38,41	-32767,00	-32766,00	760,00	-32766,00	88,21
21:42:07	-32766,00	-32767,00	78,54	39,94	54,85	91,00	38,41	-32767,00	-32766,00	760,00	-32766,00	88,21
21:43:07	-32766,00	-32767,00	77,93	39,95	55,36	90,00	38,41	-32767,00	-32766,00	760,00	-32766,00	88,21
21:44:07	-32766,00	-32767,00	78,10	39,87	54,85	90,00	38,44	-32767,00	-32766,00	760,00	-32766,00	88,21
21:45:07	-32766,00	-32767,00	78,99	39,69	54,68	91,00	38,44	-32767,00	-32766,00	760,00	-32766,00	88,21
21:46:07	-32766,00	-32767,00	86,87	35,42	54,95	90,00	38,44	-32767,00	-32766,00	760,00	-32766,00	88,21
21:47:07	90,00	-32767,00	71,39	38,44	59,78	41,00	38,44	98,95	90,00	760,00	-32766,00	88,21
21:48:07	86,00	-32767,00	20,68	17,19	18,68	93,00	38,44	98,90	86,00	760,00	-32766,00	88,21
