# Supplementary material for: The unsuitability of implantable Doppler probes for the early detection of renal vascular complications – a porcine model for prevention of renal transplant loss
Source: PLoS One. 2017 May 25;12(5):e0178301. doi: 10.1371/journal.pone.0178301 (PMC5444816; doi:10.1371/journal.pone.0178301)
Supplement: S1 Data — (ZIP) [file pone.0178301.s001.zip › Supporting Information/Kontrol 4 d. 31.07.13/An├astesiskema kopi 2.xlsx]

## Sheet: Sheet1
Anæstesiskema Gris kontrol 4 d. 31.07.13
Gris på leje kl. 8.10
Vægt: 38.3													t= 0	30	60	90	120	150	180	210	240	270	300	330	360	390	420	450	480
Tidspunkt	08:20:00	09:00:00	09:20:00	09:35:00	10:00:00	10:30:00	11:00:00	11:30:00	12:00:00	12:30:00	12:45:00	13:15:00	13:45:00	14:15:00	14:45:00	15:15:00	15:45:00	16:15:00	16:45:00	17:15:00	17:45:00	18:15:00	18:45:00	19:15:00	19:45:00	20:15:00	20:45:00	21:15:00	21:45:00
Medicin
Fentanyl Bolus - 10 mL
Fentanyl - 10 ml/h	x
Cefuroxim 750 mg	x
S-ketamin + dormicum 7+3 mL	x
S-ketamin
Saltvand - 500 mL/h	x																		750
Glukose:																										500 mL
Respirator
MAC - 1,1-1,4	0.9	1.1		1.3	1.3	1.3	1.3	1.3	1.4	1.4	1.4	1.4	1.4	1.3	1.3	1.3	1.3	1.3	1.3	1.3	1.3	1.3	1.3	1.3	1.3	1.3	1.3	1.3	1.3
E-CO2	5.2	5.5		5.5	5.5	5.8	5.4	5.2	5	5.2	5.2	5.2	5.5	5.2	5.5	5.4	5.4	5.3	5.3	5	5.3	5.1	5.1	5.1	5.2	5	5.3	5.3	5.2
TV - 400 mL
RF - 12							14					12		14
Værdier
Blotdtryk sys							95	95	91	83	86	90	94	93	94	93	89	85	81	79	82	79	80	79	79	78	86	80	79
Blodtryk dia							85	88	84	78	63	57	52	63	61	60	55	51	47	45	47	44	45	44	43	42	44	41	39
MAP							91	92	89	82	69	73	63	79	78	77	72	67	63	61	64	60	61	60	60	59	63	56	55
Puls							98	95	92	98	97	96	93	95	98	95	93	92	89	88	89	88	87	86	85	86	90	92	90
SAT-O2	100		100	100	100	100	100					98
Temperatur	38.1		37.2	37.1	37.1	37	37	36.9	37	37.1	37.1	37.3	37.6	37.8	38.1	38.4	38.6	38.7	38.7	38.5	38.3	38.2	38.2	38.3	38.4	38.5	38.2	38.3	38.4
Diurese - Ve														34	33	32	31	24	20	19	19	19	21	20	18	18	21	29	16
Diurese - Hø														62	68	66	64	45	37	36	42	40	45	45	43	40	48	56	34
A-gas
pH							7.427	7.446	7.443	7.433	7.439	7.446	7.413	7.434	7.429	7.435	7.441	7.437	7.437	7.432	7.417	7.43	7.419	7.415	7.414	7.403	7.386	7.384	7.377
pO2							15.5	14.7	15.4	14.9	14.7	15.4	15.5	15	15.1	15	15.3	15.2	15.1	15.7	14.9	15.1	15.6	15.5	15.5	15.3	14.9	14	13.9
pCO2							5.87	5.53	5.69	5.47	5.5	5.44	6.03	5.77	5.79	5.57	5.46	5.53	4.85	5.43	5.65	5.39	5.47	5.43	5.39	5.5	5.45	5.45	5.59
Base excess							4.3	4.2	4.7	3	3.5	3.8	4	4.4	4.1	3.6	3.5	3.5	0.4	2.7	2.6	2.4	2	1.5	1.3	1	-0.4	-0.5	-0.5
HCO3							28.2	28.1	28.6	27.1	27.5	27.8	27.8	28.3	27.9	27.6	27.5	28.8	24.9	26.9	26.7	26.6	26.1	25.7	25.6	25.2	24.1	24	24
Na							139	139	140	141	140	140	139	139	139	139	139	139	139	139	139	139	139	139	139	140	134	137	137
K							4	4	4	3.9	3.9	4.6	4.2	4.1	4.3	4.2	4.2	4.3	4.1	4.1	4.2	4.1	4.1	4.1	4.1	4.1	3.8	3.9	4
Glu							6.8	5.8	5.9	6.1	6	5.6	5.5	5.4	5.2	4.9	4.5	4.4	4.2	4.1	3.9	3.6	3.5	3.4	3.2	3.1	15.1	8.4	6.2
Lac							1.1	1.1	1.1	0.9	0.9	0.8	0.7	0.6	0.6	0.6	0.5	0.5	0.6	0.5	0.5	0.5	0.5	0.5	0.5	0.5	0.5	0.7	0.7
Bemærkninger
Flow

## Sheet: Flow
kl.	t=	flow
13:45:00	0	228
14:00:00	15	250
14:15:00	30	255
14:30:00	45	254
14:45:00	60	264
15:00:00	75	263
15:15:00	90	259
15:30:00	105	265
15:45:00	120	267
16:00:00	135	258
16:15:00	150	255
16:30:00	165	257
16:45:00	180	256
17:00:00	195	252
17:15:00	210	264
17:30:00	225	261
17:45:00	240	272
18:00:00	255	252
18:15:00	270	278
18:30:00	285	276
18:45:00	300	280
19:00:00	315	282
19:15:00	330	277
19:30:00	345	281
19:45:00	360	273
20:00:00	375	266
20:15:00	390	273
20:30:00	405	262
20:45:00	420	269
21:00:00	435	254
21:15:00	450	256
21:30:00	465	258
21:45:00	480	244
