# Supplementary material for: The unsuitability of implantable Doppler probes for the early detection of renal vascular complications – a porcine model for prevention of renal transplant loss
Source: PLoS One. 2017 May 25;12(5):e0178301. doi: 10.1371/journal.pone.0178301 (PMC5444816; doi:10.1371/journal.pone.0178301)
Supplement: S1 Data — (ZIP) [file pone.0178301.s001.zip › Supporting Information/Lumbal 1 d.13.06.13/An├astesiskema d.13.06.13.xlsx]

## Sheet: Sheet1
Anæstesiskema Gris nr. Lumbal 1, d. 13.06.13
Gris på leje kl. 08.12
Vægt: 36,9						t=0	30	60	90	120	150	180	210	240	270	300	330	360	390	420	450	480
Tidspunkt	08:20:00	09:45:00	10:30:00	11:00:00	11:30:00	11:45:00	12:15:00	12:45:00	13:15:00	13:45:00	14:15:00	14:45:00	15:15:00	15:45:00	16:15:00	16:45:00	17:15:00	17:45:00	18:15:00	18:45:00	19:15:00	19:45:00
Medicin
Fentanyl Bolus - 10 mL
Fentanyl - 10 ml/h
Cefuroxim 750 mg
S-ketamin + dormicum 7+3 mL
S-ketamin
Saltvand - 500 mL/h			750
Glukose:																			750
Respirator
MAC - 1,1-1,4	1	1.2	1.3	1.2	1.2	1.2	1.2	1.2	1.2	1.2	1.2	1.2	1.2	1.2	1.2	1.2	1.2	1.3	1.3	1.3	1.2	1.2
E-CO2	4.8	5.1	5	5	5.2	5.3	5.4	5.4	5.3	5.3	5.2	5.1	5.2	5.3	5.3	5.3	5.4	5	4.7	4.7	4.7	4.7
TV - 400 mL
RF - 12
Værdier
Blodtryk Sys		76	77	87	91	86	81	79	79	85	70	85	75	80	69	73	72	71	66	66	72	68
Blodtryk Dia		40	39	43	50	44	41	40	40	44	39	38	42	45	38	38	37	38	33	33	27	33
MAP		56	56	62	68	62	57	55	56	55	54	58	58	60	54	54	52	53	46	46	46	46
Puls	60	68	73	75	79	79	76	73	72	71	73	71	70	69	69	69	69	70	69	68	70	71
SAT-O2	100	100	100	100	98	98	98	98	98	99	100	100	100	98	98	97	96	97	97	97	97	97
Temperatur	37.7	37.5	37.2	36.9	36.4	37	37.3	37.4	37.6	37.8	37.7	37.7	37.8	37.8	37.8	37.8	37.8	37.8	37.8	37.6	37.8	37.6
Diurese - Ve							26	19	19	19	7	0	0	0	0	0	0	0	0	0	0	0
Diurese - Hø							13	14	15	19	22	23	24	42	36	42	40	40	36	29	33	33
A-gas
pH			7.45	7.43	7.4	7.41	7.39	7.395	7.39	7.404	7.4	7.39	7.379	7.393	7.394	7.376	7.365	7.365	7.394	7.375	7.36	7.388
pO2			10.6	11.3	9.69	9.69	9.25	9.58	9.55	10.1	10.2	10.4	9.86	13.1	11.8	10	10.4	9.42	10.2	10.1	9.61	9.92
pCO2			5.26	5.26	5.75	5.7	5.73	5.71	5.78	5.43	5.37	5.13	5.42	5.19	5.11	5.42	5.59	5.24	4.77	4.99	5.14	4.74
Base excess			3.3	2	2	2	1.1	1.3	1.3	0.8	0.2	-1.5	-1	-1.3	-1.3	-1.2	-1.2	-2.6	-2.7	-3	-3.3	-3.2
HCO3			27.3	26.2	26.1	26	25.2	25.4	25.4	25	24.6	23.2	23.5	23.3	23.3	23.3	23.3	22.1	22.1	21.9	21.6	21.7
Na			137	129	130	131	133	133	133	134	134	135	135	135	135	135	135	136	135	136	136	136
K			4.4	4.1	4.3	4.2	4.2	4.4	4.4	4.3	4.4	4.3	4.5	4.6	4.6	4.8	4.8	4.7	4.7	4.7	4.7	4.7
Glu			2.4	18.3	14	12.3	9.5	7	5.6	4.8	4.6	4.2	4.4	4.4	4.4	4.5	4.6	4.4	4.4	4.4	4.4	4.3
Lac			1	1.1	1.3	1.4	1.3	1	0.8	0.9	1	1	1	0.9	0.9	0.9	0.9	0.9	0.9	0.9	0.9	0.8
Bemærkninger
Flow
Venøs cook - signal død kl. 18.00, da blødning er stoppet
Art. Cook, signal hele dagen.
MD-glas 9 udgår, 10 bruges i stedet

## Sheet: Flow
	kl	t=	flow
	11:45:00	0	170
	12:00:00	15	166
	12:15:00	30	172
	12:30:00	45	170
	12:45:00	60	184
	13:00:00	75	180
	13:15:00	90	190
	13:30:00	105	201
	13:45:00	120	187
	14:00:00	135	35
	14:15:00	150	36
	14:30:00	165	41
	14:45:00	180	38
	15:00:00	195	37
	15:15:00	210	47
	15:30:00	225	43
	15:45:00	240	40
	16:00:00	255	20
	16:15:00	270	23
	16:30:00	285	25
	16:45:00	300	26
	17:00:00	315	24
	17:15:00	330	25
	17:30:00	345	29
	17:45:00	360	32
	18:00:00	375	13
	18:15:00	390	7
	18:30:00	405	-1
	18:45:00	420	4
	19:00:00	435	1
	19:15:00	450	-2
	19:30:00	465	7
	19:45:00	480	1
