# Supplementary material for: The unsuitability of implantable Doppler probes for the early detection of renal vascular complications – a porcine model for prevention of renal transplant loss
Source: PLoS One. 2017 May 25;12(5):e0178301. doi: 10.1371/journal.pone.0178301 (PMC5444816; doi:10.1371/journal.pone.0178301)
Supplement: S1 Data — (ZIP) [file pone.0178301.s001.zip › Supporting Information/Lumbal 1 d.13.06.13/Chris13_6_13.asc]

13-06-2013 08:01:24	Trend	1371110484
Time	HR	ST2	P1sys	P1dia	P1mean	PR(P1)	P2sys	P2dia	P2mean	PR(P2)	P4sys	P4dia	P4mean	PR(P4)	T2	EtCO2	FiCO2	RR(CO2)	Pamb	FeO2	FiO2	FeN2O	RR(Spiro)	Ppeak	PEEP	Pplat	TVinsp	TVexp	Compl	MVexp	C.O.	Tblood	PCWP	HR(ECG)	HRmax	HRmin	HR(aECG)	ST(II)	NMT(Count)	NMT(R1)	NMT(R2)	NMT(R3)	NMT(R4)	SE	RE	BSR	VO2	VCO2	EE
08:01:24	0,00	-32767,00	15,72	15,47	15,60	0,00	-32766,00	-32766,00	-32766,00	-32767,00	-32766,00	-32766,00	-32766,00	-32767,00	-32764,00	0,00	0,00	0,00	753,00	39,00	39,00	0,00	12,00	37,00	2,70	-32767,00	337,00	346,00	-32767,00	4,15	-32767,00	-32767,00	-32767,00	-32767,00	-32767,00	-32767,00	-32767,00	88,21	0,00	0,00	0,00	0,00	0,00	0,00	0,00	0,00	-32767,00	-32767,00	-32767,00
08:01:44	0,00	-32767,00	18,29	18,07	18,20	0,00	-32766,00	-32766,00	-32766,00	-32767,00	-32766,00	-32766,00	-32766,00	-32767,00	-32764,00	0,00	0,00	0,00	753,00	39,00	39,00	0,00	12,00	37,00	2,70	-32767,00	337,00	345,00	-32767,00	4,15	-32767,00	-32767,00	-32767,00	-32767,00	-32767,00	-32767,00	-32767,00	88,21	0,00	0,00	0,00	0,00	0,00	0,00	0,00	0,00	-32767,00	-32767,00	-32767,00
08:01:47	0,00	-32767,00	19,79	19,56	19,67	0,00	-32766,00	-32766,00	-32766,00	-32767,00	-32766,00	-32766,00	-32766,00	-32767,00	-32764,00	0,00	0,00	0,00	753,00	39,00	39,00	0,00	12,00	37,00	2,70	-32767,00	338,00	347,00	-32767,00	4,14	-32767,00	-32767,00	-32767,00	-32767,00	-32767,00	-32767,00	-32767,00	88,21	0,00	0,00	0,00	0,00	0,00	0,00	0,00	0,00	-32767,00	-32767,00	-32767,00
08:02:47	0,00	-32767,00	24,01	23,74	23,90	0,00	-32766,00	-32766,00	-32766,00	-32767,00	-32766,00	-32766,00	-32766,00	-32767,00	-32764,00	0,00	0,00	0,00	753,00	39,00	39,00	0,00	12,00	37,00	2,70	-32767,00	336,00	346,00	-32767,00	4,15	-32767,00	-32767,00	-32767,00	-32767,00	-32767,00	-32767,00	-32767,00	88,21	0,00	0,00	0,00	0,00	0,00	0,00	0,00	0,00	-32767,00	-32767,00	-32767,00
08:03:47	0,00	-32767,00	28,20	27,98	28,08	0,00	-32766,00	-32766,00	-32766,00	-32767,00	-32766,00	-32766,00	-32766,00	-32767,00	-32764,00	0,00	0,00	0,00	753,00	39,00	39,00	0,00	12,00	37,00	2,70	-32767,00	334,00	343,00	-32767,00	4,13	-32767,00	-32767,00	-32767,00	-32767,00	-32767,00	-32767,00	-32767,00	88,21	0,00	0,00	0,00	0,00	0,00	0,00	0,00	0,00	-32767,00	-32767,00	-32767,00
08:04:47	0,00	-32767,00	31,34	31,15	31,24	0,00	-32766,00	-32766,00	-32766,00	-32767,00	-32766,00	-32766,00	-32766,00	-32767,00	-32764,00	0,00	0,00	0,00	753,00	39,00	39,00	0,00	12,00	37,00	2,70	-32767,00	335,00	345,00	-32767,00	4,13	-32767,00	-32767,00	-32767,00	-32767,00	-32767,00	-32767,00	-32767,00	88,21	0,00	0,00	0,00	0,00	0,00	0,00	0,00	0,00	-32767,00	-32767,00	-32767,00
08:05:47	0,00	-32767,00	30,85	30,63	30,73	0,00	-32766,00	-32766,00	-32766,00	-32767,00	-32766,00	-32766,00	-32766,00	-32767,00	-32764,00	0,00	0,00	0,00	753,00	39,00	39,00	0,00	12,00	37,00	2,70	-32767,00	324,00	334,00	-32767,00	4,09	-32767,00	-32767,00	-32767,00	-32767,00	-32767,00	-32767,00	-32767,00	88,21	0,00	0,00	0,00	0,00	0,00	0,00	0,00	0,00	-32767,00	-32767,00	-32767,00
08:06:47	0,00	-32767,00	27,38	27,16	27,28	0,00	-32766,00	-32766,00	-32766,00	-32767,00	-32766,00	-32766,00	-32766,00	-32767,00	-32764,00	0,00	0,00	0,00	753,00	39,00	39,00	0,00	12,00	37,00	2,70	-32767,00	326,00	334,00	-32767,00	4,00	-32767,00	-32767,00	-32767,00	-32767,00	-32767,00	-32767,00	-32767,00	88,21	0,00	0,00	0,00	0,00	0,00	0,00	0,00	0,00	-32767,00	-32767,00	-32767,00
08:07:47	0,00	-32767,00	23,24	23,03	23,13	0,00	-32766,00	-32766,00	-32766,00	-32767,00	-32766,00	-32766,00	-32766,00	-32767,00	-32764,00	0,00	0,00	0,00	753,00	39,00	39,00	0,00	12,00	37,00	2,70	-32767,00	325,00	335,00	-32767,00	4,00	-32767,00	-32767,00	-32767,00	-32767,00	-32767,00	-32767,00	-32767,00	88,21	0,00	0,00	0,00	0,00	0,00	0,00	0,00	0,00	-32767,00	-32767,00	-32767,00
08:08:47	0,00	-32767,00	18,73	18,53	18,63	0,00	-32766,00	-32766,00	-32766,00	-32767,00	-32766,00	-32766,00	-32766,00	-32767,00	-32764,00	0,00	0,00	0,00	753,00	39,00	39,00	0,00	12,00	37,00	2,70	-32767,00	324,00	332,00	-32767,00	4,00	-32767,00	-32767,00	-32767,00	-32767,00	-32767,00	-32767,00	-32767,00	88,21	0,00	0,00	0,00	0,00	0,00	0,00	0,00	0,00	-32767,00	-32767,00	-32767,00
08:09:47	0,00	-32767,00	18,32	18,11	18,20	0,00	-32766,00	-32766,00	-32766,00	-32767,00	-32766,00	-32766,00	-32766,00	-32767,00	-32764,00	0,00	0,00	0,00	753,00	39,00	39,00	0,00	12,00	37,00	2,70	-32767,00	325,00	333,00	-32767,00	4,00	-32767,00	-32767,00	-32767,00	-32767,00	-32767,00	-32767,00	-32767,00	88,21	0,00	0,00	0,00	0,00	0,00	0,00	0,00	0,00	-32767,00	-32767,00	-32767,00
08:10:47	0,00	-32767,00	53,83	42,10	46,74	0,00	-32766,00	-32766,00	-32766,00	-32767,00	-32766,00	-32766,00	-32766,00	-32767,00	-32764,00	0,00	0,00	0,00	753,00	39,00	39,00	0,00	12,00	37,00	2,70	-32767,00	325,00	333,00	-32767,00	4,00	-32767,00	-32767,00	-32767,00	-32767,00	-32767,00	-32767,00	-32767,00	88,21	0,00	0,00	0,00	0,00	0,00	0,00	0,00	0,00	-32767,00	-32767,00	-32767,00
08:11:47	0,00	-32767,00	93,13	92,75	92,89	0,00	-32766,00	-32766,00	-32766,00	-32767,00	-32766,00	-32766,00	-32766,00	-32767,00	-32764,00	0,00	0,00	0,00	753,00	39,00	39,00	0,00	12,00	37,00	2,70	-32767,00	324,00	333,00	-32767,00	4,00	-32767,00	-32767,00	-32767,00	-32767,00	-32767,00	-32767,00	-32767,00	88,21	0,00	0,00	0,00	0,00	0,00	0,00	0,00	0,00	-32767,00	-32767,00	-32767,00
08:12:47	0,00	-32767,00	87,93	87,73	87,83	0,00	-32766,00	-32766,00	-32766,00	-32767,00	-32766,00	-32766,00	-32766,00	-32767,00	-32764,00	0,00	0,00	0,00	753,00	39,00	39,00	0,00	12,00	37,00	2,70	-32767,00	325,00	335,00	-32767,00	4,00	-32767,00	-32767,00	-32767,00	-32767,00	-32767,00	-32767,00	-32767,00	88,21	0,00	0,00	0,00	0,00	0,00	0,00	0,00	0,00	-32767,00	-32767,00	-32767,00
08:13:47	64,00	-32767,00	82,71	53,41	57,90	0,00	-32766,00	-32766,00	-32766,00	-32767,00	-32766,00	-32766,00	-32766,00	-32767,00	-32764,00	4,30	0,00	11,00	753,00	33,00	38,00	0,00	12,00	19,00	3,10	-32767,00	434,00	472,00	-32767,00	5,91	-32767,00	-32767,00	-32767,00	-32767,00	-32767,00	-32767,00	-32767,00	88,21	0,00	0,00	0,00	0,00	0,00	0,00	0,00	0,00	-32767,00	-32767,00	-32767,00
08:14:47	52,00	-32767,00	49,77	49,58	49,67	0,00	-32766,00	-32766,00	-32766,00	-32767,00	-32766,00	-32766,00	-32766,00	-32767,00	-32764,00	4,40	0,00	12,00	753,00	34,00	39,00	0,00	12,00	17,00	2,60	-32767,00	415,00	436,00	-32767,00	5,47	-32767,00	-32767,00	-32767,00	-32767,00	-32767,00	-32767,00	-32767,00	88,21	0,00	0,00	0,00	0,00	0,00	0,00	0,00	0,00	-32767,00	-32767,00	-32767,00
08:15:47	53,00	-32767,00	50,92	50,71	50,81	0,00	-32766,00	-32766,00	-32766,00	-32767,00	-32766,00	-32766,00	-32766,00	-32767,00	-32764,00	4,50	0,00	12,00	753,00	32,00	37,00	0,00	12,00	18,00	3,60	-32767,00	400,00	513,00	-32767,00	5,23	-32767,00	-32767,00	-32767,00	-32767,00	-32767,00	-32767,00	-32767,00	88,21	0,00	0,00	0,00	0,00	0,00	0,00	0,00	0,00	-32767,00	-32767,00	-32767,00
08:16:47	57,00	-32767,00	51,04	50,86	50,95	0,00	-32766,00	-32766,00	-32766,00	-32767,00	-32766,00	-32766,00	-32766,00	-32767,00	-32764,00	4,50	0,00	12,00	753,00	31,00	36,00	0,00	12,00	18,00	2,60	-32767,00	393,00	422,00	-32767,00	5,27	-32767,00	-32767,00	-32767,00	-32767,00	-32767,00	-32767,00	-32767,00	88,21	0,00	0,00	0,00	0,00	0,00	0,00	0,00	0,00	-32767,00	-32767,00	-32767,00
08:17:47	57,00	-32767,00	51,42	51,23	51,33	0,00	-32766,00	-32766,00	-32766,00	-32766,00	-32766,00	-32766,00	-32766,00	-32767,00	-32764,00	4,70	0,00	12,00	753,00	31,00	36,00	0,00	12,00	18,00	3,10	-32767,00	395,00	428,00	-32767,00	5,14	-32767,00	-32767,00	-32767,00	-32767,00	-32767,00	-32767,00	-32767,00	88,21	0,00	0,00	0,00	0,00	0,00	0,00	0,00	0,00	-32767,00	-32767,00	-32767,00
08:18:47	59,00	-32767,00	53,17	52,95	53,05	0,00	-32766,00	-32766,00	-32766,00	-32767,00	-32766,00	-32766,00	-32766,00	-32767,00	-32764,00	4,70	0,00	12,00	753,00	29,00	34,00	0,00	12,00	18,00	2,30	-32767,00	398,00	442,00	-32767,00	5,32	-32767,00	-32767,00	-32767,00	-32767,00	-32767,00	-32767,00	-32767,00	88,21	0,00	0,00	0,00	0,00	0,00	0,00	0,00	0,00	-32767,00	-32767,00	-32767,00
08:19:47	60,00	-32767,00	54,82	54,64	54,72	0,00	-32766,00	-32766,00	-32766,00	-32767,00	-32766,00	-32766,00	-32766,00	-32767,00	-32764,00	4,80	0,00	12,00	753,00	27,00	33,00	0,00	12,00	18,00	2,40	-32767,00	400,00	439,00	-32767,00	5,28	-32767,00	-32767,00	-32767,00	-32767,00	-32767,00	-32767,00	-32767,00	88,21	0,00	0,00	0,00	0,00	0,00	0,00	0,00	0,00	-32767,00	-32767,00	-32767,00
08:20:47	60,00	-32767,00	55,02	54,82	54,91	0,00	-32766,00	-32766,00	-32766,00	-32767,00	-32766,00	-32766,00	-32766,00	-32767,00	-32764,00	4,80	0,00	12,00	753,00	26,00	32,00	0,00	12,00	18,00	2,60	-32767,00	402,00	442,00	-32767,00	5,29	-32767,00	-32767,00	-32767,00	-32767,00	-32767,00	-32767,00	-32767,00	88,21	0,00	0,00	0,00	0,00	0,00	0,00	0,00	0,00	-32767,00	-32767,00	-32767,00
08:21:47	60,00	-32767,00	54,67	54,49	54,58	0,00	-32766,00	-32766,00	-32766,00	-32767,00	-32766,00	-32766,00	-32766,00	-32767,00	-32764,00	4,80	0,00	12,00	753,00	25,00	31,00	0,00	12,00	19,00	2,20	-32767,00	401,00	439,00	-32767,00	5,28	-32767,00	-32767,00	-32767,00	-32767,00	-32767,00	-32767,00	-32767,00	88,21	0,00	0,00	0,00	0,00	0,00	0,00	0,00	0,00	-32767,00	-32767,00	-32767,00
08:22:47	61,00	-32767,00	57,28	57,08	57,18	0,00	-32766,00	-32766,00	-32766,00	-32767,00	-32766,00	-32766,00	-32766,00	-32767,00	-32764,00	4,80	0,00	12,00	753,00	24,00	30,00	0,00	12,00	18,00	2,40	-32767,00	396,00	433,00	-32767,00	5,33	-32767,00	-32767,00	-32767,00	-32767,00	-32767,00	-32767,00	-32767,00	88,21	0,00	0,00	0,00	0,00	0,00	0,00	0,00	0,00	-32767,00	-32767,00	-32767,00
08:23:47	61,00	-32767,00	57,23	56,98	57,10	0,00	-32766,00	-32766,00	-32766,00	-32767,00	-32766,00	-32766,00	-32766,00	-32767,00	-32764,00	4,90	0,00	12,00	753,00	23,00	29,00	0,00	12,00	18,00	2,20	-32767,00	395,00	440,00	-32767,00	5,30	-32767,00	-32767,00	-32767,00	-32767,00	-32767,00	-32767,00	-32767,00	88,21	0,00	0,00	0,00	0,00	0,00	0,00	0,00	0,00	-32767,00	-32767,00	-32767,00
08:24:47	61,00	-32767,00	56,78	56,58	56,69	0,00	-32766,00	-32766,00	-32766,00	-32767,00	-32766,00	-32766,00	-32766,00	-32767,00	-32764,00	4,80	0,00	12,00	753,00	23,00	29,00	0,00	12,00	18,00	2,70	-32767,00	386,00	445,00	-32767,00	5,30	-32767,00	-32767,00	-32767,00	-32767,00	-32767,00	-32767,00	-32767,00	88,21	0,00	0,00	0,00	0,00	0,00	0,00	0,00	0,00	-32767,00	-32767,00	-32767,00
08:25:47	61,00	-32767,00	55,96	54,96	55,48	0,00	-32766,00	-32766,00	-32766,00	-32767,00	-32766,00	-32766,00	-32766,00	-32767,00	-32764,00	4,90	0,00	12,00	753,00	22,00	28,00	0,00	12,00	18,00	2,50	-32767,00	392,00	435,00	-32767,00	5,34	-32767,00	-32767,00	-32767,00	-32767,00	-32767,00	-32767,00	-32767,00	88,21	0,00	0,00	0,00	0,00	0,00	0,00	0,00	0,00	-32767,00	-32767,00	-32767,00
08:26:47	61,00	-32767,00	55,60	54,70	55,18	0,00	-32766,00	-32766,00	-32766,00	-32767,00	-32766,00	-32766,00	-32766,00	-32767,00	-32764,00	4,90	0,00	12,00	753,00	21,00	27,00	0,00	12,00	19,00	2,80	-32767,00	399,00	438,00	-32767,00	5,28	-32767,00	-32767,00	-32767,00	-32767,00	-32767,00	-32767,00	-32767,00	88,21	0,00	0,00	0,00	0,00	0,00	0,00	0,00	0,00	-32767,00	-32767,00	-32767,00
08:27:47	62,00	-32767,00	54,82	54,55	54,67	0,00	-32766,00	-32766,00	-32766,00	-32767,00	-32766,00	-32766,00	-32766,00	-32767,00	-32764,00	4,90	0,00	12,00	753,00	21,00	27,00	0,00	12,00	19,00	1,80	-32767,00	400,00	428,00	-32767,00	5,29	-32767,00	-32767,00	-32767,00	-32767,00	-32767,00	-32767,00	-32767,00	88,21	0,00	0,00	0,00	0,00	0,00	0,00	0,00	0,00	-32767,00	-32767,00	-32767,00
08:28:47	62,00	-32767,00	53,31	53,11	53,21	0,00	-32766,00	-32766,00	-32766,00	-32767,00	-32766,00	-32766,00	-32766,00	-32767,00	-32764,00	4,90	0,00	12,00	753,00	20,00	27,00	0,00	12,00	19,00	1,90	-32767,00	395,00	447,00	-32767,00	5,27	-32767,00	-32767,00	-32767,00	-32767,00	-32767,00	-32767,00	-32767,00	88,21	0,00	0,00	0,00	0,00	0,00	0,00	0,00	0,00	-32767,00	-32767,00	-32767,00
08:29:47	62,00	-32767,00	53,27	53,02	53,17	0,00	-32766,00	-32766,00	-32766,00	-32767,00	-32766,00	-32766,00	-32766,00	-32767,00	-32764,00	4,90	0,00	12,00	753,00	20,00	26,00	0,00	12,00	18,00	2,30	-32767,00	404,00	399,00	-32767,00	5,33	-32767,00	-32767,00	-32767,00	-32767,00	-32767,00	-32767,00	-32767,00	88,21	0,00	0,00	0,00	0,00	0,00	0,00	0,00	0,00	-32767,00	-32767,00	-32767,00
08:30:47	62,00	-32767,00	53,27	52,81	53,05	0,00	-32766,00	-32766,00	-32766,00	-32767,00	-32766,00	-32766,00	-32766,00	-32767,00	-32764,00	4,90	0,00	12,00	753,00	20,00	26,00	0,00	12,00	19,00	2,80	-32767,00	404,00	449,00	-32767,00	5,19	-32767,00	-32767,00	-32767,00	-32767,00	-32767,00	-32767,00	-32767,00	88,21	0,00	0,00	0,00	0,00	0,00	0,00	0,00	0,00	-32767,00	-32767,00	-32767,00
08:31:47	63,00	-32767,00	53,22	53,02	53,12	0,00	-32766,00	-32766,00	-32766,00	-32767,00	-32766,00	-32766,00	-32766,00	-32767,00	-32764,00	5,00	0,00	12,00	753,00	20,00	26,00	0,00	12,00	19,00	2,30	-32767,00	406,00	445,00	-32767,00	5,32	-32767,00	-32767,00	-32767,00	-32767,00	-32767,00	-32767,00	-32767,00	88,21	0,00	0,00	0,00	0,00	0,00	0,00	0,00	0,00	-32767,00	-32767,00	-32767,00
08:32:47	63,00	-32767,00	52,75	52,55	52,64	0,00	-32766,00	-32766,00	-32766,00	-32767,00	-32766,00	-32766,00	-32766,00	-32767,00	-32764,00	4,90	0,00	12,00	753,00	19,00	26,00	0,00	12,00	19,00	2,80	-32767,00	406,00	464,00	-32767,00	5,33	-32767,00	-32767,00	-32767,00	-32767,00	-32767,00	-32767,00	-32767,00	88,21	0,00	0,00	0,00	0,00	0,00	0,00	0,00	0,00	-32767,00	-32767,00	-32767,00
08:33:47	63,00	-32767,00	52,60	52,42	52,51	0,00	-32766,00	-32766,00	-32766,00	-32767,00	-32766,00	-32766,00	-32766,00	-32767,00	-32764,00	4,90	0,00	12,00	753,00	19,00	26,00	0,00	12,00	18,00	2,60	-32767,00	401,00	446,00	-32767,00	5,35	-32767,00	-32767,00	-32767,00	-32767,00	-32767,00	-32767,00	-32767,00	88,21	0,00	0,00	0,00	0,00	0,00	0,00	0,00	0,00	-32767,00	-32767,00	-32767,00
08:34:47	63,00	-32767,00	52,72	52,51	52,61	0,00	-32766,00	-32766,00	-32766,00	-32766,00	-32766,00	-32766,00	-32766,00	-32767,00	-32764,00	5,00	0,00	12,00	753,00	19,00	25,00	0,00	12,00	18,00	2,60	-32767,00	402,00	447,00	-32767,00	5,32	-32767,00	-32767,00	-32767,00	-32767,00	-32767,00	-32767,00	-32767,00	88,21	0,00	0,00	0,00	0,00	0,00	0,00	0,00	0,00	-32767,00	-32767,00	-32767,00
08:35:47	63,00	-32767,00	52,64	52,45	52,54	0,00	-32766,00	-32766,00	-32766,00	-32767,00	-32766,00	-32766,00	-32766,00	-32767,00	-32764,00	5,00	0,00	12,00	753,00	19,00	25,00	0,00	12,00	18,00	2,30	-32767,00	402,00	442,00	-32767,00	5,31	-32767,00	-32767,00	-32767,00	-32767,00	-32767,00	-32767,00	-32767,00	88,21	0,00	0,00	0,00	0,00	0,00	0,00	0,00	0,00	-32767,00	-32767,00	-32767,00
08:36:47	63,00	-32767,00	52,76	52,51	52,64	0,00	-32766,00	-32766,00	-32766,00	-32767,00	-32766,00	-32766,00	-32766,00	-32767,00	-32764,00	5,00	0,00	12,00	753,00	18,00	25,00	0,00	12,00	18,00	2,30	-32767,00	401,00	440,00	-32767,00	5,31	-32767,00	-32767,00	-32767,00	-32767,00	-32767,00	-32767,00	-32767,00	88,21	0,00	0,00	0,00	0,00	0,00	0,00	0,00	0,00	-32767,00	-32767,00	-32767,00
08:37:47	63,00	-32767,00	52,51	52,33	52,42	0,00	-32766,00	-32766,00	-32766,00	-32767,00	-32766,00	-32766,00	-32766,00	-32767,00	-32764,00	5,00	0,00	12,00	753,00	18,00	25,00	0,00	12,00	18,00	2,50	-32767,00	398,00	442,00	-32767,00	5,30	-32767,00	-32767,00	-32767,00	-32767,00	-32767,00	-32767,00	-32767,00	88,21	0,00	0,00	0,00	0,00	0,00	0,00	0,00	0,00	-32767,00	-32767,00	-32767,00
08:38:47	63,00	-32767,00	52,73	52,52	52,62	0,00	-32766,00	-32766,00	-32766,00	-32767,00	-32766,00	-32766,00	-32766,00	-32767,00	-32764,00	5,00	0,00	12,00	753,00	18,00	25,00	0,00	12,00	19,00	2,60	-32767,00	399,00	442,00	-32767,00	5,28	-32767,00	-32767,00	-32767,00	-32767,00	-32767,00	-32767,00	-32767,00	88,21	0,00	0,00	0,00	0,00	0,00	0,00	0,00	0,00	-32767,00	-32767,00	-32767,00
08:39:47	63,00	-32767,00	52,60	52,38	52,49	0,00	-32766,00	-32766,00	-32766,00	-32767,00	-32766,00	-32766,00	-32766,00	-32767,00	-32764,00	5,00	0,00	12,00	753,00	18,00	25,00	0,00	12,00	19,00	2,30	-32767,00	398,00	438,00	-32767,00	5,30	-32767,00	-32767,00	-32767,00	-32767,00	-32767,00	-32767,00	-32767,00	88,21	0,00	0,00	0,00	0,00	0,00	0,00	0,00	0,00	-32767,00	-32767,00	-32767,00
08:40:47	63,00	-32767,00	52,64	52,45	52,53	0,00	-32766,00	-32766,00	-32766,00	-32767,00	-32766,00	-32766,00	-32766,00	-32767,00	-32764,00	5,00	0,00	12,00	753,00	18,00	25,00	0,00	12,00	19,00	2,60	-32767,00	401,00	444,00	-32767,00	5,30	-32767,00	-32767,00	-32767,00	-32767,00	-32767,00	-32767,00	-32767,00	88,21	0,00	0,00	0,00	0,00	0,00	0,00	0,00	0,00	-32767,00	-32767,00	-32767,00
08:41:47	63,00	-32767,00	52,89	52,69	52,78	0,00	-32766,00	-32766,00	-32766,00	-32767,00	-32766,00	-32766,00	-32766,00	-32767,00	-32764,00	5,10	0,00	12,00	753,00	18,00	25,00	0,00	12,00	19,00	2,40	-32767,00	397,00	438,00	-32767,00	5,29	-32767,00	-32767,00	-32767,00	-32767,00	-32767,00	-32767,00	-32767,00	88,21	0,00	0,00	0,00	0,00	0,00	0,00	0,00	0,00	-32767,00	-32767,00	-32767,00
08:42:47	63,00	-32767,00	54,23	54,01	54,11	0,00	-32766,00	-32766,00	-32766,00	-32767,00	-32766,00	-32766,00	-32766,00	-32767,00	-32764,00	5,00	0,00	12,00	753,00	18,00	25,00	0,00	12,00	19,00	2,50	-32767,00	402,00	446,00	-32767,00	5,32	-32767,00	-32767,00	-32767,00	-32767,00	-32767,00	-32767,00	-32767,00	88,21	0,00	0,00	0,00	0,00	0,00	0,00	0,00	0,00	-32767,00	-32767,00	-32767,00
08:43:47	63,00	-32767,00	55,94	55,72	55,81	0,00	-32766,00	-32766,00	-32766,00	-32767,00	-32766,00	-32766,00	-32766,00	-32767,00	-32764,00	5,00	0,00	12,00	754,00	18,00	25,00	0,00	12,00	19,00	2,30	-32767,00	410,00	423,00	-32767,00	5,31	-32767,00	-32767,00	-32767,00	-32767,00	-32767,00	-32767,00	-32767,00	88,21	0,00	0,00	0,00	0,00	0,00	0,00	0,00	0,00	-32767,00	-32767,00	-32767,00
08:44:47	64,00	-32767,00	58,09	57,92	57,99	0,00	-32766,00	-32766,00	-32766,00	-32767,00	-32766,00	-32766,00	-32766,00	-32767,00	-32764,00	5,10	0,00	12,00	754,00	17,00	24,00	0,00	12,00	19,00	2,90	-32767,00	398,00	453,00	-32767,00	5,33	-32767,00	-32767,00	-32767,00	-32767,00	-32767,00	-32767,00	-32767,00	88,21	0,00	0,00	0,00	0,00	0,00	0,00	0,00	0,00	-32767,00	-32767,00	-32767,00
08:45:47	66,00	-32767,00	58,46	58,29	58,37	0,00	-32766,00	-32766,00	-32766,00	-32767,00	-32766,00	-32766,00	-32766,00	-32767,00	-32764,00	5,00	0,00	12,00	754,00	17,00	24,00	0,00	12,00	19,00	2,40	-32767,00	371,00	431,00	-32767,00	5,42	-32767,00	-32767,00	-32767,00	-32767,00	-32767,00	-32767,00	-32767,00	88,21	0,00	0,00	0,00	0,00	0,00	0,00	0,00	0,00	-32767,00	-32767,00	-32767,00
08:46:47	67,00	-32767,00	56,75	56,51	56,63	0,00	-32766,00	-32766,00	-32766,00	-32767,00	-32766,00	-32766,00	-32766,00	-32767,00	-32764,00	5,20	0,00	12,00	754,00	17,00	24,00	0,00	12,00	20,00	1,80	-32767,00	416,00	431,00	-32767,00	5,26	-32767,00	-32767,00	-32767,00	-32767,00	-32767,00	-32767,00	-32767,00	88,21	0,00	0,00	0,00	0,00	0,00	0,00	0,00	0,00	-32767,00	-32767,00	-32767,00
08:47:47	67,00	-32767,00	56,06	55,81	55,93	0,00	-32766,00	-32766,00	-32766,00	-32767,00	-32766,00	-32766,00	-32766,00	-32767,00	-32764,00	5,20	0,00	12,00	754,00	17,00	24,00	0,00	12,00	19,00	2,60	-32767,00	398,00	440,00	-32767,00	5,27	-32767,00	-32767,00	-32767,00	-32767,00	-32767,00	-32767,00	-32767,00	88,21	0,00	0,00	0,00	0,00	0,00	0,00	0,00	0,00	-32767,00	-32767,00	-32767,00
08:48:47	67,00	-32767,00	55,36	55,13	55,24	0,00	-32766,00	-32766,00	-32766,00	-32767,00	-32766,00	-32766,00	-32766,00	-32767,00	-32764,00	5,20	0,00	12,00	754,00	17,00	24,00	0,00	12,00	19,00	2,50	-32767,00	394,00	436,00	-32767,00	5,32	-32767,00	-32767,00	-32767,00	-32767,00	-32767,00	-32767,00	-32767,00	88,21	0,00	0,00	0,00	0,00	0,00	0,00	0,00	0,00	-32767,00	-32767,00	-32767,00
08:49:47	67,00	-32767,00	60,01	59,79	59,89	0,00	-32766,00	-32766,00	-32766,00	-32767,00	-32766,00	-32766,00	-32766,00	-32767,00	-32764,00	5,10	0,00	12,00	754,00	17,00	24,00	0,00	12,00	19,00	2,30	-32767,00	423,00	436,00	-32767,00	5,31	-32767,00	-32767,00	-32767,00	-32767,00	-32767,00	-32767,00	-32767,00	88,21	0,00	0,00	0,00	0,00	0,00	0,00	0,00	0,00	-32767,00	-32767,00	-32767,00
08:50:47	67,00	-32767,00	60,01	59,53	59,72	0,00	-32766,00	-32766,00	-32766,00	-32767,00	-32766,00	-32766,00	-32766,00	-32767,00	-32764,00	4,90	0,00	12,00	754,00	17,00	24,00	0,00	12,00	20,00	3,10	-32767,00	414,00	533,00	-32767,00	5,40	-32767,00	-32767,00	-32767,00	-32767,00	-32767,00	-32767,00	-32767,00	88,21	0,00	0,00	0,00	0,00	0,00	0,00	0,00	0,00	-32767,00	-32767,00	-32767,00
08:51:47	68,00	-32767,00	59,59	59,23	59,40	0,00	-32766,00	-32766,00	-32766,00	-32766,00	-32766,00	-32766,00	-32766,00	-32767,00	-32764,00	5,10	0,00	12,00	754,00	17,00	24,00	0,00	12,00	22,00	2,20	-32767,00	399,00	444,00	-32767,00	5,32	-32767,00	-32767,00	-32767,00	-32767,00	-32767,00	-32767,00	-32767,00	88,21	0,00	0,00	0,00	0,00	0,00	0,00	0,00	0,00	-32767,00	-32767,00	-32767,00
08:52:47	68,00	-32767,00	59,37	58,92	59,16	0,00	-32766,00	-32766,00	-32766,00	-32767,00	-32766,00	-32766,00	-32766,00	-32767,00	-32764,00	5,10	0,00	12,00	754,00	16,00	24,00	0,00	12,00	22,00	2,40	-32767,00	402,00	444,00	-32767,00	5,33	-32767,00	-32767,00	-32767,00	-32767,00	-32767,00	-32767,00	-32767,00	88,21	0,00	0,00	0,00	0,00	0,00	0,00	0,00	0,00	-32767,00	-32767,00	-32767,00
08:53:47	68,00	-32767,00	59,45	59,05	59,27	0,00	-32766,00	-32766,00	-32766,00	-32767,00	-32766,00	-32766,00	-32766,00	-32767,00	-32764,00	5,10	0,00	12,00	754,00	16,00	24,00	0,00	12,00	21,00	2,40	-32767,00	398,00	441,00	-32767,00	5,32	-32767,00	-32767,00	-32767,00	-32767,00	-32767,00	-32767,00	-32767,00	88,21	0,00	0,00	0,00	0,00	0,00	0,00	0,00	0,00	-32767,00	-32767,00	-32767,00
08:54:47	68,00	-32767,00	58,73	58,30	58,49	0,00	-32766,00	-32766,00	-32766,00	-32767,00	-32766,00	-32766,00	-32766,00	-32767,00	-32764,00	5,20	0,00	12,00	754,00	16,00	23,00	0,00	12,00	20,00	2,40	-32767,00	416,00	444,00	-32767,00	5,33	-32767,00	-32767,00	-32767,00	-32767,00	-32767,00	-32767,00	-32767,00	88,21	0,00	0,00	0,00	0,00	0,00	0,00	0,00	0,00	-32767,00	-32767,00	-32767,00
08:55:47	67,00	-32767,00	58,67	58,33	58,49	0,00	-32766,00	-32766,00	-32766,00	-32767,00	-32766,00	-32766,00	-32766,00	-32767,00	-32764,00	5,10	0,00	12,00	754,00	17,00	24,00	0,00	12,00	20,00	2,60	-32767,00	400,00	441,00	-32767,00	5,25	-32767,00	-32767,00	-32767,00	-32767,00	-32767,00	-32767,00	-32767,00	88,21	0,00	0,00	0,00	0,00	0,00	0,00	0,00	0,00	-32767,00	-32767,00	-32767,00
08:56:47	67,00	-32767,00	59,22	58,62	58,90	0,00	-32766,00	-32766,00	-32766,00	-32767,00	-32766,00	-32766,00	-32766,00	-32767,00	-32764,00	5,10	0,00	12,00	754,00	17,00	24,00	0,00	12,00	20,00	2,30	-32767,00	401,00	439,00	-32767,00	5,26	-32767,00	-32767,00	-32767,00	-32767,00	-32767,00	-32767,00	-32767,00	88,21	0,00	0,00	0,00	0,00	0,00	0,00	0,00	0,00	-32767,00	-32767,00	-32767,00
08:57:47	67,00	-32767,00	58,12	57,84	57,98	0,00	-32766,00	-32766,00	-32766,00	-32767,00	-32766,00	-32766,00	-32766,00	-32767,00	-32764,00	5,10	0,00	12,00	754,00	17,00	24,00	0,00	12,00	20,00	2,30	-32767,00	402,00	438,00	-32767,00	5,26	-32767,00	-32767,00	-32767,00	-32767,00	-32767,00	-32767,00	-32767,00	88,21	0,00	0,00	0,00	0,00	0,00	0,00	0,00	0,00	-32767,00	-32767,00	-32767,00
08:58:47	67,00	-32767,00	57,84	57,56	57,70	0,00	-32766,00	-32766,00	-32766,00	-32767,00	-32766,00	-32766,00	-32766,00	-32767,00	-32764,00	5,10	0,00	12,00	754,00	17,00	24,00	0,00	12,00	20,00	2,30	-32767,00	400,00	438,00	-32767,00	5,26	-32767,00	-32767,00	-32767,00	-32767,00	-32767,00	-32767,00	-32767,00	88,21	0,00	0,00	0,00	0,00	0,00	0,00	0,00	0,00	-32767,00	-32767,00	-32767,00
08:59:47	67,00	-32767,00	58,00	57,71	57,84	0,00	-32766,00	-32766,00	-32766,00	-32767,00	-32766,00	-32766,00	-32766,00	-32767,00	-32764,00	5,10	0,00	12,00	754,00	17,00	24,00	0,00	12,00	20,00	2,50	-32767,00	400,00	438,00	-32767,00	5,26	-32767,00	-32767,00	-32767,00	-32767,00	-32767,00	-32767,00	-32767,00	88,21	0,00	0,00	0,00	0,00	0,00	0,00	0,00	0,00	-32767,00	-32767,00	-32767,00
09:00:47	67,00	-32767,00	123,62	24,68	68,06	222,00	-32766,00	-32766,00	-32766,00	-32767,00	-32766,00	-32766,00	-32766,00	-32767,00	-32764,00	5,10	0,00	12,00	754,00	17,00	24,00	0,00	12,00	20,00	2,60	-32767,00	399,00	441,00	-32767,00	5,26	-32767,00	-32767,00	-32767,00	-32767,00	-32767,00	-32767,00	-32767,00	88,21	0,00	0,00	0,00	0,00	0,00	0,00	0,00	0,00	-32767,00	-32767,00	-32767,00
09:01:47	66,00	-32767,00	49,25	48,95	49,09	0,00	-32766,00	-32766,00	-32766,00	-32767,00	-32766,00	-32766,00	-32766,00	-32767,00	-32764,00	5,10	0,00	12,00	754,00	17,00	24,00	0,00	12,00	19,00	2,60	-32767,00	397,00	435,00	-32767,00	5,29	-32767,00	-32767,00	-32767,00	-32767,00	-32767,00	-32767,00	-32767,00	88,21	0,00	0,00	0,00	0,00	0,00	0,00	0,00	0,00	-32767,00	-32767,00	-32767,00
09:02:47	66,00	-32767,00	48,87	48,61	48,75	0,00	-32766,00	-32766,00	-32766,00	-32767,00	-32766,00	-32766,00	-32766,00	-32767,00	-32764,00	5,10	0,00	12,00	754,00	17,00	24,00	0,00	12,00	20,00	2,50	-32767,00	390,00	433,00	-32767,00	5,30	-32767,00	-32767,00	-32767,00	-32767,00	-32767,00	-32767,00	-32767,00	88,21	0,00	0,00	0,00	0,00	0,00	0,00	0,00	0,00	-32767,00	-32767,00	-32767,00
09:03:47	67,00	-32767,00	48,65	48,39	48,51	0,00	-32766,00	-32766,00	-32766,00	-32767,00	-32766,00	-32766,00	-32766,00	-32767,00	-32764,00	5,10	0,00	12,00	754,00	16,00	24,00	0,00	12,00	20,00	3,00	-32767,00	441,00	466,00	-32767,00	5,42	-32767,00	-32767,00	-32767,00	-32767,00	-32767,00	-32767,00	-32767,00	88,21	0,00	0,00	0,00	0,00	0,00	0,00	0,00	0,00	-32767,00	-32767,00	-32767,00
09:04:47	67,00	-32767,00	48,68	48,41	48,54	0,00	-32766,00	-32766,00	-32766,00	-32767,00	-32766,00	-32766,00	-32766,00	-32767,00	-32764,00	5,20	0,00	12,00	754,00	16,00	23,00	0,00	12,00	19,00	2,50	-32767,00	404,00	426,00	-32767,00	5,31	-32767,00	-32767,00	-32767,00	-32767,00	-32767,00	-32767,00	-32767,00	88,21	0,00	0,00	0,00	0,00	0,00	0,00	0,00	0,00	-32767,00	-32767,00	-32767,00
09:05:47	66,00	-32767,00	48,72	48,47	48,60	0,00	-32766,00	-32766,00	-32766,00	-32767,00	-32766,00	-32766,00	-32766,00	-32767,00	-32764,00	5,20	0,00	12,00	754,00	16,00	24,00	0,00	12,00	19,00	2,60	-32767,00	399,00	438,00	-32767,00	5,20	-32767,00	-32767,00	-32767,00	-32767,00	-32767,00	-32767,00	-32767,00	88,21	0,00	0,00	0,00	0,00	0,00	0,00	0,00	0,00	-32767,00	-32767,00	-32767,00
09:06:47	66,00	-32767,00	48,71	48,45	48,57	0,00	-32766,00	-32766,00	-32766,00	-32767,00	-32766,00	-32766,00	-32766,00	-32767,00	-32764,00	5,20	0,00	12,00	754,00	16,00	24,00	0,00	12,00	19,00	2,60	-32767,00	400,00	442,00	-32767,00	5,25	-32767,00	-32767,00	-32767,00	-32767,00	-32767,00	-32767,00	-32767,00	88,21	0,00	0,00	0,00	0,00	0,00	0,00	0,00	0,00	-32767,00	-32767,00	-32767,00
09:07:47	66,00	-32767,00	48,94	48,67	48,81	0,00	-32766,00	-32766,00	-32766,00	-32767,00	-32766,00	-32766,00	-32766,00	-32767,00	-32764,00	5,10	0,00	12,00	754,00	16,00	23,00	0,00	12,00	19,00	2,60	-32767,00	402,00	438,00	-32767,00	5,27	-32767,00	-32767,00	-32767,00	-32767,00	-32767,00	-32767,00	-32767,00	88,21	0,00	0,00	0,00	0,00	0,00	0,00	0,00	0,00	-32767,00	-32767,00	-32767,00
09:08:47	65,00	-32767,00	48,81	48,56	48,68	0,00	-32766,00	-32766,00	-32766,00	-32767,00	-32766,00	-32766,00	-32766,00	-32767,00	-32764,00	5,00	0,00	12,00	754,00	16,00	24,00	0,00	12,00	19,00	2,30	-32767,00	389,00	418,00	-32767,00	5,29	-32767,00	-32767,00	-32767,00	-32767,00	-32767,00	-32767,00	-32767,00	88,21	0,00	0,00	0,00	0,00	0,00	0,00	0,00	0,00	-32767,00	-32767,00	-32767,00
09:09:47	66,00	-32767,00	49,00	48,73	48,86	0,00	-32766,00	-32766,00	-32766,00	-32767,00	-32766,00	-32766,00	-32766,00	-32767,00	-32764,00	5,20	0,00	12,00	754,00	16,00	23,00	0,00	12,00	21,00	2,30	-32767,00	415,00	443,00	-32767,00	5,17	-32767,00	-32767,00	-32767,00	-32767,00	-32767,00	-32767,00	-32767,00	88,21	0,00	0,00	0,00	0,00	0,00	0,00	0,00	0,00	-32767,00	-32767,00	-32767,00
09:10:47	66,00	-32767,00	49,21	48,89	49,03	0,00	-32766,00	-32766,00	-32766,00	-32767,00	-32766,00	-32766,00	-32766,00	-32767,00	-32764,00	5,10	0,00	12,00	754,00	16,00	23,00	0,00	12,00	22,00	2,60	-32767,00	374,00	407,00	-32767,00	5,14	-32767,00	-32767,00	-32767,00	-32767,00	-32767,00	-32767,00	-32767,00	88,21	0,00	0,00	0,00	0,00	0,00	0,00	0,00	0,00	-32767,00	-32767,00	-32767,00
09:11:47	66,00	-32767,00	49,01	48,74	48,87	0,00	-32766,00	-32766,00	-32766,00	-32767,00	-32766,00	-32766,00	-32766,00	-32767,00	-32764,00	5,20	0,00	12,00	754,00	16,00	24,00	0,00	12,00	24,00	2,60	-32767,00	455,00	499,00	-32767,00	5,18	-32767,00	-32767,00	-32767,00	-32767,00	-32767,00	-32767,00	-32767,00	88,21	0,00	0,00	0,00	0,00	0,00	0,00	0,00	0,00	-32767,00	-32767,00	-32767,00
09:12:47	66,00	-32767,00	49,27	48,93	49,09	0,00	-32766,00	-32766,00	-32766,00	-32767,00	-32766,00	-32766,00	-32766,00	-32767,00	-32764,00	5,10	0,00	12,00	754,00	16,00	23,00	0,00	12,00	21,00	2,70	-32767,00	396,00	435,00	-32767,00	5,40	-32767,00	-32767,00	-32767,00	-32767,00	-32767,00	-32767,00	-32767,00	88,21	0,00	0,00	0,00	0,00	0,00	0,00	0,00	0,00	-32767,00	-32767,00	-32767,00
09:13:47	66,00	-32767,00	48,97	48,73	48,85	0,00	-32766,00	-32766,00	-32766,00	-32767,00	-32766,00	-32766,00	-32766,00	-32767,00	-32764,00	5,10	0,00	12,00	754,00	16,00	23,00	0,00	12,00	21,00	2,60	-32767,00	396,00	434,00	-32767,00	5,21	-32767,00	-32767,00	-32767,00	-32767,00	-32767,00	-32767,00	-32767,00	88,21	0,00	0,00	0,00	0,00	0,00	0,00	0,00	0,00	-32767,00	-32767,00	-32767,00
09:14:47	66,00	-32767,00	49,11	48,84	48,97	0,00	-32766,00	-32766,00	-32766,00	-32767,00	-32766,00	-32766,00	-32766,00	-32767,00	-32764,00	5,10	0,00	12,00	754,00	16,00	24,00	0,00	12,00	21,00	2,30	-32767,00	398,00	436,00	-32767,00	5,22	-32767,00	-32767,00	-32767,00	-32767,00	-32767,00	-32767,00	-32767,00	88,21	0,00	0,00	0,00	0,00	0,00	0,00	0,00	0,00	-32767,00	-32767,00	-32767,00
09:15:47	66,00	-32767,00	49,19	48,78	48,98	0,00	-32766,00	-32766,00	-32766,00	-32767,00	-32766,00	-32766,00	-32766,00	-32767,00	-32764,00	5,10	0,00	12,00	754,00	16,00	24,00	0,00	12,00	21,00	2,60	-32767,00	391,00	437,00	-32767,00	5,24	-32767,00	-32767,00	-32767,00	-32767,00	-32767,00	-32767,00	-32767,00	88,21	0,00	0,00	0,00	0,00	0,00	0,00	0,00	0,00	-32767,00	-32767,00	-32767,00
09:16:47	66,00	-32767,00	49,17	48,90	49,03	0,00	-32766,00	-32766,00	-32766,00	-32767,00	-32766,00	-32766,00	-32766,00	-32767,00	-32764,00	5,10	0,00	12,00	754,00	16,00	24,00	0,00	12,00	21,00	2,40	-32767,00	393,00	432,00	-32767,00	5,25	-32767,00	-32767,00	-32767,00	-32767,00	-32767,00	-32767,00	-32767,00	88,21	0,00	0,00	0,00	0,00	0,00	0,00	0,00	0,00	-32767,00	-32767,00	-32767,00
09:17:47	66,00	-32767,00	49,23	48,97	49,09	0,00	-32766,00	-32766,00	-32766,00	-32767,00	-32766,00	-32766,00	-32766,00	-32767,00	-32764,00	5,10	0,00	12,00	754,00	16,00	23,00	0,00	12,00	22,00	2,50	-32767,00	406,00	439,00	-32767,00	5,25	-32767,00	-32767,00	-32767,00	-32767,00	-32767,00	-32767,00	-32767,00	88,21	0,00	0,00	0,00	0,00	0,00	0,00	0,00	0,00	-32767,00	-32767,00	-32767,00
09:18:47	66,00	-32767,00	49,09	48,83	48,93	0,00	-32766,00	-32766,00	-32766,00	-32767,00	-32766,00	-32766,00	-32766,00	-32767,00	-32764,00	5,10	0,00	12,00	754,00	16,00	23,00	0,00	12,00	21,00	2,70	-32767,00	399,00	436,00	-32767,00	5,23	-32767,00	-32767,00	-32767,00	-32767,00	-32767,00	-32767,00	-32767,00	88,21	0,00	0,00	0,00	0,00	0,00	0,00	0,00	0,00	-32767,00	-32767,00	-32767,00
09:19:47	67,00	-32767,00	49,19	48,94	49,06	0,00	-32766,00	-32766,00	-32766,00	-32767,00	-32766,00	-32766,00	-32766,00	-32767,00	-32764,00	5,10	0,00	12,00	754,00	16,00	23,00	0,00	12,00	22,00	2,50	-32767,00	411,00	437,00	-32767,00	5,22	-32767,00	-32767,00	-32767,00	-32767,00	-32767,00	-32767,00	-32767,00	88,21	0,00	0,00	0,00	0,00	0,00	0,00	0,00	0,00	-32767,00	-32767,00	-32767,00
09:20:47	67,00	-32767,00	49,05	48,78	48,91	0,00	-32766,00	-32766,00	-32766,00	-32767,00	-32766,00	-32766,00	-32766,00	-32767,00	-32764,00	5,10	0,00	12,00	754,00	16,00	24,00	0,00	12,00	22,00	2,50	-32767,00	397,00	437,00	-32767,00	5,23	-32767,00	-32767,00	-32767,00	-32767,00	-32767,00	-32767,00	-32767,00	88,21	0,00	0,00	0,00	0,00	0,00	0,00	0,00	0,00	-32767,00	-32767,00	-32767,00
09:21:47	67,00	-32767,00	49,16	48,90	49,04	0,00	-32766,00	-32766,00	-32766,00	-32767,00	-32766,00	-32766,00	-32766,00	-32767,00	-32764,00	5,10	0,00	12,00	754,00	16,00	23,00	0,00	12,00	22,00	2,40	-32767,00	395,00	431,00	-32767,00	5,23	-32767,00	-32767,00	-32767,00	-32767,00	-32767,00	-32767,00	-32767,00	88,21	0,00	0,00	0,00	0,00	0,00	0,00	0,00	0,00	-32767,00	-32767,00	-32767,00
09:22:47	68,00	-32767,00	48,94	48,67	48,80	0,00	-32766,00	-32766,00	-32766,00	-32767,00	-32766,00	-32766,00	-32766,00	-32767,00	-32764,00	5,10	0,00	12,00	754,00	16,00	23,00	0,00	12,00	22,00	2,60	-32767,00	402,00	434,00	-32767,00	5,21	-32767,00	-32767,00	-32767,00	-32767,00	-32767,00	-32767,00	-32767,00	88,21	0,00	0,00	0,00	0,00	0,00	0,00	0,00	0,00	-32767,00	-32767,00	-32767,00
09:23:47	67,00	-32767,00	49,00	48,74	48,86	0,00	-32766,00	-32766,00	-32766,00	-32767,00	-32766,00	-32766,00	-32766,00	-32767,00	-32764,00	5,10	0,00	12,00	754,00	16,00	23,00	0,00	12,00	21,00	2,50	-32767,00	400,00	436,00	-32767,00	5,25	-32767,00	-32767,00	-32767,00	-32767,00	-32767,00	-32767,00	-32767,00	88,21	0,00	0,00	0,00	0,00	0,00	0,00	0,00	0,00	-32767,00	-32767,00	-32767,00
09:24:47	67,00	-32767,00	49,25	48,93	49,08	0,00	-32766,00	-32766,00	-32766,00	-32767,00	-32766,00	-32766,00	-32766,00	-32767,00	-32764,00	5,10	0,00	12,00	754,00	16,00	23,00	0,00	12,00	21,00	2,60	-32767,00	400,00	433,00	-32767,00	5,23	-32767,00	-32767,00	-32767,00	-32767,00	-32767,00	-32767,00	-32767,00	88,21	0,00	0,00	0,00	0,00	0,00	0,00	0,00	0,00	-32767,00	-32767,00	-32767,00
09:25:47	67,00	-32767,00	49,11	48,79	48,92	0,00	-32766,00	-32766,00	-32766,00	-32766,00	-32766,00	-32766,00	-32766,00	-32767,00	-32764,00	5,10	0,00	12,00	754,00	16,00	23,00	0,00	12,00	21,00	2,50	-32767,00	400,00	442,00	-32767,00	5,23	-32767,00	-32767,00	-32767,00	-32767,00	-32767,00	-32767,00	-32767,00	88,21	0,00	0,00	0,00	0,00	0,00	0,00	0,00	0,00	-32767,00	-32767,00	-32767,00
09:26:47	67,00	-32767,00	-32766,00	-32766,00	-32766,00	0,00	-32766,00	-32766,00	-32766,00	-32767,00	-32766,00	-32766,00	-32766,00	-32767,00	-32764,00	5,10	0,00	12,00	754,00	16,00	23,00	0,00	12,00	21,00	2,40	-32767,00	396,00	433,00	-32767,00	5,24	-32767,00	-32767,00	-32767,00	-32767,00	-32767,00	-32767,00	-32767,00	88,21	0,00	0,00	0,00	0,00	0,00	0,00	0,00	0,00	-32767,00	-32767,00	-32767,00
09:27:47	67,00	-32767,00	75,76	33,47	50,19	67,00	-32766,00	-32766,00	-32766,00	-32767,00	-32766,00	-32766,00	-32766,00	-32767,00	-32764,00	5,10	0,00	12,00	754,00	16,00	24,00	0,00	12,00	21,00	2,70	-32767,00	402,00	435,00	-32767,00	5,22	-32767,00	-32767,00	-32767,00	-32767,00	-32767,00	-32767,00	-32767,00	88,21	0,00	0,00	0,00	0,00	0,00	0,00	0,00	0,00	-32767,00	-32767,00	-32767,00
09:28:47	68,00	-32767,00	72,25	35,68	51,24	67,00	-32766,00	-32766,00	-32766,00	-32767,00	-32766,00	-32766,00	-32766,00	-32767,00	-32764,00	5,10	0,00	12,00	754,00	16,00	24,00	0,00	12,00	21,00	2,20	-32767,00	401,00	442,00	-32767,00	5,25	-32767,00	-32767,00	-32767,00	-32767,00	-32767,00	-32767,00	-32767,00	88,21	0,00	0,00	0,00	0,00	0,00	0,00	0,00	0,00	-32767,00	-32767,00	-32767,00
09:29:47	67,00	-32767,00	72,27	32,53	49,26	67,00	-32766,00	-32766,00	-32766,00	-32767,00	-32766,00	-32766,00	-32766,00	-32767,00	-32764,00	5,00	0,00	12,00	754,00	16,00	24,00	0,00	12,00	21,00	2,40	-32767,00	395,00	432,00	-32767,00	5,22	-32767,00	-32767,00	-32767,00	-32767,00	-32767,00	-32767,00	-32767,00	88,21	0,00	0,00	0,00	0,00	0,00	0,00	0,00	0,00	-32767,00	-32767,00	-32767,00
09:30:47	67,00	-32767,00	76,50	34,40	49,91	67,00	-32766,00	-32766,00	-32766,00	-32767,00	-32766,00	-32766,00	-32766,00	-32767,00	-32764,00	5,10	0,00	12,00	754,00	16,00	24,00	0,00	12,00	21,00	2,70	-32767,00	399,00	436,00	-32767,00	5,22	-32767,00	-32767,00	-32767,00	-32767,00	-32767,00	-32767,00	-32767,00	88,21	0,00	0,00	0,00	0,00	0,00	0,00	0,00	0,00	-32767,00	-32767,00	-32767,00
09:31:47	67,00	-32767,00	74,46	35,42	51,13	67,00	-32766,00	-32766,00	-32766,00	-32767,00	-32766,00	-32766,00	-32766,00	-32767,00	-32764,00	5,00	0,00	12,00	754,00	16,00	24,00	0,00	12,00	21,00	2,60	-32767,00	395,00	439,00	-32767,00	5,24	-32767,00	-32767,00	-32767,00	-32767,00	-32767,00	-32767,00	-32767,00	88,21	0,00	0,00	0,00	0,00	0,00	0,00	0,00	0,00	-32767,00	-32767,00	-32767,00
09:32:47	67,00	-32767,00	77,15	31,47	51,57	67,00	-32766,00	-32766,00	-32766,00	-32767,00	-32766,00	-32766,00	-32766,00	-32767,00	-32764,00	5,10	0,00	12,00	754,00	16,00	24,00	0,00	12,00	21,00	2,30	-32767,00	400,00	437,00	-32767,00	5,23	-32767,00	-32767,00	-32767,00	-32767,00	-32767,00	-32767,00	-32767,00	88,21	0,00	0,00	0,00	0,00	0,00	0,00	0,00	0,00	-32767,00	-32767,00	-32767,00
09:33:47	67,00	-32767,00	78,89	37,93	54,36	67,00	-32766,00	-32766,00	-32766,00	-32767,00	-32766,00	-32766,00	-32766,00	-32767,00	-32764,00	5,00	0,00	12,00	754,00	16,00	24,00	0,00	12,00	21,00	2,40	-32767,00	395,00	433,00	-32767,00	5,24	-32767,00	-32767,00	-32767,00	-32767,00	-32767,00	-32767,00	-32767,00	88,21	0,00	0,00	0,00	0,00	0,00	0,00	0,00	0,00	-32767,00	-32767,00	-32767,00
09:34:47	67,00	-32767,00	75,50	38,69	54,41	67,00	-32766,00	-32766,00	-32766,00	-32767,00	-32766,00	-32766,00	-32766,00	-32767,00	-32764,00	5,00	0,00	12,00	754,00	16,00	23,00	0,00	12,00	21,00	2,70	-32767,00	393,00	436,00	-32767,00	5,24	-32767,00	-32767,00	-32767,00	-32767,00	-32767,00	-32767,00	-32767,00	88,21	0,00	0,00	0,00	0,00	0,00	0,00	0,00	0,00	-32767,00	-32767,00	-32767,00
09:35:47	68,00	-32767,00	73,91	36,03	51,33	68,00	-32766,00	-32766,00	-32766,00	-32767,00	-32766,00	-32766,00	-32766,00	-32767,00	-32764,00	5,00	0,00	12,00	754,00	16,00	24,00	0,00	12,00	21,00	2,60	-32767,00	402,00	434,00	-32767,00	5,23	-32767,00	-32767,00	-32767,00	-32767,00	-32767,00	-32767,00	-32767,00	88,21	0,00	0,00	0,00	0,00	0,00	0,00	0,00	0,00	-32767,00	-32767,00	-32767,00
09:36:47	68,00	-32767,00	73,70	39,86	54,70	67,00	-32766,00	-32766,00	-32766,00	-32767,00	-32766,00	-32766,00	-32766,00	-32767,00	-32764,00	5,00	0,00	12,00	754,00	16,00	24,00	0,00	12,00	21,00	2,70	-32767,00	406,00	427,00	-32767,00	5,23	-32767,00	-32767,00	-32767,00	-32767,00	-32767,00	-32767,00	-32767,00	88,21	0,00	0,00	0,00	0,00	0,00	0,00	0,00	0,00	-32767,00	-32767,00	-32767,00
09:37:47	68,00	-32767,00	72,53	40,08	55,14	67,00	-32766,00	-32766,00	-32766,00	-32767,00	-32766,00	-32766,00	-32766,00	-32767,00	-32764,00	5,00	0,00	12,00	754,00	17,00	24,00	0,00	12,00	22,00	2,30	-32767,00	403,00	434,00	-32767,00	5,20	-32767,00	-32767,00	-32767,00	-32767,00	-32767,00	-32767,00	-32767,00	88,21	0,00	0,00	0,00	0,00	0,00	0,00	0,00	0,00	-32767,00	-32767,00	-32767,00
09:38:47	67,00	-32767,00	75,37	39,78	55,54	67,00	-32766,00	-32766,00	-32766,00	-32767,00	-32766,00	-32766,00	-32766,00	-32767,00	-32764,00	5,00	0,00	12,00	754,00	16,00	24,00	0,00	12,00	21,00	2,50	-32767,00	409,00	422,00	-32767,00	5,32	-32767,00	-32767,00	-32767,00	-32767,00	-32767,00	-32767,00	-32767,00	88,21	0,00	0,00	0,00	0,00	0,00	0,00	0,00	0,00	-32767,00	-32767,00	-32767,00
09:39:47	67,00	-32767,00	76,25	40,93	56,44	67,00	-32766,00	-32766,00	-32766,00	-32767,00	-32766,00	-32766,00	-32766,00	-32767,00	-32764,00	5,00	0,00	12,00	754,00	17,00	24,00	0,00	12,00	22,00	2,10	-32767,00	398,00	432,00	-32767,00	5,22	-32767,00	-32767,00	-32767,00	-32767,00	-32767,00	-32767,00	-32767,00	88,21	0,00	0,00	0,00	0,00	0,00	0,00	0,00	0,00	-32767,00	-32767,00	-32767,00
09:40:47	67,00	-32767,00	75,18	39,52	55,23	67,00	-32766,00	-32766,00	-32766,00	-32767,00	-32766,00	-32766,00	-32766,00	-32767,00	-32764,00	5,00	0,00	12,00	754,00	17,00	24,00	0,00	12,00	22,00	2,70	-32767,00	398,00	432,00	-32767,00	5,18	-32767,00	-32767,00	-32767,00	-32767,00	-32767,00	-32767,00	-32767,00	88,21	0,00	0,00	0,00	0,00	0,00	0,00	0,00	0,00	-32767,00	-32767,00	-32767,00
09:41:47	68,00	-32767,00	75,73	39,98	55,84	67,00	-32766,00	-32766,00	-32766,00	-32767,00	-32766,00	-32766,00	-32766,00	-32767,00	-32764,00	5,00	0,00	12,00	754,00	17,00	24,00	0,00	12,00	22,00	2,10	-32767,00	397,00	428,00	-32767,00	5,22	-32767,00	-32767,00	-32767,00	-32767,00	-32767,00	-32767,00	-32767,00	88,21	0,00	0,00	0,00	0,00	0,00	0,00	0,00	0,00	-32767,00	-32767,00	-32767,00
09:42:47	68,00	-32767,00	76,42	40,57	56,46	67,00	-32766,00	-32766,00	-32766,00	-32766,00	-32766,00	-32766,00	-32766,00	-32767,00	-32764,00	5,00	0,00	12,00	754,00	17,00	24,00	0,00	12,00	22,00	2,50	-32767,00	390,00	436,00	-32767,00	5,27	-32767,00	-32767,00	-32767,00	-32767,00	-32767,00	-32767,00	-32767,00	88,21	0,00	0,00	0,00	0,00	0,00	0,00	0,00	0,00	-32767,00	-32767,00	-32767,00
09:43:47	68,00	-32767,00	76,37	40,62	56,34	68,00	-32766,00	-32766,00	-32766,00	-32767,00	-32766,00	-32766,00	-32766,00	-32767,00	-32764,00	5,00	0,00	12,00	754,00	17,00	24,00	0,00	12,00	22,00	2,60	-32767,00	401,00	437,00	-32767,00	5,27	-32767,00	-32767,00	-32767,00	-32767,00	-32767,00	-32767,00	-32767,00	88,21	0,00	0,00	0,00	0,00	0,00	0,00	0,00	0,00	-32767,00	-32767,00	-32767,00
09:44:47	68,00	-32767,00	74,98	39,61	56,73	69,00	-32766,00	-32766,00	-32766,00	-32767,00	-32766,00	-32766,00	-32766,00	-32767,00	-32764,00	5,00	0,00	12,00	754,00	17,00	24,00	0,00	12,00	22,00	2,50	-32767,00	395,00	436,00	-32767,00	5,19	-32767,00	-32767,00	-32767,00	-32767,00	-32767,00	-32767,00	-32767,00	88,21	0,00	0,00	0,00	0,00	0,00	0,00	0,00	0,00	-32767,00	-32767,00	-32767,00
09:45:47	68,00	-32767,00	73,94	40,36	55,76	68,00	-32766,00	-32766,00	-32766,00	-32767,00	-32766,00	-32766,00	-32766,00	-32767,00	-32764,00	5,10	0,00	12,00	754,00	17,00	24,00	0,00	12,00	22,00	2,30	-32767,00	403,00	432,00	-32767,00	5,20	-32767,00	-32767,00	-32767,00	-32767,00	-32767,00	-32767,00	-32767,00	88,21	0,00	0,00	0,00	0,00	0,00	0,00	0,00	0,00	-32767,00	-32767,00	-32767,00
09:46:47	68,00	-32767,00	74,71	39,97	55,94	68,00	-32766,00	-32766,00	-32766,00	-32767,00	-32766,00	-32766,00	-32766,00	-32767,00	-32764,00	5,00	0,00	12,00	754,00	17,00	24,00	0,00	12,00	22,00	2,70	-32767,00	396,00	429,00	-32767,00	5,22	-32767,00	-32767,00	-32767,00	-32767,00	-32767,00	-32767,00	-32767,00	88,21	0,00	0,00	0,00	0,00	0,00	0,00	0,00	0,00	-32767,00	-32767,00	-32767,00
09:47:47	68,00	-32767,00	77,45	39,31	56,58	68,00	-32766,00	-32766,00	-32766,00	-32767,00	-32766,00	-32766,00	-32766,00	-32767,00	-32764,00	5,00	0,00	12,00	754,00	16,00	24,00	0,00	12,00	22,00	2,90	-32767,00	398,00	457,00	-32767,00	5,24	-32767,00	-32767,00	-32767,00	-32767,00	-32767,00	-32767,00	-32767,00	88,21	0,00	0,00	0,00	0,00	0,00	0,00	0,00	0,00	-32767,00	-32767,00	-32767,00
09:48:47	68,00	-32767,00	75,89	39,92	55,73	68,00	-32766,00	-32766,00	-32766,00	-32767,00	-32766,00	-32766,00	-32766,00	-32767,00	-32764,00	5,00	0,00	12,00	754,00	17,00	24,00	0,00	12,00	22,00	2,50	-32767,00	451,00	457,00	-32767,00	5,29	-32767,00	-32767,00	-32767,00	-32767,00	-32767,00	-32767,00	-32767,00	88,21	0,00	0,00	0,00	0,00	0,00	0,00	0,00	0,00	-32767,00	-32767,00	-32767,00
09:49:47	69,00	-32767,00	76,11	39,99	56,07	68,00	-32766,00	-32766,00	-32766,00	-32767,00	-32766,00	-32766,00	-32766,00	-32767,00	-32764,00	5,00	0,00	12,00	754,00	17,00	24,00	0,00	12,00	22,00	2,50	-32767,00	404,00	430,00	-32767,00	5,19	-32767,00	-32767,00	-32767,00	-32767,00	-32767,00	-32767,00	-32767,00	88,21	0,00	0,00	0,00	0,00	0,00	0,00	0,00	0,00	-32767,00	-32767,00	-32767,00
09:50:47	69,00	-32767,00	76,16	40,85	56,37	69,00	-32766,00	-32766,00	-32766,00	-32767,00	-32766,00	-32766,00	-32766,00	-32767,00	-32764,00	4,90	0,00	12,00	754,00	17,00	24,00	0,00	12,00	21,00	2,40	-32767,00	388,00	418,00	-32767,00	5,32	-32767,00	-32767,00	-32767,00	-32767,00	-32767,00	-32767,00	-32767,00	88,21	0,00	0,00	0,00	0,00	0,00	0,00	0,00	0,00	-32767,00	-32767,00	-32767,00
09:51:47	69,00	-32767,00	78,60	41,01	57,77	69,00	-32766,00	-32766,00	-32766,00	-32767,00	-32766,00	-32766,00	-32766,00	-32767,00	-32764,00	5,00	0,00	12,00	754,00	17,00	24,00	0,00	12,00	22,00	2,20	-32767,00	379,00	417,00	-32767,00	5,18	-32767,00	-32767,00	-32767,00	-32767,00	-32767,00	-32767,00	-32767,00	88,21	0,00	0,00	0,00	0,00	0,00	0,00	0,00	0,00	-32767,00	-32767,00	-32767,00
09:52:47	69,00	-32767,00	77,16	42,02	57,74	68,00	-32766,00	-32766,00	-32766,00	-32767,00	-32766,00	-32766,00	-32766,00	-32767,00	-32764,00	5,00	0,00	12,00	754,00	17,00	24,00	0,00	12,00	22,00	2,60	-32767,00	398,00	435,00	-32767,00	5,19	-32767,00	-32767,00	-32767,00	-32767,00	-32767,00	-32767,00	-32767,00	88,21	0,00	0,00	0,00	0,00	0,00	0,00	0,00	0,00	-32767,00	-32767,00	-32767,00
09:53:47	69,00	-32767,00	76,28	41,15	56,80	69,00	-32766,00	-32766,00	-32766,00	-32767,00	-32766,00	-32766,00	-32766,00	-32767,00	-32764,00	5,00	0,00	12,00	754,00	17,00	24,00	0,00	12,00	22,00	2,80	-32767,00	396,00	433,00	-32767,00	5,19	-32767,00	-32767,00	-32767,00	-32767,00	-32767,00	-32767,00	-32767,00	88,21	0,00	0,00	0,00	0,00	0,00	0,00	0,00	0,00	-32767,00	-32767,00	-32767,00
09:54:47	69,00	-32767,00	76,89	42,38	58,23	69,00	-32766,00	-32766,00	-32766,00	-32767,00	-32766,00	-32766,00	-32766,00	-32767,00	-32764,00	5,00	0,00	12,00	754,00	17,00	24,00	0,00	12,00	22,00	2,50	-32767,00	402,00	431,00	-32767,00	5,25	-32767,00	-32767,00	-32767,00	-32767,00	-32767,00	-32767,00	-32767,00	88,21	0,00	0,00	0,00	0,00	0,00	0,00	0,00	0,00	-32767,00	-32767,00	-32767,00
09:55:47	69,00	-32767,00	79,46	44,84	60,35	69,00	-32766,00	-32766,00	-32766,00	-32767,00	-32766,00	-32766,00	-32766,00	-32767,00	-32764,00	4,90	0,00	12,00	754,00	17,00	24,00	0,00	12,00	22,00	2,60	-32767,00	409,00	446,00	-32767,00	5,25	-32767,00	-32767,00	-32767,00	-32767,00	-32767,00	-32767,00	-32767,00	88,21	0,00	0,00	0,00	0,00	0,00	0,00	0,00	0,00	-32767,00	-32767,00	-32767,00
09:56:47	69,00	-32767,00	80,06	43,85	60,64	69,00	-32766,00	-32766,00	-32766,00	-32767,00	-32766,00	-32766,00	-32766,00	-32767,00	-32764,00	5,00	0,00	12,00	754,00	17,00	23,00	0,00	12,00	22,00	2,30	-32767,00	386,00	423,00	-32767,00	5,22	-32767,00	-32767,00	-32767,00	-32767,00	-32767,00	-32767,00	-32767,00	88,21	0,00	0,00	0,00	0,00	0,00	0,00	0,00	0,00	-32767,00	-32767,00	-32767,00
09:57:47	69,00	-32767,00	78,66	40,31	57,16	70,00	-32766,00	-32766,00	-32766,00	-32767,00	-32766,00	-32766,00	-32766,00	-32767,00	-32764,00	5,00	0,00	12,00	754,00	17,00	24,00	0,00	12,00	22,00	2,50	-32767,00	402,00	434,00	-32767,00	5,22	-32767,00	-32767,00	-32767,00	-32767,00	-32767,00	-32767,00	-32767,00	88,21	0,00	0,00	0,00	0,00	0,00	0,00	0,00	0,00	-32767,00	-32767,00	-32767,00
09:58:47	69,00	-32767,00	83,83	42,52	59,47	74,00	-32766,00	-32766,00	-32766,00	-32767,00	-32766,00	-32766,00	-32766,00	-32767,00	-32764,00	5,00	0,00	12,00	754,00	17,00	24,00	0,00	12,00	22,00	2,30	-32767,00	397,00	431,00	-32767,00	5,22	-32767,00	-32767,00	-32767,00	-32767,00	-32767,00	-32767,00	-32767,00	88,21	0,00	0,00	0,00	0,00	0,00	0,00	0,00	0,00	-32767,00	-32767,00	-32767,00
09:59:47	69,00	-32767,00	79,34	41,57	58,16	70,00	-32766,00	-32766,00	-32766,00	-32766,00	-32766,00	-32766,00	-32766,00	-32767,00	-32764,00	4,90	0,00	12,00	754,00	17,00	24,00	0,00	12,00	22,00	2,80	-32767,00	404,00	435,00	-32767,00	5,21	-32767,00	-32767,00	-32767,00	-32767,00	-32767,00	-32767,00	-32767,00	88,21	0,00	0,00	0,00	0,00	0,00	0,00	0,00	0,00	-32767,00	-32767,00	-32767,00
10:00:47	69,00	-32767,00	79,34	40,85	57,19	70,00	-32766,00	-32766,00	-32766,00	-32767,00	-32766,00	-32766,00	-32766,00	-32767,00	-32764,00	5,00	0,00	12,00	754,00	17,00	24,00	0,00	12,00	22,00	2,40	-32767,00	409,00	475,00	-32767,00	5,22	-32767,00	-32767,00	-32767,00	-32767,00	-32767,00	-32767,00	-32767,00	88,21	0,00	0,00	0,00	0,00	0,00	0,00	0,00	0,00	-32767,00	-32767,00	-32767,00
10:01:47	70,00	-32767,00	80,45	40,40	58,09	71,00	-32766,00	-32766,00	-32766,00	-32767,00	-32766,00	-32766,00	-32766,00	-32767,00	-32764,00	5,00	0,00	12,00	754,00	17,00	24,00	0,00	12,00	22,00	2,40	-32767,00	394,00	430,00	-32767,00	5,23	-32767,00	-32767,00	-32767,00	-32767,00	-32767,00	-32767,00	-32767,00	88,21	0,00	0,00	0,00	0,00	0,00	0,00	0,00	0,00	-32767,00	-32767,00	-32767,00
10:02:47	70,00	-32767,00	78,86	41,06	57,57	71,00	-32766,00	-32766,00	-32766,00	-32767,00	-32766,00	-32766,00	-32766,00	-32767,00	-32764,00	5,10	0,00	12,00	754,00	17,00	24,00	0,00	12,00	22,00	2,60	-32767,00	394,00	426,00	-32767,00	5,23	-32767,00	-32767,00	-32767,00	-32767,00	-32767,00	-32767,00	-32767,00	88,21	0,00	0,00	0,00	0,00	0,00	0,00	0,00	0,00	-32767,00	-32767,00	-32767,00
10:03:47	70,00	-32767,00	77,02	40,85	56,76	71,00	-32766,00	-32766,00	-32766,00	-32767,00	-32766,00	-32766,00	-32766,00	-32767,00	-32764,00	5,00	0,00	12,00	754,00	17,00	24,00	0,00	12,00	22,00	2,50	-32767,00	413,00	442,00	-32767,00	5,19	-32767,00	-32767,00	-32767,00	-32767,00	-32767,00	-32767,00	-32767,00	88,21	0,00	0,00	0,00	0,00	0,00	0,00	0,00	0,00	-32767,00	-32767,00	-32767,00
10:05:46	70,00	-32767,00	75,73	39,62	55,24	71,00	-32766,00	-32766,00	-32766,00	-32767,00	-32766,00	-32766,00	-32766,00	-32767,00	-32764,00	5,00	0,00	12,00	754,00	16,00	24,00	0,00	12,00	21,00	2,30	-32767,00	399,00	424,00	-32767,00	5,24	-32767,00	-32767,00	-32767,00	-32767,00	-32767,00	-32767,00	-32767,00	88,21	0,00	0,00	0,00	0,00	0,00	0,00	0,00	0,00	-32767,00	-32767,00	-32767,00
10:06:46	70,00	-32767,00	75,53	39,70	55,03	71,00	-32766,00	-32766,00	-32766,00	-32767,00	-32766,00	-32766,00	-32766,00	-32767,00	-32764,00	5,00	0,00	12,00	754,00	17,00	24,00	0,00	12,00	22,00	2,70	-32767,00	401,00	434,00	-32767,00	5,17	-32767,00	-32767,00	-32767,00	-32767,00	-32767,00	-32767,00	-32767,00	88,21	0,00	0,00	0,00	0,00	0,00	0,00	0,00	0,00	-32767,00	-32767,00	-32767,00
10:07:46	70,00	-32767,00	74,97	39,57	54,94	71,00	-32766,00	-32766,00	-32766,00	-32767,00	-32766,00	-32766,00	-32766,00	-32767,00	-32764,00	5,00	0,00	12,00	754,00	17,00	24,00	0,00	12,00	22,00	2,20	-32767,00	397,00	431,00	-32767,00	5,20	-32767,00	-32767,00	-32767,00	-32767,00	-32767,00	-32767,00	-32767,00	88,21	0,00	0,00	0,00	0,00	0,00	0,00	0,00	0,00	-32767,00	-32767,00	-32767,00
10:08:46	70,00	-32767,00	74,61	38,93	54,16	70,00	-32766,00	-32766,00	-32766,00	-32767,00	-32766,00	-32766,00	-32766,00	-32767,00	-32764,00	5,10	0,00	12,00	754,00	17,00	24,00	0,00	12,00	22,00	2,50	-32767,00	401,00	433,00	-32767,00	5,19	-32767,00	-32767,00	-32767,00	-32767,00	-32767,00	-32767,00	-32767,00	88,21	0,00	0,00	0,00	0,00	0,00	0,00	0,00	0,00	-32767,00	-32767,00	-32767,00
10:09:46	70,00	-32767,00	75,37	39,05	54,46	71,00	-32766,00	-32766,00	-32766,00	-32767,00	-32766,00	-32766,00	-32766,00	-32767,00	-32764,00	5,00	0,00	12,00	754,00	17,00	24,00	0,00	12,00	22,00	2,60	-32767,00	401,00	435,00	-32767,00	5,19	-32767,00	-32767,00	-32767,00	-32767,00	-32767,00	-32767,00	-32767,00	88,21	0,00	0,00	0,00	0,00	0,00	0,00	0,00	0,00	-32767,00	-32767,00	-32767,00
10:10:46	70,00	-32767,00	75,71	39,71	55,14	71,00	-32766,00	-32766,00	-32766,00	-32767,00	-32766,00	-32766,00	-32766,00	-32767,00	-32764,00	5,00	0,00	12,00	754,00	17,00	24,00	0,00	12,00	22,00	2,30	-32767,00	396,00	430,00	-32767,00	5,21	-32767,00	-32767,00	-32767,00	-32767,00	-32767,00	-32767,00	-32767,00	88,21	0,00	0,00	0,00	0,00	0,00	0,00	0,00	0,00	-32767,00	-32767,00	-32767,00
10:11:46	70,00	-32767,00	76,87	40,12	55,57	71,00	-32766,00	-32766,00	-32766,00	-32767,00	-32766,00	-32766,00	-32766,00	-32767,00	-32764,00	5,00	0,00	12,00	754,00	17,00	24,00	0,00	12,00	22,00	2,70	-32767,00	400,00	435,00	-32767,00	5,19	-32767,00	-32767,00	-32767,00	-32767,00	-32767,00	-32767,00	-32767,00	88,21	0,00	0,00	0,00	0,00	0,00	0,00	0,00	0,00	-32767,00	-32767,00	-32767,00
10:12:46	71,00	-32767,00	76,42	40,15	55,71	71,00	-32766,00	-32766,00	-32766,00	-32767,00	-32766,00	-32766,00	-32766,00	-32767,00	-32764,00	5,10	0,00	12,00	754,00	17,00	24,00	0,00	12,00	22,00	2,40	-32767,00	399,00	435,00	-32767,00	5,22	-32767,00	-32767,00	-32767,00	-32767,00	-32767,00	-32767,00	-32767,00	88,21	0,00	0,00	0,00	0,00	0,00	0,00	0,00	0,00	-32767,00	-32767,00	-32767,00
10:13:46	71,00	-32767,00	77,25	40,69	56,39	71,00	-32766,00	-32766,00	-32766,00	-32767,00	-32766,00	-32766,00	-32766,00	-32767,00	-32764,00	5,00	0,00	12,00	754,00	17,00	24,00	0,00	12,00	22,00	2,20	-32767,00	397,00	429,00	-32767,00	5,19	-32767,00	-32767,00	-32767,00	-32767,00	-32767,00	-32767,00	-32767,00	88,21	0,00	0,00	0,00	0,00	0,00	0,00	0,00	0,00	-32767,00	-32767,00	-32767,00
10:14:46	71,00	-32767,00	76,70	39,04	55,78	71,00	-32766,00	-32766,00	-32766,00	-32767,00	-32766,00	-32766,00	-32766,00	-32767,00	-32764,00	5,00	0,00	12,00	754,00	17,00	24,00	0,00	12,00	22,00	2,30	-32767,00	399,00	430,00	-32767,00	5,20	-32767,00	-32767,00	-32767,00	-32767,00	-32767,00	-32767,00	-32767,00	88,21	0,00	0,00	0,00	0,00	0,00	0,00	0,00	0,00	-32767,00	-32767,00	-32767,00
10:15:46	71,00	-32767,00	80,34	42,06	59,18	71,00	-32766,00	-32766,00	-32766,00	-32767,00	-32766,00	-32766,00	-32766,00	-32767,00	-32764,00	5,00	0,00	12,00	754,00	17,00	24,00	0,00	12,00	23,00	2,30	-32767,00	396,00	428,00	-32767,00	5,19	-32767,00	-32767,00	-32767,00	-32767,00	-32767,00	-32767,00	-32767,00	88,21	0,00	0,00	0,00	0,00	0,00	0,00	0,00	0,00	-32767,00	-32767,00	-32767,00
10:16:46	74,00	-32767,00	78,85	37,88	53,17	76,00	-32766,00	-32766,00	-32766,00	-32766,00	-32766,00	-32766,00	-32766,00	-32767,00	-32764,00	5,00	0,00	12,00	754,00	17,00	24,00	0,00	12,00	21,00	2,30	-32767,00	401,00	431,00	-32767,00	5,25	-32767,00	-32767,00	-32767,00	-32767,00	-32767,00	-32767,00	-32767,00	88,21	0,00	0,00	0,00	0,00	0,00	0,00	0,00	0,00	-32767,00	-32767,00	-32767,00
10:17:46	74,00	-32767,00	78,51	40,36	56,21	74,00	-32766,00	-32766,00	-32766,00	-32767,00	-32766,00	-32766,00	-32766,00	-32767,00	-32764,00	5,00	0,00	12,00	754,00	17,00	24,00	0,00	12,00	21,00	2,20	-32767,00	400,00	434,00	-32767,00	5,20	-32767,00	-32767,00	-32767,00	-32767,00	-32767,00	-32767,00	-32767,00	88,21	0,00	0,00	0,00	0,00	0,00	0,00	0,00	0,00	-32767,00	-32767,00	-32767,00
10:18:46	73,00	-32767,00	77,55	39,16	55,88	73,00	-32766,00	-32766,00	-32766,00	-32767,00	-32766,00	-32766,00	-32766,00	-32767,00	-32764,00	5,00	0,00	12,00	754,00	17,00	24,00	0,00	12,00	22,00	1,90	-32767,00	386,00	448,00	-32767,00	5,20	-32767,00	-32767,00	-32767,00	-32767,00	-32767,00	-32767,00	-32767,00	88,21	0,00	0,00	0,00	0,00	0,00	0,00	0,00	0,00	-32767,00	-32767,00	-32767,00
10:19:46	73,00	-32767,00	78,88	41,29	57,45	72,00	-32766,00	-32766,00	-32766,00	-32767,00	-32766,00	-32766,00	-32766,00	-32767,00	-32764,00	5,00	0,00	12,00	754,00	17,00	24,00	0,00	12,00	21,00	2,60	-32767,00	399,00	432,00	-32767,00	5,25	-32767,00	-32767,00	-32767,00	-32767,00	-32767,00	-32767,00	-32767,00	88,21	0,00	0,00	0,00	0,00	0,00	0,00	0,00	0,00	-32767,00	-32767,00	-32767,00
10:20:46	72,00	-32767,00	77,29	39,35	55,65	72,00	-32766,00	-32766,00	-32766,00	-32767,00	-32766,00	-32766,00	-32766,00	-32767,00	-32764,00	4,90	0,00	12,00	754,00	17,00	24,00	0,00	12,00	22,00	2,20	-32767,00	404,00	431,00	-32767,00	5,19	-32767,00	-32767,00	-32767,00	-32767,00	-32767,00	-32767,00	-32767,00	88,21	0,00	0,00	0,00	0,00	0,00	0,00	0,00	0,00	-32767,00	-32767,00	-32767,00
10:21:46	72,00	-32767,00	76,27	39,06	54,92	72,00	-32766,00	-32766,00	-32766,00	-32767,00	-32766,00	-32766,00	-32766,00	-32767,00	-32764,00	5,00	0,00	12,00	754,00	17,00	24,00	0,00	12,00	22,00	2,30	-32767,00	399,00	434,00	-32767,00	5,18	-32767,00	-32767,00	-32767,00	-32767,00	-32767,00	-32767,00	-32767,00	88,21	0,00	0,00	0,00	0,00	0,00	0,00	0,00	0,00	-32767,00	-32767,00	-32767,00
10:22:46	72,00	-32767,00	76,50	37,96	54,74	72,00	-32766,00	-32766,00	-32766,00	-32767,00	-32766,00	-32766,00	-32766,00	-32767,00	-32764,00	5,00	0,00	12,00	754,00	17,00	24,00	0,00	12,00	22,00	2,60	-32767,00	397,00	432,00	-32767,00	5,22	-32767,00	-32767,00	-32767,00	-32767,00	-32767,00	-32767,00	-32767,00	88,21	0,00	0,00	0,00	0,00	0,00	0,00	0,00	0,00	-32767,00	-32767,00	-32767,00
10:23:46	72,00	-32767,00	76,34	39,09	54,42	72,00	-32766,00	-32766,00	-32766,00	-32767,00	-32766,00	-32766,00	-32766,00	-32767,00	-32764,00	5,10	0,00	12,00	754,00	16,00	24,00	0,00	12,00	22,00	2,70	-32767,00	401,00	432,00	-32767,00	5,20	-32767,00	-32767,00	-32767,00	-32767,00	-32767,00	-32767,00	-32767,00	88,21	0,00	0,00	0,00	0,00	0,00	0,00	0,00	0,00	-32767,00	-32767,00	-32767,00
10:24:46	72,00	-32767,00	75,97	38,42	54,24	72,00	-32766,00	-32766,00	-32766,00	-32767,00	-32766,00	-32766,00	-32766,00	-32767,00	-32764,00	5,00	0,00	12,00	754,00	16,00	24,00	0,00	12,00	22,00	2,70	-32767,00	400,00	433,00	-32767,00	5,19	-32767,00	-32767,00	-32767,00	-32767,00	-32767,00	-32767,00	-32767,00	88,21	0,00	0,00	0,00	0,00	0,00	0,00	0,00	0,00	-32767,00	-32767,00	-32767,00
10:25:46	72,00	-32767,00	77,30	38,95	54,93	72,00	-32766,00	-32766,00	-32766,00	-32767,00	-32766,00	-32766,00	-32766,00	-32767,00	-32764,00	5,00	0,00	12,00	754,00	17,00	24,00	0,00	12,00	22,00	2,20	-32767,00	407,00	435,00	-32767,00	5,21	-32767,00	-32767,00	-32767,00	-32767,00	-32767,00	-32767,00	-32767,00	88,21	0,00	0,00	0,00	0,00	0,00	0,00	0,00	0,00	-32767,00	-32767,00	-32767,00
10:26:46	72,00	-32767,00	76,44	38,74	55,10	72,00	-32766,00	-32766,00	-32766,00	-32767,00	-32766,00	-32766,00	-32766,00	-32767,00	-32764,00	5,00	0,00	12,00	754,00	17,00	24,00	0,00	12,00	22,00	2,40	-32767,00	399,00	435,00	-32767,00	5,21	-32767,00	-32767,00	-32767,00	-32767,00	-32767,00	-32767,00	-32767,00	88,21	0,00	0,00	0,00	0,00	0,00	0,00	0,00	0,00	-32767,00	-32767,00	-32767,00
10:27:46	72,00	-32767,00	75,87	38,29	54,47	72,00	-32766,00	-32766,00	-32766,00	-32767,00	-32766,00	-32766,00	-32766,00	-32767,00	-32764,00	5,00	0,00	12,00	754,00	16,00	24,00	0,00	12,00	22,00	2,70	-32767,00	400,00	430,00	-32767,00	5,20	-32767,00	-32767,00	-32767,00	-32767,00	-32767,00	-32767,00	-32767,00	88,21	0,00	0,00	0,00	0,00	0,00	0,00	0,00	0,00	-32767,00	-32767,00	-32767,00
10:28:46	72,00	-32767,00	76,94	38,55	54,73	72,00	-32766,00	-32766,00	-32766,00	-32767,00	-32766,00	-32766,00	-32766,00	-32767,00	-32764,00	5,00	0,00	12,00	754,00	17,00	24,00	0,00	12,00	22,00	2,30	-32767,00	403,00	437,00	-32767,00	5,20	-32767,00	-32767,00	-32767,00	-32767,00	-32767,00	-32767,00	-32767,00	88,21	0,00	0,00	0,00	0,00	0,00	0,00	0,00	0,00	-32767,00	-32767,00	-32767,00
10:29:46	73,00	-32767,00	76,78	38,92	55,02	73,00	-32766,00	-32766,00	-32766,00	-32767,00	-32766,00	-32766,00	-32766,00	-32767,00	-32764,00	5,00	0,00	12,00	754,00	16,00	24,00	0,00	12,00	22,00	2,80	-32767,00	399,00	435,00	-32767,00	5,22	-32767,00	-32767,00	-32767,00	-32767,00	-32767,00	-32767,00	-32767,00	88,21	0,00	0,00	0,00	0,00	0,00	0,00	0,00	0,00	-32767,00	-32767,00	-32767,00
10:30:46	73,00	-32767,00	76,84	39,40	55,07	73,00	-32766,00	-32766,00	-32766,00	-32767,00	-32766,00	-32766,00	-32766,00	-32767,00	-32764,00	5,00	0,00	12,00	754,00	17,00	24,00	0,00	12,00	22,00	2,40	-32767,00	401,00	436,00	-32767,00	5,21	-32767,00	-32767,00	-32767,00	-32767,00	-32767,00	-32767,00	-32767,00	88,21	0,00	0,00	0,00	0,00	0,00	0,00	0,00	0,00	-32767,00	-32767,00	-32767,00
10:31:46	73,00	-32767,00	78,00	40,90	56,41	73,00	-32766,00	-32766,00	-32766,00	-32767,00	-32766,00	-32766,00	-32766,00	-32767,00	-32764,00	5,00	0,00	12,00	754,00	16,00	24,00	0,00	12,00	22,00	2,30	-32767,00	398,00	439,00	-32767,00	5,23	-32767,00	-32767,00	-32767,00	-32767,00	-32767,00	-32767,00	-32767,00	88,21	0,00	0,00	0,00	0,00	0,00	0,00	0,00	0,00	-32767,00	-32767,00	-32767,00
10:32:46	73,00	-32767,00	78,10	38,92	55,10	73,00	-32766,00	-32766,00	-32766,00	-32767,00	-32766,00	-32766,00	-32766,00	-32767,00	-32764,00	5,00	0,00	12,00	754,00	16,00	24,00	0,00	12,00	22,00	2,60	-32767,00	400,00	434,00	-32767,00	5,22	-32767,00	-32767,00	-32767,00	-32767,00	-32767,00	-32767,00	-32767,00	88,21	0,00	0,00	0,00	0,00	0,00	0,00	0,00	0,00	-32767,00	-32767,00	-32767,00
10:33:46	73,00	-32767,00	78,00	38,74	55,55	73,00	-32766,00	-32766,00	-32766,00	-32766,00	-32766,00	-32766,00	-32766,00	-32767,00	-32764,00	4,90	0,00	12,00	754,00	17,00	24,00	0,00	12,00	21,00	2,70	-32767,00	392,00	431,00	-32767,00	5,23	-32767,00	-32767,00	-32767,00	-32767,00	-32767,00	-32767,00	-32767,00	88,21	0,00	0,00	0,00	0,00	0,00	0,00	0,00	0,00	-32767,00	-32767,00	-32767,00
10:34:46	73,00	-32767,00	77,34	38,79	55,20	73,00	-32766,00	-32766,00	-32766,00	-32767,00	-32766,00	-32766,00	-32766,00	-32767,00	-32764,00	5,00	0,00	12,00	754,00	16,00	24,00	0,00	12,00	22,00	2,60	-32767,00	396,00	438,00	-32767,00	5,19	-32767,00	-32767,00	-32767,00	-32767,00	-32767,00	-32767,00	-32767,00	88,21	0,00	0,00	0,00	0,00	0,00	0,00	0,00	0,00	-32767,00	-32767,00	-32767,00
10:35:46	73,00	-32767,00	78,01	38,83	55,14	73,00	-32766,00	-32766,00	-32766,00	-32767,00	-32766,00	-32766,00	-32766,00	-32767,00	-32764,00	5,00	0,00	12,00	754,00	17,00	24,00	0,00	12,00	22,00	2,60	-32767,00	400,00	434,00	-32767,00	5,23	-32767,00	-32767,00	-32767,00	-32767,00	-32767,00	-32767,00	-32767,00	88,21	0,00	0,00	0,00	0,00	0,00	0,00	0,00	0,00	-32767,00	-32767,00	-32767,00
10:36:46	73,00	-32767,00	77,67	39,56	55,93	73,00	-32766,00	-32766,00	-32766,00	-32767,00	-32766,00	-32766,00	-32766,00	-32767,00	-32764,00	5,00	0,00	12,00	754,00	17,00	24,00	0,00	12,00	22,00	2,50	-32767,00	401,00	435,00	-32767,00	5,22	-32767,00	-32767,00	-32767,00	-32767,00	-32767,00	-32767,00	-32767,00	88,21	0,00	0,00	0,00	0,00	0,00	0,00	0,00	0,00	-32767,00	-32767,00	-32767,00
10:37:46	73,00	-32767,00	77,65	39,43	55,85	73,00	-32766,00	-32766,00	-32766,00	-32767,00	-32766,00	-32766,00	-32766,00	-32767,00	-32764,00	5,00	0,00	12,00	754,00	17,00	24,00	0,00	12,00	21,00	2,70	-32767,00	394,00	428,00	-32767,00	5,23	-32767,00	-32767,00	-32767,00	-32767,00	-32767,00	-32767,00	-32767,00	88,21	0,00	0,00	0,00	0,00	0,00	0,00	0,00	0,00	-32767,00	-32767,00	-32767,00
10:38:46	73,00	-32767,00	78,18	39,22	55,95	73,00	-32766,00	-32766,00	-32766,00	-32767,00	-32766,00	-32766,00	-32766,00	-32767,00	-32764,00	5,00	0,00	12,00	754,00	17,00	24,00	0,00	12,00	22,00	2,60	-32767,00	393,00	428,00	-32767,00	5,19	-32767,00	-32767,00	-32767,00	-32767,00	-32767,00	-32767,00	-32767,00	88,21	0,00	0,00	0,00	0,00	0,00	0,00	0,00	0,00	-32767,00	-32767,00	-32767,00
10:39:46	73,00	-32767,00	78,72	36,66	55,67	73,00	-32766,00	-32766,00	-32766,00	-32767,00	-32766,00	-32766,00	-32766,00	-32767,00	-32764,00	5,00	0,00	12,00	754,00	17,00	24,00	0,00	12,00	22,00	2,70	-32767,00	400,00	439,00	-32767,00	5,22	-32767,00	-32767,00	-32767,00	-32767,00	-32767,00	-32767,00	-32767,00	88,21	0,00	0,00	0,00	0,00	0,00	0,00	0,00	0,00	-32767,00	-32767,00	-32767,00
10:40:46	73,00	-32767,00	77,95	39,45	55,97	72,00	-32766,00	-32766,00	-32766,00	-32767,00	-32766,00	-32766,00	-32766,00	-32767,00	-32764,00	5,00	0,00	12,00	754,00	16,00	24,00	0,00	12,00	22,00	2,80	-32767,00	402,00	439,00	-32767,00	5,22	-32767,00	-32767,00	-32767,00	-32767,00	-32767,00	-32767,00	-32767,00	88,21	0,00	0,00	0,00	0,00	0,00	0,00	0,00	0,00	-32767,00	-32767,00	-32767,00
10:41:46	73,00	-32767,00	77,23	38,99	55,69	72,00	-32766,00	-32766,00	-32766,00	-32767,00	-32766,00	-32766,00	-32766,00	-32767,00	-32764,00	4,90	0,00	12,00	754,00	17,00	24,00	0,00	12,00	22,00	2,30	-32767,00	401,00	437,00	-32767,00	5,20	-32767,00	-32767,00	-32767,00	-32767,00	-32767,00	-32767,00	-32767,00	88,21	0,00	0,00	0,00	0,00	0,00	0,00	0,00	0,00	-32767,00	-32767,00	-32767,00
10:42:46	73,00	-32767,00	78,79	39,44	55,68	72,00	-32766,00	-32766,00	-32766,00	-32767,00	-32766,00	-32766,00	-32766,00	-32767,00	-32764,00	4,90	0,00	12,00	754,00	17,00	24,00	0,00	12,00	21,00	2,30	-32767,00	399,00	435,00	-32767,00	5,27	-32767,00	-32767,00	-32767,00	-32767,00	-32767,00	-32767,00	-32767,00	88,21	0,00	0,00	0,00	0,00	0,00	0,00	0,00	0,00	-32767,00	-32767,00	-32767,00
10:43:46	73,00	-32767,00	78,49	39,22	55,87	73,00	-32766,00	-32766,00	-32766,00	-32767,00	-32766,00	-32766,00	-32766,00	-32767,00	-32764,00	4,90	0,00	12,00	754,00	17,00	24,00	0,00	12,00	21,00	2,70	-32767,00	401,00	436,00	-32767,00	5,26	-32767,00	-32767,00	-32767,00	-32767,00	-32767,00	-32767,00	-32767,00	88,21	0,00	0,00	0,00	0,00	0,00	0,00	0,00	0,00	-32767,00	-32767,00	-32767,00
10:44:46	73,00	-32767,00	78,66	39,27	56,10	72,00	-32766,00	-32766,00	-32766,00	-32767,00	-32766,00	-32766,00	-32766,00	-32767,00	-32764,00	5,00	0,00	12,00	754,00	17,00	24,00	0,00	12,00	21,00	2,70	-32767,00	400,00	438,00	-32767,00	5,23	-32767,00	-32767,00	-32767,00	-32767,00	-32767,00	-32767,00	-32767,00	88,21	0,00	0,00	0,00	0,00	0,00	0,00	0,00	0,00	-32767,00	-32767,00	-32767,00
10:45:46	73,00	-32767,00	78,54	38,93	56,17	73,00	-32766,00	-32766,00	-32766,00	-32767,00	-32766,00	-32766,00	-32766,00	-32767,00	-32764,00	4,90	0,00	12,00	754,00	17,00	24,00	0,00	12,00	22,00	2,60	-32767,00	402,00	438,00	-32767,00	5,22	-32767,00	-32767,00	-32767,00	-32767,00	-32767,00	-32767,00	-32767,00	88,21	0,00	0,00	0,00	0,00	0,00	0,00	0,00	0,00	-32767,00	-32767,00	-32767,00
10:46:46	73,00	-32767,00	79,20	40,00	56,63	73,00	-32766,00	-32766,00	-32766,00	-32767,00	-32766,00	-32766,00	-32766,00	-32767,00	-32764,00	5,00	0,00	12,00	754,00	17,00	24,00	0,00	12,00	22,00	2,70	-32767,00	404,00	436,00	-32767,00	5,23	-32767,00	-32767,00	-32767,00	-32767,00	-32767,00	-32767,00	-32767,00	88,21	0,00	0,00	0,00	0,00	0,00	0,00	0,00	0,00	-32767,00	-32767,00	-32767,00
10:47:46	73,00	-32767,00	80,44	39,96	57,15	73,00	-32766,00	-32766,00	-32766,00	-32767,00	-32766,00	-32766,00	-32766,00	-32767,00	-32764,00	5,00	0,00	12,00	754,00	17,00	24,00	0,00	12,00	21,00	2,70	-32767,00	401,00	435,00	-32767,00	5,23	-32767,00	-32767,00	-32767,00	-32767,00	-32767,00	-32767,00	-32767,00	88,21	0,00	0,00	0,00	0,00	0,00	0,00	0,00	0,00	-32767,00	-32767,00	-32767,00
10:48:46	73,00	-32767,00	80,49	40,59	57,34	73,00	-32766,00	-32766,00	-32766,00	-32767,00	-32766,00	-32766,00	-32766,00	-32767,00	-32764,00	4,90	0,00	12,00	754,00	17,00	24,00	0,00	12,00	22,00	2,60	-32767,00	400,00	434,00	-32767,00	5,22	-32767,00	-32767,00	-32767,00	-32767,00	-32767,00	-32767,00	-32767,00	88,21	0,00	0,00	0,00	0,00	0,00	0,00	0,00	0,00	-32767,00	-32767,00	-32767,00
10:49:46	73,00	-32767,00	80,79	41,20	57,94	73,00	-32766,00	-32766,00	-32766,00	-32767,00	-32766,00	-32766,00	-32766,00	-32767,00	-32764,00	4,90	0,00	12,00	754,00	17,00	24,00	0,00	12,00	22,00	2,30	-32767,00	399,00	434,00	-32767,00	5,22	-32767,00	-32767,00	-32767,00	-32767,00	-32767,00	-32767,00	-32767,00	88,21	0,00	0,00	0,00	0,00	0,00	0,00	0,00	0,00	-32767,00	-32767,00	-32767,00
10:50:46	73,00	-32767,00	79,91	40,89	57,74	74,00	-32766,00	-32766,00	-32766,00	-32766,00	-32766,00	-32766,00	-32766,00	-32767,00	-32764,00	5,00	0,00	12,00	754,00	17,00	24,00	0,00	12,00	22,00	2,70	-32767,00	400,00	436,00	-32767,00	5,23	-32767,00	-32767,00	-32767,00	-32767,00	-32767,00	-32767,00	-32767,00	88,21	0,00	0,00	0,00	0,00	0,00	0,00	0,00	0,00	-32767,00	-32767,00	-32767,00
10:51:46	73,00	-32767,00	80,68	41,03	58,29	74,00	-32766,00	-32766,00	-32766,00	-32767,00	-32766,00	-32766,00	-32766,00	-32767,00	-32764,00	5,00	0,00	12,00	754,00	17,00	24,00	0,00	12,00	22,00	2,40	-32767,00	401,00	436,00	-32767,00	5,23	-32767,00	-32767,00	-32767,00	-32767,00	-32767,00	-32767,00	-32767,00	88,21	0,00	0,00	0,00	0,00	0,00	0,00	0,00	0,00	-32767,00	-32767,00	-32767,00
10:52:46	74,00	-32767,00	80,68	41,27	58,47	74,00	-32766,00	-32766,00	-32766,00	-32767,00	-32766,00	-32766,00	-32766,00	-32767,00	-32764,00	5,00	0,00	12,00	754,00	17,00	24,00	0,00	12,00	22,00	2,30	-32767,00	400,00	433,00	-32767,00	5,22	-32767,00	-32767,00	-32767,00	-32767,00	-32767,00	-32767,00	-32767,00	88,21	0,00	0,00	0,00	0,00	0,00	0,00	0,00	0,00	-32767,00	-32767,00	-32767,00
10:53:46	74,00	-32767,00	82,77	41,99	59,34	74,00	-32766,00	-32766,00	-32766,00	-32767,00	-32766,00	-32766,00	-32766,00	-32767,00	-32764,00	5,00	0,00	12,00	754,00	17,00	24,00	0,00	12,00	22,00	2,40	-32767,00	405,00	438,00	-32767,00	5,23	-32767,00	-32767,00	-32767,00	-32767,00	-32767,00	-32767,00	-32767,00	88,21	0,00	0,00	0,00	0,00	0,00	0,00	0,00	0,00	-32767,00	-32767,00	-32767,00
10:54:46	73,00	-32767,00	83,03	42,06	59,53	73,00	-32766,00	-32766,00	-32766,00	-32767,00	-32766,00	-32766,00	-32766,00	-32767,00	-32764,00	4,90	0,00	12,00	754,00	17,00	24,00	0,00	12,00	22,00	2,60	-32767,00	399,00	434,00	-32767,00	5,23	-32767,00	-32767,00	-32767,00	-32767,00	-32767,00	-32767,00	-32767,00	88,21	0,00	0,00	0,00	0,00	0,00	0,00	0,00	0,00	-32767,00	-32767,00	-32767,00
10:55:46	73,00	-32767,00	83,98	41,03	59,97	73,00	-32766,00	-32766,00	-32766,00	-32767,00	-32766,00	-32766,00	-32766,00	-32767,00	-32764,00	4,90	0,00	12,00	754,00	17,00	24,00	0,00	12,00	22,00	2,30	-32767,00	400,00	436,00	-32767,00	5,23	-32767,00	-32767,00	-32767,00	-32767,00	-32767,00	-32767,00	-32767,00	88,21	0,00	0,00	0,00	0,00	0,00	0,00	0,00	0,00	-32767,00	-32767,00	-32767,00
10:56:46	73,00	-32767,00	84,00	41,75	60,22	73,00	-32766,00	-32766,00	-32766,00	-32767,00	-32766,00	-32766,00	-32766,00	-32767,00	-32764,00	4,90	0,00	12,00	754,00	17,00	24,00	0,00	12,00	22,00	2,50	-32767,00	400,00	438,00	-32767,00	5,22	-32767,00	-32767,00	-32767,00	-32767,00	-32767,00	-32767,00	-32767,00	88,21	0,00	0,00	0,00	0,00	0,00	0,00	0,00	0,00	-32767,00	-32767,00	-32767,00
10:57:46	73,00	-32767,00	84,73	42,14	60,40	74,00	-32766,00	-32766,00	-32766,00	-32767,00	-32766,00	-32766,00	-32766,00	-32767,00	-32764,00	4,90	0,00	12,00	754,00	17,00	24,00	0,00	12,00	22,00	2,30	-32767,00	399,00	436,00	-32767,00	5,22	-32767,00	-32767,00	-32767,00	-32767,00	-32767,00	-32767,00	-32767,00	88,21	0,00	0,00	0,00	0,00	0,00	0,00	0,00	0,00	-32767,00	-32767,00	-32767,00
10:58:46	73,00	-32767,00	85,33	42,05	60,80	74,00	-32766,00	-32766,00	-32766,00	-32767,00	-32766,00	-32766,00	-32766,00	-32767,00	-32764,00	5,00	0,00	12,00	754,00	17,00	24,00	0,00	12,00	22,00	2,60	-32767,00	400,00	436,00	-32767,00	5,23	-32767,00	-32767,00	-32767,00	-32767,00	-32767,00	-32767,00	-32767,00	88,21	0,00	0,00	0,00	0,00	0,00	0,00	0,00	0,00	-32767,00	-32767,00	-32767,00
10:59:46	74,00	-32767,00	85,80	41,71	60,99	74,00	-32766,00	-32766,00	-32766,00	-32767,00	-32766,00	-32766,00	-32766,00	-32767,00	-32764,00	5,00	0,00	12,00	754,00	17,00	24,00	0,00	12,00	22,00	2,60	-32767,00	401,00	436,00	-32767,00	5,22	-32767,00	-32767,00	-32767,00	-32767,00	-32767,00	-32767,00	-32767,00	88,21	0,00	0,00	0,00	0,00	0,00	0,00	0,00	0,00	-32767,00	-32767,00	-32767,00
11:00:46	74,00	-32767,00	86,33	42,88	61,51	74,00	-32766,00	-32766,00	-32766,00	-32767,00	-32766,00	-32766,00	-32766,00	-32767,00	-32764,00	4,90	0,00	12,00	754,00	17,00	24,00	0,00	12,00	22,00	2,40	-32767,00	399,00	435,00	-32767,00	5,23	-32767,00	-32767,00	-32767,00	-32767,00	-32767,00	-32767,00	-32767,00	88,21	0,00	0,00	0,00	0,00	0,00	0,00	0,00	0,00	-32767,00	-32767,00	-32767,00
11:01:46	74,00	-32767,00	86,46	42,55	61,77	75,00	-32766,00	-32766,00	-32766,00	-32767,00	-32766,00	-32766,00	-32766,00	-32767,00	-32764,00	5,00	0,00	12,00	754,00	17,00	24,00	0,00	12,00	23,00	2,50	-32767,00	399,00	435,00	-32767,00	5,23	-32767,00	-32767,00	-32767,00	-32767,00	-32767,00	-32767,00	-32767,00	88,21	0,00	0,00	0,00	0,00	0,00	0,00	0,00	0,00	-32767,00	-32767,00	-32767,00
11:02:46	75,00	-32767,00	87,34	42,43	61,74	75,00	-32766,00	-32766,00	-32766,00	-32767,00	-32766,00	-32766,00	-32766,00	-32767,00	-32764,00	5,00	0,00	12,00	754,00	17,00	24,00	0,00	12,00	23,00	2,40	-32767,00	401,00	438,00	-32767,00	5,23	-32767,00	-32767,00	-32767,00	-32767,00	-32767,00	-32767,00	-32767,00	88,21	0,00	0,00	0,00	0,00	0,00	0,00	0,00	0,00	-32767,00	-32767,00	-32767,00
11:03:46	75,00	-32767,00	87,17	42,83	61,93	76,00	-32766,00	-32766,00	-32766,00	-32767,00	-32766,00	-32766,00	-32766,00	-32767,00	-32764,00	5,00	0,00	12,00	754,00	17,00	24,00	0,00	12,00	23,00	2,60	-32767,00	396,00	432,00	-32767,00	5,23	-32767,00	-32767,00	-32767,00	-32767,00	-32767,00	-32767,00	-32767,00	88,21	0,00	0,00	0,00	0,00	0,00	0,00	0,00	0,00	-32767,00	-32767,00	-32767,00
11:04:46	76,00	-32767,00	90,80	45,06	64,46	76,00	-32766,00	-32766,00	-32766,00	-32767,00	-32766,00	-32766,00	-32766,00	-32767,00	-32764,00	5,00	0,00	12,00	754,00	17,00	24,00	0,00	12,00	23,00	2,40	-32767,00	397,00	434,00	-32767,00	5,23	-32767,00	-32767,00	-32767,00	-32767,00	-32767,00	-32767,00	-32767,00	88,21	0,00	0,00	0,00	0,00	0,00	0,00	0,00	0,00	-32767,00	-32767,00	-32767,00
11:05:46	76,00	-32767,00	91,79	45,48	65,00	76,00	-32766,00	-32766,00	-32766,00	-32767,00	-32766,00	-32766,00	-32766,00	-32767,00	-32764,00	5,00	0,00	12,00	754,00	17,00	24,00	0,00	12,00	23,00	2,70	-32767,00	400,00	437,00	-32767,00	5,21	-32767,00	-32767,00	-32767,00	-32767,00	-32767,00	-32767,00	-32767,00	88,21	0,00	0,00	0,00	0,00	0,00	0,00	0,00	0,00	-32767,00	-32767,00	-32767,00
11:06:46	76,00	-32767,00	91,85	45,29	65,20	77,00	-32766,00	-32766,00	-32766,00	-32767,00	-32766,00	-32766,00	-32766,00	-32767,00	-32764,00	5,00	0,00	12,00	754,00	17,00	24,00	0,00	12,00	23,00	2,40	-32767,00	401,00	436,00	-32767,00	5,23	-32767,00	-32767,00	-32767,00	-32767,00	-32767,00	-32767,00	-32767,00	88,21	0,00	0,00	0,00	0,00	0,00	0,00	0,00	0,00	-32767,00	-32767,00	-32767,00
11:07:46	77,00	-32767,00	91,00	45,65	65,49	77,00	-32766,00	-32766,00	-32766,00	-32766,00	-32766,00	-32766,00	-32766,00	-32767,00	-32764,00	5,10	0,00	12,00	754,00	17,00	24,00	0,00	12,00	23,00	2,30	-32767,00	399,00	434,00	-32767,00	5,23	-32767,00	-32767,00	-32767,00	-32767,00	-32767,00	-32767,00	-32767,00	88,21	0,00	0,00	0,00	0,00	0,00	0,00	0,00	0,00	-32767,00	-32767,00	-32767,00
11:08:46	77,00	-32767,00	91,70	45,66	65,89	77,00	-32766,00	-32766,00	-32766,00	-32767,00	-32766,00	-32766,00	-32766,00	-32767,00	-32764,00	5,00	0,00	12,00	754,00	17,00	24,00	0,00	12,00	23,00	2,40	-32767,00	399,00	435,00	-32767,00	5,23	-32767,00	-32767,00	-32767,00	-32767,00	-32767,00	-32767,00	-32767,00	88,21	0,00	0,00	0,00	0,00	0,00	0,00	0,00	0,00	-32767,00	-32767,00	-32767,00
11:09:46	78,00	-32767,00	91,49	46,28	66,50	79,00	-32766,00	-32766,00	-32766,00	-32767,00	-32766,00	-32766,00	-32766,00	-32767,00	-32764,00	5,00	0,00	12,00	754,00	17,00	24,00	0,00	12,00	23,00	2,40	-32767,00	403,00	437,00	-32767,00	5,23	-32767,00	-32767,00	-32767,00	-32767,00	-32767,00	-32767,00	-32767,00	88,21	0,00	0,00	0,00	0,00	0,00	0,00	0,00	0,00	-32767,00	-32767,00	-32767,00
11:10:46	78,00	-32767,00	91,35	46,81	66,96	79,00	-32766,00	-32766,00	-32766,00	-32767,00	-32766,00	-32766,00	-32766,00	-32767,00	-32764,00	5,10	0,00	12,00	754,00	16,00	24,00	0,00	12,00	23,00	2,70	-32767,00	403,00	452,00	-32767,00	5,25	-32767,00	-32767,00	-32767,00	-32767,00	-32767,00	-32767,00	-32767,00	88,21	0,00	0,00	0,00	0,00	0,00	0,00	0,00	0,00	-32767,00	-32767,00	-32767,00
11:11:46	79,00	-32767,00	92,92	47,41	67,15	79,00	-32766,00	-32766,00	-32766,00	-32767,00	-32766,00	-32766,00	-32766,00	-32767,00	-32764,00	5,10	0,00	12,00	754,00	17,00	24,00	0,00	12,00	23,00	2,60	-32767,00	402,00	438,00	-32767,00	5,26	-32767,00	-32767,00	-32767,00	-32767,00	-32767,00	-32767,00	-32767,00	88,21	0,00	0,00	0,00	0,00	0,00	0,00	0,00	0,00	-32767,00	-32767,00	-32767,00
11:12:46	79,00	-32767,00	91,93	46,84	67,32	79,00	-32766,00	-32766,00	-32766,00	-32767,00	-32766,00	-32766,00	-32766,00	-32767,00	-32764,00	5,10	0,00	12,00	754,00	16,00	24,00	0,00	12,00	23,00	2,50	-32767,00	400,00	440,00	-32767,00	5,25	-32767,00	-32767,00	-32767,00	-32767,00	-32767,00	-32767,00	-32767,00	88,21	0,00	0,00	0,00	0,00	0,00	0,00	0,00	0,00	-32767,00	-32767,00	-32767,00
11:13:46	79,00	-32767,00	92,59	48,10	67,41	79,00	-32766,00	-32766,00	-32766,00	-32767,00	-32766,00	-32766,00	-32766,00	-32767,00	-32764,00	5,10	0,00	12,00	754,00	16,00	24,00	0,00	12,00	23,00	2,40	-32767,00	402,00	438,00	-32767,00	5,25	-32767,00	-32767,00	-32767,00	-32767,00	-32767,00	-32767,00	-32767,00	88,21	0,00	0,00	0,00	0,00	0,00	0,00	0,00	0,00	-32767,00	-32767,00	-32767,00
11:14:46	79,00	-32767,00	92,95	48,29	67,92	79,00	-32766,00	-32766,00	-32766,00	-32767,00	-32766,00	-32766,00	-32766,00	-32767,00	-32764,00	5,10	0,00	12,00	754,00	16,00	24,00	0,00	12,00	23,00	2,70	-32767,00	397,00	434,00	-32767,00	5,25	-32767,00	-32767,00	-32767,00	-32767,00	-32767,00	-32767,00	-32767,00	88,21	0,00	0,00	0,00	0,00	0,00	0,00	0,00	0,00	-32767,00	-32767,00	-32767,00
11:15:46	79,00	-32767,00	92,54	48,52	68,07	79,00	-32766,00	-32766,00	-32766,00	-32767,00	-32766,00	-32766,00	-32766,00	-32767,00	-32764,00	5,10	0,00	12,00	754,00	16,00	24,00	0,00	12,00	23,00	2,40	-32767,00	399,00	437,00	-32767,00	5,25	-32767,00	-32767,00	-32767,00	-32767,00	-32767,00	-32767,00	-32767,00	88,21	0,00	0,00	0,00	0,00	0,00	0,00	0,00	0,00	-32767,00	-32767,00	-32767,00
11:16:46	79,00	-32767,00	92,69	48,52	67,95	80,00	-32766,00	-32766,00	-32766,00	-32767,00	-32766,00	-32766,00	-32766,00	-32767,00	-32764,00	5,20	0,00	12,00	754,00	16,00	24,00	0,00	12,00	23,00	2,60	-32767,00	397,00	435,00	-32767,00	5,25	-32767,00	-32767,00	-32767,00	-32767,00	-32767,00	-32767,00	-32767,00	88,21	0,00	0,00	0,00	0,00	0,00	0,00	0,00	0,00	-32767,00	-32767,00	-32767,00
11:17:46	79,00	-32767,00	92,46	49,09	68,10	79,00	-32766,00	-32766,00	-32766,00	-32767,00	-32766,00	-32766,00	-32766,00	-32767,00	-32764,00	5,20	0,00	12,00	754,00	16,00	24,00	0,00	12,00	23,00	2,40	-32767,00	402,00	441,00	-32767,00	5,25	-32767,00	-32767,00	-32767,00	-32767,00	-32767,00	-32767,00	-32767,00	88,21	0,00	0,00	0,00	0,00	0,00	0,00	0,00	0,00	-32767,00	-32767,00	-32767,00
11:18:46	79,00	-32767,00	93,16	49,22	68,29	80,00	-32766,00	-32766,00	-32766,00	-32767,00	-32766,00	-32766,00	-32766,00	-32767,00	-32764,00	5,20	0,00	12,00	754,00	16,00	24,00	0,00	12,00	23,00	2,50	-32767,00	399,00	438,00	-32767,00	5,26	-32767,00	-32767,00	-32767,00	-32767,00	-32767,00	-32767,00	-32767,00	88,21	0,00	0,00	0,00	0,00	0,00	0,00	0,00	0,00	-32767,00	-32767,00	-32767,00
11:19:46	79,00	-32767,00	92,15	48,77	68,35	79,00	-32766,00	-32766,00	-32766,00	-32767,00	-32766,00	-32766,00	-32766,00	-32767,00	-32764,00	5,20	0,00	12,00	754,00	16,00	24,00	0,00	12,00	22,00	2,60	-32767,00	400,00	437,00	-32767,00	5,25	-32767,00	-32767,00	-32767,00	-32767,00	-32767,00	-32767,00	-32767,00	88,21	0,00	0,00	0,00	0,00	0,00	0,00	0,00	0,00	-32767,00	-32767,00	-32767,00
11:20:46	79,00	-32767,00	92,73	49,62	68,19	80,00	-32766,00	-32766,00	-32766,00	-32767,00	-32766,00	-32766,00	-32766,00	-32767,00	-32764,00	5,20	0,00	12,00	754,00	16,00	24,00	0,00	12,00	22,00	2,30	-32767,00	400,00	437,00	-32767,00	5,26	-32767,00	-32767,00	-32767,00	-32767,00	-32767,00	-32767,00	-32767,00	88,21	0,00	0,00	0,00	0,00	0,00	0,00	0,00	0,00	-32767,00	-32767,00	-32767,00
11:21:46	79,00	-32767,00	92,20	49,01	68,04	79,00	-32766,00	-32766,00	-32766,00	-32767,00	-32766,00	-32766,00	-32766,00	-32767,00	-32764,00	5,20	0,00	12,00	754,00	16,00	24,00	0,00	12,00	22,00	2,70	-32767,00	398,00	436,00	-32767,00	5,25	-32767,00	-32767,00	-32767,00	-32767,00	-32767,00	-32767,00	-32767,00	88,21	0,00	0,00	0,00	0,00	0,00	0,00	0,00	0,00	-32767,00	-32767,00	-32767,00
11:22:46	79,00	-32767,00	92,03	49,37	68,06	80,00	-32766,00	-32766,00	-32766,00	-32767,00	-32766,00	-32766,00	-32766,00	-32767,00	-32764,00	5,10	0,00	12,00	754,00	16,00	24,00	0,00	12,00	22,00	2,30	-32767,00	400,00	437,00	-32767,00	5,26	-32767,00	-32767,00	-32767,00	-32767,00	-32767,00	-32767,00	-32767,00	88,21	0,00	0,00	0,00	0,00	0,00	0,00	0,00	0,00	-32767,00	-32767,00	-32767,00
11:23:46	79,00	-32767,00	92,61	49,53	68,26	79,00	-32766,00	-32766,00	-32766,00	-32767,00	-32766,00	-32766,00	-32766,00	-32767,00	-32764,00	5,20	0,00	12,00	754,00	16,00	24,00	0,00	12,00	22,00	2,70	-32767,00	399,00	436,00	-32767,00	5,26	-32767,00	-32767,00	-32767,00	-32767,00	-32767,00	-32767,00	-32767,00	88,21	0,00	0,00	0,00	0,00	0,00	0,00	0,00	0,00	-32767,00	-32767,00	-32767,00
11:24:46	79,00	-32767,00	92,21	48,95	68,20	79,00	-32766,00	-32766,00	-32766,00	-32766,00	-32766,00	-32766,00	-32766,00	-32767,00	-32764,00	5,20	0,00	12,00	754,00	16,00	24,00	0,00	12,00	22,00	2,30	-32767,00	399,00	437,00	-32767,00	5,26	-32767,00	-32767,00	-32767,00	-32767,00	-32767,00	-32767,00	-32767,00	88,21	0,00	0,00	0,00	0,00	0,00	0,00	0,00	0,00	-32767,00	-32767,00	-32767,00
11:25:46	79,00	-32767,00	91,61	49,43	68,00	79,00	-32766,00	-32766,00	-32766,00	-32767,00	-32766,00	-32766,00	-32766,00	-32767,00	-32764,00	5,20	0,00	12,00	754,00	16,00	24,00	0,00	12,00	22,00	2,50	-32767,00	402,00	439,00	-32767,00	5,25	-32767,00	-32767,00	-32767,00	-32767,00	-32767,00	-32767,00	-32767,00	88,21	0,00	0,00	0,00	0,00	0,00	0,00	0,00	0,00	-32767,00	-32767,00	-32767,00
11:26:46	79,00	-32767,00	92,29	49,47	68,14	79,00	-32766,00	-32766,00	-32766,00	-32767,00	-32766,00	-32766,00	-32766,00	-32767,00	-32764,00	5,20	0,00	12,00	754,00	16,00	24,00	0,00	12,00	22,00	2,70	-32767,00	399,00	436,00	-32767,00	5,26	-32767,00	-32767,00	-32767,00	-32767,00	-32767,00	-32767,00	-32767,00	88,21	0,00	0,00	0,00	0,00	0,00	0,00	0,00	0,00	-32767,00	-32767,00	-32767,00
11:27:46	79,00	-32767,00	92,06	48,73	68,08	79,00	-32766,00	-32766,00	-32766,00	-32767,00	-32766,00	-32766,00	-32766,00	-32767,00	-32764,00	5,20	0,00	12,00	754,00	16,00	24,00	0,00	12,00	22,00	2,60	-32767,00	401,00	439,00	-32767,00	5,26	-32767,00	-32767,00	-32767,00	-32767,00	-32767,00	-32767,00	-32767,00	88,21	0,00	0,00	0,00	0,00	0,00	0,00	0,00	0,00	-32767,00	-32767,00	-32767,00
11:28:46	79,00	-32767,00	92,32	48,76	67,83	79,00	-32766,00	-32766,00	-32766,00	-32767,00	-32766,00	-32766,00	-32766,00	-32767,00	-32764,00	5,20	0,00	12,00	754,00	16,00	24,00	0,00	12,00	22,00	2,50	-32767,00	399,00	436,00	-32767,00	5,25	-32767,00	-32767,00	-32767,00	-32767,00	-32767,00	-32767,00	-32767,00	88,21	0,00	0,00	0,00	0,00	0,00	0,00	0,00	0,00	-32767,00	-32767,00	-32767,00
11:29:46	79,00	-32767,00	91,72	48,88	67,70	79,00	-32766,00	-32766,00	-32766,00	-32767,00	-32766,00	-32766,00	-32766,00	-32767,00	-32764,00	5,20	0,00	12,00	754,00	16,00	24,00	0,00	12,00	22,00	2,40	-32767,00	397,00	436,00	-32767,00	5,25	-32767,00	-32767,00	-32767,00	-32767,00	-32767,00	-32767,00	-32767,00	88,21	0,00	0,00	0,00	0,00	0,00	0,00	0,00	0,00	-32767,00	-32767,00	-32767,00
11:30:46	79,00	-32767,00	91,90	49,19	67,58	79,00	-32766,00	-32766,00	-32766,00	-32767,00	-32766,00	-32766,00	-32766,00	-32767,00	-32764,00	5,20	0,00	12,00	754,00	16,00	24,00	0,00	12,00	22,00	2,30	-32767,00	399,00	437,00	-32767,00	5,25	-32767,00	-32767,00	-32767,00	-32767,00	-32767,00	-32767,00	-32767,00	88,21	0,00	0,00	0,00	0,00	0,00	0,00	0,00	0,00	-32767,00	-32767,00	-32767,00
11:31:46	79,00	-32767,00	153,14	83,26	102,46	-32763,00	-32766,00	-32766,00	-32766,00	-32767,00	-32766,00	-32766,00	-32766,00	-32767,00	-32764,00	5,20	0,00	12,00	754,00	16,00	24,00	0,00	12,00	22,00	2,40	-32767,00	400,00	437,00	-32767,00	5,25	-32767,00	-32767,00	-32767,00	-32767,00	-32767,00	-32767,00	-32767,00	88,21	0,00	0,00	0,00	0,00	0,00	0,00	0,00	0,00	-32767,00	-32767,00	-32767,00
11:32:46	79,00	-32767,00	90,82	50,06	68,38	79,00	-32766,00	-32766,00	-32766,00	-32767,00	-32766,00	-32766,00	-32766,00	-32767,00	-32764,00	5,20	0,00	12,00	754,00	16,00	24,00	0,00	12,00	22,00	2,40	-32767,00	399,00	437,00	-32767,00	5,25	-32767,00	-32767,00	-32767,00	-32767,00	-32767,00	-32767,00	-32767,00	88,21	0,00	0,00	0,00	0,00	0,00	0,00	0,00	0,00	-32767,00	-32767,00	-32767,00
11:33:46	79,00	-32767,00	91,46	49,73	68,25	79,00	-32766,00	-32766,00	-32766,00	-32767,00	-32766,00	-32766,00	-32766,00	-32767,00	-32764,00	5,20	0,00	12,00	754,00	16,00	24,00	0,00	12,00	22,00	2,50	-32767,00	400,00	438,00	-32767,00	5,25	-32767,00	-32767,00	-32767,00	-32767,00	-32767,00	-32767,00	-32767,00	88,21	0,00	0,00	0,00	0,00	0,00	0,00	0,00	0,00	-32767,00	-32767,00	-32767,00
11:34:46	79,00	-32767,00	91,30	50,02	68,44	79,00	-32766,00	-32766,00	-32766,00	-32767,00	-32766,00	-32766,00	-32766,00	-32767,00	-32764,00	5,20	0,00	12,00	754,00	16,00	24,00	0,00	12,00	22,00	2,60	-32767,00	399,00	437,00	-32767,00	5,25	-32767,00	-32767,00	-32767,00	-32767,00	-32767,00	-32767,00	-32767,00	88,21	0,00	0,00	0,00	0,00	0,00	0,00	0,00	0,00	-32767,00	-32767,00	-32767,00
11:35:46	79,00	-32767,00	91,30	49,84	68,28	79,00	-32766,00	-32766,00	-32766,00	-32767,00	-32766,00	-32766,00	-32766,00	-32767,00	-32764,00	5,30	0,00	12,00	754,00	16,00	24,00	0,00	12,00	22,00	2,70	-32767,00	400,00	437,00	-32767,00	5,26	-32767,00	-32767,00	-32767,00	-32767,00	-32767,00	-32767,00	-32767,00	88,21	0,00	0,00	0,00	0,00	0,00	0,00	0,00	0,00	-32767,00	-32767,00	-32767,00
11:36:46	79,00	-32767,00	91,55	50,09	68,46	79,00	-32766,00	-32766,00	-32766,00	-32767,00	-32766,00	-32766,00	-32766,00	-32767,00	-32764,00	5,20	0,00	12,00	754,00	16,00	24,00	0,00	12,00	22,00	2,70	-32767,00	398,00	435,00	-32767,00	5,24	-32767,00	-32767,00	-32767,00	-32767,00	-32767,00	-32767,00	-32767,00	88,21	0,00	0,00	0,00	0,00	0,00	0,00	0,00	0,00	-32767,00	-32767,00	-32767,00
11:37:46	79,00	-32767,00	90,40	49,45	67,71	79,00	-32766,00	-32766,00	-32766,00	-32767,00	-32766,00	-32766,00	-32766,00	-32767,00	-32764,00	5,30	0,00	12,00	754,00	16,00	24,00	0,00	12,00	22,00	2,50	-32767,00	401,00	438,00	-32767,00	5,25	-32767,00	-32767,00	-32767,00	-32767,00	-32767,00	-32767,00	-32767,00	88,21	0,00	0,00	0,00	0,00	0,00	0,00	0,00	0,00	-32767,00	-32767,00	-32767,00
11:38:46	79,00	-32767,00	89,99	48,92	67,19	79,00	-32766,00	-32766,00	-32766,00	-32767,00	-32766,00	-32766,00	-32766,00	-32767,00	-32764,00	5,20	0,00	12,00	754,00	16,00	24,00	0,00	12,00	22,00	2,30	-32767,00	401,00	437,00	-32767,00	5,25	-32767,00	-32767,00	-32767,00	-32767,00	-32767,00	-32767,00	-32767,00	88,21	0,00	0,00	0,00	0,00	0,00	0,00	0,00	0,00	-32767,00	-32767,00	-32767,00
11:39:46	79,00	-32767,00	90,37	48,93	67,17	79,00	-32766,00	-32766,00	-32766,00	-32767,00	-32766,00	-32766,00	-32766,00	-32767,00	-32764,00	5,30	0,00	12,00	754,00	16,00	24,00	0,00	12,00	22,00	2,50	-32767,00	398,00	435,00	-32767,00	5,25	-32767,00	-32767,00	-32767,00	-32767,00	-32767,00	-32767,00	-32767,00	88,21	0,00	0,00	0,00	0,00	0,00	0,00	0,00	0,00	-32767,00	-32767,00	-32767,00
11:40:46	79,00	-32767,00	89,72	48,69	66,87	79,00	-32766,00	-32766,00	-32766,00	-32767,00	-32766,00	-32766,00	-32766,00	-32767,00	-32764,00	5,30	0,00	12,00	754,00	16,00	24,00	0,00	12,00	22,00	2,70	-32767,00	399,00	436,00	-32767,00	5,24	-32767,00	-32767,00	-32767,00	-32767,00	-32767,00	-32767,00	-32767,00	88,21	0,00	0,00	0,00	0,00	0,00	0,00	0,00	0,00	-32767,00	-32767,00	-32767,00
11:41:46	79,00	-32767,00	89,99	48,42	66,54	79,00	-32766,00	-32766,00	-32766,00	-32766,00	-32766,00	-32766,00	-32766,00	-32767,00	-32764,00	5,30	0,00	12,00	754,00	16,00	24,00	0,00	12,00	22,00	2,30	-32767,00	401,00	439,00	-32767,00	5,25	-32767,00	-32767,00	-32767,00	-32767,00	-32767,00	-32767,00	-32767,00	88,21	0,00	0,00	0,00	0,00	0,00	0,00	0,00	0,00	-32767,00	-32767,00	-32767,00
11:42:46	79,00	-32767,00	89,65	48,40	66,40	79,00	-32766,00	-32766,00	-32766,00	-32767,00	-32766,00	-32766,00	-32766,00	-32767,00	-32764,00	5,30	0,00	12,00	754,00	16,00	24,00	0,00	12,00	22,00	2,60	-32767,00	398,00	438,00	-32767,00	5,26	-32767,00	-32767,00	-32767,00	-32767,00	-32767,00	-32767,00	-32767,00	88,21	0,00	0,00	0,00	0,00	0,00	0,00	0,00	0,00	-32767,00	-32767,00	-32767,00
11:43:46	79,00	-32767,00	89,07	47,93	65,94	79,00	-32766,00	-32766,00	-32766,00	-32767,00	-32766,00	-32766,00	-32766,00	-32767,00	-32764,00	5,30	0,00	12,00	754,00	16,00	24,00	0,00	12,00	22,00	2,50	-32767,00	401,00	438,00	-32767,00	5,26	-32767,00	-32767,00	-32767,00	-32767,00	-32767,00	-32767,00	-32767,00	88,21	0,00	0,00	0,00	0,00	0,00	0,00	0,00	0,00	-32767,00	-32767,00	-32767,00
11:44:46	79,00	-32767,00	87,59	46,93	65,07	78,00	-32766,00	-32766,00	-32766,00	-32767,00	-32766,00	-32766,00	-32766,00	-32767,00	-32764,00	5,20	0,00	12,00	754,00	16,00	24,00	0,00	12,00	22,00	2,60	-32767,00	400,00	438,00	-32767,00	5,25	-32767,00	-32767,00	-32767,00	-32767,00	-32767,00	-32767,00	-32767,00	88,21	0,00	0,00	0,00	0,00	0,00	0,00	0,00	0,00	-32767,00	-32767,00	-32767,00
11:45:46	79,00	-32767,00	86,11	45,19	62,85	78,00	-32766,00	-32766,00	-32766,00	-32767,00	-32766,00	-32766,00	-32766,00	-32767,00	-32764,00	5,30	0,00	12,00	754,00	16,00	24,00	0,00	12,00	22,00	2,30	-32767,00	402,00	440,00	-32767,00	5,25	-32767,00	-32767,00	-32767,00	-32767,00	-32767,00	-32767,00	-32767,00	88,21	0,00	0,00	0,00	0,00	0,00	0,00	0,00	0,00	-32767,00	-32767,00	-32767,00
11:46:46	79,00	-32767,00	84,63	43,43	60,09	79,00	-32766,00	-32766,00	-32766,00	-32767,00	-32766,00	-32766,00	-32766,00	-32767,00	-32764,00	5,20	0,00	12,00	754,00	16,00	24,00	0,00	12,00	22,00	2,70	-32767,00	397,00	436,00	-32767,00	5,25	-32767,00	-32767,00	-32767,00	-32767,00	-32767,00	-32767,00	-32767,00	88,21	0,00	0,00	0,00	0,00	0,00	0,00	0,00	0,00	-32767,00	-32767,00	-32767,00
11:47:46	79,00	-32767,00	84,87	42,63	59,77	78,00	-32766,00	-32766,00	-32766,00	-32767,00	-32766,00	-32766,00	-32766,00	-32767,00	-32764,00	5,20	0,00	12,00	754,00	16,00	24,00	0,00	12,00	22,00	2,20	-32767,00	399,00	437,00	-32767,00	5,25	-32767,00	-32767,00	-32767,00	-32767,00	-32767,00	-32767,00	-32767,00	88,21	0,00	0,00	0,00	0,00	0,00	0,00	0,00	0,00	-32767,00	-32767,00	-32767,00
11:48:46	79,00	-32767,00	84,04	41,74	58,28	78,00	-32766,00	-32766,00	-32766,00	-32767,00	-32766,00	-32766,00	-32766,00	-32767,00	-32764,00	5,30	0,00	12,00	754,00	16,00	23,00	0,00	12,00	22,00	2,50	-32767,00	400,00	436,00	-32767,00	5,25	-32767,00	-32767,00	-32767,00	-32767,00	-32767,00	-32767,00	-32767,00	88,21	0,00	0,00	0,00	0,00	0,00	0,00	0,00	0,00	-32767,00	-32767,00	-32767,00
11:49:46	79,00	-32767,00	84,48	41,21	57,44	78,00	-32766,00	-32766,00	-32766,00	-32767,00	-32766,00	-32766,00	-32766,00	-32767,00	-32764,00	5,20	0,00	12,00	754,00	16,00	24,00	0,00	12,00	22,00	2,70	-32767,00	398,00	437,00	-32767,00	5,25	-32767,00	-32767,00	-32767,00	-32767,00	-32767,00	-32767,00	-32767,00	88,21	0,00	0,00	0,00	0,00	0,00	0,00	0,00	0,00	-32767,00	-32767,00	-32767,00
11:50:46	79,00	-32767,00	83,27	40,52	56,67	78,00	-32766,00	-32766,00	-32766,00	-32767,00	-32766,00	-32766,00	-32766,00	-32767,00	-32764,00	5,20	0,00	12,00	754,00	16,00	23,00	0,00	12,00	22,00	2,10	-32767,00	401,00	438,00	-32767,00	5,24	-32767,00	-32767,00	-32767,00	-32767,00	-32767,00	-32767,00	-32767,00	88,21	0,00	0,00	0,00	0,00	0,00	0,00	0,00	0,00	-32767,00	-32767,00	-32767,00
11:51:46	79,00	-32767,00	82,21	40,38	56,23	78,00	-32766,00	-32766,00	-32766,00	-32767,00	-32766,00	-32766,00	-32766,00	-32767,00	-32764,00	5,20	0,00	12,00	754,00	16,00	24,00	0,00	12,00	22,00	2,60	-32767,00	400,00	437,00	-32767,00	5,25	-32767,00	-32767,00	-32767,00	-32767,00	-32767,00	-32767,00	-32767,00	88,21	0,00	0,00	0,00	0,00	0,00	0,00	0,00	0,00	-32767,00	-32767,00	-32767,00
11:52:46	79,00	-32767,00	82,58	40,33	56,37	78,00	-32766,00	-32766,00	-32766,00	-32767,00	-32766,00	-32766,00	-32766,00	-32767,00	-32764,00	5,20	0,00	12,00	754,00	16,00	24,00	0,00	12,00	22,00	2,80	-32767,00	399,00	438,00	-32767,00	5,25	-32767,00	-32767,00	-32767,00	-32767,00	-32767,00	-32767,00	-32767,00	88,21	0,00	0,00	0,00	0,00	0,00	0,00	0,00	0,00	-32767,00	-32767,00	-32767,00
11:53:46	79,00	-32767,00	82,58	40,11	56,25	78,00	-32766,00	-32766,00	-32766,00	-32767,00	-32766,00	-32766,00	-32766,00	-32767,00	-32764,00	5,20	0,00	12,00	754,00	16,00	24,00	0,00	12,00	22,00	2,60	-32767,00	399,00	435,00	-32767,00	5,25	-32767,00	-32767,00	-32767,00	-32767,00	-32767,00	-32767,00	-32767,00	88,21	0,00	0,00	0,00	0,00	0,00	0,00	0,00	0,00	-32767,00	-32767,00	-32767,00
11:54:46	78,00	-32767,00	82,91	40,57	56,42	78,00	-32766,00	-32766,00	-32766,00	-32767,00	-32766,00	-32766,00	-32766,00	-32767,00	-32764,00	5,20	0,00	12,00	754,00	16,00	24,00	0,00	12,00	22,00	2,50	-32767,00	399,00	437,00	-32767,00	5,24	-32767,00	-32767,00	-32767,00	-32767,00	-32767,00	-32767,00	-32767,00	88,21	0,00	0,00	0,00	0,00	0,00	0,00	0,00	0,00	-32767,00	-32767,00	-32767,00
11:55:46	78,00	-32767,00	82,99	40,71	56,68	78,00	-32766,00	-32766,00	-32766,00	-32767,00	-32766,00	-32766,00	-32766,00	-32767,00	-32764,00	5,30	0,00	12,00	754,00	16,00	23,00	0,00	12,00	22,00	2,50	-32767,00	400,00	436,00	-32767,00	5,23	-32767,00	-32767,00	-32767,00	-32767,00	-32767,00	-32767,00	-32767,00	88,21	0,00	0,00	0,00	0,00	0,00	0,00	0,00	0,00	-32767,00	-32767,00	-32767,00
11:56:46	78,00	-32767,00	82,47	40,51	56,56	78,00	-32766,00	-32766,00	-32766,00	-32767,00	-32766,00	-32766,00	-32766,00	-32767,00	-32764,00	5,20	0,00	12,00	754,00	16,00	23,00	0,00	12,00	22,00	2,70	-32767,00	400,00	439,00	-32767,00	5,27	-32767,00	-32767,00	-32767,00	-32767,00	-32767,00	-32767,00	-32767,00	88,21	0,00	0,00	0,00	0,00	0,00	0,00	0,00	0,00	-32767,00	-32767,00	-32767,00
11:57:46	78,00	-32767,00	82,63	41,12	57,08	78,00	-32766,00	-32766,00	-32766,00	-32767,00	-32766,00	-32766,00	-32766,00	-32767,00	-32764,00	5,30	0,00	12,00	754,00	16,00	24,00	0,00	12,00	22,00	2,60	-32767,00	399,00	436,00	-32767,00	5,25	-32767,00	-32767,00	-32767,00	-32767,00	-32767,00	-32767,00	-32767,00	88,21	0,00	0,00	0,00	0,00	0,00	0,00	0,00	0,00	-32767,00	-32767,00	-32767,00
11:58:46	78,00	-32767,00	82,90	41,06	57,40	78,00	-32766,00	-32766,00	-32766,00	-32766,00	-32766,00	-32766,00	-32766,00	-32767,00	-32764,00	5,30	0,00	12,00	754,00	16,00	24,00	0,00	12,00	22,00	2,10	-32767,00	401,00	437,00	-32767,00	5,25	-32767,00	-32767,00	-32767,00	-32767,00	-32767,00	-32767,00	-32767,00	88,21	0,00	0,00	0,00	0,00	0,00	0,00	0,00	0,00	-32767,00	-32767,00	-32767,00
11:59:46	78,00	-32767,00	83,46	41,29	57,70	78,00	-32766,00	-32766,00	-32766,00	-32767,00	-32766,00	-32766,00	-32766,00	-32767,00	-32764,00	5,30	0,00	12,00	754,00	16,00	23,00	0,00	12,00	22,00	2,80	-32767,00	400,00	438,00	-32767,00	5,24	-32767,00	-32767,00	-32767,00	-32767,00	-32767,00	-32767,00	-32767,00	88,21	0,00	0,00	0,00	0,00	0,00	0,00	0,00	0,00	-32767,00	-32767,00	-32767,00
12:00:46	78,00	-32767,00	83,03	41,45	57,72	77,00	-32766,00	-32766,00	-32766,00	-32767,00	-32766,00	-32766,00	-32766,00	-32767,00	-32764,00	5,30	0,00	12,00	754,00	16,00	23,00	0,00	12,00	22,00	2,20	-32767,00	399,00	435,00	-32767,00	5,24	-32767,00	-32767,00	-32767,00	-32767,00	-32767,00	-32767,00	-32767,00	88,21	0,00	0,00	0,00	0,00	0,00	0,00	0,00	0,00	-32767,00	-32767,00	-32767,00
12:01:46	78,00	-32767,00	83,47	41,71	58,26	77,00	-32766,00	-32766,00	-32766,00	-32767,00	-32766,00	-32766,00	-32766,00	-32767,00	-32764,00	5,30	0,00	12,00	754,00	16,00	24,00	0,00	12,00	22,00	2,40	-32767,00	401,00	437,00	-32767,00	5,24	-32767,00	-32767,00	-32767,00	-32767,00	-32767,00	-32767,00	-32767,00	88,21	0,00	0,00	0,00	0,00	0,00	0,00	0,00	0,00	-32767,00	-32767,00	-32767,00
12:02:46	78,00	-32767,00	82,64	41,74	58,37	77,00	-32766,00	-32766,00	-32766,00	-32767,00	-32766,00	-32766,00	-32766,00	-32767,00	-32764,00	5,30	0,00	12,00	754,00	16,00	24,00	0,00	12,00	22,00	2,70	-32767,00	398,00	434,00	-32767,00	5,25	-32767,00	-32767,00	-32767,00	-32767,00	-32767,00	-32767,00	-32767,00	88,21	0,00	0,00	0,00	0,00	0,00	0,00	0,00	0,00	-32767,00	-32767,00	-32767,00
12:03:46	78,00	-32767,00	82,59	41,79	58,58	77,00	-32766,00	-32766,00	-32766,00	-32767,00	-32766,00	-32766,00	-32766,00	-32767,00	-32764,00	5,30	0,00	12,00	754,00	16,00	23,00	0,00	12,00	22,00	2,80	-32767,00	401,00	440,00	-32767,00	5,25	-32767,00	-32767,00	-32767,00	-32767,00	-32767,00	-32767,00	-32767,00	88,21	0,00	0,00	0,00	0,00	0,00	0,00	0,00	0,00	-32767,00	-32767,00	-32767,00
12:04:46	77,00	-32767,00	82,78	41,88	58,55	77,00	-32766,00	-32766,00	-32766,00	-32767,00	-32766,00	-32766,00	-32766,00	-32767,00	-32764,00	5,30	0,00	12,00	754,00	16,00	23,00	0,00	12,00	22,00	2,70	-32767,00	399,00	438,00	-32767,00	5,24	-32767,00	-32767,00	-32767,00	-32767,00	-32767,00	-32767,00	-32767,00	88,21	0,00	0,00	0,00	0,00	0,00	0,00	0,00	0,00	-32767,00	-32767,00	-32767,00
12:05:46	77,00	-32767,00	83,31	42,20	58,75	77,00	-32766,00	-32766,00	-32766,00	-32767,00	-32766,00	-32766,00	-32766,00	-32767,00	-32764,00	5,30	0,00	12,00	754,00	16,00	23,00	0,00	12,00	22,00	2,80	-32767,00	400,00	438,00	-32767,00	5,24	-32767,00	-32767,00	-32767,00	-32767,00	-32767,00	-32767,00	-32767,00	88,21	0,00	0,00	0,00	0,00	0,00	0,00	0,00	0,00	-32767,00	-32767,00	-32767,00
12:06:46	77,00	-32767,00	83,35	42,00	58,76	77,00	-32766,00	-32766,00	-32766,00	-32767,00	-32766,00	-32766,00	-32766,00	-32767,00	-32764,00	5,30	0,00	12,00	754,00	16,00	23,00	0,00	12,00	22,00	2,80	-32767,00	399,00	438,00	-32767,00	5,25	-32767,00	-32767,00	-32767,00	-32767,00	-32767,00	-32767,00	-32767,00	88,21	0,00	0,00	0,00	0,00	0,00	0,00	0,00	0,00	-32767,00	-32767,00	-32767,00
12:07:46	77,00	-32767,00	83,32	41,92	58,47	77,00	-32766,00	-32766,00	-32766,00	-32767,00	-32766,00	-32766,00	-32766,00	-32767,00	-32764,00	5,40	0,00	12,00	754,00	16,00	23,00	0,00	12,00	22,00	2,50	-32767,00	399,00	436,00	-32767,00	5,24	-32767,00	-32767,00	-32767,00	-32767,00	-32767,00	-32767,00	-32767,00	88,21	0,00	0,00	0,00	0,00	0,00	0,00	0,00	0,00	-32767,00	-32767,00	-32767,00
12:08:46	77,00	-32767,00	82,85	41,82	58,14	77,00	-32766,00	-32766,00	-32766,00	-32767,00	-32766,00	-32766,00	-32766,00	-32767,00	-32764,00	5,40	0,00	12,00	754,00	16,00	23,00	0,00	12,00	22,00	2,10	-32767,00	400,00	436,00	-32767,00	5,25	-32767,00	-32767,00	-32767,00	-32767,00	-32767,00	-32767,00	-32767,00	88,21	0,00	0,00	0,00	0,00	0,00	0,00	0,00	0,00	-32767,00	-32767,00	-32767,00
12:09:46	77,00	-32767,00	82,89	41,84	58,34	76,00	-32766,00	-32766,00	-32766,00	-32767,00	-32766,00	-32766,00	-32766,00	-32767,00	-32764,00	5,30	0,00	12,00	754,00	16,00	23,00	0,00	12,00	22,00	2,70	-32767,00	400,00	439,00	-32767,00	5,24	-32767,00	-32767,00	-32767,00	-32767,00	-32767,00	-32767,00	-32767,00	88,21	0,00	0,00	0,00	0,00	0,00	0,00	0,00	0,00	-32767,00	-32767,00	-32767,00
12:10:46	77,00	-32767,00	82,88	41,76	58,30	76,00	-32766,00	-32766,00	-32766,00	-32767,00	-32766,00	-32766,00	-32766,00	-32767,00	-32764,00	5,40	0,00	12,00	754,00	16,00	23,00	0,00	12,00	22,00	2,50	-32767,00	399,00	435,00	-32767,00	5,25	-32767,00	-32767,00	-32767,00	-32767,00	-32767,00	-32767,00	-32767,00	88,21	0,00	0,00	0,00	0,00	0,00	0,00	0,00	0,00	-32767,00	-32767,00	-32767,00
12:11:46	77,00	-32767,00	82,66	41,80	58,07	76,00	-32766,00	-32766,00	-32766,00	-32767,00	-32766,00	-32766,00	-32766,00	-32767,00	-32764,00	5,40	0,00	12,00	754,00	16,00	23,00	0,00	12,00	22,00	2,30	-32767,00	400,00	436,00	-32767,00	5,24	-32767,00	-32767,00	-32767,00	-32767,00	-32767,00	-32767,00	-32767,00	88,21	0,00	0,00	0,00	0,00	0,00	0,00	0,00	0,00	-32767,00	-32767,00	-32767,00
12:12:46	77,00	-32767,00	82,37	41,63	57,92	76,00	-32766,00	-32766,00	-32766,00	-32767,00	-32766,00	-32766,00	-32766,00	-32767,00	-32764,00	5,40	0,00	12,00	754,00	16,00	23,00	0,00	12,00	22,00	2,60	-32767,00	397,00	434,00	-32767,00	5,24	-32767,00	-32767,00	-32767,00	-32767,00	-32767,00	-32767,00	-32767,00	88,21	0,00	0,00	0,00	0,00	0,00	0,00	0,00	0,00	-32767,00	-32767,00	-32767,00
12:13:46	76,00	-32767,00	81,99	41,53	58,06	76,00	-32766,00	-32766,00	-32766,00	-32767,00	-32766,00	-32766,00	-32766,00	-32767,00	-32764,00	5,40	0,00	12,00	754,00	16,00	23,00	0,00	12,00	22,00	2,80	-32767,00	401,00	440,00	-32767,00	5,25	-32767,00	-32767,00	-32767,00	-32767,00	-32767,00	-32767,00	-32767,00	88,21	0,00	0,00	0,00	0,00	0,00	0,00	0,00	0,00	-32767,00	-32767,00	-32767,00
12:14:46	76,00	-32767,00	81,97	41,52	57,91	76,00	-32766,00	-32766,00	-32766,00	-32767,00	-32766,00	-32766,00	-32766,00	-32767,00	-32764,00	5,40	0,00	12,00	754,00	16,00	23,00	0,00	12,00	22,00	2,80	-32767,00	400,00	439,00	-32767,00	5,25	-32767,00	-32767,00	-32767,00	-32767,00	-32767,00	-32767,00	-32767,00	88,21	0,00	0,00	0,00	0,00	0,00	0,00	0,00	0,00	-32767,00	-32767,00	-32767,00
12:15:46	76,00	-32767,00	84,60	40,68	57,43	76,00	-32766,00	-32766,00	-32766,00	-32766,00	-32766,00	-32766,00	-32766,00	-32767,00	-32764,00	5,40	0,00	12,00	754,00	16,00	23,00	0,00	12,00	22,00	2,60	-32767,00	398,00	434,00	-32767,00	5,24	-32767,00	-32767,00	-32767,00	-32767,00	-32767,00	-32767,00	-32767,00	88,21	0,00	0,00	0,00	0,00	0,00	0,00	0,00	0,00	-32767,00	-32767,00	-32767,00
12:16:46	76,00	-32767,00	81,74	41,26	57,15	76,00	-32766,00	-32766,00	-32766,00	-32767,00	-32766,00	-32766,00	-32766,00	-32767,00	-32764,00	5,40	0,00	12,00	754,00	16,00	23,00	0,00	12,00	22,00	2,20	-32767,00	399,00	436,00	-32767,00	5,23	-32767,00	-32767,00	-32767,00	-32767,00	-32767,00	-32767,00	-32767,00	88,21	0,00	0,00	0,00	0,00	0,00	0,00	0,00	0,00	-32767,00	-32767,00	-32767,00
12:17:46	76,00	-32767,00	81,91	41,45	57,41	76,00	-32766,00	-32766,00	-32766,00	-32767,00	-32766,00	-32766,00	-32766,00	-32767,00	-32764,00	5,40	0,00	12,00	754,00	16,00	23,00	0,00	12,00	22,00	2,60	-32767,00	399,00	436,00	-32767,00	5,25	-32767,00	-32767,00	-32767,00	-32767,00	-32767,00	-32767,00	-32767,00	88,21	0,00	0,00	0,00	0,00	0,00	0,00	0,00	0,00	-32767,00	-32767,00	-32767,00
12:18:46	76,00	-32767,00	81,64	41,01	57,37	76,00	-32766,00	-32766,00	-32766,00	-32767,00	-32766,00	-32766,00	-32766,00	-32767,00	-32764,00	5,40	0,00	12,00	754,00	16,00	23,00	0,00	12,00	22,00	2,60	-32767,00	399,00	435,00	-32767,00	5,25	-32767,00	-32767,00	-32767,00	-32767,00	-32767,00	-32767,00	-32767,00	88,21	0,00	0,00	0,00	0,00	0,00	0,00	0,00	0,00	-32767,00	-32767,00	-32767,00
12:19:46	76,00	-32767,00	81,90	41,19	57,15	75,00	-32766,00	-32766,00	-32766,00	-32767,00	-32766,00	-32766,00	-32766,00	-32767,00	-32764,00	5,50	0,00	12,00	754,00	16,00	23,00	0,00	12,00	22,00	2,60	-32767,00	401,00	437,00	-32767,00	5,24	-32767,00	-32767,00	-32767,00	-32767,00	-32767,00	-32767,00	-32767,00	88,21	0,00	0,00	0,00	0,00	0,00	0,00	0,00	0,00	-32767,00	-32767,00	-32767,00
12:20:46	76,00	-32767,00	81,80	40,74	56,67	75,00	-32766,00	-32766,00	-32766,00	-32767,00	-32766,00	-32766,00	-32766,00	-32767,00	-32764,00	5,40	0,00	12,00	754,00	16,00	23,00	0,00	12,00	22,00	2,20	-32767,00	399,00	437,00	-32767,00	5,25	-32767,00	-32767,00	-32767,00	-32767,00	-32767,00	-32767,00	-32767,00	88,21	0,00	0,00	0,00	0,00	0,00	0,00	0,00	0,00	-32767,00	-32767,00	-32767,00
12:21:46	75,00	-32767,00	80,95	40,45	56,70	75,00	-32766,00	-32766,00	-32766,00	-32767,00	-32766,00	-32766,00	-32766,00	-32767,00	-32764,00	5,40	0,00	12,00	754,00	16,00	23,00	0,00	12,00	22,00	2,60	-32767,00	397,00	433,00	-32767,00	5,24	-32767,00	-32767,00	-32767,00	-32767,00	-32767,00	-32767,00	-32767,00	88,21	0,00	0,00	0,00	0,00	0,00	0,00	0,00	0,00	-32767,00	-32767,00	-32767,00
12:22:46	75,00	-32767,00	80,43	40,39	56,29	75,00	-32766,00	-32766,00	-32766,00	-32767,00	-32766,00	-32766,00	-32766,00	-32767,00	-32764,00	5,40	0,00	12,00	754,00	16,00	23,00	0,00	12,00	22,00	2,70	-32767,00	400,00	439,00	-32767,00	5,24	-32767,00	-32767,00	-32767,00	-32767,00	-32767,00	-32767,00	-32767,00	88,21	0,00	0,00	0,00	0,00	0,00	0,00	0,00	0,00	-32767,00	-32767,00	-32767,00
12:23:46	75,00	-32767,00	80,36	40,21	56,00	75,00	-32766,00	-32766,00	-32766,00	-32767,00	-32766,00	-32766,00	-32766,00	-32767,00	-32764,00	5,40	0,00	12,00	754,00	16,00	23,00	0,00	12,00	22,00	2,70	-32767,00	401,00	440,00	-32767,00	5,24	-32767,00	-32767,00	-32767,00	-32767,00	-32767,00	-32767,00	-32767,00	88,21	0,00	0,00	0,00	0,00	0,00	0,00	0,00	0,00	-32767,00	-32767,00	-32767,00
12:24:46	75,00	-32767,00	80,61	39,95	55,73	75,00	-32766,00	-32766,00	-32766,00	-32767,00	-32766,00	-32766,00	-32766,00	-32767,00	-32764,00	5,40	0,00	12,00	754,00	16,00	23,00	0,00	12,00	22,00	2,40	-32767,00	398,00	435,00	-32767,00	5,24	-32767,00	-32767,00	-32767,00	-32767,00	-32767,00	-32767,00	-32767,00	88,21	0,00	0,00	0,00	0,00	0,00	0,00	0,00	0,00	-32767,00	-32767,00	-32767,00
12:25:46	75,00	-32767,00	80,25	39,89	55,16	75,00	-32766,00	-32766,00	-32766,00	-32767,00	-32766,00	-32766,00	-32766,00	-32767,00	-32764,00	5,40	0,00	12,00	754,00	16,00	23,00	0,00	12,00	22,00	2,10	-32767,00	398,00	437,00	-32767,00	5,25	-32767,00	-32767,00	-32767,00	-32767,00	-32767,00	-32767,00	-32767,00	88,21	0,00	0,00	0,00	0,00	0,00	0,00	0,00	0,00	-32767,00	-32767,00	-32767,00
12:26:46	75,00	-32767,00	80,21	39,94	55,43	75,00	-32766,00	-32766,00	-32766,00	-32767,00	-32766,00	-32766,00	-32766,00	-32767,00	-32764,00	5,40	0,00	12,00	754,00	16,00	23,00	0,00	12,00	22,00	2,70	-32767,00	403,00	438,00	-32767,00	5,25	-32767,00	-32767,00	-32767,00	-32767,00	-32767,00	-32767,00	-32767,00	88,21	0,00	0,00	0,00	0,00	0,00	0,00	0,00	0,00	-32767,00	-32767,00	-32767,00
12:27:46	75,00	-32767,00	80,40	39,98	55,71	74,00	-32766,00	-32766,00	-32766,00	-32767,00	-32766,00	-32766,00	-32766,00	-32767,00	-32764,00	5,40	0,00	12,00	754,00	16,00	23,00	0,00	12,00	22,00	2,30	-32767,00	398,00	434,00	-32767,00	5,24	-32767,00	-32767,00	-32767,00	-32767,00	-32767,00	-32767,00	-32767,00	88,21	0,00	0,00	0,00	0,00	0,00	0,00	0,00	0,00	-32767,00	-32767,00	-32767,00
12:28:46	75,00	-32767,00	79,83	40,04	55,73	74,00	-32766,00	-32766,00	-32766,00	-32767,00	-32766,00	-32766,00	-32766,00	-32767,00	-32764,00	5,40	0,00	12,00	754,00	16,00	23,00	0,00	12,00	22,00	2,80	-32767,00	401,00	438,00	-32767,00	5,24	-32767,00	-32767,00	-32767,00	-32767,00	-32767,00	-32767,00	-32767,00	88,21	0,00	0,00	0,00	0,00	0,00	0,00	0,00	0,00	-32767,00	-32767,00	-32767,00
12:29:46	74,00	-32767,00	80,60	40,09	55,73	74,00	-32766,00	-32766,00	-32766,00	-32767,00	-32766,00	-32766,00	-32766,00	-32767,00	-32764,00	5,40	0,00	12,00	754,00	16,00	23,00	0,00	12,00	22,00	2,40	-32767,00	401,00	438,00	-32767,00	5,25	-32767,00	-32767,00	-32767,00	-32767,00	-32767,00	-32767,00	-32767,00	88,21	0,00	0,00	0,00	0,00	0,00	0,00	0,00	0,00	-32767,00	-32767,00	-32767,00
12:30:46	74,00	-32767,00	80,24	39,99	55,66	74,00	-32766,00	-32766,00	-32766,00	-32767,00	-32766,00	-32766,00	-32766,00	-32767,00	-32764,00	5,40	0,00	12,00	754,00	16,00	24,00	0,00	12,00	22,00	2,10	-32767,00	398,00	435,00	-32767,00	5,25	-32767,00	-32767,00	-32767,00	-32767,00	-32767,00	-32767,00	-32767,00	88,21	0,00	0,00	0,00	0,00	0,00	0,00	0,00	0,00	-32767,00	-32767,00	-32767,00
12:31:46	74,00	-32767,00	79,97	39,97	56,02	74,00	-32766,00	-32766,00	-32766,00	-32767,00	-32766,00	-32766,00	-32766,00	-32767,00	-32764,00	5,40	0,00	12,00	754,00	16,00	24,00	0,00	12,00	22,00	2,30	-32767,00	398,00	435,00	-32767,00	5,24	-32767,00	-32767,00	-32767,00	-32767,00	-32767,00	-32767,00	-32767,00	88,21	0,00	0,00	0,00	0,00	0,00	0,00	0,00	0,00	-32767,00	-32767,00	-32767,00
12:32:46	74,00	-32767,00	80,32	40,19	56,07	74,00	-32766,00	-32766,00	-32766,00	-32766,00	-32766,00	-32766,00	-32766,00	-32767,00	-32764,00	5,40	0,00	12,00	754,00	16,00	24,00	0,00	12,00	22,00	2,40	-32767,00	397,00	433,00	-32767,00	5,23	-32767,00	-32767,00	-32767,00	-32767,00	-32767,00	-32767,00	-32767,00	88,21	0,00	0,00	0,00	0,00	0,00	0,00	0,00	0,00	-32767,00	-32767,00	-32767,00
12:33:46	74,00	-32767,00	79,51	39,91	56,14	74,00	-32766,00	-32766,00	-32766,00	-32767,00	-32766,00	-32766,00	-32766,00	-32767,00	-32764,00	5,40	0,00	12,00	754,00	16,00	24,00	0,00	12,00	22,00	2,30	-32767,00	397,00	434,00	-32767,00	5,24	-32767,00	-32767,00	-32767,00	-32767,00	-32767,00	-32767,00	-32767,00	88,21	0,00	0,00	0,00	0,00	0,00	0,00	0,00	0,00	-32767,00	-32767,00	-32767,00
12:34:46	74,00	-32767,00	79,27	39,95	55,98	74,00	-32766,00	-32766,00	-32766,00	-32767,00	-32766,00	-32766,00	-32766,00	-32767,00	-32764,00	5,40	0,00	12,00	754,00	16,00	24,00	0,00	12,00	22,00	2,20	-32767,00	399,00	436,00	-32767,00	5,25	-32767,00	-32767,00	-32767,00	-32767,00	-32767,00	-32767,00	-32767,00	88,21	0,00	0,00	0,00	0,00	0,00	0,00	0,00	0,00	-32767,00	-32767,00	-32767,00
12:35:46	74,00	-32767,00	80,23	40,13	55,85	74,00	-32766,00	-32766,00	-32766,00	-32767,00	-32766,00	-32766,00	-32766,00	-32767,00	-32764,00	5,40	0,00	12,00	754,00	16,00	23,00	0,00	12,00	22,00	2,30	-32767,00	399,00	438,00	-32767,00	5,25	-32767,00	-32767,00	-32767,00	-32767,00	-32767,00	-32767,00	-32767,00	88,21	0,00	0,00	0,00	0,00	0,00	0,00	0,00	0,00	-32767,00	-32767,00	-32767,00
12:36:46	74,00	-32767,00	80,23	40,16	56,02	74,00	-32766,00	-32766,00	-32766,00	-32767,00	-32766,00	-32766,00	-32766,00	-32767,00	-32764,00	5,40	0,00	12,00	754,00	16,00	24,00	0,00	12,00	22,00	2,80	-32767,00	401,00	436,00	-32767,00	5,25	-32767,00	-32767,00	-32767,00	-32767,00	-32767,00	-32767,00	-32767,00	88,21	0,00	0,00	0,00	0,00	0,00	0,00	0,00	0,00	-32767,00	-32767,00	-32767,00
12:37:46	74,00	-32767,00	80,09	40,18	56,07	74,00	-32766,00	-32766,00	-32766,00	-32767,00	-32766,00	-32766,00	-32766,00	-32767,00	-32764,00	5,40	0,00	12,00	754,00	16,00	24,00	0,00	12,00	22,00	2,50	-32767,00	398,00	434,00	-32767,00	5,23	-32767,00	-32767,00	-32767,00	-32767,00	-32767,00	-32767,00	-32767,00	88,21	0,00	0,00	0,00	0,00	0,00	0,00	0,00	0,00	-32767,00	-32767,00	-32767,00
12:38:46	74,00	-32767,00	80,87	40,18	55,80	73,00	-32766,00	-32766,00	-32766,00	-32767,00	-32766,00	-32766,00	-32766,00	-32767,00	-32764,00	5,40	0,00	12,00	754,00	16,00	24,00	0,00	12,00	22,00	2,50	-32767,00	401,00	437,00	-32767,00	5,24	-32767,00	-32767,00	-32767,00	-32767,00	-32767,00	-32767,00	-32767,00	88,21	0,00	0,00	0,00	0,00	0,00	0,00	0,00	0,00	-32767,00	-32767,00	-32767,00
12:39:46	74,00	-32767,00	79,84	39,96	55,93	73,00	-32766,00	-32766,00	-32766,00	-32767,00	-32766,00	-32766,00	-32766,00	-32767,00	-32764,00	5,40	0,00	12,00	754,00	16,00	24,00	0,00	12,00	22,00	2,50	-32767,00	400,00	438,00	-32767,00	5,24	-32767,00	-32767,00	-32767,00	-32767,00	-32767,00	-32767,00	-32767,00	88,21	0,00	0,00	0,00	0,00	0,00	0,00	0,00	0,00	-32767,00	-32767,00	-32767,00
12:40:46	74,00	-32767,00	79,94	39,83	55,53	73,00	-32766,00	-32766,00	-32766,00	-32767,00	-32766,00	-32766,00	-32766,00	-32767,00	-32764,00	5,40	0,00	12,00	754,00	16,00	24,00	0,00	12,00	22,00	2,70	-32767,00	400,00	436,00	-32767,00	5,24	-32767,00	-32767,00	-32767,00	-32767,00	-32767,00	-32767,00	-32767,00	88,21	0,00	0,00	0,00	0,00	0,00	0,00	0,00	0,00	-32767,00	-32767,00	-32767,00
12:41:46	73,00	-32767,00	80,22	39,77	55,59	73,00	-32766,00	-32766,00	-32766,00	-32767,00	-32766,00	-32766,00	-32766,00	-32767,00	-32764,00	5,40	0,00	12,00	754,00	16,00	24,00	0,00	12,00	22,00	2,10	-32767,00	400,00	436,00	-32767,00	5,24	-32767,00	-32767,00	-32767,00	-32767,00	-32767,00	-32767,00	-32767,00	88,21	0,00	0,00	0,00	0,00	0,00	0,00	0,00	0,00	-32767,00	-32767,00	-32767,00
12:42:46	73,00	-32767,00	79,19	39,54	55,51	73,00	-32766,00	-32766,00	-32766,00	-32767,00	-32766,00	-32766,00	-32766,00	-32767,00	-32764,00	5,40	0,00	12,00	754,00	16,00	24,00	0,00	12,00	22,00	2,40	-32767,00	398,00	435,00	-32767,00	5,24	-32767,00	-32767,00	-32767,00	-32767,00	-32767,00	-32767,00	-32767,00	88,21	0,00	0,00	0,00	0,00	0,00	0,00	0,00	0,00	-32767,00	-32767,00	-32767,00
12:43:46	73,00	-32767,00	78,99	39,53	55,29	73,00	-32766,00	-32766,00	-32766,00	-32767,00	-32766,00	-32766,00	-32766,00	-32767,00	-32764,00	5,40	0,00	12,00	754,00	16,00	24,00	0,00	12,00	22,00	2,60	-32767,00	402,00	440,00	-32767,00	5,27	-32767,00	-32767,00	-32767,00	-32767,00	-32767,00	-32767,00	-32767,00	88,21	0,00	0,00	0,00	0,00	0,00	0,00	0,00	0,00	-32767,00	-32767,00	-32767,00
12:44:46	73,00	-32767,00	81,30	39,18	55,44	73,00	-32766,00	-32766,00	-32766,00	-32767,00	-32766,00	-32766,00	-32766,00	-32767,00	-32764,00	5,40	0,00	12,00	754,00	16,00	24,00	0,00	12,00	22,00	2,70	-32767,00	403,00	441,00	-32767,00	5,25	-32767,00	-32767,00	-32767,00	-32767,00	-32767,00	-32767,00	-32767,00	88,21	0,00	0,00	0,00	0,00	0,00	0,00	0,00	0,00	-32767,00	-32767,00	-32767,00
12:45:46	73,00	-32767,00	78,66	39,31	55,16	73,00	-32766,00	-32766,00	-32766,00	-32767,00	-32766,00	-32766,00	-32766,00	-32767,00	-32764,00	5,40	0,00	12,00	754,00	16,00	24,00	0,00	12,00	22,00	2,60	-32767,00	402,00	440,00	-32767,00	5,25	-32767,00	-32767,00	-32767,00	-32767,00	-32767,00	-32767,00	-32767,00	88,21	0,00	0,00	0,00	0,00	0,00	0,00	0,00	0,00	-32767,00	-32767,00	-32767,00
12:46:46	73,00	-32767,00	216,69	219,42	225,28	95,00	-32766,00	-32766,00	-32766,00	-32767,00	-32766,00	-32766,00	-32766,00	-32767,00	-32764,00	5,40	0,00	12,00	754,00	16,00	24,00	0,00	12,00	22,00	2,80	-32767,00	400,00	437,00	-32767,00	5,25	-32767,00	-32767,00	-32767,00	-32767,00	-32767,00	-32767,00	-32767,00	88,21	0,00	0,00	0,00	0,00	0,00	0,00	0,00	0,00	-32767,00	-32767,00	-32767,00
12:47:46	73,00	-32767,00	79,35	39,97	55,97	73,00	-32766,00	-32766,00	-32766,00	-32767,00	-32766,00	-32766,00	-32766,00	-32767,00	-32764,00	5,40	0,00	12,00	754,00	16,00	24,00	0,00	12,00	22,00	2,50	-32767,00	402,00	439,00	-32767,00	5,24	-32767,00	-32767,00	-32767,00	-32767,00	-32767,00	-32767,00	-32767,00	88,21	0,00	0,00	0,00	0,00	0,00	0,00	0,00	0,00	-32767,00	-32767,00	-32767,00
12:48:46	73,00	-32767,00	79,86	39,95	55,79	73,00	-32766,00	-32766,00	-32766,00	-32767,00	-32766,00	-32766,00	-32766,00	-32767,00	-32764,00	5,30	0,00	12,00	754,00	16,00	24,00	0,00	12,00	22,00	2,20	-32767,00	399,00	436,00	-32767,00	5,25	-32767,00	-32767,00	-32767,00	-32767,00	-32767,00	-32767,00	-32767,00	88,21	0,00	0,00	0,00	0,00	0,00	0,00	0,00	0,00	-32767,00	-32767,00	-32767,00
12:49:46	73,00	-32767,00	79,25	39,83	55,52	72,00	-32766,00	-32766,00	-32766,00	-32767,00	-32766,00	-32766,00	-32766,00	-32767,00	-32764,00	5,40	0,00	12,00	754,00	16,00	24,00	0,00	12,00	22,00	2,80	-32767,00	399,00	436,00	-32767,00	5,25	-32767,00	-32767,00	-32767,00	-32767,00	-32767,00	-32767,00	-32767,00	88,21	0,00	0,00	0,00	0,00	0,00	0,00	0,00	0,00	-32767,00	-32767,00	-32767,00
12:50:46	73,00	-32767,00	79,23	39,99	55,83	72,00	-32766,00	-32766,00	-32766,00	-32767,00	-32766,00	-32766,00	-32766,00	-32767,00	-32764,00	5,30	0,00	12,00	754,00	16,00	24,00	0,00	12,00	22,00	2,10	-32767,00	399,00	436,00	-32767,00	5,23	-32767,00	-32767,00	-32767,00	-32767,00	-32767,00	-32767,00	-32767,00	88,21	0,00	0,00	0,00	0,00	0,00	0,00	0,00	0,00	-32767,00	-32767,00	-32767,00
12:51:46	73,00	-32767,00	78,75	39,85	55,79	72,00	-32766,00	-32766,00	-32766,00	-32767,00	-32766,00	-32766,00	-32766,00	-32767,00	-32764,00	5,40	0,00	12,00	754,00	16,00	24,00	0,00	12,00	22,00	2,80	-32767,00	400,00	436,00	-32767,00	5,25	-32767,00	-32767,00	-32767,00	-32767,00	-32767,00	-32767,00	-32767,00	88,21	0,00	0,00	0,00	0,00	0,00	0,00	0,00	0,00	-32767,00	-32767,00	-32767,00
12:52:46	73,00	-32767,00	79,15	39,96	55,99	72,00	-32766,00	-32766,00	-32766,00	-32767,00	-32766,00	-32766,00	-32766,00	-32767,00	-32764,00	5,30	0,00	12,00	754,00	16,00	24,00	0,00	12,00	22,00	2,10	-32767,00	399,00	435,00	-32767,00	5,23	-32767,00	-32767,00	-32767,00	-32767,00	-32767,00	-32767,00	-32767,00	88,21	0,00	0,00	0,00	0,00	0,00	0,00	0,00	0,00	-32767,00	-32767,00	-32767,00
12:53:46	73,00	-32767,00	78,91	39,99	56,04	72,00	-32766,00	-32766,00	-32766,00	-32767,00	-32766,00	-32766,00	-32766,00	-32767,00	-32764,00	5,40	0,00	12,00	754,00	16,00	24,00	0,00	12,00	22,00	2,80	-32767,00	400,00	437,00	-32767,00	5,25	-32767,00	-32767,00	-32767,00	-32767,00	-32767,00	-32767,00	-32767,00	88,21	0,00	0,00	0,00	0,00	0,00	0,00	0,00	0,00	-32767,00	-32767,00	-32767,00
12:54:46	72,00	-32767,00	79,85	40,41	56,46	72,00	-32766,00	-32766,00	-32766,00	-32767,00	-32766,00	-32766,00	-32766,00	-32767,00	-32764,00	5,40	0,00	12,00	754,00	16,00	24,00	0,00	12,00	22,00	2,30	-32767,00	399,00	436,00	-32767,00	5,23	-32767,00	-32767,00	-32767,00	-32767,00	-32767,00	-32767,00	-32767,00	88,21	0,00	0,00	0,00	0,00	0,00	0,00	0,00	0,00	-32767,00	-32767,00	-32767,00
12:55:46	72,00	-32767,00	79,62	40,00	56,24	72,00	-32766,00	-32766,00	-32766,00	-32767,00	-32766,00	-32766,00	-32766,00	-32767,00	-32764,00	5,30	0,00	12,00	754,00	16,00	24,00	0,00	12,00	22,00	2,60	-32767,00	401,00	440,00	-32767,00	5,25	-32767,00	-32767,00	-32767,00	-32767,00	-32767,00	-32767,00	-32767,00	88,21	0,00	0,00	0,00	0,00	0,00	0,00	0,00	0,00	-32767,00	-32767,00	-32767,00
12:56:46	72,00	-32767,00	80,08	40,41	56,41	72,00	-32766,00	-32766,00	-32766,00	-32767,00	-32766,00	-32766,00	-32766,00	-32767,00	-32764,00	5,30	0,00	12,00	754,00	16,00	24,00	0,00	12,00	22,00	2,70	-32767,00	399,00	435,00	-32767,00	5,24	-32767,00	-32767,00	-32767,00	-32767,00	-32767,00	-32767,00	-32767,00	88,21	0,00	0,00	0,00	0,00	0,00	0,00	0,00	0,00	-32767,00	-32767,00	-32767,00
12:57:46	72,00	-32767,00	80,29	40,48	56,55	72,00	-32766,00	-32766,00	-32766,00	-32767,00	-32766,00	-32766,00	-32766,00	-32767,00	-32764,00	5,30	0,00	12,00	754,00	16,00	24,00	0,00	12,00	22,00	2,10	-32767,00	399,00	436,00	-32767,00	5,23	-32767,00	-32767,00	-32767,00	-32767,00	-32767,00	-32767,00	-32767,00	88,21	0,00	0,00	0,00	0,00	0,00	0,00	0,00	0,00	-32767,00	-32767,00	-32767,00
12:58:46	72,00	-32767,00	80,55	40,17	56,46	72,00	-32766,00	-32766,00	-32766,00	-32767,00	-32766,00	-32766,00	-32766,00	-32767,00	-32764,00	5,30	0,00	12,00	754,00	16,00	24,00	0,00	12,00	22,00	2,70	-32767,00	402,00	439,00	-32767,00	5,26	-32767,00	-32767,00	-32767,00	-32767,00	-32767,00	-32767,00	-32767,00	88,21	0,00	0,00	0,00	0,00	0,00	0,00	0,00	0,00	-32767,00	-32767,00	-32767,00
12:59:46	72,00	-32767,00	80,26	40,29	56,30	72,00	-32766,00	-32766,00	-32766,00	-32767,00	-32766,00	-32766,00	-32766,00	-32767,00	-32764,00	5,40	0,00	12,00	754,00	16,00	24,00	0,00	12,00	22,00	2,70	-32767,00	400,00	435,00	-32767,00	5,24	-32767,00	-32767,00	-32767,00	-32767,00	-32767,00	-32767,00	-32767,00	88,21	0,00	0,00	0,00	0,00	0,00	0,00	0,00	0,00	-32767,00	-32767,00	-32767,00
13:00:46	72,00	-32767,00	79,64	40,28	56,53	72,00	-32766,00	-32766,00	-32766,00	-32767,00	-32766,00	-32766,00	-32766,00	-32767,00	-32764,00	5,40	0,00	12,00	754,00	16,00	24,00	0,00	12,00	22,00	2,40	-32767,00	399,00	437,00	-32767,00	5,24	-32767,00	-32767,00	-32767,00	-32767,00	-32767,00	-32767,00	-32767,00	88,21	0,00	0,00	0,00	0,00	0,00	0,00	0,00	0,00	-32767,00	-32767,00	-32767,00
13:01:46	72,00	-32767,00	79,91	40,29	56,67	72,00	-32766,00	-32766,00	-32766,00	-32767,00	-32766,00	-32766,00	-32766,00	-32767,00	-32764,00	5,40	0,00	12,00	754,00	16,00	24,00	0,00	12,00	23,00	2,30	-32767,00	399,00	437,00	-32767,00	5,24	-32767,00	-32767,00	-32767,00	-32767,00	-32767,00	-32767,00	-32767,00	88,21	0,00	0,00	0,00	0,00	0,00	0,00	0,00	0,00	-32767,00	-32767,00	-32767,00
13:02:46	72,00	-32767,00	79,38	40,30	56,57	72,00	-32766,00	-32766,00	-32766,00	-32767,00	-32766,00	-32766,00	-32766,00	-32767,00	-32764,00	5,30	0,10	12,00	754,00	16,00	24,00	0,00	12,00	22,00	2,70	-32767,00	400,00	438,00	-32767,00	5,27	-32767,00	-32767,00	-32767,00	-32767,00	-32767,00	-32767,00	-32767,00	88,21	0,00	0,00	0,00	0,00	0,00	0,00	0,00	0,00	-32767,00	-32767,00	-32767,00
13:03:46	72,00	-32767,00	79,40	40,28	56,39	72,00	-32766,00	-32766,00	-32766,00	-32767,00	-32766,00	-32766,00	-32766,00	-32767,00	-32764,00	5,40	0,00	12,00	754,00	16,00	24,00	0,00	12,00	22,00	2,80	-32767,00	401,00	436,00	-32767,00	5,23	-32767,00	-32767,00	-32767,00	-32767,00	-32767,00	-32767,00	-32767,00	88,21	0,00	0,00	0,00	0,00	0,00	0,00	0,00	0,00	-32767,00	-32767,00	-32767,00
13:04:46	72,00	-32767,00	79,35	40,59	56,70	72,00	-32766,00	-32766,00	-32766,00	-32767,00	-32766,00	-32766,00	-32766,00	-32767,00	-32764,00	5,40	0,00	12,00	754,00	16,00	24,00	0,00	12,00	22,00	2,60	-32767,00	401,00	437,00	-32767,00	5,23	-32767,00	-32767,00	-32767,00	-32767,00	-32767,00	-32767,00	-32767,00	88,21	0,00	0,00	0,00	0,00	0,00	0,00	0,00	0,00	-32767,00	-32767,00	-32767,00
13:05:46	72,00	-32767,00	81,08	40,32	56,76	72,00	-32766,00	-32766,00	-32766,00	-32767,00	-32766,00	-32766,00	-32766,00	-32767,00	-32764,00	5,30	0,00	12,00	754,00	16,00	24,00	0,00	12,00	22,00	2,10	-32767,00	398,00	436,00	-32767,00	5,24	-32767,00	-32767,00	-32767,00	-32767,00	-32767,00	-32767,00	-32767,00	88,21	0,00	0,00	0,00	0,00	0,00	0,00	0,00	0,00	-32767,00	-32767,00	-32767,00
13:06:46	72,00	-32767,00	79,57	40,23	56,69	72,00	-32766,00	-32766,00	-32766,00	-32766,00	-32766,00	-32766,00	-32766,00	-32767,00	-32764,00	5,40	0,00	12,00	754,00	16,00	24,00	0,00	12,00	23,00	2,40	-32767,00	401,00	440,00	-32767,00	5,26	-32767,00	-32767,00	-32767,00	-32767,00	-32767,00	-32767,00	-32767,00	88,21	0,00	0,00	0,00	0,00	0,00	0,00	0,00	0,00	-32767,00	-32767,00	-32767,00
13:07:46	72,00	-32767,00	79,53	40,12	56,46	72,00	-32766,00	-32766,00	-32766,00	-32767,00	-32766,00	-32766,00	-32766,00	-32767,00	-32764,00	5,30	0,00	12,00	754,00	16,00	24,00	0,00	12,00	22,00	2,70	-32767,00	401,00	438,00	-32767,00	5,27	-32767,00	-32767,00	-32767,00	-32767,00	-32767,00	-32767,00	-32767,00	88,21	0,00	0,00	0,00	0,00	0,00	0,00	0,00	0,00	-32767,00	-32767,00	-32767,00
13:08:46	72,00	-32767,00	79,57	40,23	56,36	72,00	-32766,00	-32766,00	-32766,00	-32767,00	-32766,00	-32766,00	-32766,00	-32767,00	-32764,00	5,40	0,00	12,00	754,00	16,00	24,00	0,00	12,00	22,00	2,80	-32767,00	399,00	435,00	-32767,00	5,23	-32767,00	-32767,00	-32767,00	-32767,00	-32767,00	-32767,00	-32767,00	88,21	0,00	0,00	0,00	0,00	0,00	0,00	0,00	0,00	-32767,00	-32767,00	-32767,00
13:09:46	72,00	-32767,00	78,75	40,15	56,19	72,00	-32766,00	-32766,00	-32766,00	-32767,00	-32766,00	-32766,00	-32766,00	-32767,00	-32764,00	5,40	0,00	12,00	754,00	16,00	24,00	0,00	12,00	22,00	2,80	-32767,00	399,00	435,00	-32767,00	5,22	-32767,00	-32767,00	-32767,00	-32767,00	-32767,00	-32767,00	-32767,00	88,21	0,00	0,00	0,00	0,00	0,00	0,00	0,00	0,00	-32767,00	-32767,00	-32767,00
13:10:46	72,00	-32767,00	79,45	40,17	56,31	72,00	-32766,00	-32766,00	-32766,00	-32767,00	-32766,00	-32766,00	-32766,00	-32767,00	-32764,00	5,30	0,00	12,00	754,00	16,00	24,00	0,00	12,00	22,00	2,70	-32767,00	400,00	435,00	-32767,00	5,22	-32767,00	-32767,00	-32767,00	-32767,00	-32767,00	-32767,00	-32767,00	88,21	0,00	0,00	0,00	0,00	0,00	0,00	0,00	0,00	-32767,00	-32767,00	-32767,00
13:11:46	72,00	-32767,00	79,42	40,35	56,28	72,00	-32766,00	-32766,00	-32766,00	-32767,00	-32766,00	-32766,00	-32766,00	-32767,00	-32764,00	5,30	0,00	12,00	754,00	16,00	24,00	0,00	12,00	22,00	2,70	-32767,00	400,00	436,00	-32767,00	5,22	-32767,00	-32767,00	-32767,00	-32767,00	-32767,00	-32767,00	-32767,00	88,21	0,00	0,00	0,00	0,00	0,00	0,00	0,00	0,00	-32767,00	-32767,00	-32767,00
13:12:46	72,00	-32767,00	80,14	40,30	56,33	71,00	-32766,00	-32766,00	-32766,00	-32767,00	-32766,00	-32766,00	-32766,00	-32767,00	-32764,00	5,30	0,00	12,00	754,00	16,00	24,00	0,00	12,00	22,00	2,70	-32767,00	399,00	436,00	-32767,00	5,23	-32767,00	-32767,00	-32767,00	-32767,00	-32767,00	-32767,00	-32767,00	88,21	0,00	0,00	0,00	0,00	0,00	0,00	0,00	0,00	-32767,00	-32767,00	-32767,00
13:13:46	72,00	-32767,00	79,95	40,32	56,34	72,00	-32766,00	-32766,00	-32766,00	-32767,00	-32766,00	-32766,00	-32766,00	-32767,00	-32764,00	5,30	0,10	12,00	754,00	16,00	24,00	0,00	12,00	22,00	2,60	-32767,00	399,00	436,00	-32767,00	5,23	-32767,00	-32767,00	-32767,00	-32767,00	-32767,00	-32767,00	-32767,00	88,21	0,00	0,00	0,00	0,00	0,00	0,00	0,00	0,00	-32767,00	-32767,00	-32767,00
13:14:46	72,00	-32767,00	79,90	40,31	56,44	72,00	-32766,00	-32766,00	-32766,00	-32767,00	-32766,00	-32766,00	-32766,00	-32767,00	-32764,00	5,30	0,00	12,00	754,00	16,00	24,00	0,00	12,00	22,00	2,50	-32767,00	398,00	436,00	-32767,00	5,24	-32767,00	-32767,00	-32767,00	-32767,00	-32767,00	-32767,00	-32767,00	88,21	0,00	0,00	0,00	0,00	0,00	0,00	0,00	0,00	-32767,00	-32767,00	-32767,00
13:15:46	72,00	-32767,00	79,37	40,12	56,31	72,00	-32766,00	-32766,00	-32766,00	-32767,00	-32766,00	-32766,00	-32766,00	-32767,00	-32764,00	5,30	0,00	12,00	754,00	16,00	24,00	0,00	12,00	23,00	2,20	-32767,00	399,00	436,00	-32767,00	5,24	-32767,00	-32767,00	-32767,00	-32767,00	-32767,00	-32767,00	-32767,00	88,21	0,00	0,00	0,00	0,00	0,00	0,00	0,00	0,00	-32767,00	-32767,00	-32767,00
13:16:46	72,00	-32767,00	235,69	219,91	227,72	160,00	-32766,00	-32766,00	-32766,00	-32767,00	-32766,00	-32766,00	-32766,00	-32767,00	-32764,00	5,30	0,00	12,00	754,00	16,00	24,00	0,00	12,00	23,00	2,30	-32767,00	400,00	438,00	-32767,00	5,25	-32767,00	-32767,00	-32767,00	-32767,00	-32767,00	-32767,00	-32767,00	88,21	0,00	0,00	0,00	0,00	0,00	0,00	0,00	0,00	-32767,00	-32767,00	-32767,00
13:17:46	72,00	-32767,00	79,86	40,28	56,65	72,00	-32766,00	-32766,00	-32766,00	-32767,00	-32766,00	-32766,00	-32766,00	-32767,00	-32764,00	5,30	0,00	12,00	754,00	16,00	24,00	0,00	12,00	23,00	2,50	-32767,00	401,00	439,00	-32767,00	5,27	-32767,00	-32767,00	-32767,00	-32767,00	-32767,00	-32767,00	-32767,00	88,21	0,00	0,00	0,00	0,00	0,00	0,00	0,00	0,00	-32767,00	-32767,00	-32767,00
13:18:46	72,00	-32767,00	79,18	39,91	56,25	72,00	-32766,00	-32766,00	-32766,00	-32767,00	-32766,00	-32766,00	-32766,00	-32767,00	-32764,00	5,30	0,00	12,00	754,00	17,00	24,00	0,00	12,00	22,00	2,50	-32767,00	401,00	438,00	-32767,00	5,26	-32767,00	-32767,00	-32767,00	-32767,00	-32767,00	-32767,00	-32767,00	88,21	0,00	0,00	0,00	0,00	0,00	0,00	0,00	0,00	-32767,00	-32767,00	-32767,00
13:19:46	72,00	-32767,00	78,78	39,83	55,92	72,00	-32766,00	-32766,00	-32766,00	-32767,00	-32766,00	-32766,00	-32766,00	-32767,00	-32764,00	5,30	0,00	12,00	754,00	17,00	24,00	0,00	12,00	22,00	2,50	-32767,00	401,00	436,00	-32767,00	5,26	-32767,00	-32767,00	-32767,00	-32767,00	-32767,00	-32767,00	-32767,00	88,21	0,00	0,00	0,00	0,00	0,00	0,00	0,00	0,00	-32767,00	-32767,00	-32767,00
13:20:46	72,00	-32767,00	79,07	39,74	55,90	72,00	-32766,00	-32766,00	-32766,00	-32767,00	-32766,00	-32766,00	-32766,00	-32767,00	-32764,00	5,30	0,00	12,00	754,00	16,00	24,00	0,00	12,00	22,00	2,50	-32767,00	400,00	437,00	-32767,00	5,22	-32767,00	-32767,00	-32767,00	-32767,00	-32767,00	-32767,00	-32767,00	88,21	0,00	0,00	0,00	0,00	0,00	0,00	0,00	0,00	-32767,00	-32767,00	-32767,00
13:21:46	72,00	-32767,00	79,09	39,80	55,86	72,00	-32766,00	-32766,00	-32766,00	-32767,00	-32766,00	-32766,00	-32766,00	-32767,00	-32764,00	5,30	0,00	12,00	754,00	16,00	24,00	0,00	12,00	22,00	2,40	-32767,00	399,00	437,00	-32767,00	5,24	-32767,00	-32767,00	-32767,00	-32767,00	-32767,00	-32767,00	-32767,00	88,21	0,00	0,00	0,00	0,00	0,00	0,00	0,00	0,00	-32767,00	-32767,00	-32767,00
13:22:46	72,00	-32767,00	79,63	40,03	56,08	72,00	-32766,00	-32766,00	-32766,00	-32767,00	-32766,00	-32766,00	-32766,00	-32767,00	-32764,00	5,30	0,00	12,00	754,00	16,00	24,00	0,00	12,00	23,00	2,30	-32767,00	401,00	440,00	-32767,00	5,26	-32767,00	-32767,00	-32767,00	-32767,00	-32767,00	-32767,00	-32767,00	88,21	0,00	0,00	0,00	0,00	0,00	0,00	0,00	0,00	-32767,00	-32767,00	-32767,00
13:23:46	72,00	-32767,00	79,50	40,01	56,13	71,00	-32766,00	-32766,00	-32766,00	-32766,00	-32766,00	-32766,00	-32766,00	-32767,00	-32764,00	5,30	0,00	12,00	754,00	17,00	24,00	0,00	12,00	23,00	2,20	-32767,00	399,00	438,00	-32767,00	5,26	-32767,00	-32767,00	-32767,00	-32767,00	-32767,00	-32767,00	-32767,00	88,21	0,00	0,00	0,00	0,00	0,00	0,00	0,00	0,00	-32767,00	-32767,00	-32767,00
13:24:46	72,00	-32767,00	79,37	40,07	56,14	72,00	-32766,00	-32766,00	-32766,00	-32767,00	-32766,00	-32766,00	-32766,00	-32767,00	-32764,00	5,20	0,00	12,00	754,00	17,00	24,00	0,00	12,00	22,00	2,10	-32767,00	399,00	439,00	-32767,00	5,27	-32767,00	-32767,00	-32767,00	-32767,00	-32767,00	-32767,00	-32767,00	88,21	0,00	0,00	0,00	0,00	0,00	0,00	0,00	0,00	-32767,00	-32767,00	-32767,00
13:25:46	72,00	-32767,00	79,28	39,87	56,13	71,00	-32766,00	-32766,00	-32766,00	-32767,00	-32766,00	-32766,00	-32766,00	-32767,00	-32764,00	5,30	0,00	12,00	754,00	17,00	24,00	0,00	12,00	22,00	2,10	-32767,00	401,00	440,00	-32767,00	5,28	-32767,00	-32767,00	-32767,00	-32767,00	-32767,00	-32767,00	-32767,00	88,21	0,00	0,00	0,00	0,00	0,00	0,00	0,00	0,00	-32767,00	-32767,00	-32767,00
13:26:46	72,00	-32767,00	79,13	39,83	55,81	71,00	-32766,00	-32766,00	-32766,00	-32767,00	-32766,00	-32766,00	-32766,00	-32767,00	-32764,00	5,30	0,00	12,00	754,00	16,00	24,00	0,00	12,00	22,00	2,20	-32767,00	400,00	440,00	-32767,00	5,27	-32767,00	-32767,00	-32767,00	-32767,00	-32767,00	-32767,00	-32767,00	88,21	0,00	0,00	0,00	0,00	0,00	0,00	0,00	0,00	-32767,00	-32767,00	-32767,00
13:27:46	72,00	-32767,00	79,74	40,10	55,84	72,00	-32766,00	-32766,00	-32766,00	-32767,00	-32766,00	-32766,00	-32766,00	-32767,00	-32764,00	5,30	0,00	12,00	754,00	17,00	24,00	0,00	12,00	22,00	2,40	-32767,00	399,00	440,00	-32767,00	5,28	-32767,00	-32767,00	-32767,00	-32767,00	-32767,00	-32767,00	-32767,00	88,21	0,00	0,00	0,00	0,00	0,00	0,00	0,00	0,00	-32767,00	-32767,00	-32767,00
13:28:46	72,00	-32767,00	78,80	39,81	55,73	72,00	-32766,00	-32766,00	-32766,00	-32767,00	-32766,00	-32766,00	-32766,00	-32767,00	-32764,00	5,30	0,00	12,00	754,00	17,00	24,00	0,00	12,00	22,00	2,60	-32767,00	399,00	440,00	-32767,00	5,28	-32767,00	-32767,00	-32767,00	-32767,00	-32767,00	-32767,00	-32767,00	88,21	0,00	0,00	0,00	0,00	0,00	0,00	0,00	0,00	-32767,00	-32767,00	-32767,00
13:29:46	72,00	-32767,00	79,01	39,76	55,59	72,00	-32766,00	-32766,00	-32766,00	-32767,00	-32766,00	-32766,00	-32766,00	-32767,00	-32764,00	5,30	0,00	12,00	754,00	17,00	24,00	0,00	12,00	22,00	2,70	-32767,00	401,00	438,00	-32767,00	5,27	-32767,00	-32767,00	-32767,00	-32767,00	-32767,00	-32767,00	-32767,00	88,21	0,00	0,00	0,00	0,00	0,00	0,00	0,00	0,00	-32767,00	-32767,00	-32767,00
13:30:46	72,00	-32767,00	80,15	39,76	55,48	72,00	-32766,00	-32766,00	-32766,00	-32767,00	-32766,00	-32766,00	-32766,00	-32767,00	-32764,00	5,30	0,00	12,00	754,00	17,00	24,00	0,00	12,00	22,00	2,70	-32767,00	400,00	436,00	-32767,00	5,24	-32767,00	-32767,00	-32767,00	-32767,00	-32767,00	-32767,00	-32767,00	88,21	0,00	0,00	0,00	0,00	0,00	0,00	0,00	0,00	-32767,00	-32767,00	-32767,00
13:31:46	72,00	-32767,00	78,97	39,66	55,69	71,00	-32766,00	-32766,00	-32766,00	-32767,00	-32766,00	-32766,00	-32766,00	-32767,00	-32764,00	5,30	0,10	12,00	754,00	17,00	24,00	0,00	12,00	22,00	2,80	-32767,00	400,00	436,00	-32767,00	5,24	-32767,00	-32767,00	-32767,00	-32767,00	-32767,00	-32767,00	-32767,00	88,21	0,00	0,00	0,00	0,00	0,00	0,00	0,00	0,00	-32767,00	-32767,00	-32767,00
13:32:46	72,00	-32767,00	77,89	39,56	55,71	72,00	-32766,00	-32766,00	-32766,00	-32767,00	-32766,00	-32766,00	-32766,00	-32767,00	-32764,00	5,30	0,00	12,00	754,00	17,00	24,00	0,00	12,00	22,00	2,60	-32767,00	401,00	437,00	-32767,00	5,23	-32767,00	-32767,00	-32767,00	-32767,00	-32767,00	-32767,00	-32767,00	88,21	0,00	0,00	0,00	0,00	0,00	0,00	0,00	0,00	-32767,00	-32767,00	-32767,00
13:33:46	72,00	-32767,00	79,07	39,76	55,74	71,00	-32766,00	-32766,00	-32766,00	-32767,00	-32766,00	-32766,00	-32766,00	-32767,00	-32764,00	5,30	0,00	12,00	754,00	17,00	24,00	0,00	12,00	23,00	2,10	-32767,00	400,00	436,00	-32767,00	5,23	-32767,00	-32767,00	-32767,00	-32767,00	-32767,00	-32767,00	-32767,00	88,21	0,00	0,00	0,00	0,00	0,00	0,00	0,00	0,00	-32767,00	-32767,00	-32767,00
13:34:46	72,00	-32767,00	78,82	39,65	55,55	71,00	-32766,00	-32766,00	-32766,00	-32767,00	-32766,00	-32766,00	-32766,00	-32767,00	-32764,00	5,30	0,10	12,00	754,00	17,00	24,00	0,00	12,00	22,00	2,70	-32767,00	402,00	437,00	-32767,00	5,24	-32767,00	-32767,00	-32767,00	-32767,00	-32767,00	-32767,00	-32767,00	88,21	0,00	0,00	0,00	0,00	0,00	0,00	0,00	0,00	-32767,00	-32767,00	-32767,00
13:35:46	72,00	-32767,00	78,52	39,35	55,42	71,00	-32766,00	-32766,00	-32766,00	-32767,00	-32766,00	-32766,00	-32766,00	-32767,00	-32764,00	5,40	0,00	12,00	754,00	17,00	24,00	0,00	12,00	22,00	2,80	-32767,00	401,00	436,00	-32767,00	5,23	-32767,00	-32767,00	-32767,00	-32767,00	-32767,00	-32767,00	-32767,00	88,21	0,00	0,00	0,00	0,00	0,00	0,00	0,00	0,00	-32767,00	-32767,00	-32767,00
13:36:46	72,00	-32767,00	79,11	39,56	55,77	71,00	-32766,00	-32766,00	-32766,00	-32767,00	-32766,00	-32766,00	-32766,00	-32767,00	-32764,00	5,30	0,00	12,00	754,00	17,00	24,00	0,00	12,00	23,00	2,20	-32767,00	397,00	435,00	-32767,00	5,22	-32767,00	-32767,00	-32767,00	-32767,00	-32767,00	-32767,00	-32767,00	88,21	0,00	0,00	0,00	0,00	0,00	0,00	0,00	0,00	-32767,00	-32767,00	-32767,00
13:37:46	72,00	-32767,00	78,41	39,55	55,24	71,00	-32766,00	-32766,00	-32766,00	-32767,00	-32766,00	-32766,00	-32766,00	-32767,00	-32764,00	5,20	0,10	12,00	754,00	17,00	24,00	0,00	12,00	22,00	2,70	-32767,00	400,00	437,00	-32767,00	5,25	-32767,00	-32767,00	-32767,00	-32767,00	-32767,00	-32767,00	-32767,00	88,21	0,00	0,00	0,00	0,00	0,00	0,00	0,00	0,00	-32767,00	-32767,00	-32767,00
13:38:46	71,00	-32767,00	78,36	39,01	55,02	71,00	-32766,00	-32766,00	-32766,00	-32767,00	-32766,00	-32766,00	-32766,00	-32767,00	-32764,00	5,20	0,10	12,00	754,00	17,00	24,00	0,00	12,00	22,00	2,30	-32767,00	397,00	436,00	-32767,00	5,23	-32767,00	-32767,00	-32767,00	-32767,00	-32767,00	-32767,00	-32767,00	88,21	0,00	0,00	0,00	0,00	0,00	0,00	0,00	0,00	-32767,00	-32767,00	-32767,00
13:39:46	71,00	-32767,00	78,01	39,14	54,79	71,00	-32766,00	-32766,00	-32766,00	-32767,00	-32766,00	-32766,00	-32766,00	-32767,00	-32764,00	5,20	0,00	12,00	754,00	17,00	24,00	0,00	12,00	22,00	2,70	-32767,00	400,00	438,00	-32767,00	5,24	-32767,00	-32767,00	-32767,00	-32767,00	-32767,00	-32767,00	-32767,00	88,21	0,00	0,00	0,00	0,00	0,00	0,00	0,00	0,00	-32767,00	-32767,00	-32767,00
13:40:46	71,00	-32767,00	78,76	39,20	55,06	71,00	-32766,00	-32766,00	-32766,00	-32766,00	-32766,00	-32766,00	-32766,00	-32767,00	-32764,00	5,30	0,00	12,00	754,00	17,00	24,00	0,00	12,00	22,00	2,30	-32767,00	398,00	437,00	-32767,00	5,23	-32767,00	-32767,00	-32767,00	-32767,00	-32767,00	-32767,00	-32767,00	88,21	0,00	0,00	0,00	0,00	0,00	0,00	0,00	0,00	-32767,00	-32767,00	-32767,00
13:41:46	71,00	-32767,00	78,32	39,39	54,93	71,00	-32766,00	-32766,00	-32766,00	-32767,00	-32766,00	-32766,00	-32766,00	-32767,00	-32764,00	5,30	0,00	12,00	754,00	17,00	24,00	0,00	12,00	22,00	2,80	-32767,00	402,00	436,00	-32767,00	5,25	-32767,00	-32767,00	-32767,00	-32767,00	-32767,00	-32767,00	-32767,00	88,21	0,00	0,00	0,00	0,00	0,00	0,00	0,00	0,00	-32767,00	-32767,00	-32767,00
13:42:46	71,00	-32767,00	78,13	39,23	55,21	71,00	-32766,00	-32766,00	-32766,00	-32767,00	-32766,00	-32766,00	-32766,00	-32767,00	-32764,00	5,30	0,10	12,00	754,00	17,00	24,00	0,00	12,00	23,00	2,20	-32767,00	401,00	439,00	-32767,00	5,23	-32767,00	-32767,00	-32767,00	-32767,00	-32767,00	-32767,00	-32767,00	88,21	0,00	0,00	0,00	0,00	0,00	0,00	0,00	0,00	-32767,00	-32767,00	-32767,00
13:43:46	71,00	-32767,00	78,37	40,33	56,45	71,00	-32766,00	-32766,00	-32766,00	-32767,00	-32766,00	-32766,00	-32766,00	-32767,00	-32764,00	5,30	0,00	12,00	754,00	17,00	24,00	0,00	12,00	22,00	2,40	-32767,00	400,00	436,00	-32767,00	5,27	-32767,00	-32767,00	-32767,00	-32767,00	-32767,00	-32767,00	-32767,00	88,21	0,00	0,00	0,00	0,00	0,00	0,00	0,00	0,00	-32767,00	-32767,00	-32767,00
13:44:46	71,00	-32767,00	80,16	41,13	57,58	71,00	-32766,00	-32766,00	-32766,00	-32767,00	-32766,00	-32766,00	-32766,00	-32767,00	-32764,00	5,30	0,10	12,00	754,00	17,00	24,00	0,00	12,00	22,00	2,40	-32767,00	400,00	436,00	-32767,00	5,25	-32767,00	-32767,00	-32767,00	-32767,00	-32767,00	-32767,00	-32767,00	88,21	0,00	0,00	0,00	0,00	0,00	0,00	0,00	0,00	-32767,00	-32767,00	-32767,00
13:45:46	71,00	-32767,00	101,16	44,43	74,58	0,00	-32766,00	-32766,00	-32766,00	-32767,00	-32766,00	-32766,00	-32766,00	-32767,00	-32764,00	5,30	0,10	12,00	754,00	17,00	24,00	0,00	12,00	22,00	2,70	-32767,00	374,00	432,00	-32767,00	5,27	-32767,00	-32767,00	-32767,00	-32767,00	-32767,00	-32767,00	-32767,00	88,21	0,00	0,00	0,00	0,00	0,00	0,00	0,00	0,00	-32767,00	-32767,00	-32767,00
13:46:46	77,00	-32767,00	87,85	40,19	56,40	78,00	-32766,00	-32766,00	-32766,00	-32767,00	-32766,00	-32766,00	-32766,00	-32767,00	-32764,00	5,40	0,10	12,00	754,00	16,00	24,00	0,00	12,00	22,00	2,00	-32767,00	403,00	442,00	-32767,00	5,28	-32767,00	-32767,00	-32767,00	-32767,00	-32767,00	-32767,00	-32767,00	88,21	0,00	0,00	0,00	0,00	0,00	0,00	0,00	0,00	-32767,00	-32767,00	-32767,00
13:47:46	74,00	-32767,00	86,04	43,36	60,62	74,00	-32766,00	-32766,00	-32766,00	-32767,00	-32766,00	-32766,00	-32766,00	-32767,00	-32764,00	5,30	0,10	12,00	754,00	17,00	24,00	0,00	12,00	22,00	2,30	-32767,00	396,00	432,00	-32767,00	5,25	-32767,00	-32767,00	-32767,00	-32767,00	-32767,00	-32767,00	-32767,00	88,21	0,00	0,00	0,00	0,00	0,00	0,00	0,00	0,00	-32767,00	-32767,00	-32767,00
13:48:46	73,00	-32767,00	84,51	43,77	60,59	74,00	-32766,00	-32766,00	-32766,00	-32767,00	-32766,00	-32766,00	-32766,00	-32767,00	-32764,00	5,40	0,10	12,00	754,00	17,00	24,00	0,00	12,00	23,00	2,80	-32767,00	399,00	434,00	-32767,00	5,20	-32767,00	-32767,00	-32767,00	-32767,00	-32767,00	-32767,00	-32767,00	88,21	0,00	0,00	0,00	0,00	0,00	0,00	0,00	0,00	-32767,00	-32767,00	-32767,00
13:49:46	73,00	-32767,00	81,93	41,38	57,50	73,00	-32766,00	-32766,00	-32766,00	-32767,00	-32766,00	-32766,00	-32766,00	-32767,00	-32764,00	5,30	0,10	12,00	754,00	17,00	24,00	0,00	12,00	23,00	1,80	-32767,00	398,00	444,00	-32767,00	5,22	-32767,00	-32767,00	-32767,00	-32767,00	-32767,00	-32767,00	-32767,00	88,21	0,00	0,00	0,00	0,00	0,00	0,00	0,00	0,00	-32767,00	-32767,00	-32767,00
13:50:46	73,00	-32767,00	81,68	41,58	57,82	73,00	-32766,00	-32766,00	-32766,00	-32767,00	-32766,00	-32766,00	-32766,00	-32767,00	-32764,00	5,20	0,10	12,00	754,00	17,00	24,00	0,00	12,00	23,00	2,70	-32767,00	394,00	430,00	-32767,00	5,26	-32767,00	-32767,00	-32767,00	-32767,00	-32767,00	-32767,00	-32767,00	88,21	0,00	0,00	0,00	0,00	0,00	0,00	0,00	0,00	-32767,00	-32767,00	-32767,00
13:51:46	73,00	-32767,00	79,46	39,62	54,83	73,00	-32766,00	-32766,00	-32766,00	-32767,00	-32766,00	-32766,00	-32766,00	-32767,00	-32764,00	5,30	0,10	12,00	754,00	17,00	24,00	0,00	12,00	23,00	2,90	-32767,00	397,00	428,00	-32767,00	5,21	-32767,00	-32767,00	-32767,00	-32767,00	-32767,00	-32767,00	-32767,00	88,21	0,00	0,00	0,00	0,00	0,00	0,00	0,00	0,00	-32767,00	-32767,00	-32767,00
13:52:46	72,00	-32767,00	77,09	39,15	54,57	72,00	-32766,00	-32766,00	-32766,00	-32767,00	-32766,00	-32766,00	-32766,00	-32767,00	-32764,00	5,20	0,10	12,00	754,00	17,00	24,00	0,00	12,00	23,00	2,10	-32767,00	397,00	422,00	-32767,00	5,21	-32767,00	-32767,00	-32767,00	-32767,00	-32767,00	-32767,00	-32767,00	88,21	0,00	0,00	0,00	0,00	0,00	0,00	0,00	0,00	-32767,00	-32767,00	-32767,00
13:53:46	72,00	-32767,00	77,35	38,02	53,03	71,00	-32766,00	-32766,00	-32766,00	-32767,00	-32766,00	-32766,00	-32766,00	-32767,00	-32764,00	5,20	0,10	12,00	754,00	17,00	24,00	0,00	12,00	22,00	2,70	-32767,00	400,00	439,00	-32767,00	5,29	-32767,00	-32767,00	-32767,00	-32767,00	-32767,00	-32767,00	-32767,00	88,21	0,00	0,00	0,00	0,00	0,00	0,00	0,00	0,00	-32767,00	-32767,00	-32767,00
13:54:46	72,00	-32767,00	76,57	37,57	52,33	71,00	-32766,00	-32766,00	-32766,00	-32767,00	-32766,00	-32766,00	-32766,00	-32767,00	-32764,00	5,20	0,10	12,00	754,00	17,00	24,00	0,00	12,00	22,00	2,90	-32767,00	400,00	435,00	-32767,00	5,25	-32767,00	-32767,00	-32767,00	-32767,00	-32767,00	-32767,00	-32767,00	88,21	0,00	0,00	0,00	0,00	0,00	0,00	0,00	0,00	-32767,00	-32767,00	-32767,00
13:55:46	72,00	-32767,00	78,27	38,08	53,12	72,00	-32766,00	-32766,00	-32766,00	-32767,00	-32766,00	-32766,00	-32766,00	-32767,00	-32764,00	5,30	0,10	12,00	754,00	17,00	23,00	0,00	12,00	23,00	3,20	-32767,00	404,00	445,00	-32767,00	5,24	-32767,00	-32767,00	-32767,00	-32767,00	-32767,00	-32767,00	-32767,00	88,21	0,00	0,00	0,00	0,00	0,00	0,00	0,00	0,00	-32767,00	-32767,00	-32767,00
13:56:46	71,00	-32767,00	77,71	37,67	52,95	71,00	-32766,00	-32766,00	-32766,00	-32767,00	-32766,00	-32766,00	-32766,00	-32767,00	-32764,00	5,10	0,10	12,00	754,00	17,00	24,00	0,00	12,00	22,00	2,90	-32767,00	404,00	443,00	-32767,00	5,29	-32767,00	-32767,00	-32767,00	-32767,00	-32767,00	-32767,00	-32767,00	88,21	0,00	0,00	0,00	0,00	0,00	0,00	0,00	0,00	-32767,00	-32767,00	-32767,00
13:57:46	72,00	-32767,00	76,29	37,26	52,05	72,00	-32766,00	-32766,00	-32766,00	-32766,00	-32766,00	-32766,00	-32766,00	-32767,00	-32764,00	5,20	0,10	12,00	754,00	17,00	-32767,00	0,00	12,00	22,00	2,30	-32767,00	401,00	438,00	-32767,00	5,21	-32767,00	-32767,00	-32767,00	-32767,00	-32767,00	-32767,00	-32767,00	88,21	0,00	0,00	0,00	0,00	0,00	0,00	0,00	0,00	-32767,00	-32767,00	-32767,00
13:58:46	72,00	-32767,00	76,23	36,37	51,34	72,00	-32766,00	-32766,00	-32766,00	-32767,00	-32766,00	-32766,00	-32766,00	-32767,00	-32764,00	5,10	0,10	12,00	754,00	17,00	24,00	0,00	12,00	22,00	2,10	-32767,00	401,00	439,00	-32767,00	5,24	-32767,00	-32767,00	-32767,00	-32767,00	-32767,00	-32767,00	-32767,00	88,21	0,00	0,00	0,00	0,00	0,00	0,00	0,00	0,00	-32767,00	-32767,00	-32767,00
13:59:46	73,00	-32767,00	77,14	36,36	50,68	72,00	-32766,00	-32766,00	-32766,00	-32767,00	-32766,00	-32766,00	-32766,00	-32767,00	-32764,00	5,20	0,10	12,00	754,00	17,00	24,00	0,00	12,00	22,00	2,90	-32767,00	400,00	436,00	-32767,00	5,26	-32767,00	-32767,00	-32767,00	-32767,00	-32767,00	-32767,00	-32767,00	88,21	0,00	0,00	0,00	0,00	0,00	0,00	0,00	0,00	-32767,00	-32767,00	-32767,00
14:00:46	73,00	-32767,00	76,87	36,02	50,34	73,00	-32766,00	-32766,00	-32766,00	-32767,00	-32766,00	-32766,00	-32766,00	-32767,00	-32764,00	5,20	0,10	12,00	754,00	17,00	24,00	0,00	12,00	22,00	2,30	-32767,00	402,00	441,00	-32767,00	5,23	-32767,00	-32767,00	-32767,00	-32767,00	-32767,00	-32767,00	-32767,00	88,21	0,00	0,00	0,00	0,00	0,00	0,00	0,00	0,00	-32767,00	-32767,00	-32767,00
14:01:46	73,00	-32767,00	76,88	35,93	50,40	73,00	-32766,00	-32766,00	-32766,00	-32767,00	-32766,00	-32766,00	-32766,00	-32767,00	-32764,00	5,20	0,10	12,00	754,00	17,00	24,00	0,00	12,00	22,00	2,20	-32767,00	399,00	437,00	-32767,00	5,25	-32767,00	-32767,00	-32767,00	-32767,00	-32767,00	-32767,00	-32767,00	88,21	0,00	0,00	0,00	0,00	0,00	0,00	0,00	0,00	-32767,00	-32767,00	-32767,00
14:02:46	73,00	-32767,00	75,79	35,88	50,29	73,00	-32766,00	-32766,00	-32766,00	-32767,00	-32766,00	-32766,00	-32766,00	-32767,00	-32764,00	5,20	0,10	12,00	754,00	17,00	24,00	0,00	12,00	22,00	2,30	-32767,00	398,00	436,00	-32767,00	5,25	-32767,00	-32767,00	-32767,00	-32767,00	-32767,00	-32767,00	-32767,00	88,21	0,00	0,00	0,00	0,00	0,00	0,00	0,00	0,00	-32767,00	-32767,00	-32767,00
14:03:46	73,00	-32767,00	76,44	35,94	50,35	73,00	-32766,00	-32766,00	-32766,00	-32767,00	-32766,00	-32766,00	-32766,00	-32767,00	-32764,00	5,20	0,10	12,00	754,00	17,00	24,00	0,00	12,00	22,00	2,80	-32767,00	401,00	439,00	-32767,00	5,25	-32767,00	-32767,00	-32767,00	-32767,00	-32767,00	-32767,00	-32767,00	88,21	0,00	0,00	0,00	0,00	0,00	0,00	0,00	0,00	-32767,00	-32767,00	-32767,00
14:04:46	73,00	-32767,00	78,20	36,21	50,66	73,00	-32766,00	-32766,00	-32766,00	-32767,00	-32766,00	-32766,00	-32766,00	-32767,00	-32764,00	5,20	0,10	12,00	754,00	17,00	24,00	0,00	12,00	22,00	2,90	-32767,00	401,00	435,00	-32767,00	5,25	-32767,00	-32767,00	-32767,00	-32767,00	-32767,00	-32767,00	-32767,00	88,21	0,00	0,00	0,00	0,00	0,00	0,00	0,00	0,00	-32767,00	-32767,00	-32767,00
14:05:46	73,00	-32767,00	77,43	36,57	51,02	73,00	-32766,00	-32766,00	-32766,00	-32767,00	-32766,00	-32766,00	-32766,00	-32767,00	-32764,00	5,20	0,10	12,00	754,00	17,00	24,00	0,00	12,00	22,00	2,60	-32767,00	399,00	435,00	-32767,00	5,24	-32767,00	-32767,00	-32767,00	-32767,00	-32767,00	-32767,00	-32767,00	88,21	0,00	0,00	0,00	0,00	0,00	0,00	0,00	0,00	-32767,00	-32767,00	-32767,00
14:06:46	73,00	-32767,00	76,20	36,74	51,45	73,00	-32766,00	-32766,00	-32766,00	-32767,00	-32766,00	-32766,00	-32766,00	-32767,00	-32764,00	5,20	0,10	12,00	754,00	17,00	24,00	0,00	12,00	22,00	2,10	-32767,00	398,00	432,00	-32767,00	5,24	-32767,00	-32767,00	-32767,00	-32767,00	-32767,00	-32767,00	-32767,00	88,21	0,00	0,00	0,00	0,00	0,00	0,00	0,00	0,00	-32767,00	-32767,00	-32767,00
14:07:46	73,00	-32767,00	76,97	37,01	51,86	73,00	-32766,00	-32766,00	-32766,00	-32767,00	-32766,00	-32766,00	-32766,00	-32767,00	-32764,00	5,20	0,10	12,00	754,00	17,00	24,00	0,00	12,00	22,00	2,50	-32767,00	400,00	438,00	-32767,00	5,23	-32767,00	-32767,00	-32767,00	-32767,00	-32767,00	-32767,00	-32767,00	88,21	0,00	0,00	0,00	0,00	0,00	0,00	0,00	0,00	-32767,00	-32767,00	-32767,00
14:08:46	73,00	-32767,00	76,92	37,33	52,10	73,00	-32766,00	-32766,00	-32766,00	-32767,00	-32766,00	-32766,00	-32766,00	-32767,00	-32764,00	5,20	0,10	12,00	754,00	17,00	24,00	0,00	12,00	22,00	2,80	-32767,00	402,00	439,00	-32767,00	5,25	-32767,00	-32767,00	-32767,00	-32767,00	-32767,00	-32767,00	-32767,00	88,21	0,00	0,00	0,00	0,00	0,00	0,00	0,00	0,00	-32767,00	-32767,00	-32767,00
14:09:46	73,00	-32767,00	76,83	37,64	52,24	73,00	-32766,00	-32766,00	-32766,00	-32767,00	-32766,00	-32766,00	-32766,00	-32767,00	-32764,00	5,30	0,10	12,00	754,00	17,00	24,00	0,00	12,00	22,00	2,90	-32767,00	402,00	438,00	-32767,00	5,25	-32767,00	-32767,00	-32767,00	-32767,00	-32767,00	-32767,00	-32767,00	88,21	0,00	0,00	0,00	0,00	0,00	0,00	0,00	0,00	-32767,00	-32767,00	-32767,00
14:10:46	73,00	-32767,00	77,01	37,92	52,82	73,00	-32766,00	-32766,00	-32766,00	-32767,00	-32766,00	-32766,00	-32766,00	-32767,00	-32764,00	5,30	0,10	12,00	754,00	17,00	24,00	0,00	12,00	22,00	2,80	-32767,00	401,00	438,00	-32767,00	5,24	-32767,00	-32767,00	-32767,00	-32767,00	-32767,00	-32767,00	-32767,00	88,21	0,00	0,00	0,00	0,00	0,00	0,00	0,00	0,00	-32767,00	-32767,00	-32767,00
14:11:46	73,00	-32767,00	77,56	38,17	53,10	73,00	-32766,00	-32766,00	-32766,00	-32767,00	-32766,00	-32766,00	-32766,00	-32767,00	-32764,00	5,20	0,10	12,00	754,00	17,00	24,00	0,00	12,00	22,00	2,80	-32767,00	400,00	435,00	-32767,00	5,24	-32767,00	-32767,00	-32767,00	-32767,00	-32767,00	-32767,00	-32767,00	88,21	0,00	0,00	0,00	0,00	0,00	0,00	0,00	0,00	-32767,00	-32767,00	-32767,00
14:12:46	73,00	-32767,00	77,14	38,25	53,46	73,00	-32766,00	-32766,00	-32766,00	-32767,00	-32766,00	-32766,00	-32766,00	-32767,00	-32764,00	5,20	0,10	12,00	754,00	17,00	24,00	0,00	12,00	22,00	2,80	-32767,00	399,00	435,00	-32767,00	5,23	-32767,00	-32767,00	-32767,00	-32767,00	-32767,00	-32767,00	-32767,00	88,21	0,00	0,00	0,00	0,00	0,00	0,00	0,00	0,00	-32767,00	-32767,00	-32767,00
14:13:46	73,00	-32767,00	77,33	38,43	53,66	73,00	-32766,00	-32766,00	-32766,00	-32767,00	-32766,00	-32766,00	-32766,00	-32767,00	-32764,00	5,20	0,10	12,00	754,00	17,00	24,00	0,00	12,00	22,00	2,90	-32767,00	399,00	436,00	-32767,00	5,24	-32767,00	-32767,00	-32767,00	-32767,00	-32767,00	-32767,00	-32767,00	88,21	0,00	0,00	0,00	0,00	0,00	0,00	0,00	0,00	-32767,00	-32767,00	-32767,00
14:14:46	73,00	-32767,00	77,10	38,74	54,01	73,00	-32766,00	-32766,00	-32766,00	-32766,00	-32766,00	-32766,00	-32766,00	-32767,00	-32764,00	5,20	0,10	12,00	754,00	17,00	24,00	0,00	12,00	22,00	2,90	-32767,00	402,00	438,00	-32767,00	5,24	-32767,00	-32767,00	-32767,00	-32767,00	-32767,00	-32767,00	-32767,00	88,21	0,00	0,00	0,00	0,00	0,00	0,00	0,00	0,00	-32767,00	-32767,00	-32767,00
14:15:46	73,00	-32767,00	77,43	38,98	54,38	73,00	-32766,00	-32766,00	-32766,00	-32767,00	-32766,00	-32766,00	-32766,00	-32767,00	-32764,00	5,20	0,10	12,00	754,00	17,00	25,00	0,00	12,00	22,00	2,60	-32767,00	401,00	439,00	-32767,00	5,24	-32767,00	-32767,00	-32767,00	-32767,00	-32767,00	-32767,00	-32767,00	88,21	0,00	0,00	0,00	0,00	0,00	0,00	0,00	0,00	-32767,00	-32767,00	-32767,00
14:16:46	73,00	-32767,00	190,12	173,41	182,94	194,00	-32766,00	-32766,00	-32766,00	-32767,00	-32766,00	-32766,00	-32766,00	-32767,00	-32764,00	5,10	0,10	12,00	754,00	17,00	24,00	0,00	12,00	22,00	2,20	-32767,00	398,00	434,00	-32767,00	5,24	-32767,00	-32767,00	-32767,00	-32767,00	-32767,00	-32767,00	-32767,00	88,21	0,00	0,00	0,00	0,00	0,00	0,00	0,00	0,00	-32767,00	-32767,00	-32767,00
14:17:46	73,00	-32767,00	267,67	240,52	248,03	35,00	-32766,00	-32766,00	-32766,00	-32767,00	-32766,00	-32766,00	-32766,00	-32767,00	-32764,00	5,20	0,10	12,00	754,00	17,00	24,00	0,00	12,00	22,00	2,80	-32767,00	399,00	435,00	-32767,00	5,24	-32767,00	-32767,00	-32767,00	-32767,00	-32767,00	-32767,00	-32767,00	88,21	0,00	0,00	0,00	0,00	0,00	0,00	0,00	0,00	-32767,00	-32767,00	-32767,00
14:18:46	72,00	-32767,00	77,07	39,37	54,82	72,00	-32766,00	-32766,00	-32766,00	-32767,00	-32766,00	-32766,00	-32766,00	-32767,00	-32764,00	5,10	0,10	12,00	754,00	17,00	24,00	0,00	12,00	23,00	2,40	-32767,00	399,00	436,00	-32767,00	5,23	-32767,00	-32767,00	-32767,00	-32767,00	-32767,00	-32767,00	-32767,00	88,21	0,00	0,00	0,00	0,00	0,00	0,00	0,00	0,00	-32767,00	-32767,00	-32767,00
14:19:46	72,00	-32767,00	77,19	39,31	54,65	72,00	-32766,00	-32766,00	-32766,00	-32767,00	-32766,00	-32766,00	-32766,00	-32767,00	-32764,00	5,30	0,10	12,00	754,00	17,00	24,00	0,00	12,00	22,00	2,90	-32767,00	401,00	435,00	-32767,00	5,25	-32767,00	-32767,00	-32767,00	-32767,00	-32767,00	-32767,00	-32767,00	88,21	0,00	0,00	0,00	0,00	0,00	0,00	0,00	0,00	-32767,00	-32767,00	-32767,00
14:20:46	72,00	-32767,00	78,49	39,27	54,62	72,00	-32766,00	-32766,00	-32766,00	-32767,00	-32766,00	-32766,00	-32766,00	-32767,00	-32764,00	5,20	0,10	12,00	754,00	17,00	24,00	0,00	12,00	22,00	2,50	-32767,00	399,00	436,00	-32767,00	5,22	-32767,00	-32767,00	-32767,00	-32767,00	-32767,00	-32767,00	-32767,00	88,21	0,00	0,00	0,00	0,00	0,00	0,00	0,00	0,00	-32767,00	-32767,00	-32767,00
14:21:46	72,00	-32767,00	78,37	39,18	54,92	72,00	-32766,00	-32766,00	-32766,00	-32767,00	-32766,00	-32766,00	-32766,00	-32767,00	-32764,00	5,10	0,10	12,00	754,00	17,00	24,00	0,00	12,00	23,00	2,30	-32767,00	401,00	437,00	-32767,00	5,24	-32767,00	-32767,00	-32767,00	-32767,00	-32767,00	-32767,00	-32767,00	88,21	0,00	0,00	0,00	0,00	0,00	0,00	0,00	0,00	-32767,00	-32767,00	-32767,00
14:22:46	72,00	-32767,00	77,45	39,30	54,94	72,00	-32766,00	-32766,00	-32766,00	-32767,00	-32766,00	-32766,00	-32766,00	-32767,00	-32764,00	5,20	0,10	12,00	754,00	17,00	24,00	0,00	12,00	22,00	2,70	-32767,00	401,00	437,00	-32767,00	5,25	-32767,00	-32767,00	-32767,00	-32767,00	-32767,00	-32767,00	-32767,00	88,21	0,00	0,00	0,00	0,00	0,00	0,00	0,00	0,00	-32767,00	-32767,00	-32767,00
14:23:46	72,00	-32767,00	77,10	39,17	54,89	72,00	-32766,00	-32766,00	-32766,00	-32767,00	-32766,00	-32766,00	-32766,00	-32767,00	-32764,00	5,10	0,10	12,00	754,00	17,00	24,00	0,00	12,00	22,00	2,70	-32767,00	400,00	436,00	-32767,00	5,23	-32767,00	-32767,00	-32767,00	-32767,00	-32767,00	-32767,00	-32767,00	88,21	0,00	0,00	0,00	0,00	0,00	0,00	0,00	0,00	-32767,00	-32767,00	-32767,00
14:24:46	72,00	-32767,00	77,68	39,47	55,14	71,00	-32766,00	-32766,00	-32766,00	-32767,00	-32766,00	-32766,00	-32766,00	-32767,00	-32764,00	5,20	0,10	12,00	754,00	17,00	24,00	0,00	12,00	22,00	2,60	-32767,00	400,00	435,00	-32767,00	5,22	-32767,00	-32767,00	-32767,00	-32767,00	-32767,00	-32767,00	-32767,00	88,21	0,00	0,00	0,00	0,00	0,00	0,00	0,00	0,00	-32767,00	-32767,00	-32767,00
14:25:46	72,00	-32767,00	76,80	39,24	55,11	72,00	-32766,00	-32766,00	-32766,00	-32767,00	-32766,00	-32766,00	-32766,00	-32767,00	-32764,00	5,10	0,10	12,00	754,00	17,00	24,00	0,00	12,00	23,00	2,30	-32767,00	399,00	438,00	-32767,00	5,23	-32767,00	-32767,00	-32767,00	-32767,00	-32767,00	-32767,00	-32767,00	88,21	0,00	0,00	0,00	0,00	0,00	0,00	0,00	0,00	-32767,00	-32767,00	-32767,00
14:26:46	72,00	-32767,00	77,52	39,37	55,00	71,00	-32766,00	-32766,00	-32766,00	-32767,00	-32766,00	-32766,00	-32766,00	-32767,00	-32764,00	5,20	0,10	12,00	754,00	17,00	24,00	0,00	12,00	23,00	2,50	-32767,00	403,00	439,00	-32767,00	5,24	-32767,00	-32767,00	-32767,00	-32767,00	-32767,00	-32767,00	-32767,00	88,21	0,00	0,00	0,00	0,00	0,00	0,00	0,00	0,00	-32767,00	-32767,00	-32767,00
14:27:46	72,00	-32767,00	76,83	39,51	54,96	71,00	-32766,00	-32766,00	-32766,00	-32767,00	-32766,00	-32766,00	-32766,00	-32767,00	-32764,00	5,20	0,10	12,00	754,00	17,00	24,00	0,00	12,00	22,00	2,90	-32767,00	400,00	435,00	-32767,00	5,24	-32767,00	-32767,00	-32767,00	-32767,00	-32767,00	-32767,00	-32767,00	88,21	0,00	0,00	0,00	0,00	0,00	0,00	0,00	0,00	-32767,00	-32767,00	-32767,00
14:28:46	71,00	-32767,00	77,12	39,41	55,20	71,00	-32766,00	-32766,00	-32766,00	-32767,00	-32766,00	-32766,00	-32766,00	-32767,00	-32764,00	5,20	0,10	12,00	754,00	17,00	24,00	0,00	12,00	23,00	2,30	-32767,00	397,00	432,00	-32767,00	5,20	-32767,00	-32767,00	-32767,00	-32767,00	-32767,00	-32767,00	-32767,00	88,21	0,00	0,00	0,00	0,00	0,00	0,00	0,00	0,00	-32767,00	-32767,00	-32767,00
14:29:46	71,00	-32767,00	76,70	39,39	55,13	71,00	-32766,00	-32766,00	-32766,00	-32767,00	-32766,00	-32766,00	-32766,00	-32767,00	-32764,00	5,20	0,10	12,00	754,00	17,00	24,00	0,00	12,00	22,00	2,90	-32767,00	402,00	434,00	-32767,00	5,23	-32767,00	-32767,00	-32767,00	-32767,00	-32767,00	-32767,00	-32767,00	88,21	0,00	0,00	0,00	0,00	0,00	0,00	0,00	0,00	-32767,00	-32767,00	-32767,00
14:30:46	71,00	-32767,00	77,14	39,49	55,32	71,00	-32766,00	-32766,00	-32766,00	-32767,00	-32766,00	-32766,00	-32766,00	-32767,00	-32764,00	5,20	0,10	12,00	754,00	17,00	24,00	0,00	12,00	23,00	2,20	-32767,00	399,00	433,00	-32767,00	5,20	-32767,00	-32767,00	-32767,00	-32767,00	-32767,00	-32767,00	-32767,00	88,21	0,00	0,00	0,00	0,00	0,00	0,00	0,00	0,00	-32767,00	-32767,00	-32767,00
14:31:46	71,00	-32767,00	77,27	39,62	55,32	71,00	-32766,00	-32766,00	-32766,00	-32766,00	-32766,00	-32766,00	-32766,00	-32767,00	-32764,00	5,20	0,10	12,00	754,00	17,00	24,00	0,00	12,00	22,00	2,80	-32767,00	401,00	434,00	-32767,00	5,23	-32767,00	-32767,00	-32767,00	-32767,00	-32767,00	-32767,00	-32767,00	88,21	0,00	0,00	0,00	0,00	0,00	0,00	0,00	0,00	-32767,00	-32767,00	-32767,00
14:32:46	71,00	-32767,00	77,05	39,88	55,43	71,00	-32766,00	-32766,00	-32766,00	-32767,00	-32766,00	-32766,00	-32766,00	-32767,00	-32764,00	5,20	0,10	12,00	754,00	17,00	24,00	0,00	12,00	23,00	2,70	-32767,00	400,00	438,00	-32767,00	5,22	-32767,00	-32767,00	-32767,00	-32767,00	-32767,00	-32767,00	-32767,00	88,21	0,00	0,00	0,00	0,00	0,00	0,00	0,00	0,00	-32767,00	-32767,00	-32767,00
14:33:46	71,00	-32767,00	77,67	39,48	55,63	71,00	-32766,00	-32766,00	-32766,00	-32767,00	-32766,00	-32766,00	-32766,00	-32767,00	-32764,00	5,10	0,10	12,00	754,00	17,00	24,00	0,00	12,00	23,00	2,30	-32767,00	397,00	432,00	-32767,00	5,22	-32767,00	-32767,00	-32767,00	-32767,00	-32767,00	-32767,00	-32767,00	88,21	0,00	0,00	0,00	0,00	0,00	0,00	0,00	0,00	-32767,00	-32767,00	-32767,00
14:34:46	71,00	-32767,00	77,53	39,56	55,63	71,00	-32766,00	-32766,00	-32766,00	-32767,00	-32766,00	-32766,00	-32766,00	-32767,00	-32764,00	5,20	0,10	12,00	754,00	17,00	24,00	0,00	12,00	22,00	2,70	-32767,00	399,00	433,00	-32767,00	5,23	-32767,00	-32767,00	-32767,00	-32767,00	-32767,00	-32767,00	-32767,00	88,21	0,00	0,00	0,00	0,00	0,00	0,00	0,00	0,00	-32767,00	-32767,00	-32767,00
14:35:46	71,00	-32767,00	76,52	39,85	55,51	71,00	-32766,00	-32766,00	-32766,00	-32767,00	-32766,00	-32766,00	-32766,00	-32767,00	-32764,00	5,20	0,10	12,00	754,00	17,00	24,00	0,00	12,00	23,00	2,90	-32767,00	402,00	436,00	-32767,00	5,23	-32767,00	-32767,00	-32767,00	-32767,00	-32767,00	-32767,00	-32767,00	88,21	0,00	0,00	0,00	0,00	0,00	0,00	0,00	0,00	-32767,00	-32767,00	-32767,00
14:36:46	71,00	-32767,00	76,90	39,91	55,41	71,00	-32766,00	-32766,00	-32766,00	-32767,00	-32766,00	-32766,00	-32766,00	-32767,00	-32764,00	5,20	0,10	12,00	754,00	17,00	24,00	0,00	12,00	23,00	2,70	-32767,00	402,00	438,00	-32767,00	5,23	-32767,00	-32767,00	-32767,00	-32767,00	-32767,00	-32767,00	-32767,00	88,21	0,00	0,00	0,00	0,00	0,00	0,00	0,00	0,00	-32767,00	-32767,00	-32767,00
14:37:46	71,00	-32767,00	77,55	39,84	55,83	71,00	-32766,00	-32766,00	-32766,00	-32767,00	-32766,00	-32766,00	-32766,00	-32767,00	-32764,00	5,20	0,10	12,00	754,00	17,00	24,00	0,00	12,00	23,00	2,40	-32767,00	400,00	436,00	-32767,00	5,23	-32767,00	-32767,00	-32767,00	-32767,00	-32767,00	-32767,00	-32767,00	88,21	0,00	0,00	0,00	0,00	0,00	0,00	0,00	0,00	-32767,00	-32767,00	-32767,00
14:38:46	71,00	-32767,00	77,36	40,20	55,95	71,00	-32766,00	-32766,00	-32766,00	-32767,00	-32766,00	-32766,00	-32766,00	-32767,00	-32764,00	5,20	0,10	12,00	754,00	17,00	24,00	0,00	12,00	23,00	2,20	-32767,00	397,00	434,00	-32767,00	5,23	-32767,00	-32767,00	-32767,00	-32767,00	-32767,00	-32767,00	-32767,00	88,21	0,00	0,00	0,00	0,00	0,00	0,00	0,00	0,00	-32767,00	-32767,00	-32767,00
14:39:46	71,00	-32767,00	77,81	40,21	55,98	71,00	-32766,00	-32766,00	-32766,00	-32767,00	-32766,00	-32766,00	-32766,00	-32767,00	-32764,00	5,10	0,10	12,00	754,00	17,00	24,00	0,00	12,00	23,00	2,30	-32767,00	395,00	432,00	-32767,00	5,24	-32767,00	-32767,00	-32767,00	-32767,00	-32767,00	-32767,00	-32767,00	88,21	0,00	0,00	0,00	0,00	0,00	0,00	0,00	0,00	-32767,00	-32767,00	-32767,00
14:40:46	71,00	-32767,00	76,93	39,94	55,92	71,00	-32766,00	-32766,00	-32766,00	-32767,00	-32766,00	-32766,00	-32766,00	-32767,00	-32764,00	5,20	0,10	12,00	754,00	17,00	24,00	0,00	12,00	22,00	2,40	-32767,00	399,00	434,00	-32767,00	5,24	-32767,00	-32767,00	-32767,00	-32767,00	-32767,00	-32767,00	-32767,00	88,21	0,00	0,00	0,00	0,00	0,00	0,00	0,00	0,00	-32767,00	-32767,00	-32767,00
14:41:46	71,00	-32767,00	77,48	39,96	55,86	71,00	-32766,00	-32766,00	-32766,00	-32767,00	-32766,00	-32766,00	-32766,00	-32767,00	-32764,00	5,20	0,10	12,00	754,00	17,00	24,00	0,00	12,00	23,00	2,40	-32767,00	400,00	435,00	-32767,00	5,23	-32767,00	-32767,00	-32767,00	-32767,00	-32767,00	-32767,00	-32767,00	88,21	0,00	0,00	0,00	0,00	0,00	0,00	0,00	0,00	-32767,00	-32767,00	-32767,00
14:42:46	71,00	-32767,00	76,89	40,17	55,97	71,00	-32766,00	-32766,00	-32766,00	-32767,00	-32766,00	-32766,00	-32766,00	-32767,00	-32764,00	5,20	0,10	12,00	754,00	17,00	24,00	0,00	12,00	23,00	2,40	-32767,00	399,00	436,00	-32767,00	5,23	-32767,00	-32767,00	-32767,00	-32767,00	-32767,00	-32767,00	-32767,00	88,21	0,00	0,00	0,00	0,00	0,00	0,00	0,00	0,00	-32767,00	-32767,00	-32767,00
14:43:46	71,00	-32767,00	77,76	39,99	56,08	71,00	-32766,00	-32766,00	-32766,00	-32767,00	-32766,00	-32766,00	-32766,00	-32767,00	-32764,00	5,20	0,10	12,00	754,00	17,00	24,00	0,00	12,00	23,00	2,40	-32767,00	399,00	437,00	-32767,00	5,26	-32767,00	-32767,00	-32767,00	-32767,00	-32767,00	-32767,00	-32767,00	88,21	0,00	0,00	0,00	0,00	0,00	0,00	0,00	0,00	-32767,00	-32767,00	-32767,00
14:44:46	71,00	-32767,00	77,95	40,28	56,20	71,00	-32766,00	-32766,00	-32766,00	-32767,00	-32766,00	-32766,00	-32766,00	-32767,00	-32764,00	5,10	0,10	12,00	754,00	17,00	24,00	0,00	12,00	23,00	2,30	-32767,00	399,00	438,00	-32767,00	5,24	-32767,00	-32767,00	-32767,00	-32767,00	-32767,00	-32767,00	-32767,00	88,21	0,00	0,00	0,00	0,00	0,00	0,00	0,00	0,00	-32767,00	-32767,00	-32767,00
14:45:46	71,00	-32767,00	77,52	40,16	56,18	71,00	-32766,00	-32766,00	-32766,00	-32767,00	-32766,00	-32766,00	-32766,00	-32767,00	-32764,00	5,10	0,10	12,00	754,00	17,00	24,00	0,00	12,00	23,00	2,30	-32767,00	395,00	433,00	-32767,00	5,24	-32767,00	-32767,00	-32767,00	-32767,00	-32767,00	-32767,00	-32767,00	88,21	0,00	0,00	0,00	0,00	0,00	0,00	0,00	0,00	-32767,00	-32767,00	-32767,00
14:46:46	71,00	-32767,00	76,41	31,19	54,34	72,00	-32766,00	-32766,00	-32766,00	-32767,00	-32766,00	-32766,00	-32766,00	-32767,00	-32764,00	5,20	0,10	12,00	754,00	17,00	24,00	0,00	12,00	23,00	2,20	-32767,00	397,00	435,00	-32767,00	5,24	-32767,00	-32767,00	-32767,00	-32767,00	-32767,00	-32767,00	-32767,00	88,21	0,00	0,00	0,00	0,00	0,00	0,00	0,00	0,00	-32767,00	-32767,00	-32767,00
14:47:46	71,00	-32767,00	77,77	40,94	56,43	71,00	-32766,00	-32766,00	-32766,00	-32767,00	-32766,00	-32766,00	-32766,00	-32767,00	-32764,00	5,10	0,10	12,00	754,00	17,00	24,00	0,00	12,00	23,00	2,60	-32767,00	400,00	437,00	-32767,00	5,24	-32767,00	-32767,00	-32767,00	-32767,00	-32767,00	-32767,00	-32767,00	88,21	0,00	0,00	0,00	0,00	0,00	0,00	0,00	0,00	-32767,00	-32767,00	-32767,00
14:48:46	71,00	-32767,00	77,16	40,60	56,34	71,00	-32766,00	-32766,00	-32766,00	-32766,00	-32766,00	-32766,00	-32766,00	-32767,00	-32764,00	5,10	0,10	12,00	754,00	17,00	24,00	0,00	12,00	23,00	2,80	-32767,00	402,00	439,00	-32767,00	5,24	-32767,00	-32767,00	-32767,00	-32767,00	-32767,00	-32767,00	-32767,00	88,21	0,00	0,00	0,00	0,00	0,00	0,00	0,00	0,00	-32767,00	-32767,00	-32767,00
14:49:46	71,00	-32767,00	77,41	40,95	56,47	71,00	-32766,00	-32766,00	-32766,00	-32767,00	-32766,00	-32766,00	-32766,00	-32767,00	-32764,00	5,20	0,10	12,00	754,00	17,00	24,00	0,00	12,00	23,00	2,90	-32767,00	403,00	438,00	-32767,00	5,24	-32767,00	-32767,00	-32767,00	-32767,00	-32767,00	-32767,00	-32767,00	88,21	0,00	0,00	0,00	0,00	0,00	0,00	0,00	0,00	-32767,00	-32767,00	-32767,00
14:50:46	71,00	-32767,00	77,45	40,60	56,69	71,00	-32766,00	-32766,00	-32766,00	-32767,00	-32766,00	-32766,00	-32766,00	-32767,00	-32764,00	5,20	0,10	12,00	754,00	17,00	24,00	0,00	12,00	23,00	2,70	-32767,00	400,00	435,00	-32767,00	5,25	-32767,00	-32767,00	-32767,00	-32767,00	-32767,00	-32767,00	-32767,00	88,21	0,00	0,00	0,00	0,00	0,00	0,00	0,00	0,00	-32767,00	-32767,00	-32767,00
14:51:46	71,00	-32767,00	77,58	40,77	56,66	71,00	-32766,00	-32766,00	-32766,00	-32767,00	-32766,00	-32766,00	-32766,00	-32767,00	-32764,00	5,10	0,10	12,00	754,00	17,00	24,00	0,00	12,00	23,00	2,30	-32767,00	398,00	436,00	-32767,00	5,24	-32767,00	-32767,00	-32767,00	-32767,00	-32767,00	-32767,00	-32767,00	88,21	0,00	0,00	0,00	0,00	0,00	0,00	0,00	0,00	-32767,00	-32767,00	-32767,00
14:52:45	71,00	-32767,00	77,85	40,86	56,35	71,00	-32766,00	-32766,00	-32766,00	-32767,00	-32766,00	-32766,00	-32766,00	-32767,00	-32764,00	5,10	0,10	12,00	754,00	17,00	24,00	0,00	12,00	23,00	2,60	-32767,00	398,00	444,00	-32767,00	5,25	-32767,00	-32767,00	-32767,00	-32767,00	-32767,00	-32767,00	-32767,00	88,21	0,00	0,00	0,00	0,00	0,00	0,00	0,00	0,00	-32767,00	-32767,00	-32767,00
14:53:45	71,00	-32767,00	77,42	41,09	56,70	71,00	-32766,00	-32766,00	-32766,00	-32767,00	-32766,00	-32766,00	-32766,00	-32767,00	-32764,00	5,20	0,10	12,00	754,00	17,00	24,00	0,00	12,00	23,00	2,80	-32767,00	399,00	437,00	-32767,00	5,26	-32767,00	-32767,00	-32767,00	-32767,00	-32767,00	-32767,00	-32767,00	88,21	0,00	0,00	0,00	0,00	0,00	0,00	0,00	0,00	-32767,00	-32767,00	-32767,00
14:54:45	70,00	-32767,00	77,52	40,70	56,76	71,00	-32766,00	-32766,00	-32766,00	-32767,00	-32766,00	-32766,00	-32766,00	-32767,00	-32764,00	5,20	0,10	12,00	754,00	17,00	24,00	0,00	12,00	23,00	2,40	-32767,00	401,00	435,00	-32767,00	5,24	-32767,00	-32767,00	-32767,00	-32767,00	-32767,00	-32767,00	-32767,00	88,21	0,00	0,00	0,00	0,00	0,00	0,00	0,00	0,00	-32767,00	-32767,00	-32767,00
14:55:45	70,00	-32767,00	77,81	41,05	56,71	71,00	-32766,00	-32766,00	-32766,00	-32767,00	-32766,00	-32766,00	-32766,00	-32767,00	-32764,00	5,10	0,10	12,00	754,00	17,00	24,00	0,00	12,00	23,00	2,60	-32767,00	399,00	437,00	-32767,00	5,23	-32767,00	-32767,00	-32767,00	-32767,00	-32767,00	-32767,00	-32767,00	88,21	0,00	0,00	0,00	0,00	0,00	0,00	0,00	0,00	-32767,00	-32767,00	-32767,00
14:56:45	70,00	-32767,00	77,14	40,80	56,80	71,00	-32766,00	-32766,00	-32766,00	-32767,00	-32766,00	-32766,00	-32766,00	-32767,00	-32764,00	5,10	0,10	12,00	754,00	17,00	24,00	0,00	12,00	23,00	2,80	-32767,00	401,00	437,00	-32767,00	5,24	-32767,00	-32767,00	-32767,00	-32767,00	-32767,00	-32767,00	-32767,00	88,21	0,00	0,00	0,00	0,00	0,00	0,00	0,00	0,00	-32767,00	-32767,00	-32767,00
14:57:45	70,00	-32767,00	77,62	41,02	56,74	71,00	-32766,00	-32766,00	-32766,00	-32767,00	-32766,00	-32766,00	-32766,00	-32767,00	-32764,00	5,10	0,10	12,00	754,00	17,00	24,00	0,00	12,00	23,00	2,30	-32767,00	395,00	432,00	-32767,00	5,23	-32767,00	-32767,00	-32767,00	-32767,00	-32767,00	-32767,00	-32767,00	88,21	0,00	0,00	0,00	0,00	0,00	0,00	0,00	0,00	-32767,00	-32767,00	-32767,00
14:58:45	70,00	-32767,00	77,61	41,13	56,80	71,00	-32766,00	-32766,00	-32766,00	-32767,00	-32766,00	-32766,00	-32766,00	-32767,00	-32764,00	5,20	0,10	12,00	754,00	17,00	24,00	0,00	12,00	23,00	2,80	-32767,00	401,00	438,00	-32767,00	5,24	-32767,00	-32767,00	-32767,00	-32767,00	-32767,00	-32767,00	-32767,00	88,21	0,00	0,00	0,00	0,00	0,00	0,00	0,00	0,00	-32767,00	-32767,00	-32767,00
14:59:45	70,00	-32767,00	77,84	41,18	57,25	71,00	-32766,00	-32766,00	-32766,00	-32767,00	-32766,00	-32766,00	-32766,00	-32767,00	-32764,00	5,10	0,10	12,00	754,00	17,00	24,00	0,00	12,00	23,00	2,50	-32767,00	402,00	435,00	-32767,00	5,24	-32767,00	-32767,00	-32767,00	-32767,00	-32767,00	-32767,00	-32767,00	88,21	0,00	0,00	0,00	0,00	0,00	0,00	0,00	0,00	-32767,00	-32767,00	-32767,00
15:00:45	70,00	-32767,00	78,08	41,18	56,70	71,00	-32766,00	-32766,00	-32766,00	-32767,00	-32766,00	-32766,00	-32766,00	-32767,00	-32764,00	5,10	0,10	12,00	754,00	17,00	24,00	0,00	12,00	23,00	2,70	-32767,00	401,00	437,00	-32767,00	5,23	-32767,00	-32767,00	-32767,00	-32767,00	-32767,00	-32767,00	-32767,00	88,21	0,00	0,00	0,00	0,00	0,00	0,00	0,00	0,00	-32767,00	-32767,00	-32767,00
15:01:45	70,00	-32767,00	77,39	41,18	56,99	71,00	-32766,00	-32766,00	-32766,00	-32767,00	-32766,00	-32766,00	-32766,00	-32767,00	-32764,00	5,20	0,10	12,00	754,00	17,00	24,00	0,00	12,00	23,00	2,80	-32767,00	402,00	437,00	-32767,00	5,24	-32767,00	-32767,00	-32767,00	-32767,00	-32767,00	-32767,00	-32767,00	88,21	0,00	0,00	0,00	0,00	0,00	0,00	0,00	0,00	-32767,00	-32767,00	-32767,00
15:02:45	70,00	-32767,00	77,35	41,17	56,94	71,00	-32766,00	-32766,00	-32766,00	-32767,00	-32766,00	-32766,00	-32766,00	-32767,00	-32764,00	5,10	0,10	12,00	754,00	17,00	24,00	0,00	12,00	23,00	2,30	-32767,00	399,00	434,00	-32767,00	5,23	-32767,00	-32767,00	-32767,00	-32767,00	-32767,00	-32767,00	-32767,00	88,21	0,00	0,00	0,00	0,00	0,00	0,00	0,00	0,00	-32767,00	-32767,00	-32767,00
15:03:45	70,00	-32767,00	77,30	41,40	57,15	71,00	-32766,00	-32766,00	-32766,00	-32767,00	-32766,00	-32766,00	-32766,00	-32767,00	-32764,00	5,20	0,10	12,00	754,00	17,00	24,00	0,00	12,00	23,00	2,80	-32767,00	403,00	438,00	-32767,00	5,24	-32767,00	-32767,00	-32767,00	-32767,00	-32767,00	-32767,00	-32767,00	88,21	0,00	0,00	0,00	0,00	0,00	0,00	0,00	0,00	-32767,00	-32767,00	-32767,00
15:04:45	70,00	-32767,00	77,76	41,57	57,37	71,00	-32766,00	-32766,00	-32766,00	-32767,00	-32766,00	-32766,00	-32766,00	-32767,00	-32764,00	5,10	0,10	12,00	754,00	17,00	24,00	0,00	12,00	23,00	2,30	-32767,00	395,00	432,00	-32767,00	5,23	-32767,00	-32767,00	-32767,00	-32767,00	-32767,00	-32767,00	-32767,00	88,21	0,00	0,00	0,00	0,00	0,00	0,00	0,00	0,00	-32767,00	-32767,00	-32767,00
15:05:45	70,00	-32767,00	78,16	41,45	57,27	71,00	-32766,00	-32766,00	-32766,00	-32766,00	-32766,00	-32766,00	-32766,00	-32767,00	-32764,00	5,10	0,10	12,00	754,00	17,00	24,00	0,00	12,00	23,00	2,80	-32767,00	401,00	437,00	-32767,00	5,24	-32767,00	-32767,00	-32767,00	-32767,00	-32767,00	-32767,00	-32767,00	88,21	0,00	0,00	0,00	0,00	0,00	0,00	0,00	0,00	-32767,00	-32767,00	-32767,00
15:06:45	70,00	-32767,00	77,39	41,47	57,49	71,00	-32766,00	-32766,00	-32766,00	-32767,00	-32766,00	-32766,00	-32766,00	-32767,00	-32764,00	5,00	0,10	12,00	754,00	17,00	24,00	0,00	12,00	23,00	2,30	-32767,00	398,00	436,00	-32767,00	5,24	-32767,00	-32767,00	-32767,00	-32767,00	-32767,00	-32767,00	-32767,00	88,21	0,00	0,00	0,00	0,00	0,00	0,00	0,00	0,00	-32767,00	-32767,00	-32767,00
15:07:45	70,00	-32767,00	78,38	41,71	57,50	71,00	-32766,00	-32766,00	-32766,00	-32767,00	-32766,00	-32766,00	-32766,00	-32767,00	-32764,00	5,10	0,10	12,00	754,00	17,00	24,00	0,00	12,00	23,00	2,80	-32767,00	401,00	438,00	-32767,00	5,24	-32767,00	-32767,00	-32767,00	-32767,00	-32767,00	-32767,00	-32767,00	88,21	0,00	0,00	0,00	0,00	0,00	0,00	0,00	0,00	-32767,00	-32767,00	-32767,00
15:08:45	70,00	-32767,00	77,83	41,85	57,97	71,00	-32766,00	-32766,00	-32766,00	-32767,00	-32766,00	-32766,00	-32766,00	-32767,00	-32764,00	5,10	0,10	12,00	754,00	17,00	24,00	0,00	12,00	23,00	2,30	-32767,00	399,00	437,00	-32767,00	5,25	-32767,00	-32767,00	-32767,00	-32767,00	-32767,00	-32767,00	-32767,00	88,21	0,00	0,00	0,00	0,00	0,00	0,00	0,00	0,00	-32767,00	-32767,00	-32767,00
15:09:45	70,00	-32767,00	78,12	42,01	57,91	71,00	-32766,00	-32766,00	-32766,00	-32767,00	-32766,00	-32766,00	-32766,00	-32767,00	-32764,00	5,20	0,10	12,00	754,00	17,00	24,00	0,00	12,00	23,00	2,80	-32767,00	402,00	438,00	-32767,00	5,24	-32767,00	-32767,00	-32767,00	-32767,00	-32767,00	-32767,00	-32767,00	88,21	0,00	0,00	0,00	0,00	0,00	0,00	0,00	0,00	-32767,00	-32767,00	-32767,00
15:10:45	70,00	-32767,00	77,99	41,87	58,07	71,00	-32766,00	-32766,00	-32766,00	-32767,00	-32766,00	-32766,00	-32766,00	-32767,00	-32764,00	5,00	0,10	12,00	754,00	17,00	24,00	0,00	12,00	23,00	2,30	-32767,00	400,00	436,00	-32767,00	5,24	-32767,00	-32767,00	-32767,00	-32767,00	-32767,00	-32767,00	-32767,00	88,21	0,00	0,00	0,00	0,00	0,00	0,00	0,00	0,00	-32767,00	-32767,00	-32767,00
15:11:45	70,00	-32767,00	78,33	41,87	57,90	71,00	-32766,00	-32766,00	-32766,00	-32767,00	-32766,00	-32766,00	-32766,00	-32767,00	-32764,00	5,20	0,10	12,00	754,00	17,00	24,00	0,00	12,00	23,00	2,80	-32767,00	401,00	438,00	-32767,00	5,24	-32767,00	-32767,00	-32767,00	-32767,00	-32767,00	-32767,00	-32767,00	88,21	0,00	0,00	0,00	0,00	0,00	0,00	0,00	0,00	-32767,00	-32767,00	-32767,00
15:12:45	70,00	-32767,00	78,42	42,07	58,33	71,00	-32766,00	-32766,00	-32766,00	-32767,00	-32766,00	-32766,00	-32766,00	-32767,00	-32764,00	5,10	0,10	12,00	754,00	17,00	24,00	0,00	12,00	23,00	2,40	-32767,00	400,00	437,00	-32767,00	5,25	-32767,00	-32767,00	-32767,00	-32767,00	-32767,00	-32767,00	-32767,00	88,21	0,00	0,00	0,00	0,00	0,00	0,00	0,00	0,00	-32767,00	-32767,00	-32767,00
15:13:45	70,00	-32767,00	78,07	42,06	58,14	71,00	-32766,00	-32766,00	-32766,00	-32767,00	-32766,00	-32766,00	-32766,00	-32767,00	-32764,00	5,20	0,10	12,00	754,00	17,00	24,00	0,00	12,00	23,00	2,80	-32767,00	399,00	437,00	-32767,00	5,24	-32767,00	-32767,00	-32767,00	-32767,00	-32767,00	-32767,00	-32767,00	88,21	0,00	0,00	0,00	0,00	0,00	0,00	0,00	0,00	-32767,00	-32767,00	-32767,00
15:14:45	70,00	-32767,00	78,76	42,21	58,63	71,00	-32766,00	-32766,00	-32766,00	-32767,00	-32766,00	-32766,00	-32766,00	-32767,00	-32764,00	5,10	0,10	12,00	754,00	17,00	24,00	0,00	12,00	23,00	2,30	-32767,00	398,00	437,00	-32767,00	5,24	-32767,00	-32767,00	-32767,00	-32767,00	-32767,00	-32767,00	-32767,00	88,21	0,00	0,00	0,00	0,00	0,00	0,00	0,00	0,00	-32767,00	-32767,00	-32767,00
15:15:45	70,00	-32767,00	78,51	42,43	58,25	71,00	-32766,00	-32766,00	-32766,00	-32767,00	-32766,00	-32766,00	-32766,00	-32767,00	-32764,00	5,20	0,10	12,00	754,00	17,00	24,00	0,00	12,00	23,00	2,80	-32767,00	400,00	437,00	-32767,00	5,24	-32767,00	-32767,00	-32767,00	-32767,00	-32767,00	-32767,00	-32767,00	88,21	0,00	0,00	0,00	0,00	0,00	0,00	0,00	0,00	-32767,00	-32767,00	-32767,00
15:16:45	70,00	-32767,00	78,16	42,06	58,34	71,00	-32766,00	-32766,00	-32766,00	-32767,00	-32766,00	-32766,00	-32766,00	-32767,00	-32764,00	5,10	0,10	12,00	754,00	17,00	24,00	0,00	12,00	23,00	2,30	-32767,00	401,00	437,00	-32767,00	5,24	-32767,00	-32767,00	-32767,00	-32767,00	-32767,00	-32767,00	-32767,00	88,21	0,00	0,00	0,00	0,00	0,00	0,00	0,00	0,00	-32767,00	-32767,00	-32767,00
15:17:45	70,00	-32767,00	231,22	224,17	227,81	240,00	-32766,00	-32766,00	-32766,00	-32767,00	-32766,00	-32766,00	-32766,00	-32767,00	-32764,00	5,20	0,10	12,00	754,00	17,00	24,00	0,00	12,00	23,00	2,80	-32767,00	401,00	438,00	-32767,00	5,24	-32767,00	-32767,00	-32767,00	-32767,00	-32767,00	-32767,00	-32767,00	88,21	0,00	0,00	0,00	0,00	0,00	0,00	0,00	0,00	-32767,00	-32767,00	-32767,00
15:18:45	70,00	-32767,00	80,91	44,54	61,05	71,00	-32766,00	-32766,00	-32766,00	-32767,00	-32766,00	-32766,00	-32766,00	-32767,00	-32764,00	5,10	0,10	12,00	754,00	17,00	24,00	0,00	12,00	23,00	2,40	-32767,00	399,00	435,00	-32767,00	5,23	-32767,00	-32767,00	-32767,00	-32767,00	-32767,00	-32767,00	-32767,00	88,21	0,00	0,00	0,00	0,00	0,00	0,00	0,00	0,00	-32767,00	-32767,00	-32767,00
15:19:45	71,00	-32767,00	80,56	44,11	60,08	71,00	-32766,00	-32766,00	-32766,00	-32767,00	-32766,00	-32766,00	-32766,00	-32767,00	-32764,00	5,20	0,10	12,00	754,00	17,00	24,00	0,00	12,00	23,00	2,60	-32767,00	401,00	436,00	-32767,00	5,23	-32767,00	-32767,00	-32767,00	-32767,00	-32767,00	-32767,00	-32767,00	88,21	0,00	0,00	0,00	0,00	0,00	0,00	0,00	0,00	-32767,00	-32767,00	-32767,00
15:20:45	71,00	-32767,00	79,61	44,79	60,45	71,00	-32766,00	-32766,00	-32766,00	-32767,00	-32766,00	-32766,00	-32766,00	-32767,00	-32764,00	5,10	0,10	12,00	754,00	17,00	24,00	0,00	12,00	23,00	2,80	-32767,00	402,00	437,00	-32767,00	5,24	-32767,00	-32767,00	-32767,00	-32767,00	-32767,00	-32767,00	-32767,00	88,21	0,00	0,00	0,00	0,00	0,00	0,00	0,00	0,00	-32767,00	-32767,00	-32767,00
15:21:45	71,00	-32767,00	78,41	43,35	59,26	71,00	-32766,00	-32766,00	-32766,00	-32767,00	-32766,00	-32766,00	-32766,00	-32767,00	-32764,00	5,10	0,10	12,00	754,00	17,00	24,00	0,00	12,00	23,00	2,60	-32767,00	401,00	436,00	-32767,00	5,25	-32767,00	-32767,00	-32767,00	-32767,00	-32767,00	-32767,00	-32767,00	88,21	0,00	0,00	0,00	0,00	0,00	0,00	0,00	0,00	-32767,00	-32767,00	-32767,00
15:22:45	71,00	-32767,00	77,63	43,56	59,17	71,00	-32766,00	-32766,00	-32766,00	-32766,00	-32766,00	-32766,00	-32766,00	-32767,00	-32764,00	5,20	0,10	12,00	754,00	17,00	24,00	0,00	12,00	23,00	2,30	-32767,00	395,00	433,00	-32767,00	5,23	-32767,00	-32767,00	-32767,00	-32767,00	-32767,00	-32767,00	-32767,00	88,21	0,00	0,00	0,00	0,00	0,00	0,00	0,00	0,00	-32767,00	-32767,00	-32767,00
15:23:45	71,00	-32767,00	78,55	42,29	58,05	71,00	-32766,00	-32766,00	-32766,00	-32767,00	-32766,00	-32766,00	-32766,00	-32767,00	-32764,00	5,20	0,20	12,00	754,00	17,00	24,00	0,00	12,00	23,00	2,70	-32767,00	400,00	437,00	-32767,00	5,23	-32767,00	-32767,00	-32767,00	-32767,00	-32767,00	-32767,00	-32767,00	88,21	0,00	0,00	0,00	0,00	0,00	0,00	0,00	0,00	-32767,00	-32767,00	-32767,00
15:24:45	70,00	-32767,00	78,24	42,37	58,43	71,00	-32766,00	-32766,00	-32766,00	-32767,00	-32766,00	-32766,00	-32766,00	-32767,00	-32764,00	5,10	0,10	12,00	754,00	17,00	24,00	0,00	12,00	23,00	2,80	-32767,00	401,00	437,00	-32767,00	5,24	-32767,00	-32767,00	-32767,00	-32767,00	-32767,00	-32767,00	-32767,00	88,21	0,00	0,00	0,00	0,00	0,00	0,00	0,00	0,00	-32767,00	-32767,00	-32767,00
15:25:45	71,00	-32767,00	79,22	42,80	58,99	71,00	-32766,00	-32766,00	-32766,00	-32767,00	-32766,00	-32766,00	-32766,00	-32767,00	-32764,00	5,20	0,10	12,00	754,00	17,00	24,00	0,00	12,00	23,00	2,30	-32767,00	397,00	436,00	-32767,00	5,23	-32767,00	-32767,00	-32767,00	-32767,00	-32767,00	-32767,00	-32767,00	88,21	0,00	0,00	0,00	0,00	0,00	0,00	0,00	0,00	-32767,00	-32767,00	-32767,00
15:26:45	70,00	-32767,00	78,62	42,89	58,60	71,00	-32766,00	-32766,00	-32766,00	-32767,00	-32766,00	-32766,00	-32766,00	-32767,00	-32764,00	5,10	0,10	12,00	754,00	17,00	24,00	0,00	12,00	23,00	2,80	-32767,00	401,00	438,00	-32767,00	5,24	-32767,00	-32767,00	-32767,00	-32767,00	-32767,00	-32767,00	-32767,00	88,21	0,00	0,00	0,00	0,00	0,00	0,00	0,00	0,00	-32767,00	-32767,00	-32767,00
15:27:45	70,00	-32767,00	78,19	42,62	58,97	71,00	-32766,00	-32766,00	-32766,00	-32767,00	-32766,00	-32766,00	-32766,00	-32767,00	-32764,00	5,20	0,10	12,00	754,00	17,00	24,00	0,00	12,00	23,00	2,70	-32767,00	400,00	436,00	-32767,00	5,24	-32767,00	-32767,00	-32767,00	-32767,00	-32767,00	-32767,00	-32767,00	88,21	0,00	0,00	0,00	0,00	0,00	0,00	0,00	0,00	-32767,00	-32767,00	-32767,00
15:28:45	70,00	-32767,00	78,91	42,89	58,94	71,00	-32766,00	-32766,00	-32766,00	-32767,00	-32766,00	-32766,00	-32766,00	-32767,00	-32764,00	5,20	0,10	12,00	754,00	17,00	24,00	0,00	12,00	23,00	2,50	-32767,00	399,00	437,00	-32767,00	5,24	-32767,00	-32767,00	-32767,00	-32767,00	-32767,00	-32767,00	-32767,00	88,21	0,00	0,00	0,00	0,00	0,00	0,00	0,00	0,00	-32767,00	-32767,00	-32767,00
15:29:45	70,00	-32767,00	78,14	42,46	58,55	71,00	-32766,00	-32766,00	-32766,00	-32767,00	-32766,00	-32766,00	-32766,00	-32767,00	-32764,00	5,10	0,10	12,00	754,00	16,00	24,00	0,00	12,00	23,00	2,80	-32767,00	400,00	436,00	-32767,00	5,24	-32767,00	-32767,00	-32767,00	-32767,00	-32767,00	-32767,00	-32767,00	88,21	0,00	0,00	0,00	0,00	0,00	0,00	0,00	0,00	-32767,00	-32767,00	-32767,00
15:30:45	70,00	-32767,00	78,16	42,37	58,02	71,00	-32766,00	-32766,00	-32766,00	-32767,00	-32766,00	-32766,00	-32766,00	-32767,00	-32764,00	5,10	0,10	12,00	754,00	17,00	24,00	0,00	12,00	23,00	2,30	-32767,00	397,00	434,00	-32767,00	5,23	-32767,00	-32767,00	-32767,00	-32767,00	-32767,00	-32767,00	-32767,00	88,21	0,00	0,00	0,00	0,00	0,00	0,00	0,00	0,00	-32767,00	-32767,00	-32767,00
15:31:45	70,00	-32767,00	77,53	42,32	58,17	71,00	-32766,00	-32766,00	-32766,00	-32767,00	-32766,00	-32766,00	-32766,00	-32767,00	-32764,00	5,20	0,20	12,00	754,00	16,00	24,00	0,00	12,00	23,00	2,80	-32767,00	401,00	437,00	-32767,00	5,24	-32767,00	-32767,00	-32767,00	-32767,00	-32767,00	-32767,00	-32767,00	88,21	0,00	0,00	0,00	0,00	0,00	0,00	0,00	0,00	-32767,00	-32767,00	-32767,00
15:32:45	70,00	-32767,00	78,03	42,18	58,06	71,00	-32766,00	-32766,00	-32766,00	-32767,00	-32766,00	-32766,00	-32766,00	-32767,00	-32764,00	5,20	0,10	12,00	754,00	17,00	24,00	0,00	12,00	23,00	2,60	-32767,00	400,00	437,00	-32767,00	5,24	-32767,00	-32767,00	-32767,00	-32767,00	-32767,00	-32767,00	-32767,00	88,21	0,00	0,00	0,00	0,00	0,00	0,00	0,00	0,00	-32767,00	-32767,00	-32767,00
15:33:45	70,00	-32767,00	78,21	42,24	58,33	71,00	-32766,00	-32766,00	-32766,00	-32767,00	-32766,00	-32766,00	-32766,00	-32767,00	-32764,00	5,10	0,10	12,00	754,00	16,00	24,00	0,00	12,00	23,00	2,60	-32767,00	402,00	437,00	-32767,00	5,25	-32767,00	-32767,00	-32767,00	-32767,00	-32767,00	-32767,00	-32767,00	88,21	0,00	0,00	0,00	0,00	0,00	0,00	0,00	0,00	-32767,00	-32767,00	-32767,00
15:34:45	70,00	-32767,00	77,70	42,33	58,05	71,00	-32766,00	-32766,00	-32766,00	-32767,00	-32766,00	-32766,00	-32766,00	-32767,00	-32764,00	5,20	0,20	12,00	754,00	17,00	24,00	0,00	12,00	23,00	2,70	-32767,00	401,00	439,00	-32767,00	5,25	-32767,00	-32767,00	-32767,00	-32767,00	-32767,00	-32767,00	-32767,00	88,21	0,00	0,00	0,00	0,00	0,00	0,00	0,00	0,00	-32767,00	-32767,00	-32767,00
15:35:45	70,00	-32767,00	77,63	41,92	58,10	71,00	-32766,00	-32766,00	-32766,00	-32767,00	-32766,00	-32766,00	-32766,00	-32767,00	-32764,00	5,20	0,10	12,00	754,00	17,00	24,00	0,00	12,00	23,00	2,30	-32767,00	396,00	433,00	-32767,00	5,24	-32767,00	-32767,00	-32767,00	-32767,00	-32767,00	-32767,00	-32767,00	88,21	0,00	0,00	0,00	0,00	0,00	0,00	0,00	0,00	-32767,00	-32767,00	-32767,00
15:36:45	70,00	-32767,00	78,12	42,30	58,30	71,00	-32766,00	-32766,00	-32766,00	-32767,00	-32766,00	-32766,00	-32766,00	-32767,00	-32764,00	5,10	0,10	12,00	754,00	17,00	24,00	0,00	12,00	23,00	2,80	-32767,00	402,00	437,00	-32767,00	5,24	-32767,00	-32767,00	-32767,00	-32767,00	-32767,00	-32767,00	-32767,00	88,21	0,00	0,00	0,00	0,00	0,00	0,00	0,00	0,00	-32767,00	-32767,00	-32767,00
15:37:45	70,00	-32767,00	77,40	42,15	57,93	71,00	-32766,00	-32766,00	-32766,00	-32767,00	-32766,00	-32766,00	-32766,00	-32767,00	-32764,00	5,20	0,10	12,00	754,00	17,00	24,00	0,00	12,00	23,00	2,80	-32767,00	401,00	436,00	-32767,00	5,23	-32767,00	-32767,00	-32767,00	-32767,00	-32767,00	-32767,00	-32767,00	88,21	0,00	0,00	0,00	0,00	0,00	0,00	0,00	0,00	-32767,00	-32767,00	-32767,00
15:38:45	70,00	-32767,00	77,75	42,09	58,00	71,00	-32766,00	-32766,00	-32766,00	-32767,00	-32766,00	-32766,00	-32766,00	-32767,00	-32764,00	5,20	0,10	12,00	754,00	17,00	24,00	0,00	12,00	23,00	2,60	-32767,00	398,00	435,00	-32767,00	5,23	-32767,00	-32767,00	-32767,00	-32767,00	-32767,00	-32767,00	-32767,00	88,21	0,00	0,00	0,00	0,00	0,00	0,00	0,00	0,00	-32767,00	-32767,00	-32767,00
15:39:45	70,00	-32767,00	77,66	41,83	57,87	71,00	-32766,00	-32766,00	-32766,00	-32766,00	-32766,00	-32766,00	-32766,00	-32767,00	-32764,00	5,10	0,10	12,00	754,00	17,00	24,00	0,00	12,00	23,00	2,30	-32767,00	400,00	436,00	-32767,00	5,23	-32767,00	-32767,00	-32767,00	-32767,00	-32767,00	-32767,00	-32767,00	88,21	0,00	0,00	0,00	0,00	0,00	0,00	0,00	0,00	-32767,00	-32767,00	-32767,00
15:40:45	70,00	-32767,00	77,09	41,79	57,71	71,00	-32766,00	-32766,00	-32766,00	-32767,00	-32766,00	-32766,00	-32766,00	-32767,00	-32764,00	5,20	0,10	12,00	754,00	17,00	24,00	0,00	12,00	23,00	2,60	-32767,00	401,00	436,00	-32767,00	5,23	-32767,00	-32767,00	-32767,00	-32767,00	-32767,00	-32767,00	-32767,00	88,21	0,00	0,00	0,00	0,00	0,00	0,00	0,00	0,00	-32767,00	-32767,00	-32767,00
15:41:45	70,00	-32767,00	77,35	41,98	57,75	71,00	-32766,00	-32766,00	-32766,00	-32767,00	-32766,00	-32766,00	-32766,00	-32767,00	-32764,00	5,30	0,10	12,00	754,00	16,00	24,00	0,00	12,00	23,00	2,80	-32767,00	402,00	437,00	-32767,00	5,23	-32767,00	-32767,00	-32767,00	-32767,00	-32767,00	-32767,00	-32767,00	88,21	0,00	0,00	0,00	0,00	0,00	0,00	0,00	0,00	-32767,00	-32767,00	-32767,00
15:42:45	70,00	-32767,00	78,25	42,23	58,06	70,00	-32766,00	-32766,00	-32766,00	-32767,00	-32766,00	-32766,00	-32766,00	-32767,00	-32764,00	5,20	0,20	12,00	754,00	17,00	24,00	0,00	12,00	23,00	2,80	-32767,00	400,00	436,00	-32767,00	5,23	-32767,00	-32767,00	-32767,00	-32767,00	-32767,00	-32767,00	-32767,00	88,21	0,00	0,00	0,00	0,00	0,00	0,00	0,00	0,00	-32767,00	-32767,00	-32767,00
15:43:45	70,00	-32767,00	79,68	44,27	60,63	70,00	-32766,00	-32766,00	-32766,00	-32767,00	-32766,00	-32766,00	-32766,00	-32767,00	-32764,00	5,20	0,10	12,00	754,00	17,00	24,00	0,00	12,00	23,00	2,80	-32767,00	405,00	438,00	-32767,00	5,23	-32767,00	-32767,00	-32767,00	-32767,00	-32767,00	-32767,00	-32767,00	88,21	0,00	0,00	0,00	0,00	0,00	0,00	0,00	0,00	-32767,00	-32767,00	-32767,00
15:44:45	69,00	-32767,00	81,10	46,15	62,38	70,00	-32766,00	-32766,00	-32766,00	-32767,00	-32766,00	-32766,00	-32766,00	-32767,00	-32764,00	5,10	0,20	12,00	754,00	17,00	24,00	0,00	12,00	23,00	2,80	-32767,00	395,00	429,00	-32767,00	5,22	-32767,00	-32767,00	-32767,00	-32767,00	-32767,00	-32767,00	-32767,00	88,21	0,00	0,00	0,00	0,00	0,00	0,00	0,00	0,00	-32767,00	-32767,00	-32767,00
15:45:45	69,00	-32767,00	79,47	42,06	61,57	70,00	-32766,00	-32766,00	-32766,00	-32767,00	-32766,00	-32766,00	-32766,00	-32767,00	-32764,00	5,20	0,10	12,00	754,00	17,00	24,00	0,00	12,00	23,00	2,30	-32767,00	408,00	433,00	-32767,00	5,22	-32767,00	-32767,00	-32767,00	-32767,00	-32767,00	-32767,00	-32767,00	88,21	0,00	0,00	0,00	0,00	0,00	0,00	0,00	0,00	-32767,00	-32767,00	-32767,00
15:46:45	69,00	-32767,00	-32766,00	-32766,00	-32766,00	-32766,00	-32766,00	-32766,00	-32766,00	-32767,00	-32766,00	-32766,00	-32766,00	-32767,00	-32764,00	5,20	0,20	12,00	754,00	17,00	24,00	0,00	12,00	24,00	2,60	-32767,00	399,00	438,00	-32767,00	5,19	-32767,00	-32767,00	-32767,00	-32767,00	-32767,00	-32767,00	-32767,00	88,21	0,00	0,00	0,00	0,00	0,00	0,00	0,00	0,00	-32767,00	-32767,00	-32767,00
15:47:45	69,00	-32767,00	79,39	42,92	59,63	70,00	-32766,00	-32766,00	-32766,00	-32767,00	-32766,00	-32766,00	-32766,00	-32767,00	-32764,00	5,20	0,10	12,00	754,00	17,00	24,00	0,00	12,00	23,00	2,90	-32767,00	402,00	435,00	-32767,00	5,25	-32767,00	-32767,00	-32767,00	-32767,00	-32767,00	-32767,00	-32767,00	88,21	0,00	0,00	0,00	0,00	0,00	0,00	0,00	0,00	-32767,00	-32767,00	-32767,00
15:48:45	69,00	-32767,00	77,24	42,50	58,77	70,00	-32766,00	-32766,00	-32766,00	-32767,00	-32766,00	-32766,00	-32766,00	-32767,00	-32764,00	5,20	0,10	12,00	754,00	17,00	24,00	0,00	12,00	23,00	2,60	-32767,00	402,00	436,00	-32767,00	5,25	-32767,00	-32767,00	-32767,00	-32767,00	-32767,00	-32767,00	-32767,00	88,21	0,00	0,00	0,00	0,00	0,00	0,00	0,00	0,00	-32767,00	-32767,00	-32767,00
15:49:45	69,00	-32767,00	82,22	38,75	56,88	72,00	-32766,00	-32766,00	-32766,00	-32767,00	-32766,00	-32766,00	-32766,00	-32767,00	-32764,00	5,10	0,10	12,00	754,00	17,00	24,00	0,00	12,00	23,00	2,50	-32767,00	395,00	433,00	-32767,00	5,22	-32767,00	-32767,00	-32767,00	-32767,00	-32767,00	-32767,00	-32767,00	88,21	0,00	0,00	0,00	0,00	0,00	0,00	0,00	0,00	-32767,00	-32767,00	-32767,00
15:50:45	69,00	-32767,00	76,87	41,61	57,24	70,00	-32766,00	-32766,00	-32766,00	-32767,00	-32766,00	-32766,00	-32766,00	-32767,00	-32764,00	5,20	0,20	12,00	754,00	17,00	24,00	0,00	12,00	23,00	2,90	-32767,00	400,00	435,00	-32767,00	5,22	-32767,00	-32767,00	-32767,00	-32767,00	-32767,00	-32767,00	-32767,00	88,21	0,00	0,00	0,00	0,00	0,00	0,00	0,00	0,00	-32767,00	-32767,00	-32767,00
15:51:45	69,00	-32767,00	76,33	41,11	57,14	70,00	-32766,00	-32766,00	-32766,00	-32767,00	-32766,00	-32766,00	-32766,00	-32767,00	-32764,00	5,20	0,10	12,00	754,00	16,00	24,00	0,00	12,00	23,00	2,40	-32767,00	402,00	436,00	-32767,00	5,23	-32767,00	-32767,00	-32767,00	-32767,00	-32767,00	-32767,00	-32767,00	88,21	0,00	0,00	0,00	0,00	0,00	0,00	0,00	0,00	-32767,00	-32767,00	-32767,00
15:52:45	69,00	-32767,00	76,74	40,95	57,16	70,00	-32766,00	-32766,00	-32766,00	-32767,00	-32766,00	-32766,00	-32766,00	-32767,00	-32764,00	5,20	0,20	12,00	754,00	17,00	24,00	0,00	12,00	23,00	2,60	-32767,00	399,00	435,00	-32767,00	5,23	-32767,00	-32767,00	-32767,00	-32767,00	-32767,00	-32767,00	-32767,00	88,21	0,00	0,00	0,00	0,00	0,00	0,00	0,00	0,00	-32767,00	-32767,00	-32767,00
15:53:45	69,00	-32767,00	76,58	41,22	56,91	70,00	-32766,00	-32766,00	-32766,00	-32767,00	-32766,00	-32766,00	-32766,00	-32767,00	-32764,00	5,20	0,20	12,00	754,00	17,00	24,00	0,00	12,00	23,00	2,90	-32767,00	400,00	435,00	-32767,00	5,22	-32767,00	-32767,00	-32767,00	-32767,00	-32767,00	-32767,00	-32767,00	88,21	0,00	0,00	0,00	0,00	0,00	0,00	0,00	0,00	-32767,00	-32767,00	-32767,00
15:54:45	69,00	-32767,00	75,79	40,91	56,87	70,00	-32766,00	-32766,00	-32766,00	-32767,00	-32766,00	-32766,00	-32766,00	-32767,00	-32764,00	5,20	0,10	12,00	754,00	17,00	24,00	0,00	12,00	23,00	2,30	-32767,00	401,00	435,00	-32767,00	5,22	-32767,00	-32767,00	-32767,00	-32767,00	-32767,00	-32767,00	-32767,00	88,21	0,00	0,00	0,00	0,00	0,00	0,00	0,00	0,00	-32767,00	-32767,00	-32767,00
15:55:45	69,00	-32767,00	76,69	41,19	56,95	70,00	-32766,00	-32766,00	-32766,00	-32767,00	-32766,00	-32766,00	-32766,00	-32767,00	-32764,00	5,10	0,20	12,00	754,00	17,00	24,00	0,00	12,00	23,00	2,70	-32767,00	400,00	436,00	-32767,00	5,23	-32767,00	-32767,00	-32767,00	-32767,00	-32767,00	-32767,00	-32767,00	88,21	0,00	0,00	0,00	0,00	0,00	0,00	0,00	0,00	-32767,00	-32767,00	-32767,00
15:56:45	69,00	-32767,00	76,03	40,81	56,33	70,00	-32766,00	-32766,00	-32766,00	-32766,00	-32766,00	-32766,00	-32766,00	-32767,00	-32764,00	5,20	0,20	12,00	754,00	17,00	24,00	0,00	12,00	23,00	2,90	-32767,00	402,00	437,00	-32767,00	5,23	-32767,00	-32767,00	-32767,00	-32767,00	-32767,00	-32767,00	-32767,00	88,21	0,00	0,00	0,00	0,00	0,00	0,00	0,00	0,00	-32767,00	-32767,00	-32767,00
15:57:45	69,00	-32767,00	75,03	40,87	56,34	70,00	-32766,00	-32766,00	-32766,00	-32767,00	-32766,00	-32766,00	-32766,00	-32767,00	-32764,00	5,20	0,20	12,00	754,00	17,00	24,00	0,00	12,00	23,00	2,40	-32767,00	402,00	435,00	-32767,00	5,23	-32767,00	-32767,00	-32767,00	-32767,00	-32767,00	-32767,00	-32767,00	88,21	0,00	0,00	0,00	0,00	0,00	0,00	0,00	0,00	-32767,00	-32767,00	-32767,00
15:58:45	69,00	-32767,00	75,46	40,36	55,84	70,00	-32766,00	-32766,00	-32766,00	-32767,00	-32766,00	-32766,00	-32766,00	-32767,00	-32764,00	5,10	0,20	12,00	754,00	17,00	24,00	0,00	12,00	23,00	2,70	-32767,00	398,00	436,00	-32767,00	5,23	-32767,00	-32767,00	-32767,00	-32767,00	-32767,00	-32767,00	-32767,00	88,21	0,00	0,00	0,00	0,00	0,00	0,00	0,00	0,00	-32767,00	-32767,00	-32767,00
15:59:45	69,00	-32767,00	75,22	40,51	55,87	70,00	-32766,00	-32766,00	-32766,00	-32767,00	-32766,00	-32766,00	-32766,00	-32767,00	-32764,00	5,20	0,20	12,00	754,00	17,00	24,00	0,00	12,00	23,00	2,80	-32767,00	401,00	436,00	-32767,00	5,23	-32767,00	-32767,00	-32767,00	-32767,00	-32767,00	-32767,00	-32767,00	88,21	0,00	0,00	0,00	0,00	0,00	0,00	0,00	0,00	-32767,00	-32767,00	-32767,00
16:00:45	69,00	-32767,00	75,29	40,24	56,04	70,00	-32766,00	-32766,00	-32766,00	-32767,00	-32766,00	-32766,00	-32766,00	-32767,00	-32764,00	5,20	0,20	12,00	754,00	17,00	24,00	0,00	12,00	23,00	2,30	-32767,00	399,00	435,00	-32767,00	5,23	-32767,00	-32767,00	-32767,00	-32767,00	-32767,00	-32767,00	-32767,00	88,21	0,00	0,00	0,00	0,00	0,00	0,00	0,00	0,00	-32767,00	-32767,00	-32767,00
16:01:45	69,00	-32767,00	74,59	40,20	55,40	70,00	-32766,00	-32766,00	-32766,00	-32767,00	-32766,00	-32766,00	-32766,00	-32767,00	-32764,00	5,20	0,20	12,00	754,00	17,00	24,00	0,00	12,00	23,00	2,80	-32767,00	401,00	437,00	-32767,00	5,23	-32767,00	-32767,00	-32767,00	-32767,00	-32767,00	-32767,00	-32767,00	88,21	0,00	0,00	0,00	0,00	0,00	0,00	0,00	0,00	-32767,00	-32767,00	-32767,00
16:02:45	69,00	-32767,00	74,33	39,79	55,30	70,00	-32766,00	-32766,00	-32766,00	-32767,00	-32766,00	-32766,00	-32766,00	-32767,00	-32764,00	5,20	0,20	12,00	754,00	17,00	24,00	0,00	12,00	23,00	2,50	-32767,00	401,00	435,00	-32767,00	5,23	-32767,00	-32767,00	-32767,00	-32767,00	-32767,00	-32767,00	-32767,00	88,21	0,00	0,00	0,00	0,00	0,00	0,00	0,00	0,00	-32767,00	-32767,00	-32767,00
16:03:45	69,00	-32767,00	74,52	39,64	54,95	70,00	-32766,00	-32766,00	-32766,00	-32767,00	-32766,00	-32766,00	-32766,00	-32767,00	-32764,00	5,20	0,20	12,00	754,00	17,00	24,00	0,00	12,00	23,00	2,70	-32767,00	400,00	437,00	-32767,00	5,23	-32767,00	-32767,00	-32767,00	-32767,00	-32767,00	-32767,00	-32767,00	88,21	0,00	0,00	0,00	0,00	0,00	0,00	0,00	0,00	-32767,00	-32767,00	-32767,00
16:04:45	69,00	-32767,00	74,66	39,34	54,94	70,00	-32766,00	-32766,00	-32766,00	-32767,00	-32766,00	-32766,00	-32766,00	-32767,00	-32764,00	5,20	0,20	12,00	754,00	17,00	24,00	0,00	12,00	23,00	2,50	-32767,00	401,00	436,00	-32767,00	5,23	-32767,00	-32767,00	-32767,00	-32767,00	-32767,00	-32767,00	-32767,00	88,21	0,00	0,00	0,00	0,00	0,00	0,00	0,00	0,00	-32767,00	-32767,00	-32767,00
16:05:45	69,00	-32767,00	74,37	39,46	54,75	70,00	-32766,00	-32766,00	-32766,00	-32767,00	-32766,00	-32766,00	-32766,00	-32767,00	-32764,00	5,20	0,20	12,00	754,00	17,00	24,00	0,00	12,00	23,00	2,80	-32767,00	401,00	437,00	-32767,00	5,23	-32767,00	-32767,00	-32767,00	-32767,00	-32767,00	-32767,00	-32767,00	88,21	0,00	0,00	0,00	0,00	0,00	0,00	0,00	0,00	-32767,00	-32767,00	-32767,00
16:06:45	69,00	-32767,00	73,80	39,14	54,34	70,00	-32766,00	-32766,00	-32766,00	-32767,00	-32766,00	-32766,00	-32766,00	-32767,00	-32764,00	5,20	0,20	12,00	754,00	17,00	24,00	0,00	12,00	23,00	2,30	-32767,00	401,00	436,00	-32767,00	5,23	-32767,00	-32767,00	-32767,00	-32767,00	-32767,00	-32767,00	-32767,00	88,21	0,00	0,00	0,00	0,00	0,00	0,00	0,00	0,00	-32767,00	-32767,00	-32767,00
16:07:45	69,00	-32767,00	73,79	39,12	54,22	70,00	-32766,00	-32766,00	-32766,00	-32767,00	-32766,00	-32766,00	-32766,00	-32767,00	-32764,00	5,20	0,20	12,00	754,00	17,00	24,00	0,00	12,00	23,00	2,80	-32767,00	401,00	437,00	-32767,00	5,23	-32767,00	-32767,00	-32767,00	-32767,00	-32767,00	-32767,00	-32767,00	88,21	0,00	0,00	0,00	0,00	0,00	0,00	0,00	0,00	-32767,00	-32767,00	-32767,00
16:08:45	69,00	-32767,00	73,77	39,14	54,58	70,00	-32766,00	-32766,00	-32766,00	-32767,00	-32766,00	-32766,00	-32766,00	-32767,00	-32764,00	5,20	0,20	12,00	754,00	17,00	24,00	0,00	12,00	23,00	2,20	-32767,00	399,00	436,00	-32767,00	5,23	-32767,00	-32767,00	-32767,00	-32767,00	-32767,00	-32767,00	-32767,00	88,21	0,00	0,00	0,00	0,00	0,00	0,00	0,00	0,00	-32767,00	-32767,00	-32767,00
16:09:45	69,00	-32767,00	73,85	39,20	54,31	69,00	-32766,00	-32766,00	-32766,00	-32767,00	-32766,00	-32766,00	-32766,00	-32767,00	-32764,00	5,30	0,20	12,00	754,00	17,00	24,00	0,00	12,00	23,00	2,80	-32767,00	403,00	436,00	-32767,00	5,23	-32767,00	-32767,00	-32767,00	-32767,00	-32767,00	-32767,00	-32767,00	88,21	0,00	0,00	0,00	0,00	0,00	0,00	0,00	0,00	-32767,00	-32767,00	-32767,00
16:10:45	69,00	-32767,00	73,75	39,13	54,45	70,00	-32766,00	-32766,00	-32766,00	-32767,00	-32766,00	-32766,00	-32766,00	-32767,00	-32764,00	5,20	0,20	12,00	754,00	17,00	24,00	0,00	12,00	23,00	2,70	-32767,00	397,00	435,00	-32767,00	5,23	-32767,00	-32767,00	-32767,00	-32767,00	-32767,00	-32767,00	-32767,00	88,21	0,00	0,00	0,00	0,00	0,00	0,00	0,00	0,00	-32767,00	-32767,00	-32767,00
16:11:45	69,00	-32767,00	73,93	38,90	54,36	69,00	-32766,00	-32766,00	-32766,00	-32767,00	-32766,00	-32766,00	-32766,00	-32767,00	-32764,00	5,20	0,20	12,00	754,00	17,00	24,00	0,00	12,00	23,00	2,30	-32767,00	401,00	436,00	-32767,00	5,23	-32767,00	-32767,00	-32767,00	-32767,00	-32767,00	-32767,00	-32767,00	88,21	0,00	0,00	0,00	0,00	0,00	0,00	0,00	0,00	-32767,00	-32767,00	-32767,00
16:12:45	69,00	-32767,00	73,54	38,99	53,90	70,00	-32766,00	-32766,00	-32766,00	-32767,00	-32766,00	-32766,00	-32766,00	-32767,00	-32764,00	5,20	0,20	12,00	754,00	17,00	24,00	0,00	12,00	23,00	2,90	-32767,00	401,00	437,00	-32767,00	5,23	-32767,00	-32767,00	-32767,00	-32767,00	-32767,00	-32767,00	-32767,00	88,21	0,00	0,00	0,00	0,00	0,00	0,00	0,00	0,00	-32767,00	-32767,00	-32767,00
16:13:45	69,00	-32767,00	73,93	38,99	54,07	70,00	-32766,00	-32766,00	-32766,00	-32766,00	-32766,00	-32766,00	-32766,00	-32767,00	-32764,00	5,10	0,20	12,00	754,00	17,00	24,00	0,00	12,00	23,00	2,60	-32767,00	396,00	434,00	-32767,00	5,23	-32767,00	-32767,00	-32767,00	-32767,00	-32767,00	-32767,00	-32767,00	88,21	0,00	0,00	0,00	0,00	0,00	0,00	0,00	0,00	-32767,00	-32767,00	-32767,00
16:14:45	69,00	-32767,00	73,31	38,82	53,86	70,00	-32766,00	-32766,00	-32766,00	-32767,00	-32766,00	-32766,00	-32766,00	-32767,00	-32764,00	5,20	0,20	12,00	754,00	17,00	24,00	0,00	12,00	23,00	2,40	-32767,00	401,00	435,00	-32767,00	5,23	-32767,00	-32767,00	-32767,00	-32767,00	-32767,00	-32767,00	-32767,00	88,21	0,00	0,00	0,00	0,00	0,00	0,00	0,00	0,00	-32767,00	-32767,00	-32767,00
16:15:45	69,00	-32767,00	73,66	38,34	53,49	69,00	-32766,00	-32766,00	-32766,00	-32767,00	-32766,00	-32766,00	-32766,00	-32767,00	-32764,00	5,20	0,20	12,00	754,00	17,00	24,00	0,00	12,00	23,00	2,80	-32767,00	401,00	436,00	-32767,00	5,22	-32767,00	-32767,00	-32767,00	-32767,00	-32767,00	-32767,00	-32767,00	88,21	0,00	0,00	0,00	0,00	0,00	0,00	0,00	0,00	-32767,00	-32767,00	-32767,00
16:16:45	69,00	-32767,00	78,79	37,12	54,21	0,00	-32766,00	-32766,00	-32766,00	-32767,00	-32766,00	-32766,00	-32766,00	-32767,00	-32764,00	5,20	0,20	12,00	754,00	17,00	24,00	0,00	12,00	23,00	2,50	-32767,00	396,00	433,00	-32767,00	5,23	-32767,00	-32767,00	-32767,00	-32767,00	-32767,00	-32767,00	-32767,00	88,21	0,00	0,00	0,00	0,00	0,00	0,00	0,00	0,00	-32767,00	-32767,00	-32767,00
16:17:45	69,00	-32767,00	75,46	40,22	55,81	70,00	-32766,00	-32766,00	-32766,00	-32767,00	-32766,00	-32766,00	-32766,00	-32767,00	-32764,00	5,20	0,20	12,00	754,00	17,00	24,00	0,00	12,00	23,00	2,30	-32767,00	398,00	435,00	-32767,00	5,23	-32767,00	-32767,00	-32767,00	-32767,00	-32767,00	-32767,00	-32767,00	88,21	0,00	0,00	0,00	0,00	0,00	0,00	0,00	0,00	-32767,00	-32767,00	-32767,00
16:18:45	69,00	-32767,00	74,52	39,47	55,00	69,00	-32766,00	-32766,00	-32766,00	-32767,00	-32766,00	-32766,00	-32766,00	-32767,00	-32764,00	5,20	0,20	12,00	754,00	17,00	24,00	0,00	12,00	23,00	2,70	-32767,00	402,00	436,00	-32767,00	5,23	-32767,00	-32767,00	-32767,00	-32767,00	-32767,00	-32767,00	-32767,00	88,21	0,00	0,00	0,00	0,00	0,00	0,00	0,00	0,00	-32767,00	-32767,00	-32767,00
16:19:45	69,00	-32767,00	73,84	39,07	54,17	70,00	-32766,00	-32766,00	-32766,00	-32767,00	-32766,00	-32766,00	-32766,00	-32767,00	-32764,00	5,20	0,20	12,00	754,00	17,00	24,00	0,00	12,00	23,00	2,80	-32767,00	401,00	438,00	-32767,00	5,23	-32767,00	-32767,00	-32767,00	-32767,00	-32767,00	-32767,00	-32767,00	88,21	0,00	0,00	0,00	0,00	0,00	0,00	0,00	0,00	-32767,00	-32767,00	-32767,00
16:20:45	69,00	-32767,00	73,01	38,49	53,70	70,00	-32766,00	-32766,00	-32766,00	-32767,00	-32766,00	-32766,00	-32766,00	-32767,00	-32764,00	5,20	0,20	12,00	754,00	17,00	24,00	0,00	12,00	23,00	2,20	-32767,00	400,00	436,00	-32767,00	5,23	-32767,00	-32767,00	-32767,00	-32767,00	-32767,00	-32767,00	-32767,00	88,21	0,00	0,00	0,00	0,00	0,00	0,00	0,00	0,00	-32767,00	-32767,00	-32767,00
16:21:45	69,00	-32767,00	73,37	38,56	53,58	70,00	-32766,00	-32766,00	-32766,00	-32767,00	-32766,00	-32766,00	-32766,00	-32767,00	-32764,00	5,30	0,20	12,00	754,00	17,00	24,00	0,00	12,00	23,00	2,80	-32767,00	402,00	437,00	-32767,00	5,23	-32767,00	-32767,00	-32767,00	-32767,00	-32767,00	-32767,00	-32767,00	88,21	0,00	0,00	0,00	0,00	0,00	0,00	0,00	0,00	-32767,00	-32767,00	-32767,00
16:22:45	69,00	-32767,00	73,70	38,98	54,04	70,00	-32766,00	-32766,00	-32766,00	-32767,00	-32766,00	-32766,00	-32766,00	-32767,00	-32764,00	5,20	0,20	12,00	754,00	17,00	24,00	0,00	12,00	23,00	2,70	-32767,00	402,00	439,00	-32767,00	5,24	-32767,00	-32767,00	-32767,00	-32767,00	-32767,00	-32767,00	-32767,00	88,21	0,00	0,00	0,00	0,00	0,00	0,00	0,00	0,00	-32767,00	-32767,00	-32767,00
16:23:45	69,00	-32767,00	73,29	38,77	54,01	70,00	-32766,00	-32766,00	-32766,00	-32767,00	-32766,00	-32766,00	-32766,00	-32767,00	-32764,00	5,20	0,20	12,00	754,00	17,00	24,00	0,00	12,00	23,00	2,20	-32767,00	400,00	437,00	-32767,00	5,24	-32767,00	-32767,00	-32767,00	-32767,00	-32767,00	-32767,00	-32767,00	88,21	0,00	0,00	0,00	0,00	0,00	0,00	0,00	0,00	-32767,00	-32767,00	-32767,00
16:24:45	69,00	-32767,00	73,47	38,86	54,37	70,00	-32766,00	-32766,00	-32766,00	-32767,00	-32766,00	-32766,00	-32766,00	-32767,00	-32764,00	5,30	0,20	12,00	754,00	17,00	24,00	0,00	12,00	23,00	2,70	-32767,00	402,00	436,00	-32767,00	5,23	-32767,00	-32767,00	-32767,00	-32767,00	-32767,00	-32767,00	-32767,00	88,21	0,00	0,00	0,00	0,00	0,00	0,00	0,00	0,00	-32767,00	-32767,00	-32767,00
16:25:45	69,00	-32767,00	74,27	39,10	54,22	70,00	-32766,00	-32766,00	-32766,00	-32767,00	-32766,00	-32766,00	-32766,00	-32767,00	-32764,00	5,20	0,20	12,00	754,00	17,00	24,00	0,00	12,00	23,00	2,80	-32767,00	401,00	437,00	-32767,00	5,23	-32767,00	-32767,00	-32767,00	-32767,00	-32767,00	-32767,00	-32767,00	88,21	0,00	0,00	0,00	0,00	0,00	0,00	0,00	0,00	-32767,00	-32767,00	-32767,00
16:26:45	69,00	-32767,00	73,58	39,08	54,39	70,00	-32766,00	-32766,00	-32766,00	-32767,00	-32766,00	-32766,00	-32766,00	-32767,00	-32764,00	5,20	0,20	12,00	754,00	17,00	24,00	0,00	12,00	23,00	2,60	-32767,00	396,00	433,00	-32767,00	5,24	-32767,00	-32767,00	-32767,00	-32767,00	-32767,00	-32767,00	-32767,00	88,21	0,00	0,00	0,00	0,00	0,00	0,00	0,00	0,00	-32767,00	-32767,00	-32767,00
16:27:45	69,00	-32767,00	73,95	38,99	54,46	69,00	-32766,00	-32766,00	-32766,00	-32767,00	-32766,00	-32766,00	-32766,00	-32767,00	-32764,00	5,30	0,20	12,00	754,00	17,00	24,00	0,00	12,00	23,00	2,30	-32767,00	400,00	435,00	-32767,00	5,23	-32767,00	-32767,00	-32767,00	-32767,00	-32767,00	-32767,00	-32767,00	88,21	0,00	0,00	0,00	0,00	0,00	0,00	0,00	0,00	-32767,00	-32767,00	-32767,00
16:28:45	69,00	-32767,00	74,16	39,33	54,62	70,00	-32766,00	-32766,00	-32766,00	-32767,00	-32766,00	-32766,00	-32766,00	-32767,00	-32764,00	5,30	0,20	12,00	754,00	17,00	24,00	0,00	12,00	23,00	2,50	-32767,00	403,00	435,00	-32767,00	5,23	-32767,00	-32767,00	-32767,00	-32767,00	-32767,00	-32767,00	-32767,00	88,21	0,00	0,00	0,00	0,00	0,00	0,00	0,00	0,00	-32767,00	-32767,00	-32767,00
16:29:45	69,00	-32767,00	73,96	39,37	54,85	69,00	-32766,00	-32766,00	-32766,00	-32767,00	-32766,00	-32766,00	-32766,00	-32767,00	-32764,00	5,30	0,20	12,00	754,00	17,00	24,00	0,00	12,00	23,00	2,80	-32767,00	402,00	437,00	-32767,00	5,23	-32767,00	-32767,00	-32767,00	-32767,00	-32767,00	-32767,00	-32767,00	88,21	0,00	0,00	0,00	0,00	0,00	0,00	0,00	0,00	-32767,00	-32767,00	-32767,00
16:30:45	69,00	-32767,00	74,30	39,24	54,52	69,00	-32766,00	-32766,00	-32766,00	-32766,00	-32766,00	-32766,00	-32766,00	-32767,00	-32764,00	5,20	0,20	12,00	754,00	17,00	24,00	0,00	12,00	23,00	2,80	-32767,00	400,00	439,00	-32767,00	5,24	-32767,00	-32767,00	-32767,00	-32767,00	-32767,00	-32767,00	-32767,00	88,21	0,00	0,00	0,00	0,00	0,00	0,00	0,00	0,00	-32767,00	-32767,00	-32767,00
16:31:45	69,00	-32767,00	74,75	39,01	54,71	70,00	-32766,00	-32766,00	-32766,00	-32767,00	-32766,00	-32766,00	-32766,00	-32767,00	-32764,00	5,20	0,30	12,00	754,00	17,00	24,00	0,00	12,00	23,00	2,70	-32767,00	397,00	436,00	-32767,00	5,24	-32767,00	-32767,00	-32767,00	-32767,00	-32767,00	-32767,00	-32767,00	88,21	0,00	0,00	0,00	0,00	0,00	0,00	0,00	0,00	-32767,00	-32767,00	-32767,00
16:32:45	69,00	-32767,00	73,98	39,48	54,89	69,00	-32766,00	-32766,00	-32766,00	-32767,00	-32766,00	-32766,00	-32766,00	-32767,00	-32764,00	5,30	0,20	12,00	754,00	17,00	24,00	0,00	12,00	23,00	2,30	-32767,00	399,00	441,00	-32767,00	5,25	-32767,00	-32767,00	-32767,00	-32767,00	-32767,00	-32767,00	-32767,00	88,21	0,00	0,00	0,00	0,00	0,00	0,00	0,00	0,00	-32767,00	-32767,00	-32767,00
16:33:45	69,00	-32767,00	73,60	39,40	54,75	70,00	-32766,00	-32766,00	-32766,00	-32767,00	-32766,00	-32766,00	-32766,00	-32767,00	-32764,00	5,30	0,20	12,00	754,00	17,00	24,00	0,00	12,00	23,00	2,40	-32767,00	400,00	440,00	-32767,00	5,29	-32767,00	-32767,00	-32767,00	-32767,00	-32767,00	-32767,00	-32767,00	88,21	0,00	0,00	0,00	0,00	0,00	0,00	0,00	0,00	-32767,00	-32767,00	-32767,00
16:34:45	69,00	-32767,00	73,88	39,34	54,67	70,00	-32766,00	-32766,00	-32766,00	-32767,00	-32766,00	-32766,00	-32766,00	-32767,00	-32764,00	5,20	0,20	12,00	754,00	17,00	24,00	0,00	12,00	23,00	2,80	-32767,00	403,00	444,00	-32767,00	5,31	-32767,00	-32767,00	-32767,00	-32767,00	-32767,00	-32767,00	-32767,00	88,21	0,00	0,00	0,00	0,00	0,00	0,00	0,00	0,00	-32767,00	-32767,00	-32767,00
16:35:45	69,00	-32767,00	73,80	38,61	54,04	70,00	-32766,00	-32766,00	-32766,00	-32767,00	-32766,00	-32766,00	-32766,00	-32767,00	-32764,00	5,20	0,20	12,00	754,00	17,00	24,00	0,00	12,00	23,00	2,80	-32767,00	399,00	442,00	-32767,00	5,30	-32767,00	-32767,00	-32767,00	-32767,00	-32767,00	-32767,00	-32767,00	88,21	0,00	0,00	0,00	0,00	0,00	0,00	0,00	0,00	-32767,00	-32767,00	-32767,00
16:36:45	69,00	-32767,00	74,05	39,05	54,36	70,00	-32766,00	-32766,00	-32766,00	-32767,00	-32766,00	-32766,00	-32766,00	-32767,00	-32764,00	5,20	0,20	12,00	754,00	17,00	24,00	0,00	12,00	23,00	2,70	-32767,00	397,00	438,00	-32767,00	5,29	-32767,00	-32767,00	-32767,00	-32767,00	-32767,00	-32767,00	-32767,00	88,21	0,00	0,00	0,00	0,00	0,00	0,00	0,00	0,00	-32767,00	-32767,00	-32767,00
16:37:45	69,00	-32767,00	73,93	39,02	54,71	69,00	-32766,00	-32766,00	-32766,00	-32767,00	-32766,00	-32766,00	-32766,00	-32767,00	-32764,00	5,20	0,30	12,00	754,00	17,00	24,00	0,00	12,00	23,00	2,30	-32767,00	398,00	447,00	-32767,00	5,30	-32767,00	-32767,00	-32767,00	-32767,00	-32767,00	-32767,00	-32767,00	88,21	0,00	0,00	0,00	0,00	0,00	0,00	0,00	0,00	-32767,00	-32767,00	-32767,00
16:38:45	69,00	-32767,00	73,41	39,08	54,42	70,00	-32766,00	-32766,00	-32766,00	-32767,00	-32766,00	-32766,00	-32766,00	-32767,00	-32764,00	5,30	0,30	12,00	754,00	17,00	24,00	0,00	12,00	23,00	2,30	-32767,00	403,00	441,00	-32767,00	5,31	-32767,00	-32767,00	-32767,00	-32767,00	-32767,00	-32767,00	-32767,00	88,21	0,00	0,00	0,00	0,00	0,00	0,00	0,00	0,00	-32767,00	-32767,00	-32767,00
16:39:45	69,00	-32767,00	74,37	38,72	54,24	69,00	-32766,00	-32766,00	-32766,00	-32767,00	-32766,00	-32766,00	-32766,00	-32767,00	-32764,00	5,30	0,30	12,00	754,00	17,00	24,00	0,00	12,00	23,00	2,70	-32767,00	402,00	442,00	-32767,00	5,29	-32767,00	-32767,00	-32767,00	-32767,00	-32767,00	-32767,00	-32767,00	88,21	0,00	0,00	0,00	0,00	0,00	0,00	0,00	0,00	-32767,00	-32767,00	-32767,00
16:40:45	69,00	-32767,00	73,65	38,53	53,80	69,00	-32766,00	-32766,00	-32766,00	-32767,00	-32766,00	-32766,00	-32766,00	-32767,00	-32764,00	5,20	0,30	12,00	754,00	17,00	24,00	0,00	12,00	23,00	2,90	-32767,00	402,00	441,00	-32767,00	5,28	-32767,00	-32767,00	-32767,00	-32767,00	-32767,00	-32767,00	-32767,00	88,21	0,00	0,00	0,00	0,00	0,00	0,00	0,00	0,00	-32767,00	-32767,00	-32767,00
16:41:45	69,00	-32767,00	73,27	38,43	53,53	70,00	-32766,00	-32766,00	-32766,00	-32767,00	-32766,00	-32766,00	-32766,00	-32767,00	-32764,00	5,20	0,30	12,00	754,00	17,00	24,00	0,00	12,00	23,00	2,70	-32767,00	397,00	439,00	-32767,00	5,28	-32767,00	-32767,00	-32767,00	-32767,00	-32767,00	-32767,00	-32767,00	88,21	0,00	0,00	0,00	0,00	0,00	0,00	0,00	0,00	-32767,00	-32767,00	-32767,00
16:42:45	69,00	-32767,00	72,99	38,47	53,59	70,00	-32766,00	-32766,00	-32766,00	-32767,00	-32766,00	-32766,00	-32766,00	-32767,00	-32764,00	5,30	0,20	12,00	754,00	16,00	24,00	0,00	12,00	23,00	2,20	-32767,00	400,00	440,00	-32767,00	5,29	-32767,00	-32767,00	-32767,00	-32767,00	-32767,00	-32767,00	-32767,00	88,21	0,00	0,00	0,00	0,00	0,00	0,00	0,00	0,00	-32767,00	-32767,00	-32767,00
16:43:45	69,00	-32767,00	72,67	38,71	53,59	70,00	-32766,00	-32766,00	-32766,00	-32767,00	-32766,00	-32766,00	-32766,00	-32767,00	-32764,00	5,30	0,30	12,00	754,00	16,00	23,00	0,00	12,00	23,00	2,50	-32767,00	401,00	441,00	-32767,00	5,31	-32767,00	-32767,00	-32767,00	-32767,00	-32767,00	-32767,00	-32767,00	88,21	0,00	0,00	0,00	0,00	0,00	0,00	0,00	0,00	-32767,00	-32767,00	-32767,00
16:44:45	69,00	-32767,00	73,13	38,28	53,37	70,00	-32766,00	-32766,00	-32766,00	-32767,00	-32766,00	-32766,00	-32766,00	-32767,00	-32764,00	5,30	0,30	12,00	754,00	16,00	23,00	0,00	12,00	23,00	2,80	-32767,00	401,00	441,00	-32767,00	5,30	-32767,00	-32767,00	-32767,00	-32767,00	-32767,00	-32767,00	-32767,00	88,21	0,00	0,00	0,00	0,00	0,00	0,00	0,00	0,00	-32767,00	-32767,00	-32767,00
16:45:45	69,00	-32767,00	73,04	38,48	53,68	70,00	-32766,00	-32766,00	-32766,00	-32767,00	-32766,00	-32766,00	-32766,00	-32767,00	-32764,00	5,30	0,30	12,00	754,00	17,00	24,00	0,00	12,00	23,00	2,70	-32767,00	397,00	439,00	-32767,00	5,28	-32767,00	-32767,00	-32767,00	-32767,00	-32767,00	-32767,00	-32767,00	88,21	0,00	0,00	0,00	0,00	0,00	0,00	0,00	0,00	-32767,00	-32767,00	-32767,00
16:46:45	69,00	-32767,00	-32766,00	-32766,00	-32766,00	0,00	-32766,00	-32766,00	-32766,00	-32767,00	-32766,00	-32766,00	-32766,00	-32767,00	-32764,00	5,30	0,30	12,00	754,00	16,00	24,00	0,00	12,00	23,00	2,20	-32767,00	402,00	441,00	-32767,00	5,27	-32767,00	-32767,00	-32767,00	-32767,00	-32767,00	-32767,00	-32767,00	88,21	0,00	0,00	0,00	0,00	0,00	0,00	0,00	0,00	-32767,00	-32767,00	-32767,00
16:47:45	69,00	-32767,00	73,94	39,36	54,81	70,00	-32766,00	-32766,00	-32766,00	-32767,00	-32766,00	-32766,00	-32766,00	-32767,00	-32764,00	5,30	0,30	12,00	754,00	16,00	24,00	0,00	12,00	23,00	2,50	-32767,00	401,00	439,00	-32767,00	5,28	-32767,00	-32767,00	-32767,00	-32767,00	-32767,00	-32767,00	-32767,00	88,21	0,00	0,00	0,00	0,00	0,00	0,00	0,00	0,00	-32767,00	-32767,00	-32767,00
16:48:45	69,00	-32767,00	73,91	38,92	54,13	69,00	-32766,00	-32766,00	-32766,00	-32767,00	-32766,00	-32766,00	-32766,00	-32767,00	-32764,00	5,30	0,30	12,00	754,00	16,00	24,00	0,00	12,00	23,00	2,80	-32767,00	401,00	441,00	-32767,00	5,29	-32767,00	-32767,00	-32767,00	-32767,00	-32767,00	-32767,00	-32767,00	88,21	0,00	0,00	0,00	0,00	0,00	0,00	0,00	0,00	-32767,00	-32767,00	-32767,00
16:49:45	69,00	-32767,00	74,04	38,75	53,87	70,00	-32766,00	-32766,00	-32766,00	-32767,00	-32766,00	-32766,00	-32766,00	-32767,00	-32764,00	5,30	0,30	12,00	754,00	17,00	24,00	0,00	12,00	23,00	2,70	-32767,00	396,00	437,00	-32767,00	5,28	-32767,00	-32767,00	-32767,00	-32767,00	-32767,00	-32767,00	-32767,00	88,21	0,00	0,00	0,00	0,00	0,00	0,00	0,00	0,00	-32767,00	-32767,00	-32767,00
16:50:45	69,00	-32767,00	72,52	38,27	53,64	70,00	-32766,00	-32766,00	-32766,00	-32767,00	-32766,00	-32766,00	-32766,00	-32767,00	-32764,00	5,30	0,30	12,00	754,00	16,00	24,00	0,00	12,00	23,00	2,30	-32767,00	400,00	439,00	-32767,00	5,28	-32767,00	-32767,00	-32767,00	-32767,00	-32767,00	-32767,00	-32767,00	88,21	0,00	0,00	0,00	0,00	0,00	0,00	0,00	0,00	-32767,00	-32767,00	-32767,00
16:51:45	69,00	-32767,00	71,63	38,09	53,20	70,00	-32766,00	-32766,00	-32766,00	-32767,00	-32766,00	-32766,00	-32766,00	-32767,00	-32764,00	5,30	0,30	12,00	754,00	16,00	24,00	0,00	12,00	23,00	2,80	-32767,00	402,00	441,00	-32767,00	5,28	-32767,00	-32767,00	-32767,00	-32767,00	-32767,00	-32767,00	-32767,00	88,21	0,00	0,00	0,00	0,00	0,00	0,00	0,00	0,00	-32767,00	-32767,00	-32767,00
16:52:45	69,00	-32767,00	73,23	38,48	53,61	69,00	-32766,00	-32766,00	-32766,00	-32767,00	-32766,00	-32766,00	-32766,00	-32767,00	-32764,00	5,30	0,30	12,00	754,00	17,00	24,00	0,00	12,00	23,00	2,70	-32767,00	399,00	440,00	-32767,00	5,28	-32767,00	-32767,00	-32767,00	-32767,00	-32767,00	-32767,00	-32767,00	88,21	0,00	0,00	0,00	0,00	0,00	0,00	0,00	0,00	-32767,00	-32767,00	-32767,00
16:53:45	69,00	-32767,00	73,40	38,54	53,72	70,00	-32766,00	-32766,00	-32766,00	-32767,00	-32766,00	-32766,00	-32766,00	-32767,00	-32764,00	5,30	0,30	12,00	754,00	16,00	24,00	0,00	12,00	23,00	2,30	-32767,00	401,00	440,00	-32767,00	5,28	-32767,00	-32767,00	-32767,00	-32767,00	-32767,00	-32767,00	-32767,00	88,21	0,00	0,00	0,00	0,00	0,00	0,00	0,00	0,00	-32767,00	-32767,00	-32767,00
16:54:45	69,00	-32767,00	73,05	38,49	53,59	70,00	-32766,00	-32766,00	-32766,00	-32767,00	-32766,00	-32766,00	-32766,00	-32767,00	-32764,00	5,30	0,30	12,00	754,00	17,00	24,00	0,00	12,00	23,00	2,80	-32767,00	401,00	439,00	-32767,00	5,28	-32767,00	-32767,00	-32767,00	-32767,00	-32767,00	-32767,00	-32767,00	88,21	0,00	0,00	0,00	0,00	0,00	0,00	0,00	0,00	-32767,00	-32767,00	-32767,00
16:55:45	69,00	-32767,00	73,18	38,05	53,35	70,00	-32766,00	-32766,00	-32766,00	-32767,00	-32766,00	-32766,00	-32766,00	-32767,00	-32764,00	5,30	0,30	12,00	754,00	17,00	24,00	0,00	12,00	23,00	2,50	-32767,00	396,00	439,00	-32767,00	5,28	-32767,00	-32767,00	-32767,00	-32767,00	-32767,00	-32767,00	-32767,00	88,21	0,00	0,00	0,00	0,00	0,00	0,00	0,00	0,00	-32767,00	-32767,00	-32767,00
16:56:45	69,00	-32767,00	73,20	37,88	53,10	70,00	-32766,00	-32766,00	-32766,00	-32767,00	-32766,00	-32766,00	-32766,00	-32767,00	-32764,00	5,40	0,30	12,00	754,00	17,00	24,00	0,00	12,00	23,00	2,70	-32767,00	402,00	441,00	-32767,00	5,28	-32767,00	-32767,00	-32767,00	-32767,00	-32767,00	-32767,00	-32767,00	88,21	0,00	0,00	0,00	0,00	0,00	0,00	0,00	0,00	-32767,00	-32767,00	-32767,00
16:57:45	69,00	-32767,00	73,02	37,99	53,15	70,00	-32766,00	-32766,00	-32766,00	-32767,00	-32766,00	-32766,00	-32766,00	-32767,00	-32764,00	5,30	0,30	12,00	754,00	17,00	24,00	0,00	12,00	23,00	2,70	-32767,00	397,00	440,00	-32767,00	5,27	-32767,00	-32767,00	-32767,00	-32767,00	-32767,00	-32767,00	-32767,00	88,21	0,00	0,00	0,00	0,00	0,00	0,00	0,00	0,00	-32767,00	-32767,00	-32767,00
16:58:45	69,00	-32767,00	72,03	38,08	53,14	70,00	-32766,00	-32766,00	-32766,00	-32767,00	-32766,00	-32766,00	-32766,00	-32767,00	-32764,00	5,30	0,30	12,00	754,00	16,00	23,00	0,00	12,00	23,00	2,40	-32767,00	399,00	440,00	-32767,00	5,30	-32767,00	-32767,00	-32767,00	-32767,00	-32767,00	-32767,00	-32767,00	88,21	0,00	0,00	0,00	0,00	0,00	0,00	0,00	0,00	-32767,00	-32767,00	-32767,00
16:59:45	69,00	-32767,00	73,07	38,44	53,45	69,00	-32766,00	-32766,00	-32766,00	-32767,00	-32766,00	-32766,00	-32766,00	-32767,00	-32764,00	5,30	0,30	12,00	754,00	16,00	24,00	0,00	12,00	23,00	2,80	-32767,00	401,00	442,00	-32767,00	5,29	-32767,00	-32767,00	-32767,00	-32767,00	-32767,00	-32767,00	-32767,00	88,21	0,00	0,00	0,00	0,00	0,00	0,00	0,00	0,00	-32767,00	-32767,00	-32767,00
17:00:45	69,00	-32767,00	72,20	38,14	52,93	70,00	-32766,00	-32766,00	-32766,00	-32767,00	-32766,00	-32766,00	-32766,00	-32767,00	-32764,00	5,30	0,40	12,00	754,00	16,00	24,00	0,00	12,00	23,00	2,20	-32767,00	401,00	438,00	-32767,00	5,27	-32767,00	-32767,00	-32767,00	-32767,00	-32767,00	-32767,00	-32767,00	88,21	0,00	0,00	0,00	0,00	0,00	0,00	0,00	0,00	-32767,00	-32767,00	-32767,00
17:01:45	69,00	-32767,00	72,32	38,10	52,64	70,00	-32766,00	-32766,00	-32766,00	-32767,00	-32766,00	-32766,00	-32766,00	-32767,00	-32764,00	5,30	0,30	12,00	754,00	16,00	24,00	0,00	12,00	23,00	2,80	-32767,00	400,00	439,00	-32767,00	5,26	-32767,00	-32767,00	-32767,00	-32767,00	-32767,00	-32767,00	-32767,00	88,21	0,00	0,00	0,00	0,00	0,00	0,00	0,00	0,00	-32767,00	-32767,00	-32767,00
17:02:45	69,00	-32767,00	72,58	38,06	53,09	70,00	-32766,00	-32766,00	-32766,00	-32767,00	-32766,00	-32766,00	-32766,00	-32767,00	-32764,00	5,40	0,40	12,00	754,00	16,00	24,00	0,00	12,00	23,00	2,20	-32767,00	399,00	439,00	-32767,00	5,26	-32767,00	-32767,00	-32767,00	-32767,00	-32767,00	-32767,00	-32767,00	88,21	0,00	0,00	0,00	0,00	0,00	0,00	0,00	0,00	-32767,00	-32767,00	-32767,00
17:03:45	69,00	-32767,00	72,04	37,85	52,71	70,00	-32766,00	-32766,00	-32766,00	-32767,00	-32766,00	-32766,00	-32766,00	-32767,00	-32764,00	5,40	0,30	12,00	754,00	16,00	24,00	0,00	12,00	23,00	2,70	-32767,00	402,00	440,00	-32767,00	5,27	-32767,00	-32767,00	-32767,00	-32767,00	-32767,00	-32767,00	-32767,00	88,21	0,00	0,00	0,00	0,00	0,00	0,00	0,00	0,00	-32767,00	-32767,00	-32767,00
17:04:45	69,00	-32767,00	72,34	37,80	52,93	70,00	-32766,00	-32766,00	-32766,00	-32766,00	-32766,00	-32766,00	-32766,00	-32767,00	-32764,00	5,30	0,30	12,00	754,00	17,00	24,00	0,00	12,00	23,00	2,70	-32767,00	398,00	439,00	-32767,00	5,28	-32767,00	-32767,00	-32767,00	-32767,00	-32767,00	-32767,00	-32767,00	88,21	0,00	0,00	0,00	0,00	0,00	0,00	0,00	0,00	-32767,00	-32767,00	-32767,00
17:05:45	69,00	-32767,00	72,05	37,66	52,74	70,00	-32766,00	-32766,00	-32766,00	-32767,00	-32766,00	-32766,00	-32766,00	-32767,00	-32764,00	5,40	0,40	12,00	754,00	16,00	24,00	0,00	12,00	23,00	2,40	-32767,00	401,00	439,00	-32767,00	5,27	-32767,00	-32767,00	-32767,00	-32767,00	-32767,00	-32767,00	-32767,00	88,21	0,00	0,00	0,00	0,00	0,00	0,00	0,00	0,00	-32767,00	-32767,00	-32767,00
17:06:45	69,00	-32767,00	72,04	37,42	52,50	69,00	-32766,00	-32766,00	-32766,00	-32767,00	-32766,00	-32766,00	-32766,00	-32767,00	-32764,00	5,30	0,40	12,00	754,00	17,00	24,00	0,00	12,00	23,00	2,80	-32767,00	400,00	442,00	-32767,00	5,28	-32767,00	-32767,00	-32767,00	-32767,00	-32767,00	-32767,00	-32767,00	88,21	0,00	0,00	0,00	0,00	0,00	0,00	0,00	0,00	-32767,00	-32767,00	-32767,00
17:07:45	69,00	-32767,00	71,59	37,26	52,28	70,00	-32766,00	-32766,00	-32766,00	-32767,00	-32766,00	-32766,00	-32766,00	-32767,00	-32764,00	5,40	0,40	12,00	754,00	16,00	24,00	0,00	12,00	23,00	2,20	-32767,00	399,00	440,00	-32767,00	5,28	-32767,00	-32767,00	-32767,00	-32767,00	-32767,00	-32767,00	-32767,00	88,21	0,00	0,00	0,00	0,00	0,00	0,00	0,00	0,00	-32767,00	-32767,00	-32767,00
17:08:45	69,00	-32767,00	71,86	37,65	52,33	70,00	-32766,00	-32766,00	-32766,00	-32767,00	-32766,00	-32766,00	-32766,00	-32767,00	-32764,00	5,40	0,40	12,00	754,00	17,00	24,00	0,00	12,00	23,00	2,80	-32767,00	400,00	440,00	-32767,00	5,27	-32767,00	-32767,00	-32767,00	-32767,00	-32767,00	-32767,00	-32767,00	88,21	0,00	0,00	0,00	0,00	0,00	0,00	0,00	0,00	-32767,00	-32767,00	-32767,00
17:09:45	69,00	-32767,00	72,10	37,45	52,62	70,00	-32766,00	-32766,00	-32766,00	-32767,00	-32766,00	-32766,00	-32766,00	-32767,00	-32764,00	5,30	0,40	12,00	754,00	16,00	24,00	0,00	12,00	23,00	2,40	-32767,00	398,00	440,00	-32767,00	5,27	-32767,00	-32767,00	-32767,00	-32767,00	-32767,00	-32767,00	-32767,00	88,21	0,00	0,00	0,00	0,00	0,00	0,00	0,00	0,00	-32767,00	-32767,00	-32767,00
17:10:45	69,00	-32767,00	71,80	37,20	51,93	70,00	-32766,00	-32766,00	-32766,00	-32767,00	-32766,00	-32766,00	-32766,00	-32767,00	-32764,00	5,40	0,40	12,00	754,00	16,00	24,00	0,00	12,00	23,00	2,70	-32767,00	402,00	440,00	-32767,00	5,27	-32767,00	-32767,00	-32767,00	-32767,00	-32767,00	-32767,00	-32767,00	88,21	0,00	0,00	0,00	0,00	0,00	0,00	0,00	0,00	-32767,00	-32767,00	-32767,00
17:11:45	69,00	-32767,00	71,38	37,35	52,16	70,00	-32766,00	-32766,00	-32766,00	-32767,00	-32766,00	-32766,00	-32766,00	-32767,00	-32764,00	5,40	0,40	12,00	754,00	17,00	24,00	0,00	12,00	23,00	2,60	-32767,00	397,00	437,00	-32767,00	5,28	-32767,00	-32767,00	-32767,00	-32767,00	-32767,00	-32767,00	-32767,00	88,21	0,00	0,00	0,00	0,00	0,00	0,00	0,00	0,00	-32767,00	-32767,00	-32767,00
17:12:45	69,00	-32767,00	72,21	37,24	52,33	69,00	-32766,00	-32766,00	-32766,00	-32767,00	-32766,00	-32766,00	-32766,00	-32767,00	-32764,00	5,40	0,40	12,00	754,00	16,00	24,00	0,00	12,00	23,00	2,50	-32767,00	402,00	439,00	-32767,00	5,27	-32767,00	-32767,00	-32767,00	-32767,00	-32767,00	-32767,00	-32767,00	88,21	0,00	0,00	0,00	0,00	0,00	0,00	0,00	0,00	-32767,00	-32767,00	-32767,00
17:13:45	69,00	-32767,00	71,29	37,48	52,34	70,00	-32766,00	-32766,00	-32766,00	-32767,00	-32766,00	-32766,00	-32766,00	-32767,00	-32764,00	5,40	0,40	12,00	754,00	17,00	23,00	0,00	12,00	23,00	2,70	-32767,00	398,00	439,00	-32767,00	5,27	-32767,00	-32767,00	-32767,00	-32767,00	-32767,00	-32767,00	-32767,00	88,21	0,00	0,00	0,00	0,00	0,00	0,00	0,00	0,00	-32767,00	-32767,00	-32767,00
17:14:45	69,00	-32767,00	71,60	37,19	52,06	69,00	-32766,00	-32766,00	-32766,00	-32767,00	-32766,00	-32766,00	-32766,00	-32767,00	-32764,00	5,40	0,40	12,00	754,00	16,00	24,00	0,00	12,00	23,00	2,20	-32767,00	402,00	439,00	-32767,00	5,26	-32767,00	-32767,00	-32767,00	-32767,00	-32767,00	-32767,00	-32767,00	88,21	0,00	0,00	0,00	0,00	0,00	0,00	0,00	0,00	-32767,00	-32767,00	-32767,00
17:15:45	69,00	-32767,00	70,77	37,02	51,54	70,00	-32766,00	-32766,00	-32766,00	-32767,00	-32766,00	-32766,00	-32766,00	-32767,00	-32764,00	5,40	0,40	12,00	754,00	17,00	24,00	0,00	12,00	23,00	2,80	-32767,00	401,00	439,00	-32767,00	5,26	-32767,00	-32767,00	-32767,00	-32767,00	-32767,00	-32767,00	-32767,00	88,21	0,00	0,00	0,00	0,00	0,00	0,00	0,00	0,00	-32767,00	-32767,00	-32767,00
17:16:45	69,00	-32767,00	122,69	120,67	122,05	0,00	-32766,00	-32766,00	-32766,00	-32767,00	-32766,00	-32766,00	-32766,00	-32767,00	-32764,00	5,40	0,40	12,00	754,00	16,00	24,00	0,00	12,00	23,00	2,30	-32767,00	400,00	440,00	-32767,00	5,27	-32767,00	-32767,00	-32767,00	-32767,00	-32767,00	-32767,00	-32767,00	88,21	0,00	0,00	0,00	0,00	0,00	0,00	0,00	0,00	-32767,00	-32767,00	-32767,00
17:17:45	69,00	-32767,00	195,62	195,00	195,32	0,00	-32766,00	-32766,00	-32766,00	-32767,00	-32766,00	-32766,00	-32766,00	-32767,00	-32764,00	5,90	0,20	12,00	754,00	23,00	86,00	0,00	13,00	23,00	2,60	-32767,00	393,00	437,00	-32767,00	5,37	-32767,00	-32767,00	-32767,00	-32767,00	-32767,00	-32767,00	-32767,00	88,21	0,00	0,00	0,00	0,00	0,00	0,00	0,00	0,00	-32767,00	-32767,00	-32767,00
17:18:45	69,00	-32767,00	83,24	48,78	65,83	69,00	-32766,00	-32766,00	-32766,00	-32767,00	-32766,00	-32766,00	-32766,00	-32767,00	-32764,00	5,10	0,00	12,00	754,00	33,00	39,00	0,00	12,00	23,00	2,70	-32767,00	385,00	441,00	-32767,00	5,24	-32767,00	-32767,00	-32767,00	-32767,00	-32767,00	-32767,00	-32767,00	88,21	0,00	0,00	0,00	0,00	0,00	0,00	0,00	0,00	-32767,00	-32767,00	-32767,00
17:19:45	69,00	-32767,00	83,40	48,18	65,61	70,00	-32766,00	-32766,00	-32766,00	-32767,00	-32766,00	-32766,00	-32766,00	-32767,00	-32764,00	5,10	0,00	12,00	754,00	30,00	36,00	0,00	12,00	23,00	2,60	-32767,00	403,00	444,00	-32767,00	5,37	-32767,00	-32767,00	-32767,00	-32767,00	-32767,00	-32767,00	-32767,00	88,21	0,00	0,00	0,00	0,00	0,00	0,00	0,00	0,00	-32767,00	-32767,00	-32767,00
17:20:45	69,00	-32767,00	82,90	46,57	64,21	70,00	-32766,00	-32766,00	-32766,00	-32767,00	-32766,00	-32766,00	-32766,00	-32767,00	-32764,00	5,00	0,00	12,00	754,00	29,00	33,00	0,00	12,00	23,00	2,80	-32767,00	400,00	442,00	-32767,00	5,31	-32767,00	-32767,00	-32767,00	-32767,00	-32767,00	-32767,00	-32767,00	88,21	0,00	0,00	0,00	0,00	0,00	0,00	0,00	0,00	-32767,00	-32767,00	-32767,00
17:21:45	69,00	-32767,00	80,17	44,36	62,24	70,00	-32766,00	-32766,00	-32766,00	-32766,00	-32766,00	-32766,00	-32766,00	-32767,00	-32764,00	5,00	0,00	12,00	754,00	27,00	33,00	0,00	12,00	23,00	2,30	-32767,00	401,00	439,00	-32767,00	5,30	-32767,00	-32767,00	-32767,00	-32767,00	-32767,00	-32767,00	-32767,00	88,21	0,00	0,00	0,00	0,00	0,00	0,00	0,00	0,00	-32767,00	-32767,00	-32767,00
17:22:45	70,00	-32767,00	79,42	42,25	59,72	70,00	-32766,00	-32766,00	-32766,00	-32767,00	-32766,00	-32766,00	-32766,00	-32767,00	-32764,00	5,00	0,00	12,00	754,00	25,00	31,00	0,00	12,00	23,00	2,60	-32767,00	398,00	439,00	-32767,00	5,29	-32767,00	-32767,00	-32767,00	-32767,00	-32767,00	-32767,00	-32767,00	88,21	0,00	0,00	0,00	0,00	0,00	0,00	0,00	0,00	-32767,00	-32767,00	-32767,00
17:23:45	70,00	-32767,00	76,92	40,61	57,70	71,00	-32766,00	-32766,00	-32766,00	-32767,00	-32766,00	-32766,00	-32766,00	-32767,00	-32764,00	4,90	0,00	12,00	754,00	24,00	30,00	0,00	12,00	23,00	2,70	-32767,00	398,00	440,00	-32767,00	5,29	-32767,00	-32767,00	-32767,00	-32767,00	-32767,00	-32767,00	-32767,00	88,21	0,00	0,00	0,00	0,00	0,00	0,00	0,00	0,00	-32767,00	-32767,00	-32767,00
17:24:45	70,00	-32767,00	75,74	39,45	55,96	71,00	-32766,00	-32766,00	-32766,00	-32767,00	-32766,00	-32766,00	-32766,00	-32767,00	-32764,00	5,00	0,00	12,00	754,00	23,00	29,00	0,00	12,00	23,00	2,50	-32767,00	397,00	436,00	-32767,00	5,27	-32767,00	-32767,00	-32767,00	-32767,00	-32767,00	-32767,00	-32767,00	88,21	0,00	0,00	0,00	0,00	0,00	0,00	0,00	0,00	-32767,00	-32767,00	-32767,00
17:25:45	70,00	-32767,00	74,29	38,44	54,59	71,00	-32766,00	-32766,00	-32766,00	-32767,00	-32766,00	-32766,00	-32766,00	-32767,00	-32764,00	5,00	0,00	12,00	754,00	22,00	28,00	0,00	12,00	23,00	2,20	-32767,00	398,00	438,00	-32767,00	5,27	-32767,00	-32767,00	-32767,00	-32767,00	-32767,00	-32767,00	-32767,00	88,21	0,00	0,00	0,00	0,00	0,00	0,00	0,00	0,00	-32767,00	-32767,00	-32767,00
17:26:45	70,00	-32767,00	73,20	38,02	53,58	71,00	-32766,00	-32766,00	-32766,00	-32767,00	-32766,00	-32766,00	-32766,00	-32767,00	-32764,00	5,00	0,00	12,00	754,00	21,00	28,00	0,00	12,00	23,00	2,60	-32767,00	402,00	440,00	-32767,00	5,27	-32767,00	-32767,00	-32767,00	-32767,00	-32767,00	-32767,00	-32767,00	88,21	0,00	0,00	0,00	0,00	0,00	0,00	0,00	0,00	-32767,00	-32767,00	-32767,00
17:27:45	70,00	-32767,00	72,28	37,30	52,43	71,00	-32766,00	-32766,00	-32766,00	-32767,00	-32766,00	-32766,00	-32766,00	-32767,00	-32764,00	5,00	0,00	12,00	754,00	20,00	27,00	0,00	12,00	23,00	2,80	-32767,00	401,00	442,00	-32767,00	5,28	-32767,00	-32767,00	-32767,00	-32767,00	-32767,00	-32767,00	-32767,00	88,21	0,00	0,00	0,00	0,00	0,00	0,00	0,00	0,00	-32767,00	-32767,00	-32767,00
17:28:45	70,00	-32767,00	71,21	36,59	51,56	71,00	-32766,00	-32766,00	-32766,00	-32767,00	-32766,00	-32766,00	-32766,00	-32767,00	-32764,00	5,00	0,00	12,00	754,00	20,00	26,00	0,00	12,00	23,00	2,20	-32767,00	397,00	439,00	-32767,00	5,28	-32767,00	-32767,00	-32767,00	-32767,00	-32767,00	-32767,00	-32767,00	88,21	0,00	0,00	0,00	0,00	0,00	0,00	0,00	0,00	-32767,00	-32767,00	-32767,00
17:29:45	70,00	-32767,00	70,50	36,25	50,64	71,00	-32766,00	-32766,00	-32766,00	-32767,00	-32766,00	-32766,00	-32766,00	-32767,00	-32764,00	5,00	0,00	12,00	754,00	19,00	26,00	0,00	12,00	23,00	2,80	-32767,00	402,00	442,00	-32767,00	5,28	-32767,00	-32767,00	-32767,00	-32767,00	-32767,00	-32767,00	-32767,00	88,21	0,00	0,00	0,00	0,00	0,00	0,00	0,00	0,00	-32767,00	-32767,00	-32767,00
17:30:45	70,00	-32767,00	69,92	36,05	50,52	71,00	-32766,00	-32766,00	-32766,00	-32767,00	-32766,00	-32766,00	-32766,00	-32767,00	-32764,00	4,90	0,00	12,00	754,00	19,00	26,00	0,00	12,00	23,00	2,50	-32767,00	397,00	439,00	-32767,00	5,29	-32767,00	-32767,00	-32767,00	-32767,00	-32767,00	-32767,00	-32767,00	88,21	0,00	0,00	0,00	0,00	0,00	0,00	0,00	0,00	-32767,00	-32767,00	-32767,00
17:31:45	70,00	-32767,00	69,53	35,80	49,96	71,00	-32766,00	-32766,00	-32766,00	-32767,00	-32766,00	-32766,00	-32766,00	-32767,00	-32764,00	5,00	0,00	12,00	754,00	19,00	25,00	0,00	12,00	23,00	2,40	-32767,00	401,00	441,00	-32767,00	5,30	-32767,00	-32767,00	-32767,00	-32767,00	-32767,00	-32767,00	-32767,00	88,21	0,00	0,00	0,00	0,00	0,00	0,00	0,00	0,00	-32767,00	-32767,00	-32767,00
17:32:45	70,00	-32767,00	69,29	35,47	49,08	71,00	-32766,00	-32766,00	-32766,00	-32767,00	-32766,00	-32766,00	-32766,00	-32767,00	-32764,00	5,00	0,00	12,00	754,00	18,00	25,00	0,00	12,00	23,00	2,80	-32767,00	402,00	442,00	-32767,00	5,30	-32767,00	-32767,00	-32767,00	-32767,00	-32767,00	-32767,00	-32767,00	88,21	0,00	0,00	0,00	0,00	0,00	0,00	0,00	0,00	-32767,00	-32767,00	-32767,00
17:33:45	70,00	-32767,00	69,07	35,23	49,04	71,00	-32766,00	-32766,00	-32766,00	-32767,00	-32766,00	-32766,00	-32766,00	-32767,00	-32764,00	4,90	0,00	12,00	754,00	18,00	25,00	0,00	12,00	23,00	2,70	-32767,00	399,00	443,00	-32767,00	5,31	-32767,00	-32767,00	-32767,00	-32767,00	-32767,00	-32767,00	-32767,00	88,21	0,00	0,00	0,00	0,00	0,00	0,00	0,00	0,00	-32767,00	-32767,00	-32767,00
17:34:45	70,00	-32767,00	68,73	35,41	49,52	71,00	-32766,00	-32766,00	-32766,00	-32767,00	-32766,00	-32766,00	-32766,00	-32767,00	-32764,00	5,00	0,00	12,00	754,00	18,00	25,00	0,00	12,00	23,00	2,20	-32767,00	397,00	441,00	-32767,00	5,30	-32767,00	-32767,00	-32767,00	-32767,00	-32767,00	-32767,00	-32767,00	88,21	0,00	0,00	0,00	0,00	0,00	0,00	0,00	0,00	-32767,00	-32767,00	-32767,00
17:35:45	70,00	-32767,00	69,08	36,30	50,09	70,00	-32766,00	-32766,00	-32766,00	-32767,00	-32766,00	-32766,00	-32766,00	-32767,00	-32764,00	5,00	0,00	12,00	754,00	17,00	25,00	0,00	12,00	23,00	2,30	-32767,00	400,00	442,00	-32767,00	5,32	-32767,00	-32767,00	-32767,00	-32767,00	-32767,00	-32767,00	-32767,00	88,21	0,00	0,00	0,00	0,00	0,00	0,00	0,00	0,00	-32767,00	-32767,00	-32767,00
17:36:45	70,00	-32767,00	70,79	36,68	51,30	71,00	-32766,00	-32766,00	-32766,00	-32767,00	-32766,00	-32766,00	-32766,00	-32767,00	-32764,00	5,00	0,00	12,00	754,00	17,00	25,00	0,00	12,00	23,00	2,90	-32767,00	407,00	448,00	-32767,00	5,30	-32767,00	-32767,00	-32767,00	-32767,00	-32767,00	-32767,00	-32767,00	88,21	0,00	0,00	0,00	0,00	0,00	0,00	0,00	0,00	-32767,00	-32767,00	-32767,00
17:37:45	70,00	-32767,00	72,54	39,20	54,25	70,00	-32766,00	-32766,00	-32766,00	-32767,00	-32766,00	-32766,00	-32766,00	-32767,00	-32764,00	5,00	0,00	12,00	754,00	17,00	24,00	0,00	12,00	23,00	2,80	-32767,00	401,00	444,00	-32767,00	5,32	-32767,00	-32767,00	-32767,00	-32767,00	-32767,00	-32767,00	-32767,00	88,21	0,00	0,00	0,00	0,00	0,00	0,00	0,00	0,00	-32767,00	-32767,00	-32767,00
17:38:45	70,00	-32767,00	71,70	38,32	53,32	70,00	-32766,00	-32766,00	-32766,00	-32766,00	-32766,00	-32766,00	-32766,00	-32767,00	-32764,00	5,00	0,00	12,00	754,00	17,00	24,00	0,00	12,00	23,00	2,70	-32767,00	402,00	443,00	-32767,00	5,31	-32767,00	-32767,00	-32767,00	-32767,00	-32767,00	-32767,00	-32767,00	88,21	0,00	0,00	0,00	0,00	0,00	0,00	0,00	0,00	-32767,00	-32767,00	-32767,00
17:39:45	70,00	-32767,00	71,47	37,81	52,46	71,00	-32766,00	-32766,00	-32766,00	-32767,00	-32766,00	-32766,00	-32766,00	-32767,00	-32764,00	5,00	0,00	12,00	754,00	17,00	24,00	0,00	12,00	23,00	2,60	-32767,00	403,00	442,00	-32767,00	5,31	-32767,00	-32767,00	-32767,00	-32767,00	-32767,00	-32767,00	-32767,00	88,21	0,00	0,00	0,00	0,00	0,00	0,00	0,00	0,00	-32767,00	-32767,00	-32767,00
17:40:45	70,00	-32767,00	70,51	37,24	51,74	71,00	-32766,00	-32766,00	-32766,00	-32767,00	-32766,00	-32766,00	-32766,00	-32767,00	-32764,00	5,00	0,00	12,00	754,00	17,00	24,00	0,00	12,00	23,00	2,60	-32767,00	403,00	445,00	-32767,00	5,31	-32767,00	-32767,00	-32767,00	-32767,00	-32767,00	-32767,00	-32767,00	88,21	0,00	0,00	0,00	0,00	0,00	0,00	0,00	0,00	-32767,00	-32767,00	-32767,00
17:41:45	70,00	-32767,00	70,26	36,81	51,04	71,00	-32766,00	-32766,00	-32766,00	-32767,00	-32766,00	-32766,00	-32766,00	-32767,00	-32764,00	5,00	0,00	12,00	754,00	17,00	24,00	0,00	12,00	23,00	2,80	-32767,00	401,00	444,00	-32767,00	5,32	-32767,00	-32767,00	-32767,00	-32767,00	-32767,00	-32767,00	-32767,00	88,21	0,00	0,00	0,00	0,00	0,00	0,00	0,00	0,00	-32767,00	-32767,00	-32767,00
17:42:45	70,00	-32767,00	70,33	36,64	50,75	71,00	-32766,00	-32766,00	-32766,00	-32767,00	-32766,00	-32766,00	-32766,00	-32767,00	-32764,00	5,00	0,00	12,00	754,00	17,00	24,00	0,00	12,00	23,00	2,80	-32767,00	400,00	444,00	-32767,00	5,32	-32767,00	-32767,00	-32767,00	-32767,00	-32767,00	-32767,00	-32767,00	88,21	0,00	0,00	0,00	0,00	0,00	0,00	0,00	0,00	-32767,00	-32767,00	-32767,00
17:43:45	70,00	-32767,00	70,20	36,45	50,77	71,00	-32766,00	-32766,00	-32766,00	-32767,00	-32766,00	-32766,00	-32766,00	-32767,00	-32764,00	4,90	0,00	12,00	754,00	17,00	24,00	0,00	12,00	23,00	2,50	-32767,00	398,00	442,00	-32767,00	5,33	-32767,00	-32767,00	-32767,00	-32767,00	-32767,00	-32767,00	-32767,00	88,21	0,00	0,00	0,00	0,00	0,00	0,00	0,00	0,00	-32767,00	-32767,00	-32767,00
17:44:45	70,00	-32767,00	70,39	36,07	50,46	71,00	-32766,00	-32766,00	-32766,00	-32767,00	-32766,00	-32766,00	-32766,00	-32767,00	-32764,00	5,00	0,00	12,00	754,00	17,00	24,00	0,00	12,00	23,00	2,30	-32767,00	400,00	444,00	-32767,00	5,33	-32767,00	-32767,00	-32767,00	-32767,00	-32767,00	-32767,00	-32767,00	88,21	0,00	0,00	0,00	0,00	0,00	0,00	0,00	0,00	-32767,00	-32767,00	-32767,00
17:45:45	70,00	-32767,00	75,09	41,46	57,03	71,00	-32766,00	-32766,00	-32766,00	-32767,00	-32766,00	-32766,00	-32766,00	-32767,00	-32764,00	5,00	0,00	12,00	754,00	17,00	24,00	0,00	12,00	24,00	2,80	-32767,00	409,00	442,00	-32767,00	5,28	-32767,00	-32767,00	-32767,00	-32767,00	-32767,00	-32767,00	-32767,00	88,21	0,00	0,00	0,00	0,00	0,00	0,00	0,00	0,00	-32767,00	-32767,00	-32767,00
17:46:45	70,00	-32767,00	74,69	34,16	54,78	73,00	-32766,00	-32766,00	-32766,00	-32767,00	-32766,00	-32766,00	-32766,00	-32767,00	-32764,00	4,90	0,00	12,00	754,00	17,00	24,00	0,00	12,00	23,00	2,80	-32767,00	397,00	438,00	-32767,00	5,37	-32767,00	-32767,00	-32767,00	-32767,00	-32767,00	-32767,00	-32767,00	88,21	0,00	0,00	0,00	0,00	0,00	0,00	0,00	0,00	-32767,00	-32767,00	-32767,00
17:47:45	70,00	-32767,00	73,07	38,84	54,25	71,00	-32766,00	-32766,00	-32766,00	-32767,00	-32766,00	-32766,00	-32766,00	-32767,00	-32764,00	5,00	0,00	12,00	754,00	17,00	24,00	0,00	12,00	24,00	2,30	-32767,00	396,00	445,00	-32767,00	5,29	-32767,00	-32767,00	-32767,00	-32767,00	-32767,00	-32767,00	-32767,00	88,21	0,00	0,00	0,00	0,00	0,00	0,00	0,00	0,00	-32767,00	-32767,00	-32767,00
17:48:45	70,00	-32767,00	71,82	38,04	52,53	71,00	-32766,00	-32766,00	-32766,00	-32767,00	-32766,00	-32766,00	-32766,00	-32767,00	-32764,00	4,90	0,00	12,00	754,00	17,00	24,00	0,00	12,00	24,00	2,70	-32767,00	402,00	444,00	-32767,00	5,34	-32767,00	-32767,00	-32767,00	-32767,00	-32767,00	-32767,00	-32767,00	88,21	0,00	0,00	0,00	0,00	0,00	0,00	0,00	0,00	-32767,00	-32767,00	-32767,00
17:49:45	70,00	-32767,00	70,13	36,47	50,64	71,00	-32766,00	-32766,00	-32766,00	-32767,00	-32766,00	-32766,00	-32766,00	-32767,00	-32764,00	4,90	0,00	12,00	754,00	17,00	24,00	0,00	12,00	24,00	2,80	-32767,00	403,00	447,00	-32767,00	5,31	-32767,00	-32767,00	-32767,00	-32767,00	-32767,00	-32767,00	-32767,00	88,21	0,00	0,00	0,00	0,00	0,00	0,00	0,00	0,00	-32767,00	-32767,00	-32767,00
17:50:45	70,00	-32767,00	69,13	36,50	50,16	71,00	-32766,00	-32766,00	-32766,00	-32767,00	-32766,00	-32766,00	-32766,00	-32767,00	-32764,00	4,90	0,00	12,00	754,00	16,00	24,00	0,00	12,00	23,00	2,30	-32767,00	398,00	441,00	-32767,00	5,33	-32767,00	-32767,00	-32767,00	-32767,00	-32767,00	-32767,00	-32767,00	88,21	0,00	0,00	0,00	0,00	0,00	0,00	0,00	0,00	-32767,00	-32767,00	-32767,00
17:51:45	70,00	-32767,00	72,29	38,46	52,95	71,00	-32766,00	-32766,00	-32766,00	-32767,00	-32766,00	-32766,00	-32766,00	-32767,00	-32764,00	4,90	0,00	12,00	754,00	17,00	24,00	0,00	12,00	24,00	2,70	-32767,00	408,00	449,00	-32767,00	5,32	-32767,00	-32767,00	-32767,00	-32767,00	-32767,00	-32767,00	-32767,00	88,21	0,00	0,00	0,00	0,00	0,00	0,00	0,00	0,00	-32767,00	-32767,00	-32767,00
17:52:45	70,00	-32767,00	72,10	37,40	51,61	71,00	-32766,00	-32766,00	-32766,00	-32767,00	-32766,00	-32766,00	-32766,00	-32767,00	-32764,00	4,90	0,00	12,00	754,00	17,00	24,00	0,00	12,00	23,00	2,80	-32767,00	398,00	440,00	-32767,00	5,33	-32767,00	-32767,00	-32767,00	-32767,00	-32767,00	-32767,00	-32767,00	88,21	0,00	0,00	0,00	0,00	0,00	0,00	0,00	0,00	-32767,00	-32767,00	-32767,00
17:53:45	70,00	-32767,00	70,27	35,90	49,70	71,00	-32766,00	-32766,00	-32766,00	-32767,00	-32766,00	-32766,00	-32766,00	-32767,00	-32764,00	4,90	0,00	12,00	754,00	17,00	24,00	0,00	12,00	23,00	2,70	-32767,00	402,00	440,00	-32767,00	5,30	-32767,00	-32767,00	-32767,00	-32767,00	-32767,00	-32767,00	-32767,00	88,21	0,00	0,00	0,00	0,00	0,00	0,00	0,00	0,00	-32767,00	-32767,00	-32767,00
17:54:45	70,00	-32767,00	68,80	35,88	49,70	71,00	-32766,00	-32766,00	-32766,00	-32767,00	-32766,00	-32766,00	-32766,00	-32767,00	-32764,00	4,80	0,00	12,00	754,00	17,00	24,00	0,00	12,00	24,00	2,80	-32767,00	403,00	450,00	-32767,00	5,31	-32767,00	-32767,00	-32767,00	-32767,00	-32767,00	-32767,00	-32767,00	88,21	0,00	0,00	0,00	0,00	0,00	0,00	0,00	0,00	-32767,00	-32767,00	-32767,00
17:55:45	70,00	-32767,00	68,94	35,17	48,95	70,00	-32766,00	-32766,00	-32766,00	-32766,00	-32766,00	-32766,00	-32766,00	-32767,00	-32764,00	4,80	0,00	12,00	754,00	17,00	24,00	0,00	12,00	23,00	2,80	-32767,00	403,00	449,00	-32767,00	5,32	-32767,00	-32767,00	-32767,00	-32767,00	-32767,00	-32767,00	-32767,00	88,21	0,00	0,00	0,00	0,00	0,00	0,00	0,00	0,00	-32767,00	-32767,00	-32767,00
17:56:45	70,00	-32767,00	68,99	34,80	47,87	71,00	-32766,00	-32766,00	-32766,00	-32767,00	-32766,00	-32766,00	-32766,00	-32767,00	-32764,00	4,90	0,00	12,00	754,00	17,00	24,00	0,00	12,00	23,00	2,80	-32767,00	404,00	449,00	-32767,00	5,33	-32767,00	-32767,00	-32767,00	-32767,00	-32767,00	-32767,00	-32767,00	88,21	0,00	0,00	0,00	0,00	0,00	0,00	0,00	0,00	-32767,00	-32767,00	-32767,00
17:57:45	70,00	-32767,00	67,18	34,72	47,63	71,00	-32766,00	-32766,00	-32766,00	-32767,00	-32766,00	-32766,00	-32766,00	-32767,00	-32764,00	4,80	0,00	12,00	754,00	17,00	24,00	0,00	12,00	24,00	2,80	-32767,00	410,00	445,00	-32767,00	5,32	-32767,00	-32767,00	-32767,00	-32767,00	-32767,00	-32767,00	-32767,00	88,21	0,00	0,00	0,00	0,00	0,00	0,00	0,00	0,00	-32767,00	-32767,00	-32767,00
17:58:45	70,00	-32767,00	67,52	35,86	48,52	71,00	-32766,00	-32766,00	-32766,00	-32767,00	-32766,00	-32766,00	-32766,00	-32767,00	-32764,00	4,80	0,00	12,00	754,00	17,00	24,00	0,00	12,00	23,00	2,80	-32767,00	403,00	445,00	-32767,00	5,31	-32767,00	-32767,00	-32767,00	-32767,00	-32767,00	-32767,00	-32767,00	88,21	0,00	0,00	0,00	0,00	0,00	0,00	0,00	0,00	-32767,00	-32767,00	-32767,00
17:59:45	69,00	-32767,00	69,49	34,75	47,98	70,00	-32766,00	-32766,00	-32766,00	-32767,00	-32766,00	-32766,00	-32766,00	-32767,00	-32764,00	4,80	0,00	12,00	754,00	17,00	24,00	0,00	12,00	23,00	2,70	-32767,00	396,00	441,00	-32767,00	5,34	-32767,00	-32767,00	-32767,00	-32767,00	-32767,00	-32767,00	-32767,00	88,21	0,00	0,00	0,00	0,00	0,00	0,00	0,00	0,00	-32767,00	-32767,00	-32767,00
18:00:45	69,00	-32767,00	67,38	33,59	46,47	70,00	-32766,00	-32766,00	-32766,00	-32767,00	-32766,00	-32766,00	-32766,00	-32767,00	-32764,00	4,70	0,00	12,00	754,00	17,00	24,00	0,00	12,00	23,00	2,60	-32767,00	396,00	439,00	-32767,00	5,29	-32767,00	-32767,00	-32767,00	-32767,00	-32767,00	-32767,00	-32767,00	88,21	0,00	0,00	0,00	0,00	0,00	0,00	0,00	0,00	-32767,00	-32767,00	-32767,00
18:01:45	69,00	-32767,00	64,61	32,62	44,98	69,00	-32766,00	-32766,00	-32766,00	-32767,00	-32766,00	-32766,00	-32766,00	-32767,00	-32764,00	4,80	0,00	12,00	754,00	17,00	24,00	0,00	12,00	23,00	2,60	-32767,00	402,00	441,00	-32767,00	5,29	-32767,00	-32767,00	-32767,00	-32767,00	-32767,00	-32767,00	-32767,00	88,21	0,00	0,00	0,00	0,00	0,00	0,00	0,00	0,00	-32767,00	-32767,00	-32767,00
18:02:45	69,00	-32767,00	64,57	33,03	45,33	70,00	-32766,00	-32766,00	-32766,00	-32767,00	-32766,00	-32766,00	-32766,00	-32767,00	-32764,00	4,80	0,00	12,00	754,00	17,00	24,00	0,00	12,00	23,00	2,90	-32767,00	399,00	442,00	-32767,00	5,30	-32767,00	-32767,00	-32767,00	-32767,00	-32767,00	-32767,00	-32767,00	88,21	0,00	0,00	0,00	0,00	0,00	0,00	0,00	0,00	-32767,00	-32767,00	-32767,00
18:03:45	69,00	-32767,00	65,17	32,63	44,87	69,00	-32766,00	-32766,00	-32766,00	-32767,00	-32766,00	-32766,00	-32766,00	-32767,00	-32764,00	4,70	0,00	12,00	754,00	17,00	24,00	0,00	12,00	23,00	2,80	-32767,00	396,00	443,00	-32767,00	5,29	-32767,00	-32767,00	-32767,00	-32767,00	-32767,00	-32767,00	-32767,00	88,21	0,00	0,00	0,00	0,00	0,00	0,00	0,00	0,00	-32767,00	-32767,00	-32767,00
18:04:45	69,00	-32767,00	65,52	33,01	45,37	70,00	-32766,00	-32766,00	-32766,00	-32767,00	-32766,00	-32766,00	-32766,00	-32767,00	-32764,00	4,80	0,00	12,00	754,00	17,00	24,00	0,00	12,00	23,00	2,60	-32767,00	395,00	439,00	-32767,00	5,30	-32767,00	-32767,00	-32767,00	-32767,00	-32767,00	-32767,00	-32767,00	88,21	0,00	0,00	0,00	0,00	0,00	0,00	0,00	0,00	-32767,00	-32767,00	-32767,00
18:05:45	69,00	-32767,00	64,77	32,82	45,50	69,00	-32766,00	-32766,00	-32766,00	-32767,00	-32766,00	-32766,00	-32766,00	-32767,00	-32764,00	4,80	0,00	12,00	754,00	17,00	24,00	0,00	12,00	23,00	2,40	-32767,00	395,00	439,00	-32767,00	5,30	-32767,00	-32767,00	-32767,00	-32767,00	-32767,00	-32767,00	-32767,00	88,21	0,00	0,00	0,00	0,00	0,00	0,00	0,00	0,00	-32767,00	-32767,00	-32767,00
18:06:45	69,00	-32767,00	65,51	33,19	46,07	69,00	-32766,00	-32766,00	-32766,00	-32767,00	-32766,00	-32766,00	-32766,00	-32767,00	-32764,00	4,70	0,00	12,00	754,00	17,00	24,00	0,00	12,00	23,00	2,60	-32767,00	397,00	440,00	-32767,00	5,28	-32767,00	-32767,00	-32767,00	-32767,00	-32767,00	-32767,00	-32767,00	88,21	0,00	0,00	0,00	0,00	0,00	0,00	0,00	0,00	-32767,00	-32767,00	-32767,00
18:07:45	69,00	-32767,00	66,87	33,20	45,74	69,00	-32766,00	-32766,00	-32766,00	-32767,00	-32766,00	-32766,00	-32766,00	-32767,00	-32764,00	4,70	0,00	12,00	754,00	17,00	24,00	0,00	12,00	23,00	2,80	-32767,00	399,00	440,00	-32767,00	5,29	-32767,00	-32767,00	-32767,00	-32767,00	-32767,00	-32767,00	-32767,00	88,21	0,00	0,00	0,00	0,00	0,00	0,00	0,00	0,00	-32767,00	-32767,00	-32767,00
18:08:45	69,00	-32767,00	66,72	33,91	46,86	69,00	-32766,00	-32766,00	-32766,00	-32767,00	-32766,00	-32766,00	-32766,00	-32767,00	-32764,00	4,70	0,00	12,00	754,00	17,00	24,00	0,00	12,00	23,00	2,90	-32767,00	398,00	440,00	-32767,00	5,29	-32767,00	-32767,00	-32767,00	-32767,00	-32767,00	-32767,00	-32767,00	88,21	0,00	0,00	0,00	0,00	0,00	0,00	0,00	0,00	-32767,00	-32767,00	-32767,00
18:09:45	69,00	-32767,00	67,32	34,53	47,66	69,00	-32766,00	-32766,00	-32766,00	-32767,00	-32766,00	-32766,00	-32766,00	-32767,00	-32764,00	4,70	0,00	12,00	754,00	17,00	24,00	0,00	12,00	23,00	2,70	-32767,00	402,00	440,00	-32767,00	5,30	-32767,00	-32767,00	-32767,00	-32767,00	-32767,00	-32767,00	-32767,00	88,21	0,00	0,00	0,00	0,00	0,00	0,00	0,00	0,00	-32767,00	-32767,00	-32767,00
18:10:45	69,00	-32767,00	67,84	34,36	47,48	69,00	-32766,00	-32766,00	-32766,00	-32767,00	-32766,00	-32766,00	-32766,00	-32767,00	-32764,00	4,80	0,00	12,00	754,00	17,00	24,00	0,00	12,00	23,00	2,30	-32767,00	402,00	442,00	-32767,00	5,28	-32767,00	-32767,00	-32767,00	-32767,00	-32767,00	-32767,00	-32767,00	88,21	0,00	0,00	0,00	0,00	0,00	0,00	0,00	0,00	-32767,00	-32767,00	-32767,00
18:11:45	69,00	-32767,00	66,59	34,33	47,13	69,00	-32766,00	-32766,00	-32766,00	-32767,00	-32766,00	-32766,00	-32766,00	-32767,00	-32764,00	4,70	0,00	12,00	754,00	17,00	24,00	0,00	12,00	23,00	2,10	-32767,00	403,00	436,00	-32767,00	5,30	-32767,00	-32767,00	-32767,00	-32767,00	-32767,00	-32767,00	-32767,00	88,21	0,00	0,00	0,00	0,00	0,00	0,00	0,00	0,00	-32767,00	-32767,00	-32767,00
18:12:45	69,00	-32767,00	67,22	34,53	47,66	68,00	-32766,00	-32766,00	-32766,00	-32766,00	-32766,00	-32766,00	-32766,00	-32767,00	-32764,00	4,70	0,00	12,00	754,00	17,00	24,00	0,00	12,00	23,00	2,70	-32767,00	397,00	440,00	-32767,00	5,28	-32767,00	-32767,00	-32767,00	-32767,00	-32767,00	-32767,00	-32767,00	88,21	0,00	0,00	0,00	0,00	0,00	0,00	0,00	0,00	-32767,00	-32767,00	-32767,00
18:13:45	69,00	-32767,00	64,97	33,76	46,74	69,00	-32766,00	-32766,00	-32766,00	-32767,00	-32766,00	-32766,00	-32766,00	-32767,00	-32764,00	4,70	0,00	12,00	754,00	17,00	24,00	0,00	12,00	23,00	2,90	-32767,00	400,00	442,00	-32767,00	5,29	-32767,00	-32767,00	-32767,00	-32767,00	-32767,00	-32767,00	-32767,00	88,21	0,00	0,00	0,00	0,00	0,00	0,00	0,00	0,00	-32767,00	-32767,00	-32767,00
18:14:45	69,00	-32767,00	66,28	33,44	46,22	69,00	-32766,00	-32766,00	-32766,00	-32767,00	-32766,00	-32766,00	-32766,00	-32767,00	-32764,00	4,80	0,00	12,00	754,00	17,00	24,00	0,00	12,00	23,00	2,40	-32767,00	404,00	440,00	-32767,00	5,29	-32767,00	-32767,00	-32767,00	-32767,00	-32767,00	-32767,00	-32767,00	88,21	0,00	0,00	0,00	0,00	0,00	0,00	0,00	0,00	-32767,00	-32767,00	-32767,00
18:15:45	69,00	-32767,00	66,79	33,66	46,78	69,00	-32766,00	-32766,00	-32766,00	-32767,00	-32766,00	-32766,00	-32766,00	-32767,00	-32764,00	4,80	0,00	12,00	754,00	17,00	24,00	0,00	12,00	23,00	2,30	-32767,00	398,00	437,00	-32767,00	5,28	-32767,00	-32767,00	-32767,00	-32767,00	-32767,00	-32767,00	-32767,00	88,21	0,00	0,00	0,00	0,00	0,00	0,00	0,00	0,00	-32767,00	-32767,00	-32767,00
18:16:45	69,00	-32767,00	65,36	33,22	46,04	69,00	-32766,00	-32766,00	-32766,00	-32767,00	-32766,00	-32766,00	-32766,00	-32767,00	-32764,00	4,70	0,00	12,00	754,00	17,00	24,00	0,00	12,00	23,00	2,90	-32767,00	401,00	441,00	-32767,00	5,28	-32767,00	-32767,00	-32767,00	-32767,00	-32767,00	-32767,00	-32767,00	88,21	0,00	0,00	0,00	0,00	0,00	0,00	0,00	0,00	-32767,00	-32767,00	-32767,00
18:17:45	69,00	-32767,00	64,67	33,33	46,13	68,00	-32766,00	-32766,00	-32766,00	-32767,00	-32766,00	-32766,00	-32766,00	-32767,00	-32764,00	4,70	0,00	12,00	754,00	17,00	24,00	0,00	12,00	23,00	2,60	-32767,00	403,00	440,00	-32767,00	5,29	-32767,00	-32767,00	-32767,00	-32767,00	-32767,00	-32767,00	-32767,00	88,21	0,00	0,00	0,00	0,00	0,00	0,00	0,00	0,00	-32767,00	-32767,00	-32767,00
18:18:45	68,00	-32767,00	105,91	7,01	43,51	122,00	-32766,00	-32766,00	-32766,00	-32767,00	-32766,00	-32766,00	-32766,00	-32767,00	-32764,00	4,70	0,00	12,00	754,00	17,00	24,00	0,00	12,00	23,00	2,90	-32767,00	400,00	442,00	-32767,00	5,29	-32767,00	-32767,00	-32767,00	-32767,00	-32767,00	-32767,00	-32767,00	88,21	0,00	0,00	0,00	0,00	0,00	0,00	0,00	0,00	-32767,00	-32767,00	-32767,00
18:19:45	68,00	-32767,00	65,90	33,49	46,52	69,00	-32766,00	-32766,00	-32766,00	-32767,00	-32766,00	-32766,00	-32766,00	-32767,00	-32764,00	4,70	0,00	12,00	754,00	17,00	24,00	0,00	12,00	23,00	2,20	-32767,00	400,00	441,00	-32767,00	5,28	-32767,00	-32767,00	-32767,00	-32767,00	-32767,00	-32767,00	-32767,00	88,21	0,00	0,00	0,00	0,00	0,00	0,00	0,00	0,00	-32767,00	-32767,00	-32767,00
18:20:45	68,00	-32767,00	65,88	33,39	46,04	69,00	-32766,00	-32766,00	-32766,00	-32767,00	-32766,00	-32766,00	-32766,00	-32767,00	-32764,00	4,70	0,00	12,00	754,00	17,00	24,00	0,00	12,00	23,00	2,70	-32767,00	400,00	440,00	-32767,00	5,27	-32767,00	-32767,00	-32767,00	-32767,00	-32767,00	-32767,00	-32767,00	88,21	0,00	0,00	0,00	0,00	0,00	0,00	0,00	0,00	-32767,00	-32767,00	-32767,00
18:21:45	68,00	-32767,00	65,54	33,26	46,08	69,00	-32766,00	-32766,00	-32766,00	-32767,00	-32766,00	-32766,00	-32766,00	-32767,00	-32764,00	4,80	0,00	12,00	754,00	17,00	24,00	0,00	12,00	22,00	2,30	-32767,00	397,00	439,00	-32767,00	5,32	-32767,00	-32767,00	-32767,00	-32767,00	-32767,00	-32767,00	-32767,00	88,21	0,00	0,00	0,00	0,00	0,00	0,00	0,00	0,00	-32767,00	-32767,00	-32767,00
18:22:45	68,00	-32767,00	66,33	32,86	45,86	68,00	-32766,00	-32766,00	-32766,00	-32767,00	-32766,00	-32766,00	-32766,00	-32767,00	-32764,00	4,60	0,00	12,00	754,00	17,00	24,00	0,00	12,00	23,00	2,90	-32767,00	401,00	441,00	-32767,00	5,29	-32767,00	-32767,00	-32767,00	-32767,00	-32767,00	-32767,00	-32767,00	88,21	0,00	0,00	0,00	0,00	0,00	0,00	0,00	0,00	-32767,00	-32767,00	-32767,00
18:23:45	68,00	-32767,00	64,85	32,72	45,22	68,00	-32766,00	-32766,00	-32766,00	-32767,00	-32766,00	-32766,00	-32766,00	-32767,00	-32764,00	4,70	0,00	12,00	754,00	17,00	24,00	0,00	12,00	23,00	2,90	-32767,00	400,00	441,00	-32767,00	5,29	-32767,00	-32767,00	-32767,00	-32767,00	-32767,00	-32767,00	-32767,00	88,21	0,00	0,00	0,00	0,00	0,00	0,00	0,00	0,00	-32767,00	-32767,00	-32767,00
18:24:45	68,00	-32767,00	65,43	32,69	45,32	69,00	-32766,00	-32766,00	-32766,00	-32767,00	-32766,00	-32766,00	-32766,00	-32767,00	-32764,00	4,70	0,00	12,00	754,00	17,00	-32767,00	0,00	12,00	23,00	2,80	-32767,00	396,00	440,00	-32767,00	5,29	-32767,00	-32767,00	-32767,00	-32767,00	-32767,00	-32767,00	-32767,00	88,21	0,00	0,00	0,00	0,00	0,00	0,00	0,00	0,00	-32767,00	-32767,00	-32767,00
18:25:45	68,00	-32767,00	65,45	32,74	45,60	69,00	-32766,00	-32766,00	-32766,00	-32767,00	-32766,00	-32766,00	-32766,00	-32767,00	-32764,00	4,70	0,00	12,00	754,00	17,00	-32767,00	0,00	12,00	23,00	2,20	-32767,00	401,00	441,00	-32767,00	5,29	-32767,00	-32767,00	-32767,00	-32767,00	-32767,00	-32767,00	-32767,00	88,21	0,00	0,00	0,00	0,00	0,00	0,00	0,00	0,00	-32767,00	-32767,00	-32767,00
18:26:45	68,00	-32767,00	65,83	32,92	45,33	68,00	-32766,00	-32766,00	-32766,00	-32767,00	-32766,00	-32766,00	-32766,00	-32767,00	-32764,00	4,70	0,00	12,00	754,00	17,00	-32767,00	0,00	12,00	23,00	2,90	-32767,00	403,00	440,00	-32767,00	5,28	-32767,00	-32767,00	-32767,00	-32767,00	-32767,00	-32767,00	-32767,00	88,21	0,00	0,00	0,00	0,00	0,00	0,00	0,00	0,00	-32767,00	-32767,00	-32767,00
18:27:45	68,00	-32767,00	65,91	33,00	46,12	68,00	-32766,00	-32766,00	-32766,00	-32767,00	-32766,00	-32766,00	-32766,00	-32767,00	-32764,00	4,60	0,00	12,00	754,00	17,00	24,00	0,00	12,00	23,00	2,80	-32767,00	398,00	440,00	-32767,00	5,28	-32767,00	-32767,00	-32767,00	-32767,00	-32767,00	-32767,00	-32767,00	88,21	0,00	0,00	0,00	0,00	0,00	0,00	0,00	0,00	-32767,00	-32767,00	-32767,00
18:28:45	68,00	-32767,00	65,62	32,83	45,85	67,00	-32766,00	-32766,00	-32766,00	-32767,00	-32766,00	-32766,00	-32766,00	-32767,00	-32764,00	4,70	0,00	12,00	754,00	17,00	24,00	0,00	12,00	23,00	2,50	-32767,00	397,00	440,00	-32767,00	5,28	-32767,00	-32767,00	-32767,00	-32767,00	-32767,00	-32767,00	-32767,00	88,21	0,00	0,00	0,00	0,00	0,00	0,00	0,00	0,00	-32767,00	-32767,00	-32767,00
18:29:45	68,00	-32767,00	66,43	33,16	46,08	68,00	-32766,00	-32766,00	-32766,00	-32766,00	-32766,00	-32766,00	-32766,00	-32767,00	-32764,00	4,70	0,00	12,00	754,00	17,00	24,00	0,00	12,00	23,00	2,20	-32767,00	401,00	437,00	-32767,00	5,28	-32767,00	-32767,00	-32767,00	-32767,00	-32767,00	-32767,00	-32767,00	88,21	0,00	0,00	0,00	0,00	0,00	0,00	0,00	0,00	-32767,00	-32767,00	-32767,00
18:30:45	68,00	-32767,00	66,82	33,06	46,19	68,00	-32766,00	-32766,00	-32766,00	-32767,00	-32766,00	-32766,00	-32766,00	-32767,00	-32764,00	4,70	0,00	12,00	754,00	17,00	24,00	0,00	12,00	23,00	2,40	-32767,00	402,00	441,00	-32767,00	5,28	-32767,00	-32767,00	-32767,00	-32767,00	-32767,00	-32767,00	-32767,00	88,21	0,00	0,00	0,00	0,00	0,00	0,00	0,00	0,00	-32767,00	-32767,00	-32767,00
18:31:45	68,00	-32767,00	66,62	33,36	46,16	68,00	-32766,00	-32766,00	-32766,00	-32767,00	-32766,00	-32766,00	-32766,00	-32767,00	-32764,00	4,60	0,00	12,00	754,00	17,00	24,00	0,00	12,00	23,00	2,80	-32767,00	400,00	439,00	-32767,00	5,28	-32767,00	-32767,00	-32767,00	-32767,00	-32767,00	-32767,00	-32767,00	88,21	0,00	0,00	0,00	0,00	0,00	0,00	0,00	0,00	-32767,00	-32767,00	-32767,00
18:32:45	68,00	-32767,00	66,33	33,22	46,21	68,00	-32766,00	-32766,00	-32766,00	-32767,00	-32766,00	-32766,00	-32766,00	-32767,00	-32764,00	4,60	0,00	12,00	754,00	17,00	24,00	0,00	12,00	23,00	2,90	-32767,00	399,00	440,00	-32767,00	5,28	-32767,00	-32767,00	-32767,00	-32767,00	-32767,00	-32767,00	-32767,00	88,21	0,00	0,00	0,00	0,00	0,00	0,00	0,00	0,00	-32767,00	-32767,00	-32767,00
18:33:45	68,00	-32767,00	66,48	33,16	46,18	68,00	-32766,00	-32766,00	-32766,00	-32767,00	-32766,00	-32766,00	-32766,00	-32767,00	-32764,00	4,60	0,00	12,00	754,00	17,00	24,00	0,00	12,00	23,00	2,70	-32767,00	397,00	439,00	-32767,00	5,29	-32767,00	-32767,00	-32767,00	-32767,00	-32767,00	-32767,00	-32767,00	88,21	0,00	0,00	0,00	0,00	0,00	0,00	0,00	0,00	-32767,00	-32767,00	-32767,00
18:34:45	68,00	-32767,00	65,75	33,30	46,35	69,00	-32766,00	-32766,00	-32766,00	-32767,00	-32766,00	-32766,00	-32766,00	-32767,00	-32764,00	4,70	0,00	12,00	754,00	17,00	24,00	0,00	12,00	23,00	2,20	-32767,00	402,00	440,00	-32767,00	5,29	-32767,00	-32767,00	-32767,00	-32767,00	-32767,00	-32767,00	-32767,00	88,21	0,00	0,00	0,00	0,00	0,00	0,00	0,00	0,00	-32767,00	-32767,00	-32767,00
18:35:45	68,00	-32767,00	66,34	33,44	46,41	68,00	-32766,00	-32766,00	-32766,00	-32767,00	-32766,00	-32766,00	-32766,00	-32767,00	-32764,00	4,60	0,00	12,00	754,00	17,00	24,00	0,00	12,00	23,00	2,80	-32767,00	400,00	439,00	-32767,00	5,28	-32767,00	-32767,00	-32767,00	-32767,00	-32767,00	-32767,00	-32767,00	88,21	0,00	0,00	0,00	0,00	0,00	0,00	0,00	0,00	-32767,00	-32767,00	-32767,00
18:36:45	68,00	-32767,00	66,50	33,28	46,59	68,00	-32766,00	-32766,00	-32766,00	-32767,00	-32766,00	-32766,00	-32766,00	-32767,00	-32764,00	4,60	0,00	12,00	754,00	18,00	24,00	0,00	12,00	23,00	2,80	-32767,00	398,00	439,00	-32767,00	5,27	-32767,00	-32767,00	-32767,00	-32767,00	-32767,00	-32767,00	-32767,00	88,21	0,00	0,00	0,00	0,00	0,00	0,00	0,00	0,00	-32767,00	-32767,00	-32767,00
18:37:45	68,00	-32767,00	66,70	33,40	46,45	69,00	-32766,00	-32766,00	-32766,00	-32767,00	-32766,00	-32766,00	-32766,00	-32767,00	-32764,00	4,70	0,00	12,00	754,00	17,00	24,00	0,00	12,00	23,00	2,70	-32767,00	397,00	441,00	-32767,00	5,27	-32767,00	-32767,00	-32767,00	-32767,00	-32767,00	-32767,00	-32767,00	88,21	0,00	0,00	0,00	0,00	0,00	0,00	0,00	0,00	-32767,00	-32767,00	-32767,00
18:38:45	68,00	-32767,00	67,40	33,47	46,72	69,00	-32766,00	-32766,00	-32766,00	-32767,00	-32766,00	-32766,00	-32766,00	-32767,00	-32764,00	4,70	0,00	12,00	754,00	17,00	24,00	0,00	12,00	23,00	2,20	-32767,00	403,00	441,00	-32767,00	5,28	-32767,00	-32767,00	-32767,00	-32767,00	-32767,00	-32767,00	-32767,00	88,21	0,00	0,00	0,00	0,00	0,00	0,00	0,00	0,00	-32767,00	-32767,00	-32767,00
18:39:45	68,00	-32767,00	66,52	33,36	46,41	68,00	-32766,00	-32766,00	-32766,00	-32767,00	-32766,00	-32766,00	-32766,00	-32767,00	-32764,00	4,70	0,00	12,00	754,00	17,00	24,00	0,00	12,00	23,00	2,50	-32767,00	402,00	439,00	-32767,00	5,28	-32767,00	-32767,00	-32767,00	-32767,00	-32767,00	-32767,00	-32767,00	88,21	0,00	0,00	0,00	0,00	0,00	0,00	0,00	0,00	-32767,00	-32767,00	-32767,00
18:40:45	68,00	-32767,00	66,77	33,45	46,65	68,00	-32766,00	-32766,00	-32766,00	-32767,00	-32766,00	-32766,00	-32766,00	-32767,00	-32764,00	4,60	0,00	12,00	754,00	17,00	24,00	0,00	12,00	23,00	2,90	-32767,00	402,00	440,00	-32767,00	5,26	-32767,00	-32767,00	-32767,00	-32767,00	-32767,00	-32767,00	-32767,00	88,21	0,00	0,00	0,00	0,00	0,00	0,00	0,00	0,00	-32767,00	-32767,00	-32767,00
18:41:45	68,00	-32767,00	66,68	33,38	46,67	68,00	-32766,00	-32766,00	-32766,00	-32767,00	-32766,00	-32766,00	-32766,00	-32767,00	-32764,00	4,70	0,00	12,00	754,00	17,00	24,00	0,00	12,00	23,00	2,70	-32767,00	395,00	436,00	-32767,00	5,26	-32767,00	-32767,00	-32767,00	-32767,00	-32767,00	-32767,00	-32767,00	88,21	0,00	0,00	0,00	0,00	0,00	0,00	0,00	0,00	-32767,00	-32767,00	-32767,00
18:42:45	68,00	-32767,00	66,75	33,34	46,64	68,00	-32766,00	-32766,00	-32766,00	-32767,00	-32766,00	-32766,00	-32766,00	-32767,00	-32764,00	4,70	0,00	12,00	754,00	17,00	24,00	0,00	12,00	23,00	2,10	-32767,00	400,00	439,00	-32767,00	5,27	-32767,00	-32767,00	-32767,00	-32767,00	-32767,00	-32767,00	-32767,00	88,21	0,00	0,00	0,00	0,00	0,00	0,00	0,00	0,00	-32767,00	-32767,00	-32767,00
18:43:45	68,00	-32767,00	66,42	33,16	46,25	68,00	-32766,00	-32766,00	-32766,00	-32767,00	-32766,00	-32766,00	-32766,00	-32767,00	-32764,00	4,70	0,00	12,00	754,00	17,00	24,00	0,00	12,00	23,00	2,50	-32767,00	402,00	439,00	-32767,00	5,31	-32767,00	-32767,00	-32767,00	-32767,00	-32767,00	-32767,00	-32767,00	88,21	0,00	0,00	0,00	0,00	0,00	0,00	0,00	0,00	-32767,00	-32767,00	-32767,00
18:44:45	68,00	-32767,00	65,26	33,17	45,85	69,00	-32766,00	-32766,00	-32766,00	-32767,00	-32766,00	-32766,00	-32766,00	-32767,00	-32764,00	4,60	0,00	12,00	754,00	17,00	24,00	0,00	12,00	23,00	2,80	-32767,00	400,00	441,00	-32767,00	5,27	-32767,00	-32767,00	-32767,00	-32767,00	-32767,00	-32767,00	-32767,00	88,21	0,00	0,00	0,00	0,00	0,00	0,00	0,00	0,00	-32767,00	-32767,00	-32767,00
18:45:45	68,00	-32767,00	67,30	33,24	46,42	68,00	-32766,00	-32766,00	-32766,00	-32767,00	-32766,00	-32766,00	-32766,00	-32767,00	-32764,00	4,70	0,00	12,00	754,00	17,00	24,00	0,00	12,00	23,00	2,20	-32767,00	401,00	440,00	-32767,00	5,28	-32767,00	-32767,00	-32767,00	-32767,00	-32767,00	-32767,00	-32767,00	88,21	0,00	0,00	0,00	0,00	0,00	0,00	0,00	0,00	-32767,00	-32767,00	-32767,00
18:46:45	68,00	-32767,00	-32766,00	-32766,00	-32766,00	0,00	-32766,00	-32766,00	-32766,00	-32766,00	-32766,00	-32766,00	-32766,00	-32767,00	-32764,00	4,60	0,00	12,00	754,00	18,00	24,00	0,00	12,00	23,00	2,70	-32767,00	401,00	439,00	-32767,00	5,27	-32767,00	-32767,00	-32767,00	-32767,00	-32767,00	-32767,00	-32767,00	88,21	0,00	0,00	0,00	0,00	0,00	0,00	0,00	0,00	-32767,00	-32767,00	-32767,00
18:47:45	68,00	-32767,00	66,68	33,34	46,25	69,00	-32766,00	-32766,00	-32766,00	-32767,00	-32766,00	-32766,00	-32766,00	-32767,00	-32764,00	4,60	0,00	12,00	754,00	18,00	24,00	0,00	12,00	23,00	2,80	-32767,00	399,00	440,00	-32767,00	5,28	-32767,00	-32767,00	-32767,00	-32767,00	-32767,00	-32767,00	-32767,00	88,21	0,00	0,00	0,00	0,00	0,00	0,00	0,00	0,00	-32767,00	-32767,00	-32767,00
18:48:45	68,00	-32767,00	65,64	33,05	46,01	68,00	-32766,00	-32766,00	-32766,00	-32767,00	-32766,00	-32766,00	-32766,00	-32767,00	-32764,00	4,70	0,00	12,00	754,00	17,00	24,00	0,00	12,00	23,00	2,20	-32767,00	402,00	439,00	-32767,00	5,27	-32767,00	-32767,00	-32767,00	-32767,00	-32767,00	-32767,00	-32767,00	88,21	0,00	0,00	0,00	0,00	0,00	0,00	0,00	0,00	-32767,00	-32767,00	-32767,00
18:49:45	68,00	-32767,00	66,15	32,63	45,63	68,00	-32766,00	-32766,00	-32766,00	-32767,00	-32766,00	-32766,00	-32766,00	-32767,00	-32764,00	4,60	0,00	12,00	754,00	18,00	24,00	0,00	12,00	23,00	2,80	-32767,00	401,00	438,00	-32767,00	5,27	-32767,00	-32767,00	-32767,00	-32767,00	-32767,00	-32767,00	-32767,00	88,21	0,00	0,00	0,00	0,00	0,00	0,00	0,00	0,00	-32767,00	-32767,00	-32767,00
18:50:45	68,00	-32767,00	65,71	32,87	45,59	68,00	-32766,00	-32766,00	-32766,00	-32767,00	-32766,00	-32766,00	-32766,00	-32767,00	-32764,00	4,60	0,00	12,00	754,00	18,00	24,00	0,00	12,00	23,00	2,80	-32767,00	397,00	439,00	-32767,00	5,28	-32767,00	-32767,00	-32767,00	-32767,00	-32767,00	-32767,00	-32767,00	88,21	0,00	0,00	0,00	0,00	0,00	0,00	0,00	0,00	-32767,00	-32767,00	-32767,00
18:51:45	68,00	-32767,00	66,43	32,80	46,01	68,00	-32766,00	-32766,00	-32766,00	-32767,00	-32766,00	-32766,00	-32766,00	-32767,00	-32764,00	4,60	0,00	12,00	754,00	17,00	24,00	0,00	12,00	23,00	2,30	-32767,00	398,00	441,00	-32767,00	5,28	-32767,00	-32767,00	-32767,00	-32767,00	-32767,00	-32767,00	-32767,00	88,21	0,00	0,00	0,00	0,00	0,00	0,00	0,00	0,00	-32767,00	-32767,00	-32767,00
18:52:45	68,00	-32767,00	66,41	32,59	45,51	68,00	-32766,00	-32766,00	-32766,00	-32767,00	-32766,00	-32766,00	-32766,00	-32767,00	-32764,00	4,70	0,00	12,00	754,00	18,00	24,00	0,00	12,00	23,00	2,50	-32767,00	402,00	440,00	-32767,00	5,28	-32767,00	-32767,00	-32767,00	-32767,00	-32767,00	-32767,00	-32767,00	88,21	0,00	0,00	0,00	0,00	0,00	0,00	0,00	0,00	-32767,00	-32767,00	-32767,00
18:53:45	68,00	-32767,00	66,65	32,84	45,77	69,00	-32766,00	-32766,00	-32766,00	-32767,00	-32766,00	-32766,00	-32766,00	-32767,00	-32764,00	4,60	0,00	12,00	754,00	18,00	24,00	0,00	12,00	23,00	2,90	-32767,00	400,00	441,00	-32767,00	5,29	-32767,00	-32767,00	-32767,00	-32767,00	-32767,00	-32767,00	-32767,00	88,21	0,00	0,00	0,00	0,00	0,00	0,00	0,00	0,00	-32767,00	-32767,00	-32767,00
18:54:45	68,00	-32767,00	66,11	32,64	45,66	69,00	-32766,00	-32766,00	-32766,00	-32767,00	-32766,00	-32766,00	-32766,00	-32767,00	-32764,00	4,60	0,00	12,00	754,00	18,00	24,00	0,00	12,00	23,00	2,20	-32767,00	399,00	442,00	-32767,00	5,29	-32767,00	-32767,00	-32767,00	-32767,00	-32767,00	-32767,00	-32767,00	88,21	0,00	0,00	0,00	0,00	0,00	0,00	0,00	0,00	-32767,00	-32767,00	-32767,00
18:55:45	68,00	-32767,00	68,71	32,92	45,94	68,00	-32766,00	-32766,00	-32766,00	-32767,00	-32766,00	-32766,00	-32766,00	-32767,00	-32764,00	4,60	0,00	12,00	754,00	18,00	24,00	0,00	12,00	23,00	2,70	-32767,00	401,00	441,00	-32767,00	5,29	-32767,00	-32767,00	-32767,00	-32767,00	-32767,00	-32767,00	-32767,00	88,21	0,00	0,00	0,00	0,00	0,00	0,00	0,00	0,00	-32767,00	-32767,00	-32767,00
18:56:45	68,00	-32767,00	67,23	33,17	46,63	69,00	-32766,00	-32766,00	-32766,00	-32767,00	-32766,00	-32766,00	-32766,00	-32767,00	-32764,00	4,60	0,00	12,00	754,00	18,00	24,00	0,00	12,00	23,00	2,40	-32767,00	397,00	441,00	-32767,00	5,29	-32767,00	-32767,00	-32767,00	-32767,00	-32767,00	-32767,00	-32767,00	88,21	0,00	0,00	0,00	0,00	0,00	0,00	0,00	0,00	-32767,00	-32767,00	-32767,00
18:57:45	68,00	-32767,00	78,53	19,36	43,75	176,00	-32766,00	-32766,00	-32766,00	-32767,00	-32766,00	-32766,00	-32766,00	-32767,00	-32764,00	4,60	0,00	12,00	754,00	18,00	24,00	0,00	12,00	23,00	2,80	-32767,00	401,00	440,00	-32767,00	5,29	-32767,00	-32767,00	-32767,00	-32767,00	-32767,00	-32767,00	-32767,00	88,21	0,00	0,00	0,00	0,00	0,00	0,00	0,00	0,00	-32767,00	-32767,00	-32767,00
18:58:45	68,00	-32767,00	68,28	32,30	46,94	68,00	-32766,00	-32766,00	-32766,00	-32767,00	-32766,00	-32766,00	-32766,00	-32767,00	-32764,00	4,70	0,00	12,00	754,00	17,00	25,00	0,00	12,00	23,00	2,20	-32767,00	403,00	441,00	-32767,00	5,29	-32767,00	-32767,00	-32767,00	-32767,00	-32767,00	-32767,00	-32767,00	88,21	0,00	0,00	0,00	0,00	0,00	0,00	0,00	0,00	-32767,00	-32767,00	-32767,00
18:59:45	68,00	-32767,00	67,12	33,36	46,56	69,00	-32766,00	-32766,00	-32766,00	-32767,00	-32766,00	-32766,00	-32766,00	-32767,00	-32764,00	4,60	0,00	12,00	754,00	18,00	24,00	0,00	12,00	23,00	2,50	-32767,00	395,00	437,00	-32767,00	5,29	-32767,00	-32767,00	-32767,00	-32767,00	-32767,00	-32767,00	-32767,00	88,21	0,00	0,00	0,00	0,00	0,00	0,00	0,00	0,00	-32767,00	-32767,00	-32767,00
19:00:45	69,00	-32767,00	67,49	33,49	46,65	69,00	-32766,00	-32766,00	-32766,00	-32767,00	-32766,00	-32766,00	-32766,00	-32767,00	-32764,00	4,60	0,00	12,00	754,00	18,00	25,00	0,00	12,00	23,00	2,80	-32767,00	401,00	442,00	-32767,00	5,28	-32767,00	-32767,00	-32767,00	-32767,00	-32767,00	-32767,00	-32767,00	88,21	0,00	0,00	0,00	0,00	0,00	0,00	0,00	0,00	-32767,00	-32767,00	-32767,00
19:01:45	69,00	-32767,00	68,37	33,57	46,94	69,00	-32766,00	-32766,00	-32766,00	-32767,00	-32766,00	-32766,00	-32766,00	-32767,00	-32764,00	4,60	0,00	12,00	754,00	18,00	24,00	0,00	12,00	23,00	2,80	-32767,00	398,00	441,00	-32767,00	5,29	-32767,00	-32767,00	-32767,00	-32767,00	-32767,00	-32767,00	-32767,00	88,21	0,00	0,00	0,00	0,00	0,00	0,00	0,00	0,00	-32767,00	-32767,00	-32767,00
19:02:45	69,00	-32767,00	67,90	33,57	46,45	70,00	-32766,00	-32766,00	-32766,00	-32767,00	-32766,00	-32766,00	-32766,00	-32767,00	-32764,00	4,60	0,00	12,00	754,00	18,00	25,00	0,00	12,00	23,00	2,80	-32767,00	399,00	441,00	-32767,00	5,29	-32767,00	-32767,00	-32767,00	-32767,00	-32767,00	-32767,00	-32767,00	88,21	0,00	0,00	0,00	0,00	0,00	0,00	0,00	0,00	-32767,00	-32767,00	-32767,00
19:03:45	69,00	-32767,00	67,81	33,50	46,61	70,00	-32766,00	-32766,00	-32766,00	-32766,00	-32766,00	-32766,00	-32766,00	-32767,00	-32764,00	4,60	0,00	12,00	754,00	18,00	25,00	0,00	12,00	23,00	2,70	-32767,00	396,00	438,00	-32767,00	5,28	-32767,00	-32767,00	-32767,00	-32767,00	-32767,00	-32767,00	-32767,00	88,21	0,00	0,00	0,00	0,00	0,00	0,00	0,00	0,00	-32767,00	-32767,00	-32767,00
19:04:45	69,00	-32767,00	67,91	33,58	46,96	69,00	-32766,00	-32766,00	-32766,00	-32767,00	-32766,00	-32766,00	-32766,00	-32767,00	-32764,00	4,60	0,00	12,00	754,00	17,00	24,00	0,00	12,00	23,00	2,20	-32767,00	397,00	439,00	-32767,00	5,28	-32767,00	-32767,00	-32767,00	-32767,00	-32767,00	-32767,00	-32767,00	88,21	0,00	0,00	0,00	0,00	0,00	0,00	0,00	0,00	-32767,00	-32767,00	-32767,00
19:05:45	69,00	-32767,00	67,75	32,34	46,77	70,00	-32766,00	-32766,00	-32766,00	-32767,00	-32766,00	-32766,00	-32766,00	-32767,00	-32764,00	4,70	0,00	12,00	754,00	18,00	24,00	0,00	12,00	23,00	2,40	-32767,00	404,00	438,00	-32767,00	5,27	-32767,00	-32767,00	-32767,00	-32767,00	-32767,00	-32767,00	-32767,00	88,21	0,00	0,00	0,00	0,00	0,00	0,00	0,00	0,00	-32767,00	-32767,00	-32767,00
19:06:45	69,00	-32767,00	67,19	33,18	46,39	70,00	-32766,00	-32766,00	-32766,00	-32767,00	-32766,00	-32766,00	-32766,00	-32767,00	-32764,00	4,60	0,00	12,00	754,00	18,00	24,00	0,00	12,00	23,00	2,90	-32767,00	401,00	443,00	-32767,00	5,29	-32767,00	-32767,00	-32767,00	-32767,00	-32767,00	-32767,00	-32767,00	88,21	0,00	0,00	0,00	0,00	0,00	0,00	0,00	0,00	-32767,00	-32767,00	-32767,00
19:07:45	69,00	-32767,00	67,37	33,27	46,25	70,00	-32766,00	-32766,00	-32766,00	-32767,00	-32766,00	-32766,00	-32766,00	-32767,00	-32764,00	4,60	0,00	12,00	754,00	18,00	24,00	0,00	12,00	23,00	2,40	-32767,00	395,00	439,00	-32767,00	5,29	-32767,00	-32767,00	-32767,00	-32767,00	-32767,00	-32767,00	-32767,00	88,21	0,00	0,00	0,00	0,00	0,00	0,00	0,00	0,00	-32767,00	-32767,00	-32767,00
19:08:45	69,00	-32767,00	67,22	33,40	46,71	70,00	-32766,00	-32766,00	-32766,00	-32767,00	-32766,00	-32766,00	-32766,00	-32767,00	-32764,00	4,70	0,00	12,00	754,00	17,00	24,00	0,00	12,00	23,00	2,40	-32767,00	404,00	442,00	-32767,00	5,29	-32767,00	-32767,00	-32767,00	-32767,00	-32767,00	-32767,00	-32767,00	88,21	0,00	0,00	0,00	0,00	0,00	0,00	0,00	0,00	-32767,00	-32767,00	-32767,00
19:09:45	69,00	-32767,00	68,12	33,32	46,31	70,00	-32766,00	-32766,00	-32766,00	-32767,00	-32766,00	-32766,00	-32766,00	-32767,00	-32764,00	4,60	0,00	12,00	754,00	18,00	24,00	0,00	12,00	23,00	2,80	-32767,00	401,00	444,00	-32767,00	5,30	-32767,00	-32767,00	-32767,00	-32767,00	-32767,00	-32767,00	-32767,00	88,21	0,00	0,00	0,00	0,00	0,00	0,00	0,00	0,00	-32767,00	-32767,00	-32767,00
19:10:45	69,00	-32767,00	67,40	33,39	46,52	70,00	-32766,00	-32766,00	-32766,00	-32767,00	-32766,00	-32766,00	-32766,00	-32767,00	-32764,00	4,70	0,00	12,00	754,00	17,00	24,00	0,00	12,00	23,00	2,30	-32767,00	402,00	441,00	-32767,00	5,29	-32767,00	-32767,00	-32767,00	-32767,00	-32767,00	-32767,00	-32767,00	88,21	0,00	0,00	0,00	0,00	0,00	0,00	0,00	0,00	-32767,00	-32767,00	-32767,00
19:11:45	69,00	-32767,00	66,62	33,29	46,28	70,00	-32766,00	-32766,00	-32766,00	-32767,00	-32766,00	-32766,00	-32766,00	-32767,00	-32764,00	4,60	0,00	12,00	754,00	18,00	24,00	0,00	12,00	23,00	2,70	-32767,00	397,00	439,00	-32767,00	5,28	-32767,00	-32767,00	-32767,00	-32767,00	-32767,00	-32767,00	-32767,00	88,21	0,00	0,00	0,00	0,00	0,00	0,00	0,00	0,00	-32767,00	-32767,00	-32767,00
19:12:45	69,00	-32767,00	66,95	33,25	46,11	70,00	-32766,00	-32766,00	-32766,00	-32767,00	-32766,00	-32766,00	-32766,00	-32767,00	-32764,00	4,70	0,00	12,00	754,00	17,00	24,00	0,00	12,00	23,00	2,90	-32767,00	401,00	439,00	-32767,00	5,28	-32767,00	-32767,00	-32767,00	-32767,00	-32767,00	-32767,00	-32767,00	88,21	0,00	0,00	0,00	0,00	0,00	0,00	0,00	0,00	-32767,00	-32767,00	-32767,00
19:13:45	69,00	-32767,00	67,12	33,34	46,45	70,00	-32766,00	-32766,00	-32766,00	-32767,00	-32766,00	-32766,00	-32766,00	-32767,00	-32764,00	4,70	0,00	12,00	754,00	17,00	24,00	0,00	12,00	23,00	2,20	-32767,00	400,00	438,00	-32767,00	5,28	-32767,00	-32767,00	-32767,00	-32767,00	-32767,00	-32767,00	-32767,00	88,21	0,00	0,00	0,00	0,00	0,00	0,00	0,00	0,00	-32767,00	-32767,00	-32767,00
19:14:45	69,00	-32767,00	67,21	31,01	45,84	70,00	-32766,00	-32766,00	-32766,00	-32767,00	-32766,00	-32766,00	-32766,00	-32767,00	-32764,00	4,60	0,00	12,00	754,00	18,00	24,00	0,00	12,00	23,00	2,70	-32767,00	399,00	440,00	-32767,00	5,28	-32767,00	-32767,00	-32767,00	-32767,00	-32767,00	-32767,00	-32767,00	88,21	0,00	0,00	0,00	0,00	0,00	0,00	0,00	0,00	-32767,00	-32767,00	-32767,00
19:15:45	69,00	-32767,00	70,76	32,64	47,15	70,00	-32766,00	-32766,00	-32766,00	-32767,00	-32766,00	-32766,00	-32766,00	-32767,00	-32764,00	4,60	0,00	12,00	754,00	18,00	24,00	0,00	12,00	23,00	2,80	-32767,00	402,00	443,00	-32767,00	5,28	-32767,00	-32767,00	-32767,00	-32767,00	-32767,00	-32767,00	-32767,00	88,21	0,00	0,00	0,00	0,00	0,00	0,00	0,00	0,00	-32767,00	-32767,00	-32767,00
19:16:45	69,00	-32767,00	-32766,00	-32766,00	-32766,00	0,00	-32766,00	-32766,00	-32766,00	-32767,00	-32766,00	-32766,00	-32766,00	-32767,00	-32764,00	4,70	0,00	12,00	754,00	17,00	24,00	0,00	12,00	23,00	2,80	-32767,00	402,00	439,00	-32767,00	5,28	-32767,00	-32767,00	-32767,00	-32767,00	-32767,00	-32767,00	-32767,00	88,21	0,00	0,00	0,00	0,00	0,00	0,00	0,00	0,00	-32767,00	-32767,00	-32767,00
19:17:45	69,00	-32767,00	67,03	33,33	46,55	70,00	-32766,00	-32766,00	-32766,00	-32767,00	-32766,00	-32766,00	-32766,00	-32767,00	-32764,00	4,70	0,00	12,00	754,00	17,00	24,00	0,00	12,00	23,00	2,20	-32767,00	400,00	440,00	-32767,00	5,27	-32767,00	-32767,00	-32767,00	-32767,00	-32767,00	-32767,00	-32767,00	88,21	0,00	0,00	0,00	0,00	0,00	0,00	0,00	0,00	-32767,00	-32767,00	-32767,00
19:18:45	70,00	-32767,00	67,78	33,59	46,43	71,00	-32766,00	-32766,00	-32766,00	-32767,00	-32766,00	-32766,00	-32766,00	-32767,00	-32764,00	4,60	0,00	12,00	754,00	17,00	24,00	0,00	12,00	23,00	2,30	-32767,00	396,00	438,00	-32767,00	5,28	-32767,00	-32767,00	-32767,00	-32767,00	-32767,00	-32767,00	-32767,00	88,21	0,00	0,00	0,00	0,00	0,00	0,00	0,00	0,00	-32767,00	-32767,00	-32767,00
19:19:45	70,00	-32767,00	67,19	33,22	46,26	71,00	-32766,00	-32766,00	-32766,00	-32767,00	-32766,00	-32766,00	-32766,00	-32767,00	-32764,00	4,60	0,00	12,00	754,00	18,00	24,00	0,00	12,00	23,00	2,70	-32767,00	399,00	439,00	-32767,00	5,28	-32767,00	-32767,00	-32767,00	-32767,00	-32767,00	-32767,00	-32767,00	88,21	0,00	0,00	0,00	0,00	0,00	0,00	0,00	0,00	-32767,00	-32767,00	-32767,00
19:20:45	70,00	-32767,00	66,92	32,95	45,67	70,00	-32766,00	-32766,00	-32766,00	-32766,00	-32766,00	-32766,00	-32766,00	-32767,00	-32764,00	4,60	0,00	12,00	754,00	17,00	24,00	0,00	12,00	23,00	2,80	-32767,00	402,00	443,00	-32767,00	5,27	-32767,00	-32767,00	-32767,00	-32767,00	-32767,00	-32767,00	-32767,00	88,21	0,00	0,00	0,00	0,00	0,00	0,00	0,00	0,00	-32767,00	-32767,00	-32767,00
19:21:45	70,00	-32767,00	66,58	32,89	45,53	71,00	-32766,00	-32766,00	-32766,00	-32767,00	-32766,00	-32766,00	-32766,00	-32767,00	-32764,00	4,70	0,00	12,00	754,00	17,00	24,00	0,00	12,00	23,00	2,80	-32767,00	403,00	443,00	-32767,00	5,29	-32767,00	-32767,00	-32767,00	-32767,00	-32767,00	-32767,00	-32767,00	88,21	0,00	0,00	0,00	0,00	0,00	0,00	0,00	0,00	-32767,00	-32767,00	-32767,00
19:22:45	70,00	-32767,00	67,60	32,85	45,65	71,00	-32766,00	-32766,00	-32766,00	-32767,00	-32766,00	-32766,00	-32766,00	-32767,00	-32764,00	4,60	0,00	12,00	754,00	18,00	24,00	0,00	12,00	23,00	2,80	-32767,00	399,00	443,00	-32767,00	5,28	-32767,00	-32767,00	-32767,00	-32767,00	-32767,00	-32767,00	-32767,00	88,21	0,00	0,00	0,00	0,00	0,00	0,00	0,00	0,00	-32767,00	-32767,00	-32767,00
19:23:45	70,00	-32767,00	67,52	33,08	45,98	71,00	-32766,00	-32766,00	-32766,00	-32767,00	-32766,00	-32766,00	-32766,00	-32767,00	-32764,00	4,60	0,00	12,00	754,00	17,00	24,00	0,00	12,00	23,00	2,60	-32767,00	398,00	438,00	-32767,00	5,28	-32767,00	-32767,00	-32767,00	-32767,00	-32767,00	-32767,00	-32767,00	88,21	0,00	0,00	0,00	0,00	0,00	0,00	0,00	0,00	-32767,00	-32767,00	-32767,00
19:24:45	70,00	-32767,00	67,03	33,16	46,23	70,00	-32766,00	-32766,00	-32766,00	-32767,00	-32766,00	-32766,00	-32766,00	-32767,00	-32764,00	4,60	0,00	12,00	754,00	18,00	24,00	0,00	12,00	23,00	2,20	-32767,00	396,00	436,00	-32767,00	5,27	-32767,00	-32767,00	-32767,00	-32767,00	-32767,00	-32767,00	-32767,00	88,21	0,00	0,00	0,00	0,00	0,00	0,00	0,00	0,00	-32767,00	-32767,00	-32767,00
19:25:45	70,00	-32767,00	67,19	33,04	46,06	71,00	-32766,00	-32766,00	-32766,00	-32767,00	-32766,00	-32766,00	-32766,00	-32767,00	-32764,00	4,70	0,00	12,00	754,00	17,00	24,00	0,00	12,00	23,00	2,20	-32767,00	400,00	439,00	-32767,00	5,27	-32767,00	-32767,00	-32767,00	-32767,00	-32767,00	-32767,00	-32767,00	88,21	0,00	0,00	0,00	0,00	0,00	0,00	0,00	0,00	-32767,00	-32767,00	-32767,00
19:26:45	70,00	-32767,00	65,85	33,07	45,91	71,00	-32766,00	-32766,00	-32766,00	-32767,00	-32766,00	-32766,00	-32766,00	-32767,00	-32764,00	4,70	0,00	12,00	754,00	17,00	24,00	0,00	12,00	23,00	2,60	-32767,00	402,00	437,00	-32767,00	5,26	-32767,00	-32767,00	-32767,00	-32767,00	-32767,00	-32767,00	-32767,00	88,21	0,00	0,00	0,00	0,00	0,00	0,00	0,00	0,00	-32767,00	-32767,00	-32767,00
19:27:45	70,00	-32767,00	67,22	33,10	45,87	71,00	-32766,00	-32766,00	-32766,00	-32767,00	-32766,00	-32766,00	-32766,00	-32767,00	-32764,00	4,70	0,00	12,00	754,00	17,00	24,00	0,00	12,00	23,00	2,90	-32767,00	400,00	440,00	-32767,00	5,26	-32767,00	-32767,00	-32767,00	-32767,00	-32767,00	-32767,00	-32767,00	88,21	0,00	0,00	0,00	0,00	0,00	0,00	0,00	0,00	-32767,00	-32767,00	-32767,00
19:28:45	70,00	-32767,00	66,79	33,06	46,04	71,00	-32766,00	-32766,00	-32766,00	-32767,00	-32766,00	-32766,00	-32766,00	-32767,00	-32764,00	4,60	0,00	12,00	754,00	17,00	24,00	0,00	12,00	23,00	2,20	-32767,00	396,00	437,00	-32767,00	5,27	-32767,00	-32767,00	-32767,00	-32767,00	-32767,00	-32767,00	-32767,00	88,21	0,00	0,00	0,00	0,00	0,00	0,00	0,00	0,00	-32767,00	-32767,00	-32767,00
19:29:45	70,00	-32767,00	67,08	33,33	46,17	71,00	-32766,00	-32766,00	-32766,00	-32767,00	-32766,00	-32766,00	-32766,00	-32767,00	-32764,00	4,70	0,00	12,00	754,00	17,00	24,00	0,00	12,00	23,00	2,70	-32767,00	403,00	440,00	-32767,00	5,28	-32767,00	-32767,00	-32767,00	-32767,00	-32767,00	-32767,00	-32767,00	88,21	0,00	0,00	0,00	0,00	0,00	0,00	0,00	0,00	-32767,00	-32767,00	-32767,00
19:30:45	70,00	-32767,00	67,48	33,13	46,09	71,00	-32766,00	-32766,00	-32766,00	-32767,00	-32766,00	-32766,00	-32766,00	-32767,00	-32764,00	4,70	0,00	12,00	754,00	17,00	24,00	0,00	12,00	23,00	2,70	-32767,00	399,00	442,00	-32767,00	5,28	-32767,00	-32767,00	-32767,00	-32767,00	-32767,00	-32767,00	-32767,00	88,21	0,00	0,00	0,00	0,00	0,00	0,00	0,00	0,00	-32767,00	-32767,00	-32767,00
19:31:45	70,00	-32767,00	67,09	33,18	46,03	71,00	-32766,00	-32766,00	-32766,00	-32767,00	-32766,00	-32766,00	-32766,00	-32767,00	-32764,00	4,60	0,00	12,00	754,00	17,00	24,00	0,00	12,00	23,00	2,60	-32767,00	403,00	439,00	-32767,00	5,29	-32767,00	-32767,00	-32767,00	-32767,00	-32767,00	-32767,00	-32767,00	88,21	0,00	0,00	0,00	0,00	0,00	0,00	0,00	0,00	-32767,00	-32767,00	-32767,00
19:32:45	70,00	-32767,00	67,23	33,12	46,04	71,00	-32766,00	-32766,00	-32766,00	-32767,00	-32766,00	-32766,00	-32766,00	-32767,00	-32764,00	4,60	0,00	12,00	754,00	17,00	24,00	0,00	12,00	23,00	2,40	-32767,00	399,00	441,00	-32767,00	5,27	-32767,00	-32767,00	-32767,00	-32767,00	-32767,00	-32767,00	-32767,00	88,21	0,00	0,00	0,00	0,00	0,00	0,00	0,00	0,00	-32767,00	-32767,00	-32767,00
19:33:45	70,00	-32767,00	67,20	32,99	45,74	71,00	-32766,00	-32766,00	-32766,00	-32767,00	-32766,00	-32766,00	-32766,00	-32767,00	-32764,00	4,70	0,00	12,00	754,00	17,00	24,00	0,00	12,00	23,00	2,90	-32767,00	402,00	441,00	-32767,00	5,29	-32767,00	-32767,00	-32767,00	-32767,00	-32767,00	-32767,00	-32767,00	88,21	0,00	0,00	0,00	0,00	0,00	0,00	0,00	0,00	-32767,00	-32767,00	-32767,00
19:34:45	70,00	-32767,00	67,04	33,04	45,99	71,00	-32766,00	-32766,00	-32766,00	-32767,00	-32766,00	-32766,00	-32766,00	-32767,00	-32764,00	4,70	0,00	12,00	754,00	17,00	24,00	0,00	12,00	23,00	2,20	-32767,00	398,00	436,00	-32767,00	5,27	-32767,00	-32767,00	-32767,00	-32767,00	-32767,00	-32767,00	-32767,00	88,21	0,00	0,00	0,00	0,00	0,00	0,00	0,00	0,00	-32767,00	-32767,00	-32767,00
19:35:45	70,00	-32767,00	66,56	33,04	45,68	71,00	-32766,00	-32766,00	-32766,00	-32767,00	-32766,00	-32766,00	-32766,00	-32767,00	-32764,00	4,70	0,00	12,00	754,00	17,00	24,00	0,00	12,00	23,00	2,80	-32767,00	399,00	440,00	-32767,00	5,26	-32767,00	-32767,00	-32767,00	-32767,00	-32767,00	-32767,00	-32767,00	88,21	0,00	0,00	0,00	0,00	0,00	0,00	0,00	0,00	-32767,00	-32767,00	-32767,00
19:36:45	70,00	-32767,00	66,84	32,72	45,43	71,00	-32766,00	-32766,00	-32766,00	-32767,00	-32766,00	-32766,00	-32766,00	-32767,00	-32764,00	4,70	0,00	12,00	754,00	17,00	24,00	0,00	12,00	23,00	2,60	-32767,00	403,00	439,00	-32767,00	5,25	-32767,00	-32767,00	-32767,00	-32767,00	-32767,00	-32767,00	-32767,00	88,21	0,00	0,00	0,00	0,00	0,00	0,00	0,00	0,00	-32767,00	-32767,00	-32767,00
19:37:45	71,00	-32767,00	67,07	32,84	45,62	71,00	-32766,00	-32766,00	-32766,00	-32766,00	-32766,00	-32766,00	-32766,00	-32767,00	-32764,00	4,60	0,00	12,00	754,00	17,00	24,00	0,00	12,00	23,00	2,40	-32767,00	398,00	437,00	-32767,00	5,25	-32767,00	-32767,00	-32767,00	-32767,00	-32767,00	-32767,00	-32767,00	88,21	0,00	0,00	0,00	0,00	0,00	0,00	0,00	0,00	-32767,00	-32767,00	-32767,00
19:38:45	70,00	-32767,00	66,19	32,89	45,65	71,00	-32766,00	-32766,00	-32766,00	-32767,00	-32766,00	-32766,00	-32766,00	-32767,00	-32764,00	4,70	0,00	12,00	754,00	17,00	24,00	0,00	12,00	23,00	2,80	-32767,00	401,00	437,00	-32767,00	5,25	-32767,00	-32767,00	-32767,00	-32767,00	-32767,00	-32767,00	-32767,00	88,21	0,00	0,00	0,00	0,00	0,00	0,00	0,00	0,00	-32767,00	-32767,00	-32767,00
19:39:45	71,00	-32767,00	67,07	32,87	45,89	71,00	-32766,00	-32766,00	-32766,00	-32767,00	-32766,00	-32766,00	-32766,00	-32767,00	-32764,00	4,60	0,00	12,00	754,00	17,00	24,00	0,00	12,00	23,00	2,20	-32767,00	397,00	436,00	-32767,00	5,25	-32767,00	-32767,00	-32767,00	-32767,00	-32767,00	-32767,00	-32767,00	88,21	0,00	0,00	0,00	0,00	0,00	0,00	0,00	0,00	-32767,00	-32767,00	-32767,00
19:40:45	70,00	-32767,00	67,63	32,72	45,40	71,00	-32766,00	-32766,00	-32766,00	-32767,00	-32766,00	-32766,00	-32766,00	-32767,00	-32764,00	4,60	0,00	12,00	754,00	17,00	24,00	0,00	12,00	23,00	2,80	-32767,00	401,00	440,00	-32767,00	5,25	-32767,00	-32767,00	-32767,00	-32767,00	-32767,00	-32767,00	-32767,00	88,21	0,00	0,00	0,00	0,00	0,00	0,00	0,00	0,00	-32767,00	-32767,00	-32767,00
19:41:45	71,00	-32767,00	66,40	32,80	45,35	71,00	-32766,00	-32766,00	-32766,00	-32767,00	-32766,00	-32766,00	-32766,00	-32767,00	-32764,00	4,70	0,00	12,00	754,00	17,00	24,00	0,00	12,00	23,00	2,80	-32767,00	401,00	438,00	-32767,00	5,25	-32767,00	-32767,00	-32767,00	-32767,00	-32767,00	-32767,00	-32767,00	88,21	0,00	0,00	0,00	0,00	0,00	0,00	0,00	0,00	-32767,00	-32767,00	-32767,00
19:42:45	71,00	-32767,00	66,71	32,74	45,51	71,00	-32766,00	-32766,00	-32766,00	-32767,00	-32766,00	-32766,00	-32766,00	-32767,00	-32764,00	4,70	0,00	12,00	754,00	17,00	24,00	0,00	12,00	23,00	2,40	-32767,00	400,00	437,00	-32767,00	5,25	-32767,00	-32767,00	-32767,00	-32767,00	-32767,00	-32767,00	-32767,00	88,21	0,00	0,00	0,00	0,00	0,00	0,00	0,00	0,00	-32767,00	-32767,00	-32767,00
19:43:44	71,00	-32767,00	71,18	28,09	45,37	71,00	-32766,00	-32766,00	-32766,00	-32767,00	-32766,00	-32766,00	-32766,00	-32767,00	-32764,00	4,50	0,00	12,00	754,00	17,00	24,00	0,00	12,00	23,00	2,10	-32767,00	399,00	440,00	-32767,00	5,27	-32767,00	-32767,00	-32767,00	-32767,00	-32767,00	-32767,00	-32767,00	88,21	0,00	0,00	0,00	0,00	0,00	0,00	0,00	0,00	-32767,00	-32767,00	-32767,00
19:44:44	71,00	-32767,00	65,76	32,95	45,78	71,00	-32766,00	-32766,00	-32766,00	-32767,00	-32766,00	-32766,00	-32766,00	-32767,00	-32764,00	4,60	0,00	12,00	754,00	17,00	24,00	0,00	12,00	23,00	2,50	-32767,00	399,00	437,00	-32767,00	5,25	-32767,00	-32767,00	-32767,00	-32767,00	-32767,00	-32767,00	-32767,00	88,21	0,00	0,00	0,00	0,00	0,00	0,00	0,00	0,00	-32767,00	-32767,00	-32767,00
19:45:44	71,00	-32767,00	82,77	29,91	53,45	0,00	-32766,00	-32766,00	-32766,00	-32767,00	-32766,00	-32766,00	-32766,00	-32767,00	-32764,00	4,50	0,00	12,00	754,00	17,00	24,00	0,00	12,00	23,00	2,80	-32767,00	403,00	440,00	-32767,00	5,25	-32767,00	-32767,00	-32767,00	-32767,00	-32767,00	-32767,00	-32767,00	88,21	0,00	0,00	0,00	0,00	0,00	0,00	0,00	0,00	-32767,00	-32767,00	-32767,00
19:46:44	71,00	-32767,00	71,31	26,72	45,42	70,00	-32766,00	-32766,00	-32766,00	-32767,00	-32766,00	-32766,00	-32766,00	-32767,00	-32764,00	4,60	0,00	12,00	754,00	17,00	24,00	0,00	12,00	23,00	2,80	-32767,00	400,00	437,00	-32767,00	5,26	-32767,00	-32767,00	-32767,00	-32767,00	-32767,00	-32767,00	-32767,00	88,21	0,00	0,00	0,00	0,00	0,00	0,00	0,00	0,00	-32767,00	-32767,00	-32767,00
19:47:44	-32766,00	-32767,00	9,19	5,41	6,44	-32764,00	-32766,00	-32766,00	-32766,00	-32767,00	-32766,00	-32766,00	-32766,00	-32767,00	-32764,00	0,80	0,00	12,00	754,00	23,00	25,00	0,00	12,00	23,00	2,80	-32767,00	403,00	445,00	-32767,00	5,26	-32767,00	-32767,00	-32767,00	-32767,00	-32767,00	-32767,00	-32767,00	88,21	0,00	0,00	0,00	0,00	0,00	0,00	0,00	0,00	-32767,00	-32767,00	-32767,00
[truncated: 11 more columns]
