# Supplementary material for: The unsuitability of implantable Doppler probes for the early detection of renal vascular complications – a porcine model for prevention of renal transplant loss
Source: PLoS One. 2017 May 25;12(5):e0178301. doi: 10.1371/journal.pone.0178301 (PMC5444816; doi:10.1371/journal.pone.0178301)
Supplement: S1 Data — (ZIP) [file pone.0178301.s001.zip › Supporting Information/Lumbal 2 d. 25.06.13/An├astesiskema d. 25.06.13.xlsx]

## Sheet: Sheet1
Anæstesiskema Gris nr.
Gris på leje kl. 8.15
Vægt: 41,75									0	30	60	90	120	150	180	210	240	270	300	330	360	390	420	450	480
Tidspunkt	08:45:00	09:00:00	09:30:00	10:00:00	10:30:00	11:00:00	11:30:00	12:00:00	12:15:00	12:45:00	13:15:00	13:45:00	14:15:00	14:45:00	15:15:00	15:45:00	16:15:00	16:45:00	17:15:00	17:45:00	18:15:00	18:45:00	19:15:00	19:45:00	20:15:00
Medicin
Fentanyl Bolus - 10 mL
Fentanyl - 10 ml/h
Cefuroxim 750 mg
S-ketamin + dormicum 7+3 mL
S-ketamin
Saltvand - 500 mL/h
Glukose:
Respirator
MAC - 1,1-1,4	1	1	1.2	1.1	1.1	1.2	1.2	1.2	1.2	1.3	1.3	1.3	1.3	1.3	1.3	1.3	1.2	1.2	1.2	1.2	1.2	1.2	1.2	1.2	1.2
E-CO2	5.2	5.4	5.8	5.4	5.2	5.2	5.2	5.2	5.2	5.4	5.5	5.6	5.3	4.9	5	4.9	5	4.8	4.8	5	5	4.7	4.3	4.6	4.6
TV - 400 mL	400											450										450
RF - 12	14	12	14																			14
Værdier
Blodtryk Sys					83	85	87	87	89	89	92	92	91	85	86	86	86	81	84	80	76	66	61	66	74
Blodtryk dia					41	42	43	48	50	51	50	51	51	50	51	51	52	49	46	46	45	29	32	34	30
MAP					56	57	60	64	67	68	69	69	67	64	66	66	66	62	63	60	58	44	42	45	46
Puls	55	53	63	74	83	81	88	91	90	88	85	76	89	88	86	85	87	87	85	89	85	84	84	84	83
SAT-O2	100
Temperatur		37.3	37.1	36.8	36.3	36.3	36.1	36.3	36.7	37.3	37.8	38.3	38.4	38.4	38.3	38.1	38.2	38.2	38.2	38.2	38.3	38.2	38.2	38.1	37.9
Diurese - Ve										15	20	28	33	11	1	0	0	0	7	1	1	1	1	1
Diurese - Hø										30	45	54	56	48	40	34	36	32	32	32	32	22	8	7	18
A-gas
pH						7.425	7.435		7.437	7.436	7.419	7.424	7.458	7.451	7.444	7.448	7.444	7.446	7.446	7.439	7.435	7.435	7.433	7.416	7.425
pO2						17.9	20.9		19.4	18.5	17.9	17.9	17	16.5	17.2	18	17.3	18.3	18.3	18.1	18.3	18.7	19.2	20.5	20.2
pCO2						5.49	5.56		5.55	5.51	5.88	5.7	5.19	5.29	5.23	5.25	5.38	5.21	5.21	5.07	5.03	4.95	4.84	5.02	4.99
Base excess						2.5	3.6		3.6	3.4	3.7	3.4	3.4	3.4	2.7	3	3.3	2.7	2.7	1.6	1.1	0.8	0.1	-0.3	0.2
HCO3						26.6	27.6		27.6	27.4	27.6	27.4	27.6	27.5	26.9	27.2	27.4	26.9	26.9	26	25.5	25.3	24.7	24.3	24.8
Na						137	137		137	137	137	137	137	137	137	137	137	137	137	138	138	138	138	138	138
K						3.8	3.9		4.3	4.3	4.4	4.3	4.3	4.5	4.5	4.5	4.5	4.5	4.5	4.5	4.5	4.5	4.6	4.6	4.5
Glu						6.7	6.5		5.6	5.6	5.9	6.1	6	6.1	5.9	5.8	5.9	5.7	5.6	5.6	5.5	5.4	5.1	4.9	5.1
Lac						0.7	0.7		0.6	0.5	0.5	0.6	0.6	0.6	0.7	0.7	0.7	0.7	0.6	0.6	0.6	0.6	0.6	0.6	0.6
Bemærkninger
Flow

## Sheet: Flow
	kl.	t	flow
	12:15:00	0	185
	12:30:00	15	203
	12:45:00	30	215
	13:00:00	45	227
	13:15:00	60	233
	13:30:00	75	238
	13:45:00	90	241
	14:00:00	105	241
	14:15:00	120	235
	14:30:00	135	104
	14:45:00	150	124
	15:00:00	165	125
	15:15:00	180	128
	15:30:00	195	138
	15:45:00	210	145
	16:00:00	225	148
	16:15:00	240	147
	16:30:00	255	114
	16:45:00	270	103
	17:00:00	285	115
	17:15:00	300	111
	17:30:00	315	175
	17:45:00	330	157
	18:00:00	345	162
	18:15:00	360	153
	18:30:00	375	6
	18:45:00	390	7
	19:00:00	405	5
	19:15:00	420	7
	19:30:00	435	5
	19:45:00	450	4
	20:00:00	465	-1
	20:15:00	480	3
