# Supplementary material for: The unsuitability of implantable Doppler probes for the early detection of renal vascular complications – a porcine model for prevention of renal transplant loss
Source: PLoS One. 2017 May 25;12(5):e0178301. doi: 10.1371/journal.pone.0178301 (PMC5444816; doi:10.1371/journal.pone.0178301)
Supplement: S1 Data — (ZIP) [file pone.0178301.s001.zip › Supporting Information/Lumbal 2 d. 25.06.13/CAM25.06.13.asc]

25/06/2013 08:45:46	Trend	1372149946
Time	HR	ST1	ST2	P1sys	P1dia	P1mean	PR(P1)	T1	SpO2	EtCO2	FiCO2	RR(CO2)	Pamb	FeO2	FiO2	FeN2O	MAC	RR(Spiro)	Ppeak	PEEP	Pplat	TVinsp	TVexp	Compl	MVexp	C.O.	Tblood	PCWP	HR(ECG)	HRmax	HRmin	HR(aECG)	ST(II)	NMT(Count)	NMT(R1)	NMT(R2)	NMT(R3)	NMT(R4)	SE	RE	BSR	VO2	VCO2	EE	RQ	PEEPi	Pmean	MVinsp	PEEPe
08:45:46	55.00	-32767.00	-32767.00	-32766.00	-32766.00	-32766.00	-32767.00	-32764.00	100.00	5.30	0.00	14.00	755.00	91.00	96.00	0.00	1.02	14.00	16.00	2.30	-32767.00	398.00	421.00	-32767.00	5.95	-32767.00	-32767.00	-32767.00	-32767.00	-32767.00	-32767.00	-32767.00	88.21	0.00	0.00	0.00	0.00	0.00	0.00	0.00	0.00	-32767.00	-32767.00	-32767.00	-32767.00	-32767.00	7.00	5.60	2.30
08:46:00	55.00	-32767.00	-32767.00	-32766.00	-32766.00	-32766.00	-32767.00	-32764.00	100.00	5.30	0.00	14.00	755.00	91.00	96.00	0.00	1.02	14.00	16.00	1.90	-32767.00	400.00	423.00	-32767.00	5.94	-32767.00	-32767.00	-32767.00	-32767.00	-32767.00	-32767.00	-32767.00	88.21	0.00	0.00	0.00	0.00	0.00	0.00	0.00	0.00	-32767.00	-32767.00	-32767.00	-32767.00	-32767.00	7.00	5.60	1.90
08:46:03	55.00	-32767.00	-32767.00	-32766.00	-32766.00	-32766.00	-32767.00	-32764.00	100.00	5.20	0.00	14.00	755.00	91.00	96.00	0.00	1.02	14.00	16.00	2.10	-32767.00	401.00	427.00	-32767.00	5.94	-32767.00	-32767.00	-32767.00	-32767.00	-32767.00	-32767.00	-32767.00	88.21	0.00	0.00	0.00	0.00	0.00	0.00	0.00	0.00	-32767.00	-32767.00	-32767.00	-32767.00	-32767.00	7.00	5.60	2.10
08:47:03	55.00	-32767.00	-32767.00	-32766.00	-32766.00	-32766.00	-32767.00	-32764.00	100.00	5.30	0.00	14.00	755.00	91.00	95.00	0.00	0.82	14.00	16.00	1.90	-32767.00	400.00	426.00	-32767.00	5.99	-32767.00	-32767.00	-32767.00	-32767.00	-32767.00	-32767.00	-32767.00	88.21	0.00	0.00	0.00	0.00	0.00	0.00	0.00	0.00	-32767.00	-32767.00	-32767.00	-32767.00	-32767.00	7.00	5.60	1.90
08:48:03	55.00	-32767.00	-32767.00	-32766.00	-32766.00	-32766.00	-32767.00	37.36	100.00	5.20	0.00	14.00	755.00	90.00	95.00	0.00	0.87	14.00	16.00	2.30	-32767.00	398.00	423.00	-32767.00	5.97	-32767.00	-32767.00	-32767.00	-32767.00	-32767.00	-32767.00	-32767.00	88.21	0.00	0.00	0.00	0.00	0.00	0.00	0.00	0.00	-32767.00	-32767.00	-32767.00	-32767.00	-32767.00	7.00	5.61	2.30
08:49:03	55.00	-32767.00	-32767.00	-32766.00	-32766.00	-32766.00	-32767.00	37.46	100.00	5.10	0.00	14.00	755.00	91.00	95.00	0.00	0.87	14.00	16.00	2.10	-32767.00	402.00	428.00	-32767.00	5.95	-32767.00	-32767.00	-32767.00	-32767.00	-32767.00	-32767.00	-32767.00	88.21	0.00	0.00	0.00	0.00	0.00	0.00	0.00	0.00	-32767.00	-32767.00	-32767.00	-32767.00	-32767.00	7.00	5.60	2.10
08:50:03	55.00	-32767.00	-32767.00	-32766.00	-32766.00	-32766.00	-32767.00	37.46	100.00	5.20	0.10	14.00	755.00	90.00	95.00	0.00	0.87	14.00	16.00	2.10	-32767.00	402.00	424.00	-32767.00	5.95	-32767.00	-32767.00	-32767.00	-32767.00	-32767.00	-32767.00	-32767.00	88.21	0.00	0.00	0.00	0.00	0.00	0.00	0.00	0.00	-32767.00	-32767.00	-32767.00	-32767.00	-32767.00	7.00	5.60	2.10
08:51:03	55.00	-32767.00	-32767.00	-32766.00	-32766.00	-32766.00	-32767.00	37.44	100.00	5.20	0.10	14.00	755.00	90.00	95.00	0.00	0.87	14.00	16.00	2.30	-32767.00	399.00	424.00	-32767.00	5.96	-32767.00	-32767.00	-32767.00	-32767.00	-32767.00	-32767.00	-32767.00	88.21	0.00	0.00	0.00	0.00	0.00	0.00	0.00	0.00	-32767.00	-32767.00	-32767.00	-32767.00	-32767.00	7.00	5.61	2.30
08:52:03	55.00	-32767.00	-32767.00	-32766.00	-32766.00	-32766.00	-32767.00	37.41	100.00	5.10	0.10	14.00	755.00	90.00	94.00	0.00	0.87	14.00	16.00	2.20	-32767.00	407.00	437.00	-32767.00	5.90	-32767.00	-32767.00	-32767.00	-32767.00	-32767.00	-32767.00	-32767.00	88.21	0.00	0.00	0.00	0.00	0.00	0.00	0.00	0.00	-32767.00	-32767.00	-32767.00	-32767.00	-32767.00	7.00	5.54	2.20
08:53:03	55.00	-32767.00	-32767.00	-32766.00	-32766.00	-32766.00	-32767.00	37.41	100.00	5.30	0.00	12.00	755.00	90.00	94.00	0.00	0.92	12.00	16.00	2.10	-32767.00	397.00	423.00	-32767.00	5.12	-32767.00	-32767.00	-32767.00	-32767.00	-32767.00	-32767.00	-32767.00	88.21	0.00	0.00	0.00	0.00	0.00	0.00	0.00	0.00	-32767.00	-32767.00	-32767.00	-32767.00	-32767.00	7.00	4.82	2.10
08:55:02	55.00	-32767.00	-32767.00	-32766.00	-32766.00	-32766.00	-32767.00	37.36	100.00	5.40	0.10	12.00	755.00	90.00	94.00	0.00	0.97	12.00	16.00	1.90	-32767.00	397.00	421.00	-32767.00	5.09	-32767.00	-32767.00	-32767.00	-32767.00	-32767.00	-32767.00	-32767.00	88.21	0.00	0.00	0.00	0.00	0.00	0.00	0.00	0.00	-32767.00	-32767.00	-32767.00	-32767.00	-32767.00	7.00	4.80	1.90
08:56:02	54.00	-32767.00	-32767.00	-32766.00	-32766.00	-32766.00	-32767.00	37.34	100.00	5.40	0.10	12.00	755.00	90.00	94.00	0.00	0.97	12.00	16.00	2.10	-32767.00	396.00	421.00	-32767.00	5.09	-32767.00	-32767.00	-32767.00	-32767.00	-32767.00	-32767.00	-32767.00	88.21	0.00	0.00	0.00	0.00	0.00	0.00	0.00	0.00	-32767.00	-32767.00	-32767.00	-32767.00	-32767.00	7.00	4.80	2.10
08:57:02	54.00	-32767.00	-32767.00	-32766.00	-32766.00	-32766.00	-32767.00	37.34	100.00	5.50	0.10	12.00	755.00	89.00	94.00	0.00	0.97	12.00	16.00	2.20	-32767.00	401.00	427.00	-32767.00	5.09	-32767.00	-32767.00	-32767.00	-32767.00	-32767.00	-32767.00	-32767.00	88.21	0.00	0.00	0.00	0.00	0.00	0.00	0.00	0.00	-32767.00	-32767.00	-32767.00	-32767.00	-32767.00	7.00	4.80	2.20
08:58:02	54.00	-32767.00	-32767.00	-32766.00	-32766.00	-32766.00	-32767.00	37.34	100.00	5.40	0.10	12.00	755.00	90.00	94.00	0.00	1.02	12.00	16.00	2.10	-32767.00	397.00	416.00	-32767.00	5.09	-32767.00	-32767.00	-32767.00	-32767.00	-32767.00	-32767.00	-32767.00	88.21	0.00	0.00	0.00	0.00	0.00	0.00	0.00	0.00	-32767.00	-32767.00	-32767.00	-32767.00	-32767.00	7.00	4.80	2.10
08:59:02	54.00	-32767.00	-32767.00	-32766.00	-32766.00	-32766.00	-32767.00	37.32	100.00	5.50	0.10	12.00	755.00	72.00	83.00	0.00	1.07	12.00	16.00	2.00	-32767.00	408.00	429.00	-32767.00	5.12	-32767.00	-32767.00	-32767.00	-32767.00	-32767.00	-32767.00	-32767.00	88.21	0.00	0.00	0.00	0.00	0.00	0.00	0.00	0.00	-32767.00	-32767.00	-32767.00	-32767.00	-32767.00	7.00	4.80	2.00
09:00:02	54.00	-32767.00	-32767.00	-32766.00	-32766.00	-32766.00	-32767.00	37.32	100.00	5.50	0.10	12.00	755.00	65.00	71.00	0.00	1.07	12.00	16.00	1.80	-32767.00	417.00	441.00	-32767.00	5.11	-32767.00	-32767.00	-32767.00	-32767.00	-32767.00	-32767.00	-32767.00	88.21	0.00	0.00	0.00	0.00	0.00	0.00	0.00	0.00	-32767.00	-32767.00	-32767.00	-32767.00	-32767.00	7.00	4.80	1.80
09:01:02	53.00	-32767.00	-32767.00	-32766.00	-32766.00	-32766.00	-32767.00	37.32	100.00	5.40	0.10	12.00	755.00	61.00	65.00	0.00	1.02	12.00	16.00	1.70	-32767.00	391.00	411.00	-32767.00	5.14	-32767.00	-32767.00	-32767.00	-32767.00	-32767.00	-32767.00	-32767.00	88.21	0.00	0.00	0.00	0.00	0.00	0.00	0.00	0.00	-32767.00	-32767.00	-32767.00	-32767.00	-32767.00	7.00	4.82	1.70
09:02:02	53.00	-32767.00	-32767.00	-32766.00	-32766.00	-32766.00	-32767.00	37.29	100.00	5.50	0.10	12.00	755.00	57.00	62.00	0.00	1.02	12.00	16.00	2.30	-32767.00	389.00	420.00	-32767.00	5.10	-32767.00	-32767.00	-32767.00	-32767.00	-32767.00	-32767.00	-32767.00	88.21	0.00	0.00	0.00	0.00	0.00	0.00	0.00	0.00	-32767.00	-32767.00	-32767.00	-32767.00	-32767.00	7.00	4.79	2.30
09:03:02	53.00	-32767.00	-32767.00	-32766.00	-32766.00	-32766.00	-32767.00	37.29	100.00	5.50	0.10	12.00	755.00	53.00	58.00	0.00	1.02	12.00	16.00	1.70	-32767.00	396.00	424.00	-32767.00	5.08	-32767.00	-32767.00	-32767.00	-32767.00	-32767.00	-32767.00	-32767.00	88.21	0.00	0.00	0.00	0.00	0.00	0.00	0.00	0.00	-32767.00	-32767.00	-32767.00	-32767.00	-32767.00	7.00	4.77	1.70
09:04:02	53.00	-32767.00	-32767.00	-32766.00	-32766.00	-32766.00	-32767.00	37.27	100.00	5.50	0.10	12.00	755.00	50.00	55.00	0.00	1.02	12.00	16.00	1.80	-32767.00	391.00	417.00	-32767.00	5.15	-32767.00	-32767.00	-32767.00	-32767.00	-32767.00	-32767.00	-32767.00	88.21	0.00	0.00	0.00	0.00	0.00	0.00	0.00	0.00	-32767.00	-32767.00	-32767.00	-32767.00	-32767.00	7.00	4.83	1.80
09:05:02	53.00	-32767.00	-32767.00	-32766.00	-32766.00	-32766.00	-32767.00	37.27	100.00	5.60	0.10	12.00	755.00	47.00	53.00	0.00	1.02	12.00	16.00	1.70	-32767.00	401.00	423.00	-32767.00	5.10	-32767.00	-32767.00	-32767.00	-32767.00	-32767.00	-32767.00	-32767.00	88.21	0.00	0.00	0.00	0.00	0.00	0.00	0.00	0.00	-32767.00	-32767.00	-32767.00	-32767.00	-32767.00	7.00	4.80	1.70
09:06:02	53.00	-32767.00	-32767.00	-32766.00	-32766.00	-32766.00	-32767.00	37.27	100.00	5.50	0.10	12.00	755.00	45.00	50.00	0.00	1.02	12.00	16.00	1.90	-32767.00	406.00	425.00	-32767.00	5.11	-32767.00	-32767.00	-32767.00	-32767.00	-32767.00	-32767.00	-32767.00	88.21	0.00	0.00	0.00	0.00	0.00	0.00	0.00	0.00	-32767.00	-32767.00	-32767.00	-32767.00	-32767.00	7.00	4.79	1.90
09:07:02	53.00	-32767.00	-32767.00	-32766.00	-32766.00	-32766.00	-32767.00	37.25	100.00	5.50	0.10	12.00	755.00	44.00	49.00	0.00	1.02	12.00	16.00	1.80	-32767.00	366.00	411.00	-32767.00	5.06	-32767.00	-32767.00	-32767.00	-32767.00	-32767.00	-32767.00	-32767.00	88.21	0.00	0.00	0.00	0.00	0.00	0.00	0.00	0.00	-32767.00	-32767.00	-32767.00	-32767.00	-32767.00	7.00	4.76	1.80
09:08:02	54.00	-32767.00	-32767.00	-32766.00	-32766.00	-32766.00	-32767.00	37.25	100.00	5.60	0.10	12.00	755.00	42.00	47.00	0.00	1.02	12.00	16.00	2.20	-32767.00	394.00	407.00	-32767.00	5.12	-32767.00	-32767.00	-32767.00	-32767.00	-32767.00	-32767.00	-32767.00	88.21	0.00	0.00	0.00	0.00	0.00	0.00	0.00	0.00	-32767.00	-32767.00	-32767.00	-32767.00	-32767.00	7.00	4.83	2.20
09:09:02	54.00	-32767.00	-32767.00	-32766.00	-32766.00	-32766.00	-32767.00	37.23	100.00	5.70	0.10	12.00	755.00	40.00	45.00	0.00	1.02	12.00	16.00	2.10	-32767.00	411.00	429.00	-32767.00	5.09	-32767.00	-32767.00	-32767.00	-32767.00	-32767.00	-32767.00	-32767.00	88.21	0.00	0.00	0.00	0.00	0.00	0.00	0.00	0.00	-32767.00	-32767.00	-32767.00	-32767.00	-32767.00	7.00	4.81	2.10
09:10:02	54.00	-32767.00	-32767.00	-32766.00	-32766.00	-32766.00	-32767.00	37.25	100.00	5.70	0.10	12.00	755.00	39.00	44.00	0.00	1.02	12.00	16.00	2.10	-32767.00	392.00	416.00	-32767.00	5.09	-32767.00	-32767.00	-32767.00	-32767.00	-32767.00	-32767.00	-32767.00	88.21	0.00	0.00	0.00	0.00	0.00	0.00	0.00	0.00	-32767.00	-32767.00	-32767.00	-32767.00	-32767.00	7.00	4.81	2.10
09:11:02	53.00	-32767.00	-32767.00	-32766.00	-32766.00	-32766.00	-32767.00	37.23	100.00	5.60	0.10	12.00	755.00	38.00	43.00	0.00	1.07	12.00	16.00	2.10	-32767.00	395.00	417.00	-32767.00	5.09	-32767.00	-32767.00	-32767.00	-32767.00	-32767.00	-32767.00	-32767.00	88.21	0.00	0.00	0.00	0.00	0.00	0.00	0.00	0.00	-32767.00	-32767.00	-32767.00	-32767.00	-32767.00	7.00	4.78	2.10
09:12:02	53.00	-32767.00	-32767.00	-32766.00	-32766.00	-32766.00	-32767.00	37.20	100.00	5.70	0.10	12.00	755.00	37.00	42.00	0.00	1.02	12.00	16.00	2.20	-32767.00	393.00	411.00	-32767.00	5.08	-32767.00	-32767.00	-32767.00	-32767.00	-32767.00	-32767.00	-32767.00	88.21	0.00	0.00	0.00	0.00	0.00	0.00	0.00	0.00	-32767.00	-32767.00	-32767.00	-32767.00	-32767.00	7.00	4.79	2.20
09:13:02	53.00	-32767.00	-32767.00	-32766.00	-32766.00	-32766.00	-32767.00	37.23	100.00	5.70	0.10	12.00	755.00	36.00	41.00	0.00	1.07	12.00	17.00	1.20	-32767.00	414.00	468.00	-32767.00	5.11	-32767.00	-32767.00	-32767.00	-32767.00	-32767.00	-32767.00	-32767.00	88.21	0.00	0.00	0.00	0.00	0.00	0.00	0.00	0.00	-32767.00	-32767.00	-32767.00	-32767.00	-32767.00	7.00	4.81	1.20
09:14:02	59.00	-32767.00	-32767.00	-32766.00	-32766.00	-32766.00	-32767.00	37.18	100.00	6.10	0.10	12.00	755.00	35.00	41.00	0.00	1.02	12.00	18.00	1.60	-32767.00	450.00	449.00	-32767.00	5.07	-32767.00	-32767.00	-32767.00	-32767.00	-32767.00	-32767.00	-32767.00	88.21	0.00	0.00	0.00	0.00	0.00	0.00	0.00	0.00	-32767.00	-32767.00	-32767.00	-32767.00	-32767.00	8.00	4.76	1.60
09:15:02	63.00	-32767.00	-32767.00	-32766.00	-32766.00	-32766.00	-32767.00	37.18	100.00	5.90	0.20	12.00	755.00	34.00	40.00	0.00	1.02	12.00	16.00	1.60	-32767.00	399.00	420.00	-32767.00	5.18	-32767.00	-32767.00	-32767.00	-32767.00	-32767.00	-32767.00	-32767.00	88.21	0.00	0.00	0.00	0.00	0.00	0.00	0.00	0.00	-32767.00	-32767.00	-32767.00	-32767.00	-32767.00	7.00	4.90	1.60
09:16:02	61.00	-32767.00	-32767.00	-32766.00	-32766.00	-32766.00	-32767.00	37.18	100.00	6.00	0.10	12.00	755.00	34.00	39.00	0.00	1.02	12.00	17.00	1.60	-32767.00	385.00	413.00	-32767.00	5.06	-32767.00	-32767.00	-32767.00	-32767.00	-32767.00	-32767.00	-32767.00	88.21	0.00	0.00	0.00	0.00	0.00	0.00	0.00	0.00	-32767.00	-32767.00	-32767.00	-32767.00	-32767.00	7.00	4.76	1.60
09:17:02	60.00	-32767.00	-32767.00	-32766.00	-32766.00	-32766.00	-32767.00	37.16	100.00	6.10	0.20	12.00	755.00	33.00	38.00	0.00	1.02	12.00	17.00	1.70	-32767.00	426.00	456.00	-32767.00	5.12	-32767.00	-32767.00	-32767.00	-32767.00	-32767.00	-32767.00	-32767.00	88.21	0.00	0.00	0.00	0.00	0.00	0.00	0.00	0.00	-32767.00	-32767.00	-32767.00	-32767.00	-32767.00	7.00	4.83	1.70
09:18:02	60.00	-32767.00	-32767.00	-32766.00	-32766.00	-32766.00	-32767.00	37.16	100.00	6.00	0.10	12.00	755.00	33.00	38.00	0.00	1.07	12.00	17.00	2.10	-32767.00	405.00	424.00	-32767.00	5.05	-32767.00	-32767.00	-32767.00	-32767.00	-32767.00	-32767.00	-32767.00	88.21	0.00	0.00	0.00	0.00	0.00	0.00	0.00	0.00	-32767.00	-32767.00	-32767.00	-32767.00	-32767.00	8.00	4.79	2.10
09:19:02	61.00	-32767.00	-32767.00	-32766.00	-32766.00	-32766.00	-32767.00	37.13	100.00	6.00	0.20	12.00	755.00	33.00	38.00	0.00	1.07	12.00	18.00	1.90	-32767.00	425.00	441.00	-32767.00	5.08	-32767.00	-32767.00	-32767.00	-32767.00	-32767.00	-32767.00	-32767.00	88.21	0.00	0.00	0.00	0.00	0.00	0.00	0.00	0.00	-32767.00	-32767.00	-32767.00	-32767.00	-32767.00	8.00	4.80	1.90
09:20:02	61.00	-32767.00	-32767.00	-32766.00	-32766.00	-32766.00	-32767.00	37.13	100.00	6.00	0.20	12.00	755.00	32.00	37.00	0.00	1.07	12.00	17.00	1.60	-32767.00	407.00	427.00	-32767.00	5.09	-32767.00	-32767.00	-32767.00	-32767.00	-32767.00	-32767.00	-32767.00	88.21	0.00	0.00	0.00	0.00	0.00	0.00	0.00	0.00	-32767.00	-32767.00	-32767.00	-32767.00	-32767.00	8.00	4.83	1.60
09:21:02	62.00	-32767.00	-32767.00	-32766.00	-32766.00	-32766.00	-32767.00	37.13	100.00	5.90	0.10	12.00	755.00	32.00	38.00	0.00	1.02	12.00	17.00	1.90	-32767.00	399.00	427.00	-32767.00	5.09	-32767.00	-32767.00	-32767.00	-32767.00	-32767.00	-32767.00	-32767.00	88.21	0.00	0.00	0.00	0.00	0.00	0.00	0.00	0.00	-32767.00	-32767.00	-32767.00	-32767.00	-32767.00	7.00	4.81	1.90
09:22:02	62.00	-32767.00	-32767.00	-32766.00	-32766.00	-32766.00	-32767.00	37.13	100.00	5.90	0.20	12.00	755.00	32.00	37.00	0.00	1.07	12.00	16.00	1.80	-32767.00	376.00	411.00	-32767.00	5.13	-32767.00	-32767.00	-32767.00	-32767.00	-32767.00	-32767.00	-32767.00	88.21	0.00	0.00	0.00	0.00	0.00	0.00	0.00	0.00	-32767.00	-32767.00	-32767.00	-32767.00	-32767.00	7.00	4.83	1.80
09:23:02	62.00	-32767.00	-32767.00	-32766.00	-32766.00	-32766.00	-32767.00	37.11	100.00	5.90	0.10	12.00	755.00	32.00	37.00	0.00	1.02	12.00	16.00	1.50	-32767.00	394.00	437.00	-32767.00	5.09	-32767.00	-32767.00	-32767.00	-32767.00	-32767.00	-32767.00	-32767.00	88.21	0.00	0.00	0.00	0.00	0.00	0.00	0.00	0.00	-32767.00	-32767.00	-32767.00	-32767.00	-32767.00	7.00	4.79	1.50
09:24:02	63.00	-32767.00	-32767.00	-32766.00	-32766.00	-32766.00	-32767.00	37.11	100.00	5.90	0.20	12.00	755.00	32.00	37.00	0.00	1.02	12.00	17.00	2.10	-32767.00	414.00	440.00	-32767.00	5.07	-32767.00	-32767.00	-32767.00	-32767.00	-32767.00	-32767.00	-32767.00	88.21	0.00	0.00	0.00	0.00	0.00	0.00	0.00	0.00	-32767.00	-32767.00	-32767.00	-32767.00	-32767.00	8.00	4.76	2.10
09:25:02	62.00	-32767.00	-32767.00	-32766.00	-32766.00	-32766.00	-32767.00	37.11	100.00	6.10	0.20	12.00	755.00	31.00	36.00	0.00	1.02	12.00	17.00	2.30	-32767.00	400.00	428.00	-32767.00	5.12	-32767.00	-32767.00	-32767.00	-32767.00	-32767.00	-32767.00	-32767.00	88.21	0.00	0.00	0.00	0.00	0.00	0.00	0.00	0.00	-32767.00	-32767.00	-32767.00	-32767.00	-32767.00	7.00	4.84	2.30
09:26:02	62.00	-32767.00	-32767.00	-32766.00	-32766.00	-32766.00	-32767.00	37.11	100.00	6.00	0.20	12.00	755.00	31.00	36.00	0.00	1.02	12.00	17.00	2.20	-32767.00	405.00	428.00	-32767.00	5.09	-32767.00	-32767.00	-32767.00	-32767.00	-32767.00	-32767.00	-32767.00	88.21	0.00	0.00	0.00	0.00	0.00	0.00	0.00	0.00	-32767.00	-32767.00	-32767.00	-32767.00	-32767.00	7.00	4.81	2.20
09:27:02	62.00	-32767.00	-32767.00	-32766.00	-32766.00	-32766.00	-32767.00	37.11	100.00	6.00	0.20	12.00	755.00	31.00	36.00	0.00	1.07	12.00	23.00	1.60	-32767.00	308.00	460.00	-32767.00	5.20	-32767.00	-32767.00	-32767.00	-32767.00	-32767.00	-32767.00	-32767.00	88.21	0.00	0.00	0.00	0.00	0.00	0.00	0.00	0.00	-32767.00	-32767.00	-32767.00	-32767.00	-32767.00	9.00	4.76	1.60
09:28:02	63.00	-32767.00	-32767.00	-32766.00	-32766.00	-32766.00	-32767.00	37.11	100.00	6.00	0.00	11.00	755.00	44.00	52.00	0.00	0.63	12.00	17.00	2.20	-32767.00	399.00	427.00	-32767.00	5.18	-32767.00	-32767.00	-32767.00	-32767.00	-32767.00	-32767.00	-32767.00	88.21	0.00	0.00	0.00	0.00	0.00	0.00	0.00	0.00	-32767.00	-32767.00	-32767.00	-32767.00	-32767.00	7.00	4.71	2.20
09:29:02	62.00	-32767.00	-32767.00	-32766.00	-32766.00	-32766.00	-32767.00	37.09	100.00	6.00	0.00	12.00	755.00	41.00	47.00	0.00	1.31	12.00	17.00	2.90	-32767.00	388.00	404.00	-32767.00	4.99	-32767.00	-32767.00	-32767.00	-32767.00	-32767.00	-32767.00	-32767.00	88.21	0.00	0.00	0.00	0.00	0.00	0.00	0.00	0.00	-32767.00	-32767.00	-32767.00	-32767.00	-32767.00	8.00	4.77	2.90
09:30:02	61.00	-32767.00	-32767.00	-32766.00	-32766.00	-32766.00	-32767.00	37.09	100.00	6.00	0.00	12.00	755.00	41.00	47.00	0.00	1.51	12.00	17.00	2.30	-32767.00	396.00	419.00	-32767.00	5.05	-32767.00	-32767.00	-32767.00	-32767.00	-32767.00	-32767.00	-32767.00	88.21	0.00	0.00	0.00	0.00	0.00	0.00	0.00	0.00	-32767.00	-32767.00	-32767.00	-32767.00	-32767.00	8.00	4.77	2.30
09:31:02	61.00	-32767.00	-32767.00	-32766.00	-32766.00	-32766.00	-32767.00	37.09	100.00	5.90	0.00	12.00	755.00	42.00	47.00	0.00	1.56	12.00	17.00	2.80	-32767.00	338.00	361.00	-32767.00	5.07	-32767.00	-32767.00	-32767.00	-32767.00	-32767.00	-32767.00	-32767.00	88.21	0.00	0.00	0.00	0.00	0.00	0.00	0.00	0.00	-32767.00	-32767.00	-32767.00	-32767.00	-32767.00	8.00	4.75	2.80
09:32:02	61.00	-32767.00	-32767.00	-32766.00	-32766.00	-32766.00	-32767.00	37.06	100.00	5.70	0.00	13.00	755.00	41.00	46.00	0.00	1.12	13.00	17.00	1.50	-32767.00	404.00	423.00	-32767.00	5.63	-32767.00	-32767.00	-32767.00	-32767.00	-32767.00	-32767.00	-32767.00	88.21	0.00	0.00	0.00	0.00	0.00	0.00	0.00	0.00	-32767.00	-32767.00	-32767.00	-32767.00	-32767.00	7.00	5.23	1.50
09:33:02	63.00	-32767.00	-32767.00	-32766.00	-32766.00	-32766.00	-32767.00	37.06	100.00	5.60	0.00	14.00	755.00	39.00	44.00	0.00	1.17	14.00	17.00	2.30	-32767.00	399.00	423.00	-32767.00	5.89	-32767.00	-32767.00	-32767.00	-32767.00	-32767.00	-32767.00	-32767.00	88.21	0.00	0.00	0.00	0.00	0.00	0.00	0.00	0.00	-32767.00	-32767.00	-32767.00	-32767.00	-32767.00	8.00	5.59	2.30
09:34:02	63.00	-32767.00	-32767.00	-32766.00	-32766.00	-32766.00	-32767.00	37.06	100.00	5.60	0.00	14.00	755.00	38.00	43.00	0.00	1.17	14.00	18.00	2.10	-32767.00	395.00	416.00	-32767.00	5.89	-32767.00	-32767.00	-32767.00	-32767.00	-32767.00	-32767.00	-32767.00	88.21	0.00	0.00	0.00	0.00	0.00	0.00	0.00	0.00	-32767.00	-32767.00	-32767.00	-32767.00	-32767.00	8.00	5.57	2.10
09:35:02	65.00	-32767.00	-32767.00	-32766.00	-32766.00	-32766.00	-32767.00	37.06	100.00	5.70	0.00	14.00	755.00	37.00	42.00	0.00	1.12	14.00	19.00	2.30	-32767.00	405.00	430.00	-32767.00	5.89	-32767.00	-32767.00	-32767.00	-32767.00	-32767.00	-32767.00	-32767.00	88.21	0.00	0.00	0.00	0.00	0.00	0.00	0.00	0.00	-32767.00	-32767.00	-32767.00	-32767.00	-32767.00	8.00	5.57	2.30
09:36:02	65.00	-32767.00	-32767.00	-32766.00	-32766.00	-32766.00	-32767.00	37.04	100.00	5.70	0.00	14.00	755.00	36.00	41.00	0.00	1.12	14.00	19.00	1.80	-32767.00	406.00	396.00	-32767.00	5.84	-32767.00	-32767.00	-32767.00	-32767.00	-32767.00	-32767.00	-32767.00	88.21	0.00	0.00	0.00	0.00	0.00	0.00	0.00	0.00	-32767.00	-32767.00	-32767.00	-32767.00	-32767.00	8.00	5.60	1.80
09:37:02	67.00	-32767.00	-32767.00	-32766.00	-32766.00	-32766.00	-32767.00	37.04	100.00	5.80	0.00	14.00	757.00	35.00	40.00	0.00	1.12	14.00	20.00	2.30	-32767.00	423.00	448.00	-32767.00	5.90	-32767.00	-32767.00	-32767.00	-32767.00	-32767.00	-32767.00	-32767.00	88.21	0.00	0.00	0.00	0.00	0.00	0.00	0.00	0.00	-32767.00	-32767.00	-32767.00	-32767.00	-32767.00	9.00	5.59	2.30
09:38:02	68.00	-32767.00	-32767.00	-32766.00	-32766.00	-32766.00	-32767.00	37.04	100.00	5.80	0.00	14.00	757.00	34.00	39.00	0.00	1.12	14.00	19.00	2.10	-32767.00	382.00	409.00	-32767.00	5.93	-32767.00	-32767.00	-32767.00	-32767.00	-32767.00	-32767.00	-32767.00	88.21	0.00	0.00	0.00	0.00	0.00	0.00	0.00	0.00	-32767.00	-32767.00	-32767.00	-32767.00	-32767.00	8.00	5.65	2.10
09:39:02	70.00	-32767.00	-32767.00	-32766.00	-32766.00	-32766.00	-32767.00	37.04	100.00	5.70	0.00	14.00	757.00	34.00	39.00	0.00	1.12	14.00	20.00	2.10	-32767.00	404.00	427.00	-32767.00	5.84	-32767.00	-32767.00	-32767.00	-32767.00	-32767.00	-32767.00	-32767.00	88.21	0.00	0.00	0.00	0.00	0.00	0.00	0.00	0.00	-32767.00	-32767.00	-32767.00	-32767.00	-32767.00	9.00	5.57	2.10
09:40:02	72.00	-32767.00	-32767.00	-32766.00	-32766.00	-32766.00	-32767.00	37.01	100.00	5.80	0.00	14.00	757.00	33.00	38.00	0.00	1.07	14.00	20.00	2.30	-32767.00	404.00	425.00	-32767.00	5.87	-32767.00	-32767.00	-32767.00	-32767.00	-32767.00	-32767.00	-32767.00	88.21	0.00	0.00	0.00	0.00	0.00	0.00	0.00	0.00	-32767.00	-32767.00	-32767.00	-32767.00	-32767.00	9.00	5.61	2.30
09:41:02	72.00	-32767.00	-32767.00	-32766.00	-32766.00	-32766.00	-32767.00	37.01	100.00	5.80	0.00	14.00	757.00	33.00	37.00	0.00	1.12	14.00	20.00	2.40	-32767.00	400.00	424.00	-32767.00	5.88	-32767.00	-32767.00	-32767.00	-32767.00	-32767.00	-32767.00	-32767.00	88.21	0.00	0.00	0.00	0.00	0.00	0.00	0.00	0.00	-32767.00	-32767.00	-32767.00	-32767.00	-32767.00	9.00	5.60	2.40
09:42:02	72.00	-32767.00	-32767.00	-32766.00	-32766.00	-32766.00	-32767.00	37.01	100.00	5.80	0.00	14.00	757.00	32.00	37.00	0.00	1.07	14.00	20.00	2.20	-32767.00	393.00	418.00	-32767.00	5.87	-32767.00	-32767.00	-32767.00	-32767.00	-32767.00	-32767.00	-32767.00	88.21	0.00	0.00	0.00	0.00	0.00	0.00	0.00	0.00	-32767.00	-32767.00	-32767.00	-32767.00	-32767.00	8.00	5.60	2.20
09:43:02	72.00	-32767.00	-32767.00	-32766.00	-32766.00	-32766.00	-32766.00	37.01	100.00	5.70	0.00	14.00	757.00	32.00	37.00	0.00	1.12	14.00	20.00	2.00	-32767.00	401.00	420.00	-32767.00	5.88	-32767.00	-32767.00	-32767.00	-32767.00	-32767.00	-32767.00	-32767.00	88.21	0.00	0.00	0.00	0.00	0.00	0.00	0.00	0.00	-32767.00	-32767.00	-32767.00	-32767.00	-32767.00	8.00	5.60	2.00
09:44:02	73.00	-32767.00	-32767.00	-32766.00	-32766.00	-32766.00	-32767.00	37.01	100.00	5.70	0.00	14.00	757.00	32.00	37.00	0.00	1.07	14.00	20.00	1.80	-32767.00	398.00	417.00	-32767.00	5.87	-32767.00	-32767.00	-32767.00	-32767.00	-32767.00	-32767.00	-32767.00	88.21	0.00	0.00	0.00	0.00	0.00	0.00	0.00	0.00	-32767.00	-32767.00	-32767.00	-32767.00	-32767.00	8.00	5.61	1.80
09:45:02	73.00	-32767.00	-32767.00	-32766.00	-32766.00	-32766.00	-32767.00	36.99	100.00	5.60	0.00	14.00	757.00	32.00	36.00	0.00	1.07	14.00	20.00	2.20	-32767.00	402.00	424.00	-32767.00	5.89	-32767.00	-32767.00	-32767.00	-32767.00	-32767.00	-32767.00	-32767.00	88.21	0.00	0.00	0.00	0.00	0.00	0.00	0.00	0.00	-32767.00	-32767.00	-32767.00	-32767.00	-32767.00	8.00	5.61	2.20
09:46:02	73.00	-32767.00	-32767.00	-32766.00	-32766.00	-32766.00	-32767.00	36.99	100.00	5.60	0.00	14.00	757.00	32.00	36.00	0.00	1.07	14.00	20.00	2.30	-32767.00	399.00	424.00	-32767.00	5.88	-32767.00	-32767.00	-32767.00	-32767.00	-32767.00	-32767.00	-32767.00	88.21	0.00	0.00	0.00	0.00	0.00	0.00	0.00	0.00	-32767.00	-32767.00	-32767.00	-32767.00	-32767.00	8.00	5.60	2.30
09:47:02	73.00	-32767.00	-32767.00	-32766.00	-32766.00	-32766.00	-32767.00	36.99	100.00	5.60	0.00	14.00	757.00	31.00	36.00	0.00	1.07	14.00	20.00	2.30	-32767.00	401.00	423.00	-32767.00	5.88	-32767.00	-32767.00	-32767.00	-32767.00	-32767.00	-32767.00	-32767.00	88.21	0.00	0.00	0.00	0.00	0.00	0.00	0.00	0.00	-32767.00	-32767.00	-32767.00	-32767.00	-32767.00	8.00	5.60	2.30
09:48:02	73.00	-32767.00	-32767.00	-32766.00	-32766.00	-32766.00	-32767.00	36.97	100.00	5.60	0.00	14.00	757.00	31.00	36.00	0.00	1.07	14.00	20.00	2.00	-32767.00	401.00	416.00	-32767.00	5.87	-32767.00	-32767.00	-32767.00	-32767.00	-32767.00	-32767.00	-32767.00	88.21	0.00	0.00	0.00	0.00	0.00	0.00	0.00	0.00	-32767.00	-32767.00	-32767.00	-32767.00	-32767.00	8.00	5.61	2.00
09:49:02	74.00	-32767.00	-32767.00	-32766.00	-32766.00	-32766.00	-32767.00	36.97	100.00	5.50	0.00	14.00	757.00	31.00	36.00	0.00	1.12	14.00	20.00	1.70	-32767.00	401.00	418.00	-32767.00	5.87	-32767.00	-32767.00	-32767.00	-32767.00	-32767.00	-32767.00	-32767.00	88.21	0.00	0.00	0.00	0.00	0.00	0.00	0.00	0.00	-32767.00	-32767.00	-32767.00	-32767.00	-32767.00	8.00	5.60	1.70
09:50:02	74.00	-32767.00	-32767.00	-32766.00	-32766.00	-32766.00	-32767.00	36.97	100.00	5.60	0.00	14.00	757.00	31.00	36.00	0.00	1.12	14.00	20.00	2.00	-32767.00	396.00	413.00	-32767.00	5.86	-32767.00	-32767.00	-32767.00	-32767.00	-32767.00	-32767.00	-32767.00	88.21	0.00	0.00	0.00	0.00	0.00	0.00	0.00	0.00	-32767.00	-32767.00	-32767.00	-32767.00	-32767.00	8.00	5.59	2.00
09:51:02	74.00	-32767.00	-32767.00	-32766.00	-32766.00	-32766.00	-32767.00	36.94	100.00	5.60	0.00	14.00	757.00	31.00	35.00	0.00	1.12	14.00	20.00	2.20	-32767.00	396.00	415.00	-32767.00	5.86	-32767.00	-32767.00	-32767.00	-32767.00	-32767.00	-32767.00	-32767.00	88.21	0.00	0.00	0.00	0.00	0.00	0.00	0.00	0.00	-32767.00	-32767.00	-32767.00	-32767.00	-32767.00	8.00	5.60	2.20
09:52:02	75.00	-32767.00	-32767.00	-32766.00	-32766.00	-32766.00	-32767.00	36.94	100.00	5.50	0.00	14.00	757.00	31.00	35.00	0.00	1.12	14.00	20.00	1.90	-32767.00	399.00	414.00	-32767.00	5.85	-32767.00	-32767.00	-32767.00	-32767.00	-32767.00	-32767.00	-32767.00	88.21	0.00	0.00	0.00	0.00	0.00	0.00	0.00	0.00	-32767.00	-32767.00	-32767.00	-32767.00	-32767.00	8.00	5.60	1.90
09:53:02	75.00	-32767.00	-32767.00	-32766.00	-32766.00	-32766.00	-32767.00	36.92	100.00	5.50	0.00	14.00	757.00	31.00	35.00	0.00	1.12	14.00	20.00	2.10	-32767.00	403.00	425.00	-32767.00	5.87	-32767.00	-32767.00	-32767.00	-32767.00	-32767.00	-32767.00	-32767.00	88.21	0.00	0.00	0.00	0.00	0.00	0.00	0.00	0.00	-32767.00	-32767.00	-32767.00	-32767.00	-32767.00	8.00	5.61	2.10
09:54:02	75.00	-32767.00	-32767.00	-32766.00	-32766.00	-32766.00	-32767.00	36.92	100.00	5.50	0.00	14.00	757.00	31.00	35.00	0.00	1.12	14.00	20.00	2.30	-32767.00	397.00	417.00	-32767.00	5.87	-32767.00	-32767.00	-32767.00	-32767.00	-32767.00	-32767.00	-32767.00	88.21	0.00	0.00	0.00	0.00	0.00	0.00	0.00	0.00	-32767.00	-32767.00	-32767.00	-32767.00	-32767.00	8.00	5.60	2.30
09:55:02	74.00	-32767.00	-32767.00	-32766.00	-32766.00	-32766.00	-32767.00	36.92	100.00	5.40	0.00	14.00	757.00	31.00	35.00	0.00	1.12	14.00	20.00	1.80	-32767.00	400.00	416.00	-32767.00	5.86	-32767.00	-32767.00	-32767.00	-32767.00	-32767.00	-32767.00	-32767.00	88.21	0.00	0.00	0.00	0.00	0.00	0.00	0.00	0.00	-32767.00	-32767.00	-32767.00	-32767.00	-32767.00	8.00	5.60	1.80
09:56:02	74.00	-32767.00	-32767.00	-32766.00	-32766.00	-32766.00	-32767.00	36.89	100.00	5.50	0.00	14.00	757.00	31.00	35.00	0.00	1.12	14.00	20.00	2.30	-32767.00	400.00	423.00	-32767.00	5.86	-32767.00	-32767.00	-32767.00	-32767.00	-32767.00	-32767.00	-32767.00	88.21	0.00	0.00	0.00	0.00	0.00	0.00	0.00	0.00	-32767.00	-32767.00	-32767.00	-32767.00	-32767.00	8.00	5.60	2.30
09:57:02	75.00	-32767.00	-32767.00	-32766.00	-32766.00	-32766.00	-32767.00	36.89	100.00	5.50	0.00	14.00	757.00	31.00	35.00	0.00	1.12	14.00	20.00	2.30	-32767.00	396.00	416.00	-32767.00	5.87	-32767.00	-32767.00	-32767.00	-32767.00	-32767.00	-32767.00	-32767.00	88.21	0.00	0.00	0.00	0.00	0.00	0.00	0.00	0.00	-32767.00	-32767.00	-32767.00	-32767.00	-32767.00	8.00	5.60	2.30
09:58:02	75.00	-32767.00	-32767.00	-32766.00	-32766.00	-32766.00	-32767.00	36.89	100.00	5.40	0.00	14.00	757.00	31.00	35.00	0.00	1.12	14.00	20.00	2.30	-32767.00	395.00	415.00	-32767.00	5.85	-32767.00	-32767.00	-32767.00	-32767.00	-32767.00	-32767.00	-32767.00	88.21	0.00	0.00	0.00	0.00	0.00	0.00	0.00	0.00	-32767.00	-32767.00	-32767.00	-32767.00	-32767.00	8.00	5.60	2.30
09:59:02	75.00	-32767.00	-32767.00	-32766.00	-32766.00	-32766.00	-32767.00	36.87	100.00	5.40	0.00	14.00	757.00	31.00	35.00	0.00	1.12	14.00	20.00	2.30	-32767.00	401.00	420.00	-32767.00	5.86	-32767.00	-32767.00	-32767.00	-32767.00	-32767.00	-32767.00	-32767.00	88.21	0.00	0.00	0.00	0.00	0.00	0.00	0.00	0.00	-32767.00	-32767.00	-32767.00	-32767.00	-32767.00	8.00	5.60	2.30
10:00:02	75.00	-32767.00	-32767.00	-32766.00	-32766.00	-32766.00	-32767.00	36.87	100.00	5.40	0.00	14.00	757.00	31.00	35.00	0.00	1.12	14.00	20.00	2.10	-32767.00	396.00	412.00	-32767.00	5.84	-32767.00	-32767.00	-32767.00	-32767.00	-32767.00	-32767.00	-32767.00	88.21	0.00	0.00	0.00	0.00	0.00	0.00	0.00	0.00	-32767.00	-32767.00	-32767.00	-32767.00	-32767.00	8.00	5.60	2.10
10:01:02	75.00	-32767.00	-32767.00	-32766.00	-32766.00	-32766.00	-32767.00	36.85	100.00	5.30	0.00	14.00	757.00	31.00	35.00	0.00	1.12	14.00	20.00	1.90	-32767.00	399.00	415.00	-32767.00	5.85	-32767.00	-32767.00	-32767.00	-32767.00	-32767.00	-32767.00	-32767.00	88.21	0.00	0.00	0.00	0.00	0.00	0.00	0.00	0.00	-32767.00	-32767.00	-32767.00	-32767.00	-32767.00	9.00	5.59	1.90
10:02:02	75.00	-32767.00	-32767.00	-32766.00	-32766.00	-32766.00	-32767.00	36.85	100.00	5.40	0.00	14.00	757.00	31.00	35.00	0.00	1.12	14.00	20.00	2.20	-32767.00	402.00	422.00	-32767.00	5.85	-32767.00	-32767.00	-32767.00	-32767.00	-32767.00	-32767.00	-32767.00	88.21	0.00	0.00	0.00	0.00	0.00	0.00	0.00	0.00	-32767.00	-32767.00	-32767.00	-32767.00	-32767.00	8.00	5.61	2.20
10:03:02	74.00	-32767.00	-32767.00	-32766.00	-32766.00	-32766.00	-32767.00	36.82	100.00	5.30	0.00	14.00	757.00	31.00	35.00	0.00	1.12	14.00	20.00	2.00	-32767.00	401.00	417.00	-32767.00	5.87	-32767.00	-32767.00	-32767.00	-32767.00	-32767.00	-32767.00	-32767.00	88.21	0.00	0.00	0.00	0.00	0.00	0.00	0.00	0.00	-32767.00	-32767.00	-32767.00	-32767.00	-32767.00	8.00	5.60	2.00
10:04:02	74.00	-32767.00	-32767.00	-32766.00	-32766.00	-32766.00	-32767.00	36.82	100.00	5.30	0.00	14.00	757.00	31.00	35.00	0.00	1.12	14.00	20.00	2.30	-32767.00	392.00	417.00	-32767.00	5.85	-32767.00	-32767.00	-32767.00	-32767.00	-32767.00	-32767.00	-32767.00	88.21	0.00	0.00	0.00	0.00	0.00	0.00	0.00	0.00	-32767.00	-32767.00	-32767.00	-32767.00	-32767.00	8.00	5.60	2.30
10:05:02	74.00	-32767.00	-32767.00	-32766.00	-32766.00	-32766.00	-32767.00	36.80	100.00	5.20	0.00	14.00	757.00	31.00	35.00	0.00	1.12	14.00	20.00	1.80	-32767.00	406.00	423.00	-32767.00	5.87	-32767.00	-32767.00	-32767.00	-32767.00	-32767.00	-32767.00	-32767.00	88.21	0.00	0.00	0.00	0.00	0.00	0.00	0.00	0.00	-32767.00	-32767.00	-32767.00	-32767.00	-32767.00	8.00	5.61	1.80
10:06:02	74.00	-32767.00	-32767.00	-32766.00	-32766.00	-32766.00	-32767.00	36.80	100.00	5.30	0.00	14.00	757.00	31.00	35.00	0.00	1.12	14.00	20.00	2.30	-32767.00	397.00	415.00	-32767.00	5.85	-32767.00	-32767.00	-32767.00	-32767.00	-32767.00	-32767.00	-32767.00	88.21	0.00	0.00	0.00	0.00	0.00	0.00	0.00	0.00	-32767.00	-32767.00	-32767.00	-32767.00	-32767.00	8.00	5.60	2.30
10:07:02	74.00	-32767.00	-32767.00	-32766.00	-32766.00	-32766.00	-32767.00	36.80	100.00	5.30	0.00	14.00	757.00	31.00	35.00	0.00	1.12	14.00	20.00	2.20	-32767.00	401.00	421.00	-32767.00	5.86	-32767.00	-32767.00	-32767.00	-32767.00	-32767.00	-32767.00	-32767.00	88.21	0.00	0.00	0.00	0.00	0.00	0.00	0.00	0.00	-32767.00	-32767.00	-32767.00	-32767.00	-32767.00	8.00	5.60	2.20
10:08:02	74.00	-32767.00	-32767.00	-32766.00	-32766.00	-32766.00	-32767.00	36.78	100.00	5.30	0.00	14.00	757.00	31.00	35.00	0.00	1.17	14.00	20.00	2.10	-32767.00	403.00	414.00	-32767.00	5.85	-32767.00	-32767.00	-32767.00	-32767.00	-32767.00	-32767.00	-32767.00	88.21	0.00	0.00	0.00	0.00	0.00	0.00	0.00	0.00	-32767.00	-32767.00	-32767.00	-32767.00	-32767.00	8.00	5.60	2.10
10:09:02	75.00	-32767.00	-32767.00	-32766.00	-32766.00	-32766.00	-32767.00	36.78	100.00	5.30	0.00	14.00	757.00	31.00	35.00	0.00	1.12	14.00	20.00	1.80	-32767.00	404.00	418.00	-32767.00	5.85	-32767.00	-32767.00	-32767.00	-32767.00	-32767.00	-32767.00	-32767.00	88.21	0.00	0.00	0.00	0.00	0.00	0.00	0.00	0.00	-32767.00	-32767.00	-32767.00	-32767.00	-32767.00	9.00	5.60	1.80
10:10:02	76.00	-32767.00	-32767.00	-32766.00	-32766.00	-32766.00	-32767.00	36.76	100.00	5.30	0.00	14.00	757.00	31.00	35.00	0.00	1.12	14.00	20.00	2.30	-32767.00	402.00	423.00	-32767.00	5.85	-32767.00	-32767.00	-32767.00	-32767.00	-32767.00	-32767.00	-32767.00	88.21	0.00	0.00	0.00	0.00	0.00	0.00	0.00	0.00	-32767.00	-32767.00	-32767.00	-32767.00	-32767.00	9.00	5.60	2.30
10:11:02	70.00	-32767.00	-32767.00	-32766.00	-32766.00	-32766.00	-32767.00	36.76	100.00	5.10	0.00	14.00	757.00	32.00	35.00	0.00	1.17	14.00	20.00	2.10	-32767.00	418.00	438.00	-32767.00	5.89	-32767.00	-32767.00	-32767.00	-32767.00	-32767.00	-32767.00	-32767.00	88.21	0.00	0.00	0.00	0.00	0.00	0.00	0.00	0.00	-32767.00	-32767.00	-32767.00	-32767.00	-32767.00	9.00	5.61	2.10
10:12:02	83.00	-32767.00	-32767.00	-32766.00	-32766.00	-32766.00	-32767.00	36.76	100.00	5.30	0.00	14.00	757.00	31.00	35.00	0.00	1.12	14.00	19.00	2.30	-32767.00	404.00	413.00	-32767.00	5.88	-32767.00	-32767.00	-32767.00	-32767.00	-32767.00	-32767.00	-32767.00	88.21	0.00	0.00	0.00	0.00	0.00	0.00	0.00	0.00	-32767.00	-32767.00	-32767.00	-32767.00	-32767.00	8.00	5.64	2.30
10:13:02	96.00	-32767.00	-32767.00	-32766.00	-32766.00	-32766.00	-32767.00	36.73	100.00	5.50	0.00	14.00	757.00	31.00	35.00	0.00	1.12	14.00	20.00	1.60	-32767.00	398.00	416.00	-32767.00	5.77	-32767.00	-32767.00	-32767.00	-32767.00	-32767.00	-32767.00	-32767.00	88.21	0.00	0.00	0.00	0.00	0.00	0.00	0.00	0.00	-32767.00	-32767.00	-32767.00	-32767.00	-32767.00	9.00	5.58	1.60
10:14:02	98.00	-32767.00	-32767.00	-32766.00	-32766.00	-32766.00	-32767.00	36.73	100.00	5.50	0.00	14.00	757.00	31.00	35.00	0.00	1.12	14.00	20.00	1.50	-32767.00	395.00	414.00	-32767.00	5.87	-32767.00	-32767.00	-32767.00	-32767.00	-32767.00	-32767.00	-32767.00	88.21	0.00	0.00	0.00	0.00	0.00	0.00	0.00	0.00	-32767.00	-32767.00	-32767.00	-32767.00	-32767.00	8.00	5.61	1.50
10:15:02	98.00	-32767.00	-32767.00	-32766.00	-32766.00	-32766.00	-32767.00	36.71	100.00	5.50	0.00	14.00	757.00	31.00	35.00	0.00	1.12	14.00	20.00	2.50	-32767.00	402.00	418.00	-32767.00	5.84	-32767.00	-32767.00	-32767.00	-32767.00	-32767.00	-32767.00	-32767.00	88.21	0.00	0.00	0.00	0.00	0.00	0.00	0.00	0.00	-32767.00	-32767.00	-32767.00	-32767.00	-32767.00	8.00	5.60	2.50
10:16:02	95.00	-32767.00	-32767.00	-32766.00	-32766.00	-32766.00	-32767.00	36.71	100.00	5.50	0.00	14.00	757.00	31.00	35.00	0.00	1.12	14.00	19.00	1.80	-32767.00	401.00	414.00	-32767.00	5.86	-32767.00	-32767.00	-32767.00	-32767.00	-32767.00	-32767.00	-32767.00	88.21	0.00	0.00	0.00	0.00	0.00	0.00	0.00	0.00	-32767.00	-32767.00	-32767.00	-32767.00	-32767.00	8.00	5.62	1.80
10:17:02	92.00	-32767.00	-32767.00	-32766.00	-32766.00	-32766.00	-32767.00	36.71	100.00	5.50	0.00	14.00	757.00	31.00	35.00	0.00	1.12	14.00	20.00	2.20	-32767.00	394.00	413.00	-32767.00	5.83	-32767.00	-32767.00	-32767.00	-32767.00	-32767.00	-32767.00	-32767.00	88.21	0.00	0.00	0.00	0.00	0.00	0.00	0.00	0.00	-32767.00	-32767.00	-32767.00	-32767.00	-32767.00	8.00	5.59	2.20
10:18:02	91.00	-32767.00	-32767.00	-32766.00	-32766.00	-32766.00	-32767.00	36.69	100.00	5.50	0.00	14.00	757.00	30.00	35.00	0.00	1.12	14.00	19.00	1.70	-32767.00	399.00	416.00	-32767.00	5.86	-32767.00	-32767.00	-32767.00	-32767.00	-32767.00	-32767.00	-32767.00	88.21	0.00	0.00	0.00	0.00	0.00	0.00	0.00	0.00	-32767.00	-32767.00	-32767.00	-32767.00	-32767.00	8.00	5.61	1.70
10:19:02	89.00	-32767.00	-32767.00	-32766.00	-32766.00	-32766.00	-32767.00	36.69	100.00	5.50	0.00	14.00	757.00	31.00	35.00	0.00	1.12	14.00	19.00	2.40	-32767.00	398.00	418.00	-32767.00	5.85	-32767.00	-32767.00	-32767.00	-32767.00	-32767.00	-32767.00	-32767.00	88.21	0.00	0.00	0.00	0.00	0.00	0.00	0.00	0.00	-32767.00	-32767.00	-32767.00	-32767.00	-32767.00	8.00	5.60	2.40
10:20:02	89.00	-32767.00	-32767.00	-32766.00	-32766.00	-32766.00	-32767.00	36.66	100.00	5.50	0.00	14.00	757.00	31.00	35.00	0.00	1.12	14.00	19.00	2.40	-32767.00	399.00	418.00	-32767.00	5.84	-32767.00	-32767.00	-32767.00	-32767.00	-32767.00	-32767.00	-32767.00	88.21	0.00	0.00	0.00	0.00	0.00	0.00	0.00	0.00	-32767.00	-32767.00	-32767.00	-32767.00	-32767.00	8.00	5.60	2.40
10:21:02	88.00	-32767.00	-32767.00	-32766.00	-32766.00	-32766.00	-32767.00	36.66	100.00	5.50	0.00	14.00	757.00	31.00	35.00	0.00	1.12	14.00	19.00	2.10	-32767.00	398.00	417.00	-32767.00	5.85	-32767.00	-32767.00	-32767.00	-32767.00	-32767.00	-32767.00	-32767.00	88.21	0.00	0.00	0.00	0.00	0.00	0.00	0.00	0.00	-32767.00	-32767.00	-32767.00	-32767.00	-32767.00	8.00	5.60	2.10
10:22:02	88.00	-32767.00	-32767.00	-32766.00	-32766.00	-32766.00	-32767.00	36.64	100.00	5.50	0.00	14.00	757.00	30.00	35.00	0.00	1.12	14.00	20.00	1.50	-32767.00	402.00	417.00	-32767.00	5.85	-32767.00	-32767.00	-32767.00	-32767.00	-32767.00	-32767.00	-32767.00	88.21	0.00	0.00	0.00	0.00	0.00	0.00	0.00	0.00	-32767.00	-32767.00	-32767.00	-32767.00	-32767.00	8.00	5.60	1.50
10:23:02	88.00	-32767.00	-32767.00	-32766.00	-32766.00	-32766.00	-32767.00	36.64	100.00	5.40	0.00	14.00	757.00	30.00	35.00	0.00	1.12	14.00	19.00	1.90	-32767.00	398.00	418.00	-32767.00	5.85	-32767.00	-32767.00	-32767.00	-32767.00	-32767.00	-32767.00	-32767.00	88.21	0.00	0.00	0.00	0.00	0.00	0.00	0.00	0.00	-32767.00	-32767.00	-32767.00	-32767.00	-32767.00	8.00	5.60	1.90
10:24:02	87.00	-32767.00	-32767.00	-32766.00	-32766.00	-32766.00	-32767.00	36.62	100.00	5.50	0.00	14.00	757.00	30.00	35.00	0.00	1.12	14.00	20.00	2.20	-32767.00	401.00	421.00	-32767.00	5.85	-32767.00	-32767.00	-32767.00	-32767.00	-32767.00	-32767.00	-32767.00	88.21	0.00	0.00	0.00	0.00	0.00	0.00	0.00	0.00	-32767.00	-32767.00	-32767.00	-32767.00	-32767.00	8.00	5.60	2.20
10:25:02	87.00	-32767.00	-32767.00	-32766.00	-32766.00	-32766.00	-32767.00	36.62	100.00	5.50	0.10	14.00	757.00	30.00	35.00	0.00	1.12	14.00	20.00	1.60	-32767.00	399.00	418.00	-32767.00	5.86	-32767.00	-32767.00	-32767.00	-32767.00	-32767.00	-32767.00	-32767.00	88.21	0.00	0.00	0.00	0.00	0.00	0.00	0.00	0.00	-32767.00	-32767.00	-32767.00	-32767.00	-32767.00	8.00	5.61	1.60
10:26:02	87.00	-32767.00	-32767.00	-32766.00	-32766.00	-32766.00	-32767.00	36.62	100.00	5.40	0.10	14.00	757.00	30.00	35.00	0.00	1.12	14.00	20.00	2.50	-32767.00	403.00	421.00	-32767.00	5.85	-32767.00	-32767.00	-32767.00	-32767.00	-32767.00	-32767.00	-32767.00	88.21	0.00	0.00	0.00	0.00	0.00	0.00	0.00	0.00	-32767.00	-32767.00	-32767.00	-32767.00	-32767.00	8.00	5.60	2.50
10:27:02	86.00	-32767.00	-32767.00	88.24	53.89	79.56	86.00	36.60	100.00	5.40	0.00	14.00	757.00	30.00	35.00	0.00	1.12	14.00	20.00	2.50	-32767.00	403.00	421.00	-32767.00	5.89	-32767.00	-32767.00	-32767.00	-32767.00	-32767.00	-32767.00	-32767.00	88.21	0.00	0.00	0.00	0.00	0.00	0.00	0.00	0.00	-32767.00	-32767.00	-32767.00	-32767.00	-32767.00	8.00	5.61	2.50
10:28:02	85.00	-32767.00	-32767.00	87.25	42.16	58.35	86.00	36.60	100.00	5.40	0.00	14.00	757.00	30.00	35.00	0.00	1.12	14.00	20.00	1.50	-32767.00	399.00	419.00	-32767.00	5.85	-32767.00	-32767.00	-32767.00	-32767.00	-32767.00	-32767.00	-32767.00	88.21	0.00	0.00	0.00	0.00	0.00	0.00	0.00	0.00	-32767.00	-32767.00	-32767.00	-32767.00	-32767.00	8.00	5.60	1.50
10:29:02	85.00	-32767.00	-32767.00	87.91	41.90	57.78	85.00	36.60	100.00	5.40	0.00	14.00	757.00	30.00	35.00	0.00	1.12	14.00	20.00	2.20	-32767.00	403.00	421.00	-32767.00	5.86	-32767.00	-32767.00	-32767.00	-32767.00	-32767.00	-32767.00	-32767.00	88.21	0.00	0.00	0.00	0.00	0.00	0.00	0.00	0.00	-32767.00	-32767.00	-32767.00	-32767.00	-32767.00	8.00	5.60	2.20
10:30:02	85.00	-32767.00	-32767.00	86.14	43.77	59.15	85.00	36.57	100.00	5.40	0.00	14.00	757.00	30.00	35.00	0.00	1.17	14.00	20.00	2.30	-32767.00	403.00	419.00	-32767.00	5.85	-32767.00	-32767.00	-32767.00	-32767.00	-32767.00	-32767.00	-32767.00	88.21	0.00	0.00	0.00	0.00	0.00	0.00	0.00	0.00	-32767.00	-32767.00	-32767.00	-32767.00	-32767.00	8.00	5.61	2.30
10:31:02	84.00	-32767.00	-32767.00	86.99	43.55	59.03	85.00	36.57	100.00	5.40	0.00	14.00	757.00	30.00	35.00	0.00	1.17	14.00	20.00	1.50	-32767.00	398.00	414.00	-32767.00	5.82	-32767.00	-32767.00	-32767.00	-32767.00	-32767.00	-32767.00	-32767.00	88.21	0.00	0.00	0.00	0.00	0.00	0.00	0.00	0.00	-32767.00	-32767.00	-32767.00	-32767.00	-32767.00	8.00	5.59	1.50
10:32:02	84.00	-32767.00	-32767.00	86.91	43.46	58.39	85.00	36.57	100.00	5.50	0.00	14.00	757.00	30.00	35.00	0.00	1.12	14.00	19.00	2.50	-32767.00	400.00	413.00	-32767.00	5.86	-32767.00	-32767.00	-32767.00	-32767.00	-32767.00	-32767.00	-32767.00	88.21	0.00	0.00	0.00	0.00	0.00	0.00	0.00	0.00	-32767.00	-32767.00	-32767.00	-32767.00	-32767.00	8.00	5.62	2.50
10:33:02	83.00	-32767.00	-32767.00	86.92	42.45	57.67	83.00	36.57	100.00	5.30	0.00	14.00	757.00	30.00	35.00	0.00	1.12	14.00	19.00	1.70	-32767.00	394.00	403.00	-32767.00	5.83	-32767.00	-32767.00	-32767.00	-32767.00	-32767.00	-32767.00	-32767.00	88.21	0.00	0.00	0.00	0.00	0.00	0.00	0.00	0.00	-32767.00	-32767.00	-32767.00	-32767.00	-32767.00	8.00	5.60	1.70
10:34:02	83.00	-32767.00	-32767.00	85.65	43.14	58.04	83.00	36.55	100.00	5.40	0.10	14.00	757.00	30.00	35.00	0.00	1.12	14.00	19.00	2.20	-32767.00	400.00	418.00	-32767.00	5.84	-32767.00	-32767.00	-32767.00	-32767.00	-32767.00	-32767.00	-32767.00	88.21	0.00	0.00	0.00	0.00	0.00	0.00	0.00	0.00	-32767.00	-32767.00	-32767.00	-32767.00	-32767.00	8.00	5.60	2.20
10:35:02	83.00	-32767.00	-32767.00	86.74	43.37	58.41	83.00	36.55	100.00	5.40	0.00	14.00	757.00	30.00	35.00	0.00	1.12	14.00	19.00	2.20	-32767.00	399.00	413.00	-32767.00	5.84	-32767.00	-32767.00	-32767.00	-32767.00	-32767.00	-32767.00	-32767.00	88.21	0.00	0.00	0.00	0.00	0.00	0.00	0.00	0.00	-32767.00	-32767.00	-32767.00	-32767.00	-32767.00	8.00	5.60	2.20
10:36:02	85.00	-32767.00	-32767.00	86.23	42.57	57.52	86.00	36.55	100.00	5.30	0.00	14.00	757.00	30.00	35.00	0.00	1.12	14.00	20.00	2.30	-32767.00	400.00	415.00	-32767.00	5.83	-32767.00	-32767.00	-32767.00	-32767.00	-32767.00	-32767.00	-32767.00	88.21	0.00	0.00	0.00	0.00	0.00	0.00	0.00	0.00	-32767.00	-32767.00	-32767.00	-32767.00	-32767.00	8.00	5.60	2.30
10:37:02	84.00	-32767.00	-32767.00	86.02	42.76	57.42	85.00	36.53	100.00	5.20	0.00	14.00	757.00	31.00	35.00	0.00	1.12	14.00	20.00	2.10	-32767.00	399.00	417.00	-32767.00	5.85	-32767.00	-32767.00	-32767.00	-32767.00	-32767.00	-32767.00	-32767.00	88.21	0.00	0.00	0.00	0.00	0.00	0.00	0.00	0.00	-32767.00	-32767.00	-32767.00	-32767.00	-32767.00	8.00	5.59	2.10
10:38:02	83.00	-32767.00	-32767.00	84.21	41.13	55.63	83.00	36.53	100.00	5.20	0.00	14.00	757.00	31.00	35.00	0.00	1.12	14.00	20.00	1.40	-32767.00	395.00	416.00	-32767.00	5.83	-32767.00	-32767.00	-32767.00	-32767.00	-32767.00	-32767.00	-32767.00	88.21	0.00	0.00	0.00	0.00	0.00	0.00	0.00	0.00	-32767.00	-32767.00	-32767.00	-32767.00	-32767.00	9.00	5.59	1.40
10:39:02	83.00	-32767.00	-32767.00	83.59	41.21	55.92	83.00	36.53	100.00	5.30	0.00	14.00	757.00	31.00	35.00	0.00	1.12	14.00	19.00	2.20	-32767.00	397.00	412.00	-32767.00	5.87	-32767.00	-32767.00	-32767.00	-32767.00	-32767.00	-32767.00	-32767.00	88.21	0.00	0.00	0.00	0.00	0.00	0.00	0.00	0.00	-32767.00	-32767.00	-32767.00	-32767.00	-32767.00	8.00	5.63	2.20
10:40:02	83.00	-32767.00	-32767.00	83.78	41.62	56.01	82.00	36.51	100.00	5.20	0.00	14.00	757.00	31.00	35.00	0.00	1.12	14.00	20.00	1.40	-32767.00	396.00	422.00	-32767.00	5.83	-32767.00	-32767.00	-32767.00	-32767.00	-32767.00	-32767.00	-32767.00	88.21	0.00	0.00	0.00	0.00	0.00	0.00	0.00	0.00	-32767.00	-32767.00	-32767.00	-32767.00	-32767.00	8.00	5.59	1.40
10:41:02	82.00	-32767.00	-32767.00	83.65	41.75	56.53	82.00	36.51	100.00	5.30	0.00	14.00	757.00	30.00	35.00	0.00	1.12	14.00	20.00	2.30	-32767.00	401.00	414.00	-32767.00	5.84	-32767.00	-32767.00	-32767.00	-32767.00	-32767.00	-32767.00	-32767.00	88.21	0.00	0.00	0.00	0.00	0.00	0.00	0.00	0.00	-32767.00	-32767.00	-32767.00	-32767.00	-32767.00	8.00	5.61	2.30
10:42:02	83.00	-32767.00	-32767.00	83.75	41.41	56.04	82.00	36.49	100.00	5.20	0.00	14.00	757.00	31.00	35.00	0.00	1.12	14.00	20.00	1.70	-32767.00	400.00	416.00	-32767.00	5.83	-32767.00	-32767.00	-32767.00	-32767.00	-32767.00	-32767.00	-32767.00	88.21	0.00	0.00	0.00	0.00	0.00	0.00	0.00	0.00	-32767.00	-32767.00	-32767.00	-32767.00	-32767.00	8.00	5.60	1.70
10:43:02	83.00	-32767.00	-32767.00	83.73	41.22	55.89	82.00	36.49	100.00	5.20	0.00	14.00	757.00	30.00	35.00	0.00	1.12	14.00	20.00	2.10	-32767.00	401.00	414.00	-32767.00	5.84	-32767.00	-32767.00	-32767.00	-32767.00	-32767.00	-32767.00	-32767.00	88.21	0.00	0.00	0.00	0.00	0.00	0.00	0.00	0.00	-32767.00	-32767.00	-32767.00	-32767.00	-32767.00	8.00	5.61	2.10
10:44:02	84.00	-32767.00	-32767.00	82.93	40.71	55.46	82.00	36.49	100.00	5.20	0.00	14.00	757.00	31.00	35.00	0.00	1.12	14.00	20.00	2.20	-32767.00	401.00	418.00	-32767.00	5.83	-32767.00	-32767.00	-32767.00	-32767.00	-32767.00	-32767.00	-32767.00	88.21	0.00	0.00	0.00	0.00	0.00	0.00	0.00	0.00	-32767.00	-32767.00	-32767.00	-32767.00	-32767.00	8.00	5.60	2.20
10:45:02	83.00	-32767.00	-32767.00	83.30	40.67	55.40	82.00	36.46	100.00	5.20	0.00	14.00	757.00	31.00	35.00	0.00	1.12	14.00	20.00	1.90	-32767.00	400.00	412.00	-32767.00	5.83	-32767.00	-32767.00	-32767.00	-32767.00	-32767.00	-32767.00	-32767.00	88.21	0.00	0.00	0.00	0.00	0.00	0.00	0.00	0.00	-32767.00	-32767.00	-32767.00	-32767.00	-32767.00	8.00	5.61	1.90
10:46:02	82.00	-32767.00	-32767.00	84.02	40.32	55.34	82.00	36.46	100.00	5.20	0.00	14.00	757.00	31.00	35.00	0.00	1.12	14.00	20.00	2.40	-32767.00	404.00	416.00	-32767.00	5.83	-32767.00	-32767.00	-32767.00	-32767.00	-32767.00	-32767.00	-32767.00	88.21	0.00	0.00	0.00	0.00	0.00	0.00	0.00	0.00	-32767.00	-32767.00	-32767.00	-32767.00	-32767.00	8.00	5.60	2.40
10:47:02	82.00	-32767.00	-32767.00	83.24	40.92	56.06	82.00	36.44	100.00	5.20	0.00	14.00	757.00	31.00	35.00	0.00	1.17	14.00	20.00	1.50	-32767.00	395.00	414.00	-32767.00	5.82	-32767.00	-32767.00	-32767.00	-32767.00	-32767.00	-32767.00	-32767.00	88.21	0.00	0.00	0.00	0.00	0.00	0.00	0.00	0.00	-32767.00	-32767.00	-32767.00	-32767.00	-32767.00	8.00	5.60	1.50
10:48:02	83.00	-32767.00	-32767.00	82.94	40.69	55.33	82.00	36.44	100.00	5.30	0.00	14.00	757.00	31.00	35.00	0.00	1.12	14.00	20.00	2.40	-32767.00	404.00	417.00	-32767.00	5.83	-32767.00	-32767.00	-32767.00	-32767.00	-32767.00	-32767.00	-32767.00	88.21	0.00	0.00	0.00	0.00	0.00	0.00	0.00	0.00	-32767.00	-32767.00	-32767.00	-32767.00	-32767.00	8.00	5.60	2.40
10:49:02	83.00	-32767.00	-32767.00	83.69	40.91	55.93	82.00	36.44	100.00	5.10	0.00	14.00	757.00	31.00	35.00	0.00	1.12	14.00	20.00	1.50	-32767.00	397.00	417.00	-32767.00	5.82	-32767.00	-32767.00	-32767.00	-32767.00	-32767.00	-32767.00	-32767.00	88.21	0.00	0.00	0.00	0.00	0.00	0.00	0.00	0.00	-32767.00	-32767.00	-32767.00	-32767.00	-32767.00	8.00	5.60	1.50
10:50:02	83.00	-32767.00	-32767.00	84.00	40.87	55.98	82.00	36.42	100.00	5.20	0.00	14.00	757.00	31.00	35.00	0.00	1.17	14.00	20.00	2.30	-32767.00	403.00	420.00	-32767.00	5.83	-32767.00	-32767.00	-32767.00	-32767.00	-32767.00	-32767.00	-32767.00	88.21	0.00	0.00	0.00	0.00	0.00	0.00	0.00	0.00	-32767.00	-32767.00	-32767.00	-32767.00	-32767.00	8.00	5.60	2.30
10:51:02	83.00	-32767.00	-32767.00	83.19	40.55	55.34	82.00	36.42	100.00	5.20	0.00	14.00	757.00	31.00	35.00	0.00	1.12	14.00	20.00	1.60	-32767.00	398.00	412.00	-32767.00	5.82	-32767.00	-32767.00	-32767.00	-32767.00	-32767.00	-32767.00	-32767.00	88.21	0.00	0.00	0.00	0.00	0.00	0.00	0.00	0.00	-32767.00	-32767.00	-32767.00	-32767.00	-32767.00	8.00	5.61	1.60
10:52:02	82.00	-32767.00	-32767.00	81.81	40.59	54.88	82.00	36.40	100.00	5.20	0.00	14.00	757.00	31.00	35.00	0.00	1.12	14.00	20.00	2.30	-32767.00	399.00	409.00	-32767.00	5.82	-32767.00	-32767.00	-32767.00	-32767.00	-32767.00	-32767.00	-32767.00	88.21	0.00	0.00	0.00	0.00	0.00	0.00	0.00	0.00	-32767.00	-32767.00	-32767.00	-32767.00	-32767.00	8.00	5.60	2.30
10:53:02	82.00	-32767.00	-32767.00	82.52	40.30	54.70	82.00	36.40	100.00	5.20	0.00	14.00	757.00	31.00	35.00	0.00	1.17	14.00	20.00	2.40	-32767.00	402.00	413.00	-32767.00	5.82	-32767.00	-32767.00	-32767.00	-32767.00	-32767.00	-32767.00	-32767.00	88.21	0.00	0.00	0.00	0.00	0.00	0.00	0.00	0.00	-32767.00	-32767.00	-32767.00	-32767.00	-32767.00	8.00	5.60	2.40
10:54:02	82.00	-32767.00	-32767.00	81.17	40.14	54.87	82.00	36.37	100.00	5.10	0.00	14.00	757.00	30.00	35.00	0.00	1.12	14.00	20.00	1.70	-32767.00	402.00	415.00	-32767.00	5.82	-32767.00	-32767.00	-32767.00	-32767.00	-32767.00	-32767.00	-32767.00	88.21	0.00	0.00	0.00	0.00	0.00	0.00	0.00	0.00	-32767.00	-32767.00	-32767.00	-32767.00	-32767.00	8.00	5.60	1.70
10:55:02	82.00	-32767.00	-32767.00	85.40	39.27	54.64	81.00	36.37	100.00	5.20	0.00	14.00	757.00	31.00	35.00	0.00	1.17	14.00	20.00	1.70	-32767.00	394.00	411.00	-32767.00	5.81	-32767.00	-32767.00	-32767.00	-32767.00	-32767.00	-32767.00	-32767.00	88.21	0.00	0.00	0.00	0.00	0.00	0.00	0.00	0.00	-32767.00	-32767.00	-32767.00	-32767.00	-32767.00	8.00	5.60	1.70
10:56:02	82.00	-32767.00	-32767.00	83.96	38.94	54.12	81.00	36.37	100.00	5.20	0.00	14.00	757.00	31.00	35.00	0.00	1.17	14.00	20.00	1.60	-32767.00	404.00	416.00	-32767.00	5.82	-32767.00	-32767.00	-32767.00	-32767.00	-32767.00	-32767.00	-32767.00	88.21	0.00	0.00	0.00	0.00	0.00	0.00	0.00	0.00	-32767.00	-32767.00	-32767.00	-32767.00	-32767.00	8.00	5.60	1.60
10:57:02	82.00	-32767.00	-32767.00	82.98	40.93	55.27	81.00	36.35	100.00	5.20	0.00	14.00	757.00	31.00	35.00	0.00	1.17	14.00	20.00	2.30	-32767.00	401.00	417.00	-32767.00	5.82	-32767.00	-32767.00	-32767.00	-32767.00	-32767.00	-32767.00	-32767.00	88.21	0.00	0.00	0.00	0.00	0.00	0.00	0.00	0.00	-32767.00	-32767.00	-32767.00	-32767.00	-32767.00	8.00	5.60	2.30
10:58:02	82.00	-32767.00	-32767.00	81.60	41.43	56.07	81.00	36.35	100.00	5.20	0.00	14.00	757.00	31.00	35.00	0.00	1.12	14.00	20.00	1.50	-32767.00	396.00	416.00	-32767.00	5.82	-32767.00	-32767.00	-32767.00	-32767.00	-32767.00	-32767.00	-32767.00	88.21	0.00	0.00	0.00	0.00	0.00	0.00	0.00	0.00	-32767.00	-32767.00	-32767.00	-32767.00	-32767.00	8.00	5.60	1.50
10:59:02	81.00	-32767.00	-32767.00	85.73	40.87	56.06	81.00	36.33	100.00	5.20	0.00	14.00	757.00	31.00	35.00	0.00	1.17	14.00	20.00	1.70	-32767.00	402.00	413.00	-32767.00	5.82	-32767.00	-32767.00	-32767.00	-32767.00	-32767.00	-32767.00	-32767.00	88.21	0.00	0.00	0.00	0.00	0.00	0.00	0.00	0.00	-32767.00	-32767.00	-32767.00	-32767.00	-32767.00	8.00	5.60	1.70
11:00:02	81.00	-32767.00	-32767.00	85.74	38.94	54.84	81.00	36.33	100.00	5.20	0.00	14.00	757.00	31.00	35.00	0.00	1.17	14.00	20.00	2.20	-32767.00	402.00	413.00	-32767.00	5.81	-32767.00	-32767.00	-32767.00	-32767.00	-32767.00	-32767.00	-32767.00	88.21	0.00	0.00	0.00	0.00	0.00	0.00	0.00	0.00	-32767.00	-32767.00	-32767.00	-32767.00	-32767.00	8.00	5.60	2.20
11:01:02	81.00	-32767.00	-32767.00	84.11	38.84	54.61	81.00	36.33	100.00	5.20	0.00	14.00	757.00	31.00	35.00	0.00	1.17	14.00	20.00	2.40	-32767.00	406.00	420.00	-32767.00	5.81	-32767.00	-32767.00	-32767.00	-32767.00	-32767.00	-32767.00	-32767.00	88.21	0.00	0.00	0.00	0.00	0.00	0.00	0.00	0.00	-32767.00	-32767.00	-32767.00	-32767.00	-32767.00	8.00	5.60	2.40
11:02:02	81.00	-32767.00	-32767.00	-32766.00	-32766.00	-32766.00	0.00	36.31	100.00	5.10	0.00	14.00	757.00	31.00	35.00	0.00	1.17	14.00	20.00	2.30	-32767.00	394.00	409.00	-32767.00	5.81	-32767.00	-32767.00	-32767.00	-32767.00	-32767.00	-32767.00	-32767.00	88.21	0.00	0.00	0.00	0.00	0.00	0.00	0.00	0.00	-32767.00	-32767.00	-32767.00	-32767.00	-32767.00	8.00	5.60	2.30
11:03:02	81.00	-32767.00	-32767.00	93.82	21.93	53.04	91.00	36.31	100.00	5.10	0.00	14.00	757.00	31.00	35.00	0.00	1.17	14.00	20.00	2.40	-32767.00	394.00	411.00	-32767.00	5.82	-32767.00	-32767.00	-32767.00	-32767.00	-32767.00	-32767.00	-32767.00	88.21	0.00	0.00	0.00	0.00	0.00	0.00	0.00	0.00	-32767.00	-32767.00	-32767.00	-32767.00	-32767.00	8.00	5.60	2.40
11:04:02	81.00	-32767.00	-32767.00	85.11	40.27	56.13	81.00	36.31	100.00	5.20	0.00	14.00	757.00	31.00	35.00	0.00	1.17	14.00	20.00	2.40	-32767.00	401.00	417.00	-32767.00	5.82	-32767.00	-32767.00	-32767.00	-32767.00	-32767.00	-32767.00	-32767.00	88.21	0.00	0.00	0.00	0.00	0.00	0.00	0.00	0.00	-32767.00	-32767.00	-32767.00	-32767.00	-32767.00	8.00	5.60	2.40
11:05:02	81.00	-32767.00	-32767.00	85.32	40.54	56.29	81.00	36.28	100.00	5.20	0.00	14.00	757.00	31.00	35.00	0.00	1.17	14.00	20.00	2.10	-32767.00	396.00	405.00	-32767.00	5.79	-32767.00	-32767.00	-32767.00	-32767.00	-32767.00	-32767.00	-32767.00	88.21	0.00	0.00	0.00	0.00	0.00	0.00	0.00	0.00	-32767.00	-32767.00	-32767.00	-32767.00	-32767.00	8.00	5.60	2.10
11:06:02	80.00	-32767.00	-32767.00	83.79	39.90	55.61	80.00	36.28	100.00	5.20	0.00	14.00	757.00	31.00	35.00	0.00	1.17	14.00	20.00	2.20	-32767.00	403.00	414.00	-32767.00	5.82	-32767.00	-32767.00	-32767.00	-32767.00	-32767.00	-32767.00	-32767.00	88.21	0.00	0.00	0.00	0.00	0.00	0.00	0.00	0.00	-32767.00	-32767.00	-32767.00	-32767.00	-32767.00	8.00	5.61	2.20
11:07:02	80.00	-32767.00	-32767.00	85.65	40.31	56.43	80.00	36.28	100.00	5.00	0.00	14.00	757.00	31.00	35.00	0.00	1.17	14.00	20.00	2.30	-32767.00	397.00	419.00	-32767.00	5.80	-32767.00	-32767.00	-32767.00	-32767.00	-32767.00	-32767.00	-32767.00	88.21	0.00	0.00	0.00	0.00	0.00	0.00	0.00	0.00	-32767.00	-32767.00	-32767.00	-32767.00	-32767.00	8.00	5.60	2.30
11:08:02	80.00	-32767.00	-32767.00	83.75	38.43	55.65	80.00	36.26	100.00	5.10	0.00	14.00	757.00	31.00	35.00	0.00	1.17	14.00	20.00	2.20	-32767.00	401.00	415.00	-32767.00	5.80	-32767.00	-32767.00	-32767.00	-32767.00	-32767.00	-32767.00	-32767.00	88.21	0.00	0.00	0.00	0.00	0.00	0.00	0.00	0.00	-32767.00	-32767.00	-32767.00	-32767.00	-32767.00	8.00	5.60	2.20
11:09:02	80.00	-32767.00	-32767.00	84.61	38.80	55.48	80.00	36.26	100.00	5.00	0.00	14.00	757.00	31.00	35.00	0.00	1.17	14.00	20.00	2.00	-32767.00	402.00	416.00	-32767.00	5.81	-32767.00	-32767.00	-32767.00	-32767.00	-32767.00	-32767.00	-32767.00	88.21	0.00	0.00	0.00	0.00	0.00	0.00	0.00	0.00	-32767.00	-32767.00	-32767.00	-32767.00	-32767.00	8.00	5.61	2.40
11:10:02	80.00	-32767.00	-32767.00	84.40	40.39	56.32	80.00	36.26	100.00	5.10	0.00	14.00	757.00	31.00	35.00	0.00	1.17	14.00	20.00	1.70	-32767.00	400.00	419.00	-32767.00	5.81	-32767.00	-32767.00	-32767.00	-32767.00	-32767.00	-32767.00	-32767.00	88.21	0.00	0.00	0.00	0.00	0.00	0.00	0.00	0.00	-32767.00	-32767.00	-32767.00	-32767.00	-32767.00	8.00	5.60	1.70
11:11:02	80.00	-32767.00	-32767.00	84.46	40.48	56.30	80.00	36.24	100.00	5.10	0.00	14.00	757.00	31.00	35.00	0.00	1.17	14.00	20.00	1.50	-32767.00	395.00	410.00	-32767.00	5.80	-32767.00	-32767.00	-32767.00	-32767.00	-32767.00	-32767.00	-32767.00	88.21	0.00	0.00	0.00	0.00	0.00	0.00	0.00	0.00	-32767.00	-32767.00	-32767.00	-32767.00	-32767.00	8.00	5.60	1.50
11:12:02	80.00	-32767.00	-32767.00	86.77	39.40	56.80	80.00	36.24	100.00	5.00	0.00	14.00	757.00	31.00	35.00	0.00	1.17	14.00	20.00	2.40	-32767.00	403.00	415.00	-32767.00	5.80	-32767.00	-32767.00	-32767.00	-32767.00	-32767.00	-32767.00	-32767.00	88.21	0.00	0.00	0.00	0.00	0.00	0.00	0.00	0.00	-32767.00	-32767.00	-32767.00	-32767.00	-32767.00	8.00	5.60	2.00
11:13:02	80.00	-32767.00	-32767.00	85.93	40.07	56.19	81.00	36.24	100.00	5.10	0.00	14.00	757.00	31.00	35.00	0.00	1.17	14.00	20.00	1.50	-32767.00	398.00	414.00	-32767.00	5.81	-32767.00	-32767.00	-32767.00	-32767.00	-32767.00	-32767.00	-32767.00	88.21	0.00	0.00	0.00	0.00	0.00	0.00	0.00	0.00	-32767.00	-32767.00	-32767.00	-32767.00	-32767.00	8.00	5.61	1.50
11:14:02	80.00	-32767.00	-32767.00	84.69	41.03	56.38	80.00	36.24	100.00	5.20	0.00	14.00	757.00	31.00	35.00	0.00	1.17	14.00	20.00	2.00	-32767.00	401.00	420.00	-32767.00	5.80	-32767.00	-32767.00	-32767.00	-32767.00	-32767.00	-32767.00	-32767.00	88.21	0.00	0.00	0.00	0.00	0.00	0.00	0.00	0.00	-32767.00	-32767.00	-32767.00	-32767.00	-32767.00	9.00	5.59	2.00
11:15:02	80.00	-32767.00	-32767.00	86.87	40.60	57.07	80.00	36.24	100.00	5.10	0.00	14.00	757.00	31.00	35.00	0.00	1.17	14.00	20.00	2.40	-32767.00	402.00	417.00	-32767.00	5.81	-32767.00	-32767.00	-32767.00	-32767.00	-32767.00	-32767.00	-32767.00	88.21	0.00	0.00	0.00	0.00	0.00	0.00	0.00	0.00	-32767.00	-32767.00	-32767.00	-32767.00	-32767.00	8.00	5.61	2.40
11:16:02	80.00	-32767.00	-32767.00	87.87	39.38	57.00	80.00	36.21	100.00	5.00	0.00	14.00	757.00	31.00	35.00	0.00	1.17	14.00	20.00	2.40	-32767.00	397.00	416.00	-32767.00	5.81	-32767.00	-32767.00	-32767.00	-32767.00	-32767.00	-32767.00	-32767.00	88.21	0.00	0.00	0.00	0.00	0.00	0.00	0.00	0.00	-32767.00	-32767.00	-32767.00	-32767.00	-32767.00	8.00	5.60	2.40
11:17:02	80.00	-32767.00	-32767.00	89.30	40.49	57.57	80.00	36.21	100.00	5.10	0.00	14.00	757.00	31.00	35.00	0.00	1.17	14.00	20.00	2.30	-32767.00	399.00	411.00	-32767.00	5.81	-32767.00	-32767.00	-32767.00	-32767.00	-32767.00	-32767.00	-32767.00	88.21	0.00	0.00	0.00	0.00	0.00	0.00	0.00	0.00	-32767.00	-32767.00	-32767.00	-32767.00	-32767.00	8.00	5.60	2.30
11:18:02	80.00	-32767.00	-32767.00	89.53	40.87	57.74	80.00	36.21	100.00	5.10	0.00	14.00	757.00	31.00	35.00	0.00	1.17	14.00	20.00	2.30	-32767.00	397.00	412.00	-32767.00	5.81	-32767.00	-32767.00	-32767.00	-32767.00	-32767.00	-32767.00	-32767.00	88.21	0.00	0.00	0.00	0.00	0.00	0.00	0.00	0.00	-32767.00	-32767.00	-32767.00	-32767.00	-32767.00	8.00	5.61	2.30
11:19:02	80.00	-32767.00	-32767.00	88.88	41.10	58.80	80.00	36.19	100.00	5.00	0.00	14.00	757.00	31.00	35.00	0.00	1.17	14.00	20.00	1.50	-32767.00	397.00	414.00	-32767.00	5.79	-32767.00	-32767.00	-32767.00	-32767.00	-32767.00	-32767.00	-32767.00	88.21	0.00	0.00	0.00	0.00	0.00	0.00	0.00	0.00	-32767.00	-32767.00	-32767.00	-32767.00	-32767.00	8.00	5.60	1.50
11:20:02	81.00	-32767.00	-32767.00	92.94	39.24	58.78	81.00	36.19	100.00	5.10	0.00	14.00	757.00	31.00	35.00	0.00	1.17	14.00	20.00	1.50	-32767.00	410.00	423.00	-32767.00	5.80	-32767.00	-32767.00	-32767.00	-32767.00	-32767.00	-32767.00	-32767.00	88.21	0.00	0.00	0.00	0.00	0.00	0.00	0.00	0.00	-32767.00	-32767.00	-32767.00	-32767.00	-32767.00	8.00	5.61	1.50
11:21:02	82.00	-32767.00	-32767.00	90.60	41.57	59.21	82.00	36.19	100.00	5.10	0.00	14.00	757.00	31.00	35.00	0.00	1.17	14.00	19.00	2.40	-32767.00	401.00	417.00	-32767.00	5.83	-32767.00	-32767.00	-32767.00	-32767.00	-32767.00	-32767.00	-32767.00	88.21	0.00	0.00	0.00	0.00	0.00	0.00	0.00	0.00	-32767.00	-32767.00	-32767.00	-32767.00	-32767.00	8.00	5.63	2.40
11:22:02	83.00	-32767.00	-32767.00	89.35	41.98	59.43	82.00	36.17	100.00	5.10	0.00	14.00	757.00	31.00	35.00	0.00	1.17	14.00	19.00	1.60	-32767.00	397.00	415.00	-32767.00	5.81	-32767.00	-32767.00	-32767.00	-32767.00	-32767.00	-32767.00	-32767.00	88.21	0.00	0.00	0.00	0.00	0.00	0.00	0.00	0.00	-32767.00	-32767.00	-32767.00	-32767.00	-32767.00	8.00	5.60	1.60
11:23:02	82.00	-32767.00	-32767.00	89.78	41.70	58.90	82.00	36.17	100.00	5.00	0.00	14.00	757.00	31.00	35.00	0.00	1.17	14.00	19.00	2.10	-32767.00	400.00	411.00	-32767.00	5.80	-32767.00	-32767.00	-32767.00	-32767.00	-32767.00	-32767.00	-32767.00	88.21	0.00	0.00	0.00	0.00	0.00	0.00	0.00	0.00	-32767.00	-32767.00	-32767.00	-32767.00	-32767.00	8.00	5.60	2.10
11:24:02	82.00	-32767.00	-32767.00	90.08	41.21	58.66	81.00	36.17	100.00	5.10	0.00	14.00	757.00	31.00	35.00	0.00	1.17	14.00	19.00	2.30	-32767.00	406.00	421.00	-32767.00	5.82	-32767.00	-32767.00	-32767.00	-32767.00	-32767.00	-32767.00	-32767.00	88.21	0.00	0.00	0.00	0.00	0.00	0.00	0.00	0.00	-32767.00	-32767.00	-32767.00	-32767.00	-32767.00	8.00	5.60	2.30
11:25:02	83.00	-32767.00	-32767.00	89.69	42.66	60.18	82.00	36.15	100.00	5.10	0.00	14.00	757.00	31.00	35.00	0.00	1.17	14.00	18.00	2.40	-32767.00	404.00	417.00	-32767.00	5.88	-32767.00	-32767.00	-32767.00	-32767.00	-32767.00	-32767.00	-32767.00	88.21	0.00	0.00	0.00	0.00	0.00	0.00	0.00	0.00	-32767.00	-32767.00	-32767.00	-32767.00	-32767.00	8.00	5.65	2.40
11:26:02	84.00	-32767.00	-32767.00	89.41	43.39	61.34	85.00	36.15	100.00	5.10	0.00	14.00	757.00	31.00	35.00	0.00	1.17	14.00	18.00	2.40	-32767.00	400.00	416.00	-32767.00	5.83	-32767.00	-32767.00	-32767.00	-32767.00	-32767.00	-32767.00	-32767.00	88.21	0.00	0.00	0.00	0.00	0.00	0.00	0.00	0.00	-32767.00	-32767.00	-32767.00	-32767.00	-32767.00	8.00	5.61	2.40
11:27:02	85.00	-32767.00	-32767.00	90.30	43.95	62.16	86.00	36.15	100.00	5.20	0.00	14.00	757.00	31.00	35.00	0.00	1.17	14.00	18.00	2.30	-32767.00	401.00	416.00	-32767.00	5.83	-32767.00	-32767.00	-32767.00	-32767.00	-32767.00	-32767.00	-32767.00	88.21	0.00	0.00	0.00	0.00	0.00	0.00	0.00	0.00	-32767.00	-32767.00	-32767.00	-32767.00	-32767.00	8.00	5.60	2.30
11:28:02	86.00	-32767.00	-32767.00	89.04	44.09	61.85	86.00	36.12	100.00	5.20	0.00	14.00	757.00	31.00	35.00	0.00	1.17	14.00	18.00	2.40	-32767.00	401.00	419.00	-32767.00	5.84	-32767.00	-32767.00	-32767.00	-32767.00	-32767.00	-32767.00	-32767.00	88.21	0.00	0.00	0.00	0.00	0.00	0.00	0.00	0.00	-32767.00	-32767.00	-32767.00	-32767.00	-32767.00	8.00	5.60	2.40
11:29:02	87.00	-32767.00	-32767.00	88.23	43.82	61.15	88.00	36.12	100.00	5.20	0.00	14.00	757.00	31.00	35.00	0.00	1.17	14.00	18.00	2.40	-32767.00	402.00	418.00	-32767.00	5.83	-32767.00	-32767.00	-32767.00	-32767.00	-32767.00	-32767.00	-32767.00	88.21	0.00	0.00	0.00	0.00	0.00	0.00	0.00	0.00	-32767.00	-32767.00	-32767.00	-32767.00	-32767.00	8.00	5.60	2.40
11:30:02	88.00	-32767.00	-32767.00	87.80	43.75	60.90	88.00	36.12	100.00	5.20	0.00	14.00	757.00	30.00	35.00	0.00	1.17	14.00	18.00	1.80	-32767.00	400.00	417.00	-32767.00	5.84	-32767.00	-32767.00	-32767.00	-32767.00	-32767.00	-32767.00	-32767.00	88.21	0.00	0.00	0.00	0.00	0.00	0.00	0.00	0.00	-32767.00	-32767.00	-32767.00	-32767.00	-32767.00	8.00	5.61	1.80
11:31:02	88.00	-32767.00	-32767.00	87.20	43.72	60.64	87.00	36.12	100.00	5.10	0.00	14.00	757.00	31.00	35.00	0.00	1.17	14.00	18.00	2.40	-32767.00	400.00	419.00	-32767.00	5.84	-32767.00	-32767.00	-32767.00	-32767.00	-32767.00	-32767.00	-32767.00	88.21	0.00	0.00	0.00	0.00	0.00	0.00	0.00	0.00	-32767.00	-32767.00	-32767.00	-32767.00	-32767.00	8.00	5.60	2.40
11:32:02	88.00	-32767.00	-32767.00	87.47	43.15	60.59	87.00	36.10	100.00	5.10	0.00	14.00	757.00	31.00	35.00	0.00	1.17	14.00	18.00	2.30	-32767.00	399.00	418.00	-32767.00	5.84	-32767.00	-32767.00	-32767.00	-32767.00	-32767.00	-32767.00	-32767.00	88.21	0.00	0.00	0.00	0.00	0.00	0.00	0.00	0.00	-32767.00	-32767.00	-32767.00	-32767.00	-32767.00	8.00	5.61	2.30
11:33:02	88.00	-32767.00	-32767.00	92.66	34.18	58.95	90.00	36.10	100.00	5.10	0.00	14.00	757.00	31.00	35.00	0.00	1.17	14.00	18.00	2.00	-32767.00	399.00	417.00	-32767.00	5.84	-32767.00	-32767.00	-32767.00	-32767.00	-32767.00	-32767.00	-32767.00	88.21	0.00	0.00	0.00	0.00	0.00	0.00	0.00	0.00	-32767.00	-32767.00	-32767.00	-32767.00	-32767.00	8.00	5.60	2.00
11:34:02	88.00	-32767.00	-32767.00	282.80	278.22	280.19	79.00	36.10	100.00	5.20	0.00	14.00	757.00	31.00	35.00	0.00	1.17	14.00	18.00	2.00	-32767.00	399.00	416.00	-32767.00	5.83	-32767.00	-32767.00	-32767.00	-32767.00	-32767.00	-32767.00	-32767.00	88.21	0.00	0.00	0.00	0.00	0.00	0.00	0.00	0.00	-32767.00	-32767.00	-32767.00	-32767.00	-32767.00	8.00	5.60	2.00
11:35:02	89.00	-32767.00	-32767.00	83.91	41.68	57.99	88.00	36.10	100.00	5.20	0.00	14.00	757.00	31.00	35.00	0.00	1.17	14.00	18.00	2.10	-32767.00	399.00	416.00	-32767.00	5.83	-32767.00	-32767.00	-32767.00	-32767.00	-32767.00	-32767.00	-32767.00	88.21	0.00	0.00	0.00	0.00	0.00	0.00	0.00	0.00	-32767.00	-32767.00	-32767.00	-32767.00	-32767.00	8.00	5.60	2.10
11:36:02	89.00	-32767.00	-32767.00	84.96	43.03	59.69	89.00	36.08	100.00	5.10	0.00	14.00	757.00	31.00	35.00	0.00	1.17	14.00	18.00	2.30	-32767.00	401.00	416.00	-32767.00	5.83	-32767.00	-32767.00	-32767.00	-32767.00	-32767.00	-32767.00	-32767.00	88.21	0.00	0.00	0.00	0.00	0.00	0.00	0.00	0.00	-32767.00	-32767.00	-32767.00	-32767.00	-32767.00	8.00	5.60	2.30
11:37:02	89.00	-32767.00	-32767.00	84.37	42.78	59.18	90.00	36.08	100.00	5.20	0.00	14.00	758.00	31.00	35.00	0.00	1.17	14.00	18.00	1.90	-32767.00	401.00	418.00	-32767.00	5.85	-32767.00	-32767.00	-32767.00	-32767.00	-32767.00	-32767.00	-32767.00	88.21	0.00	0.00	0.00	0.00	0.00	0.00	0.00	0.00	-32767.00	-32767.00	-32767.00	-32767.00	-32767.00	8.00	5.60	1.90
11:38:02	89.00	-32767.00	-32767.00	83.25	42.84	59.01	90.00	36.08	100.00	5.10	0.00	14.00	758.00	31.00	35.00	0.00	1.17	14.00	18.00	2.40	-32767.00	398.00	418.00	-32767.00	5.83	-32767.00	-32767.00	-32767.00	-32767.00	-32767.00	-32767.00	-32767.00	88.21	0.00	0.00	0.00	0.00	0.00	0.00	0.00	0.00	-32767.00	-32767.00	-32767.00	-32767.00	-32767.00	8.00	5.60	2.40
11:39:02	89.00	-32767.00	-32767.00	83.97	42.77	58.98	90.00	36.08	100.00	5.10	0.00	14.00	758.00	31.00	35.00	0.00	1.17	14.00	18.00	2.30	-32767.00	401.00	416.00	-32767.00	5.84	-32767.00	-32767.00	-32767.00	-32767.00	-32767.00	-32767.00	-32767.00	88.21	0.00	0.00	0.00	0.00	0.00	0.00	0.00	0.00	-32767.00	-32767.00	-32767.00	-32767.00	-32767.00	8.00	5.60	2.30
11:40:02	90.00	-32767.00	-32767.00	84.54	42.92	59.46	90.00	36.06	100.00	5.10	0.00	14.00	758.00	31.00	35.00	0.00	1.17	14.00	18.00	2.20	-32767.00	398.00	417.00	-32767.00	5.83	-32767.00	-32767.00	-32767.00	-32767.00	-32767.00	-32767.00	-32767.00	88.21	0.00	0.00	0.00	0.00	0.00	0.00	0.00	0.00	-32767.00	-32767.00	-32767.00	-32767.00	-32767.00	8.00	5.60	2.20
11:41:02	89.00	-32767.00	-32767.00	85.01	42.37	58.87	90.00	36.06	100.00	5.10	0.00	14.00	758.00	31.00	35.00	0.00	1.17	14.00	18.00	2.30	-32767.00	399.00	416.00	-32767.00	5.83	-32767.00	-32767.00	-32767.00	-32767.00	-32767.00	-32767.00	-32767.00	88.21	0.00	0.00	0.00	0.00	0.00	0.00	0.00	0.00	-32767.00	-32767.00	-32767.00	-32767.00	-32767.00	8.00	5.60	2.30
11:42:02	89.00	-32767.00	-32767.00	84.47	42.51	58.92	90.00	36.06	100.00	5.10	0.00	14.00	758.00	31.00	35.00	0.00	1.17	14.00	18.00	2.20	-32767.00	400.00	417.00	-32767.00	5.83	-32767.00	-32767.00	-32767.00	-32767.00	-32767.00	-32767.00	-32767.00	88.21	0.00	0.00	0.00	0.00	0.00	0.00	0.00	0.00	-32767.00	-32767.00	-32767.00	-32767.00	-32767.00	8.00	5.60	1.90
11:43:02	89.00	-32767.00	-32767.00	84.35	42.76	58.99	90.00	36.06	100.00	5.10	0.00	14.00	758.00	31.00	35.00	0.00	1.17	14.00	18.00	2.30	-32767.00	401.00	415.00	-32767.00	5.84	-32767.00	-32767.00	-32767.00	-32767.00	-32767.00	-32767.00	-32767.00	88.21	0.00	0.00	0.00	0.00	0.00	0.00	0.00	0.00	-32767.00	-32767.00	-32767.00	-32767.00	-32767.00	8.00	5.60	2.30
11:44:02	90.00	-32767.00	-32767.00	88.25	40.75	57.26	91.00	36.04	100.00	5.00	0.00	14.00	758.00	31.00	35.00	0.00	1.17	14.00	18.00	1.70	-32767.00	402.00	417.00	-32767.00	5.84	-32767.00	-32767.00	-32767.00	-32767.00	-32767.00	-32767.00	-32767.00	88.21	0.00	0.00	0.00	0.00	0.00	0.00	0.00	0.00	-32767.00	-32767.00	-32767.00	-32767.00	-32767.00	8.00	5.60	1.70
11:45:02	90.00	-32767.00	-32767.00	84.76	43.41	59.74	90.00	36.04	100.00	5.10	0.00	14.00	758.00	31.00	35.00	0.00	1.17	14.00	18.00	2.30	-32767.00	401.00	414.00	-32767.00	5.83	-32767.00	-32767.00	-32767.00	-32767.00	-32767.00	-32767.00	-32767.00	88.21	0.00	0.00	0.00	0.00	0.00	0.00	0.00	0.00	-32767.00	-32767.00	-32767.00	-32767.00	-32767.00	8.00	5.60	2.30
11:46:02	90.00	-32767.00	-32767.00	84.02	43.41	59.78	91.00	36.04	100.00	5.00	0.00	14.00	758.00	31.00	35.00	0.00	1.17	14.00	18.00	2.30	-32767.00	400.00	417.00	-32767.00	5.84	-32767.00	-32767.00	-32767.00	-32767.00	-32767.00	-32767.00	-32767.00	88.21	0.00	0.00	0.00	0.00	0.00	0.00	0.00	0.00	-32767.00	-32767.00	-32767.00	-32767.00	-32767.00	8.00	5.60	2.30
11:47:02	90.00	-32767.00	-32767.00	84.24	43.87	59.92	91.00	36.04	100.00	5.10	0.00	14.00	758.00	31.00	35.00	0.00	1.21	14.00	18.00	2.40	-32767.00	399.00	418.00	-32767.00	5.84	-32767.00	-32767.00	-32767.00	-32767.00	-32767.00	-32767.00	-32767.00	88.21	0.00	0.00	0.00	0.00	0.00	0.00	0.00	0.00	-32767.00	-32767.00	-32767.00	-32767.00	-32767.00	8.00	5.60	2.40
11:48:02	91.00	-32767.00	-32767.00	85.14	44.52	60.69	91.00	36.06	100.00	5.10	0.00	14.00	758.00	31.00	35.00	0.00	1.17	14.00	18.00	2.10	-32767.00	399.00	414.00	-32767.00	5.84	-32767.00	-32767.00	-32767.00	-32767.00	-32767.00	-32767.00	-32767.00	88.21	0.00	0.00	0.00	0.00	0.00	0.00	0.00	0.00	-32767.00	-32767.00	-32767.00	-32767.00	-32767.00	8.00	5.60	2.10
11:49:02	92.00	-32767.00	-32767.00	86.16	44.74	61.45	91.00	36.06	100.00	5.10	0.00	14.00	758.00	31.00	35.00	0.00	1.17	14.00	18.00	2.30	-32767.00	399.00	419.00	-32767.00	5.84	-32767.00	-32767.00	-32767.00	-32767.00	-32767.00	-32767.00	-32767.00	88.21	0.00	0.00	0.00	0.00	0.00	0.00	0.00	0.00	-32767.00	-32767.00	-32767.00	-32767.00	-32767.00	8.00	5.60	2.30
11:50:02	92.00	-32767.00	-32767.00	84.86	44.74	61.23	92.00	36.06	100.00	5.10	0.00	14.00	758.00	31.00	35.00	0.00	1.17	14.00	18.00	2.40	-32767.00	400.00	418.00	-32767.00	5.84	-32767.00	-32767.00	-32767.00	-32767.00	-32767.00	-32767.00	-32767.00	88.21	0.00	0.00	0.00	0.00	0.00	0.00	0.00	0.00	-32767.00	-32767.00	-32767.00	-32767.00	-32767.00	8.00	5.60	2.40
11:51:02	92.00	-32767.00	-32767.00	84.72	45.12	61.56	92.00	36.08	100.00	5.10	0.00	14.00	758.00	31.00	35.00	0.00	1.17	14.00	18.00	2.00	-32767.00	400.00	415.00	-32767.00	5.84	-32767.00	-32767.00	-32767.00	-32767.00	-32767.00	-32767.00	-32767.00	88.21	0.00	0.00	0.00	0.00	0.00	0.00	0.00	0.00	-32767.00	-32767.00	-32767.00	-32767.00	-32767.00	8.00	5.60	2.00
11:52:02	92.00	-32767.00	-32767.00	84.88	45.41	61.96	92.00	36.08	100.00	5.00	0.00	14.00	758.00	31.00	35.00	0.00	1.21	14.00	18.00	1.80	-32767.00	402.00	414.00	-32767.00	5.84	-32767.00	-32767.00	-32767.00	-32767.00	-32767.00	-32767.00	-32767.00	88.21	0.00	0.00	0.00	0.00	0.00	0.00	0.00	0.00	-32767.00	-32767.00	-32767.00	-32767.00	-32767.00	8.00	5.60	1.80
11:53:02	91.00	-32767.00	-32767.00	85.61	45.54	62.16	91.00	36.10	100.00	5.10	0.00	14.00	758.00	31.00	35.00	0.00	1.17	14.00	18.00	2.00	-32767.00	400.00	414.00	-32767.00	5.83	-32767.00	-32767.00	-32767.00	-32767.00	-32767.00	-32767.00	-32767.00	88.21	0.00	0.00	0.00	0.00	0.00	0.00	0.00	0.00	-32767.00	-32767.00	-32767.00	-32767.00	-32767.00	8.00	5.60	2.00
11:54:02	91.00	-32767.00	-32767.00	85.41	45.79	62.14	92.00	36.12	100.00	5.10	0.00	14.00	758.00	31.00	35.00	0.00	1.17	14.00	18.00	2.10	-32767.00	400.00	416.00	-32767.00	5.84	-32767.00	-32767.00	-32767.00	-32767.00	-32767.00	-32767.00	-32767.00	88.21	0.00	0.00	0.00	0.00	0.00	0.00	0.00	0.00	-32767.00	-32767.00	-32767.00	-32767.00	-32767.00	8.00	5.61	2.10
11:55:02	91.00	-32767.00	-32767.00	85.01	45.94	62.14	91.00	36.12	100.00	5.10	0.00	14.00	758.00	31.00	35.00	0.00	1.17	14.00	18.00	2.20	-32767.00	401.00	418.00	-32767.00	5.85	-32767.00	-32767.00	-32767.00	-32767.00	-32767.00	-32767.00	-32767.00	88.21	0.00	0.00	0.00	0.00	0.00	0.00	0.00	0.00	-32767.00	-32767.00	-32767.00	-32767.00	-32767.00	8.00	5.60	2.20
11:56:02	91.00	-32767.00	-32767.00	85.84	46.17	62.51	91.00	36.15	100.00	5.20	0.00	14.00	758.00	31.00	35.00	0.00	1.17	14.00	18.00	2.10	-32767.00	400.00	418.00	-32767.00	5.85	-32767.00	-32767.00	-32767.00	-32767.00	-32767.00	-32767.00	-32767.00	88.21	0.00	0.00	0.00	0.00	0.00	0.00	0.00	0.00	-32767.00	-32767.00	-32767.00	-32767.00	-32767.00	8.00	5.60	2.10
11:57:02	91.00	-32767.00	-32767.00	86.61	46.42	62.99	91.00	36.17	100.00	5.10	0.00	14.00	758.00	31.00	35.00	0.00	1.17	14.00	18.00	2.10	-32767.00	400.00	417.00	-32767.00	5.84	-32767.00	-32767.00	-32767.00	-32767.00	-32767.00	-32767.00	-32767.00	88.21	0.00	0.00	0.00	0.00	0.00	0.00	0.00	0.00	-32767.00	-32767.00	-32767.00	-32767.00	-32767.00	8.00	5.60	2.10
11:58:02	91.00	-32767.00	-32767.00	85.87	46.50	63.19	91.00	36.19	100.00	5.10	0.00	14.00	758.00	31.00	35.00	0.00	1.17	14.00	18.00	2.00	-32767.00	398.00	413.00	-32767.00	5.84	-32767.00	-32767.00	-32767.00	-32767.00	-32767.00	-32767.00	-32767.00	88.21	0.00	0.00	0.00	0.00	0.00	0.00	0.00	0.00	-32767.00	-32767.00	-32767.00	-32767.00	-32767.00	8.00	5.60	2.00
11:59:02	91.00	-32767.00	-32767.00	85.03	46.75	63.18	92.00	36.21	100.00	5.20	0.00	14.00	758.00	31.00	35.00	0.00	1.17	14.00	18.00	2.10	-32767.00	400.00	418.00	-32767.00	5.84	-32767.00	-32767.00	-32767.00	-32767.00	-32767.00	-32767.00	-32767.00	88.21	0.00	0.00	0.00	0.00	0.00	0.00	0.00	0.00	-32767.00	-32767.00	-32767.00	-32767.00	-32767.00	8.00	5.60	2.10
12:00:02	91.00	-32767.00	-32767.00	85.67	47.03	63.37	92.00	36.24	100.00	5.20	0.00	14.00	758.00	31.00	35.00	0.00	1.21	14.00	19.00	1.80	-32767.00	400.00	415.00	-32767.00	5.84	-32767.00	-32767.00	-32767.00	-32767.00	-32767.00	-32767.00	-32767.00	88.21	0.00	0.00	0.00	0.00	0.00	0.00	0.00	0.00	-32767.00	-32767.00	-32767.00	-32767.00	-32767.00	8.00	5.60	1.80
12:01:02	91.00	-32767.00	-32767.00	86.31	47.10	63.86	91.00	36.26	100.00	5.20	0.00	14.00	758.00	31.00	35.00	0.00	1.17	14.00	19.00	1.80	-32767.00	401.00	415.00	-32767.00	5.84	-32767.00	-32767.00	-32767.00	-32767.00	-32767.00	-32767.00	-32767.00	88.21	0.00	0.00	0.00	0.00	0.00	0.00	0.00	0.00	-32767.00	-32767.00	-32767.00	-32767.00	-32767.00	8.00	5.61	1.80
12:02:02	91.00	-32767.00	-32767.00	86.55	47.42	64.28	91.00	36.28	100.00	5.20	0.00	14.00	758.00	31.00	35.00	0.00	1.21	14.00	18.00	2.20	-32767.00	398.00	417.00	-32767.00	5.84	-32767.00	-32767.00	-32767.00	-32767.00	-32767.00	-32767.00	-32767.00	88.21	0.00	0.00	0.00	0.00	0.00	0.00	0.00	0.00	-32767.00	-32767.00	-32767.00	-32767.00	-32767.00	8.00	5.60	2.20
12:03:02	91.00	-32767.00	-32767.00	-32766.00	-32766.00	-32766.00	0.00	36.31	100.00	5.10	0.00	14.00	758.00	31.00	35.00	0.00	1.17	14.00	19.00	2.40	-32767.00	400.00	419.00	-32767.00	5.84	-32767.00	-32767.00	-32767.00	-32767.00	-32767.00	-32767.00	-32767.00	88.21	0.00	0.00	0.00	0.00	0.00	0.00	0.00	0.00	-32767.00	-32767.00	-32767.00	-32767.00	-32767.00	8.00	5.60	2.40
12:04:02	91.00	-32767.00	-32767.00	276.55	267.83	270.52	150.00	36.33	100.00	5.10	0.00	14.00	758.00	31.00	35.00	0.00	1.21	14.00	19.00	1.70	-32767.00	399.00	418.00	-32767.00	5.84	-32767.00	-32767.00	-32767.00	-32767.00	-32767.00	-32767.00	-32767.00	88.21	0.00	0.00	0.00	0.00	0.00	0.00	0.00	0.00	-32767.00	-32767.00	-32767.00	-32767.00	-32767.00	8.00	5.60	2.50
12:05:02	91.00	-32767.00	-32767.00	87.31	48.37	65.21	91.00	36.35	100.00	5.10	0.00	14.00	758.00	31.00	35.00	0.00	1.21	14.00	19.00	2.00	-32767.00	400.00	419.00	-32767.00	5.84	-32767.00	-32767.00	-32767.00	-32767.00	-32767.00	-32767.00	-32767.00	88.21	0.00	0.00	0.00	0.00	0.00	0.00	0.00	0.00	-32767.00	-32767.00	-32767.00	-32767.00	-32767.00	8.00	5.60	2.20
12:06:02	91.00	-32767.00	-32767.00	87.73	48.06	65.16	91.00	36.37	100.00	5.20	0.00	14.00	758.00	30.00	35.00	0.00	1.17	14.00	19.00	2.40	-32767.00	400.00	415.00	-32767.00	5.84	-32767.00	-32767.00	-32767.00	-32767.00	-32767.00	-32767.00	-32767.00	88.21	0.00	0.00	0.00	0.00	0.00	0.00	0.00	0.00	-32767.00	-32767.00	-32767.00	-32767.00	-32767.00	8.00	5.60	1.80
12:07:02	91.00	-32767.00	-32767.00	87.46	48.33	65.08	91.00	36.40	100.00	5.10	0.00	14.00	758.00	31.00	35.00	0.00	1.21	14.00	19.00	1.80	-32767.00	399.00	418.00	-32767.00	5.84	-32767.00	-32767.00	-32767.00	-32767.00	-32767.00	-32767.00	-32767.00	88.21	0.00	0.00	0.00	0.00	0.00	0.00	0.00	0.00	-32767.00	-32767.00	-32767.00	-32767.00	-32767.00	8.00	5.60	2.30
12:08:02	91.00	-32767.00	-32767.00	87.12	48.19	65.03	91.00	36.42	100.00	5.10	0.00	14.00	758.00	31.00	35.00	0.00	1.21	14.00	19.00	2.30	-32767.00	399.00	417.00	-32767.00	5.84	-32767.00	-32767.00	-32767.00	-32767.00	-32767.00	-32767.00	-32767.00	88.21	0.00	0.00	0.00	0.00	0.00	0.00	0.00	0.00	-32767.00	-32767.00	-32767.00	-32767.00	-32767.00	8.00	5.60	2.30
12:09:02	90.00	-32767.00	-32767.00	87.60	48.43	65.29	90.00	36.44	100.00	5.20	0.00	14.00	758.00	30.00	35.00	0.00	1.21	14.00	19.00	2.30	-32767.00	401.00	418.00	-32767.00	5.84	-32767.00	-32767.00	-32767.00	-32767.00	-32767.00	-32767.00	-32767.00	88.21	0.00	0.00	0.00	0.00	0.00	0.00	0.00	0.00	-32767.00	-32767.00	-32767.00	-32767.00	-32767.00	8.00	5.60	2.30
12:10:02	90.00	-32767.00	-32767.00	88.53	48.47	65.69	90.00	36.46	100.00	5.20	0.00	14.00	758.00	30.00	35.00	0.00	1.21	14.00	19.00	2.40	-32767.00	401.00	419.00	-32767.00	5.83	-32767.00	-32767.00	-32767.00	-32767.00	-32767.00	-32767.00	-32767.00	88.21	0.00	0.00	0.00	0.00	0.00	0.00	0.00	0.00	-32767.00	-32767.00	-32767.00	-32767.00	-32767.00	8.00	5.60	2.40
12:11:02	90.00	-32767.00	-32767.00	87.73	48.76	65.63	91.00	36.49	100.00	5.20	0.00	14.00	758.00	30.00	35.00	0.00	1.21	14.00	19.00	2.30	-32767.00	399.00	418.00	-32767.00	5.84	-32767.00	-32767.00	-32767.00	-32767.00	-32767.00	-32767.00	-32767.00	88.21	0.00	0.00	0.00	0.00	0.00	0.00	0.00	0.00	-32767.00	-32767.00	-32767.00	-32767.00	-32767.00	8.00	5.60	2.30
12:12:02	90.00	-32767.00	-32767.00	87.78	48.73	65.83	91.00	36.53	100.00	5.20	0.00	14.00	758.00	30.00	35.00	0.00	1.21	14.00	19.00	2.40	-32767.00	399.00	418.00	-32767.00	5.84	-32767.00	-32767.00	-32767.00	-32767.00	-32767.00	-32767.00	-32767.00	88.21	0.00	0.00	0.00	0.00	0.00	0.00	0.00	0.00	-32767.00	-32767.00	-32767.00	-32767.00	-32767.00	8.00	5.60	2.40
12:13:02	90.00	-32767.00	-32767.00	88.17	49.11	66.07	90.00	36.55	100.00	5.20	0.00	14.00	758.00	30.00	35.00	0.00	1.21	14.00	19.00	2.40	-32767.00	399.00	418.00	-32767.00	5.84	-32767.00	-32767.00	-32767.00	-32767.00	-32767.00	-32767.00	-32767.00	88.21	0.00	0.00	0.00	0.00	0.00	0.00	0.00	0.00	-32767.00	-32767.00	-32767.00	-32767.00	-32767.00	8.00	5.60	2.40
12:14:02	89.00	-32767.00	-32767.00	88.70	49.19	66.39	90.00	36.57	100.00	5.20	0.00	14.00	758.00	30.00	35.00	0.00	1.21	14.00	19.00	1.70	-32767.00	401.00	415.00	-32767.00	5.84	-32767.00	-32767.00	-32767.00	-32767.00	-32767.00	-32767.00	-32767.00	88.21	0.00	0.00	0.00	0.00	0.00	0.00	0.00	0.00	-32767.00	-32767.00	-32767.00	-32767.00	-32767.00	8.00	5.60	1.70
12:15:02	89.00	-32767.00	-32767.00	88.07	49.12	66.21	90.00	36.60	100.00	5.20	0.00	14.00	758.00	30.00	35.00	0.00	1.21	14.00	19.00	2.30	-32767.00	398.00	418.00	-32767.00	5.83	-32767.00	-32767.00	-32767.00	-32767.00	-32767.00	-32767.00	-32767.00	88.21	0.00	0.00	0.00	0.00	0.00	0.00	0.00	0.00	-32767.00	-32767.00	-32767.00	-32767.00	-32767.00	8.00	5.60	2.30
12:16:02	90.00	-32767.00	-32767.00	88.03	49.36	66.02	91.00	36.62	100.00	5.20	0.00	14.00	758.00	30.00	35.00	0.00	1.21	14.00	19.00	1.90	-32767.00	401.00	417.00	-32767.00	5.84	-32767.00	-32767.00	-32767.00	-32767.00	-32767.00	-32767.00	-32767.00	88.21	0.00	0.00	0.00	0.00	0.00	0.00	0.00	0.00	-32767.00	-32767.00	-32767.00	-32767.00	-32767.00	8.00	5.60	1.90
12:17:02	90.00	-32767.00	-32767.00	88.37	49.80	66.48	91.00	36.64	100.00	5.20	0.00	14.00	758.00	30.00	34.00	0.00	1.21	14.00	19.00	1.90	-32767.00	401.00	416.00	-32767.00	5.84	-32767.00	-32767.00	-32767.00	-32767.00	-32767.00	-32767.00	-32767.00	88.21	0.00	0.00	0.00	0.00	0.00	0.00	0.00	0.00	-32767.00	-32767.00	-32767.00	-32767.00	-32767.00	8.00	5.60	1.90
12:18:02	90.00	-32767.00	-32767.00	89.40	50.45	67.68	91.00	36.66	100.00	5.30	0.00	14.00	758.00	30.00	34.00	0.00	1.21	14.00	19.00	2.00	-32767.00	401.00	417.00	-32767.00	5.83	-32767.00	-32767.00	-32767.00	-32767.00	-32767.00	-32767.00	-32767.00	88.21	0.00	0.00	0.00	0.00	0.00	0.00	0.00	0.00	-32767.00	-32767.00	-32767.00	-32767.00	-32767.00	8.00	5.60	2.00
12:19:02	91.00	-32767.00	-32767.00	-32766.00	-32766.00	-32766.00	0.00	36.71	100.00	5.20	0.00	14.00	758.00	30.00	34.00	0.00	1.21	14.00	19.00	2.00	-32767.00	400.00	415.00	-32767.00	5.83	-32767.00	-32767.00	-32767.00	-32767.00	-32767.00	-32767.00	-32767.00	88.21	0.00	0.00	0.00	0.00	0.00	0.00	0.00	0.00	-32767.00	-32767.00	-32767.00	-32767.00	-32767.00	8.00	5.60	2.00
12:20:02	91.00	-32767.00	-32767.00	87.58	49.99	66.77	91.00	36.73	100.00	5.30	0.00	14.00	758.00	30.00	34.00	0.00	1.21	14.00	19.00	2.30	-32767.00	399.00	416.00	-32767.00	5.83	-32767.00	-32767.00	-32767.00	-32767.00	-32767.00	-32767.00	-32767.00	88.21	0.00	0.00	0.00	0.00	0.00	0.00	0.00	0.00	-32767.00	-32767.00	-32767.00	-32767.00	-32767.00	8.00	5.60	2.30
12:21:02	92.00	-32767.00	-32767.00	89.70	52.06	68.90	92.00	36.76	100.00	5.20	0.00	14.00	758.00	30.00	34.00	0.00	1.21	14.00	19.00	1.80	-32767.00	401.00	416.00	-32767.00	5.83	-32767.00	-32767.00	-32767.00	-32767.00	-32767.00	-32767.00	-32767.00	88.21	0.00	0.00	0.00	0.00	0.00	0.00	0.00	0.00	-32767.00	-32767.00	-32767.00	-32767.00	-32767.00	8.00	5.60	1.80
12:22:02	91.00	-32767.00	-32767.00	89.83	51.80	69.01	91.00	36.78	100.00	5.30	0.00	14.00	758.00	30.00	34.00	0.00	1.21	14.00	19.00	1.70	-32767.00	400.00	414.00	-32767.00	5.83	-32767.00	-32767.00	-32767.00	-32767.00	-32767.00	-32767.00	-32767.00	88.21	0.00	0.00	0.00	0.00	0.00	0.00	0.00	0.00	-32767.00	-32767.00	-32767.00	-32767.00	-32767.00	8.00	5.60	1.70
12:23:02	91.00	-32767.00	-32767.00	90.01	51.68	69.12	91.00	36.80	100.00	5.20	0.00	14.00	758.00	30.00	34.00	0.00	1.21	14.00	19.00	2.00	-32767.00	401.00	416.00	-32767.00	5.83	-32767.00	-32767.00	-32767.00	-32767.00	-32767.00	-32767.00	-32767.00	88.21	0.00	0.00	0.00	0.00	0.00	0.00	0.00	0.00	-32767.00	-32767.00	-32767.00	-32767.00	-32767.00	8.00	5.60	2.00
12:24:02	91.00	-32767.00	-32767.00	89.58	51.96	68.85	91.00	36.82	100.00	5.30	0.00	14.00	758.00	30.00	34.00	0.00	1.21	14.00	19.00	2.30	-32767.00	402.00	419.00	-32767.00	5.83	-32767.00	-32767.00	-32767.00	-32767.00	-32767.00	-32767.00	-32767.00	88.21	0.00	0.00	0.00	0.00	0.00	0.00	0.00	0.00	-32767.00	-32767.00	-32767.00	-32767.00	-32767.00	8.00	5.60	2.30
12:25:02	91.00	-32767.00	-32767.00	89.40	52.09	68.86	92.00	36.85	100.00	5.30	0.00	14.00	758.00	30.00	34.00	0.00	1.21	14.00	19.00	2.30	-32767.00	400.00	419.00	-32767.00	5.83	-32767.00	-32767.00	-32767.00	-32767.00	-32767.00	-32767.00	-32767.00	88.21	0.00	0.00	0.00	0.00	0.00	0.00	0.00	0.00	-32767.00	-32767.00	-32767.00	-32767.00	-32767.00	8.00	5.61	2.30
12:26:02	91.00	-32767.00	-32767.00	-32766.00	-32766.00	-32766.00	0.00	36.87	100.00	5.30	0.00	14.00	758.00	30.00	34.00	0.00	1.21	14.00	19.00	2.30	-32767.00	399.00	417.00	-32767.00	5.83	-32767.00	-32767.00	-32767.00	-32767.00	-32767.00	-32767.00	-32767.00	88.21	0.00	0.00	0.00	0.00	0.00	0.00	0.00	0.00	-32767.00	-32767.00	-32767.00	-32767.00	-32767.00	8.00	5.60	2.30
12:27:02	92.00	-32767.00	-32767.00	89.83	51.86	68.80	91.00	36.89	100.00	5.30	0.00	14.00	758.00	30.00	34.00	0.00	1.21	14.00	19.00	2.30	-32767.00	399.00	415.00	-32767.00	5.83	-32767.00	-32767.00	-32767.00	-32767.00	-32767.00	-32767.00	-32767.00	88.21	0.00	0.00	0.00	0.00	0.00	0.00	0.00	0.00	-32767.00	-32767.00	-32767.00	-32767.00	-32767.00	8.00	5.60	2.30
12:28:02	91.00	-32767.00	-32767.00	89.71	52.47	69.39	91.00	36.92	100.00	5.30	0.00	14.00	758.00	30.00	34.00	0.00	1.21	14.00	19.00	2.40	-32767.00	398.00	417.00	-32767.00	5.83	-32767.00	-32767.00	-32767.00	-32767.00	-32767.00	-32767.00	-32767.00	88.21	0.00	0.00	0.00	0.00	0.00	0.00	0.00	0.00	-32767.00	-32767.00	-32767.00	-32767.00	-32767.00	8.00	5.60	2.40
12:29:02	91.00	-32767.00	-32767.00	89.61	52.07	68.70	91.00	36.94	100.00	5.30	0.00	14.00	758.00	29.00	34.00	0.00	1.21	14.00	19.00	1.80	-32767.00	402.00	415.00	-32767.00	5.83	-32767.00	-32767.00	-32767.00	-32767.00	-32767.00	-32767.00	-32767.00	88.21	0.00	0.00	0.00	0.00	0.00	0.00	0.00	0.00	-32767.00	-32767.00	-32767.00	-32767.00	-32767.00	8.00	5.60	1.80
12:30:02	91.00	-32767.00	-32767.00	90.02	52.21	69.04	91.00	36.97	100.00	5.30	0.00	14.00	758.00	30.00	34.00	0.00	1.21	14.00	19.00	2.30	-32767.00	401.00	418.00	-32767.00	5.83	-32767.00	-32767.00	-32767.00	-32767.00	-32767.00	-32767.00	-32767.00	88.21	0.00	0.00	0.00	0.00	0.00	0.00	0.00	0.00	-32767.00	-32767.00	-32767.00	-32767.00	-32767.00	8.00	5.60	2.30
12:31:02	91.00	-32767.00	-32767.00	89.78	51.75	68.80	91.00	36.99	100.00	5.30	0.00	14.00	758.00	29.00	34.00	0.00	1.26	14.00	19.00	1.90	-32767.00	399.00	413.00	-32767.00	5.83	-32767.00	-32767.00	-32767.00	-32767.00	-32767.00	-32767.00	-32767.00	88.21	0.00	0.00	0.00	0.00	0.00	0.00	0.00	0.00	-32767.00	-32767.00	-32767.00	-32767.00	-32767.00	8.00	5.60	1.90
12:32:02	91.00	-32767.00	-32767.00	89.02	51.73	68.46	91.00	37.01	100.00	5.30	0.00	14.00	758.00	29.00	34.00	0.00	1.21	14.00	19.00	2.30	-32767.00	399.00	418.00	-32767.00	5.82	-32767.00	-32767.00	-32767.00	-32767.00	-32767.00	-32767.00	-32767.00	88.21	0.00	0.00	0.00	0.00	0.00	0.00	0.00	0.00	-32767.00	-32767.00	-32767.00	-32767.00	-32767.00	8.00	5.60	2.30
12:33:02	91.00	-32767.00	-32767.00	88.89	51.50	68.07	91.00	37.04	100.00	5.30	0.00	14.00	758.00	30.00	34.00	0.00	1.26	14.00	19.00	2.30	-32767.00	401.00	416.00	-32767.00	5.83	-32767.00	-32767.00	-32767.00	-32767.00	-32767.00	-32767.00	-32767.00	88.21	0.00	0.00	0.00	0.00	0.00	0.00	0.00	0.00	-32767.00	-32767.00	-32767.00	-32767.00	-32767.00	8.00	5.60	2.30
12:34:02	91.00	-32767.00	-32767.00	88.64	51.35	68.11	91.00	37.06	100.00	5.20	0.00	14.00	758.00	30.00	34.00	0.00	1.21	14.00	19.00	2.30	-32767.00	400.00	416.00	-32767.00	5.83	-32767.00	-32767.00	-32767.00	-32767.00	-32767.00	-32767.00	-32767.00	88.21	0.00	0.00	0.00	0.00	0.00	0.00	0.00	0.00	-32767.00	-32767.00	-32767.00	-32767.00	-32767.00	8.00	5.60	2.30
12:35:02	90.00	-32767.00	-32767.00	89.74	51.49	68.40	90.00	37.09	100.00	5.30	0.00	14.00	758.00	29.00	34.00	0.00	1.21	14.00	19.00	2.40	-32767.00	398.00	417.00	-32767.00	5.83	-32767.00	-32767.00	-32767.00	-32767.00	-32767.00	-32767.00	-32767.00	88.21	0.00	0.00	0.00	0.00	0.00	0.00	0.00	0.00	-32767.00	-32767.00	-32767.00	-32767.00	-32767.00	8.00	5.60	2.40
12:36:02	89.00	-32767.00	-32767.00	89.37	51.09	67.96	90.00	37.11	100.00	5.30	0.00	14.00	758.00	29.00	34.00	0.00	1.26	14.00	19.00	1.70	-32767.00	401.00	415.00	-32767.00	5.83	-32767.00	-32767.00	-32767.00	-32767.00	-32767.00	-32767.00	-32767.00	88.21	0.00	0.00	0.00	0.00	0.00	0.00	0.00	0.00	-32767.00	-32767.00	-32767.00	-32767.00	-32767.00	8.00	5.60	1.70
12:37:02	89.00	-32767.00	-32767.00	88.46	50.68	67.48	90.00	37.11	100.00	5.40	0.00	14.00	758.00	29.00	34.00	0.00	1.21	14.00	19.00	1.80	-32767.00	402.00	417.00	-32767.00	5.84	-32767.00	-32767.00	-32767.00	-32767.00	-32767.00	-32767.00	-32767.00	88.21	0.00	0.00	0.00	0.00	0.00	0.00	0.00	0.00	-32767.00	-32767.00	-32767.00	-32767.00	-32767.00	8.00	5.60	1.80
12:38:02	89.00	-32767.00	-32767.00	88.71	50.78	67.60	90.00	37.13	100.00	5.30	0.00	14.00	758.00	29.00	34.00	0.00	1.26	14.00	19.00	1.70	-32767.00	398.00	413.00	-32767.00	5.83	-32767.00	-32767.00	-32767.00	-32767.00	-32767.00	-32767.00	-32767.00	88.21	0.00	0.00	0.00	0.00	0.00	0.00	0.00	0.00	-32767.00	-32767.00	-32767.00	-32767.00	-32767.00	8.00	5.60	1.70
12:39:02	89.00	-32767.00	-32767.00	89.14	51.15	68.06	90.00	37.16	100.00	5.30	0.00	14.00	758.00	29.00	34.00	0.00	1.21	14.00	19.00	1.60	-32767.00	401.00	415.00	-32767.00	5.83	-32767.00	-32767.00	-32767.00	-32767.00	-32767.00	-32767.00	-32767.00	88.21	0.00	0.00	0.00	0.00	0.00	0.00	0.00	0.00	-32767.00	-32767.00	-32767.00	-32767.00	-32767.00	8.00	5.61	1.60
12:40:02	89.00	-32767.00	-32767.00	89.63	51.08	68.13	90.00	37.18	100.00	5.30	0.00	14.00	758.00	29.00	34.00	0.00	1.21	14.00	19.00	1.70	-32767.00	401.00	415.00	-32767.00	5.83	-32767.00	-32767.00	-32767.00	-32767.00	-32767.00	-32767.00	-32767.00	88.21	0.00	0.00	0.00	0.00	0.00	0.00	0.00	0.00	-32767.00	-32767.00	-32767.00	-32767.00	-32767.00	8.00	5.60	1.70
12:41:02	89.00	-32767.00	-32767.00	89.00	51.07	68.04	90.00	37.20	100.00	5.30	0.00	14.00	758.00	29.00	34.00	0.00	1.26	14.00	19.00	1.60	-32767.00	399.00	414.00	-32767.00	5.83	-32767.00	-32767.00	-32767.00	-32767.00	-32767.00	-32767.00	-32767.00	88.21	0.00	0.00	0.00	0.00	0.00	0.00	0.00	0.00	-32767.00	-32767.00	-32767.00	-32767.00	-32767.00	8.00	5.60	1.60
12:42:02	89.00	-32767.00	-32767.00	89.06	51.31	67.85	90.00	37.20	100.00	5.40	0.00	14.00	758.00	29.00	34.00	0.00	1.21	14.00	19.00	1.70	-32767.00	400.00	414.00	-32767.00	5.82	-32767.00	-32767.00	-32767.00	-32767.00	-32767.00	-32767.00	-32767.00	88.21	0.00	0.00	0.00	0.00	0.00	0.00	0.00	0.00	-32767.00	-32767.00	-32767.00	-32767.00	-32767.00	8.00	5.60	1.70
12:43:02	89.00	-32767.00	-32767.00	88.87	51.04	68.05	90.00	37.23	100.00	5.30	0.00	14.00	758.00	29.00	34.00	0.00	1.26	14.00	19.00	1.90	-32767.00	402.00	416.00	-32767.00	5.82	-32767.00	-32767.00	-32767.00	-32767.00	-32767.00	-32767.00	-32767.00	88.21	0.00	0.00	0.00	0.00	0.00	0.00	0.00	0.00	-32767.00	-32767.00	-32767.00	-32767.00	-32767.00	8.00	5.60	1.90
12:44:02	88.00	-32767.00	-32767.00	89.48	50.67	68.09	88.00	37.25	100.00	5.40	0.00	14.00	758.00	29.00	34.00	0.00	1.26	14.00	19.00	2.10	-32767.00	400.00	415.00	-32767.00	5.82	-32767.00	-32767.00	-32767.00	-32767.00	-32767.00	-32767.00	-32767.00	88.21	0.00	0.00	0.00	0.00	0.00	0.00	0.00	0.00	-32767.00	-32767.00	-32767.00	-32767.00	-32767.00	8.00	5.60	2.10
12:45:02	89.00	-32767.00	-32767.00	88.47	51.04	67.69	88.00	37.27	100.00	5.30	0.00	14.00	758.00	29.00	34.00	0.00	1.21	14.00	19.00	2.30	-32767.00	401.00	418.00	-32767.00	5.82	-32767.00	-32767.00	-32767.00	-32767.00	-32767.00	-32767.00	-32767.00	88.21	0.00	0.00	0.00	0.00	0.00	0.00	0.00	0.00	-32767.00	-32767.00	-32767.00	-32767.00	-32767.00	8.00	5.60	2.30
12:46:02	88.00	-32767.00	-32767.00	88.22	50.56	67.39	88.00	37.27	100.00	5.30	0.00	14.00	758.00	29.00	34.00	0.00	1.21	14.00	19.00	2.30	-32767.00	400.00	416.00	-32767.00	5.83	-32767.00	-32767.00	-32767.00	-32767.00	-32767.00	-32767.00	-32767.00	88.21	0.00	0.00	0.00	0.00	0.00	0.00	0.00	0.00	-32767.00	-32767.00	-32767.00	-32767.00	-32767.00	8.00	5.60	2.30
12:47:02	88.00	-32767.00	-32767.00	88.63	51.11	68.08	88.00	37.29	100.00	5.30	0.00	14.00	758.00	29.00	34.00	0.00	1.26	14.00	19.00	2.40	-32767.00	406.00	420.00	-32767.00	5.83	-32767.00	-32767.00	-32767.00	-32767.00	-32767.00	-32767.00	-32767.00	88.21	0.00	0.00	0.00	0.00	0.00	0.00	0.00	0.00	-32767.00	-32767.00	-32767.00	-32767.00	-32767.00	8.00	5.61	2.40
12:48:02	88.00	-32767.00	-32767.00	257.89	250.90	253.08	-32764.00	37.32	100.00	5.40	0.00	14.00	758.00	29.00	34.00	0.00	1.26	14.00	19.00	2.20	-32767.00	398.00	416.00	-32767.00	5.82	-32767.00	-32767.00	-32767.00	-32767.00	-32767.00	-32767.00	-32767.00	88.21	0.00	0.00	0.00	0.00	0.00	0.00	0.00	0.00	-32767.00	-32767.00	-32767.00	-32767.00	-32767.00	8.00	5.60	2.20
12:49:02	88.00	-32767.00	-32767.00	89.35	51.06	68.47	88.00	37.34	100.00	5.40	0.00	14.00	758.00	29.00	34.00	0.00	1.26	14.00	19.00	2.00	-32767.00	399.00	416.00	-32767.00	5.83	-32767.00	-32767.00	-32767.00	-32767.00	-32767.00	-32767.00	-32767.00	88.21	0.00	0.00	0.00	0.00	0.00	0.00	0.00	0.00	-32767.00	-32767.00	-32767.00	-32767.00	-32767.00	8.00	5.60	2.00
12:50:02	88.00	-32767.00	-32767.00	89.10	50.98	67.88	88.00	37.36	100.00	5.30	0.00	14.00	758.00	29.00	34.00	0.00	1.26	14.00	19.00	2.30	-32767.00	402.00	417.00	-32767.00	5.83	-32767.00	-32767.00	-32767.00	-32767.00	-32767.00	-32767.00	-32767.00	88.21	0.00	0.00	0.00	0.00	0.00	0.00	0.00	0.00	-32767.00	-32767.00	-32767.00	-32767.00	-32767.00	8.00	5.60	2.30
12:51:02	87.00	-32767.00	-32767.00	89.44	50.96	68.05	88.00	37.36	100.00	5.40	0.00	14.00	758.00	29.00	34.00	0.00	1.21	14.00	19.00	1.70	-32767.00	401.00	415.00	-32767.00	5.82	-32767.00	-32767.00	-32767.00	-32767.00	-32767.00	-32767.00	-32767.00	88.21	0.00	0.00	0.00	0.00	0.00	0.00	0.00	0.00	-32767.00	-32767.00	-32767.00	-32767.00	-32767.00	8.00	5.60	1.70
12:52:02	87.00	-32767.00	-32767.00	89.68	50.74	68.22	87.00	37.39	100.00	5.40	0.00	14.00	758.00	29.00	34.00	0.00	1.26	14.00	19.00	1.80	-32767.00	399.00	413.00	-32767.00	5.82	-32767.00	-32767.00	-32767.00	-32767.00	-32767.00	-32767.00	-32767.00	88.21	0.00	0.00	0.00	0.00	0.00	0.00	0.00	0.00	-32767.00	-32767.00	-32767.00	-32767.00	-32767.00	8.00	5.60	1.80
12:53:02	87.00	-32767.00	-32767.00	89.45	50.56	67.88	86.00	37.41	100.00	5.30	0.00	14.00	758.00	29.00	34.00	0.00	1.26	14.00	19.00	2.40	-32767.00	401.00	418.00	-32767.00	5.82	-32767.00	-32767.00	-32767.00	-32767.00	-32767.00	-32767.00	-32767.00	88.21	0.00	0.00	0.00	0.00	0.00	0.00	0.00	0.00	-32767.00	-32767.00	-32767.00	-32767.00	-32767.00	8.00	5.60	2.40
12:54:02	87.00	-32767.00	-32767.00	88.57	50.86	67.76	87.00	37.41	100.00	5.40	0.00	14.00	758.00	29.00	34.00	0.00	1.26	14.00	19.00	1.90	-32767.00	400.00	416.00	-32767.00	5.82	-32767.00	-32767.00	-32767.00	-32767.00	-32767.00	-32767.00	-32767.00	88.21	0.00	0.00	0.00	0.00	0.00	0.00	0.00	0.00	-32767.00	-32767.00	-32767.00	-32767.00	-32767.00	8.00	5.60	1.90
12:55:02	87.00	-32767.00	-32767.00	88.90	51.19	68.09	87.00	37.44	100.00	5.40	0.00	14.00	758.00	29.00	34.00	0.00	1.26	14.00	19.00	2.20	-32767.00	401.00	416.00	-32767.00	5.82	-32767.00	-32767.00	-32767.00	-32767.00	-32767.00	-32767.00	-32767.00	88.21	0.00	0.00	0.00	0.00	0.00	0.00	0.00	0.00	-32767.00	-32767.00	-32767.00	-32767.00	-32767.00	8.00	5.61	2.20
12:56:02	87.00	-32767.00	-32767.00	89.40	51.09	68.40	86.00	37.46	100.00	5.30	0.00	14.00	758.00	29.00	34.00	0.00	1.26	14.00	19.00	2.30	-32767.00	401.00	418.00	-32767.00	5.82	-32767.00	-32767.00	-32767.00	-32767.00	-32767.00	-32767.00	-32767.00	88.21	0.00	0.00	0.00	0.00	0.00	0.00	0.00	0.00	-32767.00	-32767.00	-32767.00	-32767.00	-32767.00	8.00	5.60	2.30
12:57:02	87.00	-32767.00	-32767.00	90.23	50.96	68.49	86.00	37.46	100.00	5.40	0.00	14.00	758.00	29.00	34.00	0.00	1.26	14.00	19.00	1.80	-32767.00	400.00	414.00	-32767.00	5.82	-32767.00	-32767.00	-32767.00	-32767.00	-32767.00	-32767.00	-32767.00	88.21	0.00	0.00	0.00	0.00	0.00	0.00	0.00	0.00	-32767.00	-32767.00	-32767.00	-32767.00	-32767.00	8.00	5.61	1.80
12:58:02	87.00	-32767.00	-32767.00	89.08	51.09	68.12	87.00	37.48	100.00	5.30	0.00	14.00	758.00	29.00	33.00	0.00	1.26	14.00	19.00	2.30	-32767.00	401.00	417.00	-32767.00	5.82	-32767.00	-32767.00	-32767.00	-32767.00	-32767.00	-32767.00	-32767.00	88.21	0.00	0.00	0.00	0.00	0.00	0.00	0.00	0.00	-32767.00	-32767.00	-32767.00	-32767.00	-32767.00	8.00	5.60	2.30
12:59:02	87.00	-32767.00	-32767.00	89.67	51.02	68.20	87.00	37.51	100.00	5.40	0.00	14.00	758.00	29.00	33.00	0.00	1.26	14.00	19.00	2.20	-32767.00	401.00	417.00	-32767.00	5.84	-32767.00	-32767.00	-32767.00	-32767.00	-32767.00	-32767.00	-32767.00	88.21	0.00	0.00	0.00	0.00	0.00	0.00	0.00	0.00	-32767.00	-32767.00	-32767.00	-32767.00	-32767.00	8.00	5.61	2.20
13:00:02	86.00	-32767.00	-32767.00	89.64	51.17	68.62	86.00	37.51	100.00	5.50	0.00	14.00	758.00	29.00	33.00	0.00	1.26	14.00	19.00	1.70	-32767.00	397.00	413.00	-32767.00	5.83	-32767.00	-32767.00	-32767.00	-32767.00	-32767.00	-32767.00	-32767.00	88.21	0.00	0.00	0.00	0.00	0.00	0.00	0.00	0.00	-32767.00	-32767.00	-32767.00	-32767.00	-32767.00	8.00	5.60	1.70
13:01:02	86.00	-32767.00	-32767.00	89.86	50.82	68.59	86.00	37.53	100.00	5.40	0.00	14.00	758.00	29.00	33.00	0.00	1.26	14.00	19.00	1.90	-32767.00	399.00	416.00	-32767.00	5.83	-32767.00	-32767.00	-32767.00	-32767.00	-32767.00	-32767.00	-32767.00	88.21	0.00	0.00	0.00	0.00	0.00	0.00	0.00	0.00	-32767.00	-32767.00	-32767.00	-32767.00	-32767.00	8.00	5.60	1.90
13:02:02	86.00	-32767.00	-32767.00	89.15	50.88	67.93	87.00	37.56	100.00	5.30	0.00	14.00	758.00	29.00	33.00	0.00	1.26	14.00	19.00	2.40	-32767.00	402.00	419.00	-32767.00	5.83	-32767.00	-32767.00	-32767.00	-32767.00	-32767.00	-32767.00	-32767.00	88.21	0.00	0.00	0.00	0.00	0.00	0.00	0.00	0.00	-32767.00	-32767.00	-32767.00	-32767.00	-32767.00	8.00	5.60	2.40
13:03:02	86.00	-32767.00	-32767.00	89.61	50.98	68.12	87.00	37.56	100.00	5.50	0.00	14.00	758.00	29.00	33.00	0.00	1.26	14.00	19.00	2.30	-32767.00	402.00	417.00	-32767.00	5.84	-32767.00	-32767.00	-32767.00	-32767.00	-32767.00	-32767.00	-32767.00	88.21	0.00	0.00	0.00	0.00	0.00	0.00	0.00	0.00	-32767.00	-32767.00	-32767.00	-32767.00	-32767.00	8.00	5.61	2.30
13:04:02	86.00	-32767.00	-32767.00	90.08	51.28	68.71	86.00	37.58	100.00	5.50	0.00	14.00	758.00	29.00	33.00	0.00	1.26	14.00	19.00	2.10	-32767.00	401.00	417.00	-32767.00	5.83	-32767.00	-32767.00	-32767.00	-32767.00	-32767.00	-32767.00	-32767.00	88.21	0.00	0.00	0.00	0.00	0.00	0.00	0.00	0.00	-32767.00	-32767.00	-32767.00	-32767.00	-32767.00	8.00	5.61	2.10
13:05:02	86.00	-32767.00	-32767.00	90.15	51.01	68.53	86.00	37.58	100.00	5.50	0.00	14.00	758.00	29.00	33.00	0.00	1.26	14.00	19.00	2.30	-32767.00	402.00	414.00	-32767.00	5.83	-32767.00	-32767.00	-32767.00	-32767.00	-32767.00	-32767.00	-32767.00	88.21	0.00	0.00	0.00	0.00	0.00	0.00	0.00	0.00	-32767.00	-32767.00	-32767.00	-32767.00	-32767.00	8.00	5.60	2.30
13:06:02	85.00	-32767.00	-32767.00	89.39	50.80	68.05	86.00	37.60	100.00	5.40	0.00	14.00	758.00	29.00	33.00	0.00	1.26	14.00	19.00	2.30	-32767.00	400.00	416.00	-32767.00	5.82	-32767.00	-32767.00	-32767.00	-32767.00	-32767.00	-32767.00	-32767.00	88.21	0.00	0.00	0.00	0.00	0.00	0.00	0.00	0.00	-32767.00	-32767.00	-32767.00	-32767.00	-32767.00	8.00	5.60	2.30
13:07:02	86.00	-32767.00	-32767.00	89.14	51.16	68.18	87.00	37.63	100.00	5.40	0.00	14.00	758.00	29.00	33.00	0.00	1.26	14.00	19.00	2.20	-32767.00	400.00	417.00	-32767.00	5.82	-32767.00	-32767.00	-32767.00	-32767.00	-32767.00	-32767.00	-32767.00	88.21	0.00	0.00	0.00	0.00	0.00	0.00	0.00	0.00	-32767.00	-32767.00	-32767.00	-32767.00	-32767.00	8.00	5.60	2.20
13:08:02	86.00	-32767.00	-32767.00	89.73	51.51	68.83	87.00	37.63	100.00	5.50	0.00	14.00	758.00	29.00	33.00	0.00	1.26	14.00	19.00	1.60	-32767.00	400.00	417.00	-32767.00	5.83	-32767.00	-32767.00	-32767.00	-32767.00	-32767.00	-32767.00	-32767.00	88.21	0.00	0.00	0.00	0.00	0.00	0.00	0.00	0.00	-32767.00	-32767.00	-32767.00	-32767.00	-32767.00	8.00	5.60	1.60
13:09:01	86.00	-32767.00	-32767.00	90.73	51.76	69.21	86.00	37.65	100.00	5.50	0.00	14.00	758.00	29.00	33.00	0.00	1.26	14.00	19.00	2.00	-32767.00	399.00	415.00	-32767.00	5.83	-32767.00	-32767.00	-32767.00	-32767.00	-32767.00	-32767.00	-32767.00	88.21	0.00	0.00	0.00	0.00	0.00	0.00	0.00	0.00	-32767.00	-32767.00	-32767.00	-32767.00	-32767.00	8.00	5.60	2.00
13:10:01	85.00	-32767.00	-32767.00	90.36	51.30	68.80	86.00	37.68	100.00	5.40	0.00	14.00	758.00	29.00	33.00	0.00	1.26	14.00	19.00	2.40	-32767.00	402.00	417.00	-32767.00	5.83	-32767.00	-32767.00	-32767.00	-32767.00	-32767.00	-32767.00	-32767.00	88.21	0.00	0.00	0.00	0.00	0.00	0.00	0.00	0.00	-32767.00	-32767.00	-32767.00	-32767.00	-32767.00	8.00	5.60	2.40
13:11:01	85.00	-32767.00	-32767.00	89.92	51.26	68.63	86.00	37.68	100.00	5.50	0.00	14.00	758.00	28.00	33.00	0.00	1.26	14.00	19.00	1.60	-32767.00	400.00	417.00	-32767.00	5.83	-32767.00	-32767.00	-32767.00	-32767.00	-32767.00	-32767.00	-32767.00	88.21	0.00	0.00	0.00	0.00	0.00	0.00	0.00	0.00	-32767.00	-32767.00	-32767.00	-32767.00	-32767.00	8.00	5.60	1.60
13:12:01	85.00	-32767.00	-32767.00	89.57	51.33	68.61	86.00	37.70	100.00	5.40	0.00	14.00	758.00	29.00	33.00	0.00	1.26	14.00	19.00	2.30	-32767.00	402.00	417.00	-32767.00	5.83	-32767.00	-32767.00	-32767.00	-32767.00	-32767.00	-32767.00	-32767.00	88.21	0.00	0.00	0.00	0.00	0.00	0.00	0.00	0.00	-32767.00	-32767.00	-32767.00	-32767.00	-32767.00	8.00	5.61	2.30
13:13:01	85.00	-32767.00	-32767.00	90.81	51.60	69.27	85.00	37.72	100.00	5.60	0.00	14.00	758.00	28.00	33.00	0.00	1.26	14.00	19.00	2.10	-32767.00	399.00	414.00	-32767.00	5.82	-32767.00	-32767.00	-32767.00	-32767.00	-32767.00	-32767.00	-32767.00	88.21	0.00	0.00	0.00	0.00	0.00	0.00	0.00	0.00	-32767.00	-32767.00	-32767.00	-32767.00	-32767.00	8.00	5.60	2.10
13:14:01	85.00	-32767.00	-32767.00	90.29	51.56	69.14	86.00	37.72	100.00	5.40	0.00	14.00	758.00	29.00	33.00	0.00	1.26	14.00	19.00	2.20	-32767.00	402.00	419.00	-32767.00	5.83	-32767.00	-32767.00	-32767.00	-32767.00	-32767.00	-32767.00	-32767.00	88.21	0.00	0.00	0.00	0.00	0.00	0.00	0.00	0.00	-32767.00	-32767.00	-32767.00	-32767.00	-32767.00	8.00	5.60	2.20
13:15:01	85.00	-32767.00	-32767.00	90.70	51.98	69.35	87.00	37.75	100.00	5.50	0.00	14.00	758.00	28.00	33.00	0.00	1.26	14.00	19.00	2.30	-32767.00	400.00	415.00	-32767.00	5.83	-32767.00	-32767.00	-32767.00	-32767.00	-32767.00	-32767.00	-32767.00	88.21	0.00	0.00	0.00	0.00	0.00	0.00	0.00	0.00	-32767.00	-32767.00	-32767.00	-32767.00	-32767.00	8.00	5.61	2.30
13:16:01	85.00	-32767.00	-32767.00	90.08	51.69	69.10	87.00	37.75	100.00	5.40	0.00	14.00	758.00	29.00	33.00	0.00	1.26	14.00	19.00	2.20	-32767.00	401.00	418.00	-32767.00	5.83	-32767.00	-32767.00	-32767.00	-32767.00	-32767.00	-32767.00	-32767.00	88.21	0.00	0.00	0.00	0.00	0.00	0.00	0.00	0.00	-32767.00	-32767.00	-32767.00	-32767.00	-32767.00	8.00	5.60	2.20
13:17:01	85.00	-32767.00	-32767.00	90.48	51.81	69.42	86.00	37.77	100.00	5.60	0.00	14.00	758.00	28.00	33.00	0.00	1.26	14.00	19.00	1.90	-32767.00	397.00	413.00	-32767.00	5.83	-32767.00	-32767.00	-32767.00	-32767.00	-32767.00	-32767.00	-32767.00	88.21	0.00	0.00	0.00	0.00	0.00	0.00	0.00	0.00	-32767.00	-32767.00	-32767.00	-32767.00	-32767.00	8.00	5.61	1.90
13:18:01	85.00	-32767.00	-32767.00	91.56	50.04	69.14	85.00	37.80	100.00	5.50	0.00	14.00	758.00	29.00	33.00	0.00	1.26	14.00	19.00	1.70	-32767.00	400.00	416.00	-32767.00	5.83	-32767.00	-32767.00	-32767.00	-32767.00	-32767.00	-32767.00	-32767.00	88.21	0.00	0.00	0.00	0.00	0.00	0.00	0.00	0.00	-32767.00	-32767.00	-32767.00	-32767.00	-32767.00	8.00	5.60	1.70
13:19:01	85.00	-32767.00	-32767.00	181.95	127.47	124.16	250.00	37.80	100.00	5.50	0.00	14.00	758.00	28.00	33.00	0.00	1.26	14.00	19.00	2.30	-32767.00	401.00	416.00	-32767.00	5.84	-32767.00	-32767.00	-32767.00	-32767.00	-32767.00	-32767.00	-32767.00	88.21	0.00	0.00	0.00	0.00	0.00	0.00	0.00	0.00	-32767.00	-32767.00	-32767.00	-32767.00	-32767.00	8.00	5.61	2.30
13:20:01	85.00	-32767.00	-32767.00	89.98	51.47	68.81	87.00	37.82	100.00	5.50	0.00	14.00	758.00	28.00	33.00	0.00	1.26	14.00	19.00	2.40	-32767.00	401.00	417.00	-32767.00	5.82	-32767.00	-32767.00	-32767.00	-32767.00	-32767.00	-32767.00	-32767.00	88.21	0.00	0.00	0.00	0.00	0.00	0.00	0.00	0.00	-32767.00	-32767.00	-32767.00	-32767.00	-32767.00	8.00	5.60	2.40
13:21:01	85.00	-32767.00	-32767.00	90.60	51.53	68.95	86.00	37.84	100.00	5.60	0.00	14.00	758.00	28.00	33.00	0.00	1.26	14.00	19.00	2.20	-32767.00	400.00	413.00	-32767.00	5.83	-32767.00	-32767.00	-32767.00	-32767.00	-32767.00	-32767.00	-32767.00	88.21	0.00	0.00	0.00	0.00	0.00	0.00	0.00	0.00	-32767.00	-32767.00	-32767.00	-32767.00	-32767.00	8.00	5.60	2.20
13:22:01	85.00	-32767.00	-32767.00	90.95	51.77	69.52	85.00	37.84	100.00	5.50	0.00	14.00	758.00	29.00	33.00	0.00	1.26	14.00	19.00	1.70	-32767.00	400.00	417.00	-32767.00	5.82	-32767.00	-32767.00	-32767.00	-32767.00	-32767.00	-32767.00	-32767.00	88.21	0.00	0.00	0.00	0.00	0.00	0.00	0.00	0.00	-32767.00	-32767.00	-32767.00	-32767.00	-32767.00	8.00	5.60	1.70
13:23:01	85.00	-32767.00	-32767.00	90.83	51.72	69.06	86.00	37.87	100.00	5.40	0.00	14.00	758.00	28.00	33.00	0.00	1.26	14.00	19.00	2.30	-32767.00	403.00	418.00	-32767.00	5.83	-32767.00	-32767.00	-32767.00	-32767.00	-32767.00	-32767.00	-32767.00	88.21	0.00	0.00	0.00	0.00	0.00	0.00	0.00	0.00	-32767.00	-32767.00	-32767.00	-32767.00	-32767.00	8.00	5.61	2.30
13:24:01	85.00	-32767.00	-32767.00	91.32	52.49	70.06	86.00	37.87	100.00	5.60	0.00	14.00	758.00	28.00	33.00	0.00	1.26	14.00	19.00	2.30	-32767.00	400.00	415.00	-32767.00	5.83	-32767.00	-32767.00	-32767.00	-32767.00	-32767.00	-32767.00	-32767.00	88.21	0.00	0.00	0.00	0.00	0.00	0.00	0.00	0.00	-32767.00	-32767.00	-32767.00	-32767.00	-32767.00	8.00	5.61	2.30
13:25:01	85.00	-32767.00	-32767.00	91.29	52.69	70.40	86.00	37.89	100.00	5.60	0.00	14.00	758.00	28.00	33.00	0.00	1.26	14.00	19.00	1.70	-32767.00	397.00	413.00	-32767.00	5.82	-32767.00	-32767.00	-32767.00	-32767.00	-32767.00	-32767.00	-32767.00	88.21	0.00	0.00	0.00	0.00	0.00	0.00	0.00	0.00	-32767.00	-32767.00	-32767.00	-32767.00	-32767.00	8.00	5.60	1.70
13:26:01	85.00	-32767.00	-32767.00	91.93	52.66	70.86	85.00	37.89	100.00	5.60	0.00	14.00	758.00	28.00	33.00	0.00	1.31	14.00	19.00	1.60	-32767.00	398.00	413.00	-32767.00	5.82	-32767.00	-32767.00	-32767.00	-32767.00	-32767.00	-32767.00	-32767.00	88.21	0.00	0.00	0.00	0.00	0.00	0.00	0.00	0.00	-32767.00	-32767.00	-32767.00	-32767.00	-32767.00	8.00	5.60	1.60
13:27:01	85.00	-32767.00	-32767.00	91.97	52.54	70.44	85.00	37.92	100.00	5.70	0.00	14.00	758.00	28.00	33.00	0.00	1.26	14.00	19.00	1.90	-32767.00	399.00	414.00	-32767.00	5.82	-32767.00	-32767.00	-32767.00	-32767.00	-32767.00	-32767.00	-32767.00	88.21	0.00	0.00	0.00	0.00	0.00	0.00	0.00	0.00	-32767.00	-32767.00	-32767.00	-32767.00	-32767.00	8.00	5.60	1.90
13:28:01	85.00	-32767.00	-32767.00	91.66	52.43	70.11	86.00	37.94	100.00	5.70	0.00	14.00	758.00	28.00	33.00	0.00	1.31	14.00	19.00	2.00	-32767.00	398.00	415.00	-32767.00	5.83	-32767.00	-32767.00	-32767.00	-32767.00	-32767.00	-32767.00	-32767.00	88.21	0.00	0.00	0.00	0.00	0.00	0.00	0.00	0.00	-32767.00	-32767.00	-32767.00	-32767.00	-32767.00	8.00	5.60	2.00
13:29:01	85.00	-32767.00	-32767.00	91.87	52.53	70.26	86.00	37.94	100.00	5.70	0.00	14.00	758.00	28.00	33.00	0.00	1.31	14.00	19.00	2.10	-32767.00	398.00	415.00	-32767.00	5.82	-32767.00	-32767.00	-32767.00	-32767.00	-32767.00	-32767.00	-32767.00	88.21	0.00	0.00	0.00	0.00	0.00	0.00	0.00	0.00	-32767.00	-32767.00	-32767.00	-32767.00	-32767.00	8.00	5.60	2.10
13:30:01	85.00	-32767.00	-32767.00	92.21	52.73	70.68	85.00	37.96	100.00	5.70	0.00	14.00	758.00	28.00	33.00	0.00	1.31	14.00	19.00	2.10	-32767.00	399.00	414.00	-32767.00	5.82	-32767.00	-32767.00	-32767.00	-32767.00	-32767.00	-32767.00	-32767.00	88.21	0.00	0.00	0.00	0.00	0.00	0.00	0.00	0.00	-32767.00	-32767.00	-32767.00	-32767.00	-32767.00	8.00	5.60	2.10
13:31:01	85.00	-32767.00	-32767.00	92.02	53.40	70.76	85.00	37.96	100.00	5.70	0.00	14.00	758.00	28.00	33.00	0.00	1.26	14.00	19.00	2.30	-32767.00	401.00	415.00	-32767.00	5.82	-32767.00	-32767.00	-32767.00	-32767.00	-32767.00	-32767.00	-32767.00	88.21	0.00	0.00	0.00	0.00	0.00	0.00	0.00	0.00	-32767.00	-32767.00	-32767.00	-32767.00	-32767.00	8.00	5.60	2.30
13:32:01	85.00	-32767.00	-32767.00	90.76	54.12	71.07	86.00	37.99	100.00	5.70	0.00	14.00	758.00	28.00	33.00	0.00	1.31	14.00	19.00	1.60	-32767.00	396.00	413.00	-32767.00	5.82	-32767.00	-32767.00	-32767.00	-32767.00	-32767.00	-32767.00	-32767.00	88.21	0.00	0.00	0.00	0.00	0.00	0.00	0.00	0.00	-32767.00	-32767.00	-32767.00	-32767.00	-32767.00	8.00	5.60	1.60
13:33:01	85.00	-32767.00	-32767.00	91.50	52.83	70.31	86.00	38.01	100.00	5.50	0.00	14.00	758.00	28.00	33.00	0.00	1.31	14.00	19.00	2.30	-32767.00	402.00	418.00	-32767.00	5.83	-32767.00	-32767.00	-32767.00	-32767.00	-32767.00	-32767.00	-32767.00	88.21	0.00	0.00	0.00	0.00	0.00	0.00	0.00	0.00	-32767.00	-32767.00	-32767.00	-32767.00	-32767.00	8.00	5.60	2.30
13:34:01	85.00	-32767.00	-32767.00	92.42	53.00	70.87	85.00	38.01	100.00	5.70	0.00	14.00	758.00	28.00	33.00	0.00	1.31	14.00	19.00	2.20	-32767.00	399.00	414.00	-32767.00	5.83	-32767.00	-32767.00	-32767.00	-32767.00	-32767.00	-32767.00	-32767.00	88.21	0.00	0.00	0.00	0.00	0.00	0.00	0.00	0.00	-32767.00	-32767.00	-32767.00	-32767.00	-32767.00	8.00	5.61	2.20
13:35:01	85.00	-32767.00	-32767.00	92.65	52.93	70.75	86.00	38.04	100.00	5.60	0.00	14.00	758.00	28.00	33.00	0.00	1.31	14.00	19.00	2.30	-32767.00	403.00	418.00	-32767.00	5.83	-32767.00	-32767.00	-32767.00	-32767.00	-32767.00	-32767.00	-32767.00	88.21	0.00	0.00	0.00	0.00	0.00	0.00	0.00	0.00	-32767.00	-32767.00	-32767.00	-32767.00	-32767.00	8.00	5.60	2.30
13:36:01	85.00	-32767.00	-32767.00	91.87	52.89	70.55	86.00	38.06	100.00	5.70	0.00	14.00	758.00	28.00	33.00	0.00	1.26	14.00	19.00	1.60	-32767.00	398.00	412.00	-32767.00	5.83	-32767.00	-32767.00	-32767.00	-32767.00	-32767.00	-32767.00	-32767.00	88.21	0.00	0.00	0.00	0.00	0.00	0.00	0.00	0.00	-32767.00	-32767.00	-32767.00	-32767.00	-32767.00	8.00	5.60	1.60
13:37:01	85.00	-32767.00	-32767.00	92.07	53.24	70.55	86.00	38.09	100.00	5.60	0.00	14.00	759.00	28.00	33.00	0.00	1.31	14.00	19.00	2.30	-32767.00	402.00	417.00	-32767.00	5.85	-32767.00	-32767.00	-32767.00	-32767.00	-32767.00	-32767.00	-32767.00	88.21	0.00	0.00	0.00	0.00	0.00	0.00	0.00	0.00	-32767.00	-32767.00	-32767.00	-32767.00	-32767.00	8.00	5.60	2.30
13:38:01	85.00	-32767.00	-32767.00	92.30	53.34	71.02	86.00	38.09	100.00	5.60	0.00	14.00	759.00	28.00	33.00	0.00	1.31	14.00	19.00	2.10	-32767.00	400.00	419.00	-32767.00	5.83	-32767.00	-32767.00	-32767.00	-32767.00	-32767.00	-32767.00	-32767.00	88.21	0.00	0.00	0.00	0.00	0.00	0.00	0.00	0.00	-32767.00	-32767.00	-32767.00	-32767.00	-32767.00	8.00	5.60	2.10
13:39:01	85.00	-32767.00	-32767.00	92.57	53.21	71.11	86.00	38.11	100.00	5.70	0.00	14.00	759.00	28.00	33.00	0.00	1.26	14.00	19.00	1.70	-32767.00	396.00	413.00	-32767.00	5.83	-32767.00	-32767.00	-32767.00	-32767.00	-32767.00	-32767.00	-32767.00	88.21	0.00	0.00	0.00	0.00	0.00	0.00	0.00	0.00	-32767.00	-32767.00	-32767.00	-32767.00	-32767.00	8.00	5.61	1.70
13:40:01	86.00	-32767.00	-32767.00	92.15	53.18	70.66	86.00	38.14	100.00	5.70	0.00	14.00	759.00	28.00	33.00	0.00	1.31	14.00	19.00	2.10	-32767.00	400.00	415.00	-32767.00	5.83	-32767.00	-32767.00	-32767.00	-32767.00	-32767.00	-32767.00	-32767.00	88.21	0.00	0.00	0.00	0.00	0.00	0.00	0.00	0.00	-32767.00	-32767.00	-32767.00	-32767.00	-32767.00	8.00	5.60	2.10
13:41:01	86.00	-32767.00	-32767.00	92.33	53.18	70.70	87.00	38.14	100.00	5.80	0.00	14.00	759.00	28.00	32.00	0.00	1.31	14.00	19.00	2.30	-32767.00	401.00	415.00	-32767.00	5.82	-32767.00	-32767.00	-32767.00	-32767.00	-32767.00	-32767.00	-32767.00	88.21	0.00	0.00	0.00	0.00	0.00	0.00	0.00	0.00	-32767.00	-32767.00	-32767.00	-32767.00	-32767.00	8.00	5.61	2.30
13:42:01	86.00	-32767.00	-32767.00	91.78	52.88	70.35	86.00	38.16	100.00	5.60	0.00	14.00	759.00	28.00	33.00	0.00	1.31	14.00	19.00	2.30	-32767.00	400.00	415.00	-32767.00	5.82	-32767.00	-32767.00	-32767.00	-32767.00	-32767.00	-32767.00	-32767.00	88.21	0.00	0.00	0.00	0.00	0.00	0.00	0.00	0.00	-32767.00	-32767.00	-32767.00	-32767.00	-32767.00	8.00	5.60	2.30
13:43:01	86.00	-32767.00	-32767.00	91.92	53.03	70.56	86.00	38.19	100.00	5.60	0.00	14.00	759.00	28.00	33.00	0.00	1.26	14.00	19.00	2.30	-32767.00	402.00	418.00	-32767.00	5.82	-32767.00	-32767.00	-32767.00	-32767.00	-32767.00	-32767.00	-32767.00	88.21	0.00	0.00	0.00	0.00	0.00	0.00	0.00	0.00	-32767.00	-32767.00	-32767.00	-32767.00	-32767.00	8.00	5.60	2.30
13:44:01	86.00	-32767.00	-32767.00	91.51	52.46	69.88	86.00	38.19	100.00	5.60	0.00	14.00	759.00	28.00	32.00	0.00	1.31	14.00	19.00	2.20	-32767.00	401.00	418.00	-32767.00	5.82	-32767.00	-32767.00	-32767.00	-32767.00	-32767.00	-32767.00	-32767.00	88.21	0.00	0.00	0.00	0.00	0.00	0.00	0.00	0.00	-32767.00	-32767.00	-32767.00	-32767.00	-32767.00	8.00	5.60	2.20
13:45:01	85.00	-32767.00	-32767.00	91.55	52.32	69.73	87.00	38.21	100.00	5.80	0.00	14.00	759.00	28.00	32.00	0.00	1.31	14.00	19.00	1.90	-32767.00	400.00	415.00	-32767.00	5.83	-32767.00	-32767.00	-32767.00	-32767.00	-32767.00	-32767.00	-32767.00	88.21	0.00	0.00	0.00	0.00	0.00	0.00	0.00	0.00	-32767.00	-32767.00	-32767.00	-32767.00	-32767.00	8.00	5.61	1.90
13:46:01	85.00	-32767.00	-32767.00	90.94	51.93	69.60	85.00	38.24	100.00	5.60	0.00	14.00	759.00	28.00	32.00	0.00	1.26	14.00	19.00	1.70	-32767.00	400.00	418.00	-32767.00	5.82	-32767.00	-32767.00	-32767.00	-32767.00	-32767.00	-32767.00	-32767.00	88.21	0.00	0.00	0.00	0.00	0.00	0.00	0.00	0.00	-32767.00	-32767.00	-32767.00	-32767.00	-32767.00	8.00	5.60	1.70
13:47:01	85.00	-32767.00	-32767.00	91.57	52.01	69.68	85.00	38.24	100.00	5.60	0.00	14.00	759.00	28.00	32.00	0.00	1.31	14.00	19.00	2.30	-32767.00	401.00	419.00	-32767.00	5.83	-32767.00	-32767.00	-32767.00	-32767.00	-32767.00	-32767.00	-32767.00	88.21	0.00	0.00	0.00	0.00	0.00	0.00	0.00	0.00	-32767.00	-32767.00	-32767.00	-32767.00	-32767.00	8.00	5.60	2.30
13:48:01	86.00	-32767.00	-32767.00	100.45	54.12	74.73	0.00	38.26	100.00	5.70	0.00	14.00	759.00	27.00	33.00	0.00	1.31	14.00	20.00	1.70	-32767.00	423.00	437.00	-32767.00	5.98	-32767.00	-32767.00	-32767.00	-32767.00	-32767.00	-32767.00	-32767.00	88.21	0.00	0.00	0.00	0.00	0.00	0.00	0.00	0.00	-32767.00	-32767.00	-32767.00	-32767.00	-32767.00	9.00	5.76	1.70
13:49:01	86.00	-32767.00	-32767.00	89.95	51.28	68.24	87.00	38.26	100.00	5.50	0.00	14.00	759.00	27.00	33.00	0.00	1.31	14.00	20.00	2.00	-32767.00	424.00	440.00	-32767.00	6.17	-32767.00	-32767.00	-32767.00	-32767.00	-32767.00	-32767.00	-32767.00	88.21	0.00	0.00	0.00	0.00	0.00	0.00	0.00	0.00	-32767.00	-32767.00	-32767.00	-32767.00	-32767.00	9.00	5.96	2.00
13:50:01	86.00	-32767.00	-32767.00	90.48	51.73	68.73	87.00	38.29	100.00	5.60	0.00	14.00	759.00	27.00	33.00	0.00	1.31	14.00	20.00	2.30	-32767.00	425.00	440.00	-32767.00	6.17	-32767.00	-32767.00	-32767.00	-32767.00	-32767.00	-32767.00	-32767.00	88.21	0.00	0.00	0.00	0.00	0.00	0.00	0.00	0.00	-32767.00	-32767.00	-32767.00	-32767.00	-32767.00	9.00	5.96	2.30
13:51:01	86.00	-32767.00	-32767.00	90.88	51.01	68.69	86.00	38.31	100.00	5.50	0.00	14.00	759.00	27.00	33.00	0.00	1.31	14.00	20.00	2.00	-32767.00	423.00	439.00	-32767.00	6.16	-32767.00	-32767.00	-32767.00	-32767.00	-32767.00	-32767.00	-32767.00	88.21	0.00	0.00	0.00	0.00	0.00	0.00	0.00	0.00	-32767.00	-32767.00	-32767.00	-32767.00	-32767.00	9.00	5.96	2.00
13:52:01	88.00	-32767.00	-32767.00	90.32	50.48	67.78	87.00	38.34	100.00	5.40	0.00	14.00	759.00	27.00	33.00	0.00	1.31	14.00	21.00	2.20	-32767.00	449.00	467.00	-32767.00	6.33	-32767.00	-32767.00	-32767.00	-32767.00	-32767.00	-32767.00	-32767.00	88.21	0.00	0.00	0.00	0.00	0.00	0.00	0.00	0.00	-32767.00	-32767.00	-32767.00	-32767.00	-32767.00	9.00	6.13	2.20
13:53:01	88.00	-32767.00	-32767.00	89.40	50.32	67.14	89.00	38.34	100.00	5.50	0.00	14.00	759.00	27.00	33.00	0.00	1.31	14.00	21.00	1.80	-32767.00	450.00	463.00	-32767.00	6.51	-32767.00	-32767.00	-32767.00	-32767.00	-32767.00	-32767.00	-32767.00	88.21	0.00	0.00	0.00	0.00	0.00	0.00	0.00	0.00	-32767.00	-32767.00	-32767.00	-32767.00	-32767.00	9.00	6.31	1.80
13:54:01	88.00	-32767.00	-32767.00	89.01	50.39	66.94	90.00	38.34	100.00	5.40	0.00	14.00	759.00	27.00	33.00	0.00	1.31	14.00	21.00	1.60	-32767.00	449.00	461.00	-32767.00	6.51	-32767.00	-32767.00	-32767.00	-32767.00	-32767.00	-32767.00	-32767.00	88.21	0.00	0.00	0.00	0.00	0.00	0.00	0.00	0.00	-32767.00	-32767.00	-32767.00	-32767.00	-32767.00	9.00	6.30	1.60
13:55:01	89.00	-32767.00	-32767.00	88.66	51.63	67.66	88.00	38.36	100.00	5.30	0.00	14.00	759.00	27.00	33.00	0.00	1.31	14.00	21.00	2.30	-32767.00	448.00	467.00	-32767.00	6.51	-32767.00	-32767.00	-32767.00	-32767.00	-32767.00	-32767.00	-32767.00	88.21	0.00	0.00	0.00	0.00	0.00	0.00	0.00	0.00	-32767.00	-32767.00	-32767.00	-32767.00	-32767.00	9.00	6.30	2.30
13:56:01	89.00	-32767.00	-32767.00	89.11	51.49	67.70	89.00	38.36	100.00	5.40	0.00	14.00	759.00	27.00	33.00	0.00	1.31	14.00	21.00	1.60	-32767.00	451.00	464.00	-32767.00	6.51	-32767.00	-32767.00	-32767.00	-32767.00	-32767.00	-32767.00	-32767.00	88.21	0.00	0.00	0.00	0.00	0.00	0.00	0.00	0.00	-32767.00	-32767.00	-32767.00	-32767.00	-32767.00	9.00	6.30	1.60
13:57:01	89.00	-32767.00	-32767.00	87.99	52.84	67.88	90.00	38.39	100.00	5.30	0.00	14.00	759.00	27.00	33.00	0.00	1.31	14.00	21.00	2.20	-32767.00	450.00	463.00	-32767.00	6.51	-32767.00	-32767.00	-32767.00	-32767.00	-32767.00	-32767.00	-32767.00	88.21	0.00	0.00	0.00	0.00	0.00	0.00	0.00	0.00	-32767.00	-32767.00	-32767.00	-32767.00	-32767.00	9.00	6.31	2.20
13:58:01	89.00	-32767.00	-32767.00	88.24	52.14	67.57	90.00	38.39	100.00	5.20	0.00	14.00	759.00	27.00	33.00	0.00	1.31	14.00	21.00	2.40	-32767.00	450.00	467.00	-32767.00	6.51	-32767.00	-32767.00	-32767.00	-32767.00	-32767.00	-32767.00	-32767.00	88.21	0.00	0.00	0.00	0.00	0.00	0.00	0.00	0.00	-32767.00	-32767.00	-32767.00	-32767.00	-32767.00	9.00	6.30	2.40
13:59:01	89.00	-32767.00	-32767.00	89.10	52.36	68.08	90.00	38.39	100.00	5.20	0.00	14.00	759.00	27.00	33.00	0.00	1.31	14.00	21.00	2.40	-32767.00	449.00	467.00	-32767.00	6.51	-32767.00	-32767.00	-32767.00	-32767.00	-32767.00	-32767.00	-32767.00	88.21	0.00	0.00	0.00	0.00	0.00	0.00	0.00	0.00	-32767.00	-32767.00	-32767.00	-32767.00	-32767.00	9.00	6.30	2.40
14:00:01	89.00	-32767.00	-32767.00	88.91	51.86	67.73	90.00	38.39	100.00	5.20	0.00	14.00	759.00	27.00	33.00	0.00	1.31	14.00	21.00	2.40	-32767.00	448.00	465.00	-32767.00	6.50	-32767.00	-32767.00	-32767.00	-32767.00	-32767.00	-32767.00	-32767.00	88.21	0.00	0.00	0.00	0.00	0.00	0.00	0.00	0.00	-32767.00	-32767.00	-32767.00	-32767.00	-32767.00	9.00	6.30	2.40
14:01:01	89.00	-32767.00	-32767.00	88.18	51.73	67.38	90.00	38.41	100.00	5.20	0.00	14.00	759.00	27.00	33.00	0.00	1.31	14.00	21.00	2.40	-32767.00	450.00	468.00	-32767.00	6.50	-32767.00	-32767.00	-32767.00	-32767.00	-32767.00	-32767.00	-32767.00	88.21	0.00	0.00	0.00	0.00	0.00	0.00	0.00	0.00	-32767.00	-32767.00	-32767.00	-32767.00	-32767.00	9.00	6.30	2.40
14:02:01	89.00	-32767.00	-32767.00	88.92	50.94	66.91	90.00	38.41	100.00	5.20	0.00	14.00	759.00	27.00	33.00	0.00	1.31	14.00	21.00	2.40	-32767.00	450.00	465.00	-32767.00	6.51	-32767.00	-32767.00	-32767.00	-32767.00	-32767.00	-32767.00	-32767.00	88.21	0.00	0.00	0.00	0.00	0.00	0.00	0.00	0.00	-32767.00	-32767.00	-32767.00	-32767.00	-32767.00	9.00	6.31	2.40
14:03:01	89.00	-32767.00	-32767.00	88.81	51.10	67.06	90.00	38.41	100.00	5.20	0.00	14.00	759.00	27.00	33.00	0.00	1.31	14.00	21.00	2.20	-32767.00	451.00	463.00	-32767.00	6.50	-32767.00	-32767.00	-32767.00	-32767.00	-32767.00	-32767.00	-32767.00	88.21	0.00	0.00	0.00	0.00	0.00	0.00	0.00	0.00	-32767.00	-32767.00	-32767.00	-32767.00	-32767.00	9.00	6.30	2.20
14:04:01	89.00	-32767.00	-32767.00	89.62	51.12	67.60	90.00	38.41	100.00	5.30	0.00	14.00	759.00	27.00	33.00	0.00	1.31	14.00	21.00	1.70	-32767.00	452.00	464.00	-32767.00	6.51	-32767.00	-32767.00	-32767.00	-32767.00	-32767.00	-32767.00	-32767.00	88.21	0.00	0.00	0.00	0.00	0.00	0.00	0.00	0.00	-32767.00	-32767.00	-32767.00	-32767.00	-32767.00	9.00	6.31	1.70
14:05:01	89.00	-32767.00	-32767.00	88.90	50.82	66.97	90.00	38.41	100.00	5.30	0.00	14.00	759.00	27.00	33.00	0.00	1.31	14.00	21.00	2.00	-32767.00	447.00	461.00	-32767.00	6.50	-32767.00	-32767.00	-32767.00	-32767.00	-32767.00	-32767.00	-32767.00	88.21	0.00	0.00	0.00	0.00	0.00	0.00	0.00	0.00	-32767.00	-32767.00	-32767.00	-32767.00	-32767.00	9.00	6.30	2.00
14:06:01	89.00	-32767.00	-32767.00	88.81	50.88	66.75	90.00	38.41	100.00	5.10	0.00	14.00	759.00	27.00	32.00	0.00	1.31	14.00	21.00	2.40	-32767.00	450.00	467.00	-32767.00	6.51	-32767.00	-32767.00	-32767.00	-32767.00	-32767.00	-32767.00	-32767.00	88.21	0.00	0.00	0.00	0.00	0.00	0.00	0.00	0.00	-32767.00	-32767.00	-32767.00	-32767.00	-32767.00	9.00	6.30	2.40
14:07:01	89.00	-32767.00	-32767.00	88.51	50.53	66.40	89.00	38.41	100.00	5.20	0.00	14.00	759.00	27.00	33.00	0.00	1.31	14.00	21.00	2.20	-32767.00	451.00	465.00	-32767.00	6.51	-32767.00	-32767.00	-32767.00	-32767.00	-32767.00	-32767.00	-32767.00	88.21	0.00	0.00	0.00	0.00	0.00	0.00	0.00	0.00	-32767.00	-32767.00	-32767.00	-32767.00	-32767.00	9.00	6.30	2.20
14:08:01	89.00	-32767.00	-32767.00	89.13	50.62	66.80	90.00	38.41	100.00	5.30	0.00	14.00	759.00	27.00	33.00	0.00	1.31	14.00	21.00	1.70	-32767.00	448.00	462.00	-32767.00	6.51	-32767.00	-32767.00	-32767.00	-32767.00	-32767.00	-32767.00	-32767.00	88.21	0.00	0.00	0.00	0.00	0.00	0.00	0.00	0.00	-32767.00	-32767.00	-32767.00	-32767.00	-32767.00	9.00	6.30	1.70
14:09:01	89.00	-32767.00	-32767.00	88.93	50.43	66.63	90.00	38.44	100.00	5.20	0.00	14.00	759.00	27.00	33.00	0.00	1.31	14.00	21.00	2.40	-32767.00	449.00	466.00	-32767.00	6.51	-32767.00	-32767.00	-32767.00	-32767.00	-32767.00	-32767.00	-32767.00	88.21	0.00	0.00	0.00	0.00	0.00	0.00	0.00	0.00	-32767.00	-32767.00	-32767.00	-32767.00	-32767.00	9.00	6.30	2.40
14:10:01	89.00	-32767.00	-32767.00	88.34	50.36	65.97	90.00	38.44	100.00	5.10	0.00	14.00	759.00	27.00	33.00	0.00	1.31	14.00	21.00	2.40	-32767.00	450.00	467.00	-32767.00	6.51	-32767.00	-32767.00	-32767.00	-32767.00	-32767.00	-32767.00	-32767.00	88.21	0.00	0.00	0.00	0.00	0.00	0.00	0.00	0.00	-32767.00	-32767.00	-32767.00	-32767.00	-32767.00	9.00	6.30	2.40
14:11:01	89.00	-32767.00	-32767.00	88.30	50.79	66.49	91.00	38.44	100.00	5.20	0.00	14.00	759.00	27.00	33.00	0.00	1.31	14.00	21.00	2.30	-32767.00	450.00	464.00	-32767.00	6.51	-32767.00	-32767.00	-32767.00	-32767.00	-32767.00	-32767.00	-32767.00	88.21	0.00	0.00	0.00	0.00	0.00	0.00	0.00	0.00	-32767.00	-32767.00	-32767.00	-32767.00	-32767.00	9.00	6.30	2.30
14:12:01	89.00	-32767.00	-32767.00	89.17	51.10	67.11	90.00	38.44	100.00	5.30	0.00	14.00	759.00	27.00	33.00	0.00	1.31	14.00	21.00	1.60	-32767.00	450.00	464.00	-32767.00	6.51	-32767.00	-32767.00	-32767.00	-32767.00	-32767.00	-32767.00	-32767.00	88.21	0.00	0.00	0.00	0.00	0.00	0.00	0.00	0.00	-32767.00	-32767.00	-32767.00	-32767.00	-32767.00	9.00	6.30	1.60
14:13:01	89.00	-32767.00	-32767.00	89.20	50.91	67.22	90.00	38.44	100.00	5.20	0.00	14.00	759.00	27.00	33.00	0.00	1.31	14.00	21.00	2.30	-32767.00	448.00	466.00	-32767.00	6.51	-32767.00	-32767.00	-32767.00	-32767.00	-32767.00	-32767.00	-32767.00	88.21	0.00	0.00	0.00	0.00	0.00	0.00	0.00	0.00	-32767.00	-32767.00	-32767.00	-32767.00	-32767.00	9.00	6.30	2.30
14:14:01	89.00	-32767.00	-32767.00	88.42	51.10	66.41	91.00	38.44	100.00	5.20	0.00	14.00	759.00	27.00	33.00	0.00	1.31	14.00	21.00	2.30	-32767.00	451.00	464.00	-32767.00	6.51	-32767.00	-32767.00	-32767.00	-32767.00	-32767.00	-32767.00	-32767.00	88.21	0.00	0.00	0.00	0.00	0.00	0.00	0.00	0.00	-32767.00	-32767.00	-32767.00	-32767.00	-32767.00	9.00	6.30	2.30
14:15:01	89.00	-32767.00	-32767.00	88.74	51.37	67.05	90.00	38.44	100.00	5.20	0.00	14.00	759.00	27.00	33.00	0.00	1.31	14.00	21.00	2.30	-32767.00	449.00	466.00	-32767.00	6.50	-32767.00	-32767.00	-32767.00	-32767.00	-32767.00	-32767.00	-32767.00	88.21	0.00	0.00	0.00	0.00	0.00	0.00	0.00	0.00	-32767.00	-32767.00	-32767.00	-32767.00	-32767.00	9.00	6.30	2.30
14:16:01	89.00	-32767.00	-32767.00	88.76	51.27	67.05	90.00	38.44	100.00	5.20	0.00	14.00	759.00	27.00	32.00	0.00	1.31	14.00	21.00	2.30	-32767.00	450.00	463.00	-32767.00	6.50	-32767.00	-32767.00	-32767.00	-32767.00	-32767.00	-32767.00	-32767.00	88.21	0.00	0.00	0.00	0.00	0.00	0.00	0.00	0.00	-32767.00	-32767.00	-32767.00	-32767.00	-32767.00	9.00	6.30	2.30
14:17:01	89.00	-32767.00	-32767.00	90.75	51.12	67.44	90.00	38.44	100.00	5.20	0.00	14.00	759.00	27.00	32.00	0.00	1.31	14.00	21.00	2.20	-32767.00	447.00	465.00	-32767.00	6.50	-32767.00	-32767.00	-32767.00	-32767.00	-32767.00	-32767.00	-32767.00	88.21	0.00	0.00	0.00	0.00	0.00	0.00	0.00	0.00	-32767.00	-32767.00	-32767.00	-32767.00	-32767.00	9.00	6.30	2.20
14:18:01	89.00	-32767.00	-32767.00	98.91	48.84	67.19	88.00	38.44	100.00	5.10	0.00	14.00	759.00	27.00	32.00	0.00	1.31	14.00	21.00	2.20	-32767.00	449.00	466.00	-32767.00	6.50	-32767.00	-32767.00	-32767.00	-32767.00	-32767.00	-32767.00	-32767.00	88.21	0.00	0.00	0.00	0.00	0.00	0.00	0.00	0.00	-32767.00	-32767.00	-32767.00	-32767.00	-32767.00	9.00	6.30	2.20
14:19:01	89.00	-32767.00	-32767.00	95.12	42.90	67.23	87.00	38.46	100.00	5.10	0.00	14.00	759.00	27.00	33.00	0.00	1.31	14.00	21.00	2.40	-32767.00	450.00	467.00	-32767.00	6.50	-32767.00	-32767.00	-32767.00	-32767.00	-32767.00	-32767.00	-32767.00	88.21	0.00	0.00	0.00	0.00	0.00	0.00	0.00	0.00	-32767.00	-32767.00	-32767.00	-32767.00	-32767.00	9.00	6.30	2.40
14:20:01	89.00	-32767.00	-32767.00	90.61	52.91	68.81	90.00	38.46	100.00	5.10	0.00	14.00	759.00	27.00	33.00	0.00	1.31	14.00	21.00	2.20	-32767.00	449.00	463.00	-32767.00	6.51	-32767.00	-32767.00	-32767.00	-32767.00	-32767.00	-32767.00	-32767.00	88.21	0.00	0.00	0.00	0.00	0.00	0.00	0.00	0.00	-32767.00	-32767.00	-32767.00	-32767.00	-32767.00	9.00	6.31	2.20
14:21:01	89.00	-32767.00	-32767.00	89.87	52.99	68.81	90.00	38.46	100.00	5.20	0.00	14.00	759.00	27.00	32.00	0.00	1.31	14.00	21.00	1.70	-32767.00	458.00	465.00	-32767.00	6.51	-32767.00	-32767.00	-32767.00	-32767.00	-32767.00	-32767.00	-32767.00	88.21	0.00	0.00	0.00	0.00	0.00	0.00	0.00	0.00	-32767.00	-32767.00	-32767.00	-32767.00	-32767.00	9.00	6.31	1.70
14:22:01	91.00	-32767.00	-32767.00	86.75	49.96	64.89	92.00	38.46	100.00	5.10	0.00	14.00	759.00	27.00	33.00	0.00	1.31	14.00	21.00	2.40	-32767.00	455.00	466.00	-32767.00	6.50	-32767.00	-32767.00	-32767.00	-32767.00	-32767.00	-32767.00	-32767.00	88.21	0.00	0.00	0.00	0.00	0.00	0.00	0.00	0.00	-32767.00	-32767.00	-32767.00	-32767.00	-32767.00	9.00	6.31	2.40
14:23:01	91.00	-32767.00	-32767.00	87.30	49.07	65.18	90.00	38.46	100.00	5.20	0.00	14.00	759.00	27.00	33.00	0.00	1.31	14.00	20.00	2.30	-32767.00	449.00	466.00	-32767.00	6.50	-32767.00	-32767.00	-32767.00	-32767.00	-32767.00	-32767.00	-32767.00	88.21	0.00	0.00	0.00	0.00	0.00	0.00	0.00	0.00	-32767.00	-32767.00	-32767.00	-32767.00	-32767.00	9.00	6.31	2.30
14:24:01	91.00	-32767.00	-32767.00	86.87	50.33	64.52	91.00	38.46	100.00	5.00	0.00	14.00	759.00	27.00	33.00	0.00	1.31	14.00	21.00	2.30	-32767.00	458.00	466.00	-32767.00	6.51	-32767.00	-32767.00	-32767.00	-32767.00	-32767.00	-32767.00	-32767.00	88.21	0.00	0.00	0.00	0.00	0.00	0.00	0.00	0.00	-32767.00	-32767.00	-32767.00	-32767.00	-32767.00	9.00	6.31	2.30
14:25:01	91.00	-32767.00	-32767.00	86.70	49.29	64.26	91.00	38.46	100.00	5.10	0.00	14.00	759.00	27.00	33.00	0.00	1.31	14.00	21.00	2.40	-32767.00	449.00	465.00	-32767.00	6.50	-32767.00	-32767.00	-32767.00	-32767.00	-32767.00	-32767.00	-32767.00	88.21	0.00	0.00	0.00	0.00	0.00	0.00	0.00	0.00	-32767.00	-32767.00	-32767.00	-32767.00	-32767.00	9.00	6.31	2.40
14:26:01	92.00	-32767.00	-32767.00	85.72	49.73	64.19	92.00	38.46	100.00	5.10	0.00	14.00	759.00	27.00	33.00	0.00	1.31	14.00	21.00	2.40	-32767.00	449.00	465.00	-32767.00	6.50	-32767.00	-32767.00	-32767.00	-32767.00	-32767.00	-32767.00	-32767.00	88.21	0.00	0.00	0.00	0.00	0.00	0.00	0.00	0.00	-32767.00	-32767.00	-32767.00	-32767.00	-32767.00	9.00	6.30	2.40
14:27:01	91.00	-32767.00	-32767.00	85.03	49.45	63.60	92.00	38.44	100.00	5.10	0.00	14.00	759.00	27.00	33.00	0.00	1.31	14.00	21.00	2.50	-32767.00	450.00	464.00	-32767.00	6.50	-32767.00	-32767.00	-32767.00	-32767.00	-32767.00	-32767.00	-32767.00	88.21	0.00	0.00	0.00	0.00	0.00	0.00	0.00	0.00	-32767.00	-32767.00	-32767.00	-32767.00	-32767.00	9.00	6.30	2.50
14:28:01	91.00	-32767.00	-32767.00	85.51	49.77	63.99	92.00	38.44	100.00	5.10	0.00	14.00	759.00	27.00	33.00	0.00	1.36	14.00	21.00	2.30	-32767.00	450.00	465.00	-32767.00	6.51	-32767.00	-32767.00	-32767.00	-32767.00	-32767.00	-32767.00	-32767.00	88.21	0.00	0.00	0.00	0.00	0.00	0.00	0.00	0.00	-32767.00	-32767.00	-32767.00	-32767.00	-32767.00	9.00	6.30	2.30
14:29:01	91.00	-32767.00	-32767.00	85.83	49.72	64.17	91.00	38.44	100.00	5.10	0.00	14.00	759.00	27.00	33.00	0.00	1.31	14.00	21.00	2.20	-32767.00	449.00	464.00	-32767.00	6.50	-32767.00	-32767.00	-32767.00	-32767.00	-32767.00	-32767.00	-32767.00	88.21	0.00	0.00	0.00	0.00	0.00	0.00	0.00	0.00	-32767.00	-32767.00	-32767.00	-32767.00	-32767.00	9.00	6.30	2.20
14:30:01	91.00	-32767.00	-32767.00	85.98	49.61	63.85	91.00	38.44	100.00	5.10	0.00	14.00	759.00	27.00	33.00	0.00	1.31	14.00	21.00	1.70	-32767.00	452.00	462.00	-32767.00	6.49	-32767.00	-32767.00	-32767.00	-32767.00	-32767.00	-32767.00	-32767.00	88.21	0.00	0.00	0.00	0.00	0.00	0.00	0.00	0.00	-32767.00	-32767.00	-32767.00	-32767.00	-32767.00	9.00	6.30	1.70
14:31:01	91.00	-32767.00	-32767.00	84.76	49.41	63.28	91.00	38.44	100.00	5.00	0.00	14.00	759.00	27.00	33.00	0.00	1.31	14.00	21.00	2.40	-32767.00	449.00	463.00	-32767.00	6.50	-32767.00	-32767.00	-32767.00	-32767.00	-32767.00	-32767.00	-32767.00	88.21	0.00	0.00	0.00	0.00	0.00	0.00	0.00	0.00	-32767.00	-32767.00	-32767.00	-32767.00	-32767.00	9.00	6.30	2.40
14:32:01	91.00	-32767.00	-32767.00	85.80	49.94	63.93	91.00	38.44	100.00	5.10	0.00	14.00	759.00	27.00	33.00	0.00	1.31	14.00	20.00	2.40	-32767.00	448.00	464.00	-32767.00	6.50	-32767.00	-32767.00	-32767.00	-32767.00	-32767.00	-32767.00	-32767.00	88.21	0.00	0.00	0.00	0.00	0.00	0.00	0.00	0.00	-32767.00	-32767.00	-32767.00	-32767.00	-32767.00	9.00	6.30	2.40
14:33:01	91.00	-32767.00	-32767.00	85.41	50.24	64.28	91.00	38.44	100.00	4.90	0.00	14.00	759.00	27.00	33.00	0.00	1.31	14.00	21.00	2.20	-32767.00	451.00	463.00	-32767.00	6.50	-32767.00	-32767.00	-32767.00	-32767.00	-32767.00	-32767.00	-32767.00	88.21	0.00	0.00	0.00	0.00	0.00	0.00	0.00	0.00	-32767.00	-32767.00	-32767.00	-32767.00	-32767.00	9.00	6.31	2.20
14:34:01	91.00	-32767.00	-32767.00	85.89	50.18	64.52	90.00	38.44	100.00	5.10	0.00	14.00	759.00	27.00	33.00	0.00	1.31	14.00	20.00	1.80	-32767.00	450.00	460.00	-32767.00	6.49	-32767.00	-32767.00	-32767.00	-32767.00	-32767.00	-32767.00	-32767.00	88.21	0.00	0.00	0.00	0.00	0.00	0.00	0.00	0.00	-32767.00	-32767.00	-32767.00	-32767.00	-32767.00	9.00	6.30	1.80
14:35:01	91.00	-32767.00	-32767.00	84.88	49.97	63.98	91.00	38.44	100.00	5.00	0.00	14.00	759.00	27.00	33.00	0.00	1.31	14.00	20.00	2.30	-32767.00	450.00	464.00	-32767.00	6.49	-32767.00	-32767.00	-32767.00	-32767.00	-32767.00	-32767.00	-32767.00	88.21	0.00	0.00	0.00	0.00	0.00	0.00	0.00	0.00	-32767.00	-32767.00	-32767.00	-32767.00	-32767.00	9.00	6.30	2.30
14:36:01	91.00	-32767.00	-32767.00	84.93	50.06	64.07	91.00	38.44	100.00	5.00	0.00	14.00	759.00	27.00	33.00	0.00	1.36	14.00	20.00	2.30	-32767.00	448.00	464.00	-32767.00	6.49	-32767.00	-32767.00	-32767.00	-32767.00	-32767.00	-32767.00	-32767.00	88.21	0.00	0.00	0.00	0.00	0.00	0.00	0.00	0.00	-32767.00	-32767.00	-32767.00	-32767.00	-32767.00	9.00	6.30	2.30
14:37:01	90.00	-32767.00	-32767.00	85.04	50.13	63.99	90.00	38.44	100.00	5.10	0.00	14.00	759.00	27.00	33.00	0.00	1.31	14.00	20.00	1.90	-32767.00	449.00	459.00	-32767.00	6.50	-32767.00	-32767.00	-32767.00	-32767.00	-32767.00	-32767.00	-32767.00	88.21	0.00	0.00	0.00	0.00	0.00	0.00	0.00	0.00	-32767.00	-32767.00	-32767.00	-32767.00	-32767.00	9.00	6.30	1.90
14:38:01	89.00	-32767.00	-32767.00	85.08	50.07	64.11	90.00	38.44	100.00	4.90	0.00	14.00	759.00	28.00	33.00	0.00	1.31	14.00	20.00	2.40	-32767.00	450.00	463.00	-32767.00	6.48	-32767.00	-32767.00	-32767.00	-32767.00	-32767.00	-32767.00	-32767.00	88.21	0.00	0.00	0.00	0.00	0.00	0.00	0.00	0.00	-32767.00	-32767.00	-32767.00	-32767.00	-32767.00	9.00	6.30	2.40
14:39:01	89.00	-32767.00	-32767.00	84.87	49.97	63.73	90.00	38.44	100.00	5.00	0.00	14.00	759.00	27.00	33.00	0.00	1.31	14.00	20.00	1.80	-32767.00	451.00	460.00	-32767.00	6.47	-32767.00	-32767.00	-32767.00	-32767.00	-32767.00	-32767.00	-32767.00	88.21	0.00	0.00	0.00	0.00	0.00	0.00	0.00	0.00	-32767.00	-32767.00	-32767.00	-32767.00	-32767.00	9.00	6.30	1.80
14:40:01	89.00	-32767.00	-32767.00	84.89	50.41	64.33	90.00	38.44	100.00	5.00	0.00	14.00	759.00	27.00	33.00	0.00	1.31	14.00	20.00	1.90	-32767.00	451.00	463.00	-32767.00	6.48	-32767.00	-32767.00	-32767.00	-32767.00	-32767.00	-32767.00	-32767.00	88.21	0.00	0.00	0.00	0.00	0.00	0.00	0.00	0.00	-32767.00	-32767.00	-32767.00	-32767.00	-32767.00	9.00	6.31	1.90
14:41:01	89.00	-32767.00	-32767.00	84.99	50.54	64.51	90.00	38.44	100.00	5.00	0.00	14.00	759.00	27.00	33.00	0.00	1.31	14.00	20.00	1.80	-32767.00	449.00	458.00	-32767.00	6.47	-32767.00	-32767.00	-32767.00	-32767.00	-32767.00	-32767.00	-32767.00	88.21	0.00	0.00	0.00	0.00	0.00	0.00	0.00	0.00	-32767.00	-32767.00	-32767.00	-32767.00	-32767.00	9.00	6.30	1.80
14:42:01	89.00	-32767.00	-32767.00	85.41	50.65	64.98	90.00	38.44	100.00	5.00	0.00	14.00	759.00	27.00	33.00	0.00	1.31	14.00	21.00	2.30	-32767.00	451.00	462.00	-32767.00	6.47	-32767.00	-32767.00	-32767.00	-32767.00	-32767.00	-32767.00	-32767.00	88.21	0.00	0.00	0.00	0.00	0.00	0.00	0.00	0.00	-32767.00	-32767.00	-32767.00	-32767.00	-32767.00	9.00	6.30	2.30
14:43:01	88.00	-32767.00	-32767.00	85.68	50.45	64.76	90.00	38.41	100.00	4.90	0.00	14.00	759.00	28.00	33.00	0.00	1.31	14.00	20.00	1.90	-32767.00	449.00	461.00	-32767.00	6.48	-32767.00	-32767.00	-32767.00	-32767.00	-32767.00	-32767.00	-32767.00	88.21	0.00	0.00	0.00	0.00	0.00	0.00	0.00	0.00	-32767.00	-32767.00	-32767.00	-32767.00	-32767.00	9.00	6.31	1.90
14:44:01	88.00	-32767.00	-32767.00	84.73	50.57	64.58	90.00	38.41	100.00	4.90	0.00	14.00	759.00	28.00	33.00	0.00	1.31	14.00	21.00	2.30	-32767.00	447.00	464.00	-32767.00	6.48	-32767.00	-32767.00	-32767.00	-32767.00	-32767.00	-32767.00	-32767.00	88.21	0.00	0.00	0.00	0.00	0.00	0.00	0.00	0.00	-32767.00	-32767.00	-32767.00	-32767.00	-32767.00	9.00	6.30	2.30
14:45:01	88.00	-32767.00	-32767.00	85.15	50.55	64.56	89.00	38.41	100.00	4.80	0.00	14.00	759.00	28.00	33.00	0.00	1.31	14.00	21.00	2.30	-32767.00	449.00	463.00	-32767.00	6.48	-32767.00	-32767.00	-32767.00	-32767.00	-32767.00	-32767.00	-32767.00	88.21	0.00	0.00	0.00	0.00	0.00	0.00	0.00	0.00	-32767.00	-32767.00	-32767.00	-32767.00	-32767.00	9.00	6.30	2.30
14:46:01	88.00	-32767.00	-32767.00	85.51	50.57	64.80	87.00	38.41	100.00	4.90	0.00	14.00	759.00	28.00	33.00	0.00	1.36	14.00	21.00	1.90	-32767.00	450.00	462.00	-32767.00	6.48	-32767.00	-32767.00	-32767.00	-32767.00	-32767.00	-32767.00	-32767.00	88.21	0.00	0.00	0.00	0.00	0.00	0.00	0.00	0.00	-32767.00	-32767.00	-32767.00	-32767.00	-32767.00	9.00	6.30	1.90
14:47:01	88.00	-32767.00	-32767.00	85.20	50.23	64.36	88.00	38.41	100.00	5.00	0.00	14.00	759.00	27.00	33.00	0.00	1.31	14.00	20.00	2.40	-32767.00	452.00	462.00	-32767.00	6.48	-32767.00	-32767.00	-32767.00	-32767.00	-32767.00	-32767.00	-32767.00	88.21	0.00	0.00	0.00	0.00	0.00	0.00	0.00	0.00	-32767.00	-32767.00	-32767.00	-32767.00	-32767.00	9.00	6.30	2.40
14:48:01	88.00	-32767.00	-32767.00	84.01	50.33	63.98	88.00	38.41	100.00	4.80	0.00	14.00	759.00	28.00	33.00	0.00	1.31	14.00	21.00	2.40	-32767.00	449.00	464.00	-32767.00	6.49	-32767.00	-32767.00	-32767.00	-32767.00	-32767.00	-32767.00	-32767.00	88.21	0.00	0.00	0.00	0.00	0.00	0.00	0.00	0.00	-32767.00	-32767.00	-32767.00	-32767.00	-32767.00	9.00	6.30	2.40
14:49:01	88.00	-32767.00	-32767.00	-32766.00	-32766.00	-32766.00	0.00	38.41	100.00	5.00	0.00	14.00	759.00	28.00	33.00	0.00	1.31	14.00	21.00	1.70	-32767.00	448.00	459.00	-32767.00	6.48	-32767.00	-32767.00	-32767.00	-32767.00	-32767.00	-32767.00	-32767.00	88.21	0.00	0.00	0.00	0.00	0.00	0.00	0.00	0.00	-32767.00	-32767.00	-32767.00	-32767.00	-32767.00	9.00	6.30	1.70
14:50:01	88.00	-32767.00	-32767.00	83.40	47.16	60.69	88.00	38.39	100.00	4.90	0.00	14.00	759.00	28.00	33.00	0.00	1.36	14.00	21.00	2.40	-32767.00	451.00	463.00	-32767.00	6.49	-32767.00	-32767.00	-32767.00	-32767.00	-32767.00	-32767.00	-32767.00	88.21	0.00	0.00	0.00	0.00	0.00	0.00	0.00	0.00	-32767.00	-32767.00	-32767.00	-32767.00	-32767.00	9.00	6.30	2.40
14:51:01	88.00	-32767.00	-32767.00	85.69	50.89	65.27	87.00	38.39	100.00	4.90	0.00	14.00	759.00	28.00	33.00	0.00	1.31	14.00	21.00	2.30	-32767.00	450.00	465.00	-32767.00	6.49	-32767.00	-32767.00	-32767.00	-32767.00	-32767.00	-32767.00	-32767.00	88.21	0.00	0.00	0.00	0.00	0.00	0.00	0.00	0.00	-32767.00	-32767.00	-32767.00	-32767.00	-32767.00	9.00	6.30	2.30
14:52:01	88.00	-32767.00	-32767.00	84.97	50.69	64.57	88.00	38.39	100.00	4.90	0.00	14.00	759.00	28.00	33.00	0.00	1.36	14.00	21.00	2.20	-32767.00	452.00	463.00	-32767.00	6.50	-32767.00	-32767.00	-32767.00	-32767.00	-32767.00	-32767.00	-32767.00	88.21	0.00	0.00	0.00	0.00	0.00	0.00	0.00	0.00	-32767.00	-32767.00	-32767.00	-32767.00	-32767.00	9.00	6.30	2.20
14:53:01	88.00	-32767.00	-32767.00	85.25	51.30	65.22	87.00	38.39	100.00	4.90	0.00	14.00	759.00	28.00	33.00	0.00	1.31	14.00	21.00	2.10	-32767.00	451.00	464.00	-32767.00	6.49	-32767.00	-32767.00	-32767.00	-32767.00	-32767.00	-32767.00	-32767.00	88.21	0.00	0.00	0.00	0.00	0.00	0.00	0.00	0.00	-32767.00	-32767.00	-32767.00	-32767.00	-32767.00	9.00	6.30	2.10
14:54:01	88.00	-32767.00	-32767.00	85.60	51.52	65.68	88.00	38.39	100.00	4.90	0.00	14.00	759.00	28.00	33.00	0.00	1.31	14.00	21.00	2.40	-32767.00	451.00	466.00	-32767.00	6.49	-32767.00	-32767.00	-32767.00	-32767.00	-32767.00	-32767.00	-32767.00	88.21	0.00	0.00	0.00	0.00	0.00	0.00	0.00	0.00	-32767.00	-32767.00	-32767.00	-32767.00	-32767.00	9.00	6.30	2.40
14:55:01	87.00	-32767.00	-32767.00	85.54	51.41	65.62	87.00	38.36	100.00	5.00	0.00	14.00	759.00	28.00	33.00	0.00	1.36	14.00	21.00	2.40	-32767.00	450.00	464.00	-32767.00	6.49	-32767.00	-32767.00	-32767.00	-32767.00	-32767.00	-32767.00	-32767.00	88.21	0.00	0.00	0.00	0.00	0.00	0.00	0.00	0.00	-32767.00	-32767.00	-32767.00	-32767.00	-32767.00	9.00	6.30	2.40
14:56:01	87.00	-32767.00	-32767.00	85.82	51.16	65.42	87.00	38.36	100.00	5.00	0.00	14.00	759.00	28.00	33.00	0.00	1.31	14.00	21.00	2.20	-32767.00	450.00	461.00	-32767.00	6.49	-32767.00	-32767.00	-32767.00	-32767.00	-32767.00	-32767.00	-32767.00	88.21	0.00	0.00	0.00	0.00	0.00	0.00	0.00	0.00	-32767.00	-32767.00	-32767.00	-32767.00	-32767.00	9.00	6.30	2.20
14:57:01	87.00	-32767.00	-32767.00	85.37	51.48	65.53	88.00	38.36	100.00	4.90	0.00	14.00	759.00	28.00	33.00	0.00	1.31	14.00	21.00	1.70	-32767.00	449.00	462.00	-32767.00	6.49	-32767.00	-32767.00	-32767.00	-32767.00	-32767.00	-32767.00	-32767.00	88.21	0.00	0.00	0.00	0.00	0.00	0.00	0.00	0.00	-32767.00	-32767.00	-32767.00	-32767.00	-32767.00	9.00	6.30	1.70
14:58:01	87.00	-32767.00	-32767.00	86.05	51.62	65.82	87.00	38.36	100.00	4.90	0.00	14.00	759.00	28.00	33.00	0.00	1.36	14.00	21.00	1.90	-32767.00	449.00	464.00	-32767.00	6.49	-32767.00	-32767.00	-32767.00	-32767.00	-32767.00	-32767.00	-32767.00	88.21	0.00	0.00	0.00	0.00	0.00	0.00	0.00	0.00	-32767.00	-32767.00	-32767.00	-32767.00	-32767.00	9.00	6.30	1.90
14:59:01	87.00	-32767.00	-32767.00	86.05	51.54	66.06	86.00	38.36	100.00	4.90	0.00	14.00	759.00	28.00	33.00	0.00	1.36	14.00	21.00	1.80	-32767.00	449.00	463.00	-32767.00	6.50	-32767.00	-32767.00	-32767.00	-32767.00	-32767.00	-32767.00	-32767.00	88.21	0.00	0.00	0.00	0.00	0.00	0.00	0.00	0.00	-32767.00	-32767.00	-32767.00	-32767.00	-32767.00	9.00	6.30	1.80
15:00:01	87.00	-32767.00	-32767.00	85.58	51.00	65.28	87.00	38.36	100.00	4.90	0.00	14.00	759.00	28.00	33.00	0.00	1.36	14.00	21.00	2.10	-32767.00	450.00	461.00	-32767.00	6.49	-32767.00	-32767.00	-32767.00	-32767.00	-32767.00	-32767.00	-32767.00	88.21	0.00	0.00	0.00	0.00	0.00	0.00	0.00	0.00	-32767.00	-32767.00	-32767.00	-32767.00	-32767.00	9.00	6.30	2.10
15:01:01	87.00	-32767.00	-32767.00	84.45	50.69	64.63	87.00	38.34	100.00	4.90	0.00	14.00	759.00	28.00	33.00	0.00	1.36	14.00	21.00	2.50	-32767.00	451.00	466.00	-32767.00	6.49	-32767.00	-32767.00	-32767.00	-32767.00	-32767.00	-32767.00	-32767.00	88.21	0.00	0.00	0.00	0.00	0.00	0.00	0.00	0.00	-32767.00	-32767.00	-32767.00	-32767.00	-32767.00	9.00	6.30	2.50
15:02:01	87.00	-32767.00	-32767.00	85.18	50.68	64.95	87.00	38.34	100.00	4.90	0.00	14.00	759.00	28.00	33.00	0.00	1.31	14.00	21.00	1.90	-32767.00	448.00	460.00	-32767.00	6.48	-32767.00	-32767.00	-32767.00	-32767.00	-32767.00	-32767.00	-32767.00	88.21	0.00	0.00	0.00	0.00	0.00	0.00	0.00	0.00	-32767.00	-32767.00	-32767.00	-32767.00	-32767.00	9.00	6.30	1.90
15:03:01	87.00	-32767.00	-32767.00	84.90	50.65	65.04	86.00	38.34	100.00	4.80	0.00	14.00	759.00	28.00	33.00	0.00	1.31	14.00	21.00	2.40	-32767.00	451.00	464.00	-32767.00	6.49	-32767.00	-32767.00	-32767.00	-32767.00	-32767.00	-32767.00	-32767.00	88.21	0.00	0.00	0.00	0.00	0.00	0.00	0.00	0.00	-32767.00	-32767.00	-32767.00	-32767.00	-32767.00	9.00	6.30	2.40
15:04:01	87.00	-32767.00	-32767.00	85.33	50.48	65.06	87.00	38.34	100.00	4.90	0.00	14.00	759.00	28.00	33.00	0.00	1.31	14.00	21.00	1.70	-32767.00	450.00	462.00	-32767.00	6.49	-32767.00	-32767.00	-32767.00	-32767.00	-32767.00	-32767.00	-32767.00	88.21	0.00	0.00	0.00	0.00	0.00	0.00	0.00	0.00	-32767.00	-32767.00	-32767.00	-32767.00	-32767.00	9.00	6.31	1.70
15:05:01	87.00	-32767.00	-32767.00	84.39	50.40	64.19	87.00	38.34	100.00	4.90	0.00	14.00	759.00	28.00	33.00	0.00	1.31	14.00	21.00	2.50	-32767.00	450.00	465.00	-32767.00	6.49	-32767.00	-32767.00	-32767.00	-32767.00	-32767.00	-32767.00	-32767.00	88.21	0.00	0.00	0.00	0.00	0.00	0.00	0.00	0.00	-32767.00	-32767.00	-32767.00	-32767.00	-32767.00	9.00	6.30	2.50
15:06:01	87.00	-32767.00	-32767.00	85.13	50.91	65.24	87.00	38.34	100.00	4.80	0.00	14.00	759.00	28.00	33.00	0.00	1.31	14.00	21.00	1.80	-32767.00	449.00	462.00	-32767.00	6.49	-32767.00	-32767.00	-32767.00	-32767.00	-32767.00	-32767.00	-32767.00	88.21	0.00	0.00	0.00	0.00	0.00	0.00	0.00	0.00	-32767.00	-32767.00	-32767.00	-32767.00	-32767.00	9.00	6.30	1.80
15:07:01	87.00	-32767.00	-32767.00	84.63	50.76	64.82	87.00	38.34	100.00	5.00	0.00	14.00	759.00	28.00	33.00	0.00	1.31	14.00	21.00	2.40	-32767.00	452.00	463.00	-32767.00	6.49	-32767.00	-32767.00	-32767.00	-32767.00	-32767.00	-32767.00	-32767.00	88.21	0.00	0.00	0.00	0.00	0.00	0.00	0.00	0.00	-32767.00	-32767.00	-32767.00	-32767.00	-32767.00	9.00	6.30	2.40
15:08:01	87.00	-32767.00	-32767.00	85.19	50.66	65.20	86.00	38.31	100.00	4.80	0.00	14.00	759.00	28.00	33.00	0.00	1.36	14.00	21.00	1.90	-32767.00	450.00	464.00	-32767.00	6.49	-32767.00	-32767.00	-32767.00	-32767.00	-32767.00	-32767.00	-32767.00	88.21	0.00	0.00	0.00	0.00	0.00	0.00	0.00	0.00	-32767.00	-32767.00	-32767.00	-32767.00	-32767.00	9.00	6.30	1.90
15:09:01	87.00	-32767.00	-32767.00	84.19	50.63	64.55	87.00	38.31	100.00	4.90	0.00	14.00	759.00	28.00	33.00	0.00	1.31	14.00	21.00	2.40	-32767.00	450.00	464.00	-32767.00	6.49	-32767.00	-32767.00	-32767.00	-32767.00	-32767.00	-32767.00	-32767.00	88.21	0.00	0.00	0.00	0.00	0.00	0.00	0.00	0.00	-32767.00	-32767.00	-32767.00	-32767.00	-32767.00	9.00	6.30	2.40
15:10:01	87.00	-32767.00	-32767.00	84.63	51.00	65.08	87.00	38.31	100.00	4.80	0.00	14.00	759.00	28.00	33.00	0.00	1.36	14.00	21.00	2.20	-32767.00	448.00	464.00	-32767.00	6.49	-32767.00	-32767.00	-32767.00	-32767.00	-32767.00	-32767.00	-32767.00	88.21	0.00	0.00	0.00	0.00	0.00	0.00	0.00	0.00	-32767.00	-32767.00	-32767.00	-32767.00	-32767.00	9.00	6.30	2.20
15:11:01	87.00	-32767.00	-32767.00	85.25	50.72	65.71	87.00	38.29	100.00	4.80	0.00	14.00	759.00	28.00	33.00	0.00	1.36	14.00	21.00	1.90	-32767.00	450.00	460.00	-32767.00	6.49	-32767.00	-32767.00	-32767.00	-32767.00	-32767.00	-32767.00	-32767.00	88.21	0.00	0.00	0.00	0.00	0.00	0.00	0.00	0.00	-32767.00	-32767.00	-32767.00	-32767.00	-32767.00	9.00	6.30	1.90
15:12:01	87.00	-32767.00	-32767.00	85.24	51.44	65.62	86.00	38.29	100.00	4.80	0.00	14.00	759.00	28.00	33.00	0.00	1.31	14.00	21.00	2.40	-32767.00	450.00	464.00	-32767.00	6.48	-32767.00	-32767.00	-32767.00	-32767.00	-32767.00	-32767.00	-32767.00	88.21	0.00	0.00	0.00	0.00	0.00	0.00	0.00	0.00	-32767.00	-32767.00	-32767.00	-32767.00	-32767.00	9.00	6.30	2.40
15:13:01	87.00	-32767.00	-32767.00	84.75	50.83	64.90	87.00	38.29	100.00	4.90	0.00	14.00	759.00	28.00	33.00	0.00	1.36	14.00	21.00	2.20	-32767.00	450.00	463.00	-32767.00	6.49	-32767.00	-32767.00	-32767.00	-32767.00	-32767.00	-32767.00	-32767.00	88.21	0.00	0.00	0.00	0.00	0.00	0.00	0.00	0.00	-32767.00	-32767.00	-32767.00	-32767.00	-32767.00	9.00	6.30	2.20
15:14:01	86.00	-32767.00	-32767.00	84.34	51.06	65.03	87.00	38.29	100.00	4.70	0.00	14.00	759.00	28.00	33.00	0.00	1.36	14.00	21.00	1.90	-32767.00	448.00	464.00	-32767.00	6.49	-32767.00	-32767.00	-32767.00	-32767.00	-32767.00	-32767.00	-32767.00	88.21	0.00	0.00	0.00	0.00	0.00	0.00	0.00	0.00	-32767.00	-32767.00	-32767.00	-32767.00	-32767.00	9.00	6.30	1.90
15:15:01	86.00	-32767.00	-32767.00	84.69	51.09	65.09	87.00	38.26	100.00	4.80	0.00	14.00	759.00	28.00	33.00	0.00	1.31	14.00	21.00	2.40	-32767.00	452.00	465.00	-32767.00	6.49	-32767.00	-32767.00	-32767.00	-32767.00	-32767.00	-32767.00	-32767.00	88.21	0.00	0.00	0.00	0.00	0.00	0.00	0.00	0.00	-32767.00	-32767.00	-32767.00	-32767.00	-32767.00	9.00	6.30	2.40
15:16:01	86.00	-32767.00	-32767.00	85.48	51.20	65.35	87.00	38.26	100.00	4.90	0.00	14.00	759.00	28.00	33.00	0.00	1.36	14.00	21.00	2.40	-32767.00	451.00	462.00	-32767.00	6.49	-32767.00	-32767.00	-32767.00	-32767.00	-32767.00	-32767.00	-32767.00	88.21	0.00	0.00	0.00	0.00	0.00	0.00	0.00	0.00	-32767.00	-32767.00	-32767.00	-32767.00	-32767.00	9.00	6.31	2.40
15:17:01	86.00	-32767.00	-32767.00	85.33	51.18	65.48	86.00	38.26	100.00	4.90	0.00	14.00	759.00	28.00	33.00	0.00	1.31	14.00	21.00	2.10	-32767.00	449.00	461.00	-32767.00	6.49	-32767.00	-32767.00	-32767.00	-32767.00	-32767.00	-32767.00	-32767.00	88.21	0.00	0.00	0.00	0.00	0.00	0.00	0.00	0.00	-32767.00	-32767.00	-32767.00	-32767.00	-32767.00	9.00	6.30	2.10
15:18:01	86.00	-32767.00	-32767.00	84.69	51.24	65.36	87.00	38.26	100.00	4.90	0.00	14.00	759.00	28.00	33.00	0.00	1.36	14.00	21.00	1.70	-32767.00	447.00	463.00	-32767.00	6.49	-32767.00	-32767.00	-32767.00	-32767.00	-32767.00	-32767.00	-32767.00	88.21	0.00	0.00	0.00	0.00	0.00	0.00	0.00	0.00	-32767.00	-32767.00	-32767.00	-32767.00	-32767.00	9.00	6.30	1.70
15:19:01	86.00	-32767.00	-32767.00	-32766.00	-32766.00	-32766.00	0.00	38.24	100.00	4.80	0.00	14.00	759.00	28.00	33.00	0.00	1.36	14.00	21.00	1.80	-32767.00	449.00	463.00	-32767.00	6.49	-32767.00	-32767.00	-32767.00	-32767.00	-32767.00	-32767.00	-32767.00	88.21	0.00	0.00	0.00	0.00	0.00	0.00	0.00	0.00	-32767.00	-32767.00	-32767.00	-32767.00	-32767.00	9.00	6.30	1.80
15:20:01	86.00	-32767.00	-32767.00	85.32	51.35	65.73	86.00	38.24	100.00	4.80	0.00	14.00	759.00	28.00	33.00	0.00	1.36	14.00	21.00	2.10	-32767.00	449.00	464.00	-32767.00	6.50	-32767.00	-32767.00	-32767.00	-32767.00	-32767.00	-32767.00	-32767.00	88.21	0.00	0.00	0.00	0.00	0.00	0.00	0.00	0.00	-32767.00	-32767.00	-32767.00	-32767.00	-32767.00	9.00	6.30	2.10
15:21:01	86.00	-32767.00	-32767.00	85.72	51.68	66.20	86.00	38.24	100.00	4.70	0.00	14.00	759.00	28.00	33.00	0.00	1.31	14.00	21.00	2.20	-32767.00	449.00	464.00	-32767.00	6.50	-32767.00	-32767.00	-32767.00	-32767.00	-32767.00	-32767.00	-32767.00	88.21	0.00	0.00	0.00	0.00	0.00	0.00	0.00	0.00	-32767.00	-32767.00	-32767.00	-32767.00	-32767.00	9.00	6.30	2.20
15:22:01	86.00	-32767.00	-32767.00	84.91	51.32	65.40	87.00	38.24	100.00	4.70	0.00	14.00	759.00	29.00	33.00	0.00	1.31	14.00	21.00	2.40	-32767.00	452.00	466.00	-32767.00	6.50	-32767.00	-32767.00	-32767.00	-32767.00	-32767.00	-32767.00	-32767.00	88.21	0.00	0.00	0.00	0.00	0.00	0.00	0.00	0.00	-32767.00	-32767.00	-32767.00	-32767.00	-32767.00	9.00	6.30	2.40
15:23:01	86.00	-32767.00	-32767.00	86.03	51.82	66.01	86.00	38.24	100.00	4.70	0.00	14.00	759.00	28.00	33.00	0.00	1.31	14.00	21.00	2.40	-32767.00	452.00	466.00	-32767.00	6.50	-32767.00	-32767.00	-32767.00	-32767.00	-32767.00	-32767.00	-32767.00	88.21	0.00	0.00	0.00	0.00	0.00	0.00	0.00	0.00	-32767.00	-32767.00	-32767.00	-32767.00	-32767.00	9.00	6.30	2.40
15:24:01	86.00	-32767.00	-32767.00	85.36	51.59	65.85	86.00	38.21	100.00	4.70	0.00	14.00	759.00	28.00	33.00	0.00	1.36	14.00	21.00	2.40	-32767.00	450.00	466.00	-32767.00	6.50	-32767.00	-32767.00	-32767.00	-32767.00	-32767.00	-32767.00	-32767.00	88.21	0.00	0.00	0.00	0.00	0.00	0.00	0.00	0.00	-32767.00	-32767.00	-32767.00	-32767.00	-32767.00	9.00	6.31	2.40
15:25:01	86.00	-32767.00	-32767.00	86.48	50.93	65.43	87.00	38.21	100.00	4.80	0.00	14.00	759.00	28.00	34.00	0.00	1.31	14.00	21.00	2.40	-32767.00	452.00	465.00	-32767.00	6.50	-32767.00	-32767.00	-32767.00	-32767.00	-32767.00	-32767.00	-32767.00	88.21	0.00	0.00	0.00	0.00	0.00	0.00	0.00	0.00	-32767.00	-32767.00	-32767.00	-32767.00	-32767.00	9.00	6.30	2.40
15:26:01	86.00	-32767.00	-32767.00	84.05	50.89	64.55	86.00	38.19	100.00	4.70	0.00	14.00	759.00	28.00	33.00	0.00	1.31	14.00	21.00	2.20	-32767.00	449.00	464.00	-32767.00	6.49	-32767.00	-32767.00	-32767.00	-32767.00	-32767.00	-32767.00	-32767.00	88.21	0.00	0.00	0.00	0.00	0.00	0.00	0.00	0.00	-32767.00	-32767.00	-32767.00	-32767.00	-32767.00	9.00	6.30	2.20
15:27:01	86.00	-32767.00	-32767.00	85.13	51.15	65.49	86.00	38.19	100.00	4.70	0.00	14.00	759.00	28.00	33.00	0.00	1.36	14.00	21.00	1.80	-32767.00	450.00	464.00	-32767.00	6.50	-32767.00	-32767.00	-32767.00	-32767.00	-32767.00	-32767.00	-32767.00	88.21	0.00	0.00	0.00	0.00	0.00	0.00	0.00	0.00	-32767.00	-32767.00	-32767.00	-32767.00	-32767.00	9.00	6.30	1.80
15:28:01	85.00	-32767.00	-32767.00	85.47	51.34	65.62	85.00	38.19	100.00	4.80	0.00	14.00	759.00	28.00	33.00	0.00	1.31	14.00	21.00	2.10	-32767.00	450.00	462.00	-32767.00	6.50	-32767.00	-32767.00	-32767.00	-32767.00	-32767.00	-32767.00	-32767.00	88.21	0.00	0.00	0.00	0.00	0.00	0.00	0.00	0.00	-32767.00	-32767.00	-32767.00	-32767.00	-32767.00	9.00	6.31	2.10
15:29:01	86.00	-32767.00	-32767.00	85.88	50.89	65.13	87.00	38.19	100.00	4.90	0.00	14.00	759.00	28.00	33.00	0.00	1.36	14.00	21.00	2.40	-32767.00	450.00	464.00	-32767.00	6.50	-32767.00	-32767.00	-32767.00	-32767.00	-32767.00	-32767.00	-32767.00	88.21	0.00	0.00	0.00	0.00	0.00	0.00	0.00	0.00	-32767.00	-32767.00	-32767.00	-32767.00	-32767.00	9.00	6.30	2.40
15:30:01	86.00	-32767.00	-32767.00	84.10	50.85	64.54	87.00	38.16	100.00	4.80	0.00	14.00	759.00	28.00	33.00	0.00	1.31	14.00	21.00	2.40	-32767.00	449.00	466.00	-32767.00	6.49	-32767.00	-32767.00	-32767.00	-32767.00	-32767.00	-32767.00	-32767.00	88.21	0.00	0.00	0.00	0.00	0.00	0.00	0.00	0.00	-32767.00	-32767.00	-32767.00	-32767.00	-32767.00	9.00	6.30	2.40
15:31:01	86.00	-32767.00	-32767.00	84.61	51.10	65.14	86.00	38.16	100.00	4.70	0.00	14.00	759.00	29.00	33.00	0.00	1.31	14.00	21.00	2.20	-32767.00	448.00	464.00	-32767.00	6.49	-32767.00	-32767.00	-32767.00	-32767.00	-32767.00	-32767.00	-32767.00	88.21	0.00	0.00	0.00	0.00	0.00	0.00	0.00	0.00	-32767.00	-32767.00	-32767.00	-32767.00	-32767.00	9.00	6.30	2.20
15:32:01	86.00	-32767.00	-32767.00	85.03	51.41	65.58	86.00	38.16	100.00	4.80	0.00	14.00	759.00	28.00	33.00	0.00	1.36	14.00	21.00	1.70	-32767.00	450.00	463.00	-32767.00	6.49	-32767.00	-32767.00	-32767.00	-32767.00	-32767.00	-32767.00	-32767.00	88.21	0.00	0.00	0.00	0.00	0.00	0.00	0.00	0.00	-32767.00	-32767.00	-32767.00	-32767.00	-32767.00	9.00	6.30	1.70
15:33:01	86.00	-32767.00	-32767.00	85.78	51.23	65.37	86.00	38.16	100.00	4.80	0.00	14.00	759.00	28.00	33.00	0.00	1.36	14.00	21.00	2.20	-32767.00	450.00	462.00	-32767.00	6.50	-32767.00	-32767.00	-32767.00	-32767.00	-32767.00	-32767.00	-32767.00	88.21	0.00	0.00	0.00	0.00	0.00	0.00	0.00	0.00	-32767.00	-32767.00	-32767.00	-32767.00	-32767.00	9.00	6.31	2.20
15:34:01	85.00	-32767.00	-32767.00	84.93	51.01	64.56	86.00	38.14	100.00	4.90	0.00	14.00	759.00	28.00	33.00	0.00	1.31	14.00	21.00	2.40	-32767.00	452.00	464.00	-32767.00	6.49	-32767.00	-32767.00	-32767.00	-32767.00	-32767.00	-32767.00	-32767.00	88.21	0.00	0.00	0.00	0.00	0.00	0.00	0.00	0.00	-32767.00	-32767.00	-32767.00	-32767.00	-32767.00	9.00	6.30	2.40
15:35:01	86.00	-32767.00	-32767.00	84.64	50.72	64.82	86.00	38.14	100.00	4.80	0.00	14.00	759.00	28.00	33.00	0.00	1.31	14.00	21.00	2.10	-32767.00	450.00	466.00	-32767.00	6.50	-32767.00	-32767.00	-32767.00	-32767.00	-32767.00	-32767.00	-32767.00	88.21	0.00	0.00	0.00	0.00	0.00	0.00	0.00	0.00	-32767.00	-32767.00	-32767.00	-32767.00	-32767.00	9.00	6.30	2.10
15:36:01	85.00	-32767.00	-32767.00	85.18	51.34	65.44	86.00	38.14	100.00	4.80	0.00	14.00	759.00	28.00	33.00	0.00	1.36	14.00	21.00	2.30	-32767.00	449.00	464.00	-32767.00	6.51	-32767.00	-32767.00	-32767.00	-32767.00	-32767.00	-32767.00	-32767.00	88.21	0.00	0.00	0.00	0.00	0.00	0.00	0.00	0.00	-32767.00	-32767.00	-32767.00	-32767.00	-32767.00	9.00	6.31	2.30
15:37:01	85.00	-32767.00	-32767.00	85.48	51.41	65.85	86.00	38.14	100.00	4.80	0.00	14.00	758.00	28.00	33.00	0.00	1.36	14.00	21.00	2.40	-32767.00	451.00	468.00	-32767.00	6.52	-32767.00	-32767.00	-32767.00	-32767.00	-32767.00	-32767.00	-32767.00	88.21	0.00	0.00	0.00	0.00	0.00	0.00	0.00	0.00	-32767.00	-32767.00	-32767.00	-32767.00	-32767.00	9.00	6.30	2.40
15:38:01	86.00	-32767.00	-32767.00	85.26	51.40	65.74	86.00	38.11	100.00	4.70	0.00	14.00	758.00	28.00	33.00	0.00	1.36	14.00	21.00	1.80	-32767.00	449.00	464.00	-32767.00	6.51	-32767.00	-32767.00	-32767.00	-32767.00	-32767.00	-32767.00	-32767.00	88.21	0.00	0.00	0.00	0.00	0.00	0.00	0.00	0.00	-32767.00	-32767.00	-32767.00	-32767.00	-32767.00	9.00	6.31	1.80
15:39:01	85.00	-32767.00	-32767.00	85.10	50.96	64.99	86.00	38.11	100.00	4.90	0.00	14.00	758.00	28.00	33.00	0.00	1.36	14.00	21.00	2.40	-32767.00	451.00	465.00	-32767.00	6.51	-32767.00	-32767.00	-32767.00	-32767.00	-32767.00	-32767.00	-32767.00	88.21	0.00	0.00	0.00	0.00	0.00	0.00	0.00	0.00	-32767.00	-32767.00	-32767.00	-32767.00	-32767.00	9.00	6.30	2.40
15:40:01	85.00	-32767.00	-32767.00	85.08	50.88	65.42	86.00	38.11	100.00	4.70	0.00	14.00	758.00	28.00	34.00	0.00	1.36	14.00	21.00	2.00	-32767.00	449.00	464.00	-32767.00	6.51	-32767.00	-32767.00	-32767.00	-32767.00	-32767.00	-32767.00	-32767.00	88.21	0.00	0.00	0.00	0.00	0.00	0.00	0.00	0.00	-32767.00	-32767.00	-32767.00	-32767.00	-32767.00	9.00	6.30	2.00
15:41:01	85.00	-32767.00	-32767.00	85.67	51.00	65.40	87.00	38.11	100.00	4.90	0.00	14.00	758.00	28.00	33.00	0.00	1.31	14.00	21.00	2.40	-32767.00	452.00	464.00	-32767.00	6.52	-32767.00	-32767.00	-32767.00	-32767.00	-32767.00	-32767.00	-32767.00	88.21	0.00	0.00	0.00	0.00	0.00	0.00	0.00	0.00	-32767.00	-32767.00	-32767.00	-32767.00	-32767.00	9.00	6.30	2.40
15:42:01	85.00	-32767.00	-32767.00	85.23	50.58	65.32	86.00	38.11	100.00	4.70	0.00	14.00	758.00	28.00	33.00	0.00	1.31	14.00	21.00	2.10	-32767.00	450.00	466.00	-32767.00	6.51	-32767.00	-32767.00	-32767.00	-32767.00	-32767.00	-32767.00	-32767.00	88.21	0.00	0.00	0.00	0.00	0.00	0.00	0.00	0.00	-32767.00	-32767.00	-32767.00	-32767.00	-32767.00	9.00	6.30	2.10
15:43:01	85.00	-32767.00	-32767.00	84.08	50.10	63.94	86.00	38.11	100.00	4.80	0.00	14.00	758.00	28.00	33.00	0.00	1.31	14.00	21.00	2.40	-32767.00	453.00	466.00	-32767.00	6.53	-32767.00	-32767.00	-32767.00	-32767.00	-32767.00	-32767.00	-32767.00	88.21	0.00	0.00	0.00	0.00	0.00	0.00	0.00	0.00	-32767.00	-32767.00	-32767.00	-32767.00	-32767.00	9.00	6.31	2.40
15:44:01	85.00	-32767.00	-32767.00	84.68	51.06	65.00	86.00	38.11	100.00	4.80	0.00	14.00	758.00	28.00	34.00	0.00	1.36	14.00	21.00	1.80	-32767.00	450.00	467.00	-32767.00	6.52	-32767.00	-32767.00	-32767.00	-32767.00	-32767.00	-32767.00	-32767.00	88.21	0.00	0.00	0.00	0.00	0.00	0.00	0.00	0.00	-32767.00	-32767.00	-32767.00	-32767.00	-32767.00	9.00	6.30	1.80
15:45:01	85.00	-32767.00	-32767.00	85.06	50.92	64.85	86.00	38.11	100.00	4.80	0.00	14.00	758.00	28.00	33.00	0.00	1.36	14.00	21.00	2.50	-32767.00	451.00	468.00	-32767.00	6.53	-32767.00	-32767.00	-32767.00	-32767.00	-32767.00	-32767.00	-32767.00	88.21	0.00	0.00	0.00	0.00	0.00	0.00	0.00	0.00	-32767.00	-32767.00	-32767.00	-32767.00	-32767.00	9.00	6.30	2.50
15:46:01	86.00	-32767.00	-32767.00	85.44	50.98	65.53	86.00	38.11	100.00	4.70	0.00	14.00	758.00	28.00	33.00	0.00	1.31	14.00	21.00	2.30	-32767.00	450.00	465.00	-32767.00	6.52	-32767.00	-32767.00	-32767.00	-32767.00	-32767.00	-32767.00	-32767.00	88.21	0.00	0.00	0.00	0.00	0.00	0.00	0.00	0.00	-32767.00	-32767.00	-32767.00	-32767.00	-32767.00	9.00	6.30	2.30
15:47:01	85.00	-32767.00	-32767.00	85.33	51.07	65.18	87.00	38.11	100.00	4.80	0.00	14.00	758.00	28.00	33.00	0.00	1.36	14.00	21.00	2.30	-32767.00	450.00	465.00	-32767.00	6.52	-32767.00	-32767.00	-32767.00	-32767.00	-32767.00	-32767.00	-32767.00	88.21	0.00	0.00	0.00	0.00	0.00	0.00	0.00	0.00	-32767.00	-32767.00	-32767.00	-32767.00	-32767.00	9.00	6.30	2.30
15:48:01	86.00	-32767.00	-32767.00	84.94	50.89	64.88	86.00	38.11	100.00	4.70	0.00	14.00	758.00	28.00	34.00	0.00	1.31	14.00	21.00	2.50	-32767.00	451.00	469.00	-32767.00	6.53	-32767.00	-32767.00	-32767.00	-32767.00	-32767.00	-32767.00	-32767.00	88.21	0.00	0.00	0.00	0.00	0.00	0.00	0.00	0.00	-32767.00	-32767.00	-32767.00	-32767.00	-32767.00	9.00	6.30	2.50
15:49:01	85.00	-32767.00	-32767.00	259.23	257.68	258.82	0.00	38.09	100.00	4.80	0.00	14.00	758.00	28.00	33.00	0.00	1.31	14.00	21.00	1.80	-32767.00	449.00	466.00	-32767.00	6.53	-32767.00	-32767.00	-32767.00	-32767.00	-32767.00	-32767.00	-32767.00	88.21	0.00	0.00	0.00	0.00	0.00	0.00	0.00	0.00	-32767.00	-32767.00	-32767.00	-32767.00	-32767.00	9.00	6.31	1.80
15:50:01	85.00	-32767.00	-32767.00	85.87	51.33	65.74	86.00	38.09	100.00	4.80	0.00	14.00	758.00	28.00	34.00	0.00	1.31	14.00	21.00	2.40	-32767.00	452.00	467.00	-32767.00	6.53	-32767.00	-32767.00	-32767.00	-32767.00	-32767.00	-32767.00	-32767.00	88.21	0.00	0.00	0.00	0.00	0.00	0.00	0.00	0.00	-32767.00	-32767.00	-32767.00	-32767.00	-32767.00	9.00	6.30	2.40
15:51:01	85.00	-32767.00	-32767.00	86.22	51.96	66.43	87.00	38.09	100.00	4.70	0.00	14.00	758.00	28.00	34.00	0.00	1.31	14.00	21.00	1.90	-32767.00	450.00	467.00	-32767.00	6.53	-32767.00	-32767.00	-32767.00	-32767.00	-32767.00	-32767.00	-32767.00	88.21	0.00	0.00	0.00	0.00	0.00	0.00	0.00	0.00	-32767.00	-32767.00	-32767.00	-32767.00	-32767.00	9.00	6.30	1.90
15:52:01	85.00	-32767.00	-32767.00	86.51	51.91	66.53	86.00	38.09	100.00	4.90	0.00	14.00	758.00	28.00	34.00	0.00	1.26	14.00	21.00	2.40	-32767.00	450.00	465.00	-32767.00	6.53	-32767.00	-32767.00	-32767.00	-32767.00	-32767.00	-32767.00	-32767.00	88.21	0.00	0.00	0.00	0.00	0.00	0.00	0.00	0.00	-32767.00	-32767.00	-32767.00	-32767.00	-32767.00	9.00	6.30	2.40
15:53:01	86.00	-32767.00	-32767.00	86.39	52.30	66.62	86.00	38.09	100.00	4.70	0.00	14.00	758.00	28.00	33.00	0.00	1.26	14.00	21.00	2.60	-32767.00	449.00	467.00	-32767.00	6.53	-32767.00	-32767.00	-32767.00	-32767.00	-32767.00	-32767.00	-32767.00	88.21	0.00	0.00	0.00	0.00	0.00	0.00	0.00	0.00	-32767.00	-32767.00	-32767.00	-32767.00	-32767.00	9.00	6.30	2.60
15:54:01	85.00	-32767.00	-32767.00	87.57	52.17	67.54	86.00	38.09	100.00	4.80	0.00	14.00	758.00	28.00	33.00	0.00	1.26	14.00	21.00	1.70	-32767.00	451.00	467.00	-32767.00	6.52	-32767.00	-32767.00	-32767.00	-32767.00	-32767.00	-32767.00	-32767.00	88.21	0.00	0.00	0.00	0.00	0.00	0.00	0.00	0.00	-32767.00	-32767.00	-32767.00	-32767.00	-32767.00	9.00	6.31	1.70
15:55:01	85.00	-32767.00	-32767.00	86.72	51.67	66.24	86.00	38.09	100.00	4.90	0.00	14.00	758.00	28.00	33.00	0.00	1.26	14.00	21.00	2.40	-32767.00	451.00	467.00	-32767.00	6.53	-32767.00	-32767.00	-32767.00	-32767.00	-32767.00	-32767.00	-32767.00	88.21	0.00	0.00	0.00	0.00	0.00	0.00	0.00	0.00	-32767.00	-32767.00	-32767.00	-32767.00	-32767.00	9.00	6.30	2.40
15:56:01	86.00	-32767.00	-32767.00	85.94	51.53	65.95	87.00	38.09	100.00	4.80	0.00	14.00	758.00	28.00	33.00	0.00	1.26	14.00	21.00	2.50	-32767.00	449.00	467.00	-32767.00	6.53	-32767.00	-32767.00	-32767.00	-32767.00	-32767.00	-32767.00	-32767.00	88.21	0.00	0.00	0.00	0.00	0.00	0.00	0.00	0.00	-32767.00	-32767.00	-32767.00	-32767.00	-32767.00	9.00	6.30	2.50
15:57:01	86.00	-32767.00	-32767.00	86.34	51.83	66.46	86.00	38.09	100.00	4.70	0.00	14.00	758.00	28.00	33.00	0.00	1.26	14.00	21.00	2.40	-32767.00	451.00	469.00	-32767.00	6.52	-32767.00	-32767.00	-32767.00	-32767.00	-32767.00	-32767.00	-32767.00	88.21	0.00	0.00	0.00	0.00	0.00	0.00	0.00	0.00	-32767.00	-32767.00	-32767.00	-32767.00	-32767.00	9.00	6.30	2.40
15:58:01	86.00	-32767.00	-32767.00	86.95	52.23	67.03	86.00	38.09	100.00	4.80	0.00	14.00	758.00	28.00	33.00	0.00	1.26	14.00	21.00	2.30	-32767.00	450.00	464.00	-32767.00	6.53	-32767.00	-32767.00	-32767.00	-32767.00	-32767.00	-32767.00	-32767.00	88.21	0.00	0.00	0.00	0.00	0.00	0.00	0.00	0.00	-32767.00	-32767.00	-32767.00	-32767.00	-32767.00	9.00	6.30	2.30
15:59:01	86.00	-32767.00	-32767.00	86.11	51.39	66.90	87.00	38.09	100.00	4.70	0.00	14.00	758.00	28.00	33.00	0.00	1.26	14.00	21.00	2.20	-32767.00	449.00	465.00	-32767.00	6.52	-32767.00	-32767.00	-32767.00	-32767.00	-32767.00	-32767.00	-32767.00	88.21	0.00	0.00	0.00	0.00	0.00	0.00	0.00	0.00	-32767.00	-32767.00	-32767.00	-32767.00	-32767.00	9.00	6.30	2.20
16:00:01	86.00	-32767.00	-32767.00	86.07	52.06	66.40	87.00	38.09	100.00	4.70	0.00	14.00	758.00	28.00	33.00	0.00	1.26	14.00	21.00	2.50	-32767.00	451.00	465.00	-32767.00	6.52	-32767.00	-32767.00	-32767.00	-32767.00	-32767.00	-32767.00	-32767.00	88.21	0.00	0.00	0.00	0.00	0.00	0.00	0.00	0.00	-32767.00	-32767.00	-32767.00	-32767.00	-32767.00	9.00	6.30	2.50
16:01:01	86.00	-32767.00	-32767.00	86.86	52.51	67.27	86.00	38.09	100.00	4.90	0.00	14.00	758.00	28.00	33.00	0.00	1.26	14.00	21.00	2.40	-32767.00	452.00	467.00	-32767.00	6.52	-32767.00	-32767.00	-32767.00	-32767.00	-32767.00	-32767.00	-32767.00	88.21	0.00	0.00	0.00	0.00	0.00	0.00	0.00	0.00	-32767.00	-32767.00	-32767.00	-32767.00	-32767.00	9.00	6.30	2.40
16:02:01	86.00	-32767.00	-32767.00	86.83	52.51	67.36	87.00	38.11	100.00	5.00	0.00	14.00	758.00	28.00	33.00	0.00	1.21	14.00	21.00	2.40	-32767.00	451.00	468.00	-32767.00	6.52	-32767.00	-32767.00	-32767.00	-32767.00	-32767.00	-32767.00	-32767.00	88.21	0.00	0.00	0.00	0.00	0.00	0.00	0.00	0.00	-32767.00	-32767.00	-32767.00	-32767.00	-32767.00	9.00	6.30	2.40
16:03:01	86.00	-32767.00	-32767.00	87.44	52.44	67.50	87.00	38.11	100.00	4.80	0.00	14.00	758.00	28.00	33.00	0.00	1.26	14.00	21.00	1.80	-32767.00	450.00	466.00	-32767.00	6.53	-32767.00	-32767.00	-32767.00	-32767.00	-32767.00	-32767.00	-32767.00	88.21	0.00	0.00	0.00	0.00	0.00	0.00	0.00	0.00	-32767.00	-32767.00	-32767.00	-32767.00	-32767.00	9.00	6.31	1.80
16:04:01	86.00	-32767.00	-32767.00	85.99	52.11	66.48	87.00	38.11	100.00	4.70	0.00	14.00	758.00	28.00	33.00	0.00	1.21	14.00	21.00	2.40	-32767.00	450.00	466.00	-32767.00	6.52	-32767.00	-32767.00	-32767.00	-32767.00	-32767.00	-32767.00	-32767.00	88.21	0.00	0.00	0.00	0.00	0.00	0.00	0.00	0.00	-32767.00	-32767.00	-32767.00	-32767.00	-32767.00	9.00	6.30	2.40
16:05:01	86.00	-32767.00	-32767.00	86.74	52.43	67.16	86.00	38.11	100.00	4.90	0.00	14.00	758.00	28.00	33.00	0.00	1.26	14.00	21.00	2.40	-32767.00	451.00	467.00	-32767.00	6.53	-32767.00	-32767.00	-32767.00	-32767.00	-32767.00	-32767.00	-32767.00	88.21	0.00	0.00	0.00	0.00	0.00	0.00	0.00	0.00	-32767.00	-32767.00	-32767.00	-32767.00	-32767.00	9.00	6.31	2.40
16:06:01	86.00	-32767.00	-32767.00	87.46	52.78	67.79	86.00	38.11	100.00	4.70	0.00	14.00	758.00	28.00	33.00	0.00	1.21	14.00	21.00	2.20	-32767.00	447.00	464.00	-32767.00	6.52	-32767.00	-32767.00	-32767.00	-32767.00	-32767.00	-32767.00	-32767.00	88.21	0.00	0.00	0.00	0.00	0.00	0.00	0.00	0.00	-32767.00	-32767.00	-32767.00	-32767.00	-32767.00	9.00	6.30	2.20
16:07:01	87.00	-32767.00	-32767.00	87.64	52.54	67.50	87.00	38.11	100.00	4.90	0.00	14.00	758.00	28.00	33.00	0.00	1.21	14.00	21.00	2.40	-32767.00	451.00	465.00	-32767.00	6.52	-32767.00	-32767.00	-32767.00	-32767.00	-32767.00	-32767.00	-32767.00	88.21	0.00	0.00	0.00	0.00	0.00	0.00	0.00	0.00	-32767.00	-32767.00	-32767.00	-32767.00	-32767.00	9.00	6.30	2.40
16:08:01	87.00	-32767.00	-32767.00	86.35	52.26	66.83	87.00	38.11	100.00	4.70	0.00	14.00	758.00	28.00	33.00	0.00	1.21	14.00	21.00	2.40	-32767.00	449.00	465.00	-32767.00	6.52	-32767.00	-32767.00	-32767.00	-32767.00	-32767.00	-32767.00	-32767.00	88.21	0.00	0.00	0.00	0.00	0.00	0.00	0.00	0.00	-32767.00	-32767.00	-32767.00	-32767.00	-32767.00	9.00	6.30	2.40
16:09:01	87.00	-32767.00	-32767.00	86.87	52.12	66.96	87.00	38.11	100.00	4.90	0.00	14.00	758.00	28.00	33.00	0.00	1.21	14.00	21.00	2.40	-32767.00	451.00	466.00	-32767.00	6.52	-32767.00	-32767.00	-32767.00	-32767.00	-32767.00	-32767.00	-32767.00	88.21	0.00	0.00	0.00	0.00	0.00	0.00	0.00	0.00	-32767.00	-32767.00	-32767.00	-32767.00	-32767.00	9.00	6.30	2.40
16:10:01	87.00	-32767.00	-32767.00	86.24	52.49	67.03	87.00	38.14	100.00	4.70	0.00	14.00	758.00	28.00	33.00	0.00	1.21	14.00	21.00	2.40	-32767.00	450.00	468.00	-32767.00	6.52	-32767.00	-32767.00	-32767.00	-32767.00	-32767.00	-32767.00	-32767.00	88.21	0.00	0.00	0.00	0.00	0.00	0.00	0.00	0.00	-32767.00	-32767.00	-32767.00	-32767.00	-32767.00	9.00	6.30	2.40
16:11:01	87.00	-32767.00	-32767.00	87.78	52.50	67.75	86.00	38.14	100.00	4.90	0.00	14.00	758.00	28.00	33.00	0.00	1.21	14.00	21.00	1.80	-32767.00	449.00	466.00	-32767.00	6.53	-32767.00	-32767.00	-32767.00	-32767.00	-32767.00	-32767.00	-32767.00	88.21	0.00	0.00	0.00	0.00	0.00	0.00	0.00	0.00	-32767.00	-32767.00	-32767.00	-32767.00	-32767.00	9.00	6.30	1.80
16:12:01	87.00	-32767.00	-32767.00	86.26	51.94	66.42	87.00	38.14	100.00	4.90	0.00	14.00	758.00	28.00	33.00	0.00	1.21	14.00	21.00	2.40	-32767.00	452.00	465.00	-32767.00	6.52	-32767.00	-32767.00	-32767.00	-32767.00	-32767.00	-32767.00	-32767.00	88.21	0.00	0.00	0.00	0.00	0.00	0.00	0.00	0.00	-32767.00	-32767.00	-32767.00	-32767.00	-32767.00	9.00	6.30	2.40
16:13:01	87.00	-32767.00	-32767.00	85.98	51.80	66.17	87.00	38.14	100.00	4.80	0.00	14.00	758.00	28.00	33.00	0.00	1.21	14.00	21.00	2.50	-32767.00	452.00	468.00	-32767.00	6.52	-32767.00	-32767.00	-32767.00	-32767.00	-32767.00	-32767.00	-32767.00	88.21	0.00	0.00	0.00	0.00	0.00	0.00	0.00	0.00	-32767.00	-32767.00	-32767.00	-32767.00	-32767.00	9.00	6.30	2.50
16:14:01	87.00	-32767.00	-32767.00	86.71	52.21	66.87	87.00	38.14	100.00	4.80	0.00	14.00	758.00	28.00	33.00	0.00	1.21	14.00	21.00	2.50	-32767.00	448.00	466.00	-32767.00	6.51	-32767.00	-32767.00	-32767.00	-32767.00	-32767.00	-32767.00	-32767.00	88.21	0.00	0.00	0.00	0.00	0.00	0.00	0.00	0.00	-32767.00	-32767.00	-32767.00	-32767.00	-32767.00	9.00	6.30	2.50
16:15:01	87.00	-32767.00	-32767.00	86.60	52.15	67.20	86.00	38.14	100.00	4.80	0.00	14.00	758.00	28.00	33.00	0.00	1.21	14.00	21.00	2.30	-32767.00	449.00	466.00	-32767.00	6.51	-32767.00	-32767.00	-32767.00	-32767.00	-32767.00	-32767.00	-32767.00	88.21	0.00	0.00	0.00	0.00	0.00	0.00	0.00	0.00	-32767.00	-32767.00	-32767.00	-32767.00	-32767.00	9.00	6.30	2.30
16:16:01	87.00	-32767.00	-32767.00	86.21	51.89	66.71	87.00	38.14	100.00	4.80	0.00	14.00	758.00	28.00	33.00	0.00	1.21	14.00	21.00	2.10	-32767.00	449.00	464.00	-32767.00	6.51	-32767.00	-32767.00	-32767.00	-32767.00	-32767.00	-32767.00	-32767.00	88.21	0.00	0.00	0.00	0.00	0.00	0.00	0.00	0.00	-32767.00	-32767.00	-32767.00	-32767.00	-32767.00	9.00	6.30	2.10
16:17:01	87.00	-32767.00	-32767.00	85.63	52.09	66.41	88.00	38.14	100.00	4.80	0.00	14.00	758.00	28.00	33.00	0.00	1.21	14.00	21.00	2.20	-32767.00	449.00	466.00	-32767.00	6.51	-32767.00	-32767.00	-32767.00	-32767.00	-32767.00	-32767.00	-32767.00	88.21	0.00	0.00	0.00	0.00	0.00	0.00	0.00	0.00	-32767.00	-32767.00	-32767.00	-32767.00	-32767.00	9.00	6.30	2.20
16:18:01	87.00	-32767.00	-32767.00	87.74	51.95	66.96	87.00	38.16	100.00	4.70	0.00	14.00	758.00	28.00	33.00	0.00	1.21	14.00	21.00	2.40	-32767.00	446.00	467.00	-32767.00	6.51	-32767.00	-32767.00	-32767.00	-32767.00	-32767.00	-32767.00	-32767.00	88.21	0.00	0.00	0.00	0.00	0.00	0.00	0.00	0.00	-32767.00	-32767.00	-32767.00	-32767.00	-32767.00	9.00	6.30	2.40
16:19:01	87.00	-32767.00	-32767.00	-32766.00	-32766.00	-32766.00	0.00	38.16	100.00	4.80	0.00	14.00	758.00	28.00	33.00	0.00	1.21	14.00	21.00	2.30	-32767.00	451.00	466.00	-32767.00	6.50	-32767.00	-32767.00	-32767.00	-32767.00	-32767.00	-32767.00	-32767.00	88.21	0.00	0.00	0.00	0.00	0.00	0.00	0.00	0.00	-32767.00	-32767.00	-32767.00	-32767.00	-32767.00	9.00	6.28	2.30
16:20:01	87.00	-32767.00	-32767.00	88.81	53.91	69.40	87.00	38.16	100.00	4.90	0.00	14.00	758.00	28.00	33.00	0.00	1.21	14.00	21.00	1.70	-32767.00	447.00	466.00	-32767.00	6.53	-32767.00	-32767.00	-32767.00	-32767.00	-32767.00	-32767.00	-32767.00	88.21	0.00	0.00	0.00	0.00	0.00	0.00	0.00	0.00	-32767.00	-32767.00	-32767.00	-32767.00	-32767.00	9.00	6.31	1.70
16:21:01	86.00	-32767.00	-32767.00	87.31	53.34	67.99	87.00	38.16	100.00	4.80	0.00	14.00	758.00	28.00	34.00	0.00	1.21	14.00	21.00	2.60	-32767.00	454.00	469.00	-32767.00	6.53	-32767.00	-32767.00	-32767.00	-32767.00	-32767.00	-32767.00	-32767.00	88.21	0.00	0.00	0.00	0.00	0.00	0.00	0.00	0.00	-32767.00	-32767.00	-32767.00	-32767.00	-32767.00	9.00	6.30	2.60
16:22:01	86.00	-32767.00	-32767.00	86.89	52.77	67.52	87.00	38.16	100.00	4.90	0.00	14.00	758.00	28.00	33.00	0.00	1.21	14.00	21.00	1.80	-32767.00	447.00	461.00	-32767.00	6.54	-32767.00	-32767.00	-32767.00	-32767.00	-32767.00	-32767.00	-32767.00	88.21	0.00	0.00	0.00	0.00	0.00	0.00	0.00	0.00	-32767.00	-32767.00	-32767.00	-32767.00	-32767.00	9.00	6.32	1.80
16:23:01	87.00	-32767.00	-32767.00	86.72	52.30	67.27	87.00	38.16	100.00	4.90	0.00	14.00	758.00	28.00	33.00	0.00	1.21	14.00	21.00	2.20	-32767.00	451.00	475.00	-32767.00	6.53	-32767.00	-32767.00	-32767.00	-32767.00	-32767.00	-32767.00	-32767.00	88.21	0.00	0.00	0.00	0.00	0.00	0.00	0.00	0.00	-32767.00	-32767.00	-32767.00	-32767.00	-32767.00	9.00	6.30	2.20
16:24:01	87.00	-32767.00	-32767.00	86.85	52.30	67.52	87.00	38.16	100.00	4.90	0.00	14.00	758.00	28.00	33.00	0.00	1.21	14.00	21.00	2.50	-32767.00	451.00	465.00	-32767.00	6.51	-32767.00	-32767.00	-32767.00	-32767.00	-32767.00	-32767.00	-32767.00	88.21	0.00	0.00	0.00	0.00	0.00	0.00	0.00	0.00	-32767.00	-32767.00	-32767.00	-32767.00	-32767.00	9.00	6.30	2.50
16:25:01	87.00	-32767.00	-32767.00	87.64	53.85	68.38	87.00	38.16	100.00	4.70	0.00	14.00	758.00	28.00	33.00	0.00	1.21	14.00	21.00	2.50	-32767.00	444.00	461.00	-32767.00	6.52	-32767.00	-32767.00	-32767.00	-32767.00	-32767.00	-32767.00	-32767.00	88.21	0.00	0.00	0.00	0.00	0.00	0.00	0.00	0.00	-32767.00	-32767.00	-32767.00	-32767.00	-32767.00	9.00	6.29	2.50
16:26:01	87.00	-32767.00	-32767.00	88.18	54.04	68.80	87.00	38.16	100.00	4.90	0.00	14.00	758.00	28.00	33.00	0.00	1.17	14.00	21.00	2.50	-32767.00	449.00	460.00	-32767.00	6.52	-32767.00	-32767.00	-32767.00	-32767.00	-32767.00	-32767.00	-32767.00	88.21	0.00	0.00	0.00	0.00	0.00	0.00	0.00	0.00	-32767.00	-32767.00	-32767.00	-32767.00	-32767.00	9.00	6.29	2.50
16:27:01	87.00	-32767.00	-32767.00	87.17	53.22	68.04	87.00	38.16	100.00	4.80	0.00	14.00	758.00	28.00	33.00	0.00	1.21	14.00	21.00	1.90	-32767.00	455.00	465.00	-32767.00	6.53	-32767.00	-32767.00	-32767.00	-32767.00	-32767.00	-32767.00	-32767.00	88.21	0.00	0.00	0.00	0.00	0.00	0.00	0.00	0.00	-32767.00	-32767.00	-32767.00	-32767.00	-32767.00	9.00	6.33	1.90
16:28:01	87.00	-32767.00	-32767.00	86.66	52.39	67.18	87.00	38.16	100.00	4.80	0.00	14.00	758.00	28.00	33.00	0.00	1.21	14.00	21.00	2.40	-32767.00	451.00	466.00	-32767.00	6.52	-32767.00	-32767.00	-32767.00	-32767.00	-32767.00	-32767.00	-32767.00	88.21	0.00	0.00	0.00	0.00	0.00	0.00	0.00	0.00	-32767.00	-32767.00	-32767.00	-32767.00	-32767.00	9.00	6.30	2.40
16:29:01	87.00	-32767.00	-32767.00	85.79	52.19	66.79	87.00	38.16	100.00	4.70	0.00	14.00	758.00	28.00	33.00	0.00	1.21	14.00	21.00	1.90	-32767.00	449.00	465.00	-32767.00	6.51	-32767.00	-32767.00	-32767.00	-32767.00	-32767.00	-32767.00	-32767.00	88.21	0.00	0.00	0.00	0.00	0.00	0.00	0.00	0.00	-32767.00	-32767.00	-32767.00	-32767.00	-32767.00	9.00	6.30	1.90
16:30:01	87.00	-32767.00	-32767.00	86.14	52.45	67.00	87.00	38.16	100.00	4.90	0.00	14.00	758.00	28.00	33.00	0.00	1.21	14.00	21.00	2.20	-32767.00	451.00	464.00	-32767.00	6.51	-32767.00	-32767.00	-32767.00	-32767.00	-32767.00	-32767.00	-32767.00	88.21	0.00	0.00	0.00	0.00	0.00	0.00	0.00	0.00	-32767.00	-32767.00	-32767.00	-32767.00	-32767.00	9.00	6.30	2.20
16:31:01	87.00	-32767.00	-32767.00	86.73	52.83	67.27	87.00	38.16	100.00	4.80	0.00	14.00	758.00	28.00	33.00	0.00	1.21	14.00	21.00	2.50	-32767.00	449.00	466.00	-32767.00	6.51	-32767.00	-32767.00	-32767.00	-32767.00	-32767.00	-32767.00	-32767.00	88.21	0.00	0.00	0.00	0.00	0.00	0.00	0.00	0.00	-32767.00	-32767.00	-32767.00	-32767.00	-32767.00	9.00	6.30	2.50
16:32:01	87.00	-32767.00	-32767.00	86.47	52.68	67.73	87.00	38.16	100.00	4.70	0.00	14.00	758.00	28.00	33.00	0.00	1.21	14.00	21.00	2.50	-32767.00	447.00	463.00	-32767.00	6.51	-32767.00	-32767.00	-32767.00	-32767.00	-32767.00	-32767.00	-32767.00	88.21	0.00	0.00	0.00	0.00	0.00	0.00	0.00	0.00	-32767.00	-32767.00	-32767.00	-32767.00	-32767.00	9.00	6.30	2.50
16:33:01	87.00	-32767.00	-32767.00	85.36	52.36	66.90	87.00	38.16	100.00	4.80	0.00	14.00	758.00	28.00	33.00	0.00	1.21	14.00	21.00	2.20	-32767.00	449.00	464.00	-32767.00	6.51	-32767.00	-32767.00	-32767.00	-32767.00	-32767.00	-32767.00	-32767.00	88.21	0.00	0.00	0.00	0.00	0.00	0.00	0.00	0.00	-32767.00	-32767.00	-32767.00	-32767.00	-32767.00	9.00	6.30	2.20
16:34:01	87.00	-32767.00	-32767.00	85.37	52.08	66.41	88.00	38.16	100.00	4.80	0.00	14.00	758.00	28.00	33.00	0.00	1.21	14.00	21.00	1.80	-32767.00	447.00	461.00	-32767.00	6.50	-32767.00	-32767.00	-32767.00	-32767.00	-32767.00	-32767.00	-32767.00	88.21	0.00	0.00	0.00	0.00	0.00	0.00	0.00	0.00	-32767.00	-32767.00	-32767.00	-32767.00	-32767.00	9.00	6.30	1.80
16:35:01	87.00	-32767.00	-32767.00	86.17	52.14	66.71	87.00	38.16	100.00	4.90	0.00	14.00	758.00	28.00	33.00	0.00	1.21	14.00	21.00	2.10	-32767.00	450.00	464.00	-32767.00	6.51	-32767.00	-32767.00	-32767.00	-32767.00	-32767.00	-32767.00	-32767.00	88.21	0.00	0.00	0.00	0.00	0.00	0.00	0.00	0.00	-32767.00	-32767.00	-32767.00	-32767.00	-32767.00	9.00	6.30	2.10
16:36:01	87.00	-32767.00	-32767.00	85.63	52.03	66.49	87.00	38.16	100.00	4.90	0.00	14.00	758.00	28.00	33.00	0.00	1.21	14.00	21.00	2.40	-32767.00	451.00	464.00	-32767.00	6.51	-32767.00	-32767.00	-32767.00	-32767.00	-32767.00	-32767.00	-32767.00	88.21	0.00	0.00	0.00	0.00	0.00	0.00	0.00	0.00	-32767.00	-32767.00	-32767.00	-32767.00	-32767.00	9.00	6.30	2.40
16:37:01	87.00	-32767.00	-32767.00	84.82	51.45	65.58	87.00	38.16	100.00	4.90	0.00	14.00	758.00	28.00	33.00	0.00	1.21	14.00	21.00	2.40	-32767.00	451.00	466.00	-32767.00	6.52	-32767.00	-32767.00	-32767.00	-32767.00	-32767.00	-32767.00	-32767.00	88.21	0.00	0.00	0.00	0.00	0.00	0.00	0.00	0.00	-32767.00	-32767.00	-32767.00	-32767.00	-32767.00	9.00	6.30	2.40
16:38:01	87.00	-32767.00	-32767.00	83.88	50.86	64.67	87.00	38.16	100.00	4.90	0.00	14.00	758.00	28.00	33.00	0.00	1.21	14.00	21.00	2.50	-32767.00	451.00	464.00	-32767.00	6.51	-32767.00	-32767.00	-32767.00	-32767.00	-32767.00	-32767.00	-32767.00	88.21	0.00	0.00	0.00	0.00	0.00	0.00	0.00	0.00	-32767.00	-32767.00	-32767.00	-32767.00	-32767.00	9.00	6.31	2.50
16:39:01	87.00	-32767.00	-32767.00	83.29	50.20	64.07	87.00	38.16	100.00	4.80	0.00	14.00	758.00	28.00	33.00	0.00	1.21	14.00	21.00	2.40	-32767.00	452.00	467.00	-32767.00	6.50	-32767.00	-32767.00	-32767.00	-32767.00	-32767.00	-32767.00	-32767.00	88.21	0.00	0.00	0.00	0.00	0.00	0.00	0.00	0.00	-32767.00	-32767.00	-32767.00	-32767.00	-32767.00	9.00	6.30	2.40
16:40:01	87.00	-32767.00	-32767.00	82.09	48.82	62.53	87.00	38.16	100.00	4.80	0.00	14.00	758.00	28.00	33.00	0.00	1.21	14.00	21.00	2.40	-32767.00	450.00	464.00	-32767.00	6.49	-32767.00	-32767.00	-32767.00	-32767.00	-32767.00	-32767.00	-32767.00	88.21	0.00	0.00	0.00	0.00	0.00	0.00	0.00	0.00	-32767.00	-32767.00	-32767.00	-32767.00	-32767.00	9.00	6.30	2.40
16:41:01	88.00	-32767.00	-32767.00	82.17	48.70	62.15	87.00	38.16	100.00	4.90	0.00	14.00	758.00	28.00	33.00	0.00	1.21	14.00	21.00	2.40	-32767.00	452.00	463.00	-32767.00	6.50	-32767.00	-32767.00	-32767.00	-32767.00	-32767.00	-32767.00	-32767.00	88.21	0.00	0.00	0.00	0.00	0.00	0.00	0.00	0.00	-32767.00	-32767.00	-32767.00	-32767.00	-32767.00	9.00	6.30	2.40
16:42:01	88.00	-32767.00	-32767.00	81.47	48.90	62.17	88.00	38.16	100.00	4.80	0.00	14.00	758.00	28.00	33.00	0.00	1.21	14.00	21.00	2.00	-32767.00	451.00	463.00	-32767.00	6.50	-32767.00	-32767.00	-32767.00	-32767.00	-32767.00	-32767.00	-32767.00	88.21	0.00	0.00	0.00	0.00	0.00	0.00	0.00	0.00	-32767.00	-32767.00	-32767.00	-32767.00	-32767.00	9.00	6.30	2.00
16:43:01	88.00	-32767.00	-32767.00	81.79	49.40	62.58	88.00	38.16	100.00	4.80	0.00	14.00	758.00	28.00	33.00	0.00	1.21	14.00	21.00	2.40	-32767.00	450.00	466.00	-32767.00	6.50	-32767.00	-32767.00	-32767.00	-32767.00	-32767.00	-32767.00	-32767.00	88.21	0.00	0.00	0.00	0.00	0.00	0.00	0.00	0.00	-32767.00	-32767.00	-32767.00	-32767.00	-32767.00	9.00	6.30	2.40
16:44:01	88.00	-32767.00	-32767.00	82.17	49.30	62.58	87.00	38.16	100.00	4.90	0.00	14.00	758.00	28.00	33.00	0.00	1.21	14.00	21.00	1.90	-32767.00	449.00	462.00	-32767.00	6.50	-32767.00	-32767.00	-32767.00	-32767.00	-32767.00	-32767.00	-32767.00	88.21	0.00	0.00	0.00	0.00	0.00	0.00	0.00	0.00	-32767.00	-32767.00	-32767.00	-32767.00	-32767.00	9.00	6.30	1.90
16:45:01	88.00	-32767.00	-32767.00	81.93	48.92	62.58	87.00	38.16	100.00	4.80	0.00	14.00	758.00	28.00	33.00	0.00	1.17	14.00	21.00	2.20	-32767.00	450.00	465.00	-32767.00	6.50	-32767.00	-32767.00	-32767.00	-32767.00	-32767.00	-32767.00	-32767.00	88.21	0.00	0.00	0.00	0.00	0.00	0.00	0.00	0.00	-32767.00	-32767.00	-32767.00	-32767.00	-32767.00	9.00	6.30	2.20
16:46:01	88.00	-32767.00	-32767.00	80.83	48.76	61.72	88.00	38.16	100.00	4.80	0.00	14.00	758.00	28.00	33.00	0.00	1.21	14.00	21.00	2.50	-32767.00	451.00	466.00	-32767.00	6.50	-32767.00	-32767.00	-32767.00	-32767.00	-32767.00	-32767.00	-32767.00	88.21	0.00	0.00	0.00	0.00	0.00	0.00	0.00	0.00	-32767.00	-32767.00	-32767.00	-32767.00	-32767.00	9.00	6.30	2.50
16:47:01	87.00	-32767.00	-32767.00	81.63	48.81	62.01	87.00	38.16	100.00	4.90	0.00	14.00	758.00	28.00	33.00	0.00	1.21	14.00	21.00	2.50	-32767.00	451.00	464.00	-32767.00	6.50	-32767.00	-32767.00	-32767.00	-32767.00	-32767.00	-32767.00	-32767.00	88.21	0.00	0.00	0.00	0.00	0.00	0.00	0.00	0.00	-32767.00	-32767.00	-32767.00	-32767.00	-32767.00	9.00	6.31	2.50
16:48:01	87.00	-32767.00	-32767.00	82.22	49.12	62.58	87.00	38.19	100.00	4.90	0.00	14.00	758.00	28.00	33.00	0.00	1.21	14.00	21.00	2.40	-32767.00	452.00	465.00	-32767.00	6.50	-32767.00	-32767.00	-32767.00	-32767.00	-32767.00	-32767.00	-32767.00	88.21	0.00	0.00	0.00	0.00	0.00	0.00	0.00	0.00	-32767.00	-32767.00	-32767.00	-32767.00	-32767.00	9.00	6.30	2.40
16:49:01	87.00	-32767.00	-32767.00	-32766.00	-32766.00	-32766.00	0.00	38.16	100.00	4.90	0.00	14.00	758.00	28.00	33.00	0.00	1.21	14.00	21.00	2.40	-32767.00	454.00	465.00	-32767.00	6.51	-32767.00	-32767.00	-32767.00	-32767.00	-32767.00	-32767.00	-32767.00	88.21	0.00	0.00	0.00	0.00	0.00	0.00	0.00	0.00	-32767.00	-32767.00	-32767.00	-32767.00	-32767.00	9.00	6.30	2.40
16:50:01	87.00	-32767.00	-32767.00	80.31	47.64	60.71	87.00	38.19	100.00	4.90	0.00	14.00	758.00	28.00	34.00	0.00	1.21	14.00	21.00	2.00	-32767.00	451.00	463.00	-32767.00	6.51	-32767.00	-32767.00	-32767.00	-32767.00	-32767.00	-32767.00	-32767.00	88.21	0.00	0.00	0.00	0.00	0.00	0.00	0.00	0.00	-32767.00	-32767.00	-32767.00	-32767.00	-32767.00	9.00	6.31	2.00
16:51:01	87.00	-32767.00	-32767.00	82.09	49.41	62.91	87.00	38.19	100.00	4.90	0.00	14.00	758.00	28.00	33.00	0.00	1.21	14.00	21.00	2.00	-32767.00	451.00	464.00	-32767.00	6.50	-32767.00	-32767.00	-32767.00	-32767.00	-32767.00	-32767.00	-32767.00	88.21	0.00	0.00	0.00	0.00	0.00	0.00	0.00	0.00	-32767.00	-32767.00	-32767.00	-32767.00	-32767.00	9.00	6.30	2.00
16:52:01	87.00	-32767.00	-32767.00	82.33	49.21	62.87	87.00	38.19	100.00	4.90	0.00	14.00	758.00	28.00	34.00	0.00	1.21	14.00	21.00	2.50	-32767.00	452.00	465.00	-32767.00	6.50	-32767.00	-32767.00	-32767.00	-32767.00	-32767.00	-32767.00	-32767.00	88.21	0.00	0.00	0.00	0.00	0.00	0.00	0.00	0.00	-32767.00	-32767.00	-32767.00	-32767.00	-32767.00	9.00	6.30	2.50
16:53:01	87.00	-32767.00	-32767.00	81.97	49.07	62.80	86.00	38.19	100.00	4.70	0.00	14.00	758.00	28.00	33.00	0.00	1.21	14.00	21.00	2.40	-32767.00	449.00	465.00	-32767.00	6.50	-32767.00	-32767.00	-32767.00	-32767.00	-32767.00	-32767.00	-32767.00	88.21	0.00	0.00	0.00	0.00	0.00	0.00	0.00	0.00	-32767.00	-32767.00	-32767.00	-32767.00	-32767.00	9.00	6.30	2.40
16:54:01	87.00	-32767.00	-32767.00	80.98	47.99	62.01	87.00	38.19	100.00	4.80	0.00	14.00	758.00	28.00	34.00	0.00	1.21	14.00	21.00	1.80	-32767.00	447.00	461.00	-32767.00	6.50	-32767.00	-32767.00	-32767.00	-32767.00	-32767.00	-32767.00	-32767.00	88.21	0.00	0.00	0.00	0.00	0.00	0.00	0.00	0.00	-32767.00	-32767.00	-32767.00	-32767.00	-32767.00	9.00	6.30	1.80
16:55:01	87.00	-32767.00	-32767.00	80.78	48.16	61.20	87.00	38.19	100.00	4.90	0.00	14.00	758.00	28.00	33.00	0.00	1.21	14.00	21.00	2.40	-32767.00	452.00	467.00	-32767.00	6.51	-32767.00	-32767.00	-32767.00	-32767.00	-32767.00	-32767.00	-32767.00	88.21	0.00	0.00	0.00	0.00	0.00	0.00	0.00	0.00	-32767.00	-32767.00	-32767.00	-32767.00	-32767.00	9.00	6.30	2.40
16:56:01	87.00	-32767.00	-32767.00	81.06	48.51	62.03	87.00	38.19	100.00	4.80	0.00	14.00	758.00	28.00	33.00	0.00	1.21	14.00	21.00	1.90	-32767.00	449.00	464.00	-32767.00	6.50	-32767.00	-32767.00	-32767.00	-32767.00	-32767.00	-32767.00	-32767.00	88.21	0.00	0.00	0.00	0.00	0.00	0.00	0.00	0.00	-32767.00	-32767.00	-32767.00	-32767.00	-32767.00	9.00	6.31	1.90
16:57:01	87.00	-32767.00	-32767.00	81.48	48.55	61.93	87.00	38.19	100.00	4.80	0.00	14.00	758.00	28.00	33.00	0.00	1.21	14.00	21.00	2.40	-32767.00	452.00	466.00	-32767.00	6.51	-32767.00	-32767.00	-32767.00	-32767.00	-32767.00	-32767.00	-32767.00	88.21	0.00	0.00	0.00	0.00	0.00	0.00	0.00	0.00	-32767.00	-32767.00	-32767.00	-32767.00	-32767.00	9.00	6.30	2.40
16:58:01	87.00	-32767.00	-32767.00	81.78	48.47	61.80	87.00	38.19	100.00	4.90	0.00	14.00	758.00	28.00	33.00	0.00	1.21	14.00	21.00	2.20	-32767.00	450.00	464.00	-32767.00	6.51	-32767.00	-32767.00	-32767.00	-32767.00	-32767.00	-32767.00	-32767.00	88.21	0.00	0.00	0.00	0.00	0.00	0.00	0.00	0.00	-32767.00	-32767.00	-32767.00	-32767.00	-32767.00	9.00	6.30	2.20
16:59:01	87.00	-32767.00	-32767.00	79.91	47.91	60.88	87.00	38.19	100.00	4.80	0.00	14.00	758.00	28.00	33.00	0.00	1.21	14.00	21.00	1.90	-32767.00	449.00	463.00	-32767.00	6.50	-32767.00	-32767.00	-32767.00	-32767.00	-32767.00	-32767.00	-32767.00	88.21	0.00	0.00	0.00	0.00	0.00	0.00	0.00	0.00	-32767.00	-32767.00	-32767.00	-32767.00	-32767.00	9.00	6.30	1.90
17:00:01	86.00	-32767.00	-32767.00	80.63	47.46	61.60	86.00	38.21	100.00	4.70	0.00	14.00	758.00	28.00	33.00	0.00	1.21	14.00	21.00	2.40	-32767.00	449.00	466.00	-32767.00	6.51	-32767.00	-32767.00	-32767.00	-32767.00	-32767.00	-32767.00	-32767.00	88.21	0.00	0.00	0.00	0.00	0.00	0.00	0.00	0.00	-32767.00	-32767.00	-32767.00	-32767.00	-32767.00	9.00	6.30	2.40
17:01:01	86.00	-32767.00	-32767.00	81.01	48.24	61.43	86.00	38.19	100.00	4.90	0.00	14.00	758.00	28.00	33.00	0.00	1.21	14.00	21.00	2.50	-32767.00	451.00	468.00	-32767.00	6.51	-32767.00	-32767.00	-32767.00	-32767.00	-32767.00	-32767.00	-32767.00	88.21	0.00	0.00	0.00	0.00	0.00	0.00	0.00	0.00	-32767.00	-32767.00	-32767.00	-32767.00	-32767.00	9.00	6.30	2.50
17:02:01	86.00	-32767.00	-32767.00	81.58	47.91	61.14	86.00	38.21	100.00	4.90	0.00	14.00	758.00	28.00	33.00	0.00	1.21	14.00	21.00	2.50	-32767.00	452.00	466.00	-32767.00	6.51	-32767.00	-32767.00	-32767.00	-32767.00	-32767.00	-32767.00	-32767.00	88.21	0.00	0.00	0.00	0.00	0.00	0.00	0.00	0.00	-32767.00	-32767.00	-32767.00	-32767.00	-32767.00	9.00	6.31	2.50
17:03:01	86.00	-32767.00	-32767.00	80.08	47.61	60.32	87.00	38.21	100.00	4.90	0.00	14.00	758.00	28.00	34.00	0.00	1.21	14.00	21.00	2.50	-32767.00	451.00	466.00	-32767.00	6.51	-32767.00	-32767.00	-32767.00	-32767.00	-32767.00	-32767.00	-32767.00	88.21	0.00	0.00	0.00	0.00	0.00	0.00	0.00	0.00	-32767.00	-32767.00	-32767.00	-32767.00	-32767.00	9.00	6.31	2.50
17:04:01	86.00	-32767.00	-32767.00	81.07	47.86	60.87	87.00	38.21	100.00	4.90	0.00	14.00	758.00	28.00	34.00	0.00	1.21	14.00	21.00	2.40	-32767.00	451.00	466.00	-32767.00	6.50	-32767.00	-32767.00	-32767.00	-32767.00	-32767.00	-32767.00	-32767.00	88.21	0.00	0.00	0.00	0.00	0.00	0.00	0.00	0.00	-32767.00	-32767.00	-32767.00	-32767.00	-32767.00	9.00	6.30	2.40
17:05:01	86.00	-32767.00	-32767.00	81.04	48.07	61.34	86.00	38.21	100.00	4.80	0.00	14.00	758.00	28.00	33.00	0.00	1.21	14.00	21.00	2.50	-32767.00	452.00	466.00	-32767.00	6.51	-32767.00	-32767.00	-32767.00	-32767.00	-32767.00	-32767.00	-32767.00	88.21	0.00	0.00	0.00	0.00	0.00	0.00	0.00	0.00	-32767.00	-32767.00	-32767.00	-32767.00	-32767.00	9.00	6.31	2.50
17:06:01	86.00	-32767.00	-32767.00	81.01	47.41	61.21	86.00	38.21	100.00	4.70	0.00	14.00	758.00	28.00	33.00	0.00	1.21	14.00	21.00	2.30	-32767.00	448.00	463.00	-32767.00	6.50	-32767.00	-32767.00	-32767.00	-32767.00	-32767.00	-32767.00	-32767.00	88.21	0.00	0.00	0.00	0.00	0.00	0.00	0.00	0.00	-32767.00	-32767.00	-32767.00	-32767.00	-32767.00	9.00	6.30	2.30
17:07:01	85.00	-32767.00	-32767.00	79.75	47.14	60.50	86.00	38.21	100.00	4.80	0.00	14.00	758.00	28.00	33.00	0.00	1.21	14.00	21.00	1.80	-32767.00	449.00	464.00	-32767.00	6.49	-32767.00	-32767.00	-32767.00	-32767.00	-32767.00	-32767.00	-32767.00	88.21	0.00	0.00	0.00	0.00	0.00	0.00	0.00	0.00	-32767.00	-32767.00	-32767.00	-32767.00	-32767.00	9.00	6.30	1.80
17:08:01	85.00	-32767.00	-32767.00	80.20	47.35	60.56	86.00	38.21	100.00	4.90	0.00	14.00	758.00	28.00	33.00	0.00	1.21	14.00	21.00	2.50	-32767.00	451.00	464.00	-32767.00	6.50	-32767.00	-32767.00	-32767.00	-32767.00	-32767.00	-32767.00	-32767.00	88.21	0.00	0.00	0.00	0.00	0.00	0.00	0.00	0.00	-32767.00	-32767.00	-32767.00	-32767.00	-32767.00	9.00	6.31	2.50
17:09:01	85.00	-32767.00	-32767.00	80.47	47.76	61.31	86.00	38.21	100.00	4.70	0.00	14.00	758.00	28.00	33.00	0.00	1.21	14.00	21.00	2.30	-32767.00	450.00	465.00	-32767.00	6.49	-32767.00	-32767.00	-32767.00	-32767.00	-32767.00	-32767.00	-32767.00	88.21	0.00	0.00	0.00	0.00	0.00	0.00	0.00	0.00	-32767.00	-32767.00	-32767.00	-32767.00	-32767.00	9.00	6.30	2.30
17:10:01	85.00	-32767.00	-32767.00	81.22	47.15	60.96	85.00	38.21	100.00	4.80	0.00	14.00	758.00	28.00	34.00	0.00	1.21	14.00	21.00	1.90	-32767.00	448.00	461.00	-32767.00	6.50	-32767.00	-32767.00	-32767.00	-32767.00	-32767.00	-32767.00	-32767.00	88.21	0.00	0.00	0.00	0.00	0.00	0.00	0.00	0.00	-32767.00	-32767.00	-32767.00	-32767.00	-32767.00	9.00	6.30	1.90
17:11:01	85.00	-32767.00	-32767.00	79.12	46.64	59.83	86.00	38.21	100.00	4.90	0.00	14.00	758.00	28.00	34.00	0.00	1.17	14.00	21.00	2.50	-32767.00	450.00	464.00	-32767.00	6.50	-32767.00	-32767.00	-32767.00	-32767.00	-32767.00	-32767.00	-32767.00	88.21	0.00	0.00	0.00	0.00	0.00	0.00	0.00	0.00	-32767.00	-32767.00	-32767.00	-32767.00	-32767.00	9.00	6.30	2.50
17:12:01	86.00	-32767.00	-32767.00	79.96	46.28	60.02	86.00	38.21	100.00	4.70	0.00	14.00	758.00	28.00	33.00	0.00	1.17	14.00	21.00	2.20	-32767.00	449.00	464.00	-32767.00	6.49	-32767.00	-32767.00	-32767.00	-32767.00	-32767.00	-32767.00	-32767.00	88.21	0.00	0.00	0.00	0.00	0.00	0.00	0.00	0.00	-32767.00	-32767.00	-32767.00	-32767.00	-32767.00	9.00	6.30	2.20
17:13:01	85.00	-32767.00	-32767.00	80.96	47.06	60.98	85.00	38.21	100.00	4.80	0.00	14.00	758.00	28.00	33.00	0.00	1.21	14.00	21.00	2.20	-32767.00	449.00	462.00	-32767.00	6.50	-32767.00	-32767.00	-32767.00	-32767.00	-32767.00	-32767.00	-32767.00	88.21	0.00	0.00	0.00	0.00	0.00	0.00	0.00	0.00	-32767.00	-32767.00	-32767.00	-32767.00	-32767.00	9.00	6.31	2.20
17:14:01	85.00	-32767.00	-32767.00	82.11	46.75	60.69	85.00	38.21	100.00	4.70	0.00	14.00	758.00	28.00	33.00	0.00	1.21	14.00	21.00	2.30	-32767.00	449.00	464.00	-32767.00	6.49	-32767.00	-32767.00	-32767.00	-32767.00	-32767.00	-32767.00	-32767.00	88.21	0.00	0.00	0.00	0.00	0.00	0.00	0.00	0.00	-32767.00	-32767.00	-32767.00	-32767.00	-32767.00	9.00	6.30	2.30
17:15:01	85.00	-32767.00	-32767.00	80.17	46.75	60.20	86.00	38.21	100.00	4.90	0.00	14.00	758.00	28.00	33.00	0.00	1.21	14.00	21.00	2.40	-32767.00	452.00	465.00	-32767.00	6.51	-32767.00	-32767.00	-32767.00	-32767.00	-32767.00	-32767.00	-32767.00	88.21	0.00	0.00	0.00	0.00	0.00	0.00	0.00	0.00	-32767.00	-32767.00	-32767.00	-32767.00	-32767.00	9.00	6.31	2.40
17:16:01	85.00	-32767.00	-32767.00	83.01	45.10	60.27	86.00	38.21	100.00	4.90	0.00	14.00	758.00	28.00	33.00	0.00	1.21	14.00	21.00	2.20	-32767.00	450.00	463.00	-32767.00	6.50	-32767.00	-32767.00	-32767.00	-32767.00	-32767.00	-32767.00	-32767.00	88.21	0.00	0.00	0.00	0.00	0.00	0.00	0.00	0.00	-32767.00	-32767.00	-32767.00	-32767.00	-32767.00	9.00	6.30	2.20
17:17:01	85.00	-32767.00	-32767.00	79.95	47.88	61.59	85.00	38.21	100.00	4.70	0.00	14.00	758.00	28.00	33.00	0.00	1.21	14.00	21.00	1.80	-32767.00	448.00	464.00	-32767.00	6.49	-32767.00	-32767.00	-32767.00	-32767.00	-32767.00	-32767.00	-32767.00	88.21	0.00	0.00	0.00	0.00	0.00	0.00	0.00	0.00	-32767.00	-32767.00	-32767.00	-32767.00	-32767.00	9.00	6.30	1.80
17:18:01	85.00	-32767.00	-32767.00	83.63	46.91	62.98	85.00	38.21	100.00	4.70	0.00	14.00	758.00	28.00	33.00	0.00	1.21	14.00	21.00	2.00	-32767.00	449.00	464.00	-32767.00	6.50	-32767.00	-32767.00	-32767.00	-32767.00	-32767.00	-32767.00	-32767.00	88.21	0.00	0.00	0.00	0.00	0.00	0.00	0.00	0.00	-32767.00	-32767.00	-32767.00	-32767.00	-32767.00	9.00	6.30	2.00
17:19:01	85.00	-32767.00	-32767.00	81.91	48.42	62.41	85.00	38.21	100.00	4.70	0.00	14.00	758.00	28.00	33.00	0.00	1.17	14.00	21.00	2.30	-32767.00	451.00	466.00	-32767.00	6.51	-32767.00	-32767.00	-32767.00	-32767.00	-32767.00	-32767.00	-32767.00	88.21	0.00	0.00	0.00	0.00	0.00	0.00	0.00	0.00	-32767.00	-32767.00	-32767.00	-32767.00	-32767.00	9.00	6.30	2.30
17:20:01	85.00	-32767.00	-32767.00	256.29	254.26	255.14	0.00	38.24	100.00	4.80	0.00	14.00	758.00	28.00	33.00	0.00	1.21	14.00	21.00	2.30	-32767.00	451.00	466.00	-32767.00	6.50	-32767.00	-32767.00	-32767.00	-32767.00	-32767.00	-32767.00	-32767.00	88.21	0.00	0.00	0.00	0.00	0.00	0.00	0.00	0.00	-32767.00	-32767.00	-32767.00	-32767.00	-32767.00	9.00	6.30	2.30
17:21:01	85.00	-32767.00	-32767.00	83.94	50.59	64.56	86.00	38.24	100.00	4.90	0.00	14.00	758.00	28.00	33.00	0.00	1.21	14.00	21.00	2.40	-32767.00	452.00	467.00	-32767.00	6.51	-32767.00	-32767.00	-32767.00	-32767.00	-32767.00	-32767.00	-32767.00	88.21	0.00	0.00	0.00	0.00	0.00	0.00	0.00	0.00	-32767.00	-32767.00	-32767.00	-32767.00	-32767.00	9.00	6.31	2.40
17:22:01	85.00	-32767.00	-32767.00	84.27	50.36	64.81	86.00	38.24	100.00	4.90	0.00	14.00	758.00	28.00	33.00	0.00	1.21	14.00	21.00	2.50	-32767.00	451.00	465.00	-32767.00	6.51	-32767.00	-32767.00	-32767.00	-32767.00	-32767.00	-32767.00	-32767.00	88.21	0.00	0.00	0.00	0.00	0.00	0.00	0.00	0.00	-32767.00	-32767.00	-32767.00	-32767.00	-32767.00	9.00	6.31	2.50
17:23:00	85.00	-32767.00	-32767.00	84.46	50.35	64.95	85.00	38.24	100.00	4.80	0.00	14.00	758.00	28.00	33.00	0.00	1.17	14.00	21.00	2.40	-32767.00	451.00	465.00	-32767.00	6.51	-32767.00	-32767.00	-32767.00	-32767.00	-32767.00	-32767.00	-32767.00	88.21	0.00	0.00	0.00	0.00	0.00	0.00	0.00	0.00	-32767.00	-32767.00	-32767.00	-32767.00	-32767.00	9.00	6.30	2.40
17:24:00	85.00	-32767.00	-32767.00	83.64	49.98	64.45	86.00	38.24	100.00	4.80	0.00	14.00	758.00	28.00	33.00	0.00	1.21	14.00	21.00	2.40	-32767.00	452.00	465.00	-32767.00	6.50	-32767.00	-32767.00	-32767.00	-32767.00	-32767.00	-32767.00	-32767.00	88.21	0.00	0.00	0.00	0.00	0.00	0.00	0.00	0.00	-32767.00	-32767.00	-32767.00	-32767.00	-32767.00	9.00	6.30	2.40
17:25:00	85.00	-32767.00	-32767.00	84.43	50.30	65.16	85.00	38.24	100.00	4.90	0.00	14.00	758.00	28.00	33.00	0.00	1.21	14.00	21.00	2.50	-32767.00	451.00	463.00	-32767.00	6.50	-32767.00	-32767.00	-32767.00	-32767.00	-32767.00	-32767.00	-32767.00	88.21	0.00	0.00	0.00	0.00	0.00	0.00	0.00	0.00	-32767.00	-32767.00	-32767.00	-32767.00	-32767.00	9.00	6.31	2.50
17:26:00	85.00	-32767.00	-32767.00	84.99	50.98	65.80	86.00	38.24	100.00	4.80	0.00	14.00	758.00	28.00	33.00	0.00	1.21	14.00	21.00	1.90	-32767.00	448.00	464.00	-32767.00	6.49	-32767.00	-32767.00	-32767.00	-32767.00	-32767.00	-32767.00	-32767.00	88.21	0.00	0.00	0.00	0.00	0.00	0.00	0.00	0.00	-32767.00	-32767.00	-32767.00	-32767.00	-32767.00	9.00	6.30	1.90
17:27:00	86.00	-32767.00	-32767.00	85.59	50.91	65.90	86.00	38.21	100.00	4.90	0.00	14.00	758.00	28.00	33.00	0.00	1.21	14.00	21.00	2.00	-32767.00	449.00	462.00	-32767.00	6.50	-32767.00	-32767.00	-32767.00	-32767.00	-32767.00	-32767.00	-32767.00	88.21	0.00	0.00	0.00	0.00	0.00	0.00	0.00	0.00	-32767.00	-32767.00	-32767.00	-32767.00	-32767.00	9.00	6.30	2.00
17:28:00	86.00	-32767.00	-32767.00	83.65	50.76	64.97	86.00	38.21	100.00	4.80	0.00	14.00	758.00	28.00	33.00	0.00	1.21	14.00	21.00	2.30	-32767.00	448.00	462.00	-32767.00	6.49	-32767.00	-32767.00	-32767.00	-32767.00	-32767.00	-32767.00	-32767.00	88.21	0.00	0.00	0.00	0.00	0.00	0.00	0.00	0.00	-32767.00	-32767.00	-32767.00	-32767.00	-32767.00	9.00	6.30	2.30
17:29:00	87.00	-32767.00	-32767.00	83.69	49.95	64.42	88.00	38.21	100.00	4.90	0.00	14.00	758.00	28.00	33.00	0.00	1.21	14.00	21.00	1.80	-32767.00	447.00	460.00	-32767.00	6.49	-32767.00	-32767.00	-32767.00	-32767.00	-32767.00	-32767.00	-32767.00	88.21	0.00	0.00	0.00	0.00	0.00	0.00	0.00	0.00	-32767.00	-32767.00	-32767.00	-32767.00	-32767.00	9.00	6.30	1.80
17:30:00	88.00	-32767.00	-32767.00	84.04	50.07	64.70	88.00	38.21	100.00	4.90	0.00	14.00	758.00	28.00	33.00	0.00	1.21	14.00	21.00	2.20	-32767.00	450.00	463.00	-32767.00	6.50	-32767.00	-32767.00	-32767.00	-32767.00	-32767.00	-32767.00	-32767.00	88.21	0.00	0.00	0.00	0.00	0.00	0.00	0.00	0.00	-32767.00	-32767.00	-32767.00	-32767.00	-32767.00	9.00	6.30	2.20
17:31:00	89.00	-32767.00	-32767.00	83.50	50.97	65.10	88.00	38.21	100.00	5.00	0.00	14.00	758.00	28.00	33.00	0.00	1.21	14.00	21.00	1.90	-32767.00	449.00	463.00	-32767.00	6.48	-32767.00	-32767.00	-32767.00	-32767.00	-32767.00	-32767.00	-32767.00	88.21	0.00	0.00	0.00	0.00	0.00	0.00	0.00	0.00	-32767.00	-32767.00	-32767.00	-32767.00	-32767.00	9.00	6.30	1.90
17:32:00	90.00	-32767.00	-32767.00	81.79	51.14	64.34	90.00	38.21	100.00	4.90	0.00	14.00	758.00	28.00	33.00	0.00	1.21	14.00	22.00	1.40	-32767.00	441.00	468.00	-32767.00	6.54	-32767.00	-32767.00	-32767.00	-32767.00	-32767.00	-32767.00	-32767.00	88.21	0.00	0.00	0.00	0.00	0.00	0.00	0.00	0.00	-32767.00	-32767.00	-32767.00	-32767.00	-32767.00	9.00	6.29	1.40
17:33:00	90.00	-32767.00	-32767.00	81.91	48.65	62.42	91.00	38.21	100.00	5.00	0.00	14.00	758.00	27.00	33.00	0.00	1.21	14.00	22.00	1.60	-32767.00	466.00	488.00	-32767.00	6.69	-32767.00	-32767.00	-32767.00	-32767.00	-32767.00	-32767.00	-32767.00	88.21	0.00	0.00	0.00	0.00	0.00	0.00	0.00	0.00	-32767.00	-32767.00	-32767.00	-32767.00	-32767.00	9.00	6.35	1.60
17:34:00	92.00	-32767.00	-32767.00	82.87	48.26	62.05	92.00	38.21	100.00	5.10	0.00	14.00	758.00	27.00	33.00	0.00	1.21	14.00	21.00	1.90	-32767.00	450.00	466.00	-32767.00	6.57	-32767.00	-32767.00	-32767.00	-32767.00	-32767.00	-32767.00	-32767.00	88.21	0.00	0.00	0.00	0.00	0.00	0.00	0.00	0.00	-32767.00	-32767.00	-32767.00	-32767.00	-32767.00	9.00	6.34	1.90
17:35:00	92.00	-32767.00	-32767.00	81.19	46.45	61.20	92.00	38.21	100.00	5.10	0.00	14.00	758.00	27.00	33.00	0.00	1.21	14.00	21.00	1.50	-32767.00	454.00	469.00	-32767.00	6.53	-32767.00	-32767.00	-32767.00	-32767.00	-32767.00	-32767.00	-32767.00	88.21	0.00	0.00	0.00	0.00	0.00	0.00	0.00	0.00	-32767.00	-32767.00	-32767.00	-32767.00	-32767.00	9.00	6.30	1.50
17:36:00	92.00	-32767.00	-32767.00	82.10	46.52	60.60	93.00	38.24	100.00	5.10	0.00	14.00	758.00	27.00	33.00	0.00	1.21	14.00	21.00	1.60	-32767.00	448.00	470.00	-32767.00	6.52	-32767.00	-32767.00	-32767.00	-32767.00	-32767.00	-32767.00	-32767.00	88.21	0.00	0.00	0.00	0.00	0.00	0.00	0.00	0.00	-32767.00	-32767.00	-32767.00	-32767.00	-32767.00	9.00	6.30	1.60
17:37:00	93.00	-32767.00	-32767.00	79.78	45.68	59.30	94.00	38.24	100.00	5.00	0.00	14.00	759.00	27.00	33.00	0.00	1.21	14.00	21.00	1.60	-32767.00	454.00	468.00	-32767.00	6.58	-32767.00	-32767.00	-32767.00	-32767.00	-32767.00	-32767.00	-32767.00	88.21	0.00	0.00	0.00	0.00	0.00	0.00	0.00	0.00	-32767.00	-32767.00	-32767.00	-32767.00	-32767.00	9.00	6.30	1.60
17:38:00	92.00	-32767.00	-32767.00	79.60	45.43	58.87	92.00	38.24	100.00	5.00	0.00	14.00	759.00	27.00	33.00	0.00	1.21	14.00	21.00	2.00	-32767.00	451.00	467.00	-32767.00	6.56	-32767.00	-32767.00	-32767.00	-32767.00	-32767.00	-32767.00	-32767.00	88.21	0.00	0.00	0.00	0.00	0.00	0.00	0.00	0.00	-32767.00	-32767.00	-32767.00	-32767.00	-32767.00	9.00	6.31	2.00
17:39:00	92.00	-32767.00	-32767.00	80.60	44.73	58.74	91.00	38.24	100.00	5.00	0.00	14.00	759.00	27.00	33.00	0.00	1.21	14.00	21.00	2.50	-32767.00	448.00	464.00	-32767.00	6.50	-32767.00	-32767.00	-32767.00	-32767.00	-32767.00	-32767.00	-32767.00	88.21	0.00	0.00	0.00	0.00	0.00	0.00	0.00	0.00	-32767.00	-32767.00	-32767.00	-32767.00	-32767.00	9.00	6.31	2.50
17:40:00	91.00	-32767.00	-32767.00	81.12	45.60	59.45	91.00	38.24	100.00	5.00	0.00	14.00	759.00	27.00	33.00	0.00	1.21	14.00	21.00	2.40	-32767.00	449.00	464.00	-32767.00	6.50	-32767.00	-32767.00	-32767.00	-32767.00	-32767.00	-32767.00	-32767.00	88.21	0.00	0.00	0.00	0.00	0.00	0.00	0.00	0.00	-32767.00	-32767.00	-32767.00	-32767.00	-32767.00	9.00	6.30	2.40
17:41:00	91.00	-32767.00	-32767.00	79.69	45.32	58.57	91.00	38.24	100.00	5.10	0.00	14.00	759.00	27.00	33.00	0.00	1.17	14.00	21.00	2.00	-32767.00	448.00	463.00	-32767.00	6.50	-32767.00	-32767.00	-32767.00	-32767.00	-32767.00	-32767.00	-32767.00	88.21	0.00	0.00	0.00	0.00	0.00	0.00	0.00	0.00	-32767.00	-32767.00	-32767.00	-32767.00	-32767.00	9.00	6.30	2.00
17:42:00	91.00	-32767.00	-32767.00	82.15	42.28	59.15	90.00	38.24	100.00	5.10	0.00	14.00	759.00	27.00	33.00	0.00	1.21	14.00	21.00	1.80	-32767.00	452.00	463.00	-32767.00	6.51	-32767.00	-32767.00	-32767.00	-32767.00	-32767.00	-32767.00	-32767.00	88.21	0.00	0.00	0.00	0.00	0.00	0.00	0.00	0.00	-32767.00	-32767.00	-32767.00	-32767.00	-32767.00	9.00	6.30	1.80
17:43:00	90.00	-32767.00	-32767.00	81.48	45.94	59.95	90.00	38.24	100.00	5.00	0.00	14.00	759.00	27.00	33.00	0.00	1.21	14.00	21.00	1.90	-32767.00	453.00	466.00	-32767.00	6.51	-32767.00	-32767.00	-32767.00	-32767.00	-32767.00	-32767.00	-32767.00	88.21	0.00	0.00	0.00	0.00	0.00	0.00	0.00	0.00	-32767.00	-32767.00	-32767.00	-32767.00	-32767.00	9.00	6.30	1.90
17:44:00	89.00	-32767.00	-32767.00	82.25	46.77	60.66	88.00	38.24	100.00	4.90	0.00	14.00	759.00	27.00	33.00	0.00	1.21	14.00	21.00	2.50	-32767.00	448.00	466.00	-32767.00	6.51	-32767.00	-32767.00	-32767.00	-32767.00	-32767.00	-32767.00	-32767.00	88.21	0.00	0.00	0.00	0.00	0.00	0.00	0.00	0.00	-32767.00	-32767.00	-32767.00	-32767.00	-32767.00	9.00	6.30	2.50
17:45:00	89.00	-32767.00	-32767.00	81.42	45.79	59.32	89.00	38.24	100.00	5.00	0.00	14.00	759.00	27.00	33.00	0.00	1.21	14.00	21.00	2.40	-32767.00	449.00	465.00	-32767.00	6.51	-32767.00	-32767.00	-32767.00	-32767.00	-32767.00	-32767.00	-32767.00	88.21	0.00	0.00	0.00	0.00	0.00	0.00	0.00	0.00	-32767.00	-32767.00	-32767.00	-32767.00	-32767.00	9.00	6.30	2.40
17:46:00	89.00	-32767.00	-32767.00	79.86	45.39	59.19	90.00	38.24	100.00	4.90	0.00	14.00	759.00	27.00	33.00	0.00	1.21	14.00	21.00	2.50	-32767.00	450.00	466.00	-32767.00	6.51	-32767.00	-32767.00	-32767.00	-32767.00	-32767.00	-32767.00	-32767.00	88.21	0.00	0.00	0.00	0.00	0.00	0.00	0.00	0.00	-32767.00	-32767.00	-32767.00	-32767.00	-32767.00	9.00	6.30	2.50
17:47:00	89.00	-32767.00	-32767.00	80.00	46.69	60.29	88.00	38.24	100.00	4.80	0.00	14.00	759.00	27.00	33.00	0.00	1.21	14.00	21.00	2.50	-32767.00	450.00	465.00	-32767.00	6.51	-32767.00	-32767.00	-32767.00	-32767.00	-32767.00	-32767.00	-32767.00	88.21	0.00	0.00	0.00	0.00	0.00	0.00	0.00	0.00	-32767.00	-32767.00	-32767.00	-32767.00	-32767.00	9.00	6.31	2.50
17:48:00	89.00	-32767.00	-32767.00	80.93	47.22	60.65	88.00	38.24	100.00	5.00	0.00	14.00	759.00	27.00	33.00	0.00	1.21	14.00	21.00	2.40	-32767.00	451.00	466.00	-32767.00	6.50	-32767.00	-32767.00	-32767.00	-32767.00	-32767.00	-32767.00	-32767.00	88.21	0.00	0.00	0.00	0.00	0.00	0.00	0.00	0.00	-32767.00	-32767.00	-32767.00	-32767.00	-32767.00	9.00	6.30	2.40
17:49:00	88.00	-32767.00	-32767.00	151.32	144.10	148.29	76.00	38.24	100.00	4.90	0.00	14.00	759.00	27.00	33.00	0.00	1.21	14.00	21.00	1.80	-32767.00	449.00	462.00	-32767.00	6.51	-32767.00	-32767.00	-32767.00	-32767.00	-32767.00	-32767.00	-32767.00	88.21	0.00	0.00	0.00	0.00	0.00	0.00	0.00	0.00	-32767.00	-32767.00	-32767.00	-32767.00	-32767.00	9.00	6.31	1.80
17:50:00	88.00	-32767.00	-32767.00	79.80	46.86	59.95	89.00	38.24	100.00	4.90	0.00	14.00	759.00	27.00	33.00	0.00	1.21	14.00	21.00	2.00	-32767.00	449.00	463.00	-32767.00	6.50	-32767.00	-32767.00	-32767.00	-32767.00	-32767.00	-32767.00	-32767.00	88.21	0.00	0.00	0.00	0.00	0.00	0.00	0.00	0.00	-32767.00	-32767.00	-32767.00	-32767.00	-32767.00	9.00	6.30	2.00
17:51:00	88.00	-32767.00	-32767.00	85.44	46.35	61.37	88.00	38.24	100.00	4.90	0.00	14.00	759.00	27.00	33.00	0.00	1.17	14.00	21.00	2.00	-32767.00	449.00	463.00	-32767.00	6.50	-32767.00	-32767.00	-32767.00	-32767.00	-32767.00	-32767.00	-32767.00	88.21	0.00	0.00	0.00	0.00	0.00	0.00	0.00	0.00	-32767.00	-32767.00	-32767.00	-32767.00	-32767.00	9.00	6.30	2.00
17:52:00	88.00	-32767.00	-32767.00	80.44	48.35	61.76	88.00	38.24	100.00	4.90	0.00	14.00	759.00	27.00	33.00	0.00	1.21	14.00	21.00	1.80	-32767.00	449.00	460.00	-32767.00	6.49	-32767.00	-32767.00	-32767.00	-32767.00	-32767.00	-32767.00	-32767.00	88.21	0.00	0.00	0.00	0.00	0.00	0.00	0.00	0.00	-32767.00	-32767.00	-32767.00	-32767.00	-32767.00	9.00	6.30	1.80
17:53:00	88.00	-32767.00	-32767.00	81.03	47.31	60.78	88.00	38.24	100.00	5.00	0.00	14.00	759.00	27.00	33.00	0.00	1.21	14.00	21.00	2.50	-32767.00	453.00	465.00	-32767.00	6.50	-32767.00	-32767.00	-32767.00	-32767.00	-32767.00	-32767.00	-32767.00	88.21	0.00	0.00	0.00	0.00	0.00	0.00	0.00	0.00	-32767.00	-32767.00	-32767.00	-32767.00	-32767.00	9.00	6.30	2.50
17:54:00	88.00	-32767.00	-32767.00	80.24	47.54	61.10	88.00	38.24	100.00	4.80	0.00	14.00	759.00	28.00	33.00	0.00	1.21	14.00	21.00	2.10	-32767.00	448.00	463.00	-32767.00	6.49	-32767.00	-32767.00	-32767.00	-32767.00	-32767.00	-32767.00	-32767.00	88.21	0.00	0.00	0.00	0.00	0.00	0.00	0.00	0.00	-32767.00	-32767.00	-32767.00	-32767.00	-32767.00	9.00	6.30	2.10
17:55:00	88.00	-32767.00	-32767.00	80.60	47.68	60.81	87.00	38.24	100.00	4.80	0.00	14.00	759.00	27.00	33.00	0.00	1.21	14.00	21.00	2.50	-32767.00	451.00	465.00	-32767.00	6.50	-32767.00	-32767.00	-32767.00	-32767.00	-32767.00	-32767.00	-32767.00	88.21	0.00	0.00	0.00	0.00	0.00	0.00	0.00	0.00	-32767.00	-32767.00	-32767.00	-32767.00	-32767.00	9.00	6.30	2.50
17:56:00	87.00	-32767.00	-32767.00	81.42	47.57	61.49	87.00	38.24	100.00	4.90	0.00	14.00	759.00	27.00	33.00	0.00	1.21	14.00	21.00	2.50	-32767.00	452.00	466.00	-32767.00	6.50	-32767.00	-32767.00	-32767.00	-32767.00	-32767.00	-32767.00	-32767.00	88.21	0.00	0.00	0.00	0.00	0.00	0.00	0.00	0.00	-32767.00	-32767.00	-32767.00	-32767.00	-32767.00	9.00	6.30	2.50
17:57:00	87.00	-32767.00	-32767.00	81.16	47.34	61.08	87.00	38.24	100.00	4.90	0.00	14.00	759.00	27.00	33.00	0.00	1.21	14.00	21.00	2.40	-32767.00	452.00	465.00	-32767.00	6.50	-32767.00	-32767.00	-32767.00	-32767.00	-32767.00	-32767.00	-32767.00	88.21	0.00	0.00	0.00	0.00	0.00	0.00	0.00	0.00	-32767.00	-32767.00	-32767.00	-32767.00	-32767.00	9.00	6.31	2.40
17:58:00	87.00	-32767.00	-32767.00	80.44	47.32	60.37	87.00	38.24	100.00	4.90	0.00	14.00	759.00	27.00	33.00	0.00	1.21	14.00	21.00	2.50	-32767.00	451.00	464.00	-32767.00	6.50	-32767.00	-32767.00	-32767.00	-32767.00	-32767.00	-32767.00	-32767.00	88.21	0.00	0.00	0.00	0.00	0.00	0.00	0.00	0.00	-32767.00	-32767.00	-32767.00	-32767.00	-32767.00	9.00	6.30	2.50
17:59:00	87.00	-32767.00	-32767.00	80.88	47.44	60.53	87.00	38.24	100.00	4.70	0.00	14.00	759.00	28.00	33.00	0.00	1.21	14.00	21.00	2.50	-32767.00	452.00	466.00	-32767.00	6.49	-32767.00	-32767.00	-32767.00	-32767.00	-32767.00	-32767.00	-32767.00	88.21	0.00	0.00	0.00	0.00	0.00	0.00	0.00	0.00	-32767.00	-32767.00	-32767.00	-32767.00	-32767.00	9.00	6.30	2.50
18:00:00	87.00	-32767.00	-32767.00	81.12	47.51	61.50	87.00	38.24	100.00	4.80	0.00	14.00	759.00	28.00	33.00	0.00	1.21	14.00	21.00	2.00	-32767.00	449.00	463.00	-32767.00	6.49	-32767.00	-32767.00	-32767.00	-32767.00	-32767.00	-32767.00	-32767.00	88.21	0.00	0.00	0.00	0.00	0.00	0.00	0.00	0.00	-32767.00	-32767.00	-32767.00	-32767.00	-32767.00	9.00	6.31	2.00
18:01:00	87.00	-32767.00	-32767.00	80.72	47.26	60.57	87.00	38.24	100.00	4.90	0.00	14.00	759.00	27.00	33.00	0.00	1.17	14.00	21.00	2.50	-32767.00	454.00	465.00	-32767.00	6.50	-32767.00	-32767.00	-32767.00	-32767.00	-32767.00	-32767.00	-32767.00	88.21	0.00	0.00	0.00	0.00	0.00	0.00	0.00	0.00	-32767.00	-32767.00	-32767.00	-32767.00	-32767.00	9.00	6.30	2.50
18:02:00	87.00	-32767.00	-32767.00	79.66	46.74	60.23	87.00	38.24	100.00	4.80	0.00	14.00	759.00	28.00	33.00	0.00	1.21	14.00	21.00	1.80	-32767.00	449.00	463.00	-32767.00	6.49	-32767.00	-32767.00	-32767.00	-32767.00	-32767.00	-32767.00	-32767.00	88.21	0.00	0.00	0.00	0.00	0.00	0.00	0.00	0.00	-32767.00	-32767.00	-32767.00	-32767.00	-32767.00	9.00	6.31	1.80
18:03:00	87.00	-32767.00	-32767.00	79.23	46.57	59.75	87.00	38.24	100.00	4.70	0.00	14.00	759.00	28.00	33.00	0.00	1.21	14.00	21.00	2.20	-32767.00	449.00	463.00	-32767.00	6.49	-32767.00	-32767.00	-32767.00	-32767.00	-32767.00	-32767.00	-32767.00	88.21	0.00	0.00	0.00	0.00	0.00	0.00	0.00	0.00	-32767.00	-32767.00	-32767.00	-32767.00	-32767.00	9.00	6.30	2.20
18:04:00	86.00	-32767.00	-32767.00	80.07	46.94	60.21	87.00	38.24	100.00	4.80	0.00	14.00	759.00	28.00	33.00	0.00	1.17	14.00	21.00	2.40	-32767.00	451.00	465.00	-32767.00	6.50	-32767.00	-32767.00	-32767.00	-32767.00	-32767.00	-32767.00	-32767.00	88.21	0.00	0.00	0.00	0.00	0.00	0.00	0.00	0.00	-32767.00	-32767.00	-32767.00	-32767.00	-32767.00	9.00	6.30	2.40
18:05:00	86.00	-32767.00	-32767.00	80.10	46.83	60.13	87.00	38.24	100.00	4.90	0.00	14.00	759.00	28.00	33.00	0.00	1.21	14.00	21.00	2.50	-32767.00	451.00	465.00	-32767.00	6.50	-32767.00	-32767.00	-32767.00	-32767.00	-32767.00	-32767.00	-32767.00	88.21	0.00	0.00	0.00	0.00	0.00	0.00	0.00	0.00	-32767.00	-32767.00	-32767.00	-32767.00	-32767.00	9.00	6.30	2.50
18:06:00	86.00	-32767.00	-32767.00	79.92	46.72	60.20	86.00	38.26	100.00	4.90	0.00	14.00	759.00	28.00	33.00	0.00	1.17	14.00	21.00	2.50	-32767.00	452.00	464.00	-32767.00	6.50	-32767.00	-32767.00	-32767.00	-32767.00	-32767.00	-32767.00	-32767.00	88.21	0.00	0.00	0.00	0.00	0.00	0.00	0.00	0.00	-32767.00	-32767.00	-32767.00	-32767.00	-32767.00	9.00	6.30	2.50
18:07:00	86.00	-32767.00	-32767.00	79.58	46.45	59.56	86.00	38.24	100.00	4.90	0.00	14.00	759.00	28.00	33.00	0.00	1.21	14.00	21.00	2.50	-32767.00	453.00	465.00	-32767.00	6.50	-32767.00	-32767.00	-32767.00	-32767.00	-32767.00	-32767.00	-32767.00	88.21	0.00	0.00	0.00	0.00	0.00	0.00	0.00	0.00	-32767.00	-32767.00	-32767.00	-32767.00	-32767.00	9.00	6.30	2.50
18:08:00	86.00	-32767.00	-32767.00	80.26	46.78	60.15	86.00	38.24	100.00	4.90	0.00	14.00	759.00	28.00	33.00	0.00	1.21	14.00	21.00	2.50	-32767.00	452.00	465.00	-32767.00	6.49	-32767.00	-32767.00	-32767.00	-32767.00	-32767.00	-32767.00	-32767.00	88.21	0.00	0.00	0.00	0.00	0.00	0.00	0.00	0.00	-32767.00	-32767.00	-32767.00	-32767.00	-32767.00	9.00	6.30	2.50
18:09:00	86.00	-32767.00	-32767.00	80.01	46.32	59.92	86.00	38.26	100.00	4.70	0.00	14.00	759.00	28.00	33.00	0.00	1.21	14.00	21.00	2.40	-32767.00	449.00	463.00	-32767.00	6.49	-32767.00	-32767.00	-32767.00	-32767.00	-32767.00	-32767.00	-32767.00	88.21	0.00	0.00	0.00	0.00	0.00	0.00	0.00	0.00	-32767.00	-32767.00	-32767.00	-32767.00	-32767.00	9.00	6.30	2.40
18:10:00	85.00	-32767.00	-32767.00	80.28	46.22	59.89	86.00	38.26	100.00	4.80	0.00	14.00	759.00	28.00	33.00	0.00	1.21	14.00	21.00	2.00	-32767.00	448.00	461.00	-32767.00	6.49	-32767.00	-32767.00	-32767.00	-32767.00	-32767.00	-32767.00	-32767.00	88.21	0.00	0.00	0.00	0.00	0.00	0.00	0.00	0.00	-32767.00	-32767.00	-32767.00	-32767.00	-32767.00	9.00	6.30	2.00
18:11:00	85.00	-32767.00	-32767.00	78.76	45.98	59.23	86.00	38.26	100.00	4.90	0.00	14.00	759.00	28.00	33.00	0.00	1.21	14.00	21.00	2.50	-32767.00	450.00	464.00	-32767.00	6.49	-32767.00	-32767.00	-32767.00	-32767.00	-32767.00	-32767.00	-32767.00	88.21	0.00	0.00	0.00	0.00	0.00	0.00	0.00	0.00	-32767.00	-32767.00	-32767.00	-32767.00	-32767.00	9.00	6.30	2.50
18:12:00	85.00	-32767.00	-32767.00	79.94	46.35	59.81	86.00	38.26	100.00	4.80	0.00	14.00	759.00	28.00	33.00	0.00	1.21	14.00	21.00	1.80	-32767.00	450.00	463.00	-32767.00	6.49	-32767.00	-32767.00	-32767.00	-32767.00	-32767.00	-32767.00	-32767.00	88.21	0.00	0.00	0.00	0.00	0.00	0.00	0.00	0.00	-32767.00	-32767.00	-32767.00	-32767.00	-32767.00	9.00	6.30	1.80
18:13:00	85.00	-32767.00	-32767.00	79.49	45.76	59.14	86.00	38.26	100.00	4.80	0.00	14.00	759.00	28.00	33.00	0.00	1.21	14.00	21.00	2.40	-32767.00	451.00	466.00	-32767.00	6.49	-32767.00	-32767.00	-32767.00	-32767.00	-32767.00	-32767.00	-32767.00	88.21	0.00	0.00	0.00	0.00	0.00	0.00	0.00	0.00	-32767.00	-32767.00	-32767.00	-32767.00	-32767.00	9.00	6.30	2.40
18:14:00	85.00	-32767.00	-32767.00	80.10	45.65	59.29	86.00	38.26	100.00	4.80	0.00	14.00	759.00	28.00	33.00	0.00	1.21	14.00	21.00	2.50	-32767.00	451.00	462.00	-32767.00	6.49	-32767.00	-32767.00	-32767.00	-32767.00	-32767.00	-32767.00	-32767.00	88.21	0.00	0.00	0.00	0.00	0.00	0.00	0.00	0.00	-32767.00	-32767.00	-32767.00	-32767.00	-32767.00	9.00	6.31	2.50
18:15:00	85.00	-32767.00	-32767.00	79.15	45.47	58.98	86.00	38.26	100.00	4.80	0.00	14.00	759.00	28.00	33.00	0.00	1.17	14.00	21.00	1.90	-32767.00	449.00	464.00	-32767.00	6.49	-32767.00	-32767.00	-32767.00	-32767.00	-32767.00	-32767.00	-32767.00	88.21	0.00	0.00	0.00	0.00	0.00	0.00	0.00	0.00	-32767.00	-32767.00	-32767.00	-32767.00	-32767.00	9.00	6.30	1.90
18:16:00	85.00	-32767.00	-32767.00	80.03	45.60	58.67	85.00	38.26	100.00	4.80	0.00	14.00	759.00	28.00	33.00	0.00	1.21	14.00	21.00	2.20	-32767.00	448.00	460.00	-32767.00	6.49	-32767.00	-32767.00	-32767.00	-32767.00	-32767.00	-32767.00	-32767.00	88.21	0.00	0.00	0.00	0.00	0.00	0.00	0.00	0.00	-32767.00	-32767.00	-32767.00	-32767.00	-32767.00	9.00	6.30	2.20
18:17:00	85.00	-32767.00	-32767.00	79.66	45.26	58.62	85.00	38.26	100.00	4.80	0.00	14.00	759.00	28.00	33.00	0.00	1.17	14.00	21.00	2.50	-32767.00	450.00	461.00	-32767.00	6.48	-32767.00	-32767.00	-32767.00	-32767.00	-32767.00	-32767.00	-32767.00	88.21	0.00	0.00	0.00	0.00	0.00	0.00	0.00	0.00	-32767.00	-32767.00	-32767.00	-32767.00	-32767.00	9.00	6.30	2.50
18:18:00	85.00	-32767.00	-32767.00	177.57	166.31	170.99	43.00	38.26	100.00	4.80	0.00	14.00	759.00	28.00	33.00	0.00	1.21	14.00	21.00	2.40	-32767.00	451.00	463.00	-32767.00	6.48	-32767.00	-32767.00	-32767.00	-32767.00	-32767.00	-32767.00	-32767.00	88.21	0.00	0.00	0.00	0.00	0.00	0.00	0.00	0.00	-32767.00	-32767.00	-32767.00	-32767.00	-32767.00	9.00	6.30	2.40
18:19:00	85.00	-32767.00	-32767.00	80.02	47.35	60.49	86.00	38.26	100.00	4.70	0.00	14.00	759.00	28.00	33.00	0.00	1.21	14.00	21.00	1.80	-32767.00	446.00	467.00	-32767.00	6.51	-32767.00	-32767.00	-32767.00	-32767.00	-32767.00	-32767.00	-32767.00	88.21	0.00	0.00	0.00	0.00	0.00	0.00	0.00	0.00	-32767.00	-32767.00	-32767.00	-32767.00	-32767.00	9.00	6.30	1.80
18:20:00	86.00	-32767.00	-32767.00	79.67	46.77	59.90	87.00	38.26	100.00	4.70	0.00	14.00	759.00	28.00	33.00	0.00	1.21	14.00	22.00	2.30	-32767.00	461.00	477.00	-32767.00	6.49	-32767.00	-32767.00	-32767.00	-32767.00	-32767.00	-32767.00	-32767.00	88.21	0.00	0.00	0.00	0.00	0.00	0.00	0.00	0.00	-32767.00	-32767.00	-32767.00	-32767.00	-32767.00	9.00	6.29	2.30
18:21:00	92.00	-32767.00	-32767.00	83.06	49.88	62.96	91.00	38.26	100.00	5.00	0.00	14.00	759.00	27.00	33.00	0.00	1.21	14.00	21.00	2.00	-32767.00	450.00	466.00	-32767.00	6.50	-32767.00	-32767.00	-32767.00	-32767.00	-32767.00	-32767.00	-32767.00	88.21	0.00	0.00	0.00	0.00	0.00	0.00	0.00	0.00	-32767.00	-32767.00	-32767.00	-32767.00	-32767.00	9.00	6.33	2.00
18:22:00	89.00	-32767.00	-32767.00	78.55	42.88	56.26	90.00	38.26	100.00	4.90	0.00	14.00	759.00	28.00	33.00	0.00	1.17	14.00	21.00	2.00	-32767.00	451.00	466.00	-32767.00	6.51	-32767.00	-32767.00	-32767.00	-32767.00	-32767.00	-32767.00	-32767.00	88.21	0.00	0.00	0.00	0.00	0.00	0.00	0.00	0.00	-32767.00	-32767.00	-32767.00	-32767.00	-32767.00	9.00	6.31	2.00
18:23:00	88.00	-32767.00	-32767.00	76.17	40.38	53.46	87.00	38.26	100.00	4.90	0.00	14.00	759.00	28.00	33.00	0.00	1.17	14.00	21.00	2.20	-32767.00	453.00	465.00	-32767.00	6.50	-32767.00	-32767.00	-32767.00	-32767.00	-32767.00	-32767.00	-32767.00	88.21	0.00	0.00	0.00	0.00	0.00	0.00	0.00	0.00	-32767.00	-32767.00	-32767.00	-32767.00	-32767.00	9.00	6.30	2.20
18:24:00	87.00	-32767.00	-32767.00	75.35	40.56	53.24	87.00	38.26	100.00	4.90	0.00	14.00	759.00	28.00	33.00	0.00	1.21	14.00	21.00	2.40	-32767.00	453.00	466.00	-32767.00	6.51	-32767.00	-32767.00	-32767.00	-32767.00	-32767.00	-32767.00	-32767.00	88.21	0.00	0.00	0.00	0.00	0.00	0.00	0.00	0.00	-32767.00	-32767.00	-32767.00	-32767.00	-32767.00	9.00	6.31	2.40
18:25:00	87.00	-32767.00	-32767.00	78.17	44.04	57.26	87.00	38.26	100.00	4.70	0.00	14.00	759.00	28.00	33.00	0.00	1.21	14.00	21.00	2.40	-32767.00	447.00	464.00	-32767.00	6.50	-32767.00	-32767.00	-32767.00	-32767.00	-32767.00	-32767.00	-32767.00	88.21	0.00	0.00	0.00	0.00	0.00	0.00	0.00	0.00	-32767.00	-32767.00	-32767.00	-32767.00	-32767.00	9.00	6.29	2.40
18:26:00	87.00	-32767.00	-32767.00	79.84	44.61	58.52	86.00	38.26	100.00	4.90	0.00	14.00	759.00	28.00	33.00	0.00	1.21	14.00	21.00	1.90	-32767.00	448.00	464.00	-32767.00	6.51	-32767.00	-32767.00	-32767.00	-32767.00	-32767.00	-32767.00	-32767.00	88.21	0.00	0.00	0.00	0.00	0.00	0.00	0.00	0.00	-32767.00	-32767.00	-32767.00	-32767.00	-32767.00	9.00	6.31	1.90
18:27:00	87.00	-32767.00	-32767.00	80.33	44.67	58.63	86.00	38.26	100.00	4.90	0.00	14.00	759.00	28.00	33.00	0.00	1.21	14.00	21.00	2.40	-32767.00	470.00	470.00	-32767.00	6.52	-32767.00	-32767.00	-32767.00	-32767.00	-32767.00	-32767.00	-32767.00	88.21	0.00	0.00	0.00	0.00	0.00	0.00	0.00	0.00	-32767.00	-32767.00	-32767.00	-32767.00	-32767.00	9.00	6.32	2.40
18:28:00	87.00	-32767.00	-32767.00	78.59	43.97	57.67	87.00	38.26	100.00	4.90	0.00	14.00	759.00	28.00	33.00	0.00	1.17	14.00	21.00	2.30	-32767.00	451.00	465.00	-32767.00	6.49	-32767.00	-32767.00	-32767.00	-32767.00	-32767.00	-32767.00	-32767.00	88.21	0.00	0.00	0.00	0.00	0.00	0.00	0.00	0.00	-32767.00	-32767.00	-32767.00	-32767.00	-32767.00	9.00	6.31	2.30
18:29:00	86.00	-32767.00	-32767.00	78.41	44.68	58.29	86.00	38.26	100.00	4.90	0.00	14.00	759.00	28.00	33.00	0.00	1.17	14.00	21.00	2.00	-32767.00	448.00	460.00	-32767.00	6.48	-32767.00	-32767.00	-32767.00	-32767.00	-32767.00	-32767.00	-32767.00	88.21	0.00	0.00	0.00	0.00	0.00	0.00	0.00	0.00	-32767.00	-32767.00	-32767.00	-32767.00	-32767.00	9.00	6.30	2.00
18:30:00	86.00	-32767.00	-32767.00	79.15	44.21	58.45	86.00	38.26	100.00	4.90	0.00	14.00	759.00	28.00	33.00	0.00	1.21	14.00	21.00	2.00	-32767.00	450.00	463.00	-32767.00	6.49	-32767.00	-32767.00	-32767.00	-32767.00	-32767.00	-32767.00	-32767.00	88.21	0.00	0.00	0.00	0.00	0.00	0.00	0.00	0.00	-32767.00	-32767.00	-32767.00	-32767.00	-32767.00	9.00	6.30	2.00
18:31:00	86.00	-32767.00	-32767.00	79.76	45.13	59.21	86.00	38.24	100.00	4.80	0.00	14.00	759.00	28.00	33.00	0.00	1.17	14.00	21.00	1.70	-32767.00	450.00	467.00	-32767.00	6.50	-32767.00	-32767.00	-32767.00	-32767.00	-32767.00	-32767.00	-32767.00	88.21	0.00	0.00	0.00	0.00	0.00	0.00	0.00	0.00	-32767.00	-32767.00	-32767.00	-32767.00	-32767.00	9.00	6.30	1.70
18:32:00	88.00	-32767.00	-32767.00	78.09	44.11	56.60	88.00	38.24	100.00	4.70	0.00	14.00	759.00	28.00	33.00	0.00	1.21	14.00	21.00	2.40	-32767.00	448.00	463.00	-32767.00	6.48	-32767.00	-32767.00	-32767.00	-32767.00	-32767.00	-32767.00	-32767.00	88.21	0.00	0.00	0.00	0.00	0.00	0.00	0.00	0.00	-32767.00	-32767.00	-32767.00	-32767.00	-32767.00	9.00	6.31	2.40
18:33:00	88.00	-32767.00	-32767.00	76.94	43.50	56.44	88.00	38.24	100.00	4.80	0.00	14.00	759.00	28.00	33.00	0.00	1.21	14.00	21.00	1.80	-32767.00	450.00	458.00	-32767.00	6.49	-32767.00	-32767.00	-32767.00	-32767.00	-32767.00	-32767.00	-32767.00	88.21	0.00	0.00	0.00	0.00	0.00	0.00	0.00	0.00	-32767.00	-32767.00	-32767.00	-32767.00	-32767.00	9.00	6.30	1.80
18:34:00	88.00	-32767.00	-32767.00	76.37	41.73	54.56	87.00	38.24	100.00	4.90	0.00	14.00	759.00	28.00	33.00	0.00	1.21	14.00	21.00	2.50	-32767.00	453.00	467.00	-32767.00	6.48	-32767.00	-32767.00	-32767.00	-32767.00	-32767.00	-32767.00	-32767.00	88.21	0.00	0.00	0.00	0.00	0.00	0.00	0.00	0.00	-32767.00	-32767.00	-32767.00	-32767.00	-32767.00	9.00	6.30	2.50
18:35:00	87.00	-32767.00	-32767.00	71.92	38.71	50.79	87.00	38.24	100.00	4.80	0.00	14.00	759.00	28.00	33.00	0.00	1.17	14.00	21.00	2.30	-32767.00	444.00	449.00	-32767.00	6.46	-32767.00	-32767.00	-32767.00	-32767.00	-32767.00	-32767.00	-32767.00	88.21	0.00	0.00	0.00	0.00	0.00	0.00	0.00	0.00	-32767.00	-32767.00	-32767.00	-32767.00	-32767.00	9.00	6.29	2.30
18:36:00	87.00	-32767.00	-32767.00	68.73	36.27	47.78	87.00	38.24	100.00	4.80	0.00	14.00	759.00	28.00	33.00	0.00	1.17	14.00	21.00	2.50	-32767.00	455.00	463.00	-32767.00	6.47	-32767.00	-32767.00	-32767.00	-32767.00	-32767.00	-32767.00	-32767.00	88.21	0.00	0.00	0.00	0.00	0.00	0.00	0.00	0.00	-32767.00	-32767.00	-32767.00	-32767.00	-32767.00	9.00	6.31	2.50
18:37:00	87.00	-32767.00	-32767.00	68.67	36.32	47.97	87.00	38.24	100.00	4.80	0.00	14.00	759.00	28.00	33.00	0.00	1.17	14.00	21.00	2.50	-32767.00	453.00	463.00	-32767.00	6.50	-32767.00	-32767.00	-32767.00	-32767.00	-32767.00	-32767.00	-32767.00	88.21	0.00	0.00	0.00	0.00	0.00	0.00	0.00	0.00	-32767.00	-32767.00	-32767.00	-32767.00	-32767.00	9.00	6.30	2.50
18:38:00	87.00	-32767.00	-32767.00	70.97	37.68	49.65	87.00	38.24	100.00	4.80	0.00	14.00	759.00	28.00	34.00	0.00	1.21	14.00	21.00	2.00	-32767.00	448.00	459.00	-32767.00	6.47	-32767.00	-32767.00	-32767.00	-32767.00	-32767.00	-32767.00	-32767.00	88.21	0.00	0.00	0.00	0.00	0.00	0.00	0.00	0.00	-32767.00	-32767.00	-32767.00	-32767.00	-32767.00	9.00	6.30	2.00
18:39:00	87.00	-32767.00	-32767.00	69.17	37.54	48.95	87.00	38.24	100.00	4.80	0.00	14.00	759.00	28.00	33.00	0.00	1.17	14.00	21.00	2.50	-32767.00	451.00	463.00	-32767.00	6.48	-32767.00	-32767.00	-32767.00	-32767.00	-32767.00	-32767.00	-32767.00	88.21	0.00	0.00	0.00	0.00	0.00	0.00	0.00	0.00	-32767.00	-32767.00	-32767.00	-32767.00	-32767.00	9.00	6.30	2.50
18:40:00	87.00	-32767.00	-32767.00	70.54	37.71	49.42	86.00	38.24	100.00	4.70	0.00	14.00	759.00	28.00	33.00	0.00	1.21	14.00	21.00	2.20	-32767.00	448.00	466.00	-32767.00	6.49	-32767.00	-32767.00	-32767.00	-32767.00	-32767.00	-32767.00	-32767.00	88.21	0.00	0.00	0.00	0.00	0.00	0.00	0.00	0.00	-32767.00	-32767.00	-32767.00	-32767.00	-32767.00	9.00	6.31	2.20
18:41:00	86.00	-32767.00	-32767.00	69.09	37.23	48.43	87.00	38.24	100.00	4.80	0.00	14.00	759.00	28.00	34.00	0.00	1.17	14.00	21.00	2.40	-32767.00	449.00	461.00	-32767.00	6.47	-32767.00	-32767.00	-32767.00	-32767.00	-32767.00	-32767.00	-32767.00	88.21	0.00	0.00	0.00	0.00	0.00	0.00	0.00	0.00	-32767.00	-32767.00	-32767.00	-32767.00	-32767.00	9.00	6.29	2.40
18:42:00	86.00	-32767.00	-32767.00	68.38	35.77	47.09	87.00	38.24	100.00	4.70	0.00	14.00	759.00	28.00	34.00	0.00	1.17	14.00	21.00	1.90	-32767.00	449.00	459.00	-32767.00	6.45	-32767.00	-32767.00	-32767.00	-32767.00	-32767.00	-32767.00	-32767.00	88.21	0.00	0.00	0.00	0.00	0.00	0.00	0.00	0.00	-32767.00	-32767.00	-32767.00	-32767.00	-32767.00	9.00	6.30	1.90
18:43:00	86.00	-32767.00	-32767.00	67.87	35.44	46.49	86.00	38.24	100.00	4.60	0.00	14.00	759.00	29.00	34.00	0.00	1.21	14.00	22.00	1.90	-32767.00	450.00	462.00	-32767.00	6.46	-32767.00	-32767.00	-32767.00	-32767.00	-32767.00	-32767.00	-32767.00	88.21	0.00	0.00	0.00	0.00	0.00	0.00	0.00	0.00	-32767.00	-32767.00	-32767.00	-32767.00	-32767.00	9.00	6.30	1.90
18:44:00	87.00	-32767.00	-32767.00	65.37	34.04	44.90	87.00	38.24	100.00	4.70	0.00	14.00	759.00	29.00	34.00	0.00	1.21	14.00	22.00	1.90	-32767.00	449.00	459.00	-32767.00	6.46	-32767.00	-32767.00	-32767.00	-32767.00	-32767.00	-32767.00	-32767.00	88.21	0.00	0.00	0.00	0.00	0.00	0.00	0.00	0.00	-32767.00	-32767.00	-32767.00	-32767.00	-32767.00	9.00	6.30	1.90
18:45:00	87.00	-32767.00	-32767.00	65.26	32.48	43.06	87.00	38.24	100.00	4.70	0.00	14.00	759.00	29.00	34.00	0.00	1.17	14.00	22.00	2.00	-32767.00	451.00	462.00	-32767.00	6.44	-32767.00	-32767.00	-32767.00	-32767.00	-32767.00	-32767.00	-32767.00	88.21	0.00	0.00	0.00	0.00	0.00	0.00	0.00	0.00	-32767.00	-32767.00	-32767.00	-32767.00	-32767.00	9.00	6.30	2.00
18:46:00	86.00	-32767.00	-32767.00	65.05	32.56	43.00	86.00	38.24	100.00	4.50	0.00	14.00	759.00	29.00	34.00	0.00	1.17	14.00	22.00	1.90	-32767.00	450.00	456.00	-32767.00	6.46	-32767.00	-32767.00	-32767.00	-32767.00	-32767.00	-32767.00	-32767.00	88.21	0.00	0.00	0.00	0.00	0.00	0.00	0.00	0.00	-32767.00	-32767.00	-32767.00	-32767.00	-32767.00	9.00	6.31	1.90
18:47:00	87.00	-32767.00	-32767.00	63.57	33.98	44.45	87.00	38.24	100.00	4.60	0.00	14.00	759.00	29.00	34.00	0.00	1.17	14.00	21.00	2.50	-32767.00	452.00	464.00	-32767.00	6.46	-32767.00	-32767.00	-32767.00	-32767.00	-32767.00	-32767.00	-32767.00	88.21	0.00	0.00	0.00	0.00	0.00	0.00	0.00	0.00	-32767.00	-32767.00	-32767.00	-32767.00	-32767.00	9.00	6.31	2.50
18:48:00	85.00	-32767.00	-32767.00	65.76	35.59	46.80	85.00	38.24	100.00	4.50	0.00	14.00	759.00	29.00	34.00	0.00	1.17	14.00	21.00	2.00	-32767.00	444.00	461.00	-32767.00	6.47	-32767.00	-32767.00	-32767.00	-32767.00	-32767.00	-32767.00	-32767.00	88.21	0.00	0.00	0.00	0.00	0.00	0.00	0.00	0.00	-32767.00	-32767.00	-32767.00	-32767.00	-32767.00	9.00	6.30	2.00
18:49:00	84.00	-32767.00	-32767.00	63.80	36.17	46.38	85.00	38.24	100.00	4.60	0.00	14.00	759.00	29.00	34.00	0.00	1.17	14.00	21.00	2.50	-32767.00	448.00	461.00	-32767.00	6.47	-32767.00	-32767.00	-32767.00	-32767.00	-32767.00	-32767.00	-32767.00	88.21	0.00	0.00	0.00	0.00	0.00	0.00	0.00	0.00	-32767.00	-32767.00	-32767.00	-32767.00	-32767.00	9.00	6.30	2.50
18:50:00	85.00	-32767.00	-32767.00	67.07	36.34	47.22	86.00	38.24	100.00	4.60	0.00	14.00	759.00	29.00	34.00	0.00	1.21	14.00	21.00	2.40	-32767.00	453.00	459.00	-32767.00	6.46	-32767.00	-32767.00	-32767.00	-32767.00	-32767.00	-32767.00	-32767.00	88.21	0.00	0.00	0.00	0.00	0.00	0.00	0.00	0.00	-32767.00	-32767.00	-32767.00	-32767.00	-32767.00	9.00	6.31	2.40
18:51:00	87.00	-32767.00	-32767.00	65.27	34.84	45.60	86.00	38.24	100.00	4.50	0.00	14.00	759.00	29.00	34.00	0.00	1.17	14.00	21.00	2.40	-32767.00	450.00	463.00	-32767.00	6.44	-32767.00	-32767.00	-32767.00	-32767.00	-32767.00	-32767.00	-32767.00	88.21	0.00	0.00	0.00	0.00	0.00	0.00	0.00	0.00	-32767.00	-32767.00	-32767.00	-32767.00	-32767.00	9.00	6.30	2.40
18:52:00	90.00	-32767.00	-32767.00	118.24	70.61	93.42	90.00	38.24	100.00	4.70	0.00	14.00	759.00	29.00	34.00	0.00	1.17	14.00	22.00	2.10	-32767.00	455.00	462.00	-32767.00	6.45	-32767.00	-32767.00	-32767.00	-32767.00	-32767.00	-32767.00	-32767.00	88.21	0.00	0.00	0.00	0.00	0.00	0.00	0.00	0.00	-32767.00	-32767.00	-32767.00	-32767.00	-32767.00	9.00	6.30	2.10
18:53:00	89.00	-32767.00	-32767.00	69.10	31.89	45.27	90.00	38.24	100.00	4.60	0.00	14.00	759.00	29.00	34.00	0.00	1.17	14.00	21.00	2.00	-32767.00	453.00	464.00	-32767.00	6.47	-32767.00	-32767.00	-32767.00	-32767.00	-32767.00	-32767.00	-32767.00	88.21	0.00	0.00	0.00	0.00	0.00	0.00	0.00	0.00	-32767.00	-32767.00	-32767.00	-32767.00	-32767.00	9.00	6.32	2.00
18:54:00	88.00	-32767.00	-32767.00	63.52	33.76	43.75	88.00	38.24	100.00	4.50	0.00	14.00	759.00	29.00	34.00	0.00	1.17	14.00	21.00	2.30	-32767.00	449.00	461.00	-32767.00	6.46	-32767.00	-32767.00	-32767.00	-32767.00	-32767.00	-32767.00	-32767.00	88.21	0.00	0.00	0.00	0.00	0.00	0.00	0.00	0.00	-32767.00	-32767.00	-32767.00	-32767.00	-32767.00	9.00	6.31	2.30
18:55:00	87.00	-32767.00	-32767.00	64.35	33.72	43.96	87.00	38.24	100.00	4.40	0.00	14.00	759.00	29.00	34.00	0.00	1.17	14.00	21.00	2.40	-32767.00	448.00	462.00	-32767.00	6.47	-32767.00	-32767.00	-32767.00	-32767.00	-32767.00	-32767.00	-32767.00	88.21	0.00	0.00	0.00	0.00	0.00	0.00	0.00	0.00	-32767.00	-32767.00	-32767.00	-32767.00	-32767.00	9.00	6.30	2.40
18:56:00	86.00	-32767.00	-32767.00	64.62	33.25	43.73	87.00	38.24	100.00	4.60	0.00	14.00	759.00	29.00	34.00	0.00	1.21	14.00	21.00	2.10	-32767.00	454.00	462.00	-32767.00	6.48	-32767.00	-32767.00	-32767.00	-32767.00	-32767.00	-32767.00	-32767.00	88.21	0.00	0.00	0.00	0.00	0.00	0.00	0.00	0.00	-32767.00	-32767.00	-32767.00	-32767.00	-32767.00	9.00	6.31	2.10
18:57:00	86.00	-32767.00	-32767.00	63.97	33.07	43.09	87.00	38.24	100.00	4.50	0.00	14.00	759.00	29.00	34.00	0.00	1.21	14.00	21.00	2.10	-32767.00	454.00	462.00	-32767.00	6.47	-32767.00	-32767.00	-32767.00	-32767.00	-32767.00	-32767.00	-32767.00	88.21	0.00	0.00	0.00	0.00	0.00	0.00	0.00	0.00	-32767.00	-32767.00	-32767.00	-32767.00	-32767.00	9.00	6.31	2.10
18:58:00	85.00	-32767.00	-32767.00	66.29	33.29	44.43	86.00	38.24	100.00	4.60	0.00	14.00	759.00	29.00	34.00	0.00	1.17	14.00	21.00	1.90	-32767.00	447.00	459.00	-32767.00	6.47	-32767.00	-32767.00	-32767.00	-32767.00	-32767.00	-32767.00	-32767.00	88.21	0.00	0.00	0.00	0.00	0.00	0.00	0.00	0.00	-32767.00	-32767.00	-32767.00	-32767.00	-32767.00	9.00	6.30	1.90
18:59:00	85.00	-32767.00	-32767.00	63.14	34.02	44.51	85.00	38.24	100.00	4.50	0.00	14.00	759.00	29.00	34.00	0.00	1.21	14.00	21.00	2.20	-32767.00	450.00	461.00	-32767.00	6.47	-32767.00	-32767.00	-32767.00	-32767.00	-32767.00	-32767.00	-32767.00	88.21	0.00	0.00	0.00	0.00	0.00	0.00	0.00	0.00	-32767.00	-32767.00	-32767.00	-32767.00	-32767.00	9.00	6.30	2.20
19:00:00	86.00	-32767.00	-32767.00	65.05	34.86	45.01	86.00	38.24	100.00	4.60	0.00	14.00	759.00	29.00	34.00	0.00	1.21	14.00	21.00	2.40	-32767.00	450.00	463.00	-32767.00	6.50	-32767.00	-32767.00	-32767.00	-32767.00	-32767.00	-32767.00	-32767.00	88.21	0.00	0.00	0.00	0.00	0.00	0.00	0.00	0.00	-32767.00	-32767.00	-32767.00	-32767.00	-32767.00	9.00	6.31	2.40
19:01:00	86.00	-32767.00	-32767.00	62.90	34.67	44.80	86.00	38.24	100.00	4.60	0.00	14.00	759.00	29.00	34.00	0.00	1.17	14.00	21.00	2.20	-32767.00	451.00	460.00	-32767.00	6.46	-32767.00	-32767.00	-32767.00	-32767.00	-32767.00	-32767.00	-32767.00	88.21	0.00	0.00	0.00	0.00	0.00	0.00	0.00	0.00	-32767.00	-32767.00	-32767.00	-32767.00	-32767.00	9.00	6.30	2.20
19:02:00	87.00	-32767.00	-32767.00	62.72	30.31	44.84	87.00	38.24	100.00	4.40	0.00	14.00	759.00	29.00	34.00	0.00	1.21	14.00	21.00	2.20	-32767.00	448.00	462.00	-32767.00	6.46	-32767.00	-32767.00	-32767.00	-32767.00	-32767.00	-32767.00	-32767.00	88.21	0.00	0.00	0.00	0.00	0.00	0.00	0.00	0.00	-32767.00	-32767.00	-32767.00	-32767.00	-32767.00	9.00	6.30	2.20
19:03:00	86.00	-32767.00	-32767.00	63.37	34.10	44.72	86.00	38.24	100.00	4.50	0.00	14.00	759.00	29.00	34.00	0.00	1.21	14.00	21.00	1.90	-32767.00	449.00	461.00	-32767.00	6.47	-32767.00	-32767.00	-32767.00	-32767.00	-32767.00	-32767.00	-32767.00	88.21	0.00	0.00	0.00	0.00	0.00	0.00	0.00	0.00	-32767.00	-32767.00	-32767.00	-32767.00	-32767.00	9.00	6.30	1.90
19:04:00	85.00	-32767.00	-32767.00	65.45	32.74	45.16	85.00	38.24	100.00	4.50	0.00	14.00	759.00	29.00	34.00	0.00	1.21	14.00	21.00	2.30	-32767.00	451.00	464.00	-32767.00	6.47	-32767.00	-32767.00	-32767.00	-32767.00	-32767.00	-32767.00	-32767.00	88.21	0.00	0.00	0.00	0.00	0.00	0.00	0.00	0.00	-32767.00	-32767.00	-32767.00	-32767.00	-32767.00	9.00	6.30	2.30
19:05:00	85.00	-32767.00	-32767.00	63.05	34.63	44.84	85.00	38.21	100.00	4.50	0.00	14.00	759.00	29.00	34.00	0.00	1.21	14.00	21.00	2.30	-32767.00	452.00	464.00	-32767.00	6.48	-32767.00	-32767.00	-32767.00	-32767.00	-32767.00	-32767.00	-32767.00	88.21	0.00	0.00	0.00	0.00	0.00	0.00	0.00	0.00	-32767.00	-32767.00	-32767.00	-32767.00	-32767.00	9.00	6.31	2.30
19:06:00	84.00	-32767.00	-32767.00	63.00	35.18	44.99	85.00	38.21	100.00	4.40	0.00	14.00	759.00	29.00	34.00	0.00	1.17	14.00	21.00	2.10	-32767.00	450.00	460.00	-32767.00	6.47	-32767.00	-32767.00	-32767.00	-32767.00	-32767.00	-32767.00	-32767.00	88.21	0.00	0.00	0.00	0.00	0.00	0.00	0.00	0.00	-32767.00	-32767.00	-32767.00	-32767.00	-32767.00	9.00	6.30	2.10
19:07:00	85.00	-32767.00	-32767.00	64.98	36.53	46.48	86.00	38.21	100.00	4.60	0.00	14.00	759.00	29.00	34.00	0.00	1.21	14.00	21.00	2.50	-32767.00	452.00	467.00	-32767.00	6.49	-32767.00	-32767.00	-32767.00	-32767.00	-32767.00	-32767.00	-32767.00	88.21	0.00	0.00	0.00	0.00	0.00	0.00	0.00	0.00	-32767.00	-32767.00	-32767.00	-32767.00	-32767.00	9.00	6.31	2.50
19:08:00	84.00	-32767.00	-32767.00	64.65	35.04	45.94	83.00	38.21	100.00	4.40	0.00	14.00	759.00	30.00	34.00	0.00	1.17	14.00	21.00	2.00	-32767.00	448.00	463.00	-32767.00	6.48	-32767.00	-32767.00	-32767.00	-32767.00	-32767.00	-32767.00	-32767.00	88.21	0.00	0.00	0.00	0.00	0.00	0.00	0.00	0.00	-32767.00	-32767.00	-32767.00	-32767.00	-32767.00	9.00	6.30	2.00
19:09:00	84.00	-32767.00	-32767.00	65.01	33.80	44.49	83.00	38.21	100.00	4.40	0.00	14.00	759.00	29.00	34.00	0.00	1.17	14.00	21.00	2.00	-32767.00	451.00	465.00	-32767.00	6.51	-32767.00	-32767.00	-32767.00	-32767.00	-32767.00	-32767.00	-32767.00	88.21	0.00	0.00	0.00	0.00	0.00	0.00	0.00	0.00	-32767.00	-32767.00	-32767.00	-32767.00	-32767.00	9.00	6.30	2.00
19:10:00	84.00	-32767.00	-32767.00	64.85	34.24	44.39	84.00	38.21	100.00	4.50	0.00	14.00	759.00	29.00	34.00	0.00	1.21	14.00	21.00	2.50	-32767.00	454.00	464.00	-32767.00	6.51	-32767.00	-32767.00	-32767.00	-32767.00	-32767.00	-32767.00	-32767.00	88.21	0.00	0.00	0.00	0.00	0.00	0.00	0.00	0.00	-32767.00	-32767.00	-32767.00	-32767.00	-32767.00	9.00	6.31	2.50
19:11:00	84.00	-32767.00	-32767.00	64.95	34.23	45.26	83.00	38.21	100.00	4.50	0.00	14.00	759.00	29.00	34.00	0.00	1.17	14.00	21.00	2.10	-32767.00	454.00	468.00	-32767.00	6.49	-32767.00	-32767.00	-32767.00	-32767.00	-32767.00	-32767.00	-32767.00	88.21	0.00	0.00	0.00	0.00	0.00	0.00	0.00	0.00	-32767.00	-32767.00	-32767.00	-32767.00	-32767.00	9.00	6.29	2.10
19:12:00	83.00	-32767.00	-32767.00	76.96	29.40	45.52	79.00	38.19	100.00	4.40	0.00	14.00	759.00	30.00	34.00	0.00	1.21	14.00	21.00	2.40	-32767.00	452.00	468.00	-32767.00	6.54	-32767.00	-32767.00	-32767.00	-32767.00	-32767.00	-32767.00	-32767.00	88.21	0.00	0.00	0.00	0.00	0.00	0.00	0.00	0.00	-32767.00	-32767.00	-32767.00	-32767.00	-32767.00	9.00	6.31	2.40
19:13:00	83.00	-32767.00	-32767.00	64.13	33.85	44.58	82.00	38.19	100.00	4.30	0.00	14.00	759.00	30.00	34.00	0.00	1.17	14.00	21.00	2.40	-32767.00	447.00	463.00	-32767.00	6.53	-32767.00	-32767.00	-32767.00	-32767.00	-32767.00	-32767.00	-32767.00	88.21	0.00	0.00	0.00	0.00	0.00	0.00	0.00	0.00	-32767.00	-32767.00	-32767.00	-32767.00	-32767.00	9.00	6.30	2.40
19:14:00	83.00	-32767.00	-32767.00	63.68	34.30	44.64	82.00	38.19	100.00	4.40	0.00	14.00	759.00	30.00	34.00	0.00	1.17	14.00	21.00	2.50	-32767.00	448.00	467.00	-32767.00	6.51	-32767.00	-32767.00	-32767.00	-32767.00	-32767.00	-32767.00	-32767.00	88.21	0.00	0.00	0.00	0.00	0.00	0.00	0.00	0.00	-32767.00	-32767.00	-32767.00	-32767.00	-32767.00	9.00	6.29	2.50
19:15:00	82.00	-32767.00	-32767.00	65.03	34.65	45.09	82.00	38.19	100.00	4.60	0.00	14.00	759.00	29.00	34.00	0.00	1.21	14.00	21.00	2.00	-32767.00	449.00	463.00	-32767.00	6.51	-32767.00	-32767.00	-32767.00	-32767.00	-32767.00	-32767.00	-32767.00	88.21	0.00	0.00	0.00	0.00	0.00	0.00	0.00	0.00	-32767.00	-32767.00	-32767.00	-32767.00	-32767.00	9.00	6.30	2.00
19:16:00	82.00	-32767.00	-32767.00	64.23	33.55	43.88	81.00	38.19	100.00	4.50	0.00	14.00	759.00	29.00	34.00	0.00	1.21	14.00	21.00	1.80	-32767.00	443.00	456.00	-32767.00	6.49	-32767.00	-32767.00	-32767.00	-32767.00	-32767.00	-32767.00	-32767.00	88.21	0.00	0.00	0.00	0.00	0.00	0.00	0.00	0.00	-32767.00	-32767.00	-32767.00	-32767.00	-32767.00	9.00	6.29	1.80
19:17:00	82.00	-32767.00	-32767.00	62.31	33.57	43.84	82.00	38.19	100.00	4.40	0.00	14.00	759.00	30.00	35.00	0.00	1.21	14.00	21.00	2.50	-32767.00	450.00	463.00	-32767.00	6.50	-32767.00	-32767.00	-32767.00	-32767.00	-32767.00	-32767.00	-32767.00	88.21	0.00	0.00	0.00	0.00	0.00	0.00	0.00	0.00	-32767.00	-32767.00	-32767.00	-32767.00	-32767.00	9.00	6.30	2.50
19:18:00	82.00	-32767.00	-32767.00	61.99	32.58	42.28	82.00	38.19	100.00	4.30	0.00	14.00	759.00	30.00	34.00	0.00	1.21	14.00	22.00	2.30	-32767.00	451.00	468.00	-32767.00	6.49	-32767.00	-32767.00	-32767.00	-32767.00	-32767.00	-32767.00	-32767.00	88.21	0.00	0.00	0.00	0.00	0.00	0.00	0.00	0.00	-32767.00	-32767.00	-32767.00	-32767.00	-32767.00	9.00	6.29	2.30
19:19:00	83.00	-32767.00	-32767.00	58.92	31.23	40.64	83.00	38.16	100.00	4.40	0.00	14.00	759.00	30.00	35.00	0.00	1.21	14.00	22.00	2.50	-32767.00	452.00	464.00	-32767.00	6.49	-32767.00	-32767.00	-32767.00	-32767.00	-32767.00	-32767.00	-32767.00	88.21	0.00	0.00	0.00	0.00	0.00	0.00	0.00	0.00	-32767.00	-32767.00	-32767.00	-32767.00	-32767.00	9.00	6.32	2.50
19:20:00	84.00	-32767.00	-32767.00	61.19	32.18	42.14	83.00	38.16	100.00	4.30	0.00	14.00	759.00	30.00	35.00	0.00	1.17	14.00	22.00	2.20	-32767.00	449.00	465.00	-32767.00	6.50	-32767.00	-32767.00	-32767.00	-32767.00	-32767.00	-32767.00	-32767.00	88.21	0.00	0.00	0.00	0.00	0.00	0.00	0.00	0.00	-32767.00	-32767.00	-32767.00	-32767.00	-32767.00	9.00	6.30	2.20
19:21:00	84.00	-32767.00	-32767.00	71.15	9.00	40.31	70.00	38.16	100.00	4.30	0.00	14.00	759.00	30.00	35.00	0.00	1.17	14.00	22.00	2.00	-32767.00	449.00	466.00	-32767.00	6.52	-32767.00	-32767.00	-32767.00	-32767.00	-32767.00	-32767.00	-32767.00	88.21	0.00	0.00	0.00	0.00	0.00	0.00	0.00	0.00	-32767.00	-32767.00	-32767.00	-32767.00	-32767.00	9.00	6.30	2.00
19:22:00	86.00	-32767.00	-32767.00	58.31	29.73	39.59	86.00	38.16	100.00	4.30	0.00	14.00	759.00	30.00	35.00	0.00	1.21	14.00	21.00	2.00	-32767.00	450.00	464.00	-32767.00	6.53	-32767.00	-32767.00	-32767.00	-32767.00	-32767.00	-32767.00	-32767.00	88.21	0.00	0.00	0.00	0.00	0.00	0.00	0.00	0.00	-32767.00	-32767.00	-32767.00	-32767.00	-32767.00	9.00	6.31	2.00
19:23:00	84.00	-32767.00	-32767.00	64.79	33.91	44.20	85.00	38.16	100.00	4.30	0.00	14.00	759.00	30.00	35.00	0.00	1.21	14.00	21.00	2.10	-32767.00	451.00	468.00	-32767.00	6.54	-32767.00	-32767.00	-32767.00	-32767.00	-32767.00	-32767.00	-32767.00	88.21	0.00	0.00	0.00	0.00	0.00	0.00	0.00	0.00	-32767.00	-32767.00	-32767.00	-32767.00	-32767.00	9.00	6.30	2.10
19:24:00	84.00	-32767.00	-32767.00	63.77	34.61	45.21	83.00	38.16	100.00	4.40	0.00	14.00	759.00	30.00	35.00	0.00	1.17	14.00	21.00	2.00	-32767.00	449.00	466.00	-32767.00	6.53	-32767.00	-32767.00	-32767.00	-32767.00	-32767.00	-32767.00	-32767.00	88.21	0.00	0.00	0.00	0.00	0.00	0.00	0.00	0.00	-32767.00	-32767.00	-32767.00	-32767.00	-32767.00	9.00	6.30	2.00
19:25:00	83.00	-32767.00	-32767.00	65.18	35.09	46.04	83.00	38.16	100.00	4.50	0.00	14.00	759.00	30.00	35.00	0.00	1.21	14.00	21.00	2.20	-32767.00	449.00	465.00	-32767.00	6.54	-32767.00	-32767.00	-32767.00	-32767.00	-32767.00	-32767.00	-32767.00	88.21	0.00	0.00	0.00	0.00	0.00	0.00	0.00	0.00	-32767.00	-32767.00	-32767.00	-32767.00	-32767.00	9.00	6.31	2.20
19:26:00	83.00	-32767.00	-32767.00	65.34	35.37	46.25	83.00	38.16	100.00	4.50	0.00	14.00	759.00	30.00	35.00	0.00	1.21	14.00	21.00	2.40	-32767.00	450.00	465.00	-32767.00	6.53	-32767.00	-32767.00	-32767.00	-32767.00	-32767.00	-32767.00	-32767.00	88.21	0.00	0.00	0.00	0.00	0.00	0.00	0.00	0.00	-32767.00	-32767.00	-32767.00	-32767.00	-32767.00	9.00	6.30	2.40
19:27:00	82.00	-32767.00	-32767.00	66.35	35.21	46.20	82.00	38.14	100.00	4.40	0.00	14.00	759.00	30.00	35.00	0.00	1.21	14.00	21.00	2.00	-32767.00	452.00	468.00	-32767.00	6.53	-32767.00	-32767.00	-32767.00	-32767.00	-32767.00	-32767.00	-32767.00	88.21	0.00	0.00	0.00	0.00	0.00	0.00	0.00	0.00	-32767.00	-32767.00	-32767.00	-32767.00	-32767.00	9.00	6.30	2.00
19:28:00	83.00	-32767.00	-32767.00	65.46	34.96	45.69	83.00	38.14	100.00	4.50	0.00	14.00	759.00	30.00	35.00	0.00	1.21	14.00	21.00	2.40	-32767.00	449.00	464.00	-32767.00	6.54	-32767.00	-32767.00	-32767.00	-32767.00	-32767.00	-32767.00	-32767.00	88.21	0.00	0.00	0.00	0.00	0.00	0.00	0.00	0.00	-32767.00	-32767.00	-32767.00	-32767.00	-32767.00	9.00	6.31	2.40
19:29:00	82.00	-32767.00	-32767.00	66.28	35.08	46.44	82.00	38.14	100.00	4.40	0.00	14.00	759.00	30.00	35.00	0.00	1.21	14.00	21.00	2.50	-32767.00	451.00	468.00	-32767.00	6.53	-32767.00	-32767.00	-32767.00	-32767.00	-32767.00	-32767.00	-32767.00	88.21	0.00	0.00	0.00	0.00	0.00	0.00	0.00	0.00	-32767.00	-32767.00	-32767.00	-32767.00	-32767.00	9.00	6.30	2.50
19:30:00	84.00	-32767.00	-32767.00	66.11	35.37	46.52	84.00	38.14	100.00	4.60	0.00	14.00	759.00	29.00	35.00	0.00	1.21	14.00	21.00	2.50	-32767.00	449.00	465.00	-32767.00	6.54	-32767.00	-32767.00	-32767.00	-32767.00	-32767.00	-32767.00	-32767.00	88.21	0.00	0.00	0.00	0.00	0.00	0.00	0.00	0.00	-32767.00	-32767.00	-32767.00	-32767.00	-32767.00	9.00	6.31	2.50
19:31:00	84.00	-32767.00	-32767.00	66.62	34.78	45.68	85.00	38.14	100.00	4.40	0.00	14.00	759.00	30.00	34.00	0.00	1.21	14.00	21.00	2.00	-32767.00	452.00	468.00	-32767.00	6.52	-32767.00	-32767.00	-32767.00	-32767.00	-32767.00	-32767.00	-32767.00	88.21	0.00	0.00	0.00	0.00	0.00	0.00	0.00	0.00	-32767.00	-32767.00	-32767.00	-32767.00	-32767.00	9.00	6.30	2.00
19:32:00	84.00	-32767.00	-32767.00	64.71	35.25	46.06	86.00	38.11	100.00	4.60	0.00	14.00	759.00	29.00	34.00	0.00	1.21	14.00	22.00	2.30	-32767.00	451.00	468.00	-32767.00	6.54	-32767.00	-32767.00	-32767.00	-32767.00	-32767.00	-32767.00	-32767.00	88.21	0.00	0.00	0.00	0.00	0.00	0.00	0.00	0.00	-32767.00	-32767.00	-32767.00	-32767.00	-32767.00	9.00	6.30	2.30
19:33:00	84.00	-32767.00	-32767.00	66.06	35.27	46.28	85.00	38.11	100.00	4.60	0.00	14.00	759.00	29.00	34.00	0.00	1.21	14.00	21.00	2.50	-32767.00	450.00	465.00	-32767.00	6.53	-32767.00	-32767.00	-32767.00	-32767.00	-32767.00	-32767.00	-32767.00	88.21	0.00	0.00	0.00	0.00	0.00	0.00	0.00	0.00	-32767.00	-32767.00	-32767.00	-32767.00	-32767.00	9.00	6.31	2.50
19:34:00	83.00	-32767.00	-32767.00	65.35	35.01	46.37	83.00	38.11	100.00	4.60	0.00	14.00	759.00	29.00	34.00	0.00	1.17	14.00	21.00	2.10	-32767.00	448.00	465.00	-32767.00	6.51	-32767.00	-32767.00	-32767.00	-32767.00	-32767.00	-32767.00	-32767.00	88.21	0.00	0.00	0.00	0.00	0.00	0.00	0.00	0.00	-32767.00	-32767.00	-32767.00	-32767.00	-32767.00	9.00	6.29	2.10
19:35:00	84.00	-32767.00	-32767.00	64.88	34.35	45.43	84.00	38.11	100.00	4.50	0.00	14.00	759.00	29.00	34.00	0.00	1.17	14.00	21.00	2.50	-32767.00	450.00	468.00	-32767.00	6.55	-32767.00	-32767.00	-32767.00	-32767.00	-32767.00	-32767.00	-32767.00	88.21	0.00	0.00	0.00	0.00	0.00	0.00	0.00	0.00	-32767.00	-32767.00	-32767.00	-32767.00	-32767.00	9.00	6.31	2.50
19:36:00	84.00	-32767.00	-32767.00	64.66	34.42	45.43	85.00	38.11	100.00	4.60	0.00	14.00	759.00	29.00	34.00	0.00	1.21	14.00	21.00	2.40	-32767.00	450.00	466.00	-32767.00	6.53	-32767.00	-32767.00	-32767.00	-32767.00	-32767.00	-32767.00	-32767.00	88.21	0.00	0.00	0.00	0.00	0.00	0.00	0.00	0.00	-32767.00	-32767.00	-32767.00	-32767.00	-32767.00	9.00	6.30	2.40
19:37:00	84.00	-32767.00	-32767.00	65.32	34.58	45.98	83.00	38.11	100.00	4.60	0.00	14.00	759.00	29.00	34.00	0.00	1.21	14.00	21.00	2.50	-32767.00	449.00	466.00	-32767.00	6.55	-32767.00	-32767.00	-32767.00	-32767.00	-32767.00	-32767.00	-32767.00	88.21	0.00	0.00	0.00	0.00	0.00	0.00	0.00	0.00	-32767.00	-32767.00	-32767.00	-32767.00	-32767.00	9.00	6.30	2.50
19:38:00	83.00	-32767.00	-32767.00	65.68	34.44	45.99	83.00	38.11	100.00	4.60	0.00	14.00	759.00	29.00	34.00	0.00	1.21	14.00	21.00	2.10	-32767.00	449.00	467.00	-32767.00	6.53	-32767.00	-32767.00	-32767.00	-32767.00	-32767.00	-32767.00	-32767.00	88.21	0.00	0.00	0.00	0.00	0.00	0.00	0.00	0.00	-32767.00	-32767.00	-32767.00	-32767.00	-32767.00	9.00	6.30	2.10
19:39:00	84.00	-32767.00	-32767.00	65.74	34.53	45.54	85.00	38.11	100.00	4.60	0.00	14.00	759.00	29.00	34.00	0.00	1.21	14.00	21.00	2.50	-32767.00	451.00	467.00	-32767.00	6.55	-32767.00	-32767.00	-32767.00	-32767.00	-32767.00	-32767.00	-32767.00	88.21	0.00	0.00	0.00	0.00	0.00	0.00	0.00	0.00	-32767.00	-32767.00	-32767.00	-32767.00	-32767.00	9.00	6.31	2.50
19:40:00	84.00	-32767.00	-32767.00	65.07	34.64	46.14	85.00	38.09	100.00	4.50	0.00	14.00	759.00	29.00	34.00	0.00	1.21	14.00	21.00	2.10	-32767.00	450.00	467.00	-32767.00	6.54	-32767.00	-32767.00	-32767.00	-32767.00	-32767.00	-32767.00	-32767.00	88.21	0.00	0.00	0.00	0.00	0.00	0.00	0.00	0.00	-32767.00	-32767.00	-32767.00	-32767.00	-32767.00	9.00	6.30	2.10
19:41:00	83.00	-32767.00	-32767.00	66.82	34.56	46.17	83.00	38.09	100.00	4.50	0.00	14.00	759.00	29.00	34.00	0.00	1.21	14.00	21.00	2.50	-32767.00	451.00	470.00	-32767.00	6.56	-32767.00	-32767.00	-32767.00	-32767.00	-32767.00	-32767.00	-32767.00	88.21	0.00	0.00	0.00	0.00	0.00	0.00	0.00	0.00	-32767.00	-32767.00	-32767.00	-32767.00	-32767.00	9.00	6.30	2.50
19:42:00	84.00	-32767.00	-32767.00	65.43	34.80	46.14	85.00	38.09	100.00	4.60	0.00	14.00	759.00	29.00	34.00	0.00	1.21	14.00	21.00	2.30	-32767.00	447.00	464.00	-32767.00	6.53	-32767.00	-32767.00	-32767.00	-32767.00	-32767.00	-32767.00	-32767.00	88.21	0.00	0.00	0.00	0.00	0.00	0.00	0.00	0.00	-32767.00	-32767.00	-32767.00	-32767.00	-32767.00	9.00	6.30	2.30
19:43:00	84.00	-32767.00	-32767.00	66.04	35.00	46.38	85.00	38.09	100.00	4.70	0.00	14.00	759.00	29.00	34.00	0.00	1.21	14.00	21.00	2.40	-32767.00	451.00	467.00	-32767.00	6.54	-32767.00	-32767.00	-32767.00	-32767.00	-32767.00	-32767.00	-32767.00	88.21	0.00	0.00	0.00	0.00	0.00	0.00	0.00	0.00	-32767.00	-32767.00	-32767.00	-32767.00	-32767.00	9.00	6.30	2.40
19:44:00	84.00	-32767.00	-32767.00	65.62	34.52	45.71	83.00	38.09	100.00	4.70	0.00	14.00	759.00	29.00	34.00	0.00	1.21	14.00	21.00	2.50	-32767.00	449.00	464.00	-32767.00	6.53	-32767.00	-32767.00	-32767.00	-32767.00	-32767.00	-32767.00	-32767.00	88.21	0.00	0.00	0.00	0.00	0.00	0.00	0.00	0.00	-32767.00	-32767.00	-32767.00	-32767.00	-32767.00	9.00	6.31	2.50
19:45:00	84.00	-32767.00	-32767.00	66.45	34.73	46.32	85.00	38.09	100.00	4.50	0.00	14.00	759.00	29.00	34.00	0.00	1.21	14.00	21.00	2.00	-32767.00	450.00	469.00	-32767.00	6.53	-32767.00	-32767.00	-32767.00	-32767.00	-32767.00	-32767.00	-32767.00	88.21	0.00	0.00	0.00	0.00	0.00	0.00	0.00	0.00	-32767.00	-32767.00	-32767.00	-32767.00	-32767.00	9.00	6.30	2.00
19:46:00	84.00	-32767.00	-32767.00	68.00	35.00	46.91	85.00	38.09	100.00	4.60	0.00	14.00	759.00	29.00	34.00	0.00	1.21	14.00	21.00	2.50	-32767.00	451.00	466.00	-32767.00	6.54	-32767.00	-32767.00	-32767.00	-32767.00	-32767.00	-32767.00	-32767.00	88.21	0.00	0.00	0.00	0.00	0.00	0.00	0.00	0.00	-32767.00	-32767.00	-32767.00	-32767.00	-32767.00	9.00	6.31	2.50
19:47:00	83.00	-32767.00	-32767.00	66.78	34.78	46.84	83.00	38.06	100.00	4.50	0.00	14.00	759.00	29.00	34.00	0.00	1.21	14.00	21.00	2.10	-32767.00	450.00	469.00	-32767.00	6.55	-32767.00	-32767.00	-32767.00	-32767.00	-32767.00	-32767.00	-32767.00	88.21	0.00	0.00	0.00	0.00	0.00	0.00	0.00	0.00	-32767.00	-32767.00	-32767.00	-32767.00	-32767.00	9.00	6.30	2.10
19:48:00	84.00	-32767.00	-32767.00	65.82	34.37	45.41	85.00	38.06	100.00	4.60	0.00	14.00	759.00	29.00	34.00	0.00	1.21	14.00	21.00	2.50	-32767.00	449.00	465.00	-32767.00	6.54	-32767.00	-32767.00	-32767.00	-32767.00	-32767.00	-32767.00	-32767.00	88.21	0.00	0.00	0.00	0.00	0.00	0.00	0.00	0.00	-32767.00	-32767.00	-32767.00	-32767.00	-32767.00	9.00	6.31	2.50
19:49:00	84.00	-32767.00	-32767.00	93.04	41.78	63.26	85.00	38.06	100.00	4.50	0.00	14.00	759.00	29.00	34.00	0.00	1.21	14.00	21.00	2.50	-32767.00	452.00	468.00	-32767.00	6.53	-32767.00	-32767.00	-32767.00	-32767.00	-32767.00	-32767.00	-32767.00	88.21	0.00	0.00	0.00	0.00	0.00	0.00	0.00	0.00	-32767.00	-32767.00	-32767.00	-32767.00	-32767.00	9.00	6.30	2.50
19:50:00	84.00	-32767.00	-32767.00	67.90	34.83	46.73	84.00	38.06	100.00	4.60	0.00	14.00	759.00	29.00	34.00	0.00	1.17	14.00	21.00	2.50	-32767.00	450.00	468.00	-32767.00	6.54	-32767.00	-32767.00	-32767.00	-32767.00	-32767.00	-32767.00	-32767.00	88.21	0.00	0.00	0.00	0.00	0.00	0.00	0.00	0.00	-32767.00	-32767.00	-32767.00	-32767.00	-32767.00	9.00	6.31	2.50
19:51:00	83.00	-32767.00	-32767.00	67.33	35.05	46.88	82.00	38.06	100.00	4.60	0.00	14.00	759.00	29.00	34.00	0.00	1.21	14.00	21.00	2.30	-32767.00	452.00	466.00	-32767.00	6.56	-32767.00	-32767.00	-32767.00	-32767.00	-32767.00	-32767.00	-32767.00	88.21	0.00	0.00	0.00	0.00	0.00	0.00	0.00	0.00	-32767.00	-32767.00	-32767.00	-32767.00	-32767.00	9.00	6.31	2.30
19:52:00	82.00	-32767.00	-32767.00	66.33	34.26	45.96	82.00	38.06	100.00	4.60	0.00	14.00	759.00	29.00	34.00	0.00	1.21	14.00	21.00	2.50	-32767.00	450.00	468.00	-32767.00	6.55	-32767.00	-32767.00	-32767.00	-32767.00	-32767.00	-32767.00	-32767.00	88.21	0.00	0.00	0.00	0.00	0.00	0.00	0.00	0.00	-32767.00	-32767.00	-32767.00	-32767.00	-32767.00	9.00	6.30	2.50
19:53:00	83.00	-32767.00	-32767.00	66.40	34.61	46.00	83.00	38.06	100.00	4.60	0.00	14.00	759.00	29.00	34.00	0.00	1.21	14.00	21.00	2.50	-32767.00	452.00	467.00	-32767.00	6.54	-32767.00	-32767.00	-32767.00	-32767.00	-32767.00	-32767.00	-32767.00	88.21	0.00	0.00	0.00	0.00	0.00	0.00	0.00	0.00	-32767.00	-32767.00	-32767.00	-32767.00	-32767.00	9.00	6.31	2.50
19:54:00	84.00	-32767.00	-32767.00	68.05	34.57	46.82	83.00	38.06	100.00	4.50	0.00	14.00	759.00	29.00	34.00	0.00	1.21	14.00	21.00	1.90	-32767.00	450.00	467.00	-32767.00	6.52	-32767.00	-32767.00	-32767.00	-32767.00	-32767.00	-32767.00	-32767.00	88.21	0.00	0.00	0.00	0.00	0.00	0.00	0.00	0.00	-32767.00	-32767.00	-32767.00	-32767.00	-32767.00	9.00	6.30	1.90
19:55:00	83.00	-32767.00	-32767.00	67.12	34.13	46.04	82.00	38.04	100.00	4.60	0.00	14.00	759.00	29.00	34.00	0.00	1.21	14.00	21.00	2.50	-32767.00	450.00	467.00	-32767.00	6.55	-32767.00	-32767.00	-32767.00	-32767.00	-32767.00	-32767.00	-32767.00	88.21	0.00	0.00	0.00	0.00	0.00	0.00	0.00	0.00	-32767.00	-32767.00	-32767.00	-32767.00	-32767.00	9.00	6.31	2.50
19:56:00	83.00	-32767.00	-32767.00	67.14	34.07	45.92	83.00	38.04	100.00	4.50	0.00	14.00	759.00	29.00	34.00	0.00	1.21	14.00	22.00	2.20	-32767.00	451.00	469.00	-32767.00	6.53	-32767.00	-32767.00	-32767.00	-32767.00	-32767.00	-32767.00	-32767.00	88.21	0.00	0.00	0.00	0.00	0.00	0.00	0.00	0.00	-32767.00	-32767.00	-32767.00	-32767.00	-32767.00	9.00	6.30	2.20
19:57:00	84.00	-32767.00	-32767.00	66.65	34.08	45.51	85.00	38.04	100.00	4.70	0.00	14.00	759.00	29.00	34.00	0.00	1.21	14.00	21.00	2.50	-32767.00	450.00	465.00	-32767.00	6.53	-32767.00	-32767.00	-32767.00	-32767.00	-32767.00	-32767.00	-32767.00	88.21	0.00	0.00	0.00	0.00	0.00	0.00	0.00	0.00	-32767.00	-32767.00	-32767.00	-32767.00	-32767.00	9.00	6.31	2.50
19:58:00	84.00	-32767.00	-32767.00	66.93	34.77	47.02	85.00	38.04	100.00	4.50	0.00	14.00	759.00	29.00	34.00	0.00	1.21	14.00	21.00	1.90	-32767.00	449.00	467.00	-32767.00	6.53	-32767.00	-32767.00	-32767.00	-32767.00	-32767.00	-32767.00	-32767.00	88.21	0.00	0.00	0.00	0.00	0.00	0.00	0.00	0.00	-32767.00	-32767.00	-32767.00	-32767.00	-32767.00	9.00	6.30	1.90
19:59:00	84.00	-32767.00	-32767.00	67.80	34.61	46.71	84.00	38.04	100.00	4.60	0.00	14.00	759.00	29.00	34.00	0.00	1.21	14.00	21.00	2.10	-32767.00	450.00	467.00	-32767.00	6.54	-32767.00	-32767.00	-32767.00	-32767.00	-32767.00	-32767.00	-32767.00	88.21	0.00	0.00	0.00	0.00	0.00	0.00	0.00	0.00	-32767.00	-32767.00	-32767.00	-32767.00	-32767.00	9.00	6.30	2.10
20:00:00	84.00	-32767.00	-32767.00	67.29	34.51	46.21	85.00	38.04	100.00	4.60	0.00	14.00	759.00	29.00	34.00	0.00	1.21	14.00	21.00	2.20	-32767.00	450.00	467.00	-32767.00	6.54	-32767.00	-32767.00	-32767.00	-32767.00	-32767.00	-32767.00	-32767.00	88.21	0.00	0.00	0.00	0.00	0.00	0.00	0.00	0.00	-32767.00	-32767.00	-32767.00	-32767.00	-32767.00	9.00	6.30	2.20
20:01:00	84.00	-32767.00	-32767.00	66.52	34.19	45.86	85.00	38.04	100.00	4.50	0.00	14.00	759.00	29.00	34.00	0.00	1.21	14.00	21.00	2.10	-32767.00	449.00	467.00	-32767.00	6.54	-32767.00	-32767.00	-32767.00	-32767.00	-32767.00	-32767.00	-32767.00	88.21	0.00	0.00	0.00	0.00	0.00	0.00	0.00	0.00	-32767.00	-32767.00	-32767.00	-32767.00	-32767.00	9.00	6.31	2.10
20:02:00	84.00	-32767.00	-32767.00	65.95	34.43	46.16	85.00	38.04	100.00	4.60	0.00	14.00	759.00	29.00	34.00	0.00	1.17	14.00	21.00	2.10	-32767.00	449.00	467.00	-32767.00	6.54	-32767.00	-32767.00	-32767.00	-32767.00	-32767.00	-32767.00	-32767.00	88.21	0.00	0.00	0.00	0.00	0.00	0.00	0.00	0.00	-32767.00	-32767.00	-32767.00	-32767.00	-32767.00	9.00	6.30	2.10
20:03:00	84.00	-32767.00	-32767.00	66.76	34.45	46.27	85.00	38.04	100.00	4.70	0.00	14.00	759.00	29.00	34.00	0.00	1.21	14.00	21.00	2.30	-32767.00	451.00	467.00	-32767.00	6.54	-32767.00	-32767.00	-32767.00	-32767.00	-32767.00	-32767.00	-32767.00	88.21	0.00	0.00	0.00	0.00	0.00	0.00	0.00	0.00	-32767.00	-32767.00	-32767.00	-32767.00	-32767.00	9.00	6.30	2.30
20:04:00	85.00	-32767.00	-32767.00	66.82	34.62	46.46	86.00	38.01	100.00	4.60	0.00	14.00	759.00	29.00	34.00	0.00	1.21	14.00	21.00	2.20	-32767.00	449.00	467.00	-32767.00	6.54	-32767.00	-32767.00	-32767.00	-32767.00	-32767.00	-32767.00	-32767.00	88.21	0.00	0.00	0.00	0.00	0.00	0.00	0.00	0.00	-32767.00	-32767.00	-32767.00	-32767.00	-32767.00	9.00	6.30	2.20
20:05:00	85.00	-32767.00	-32767.00	66.42	34.27	45.57	86.00	38.01	100.00	4.60	0.00	14.00	759.00	29.00	34.00	0.00	1.21	14.00	21.00	2.20	-32767.00	450.00	468.00	-32767.00	6.54	-32767.00	-32767.00	-32767.00	-32767.00	-32767.00	-32767.00	-32767.00	88.21	0.00	0.00	0.00	0.00	0.00	0.00	0.00	0.00	-32767.00	-32767.00	-32767.00	-32767.00	-32767.00	9.00	6.30	2.20
20:06:00	84.00	-32767.00	-32767.00	65.95	34.19	45.87	85.00	38.01	100.00	4.60	0.00	14.00	759.00	29.00	34.00	0.00	1.17	14.00	21.00	2.50	-32767.00	450.00	466.00	-32767.00	6.54	-32767.00	-32767.00	-32767.00	-32767.00	-32767.00	-32767.00	-32767.00	88.21	0.00	0.00	0.00	0.00	0.00	0.00	0.00	0.00	-32767.00	-32767.00	-32767.00	-32767.00	-32767.00	9.00	6.31	2.50
20:07:00	84.00	-32767.00	-32767.00	66.73	34.21	46.25	85.00	38.01	100.00	4.60	0.00	14.00	759.00	29.00	34.00	0.00	1.21	14.00	21.00	2.50	-32767.00	452.00	468.00	-32767.00	6.54	-32767.00	-32767.00	-32767.00	-32767.00	-32767.00	-32767.00	-32767.00	88.21	0.00	0.00	0.00	0.00	0.00	0.00	0.00	0.00	-32767.00	-32767.00	-32767.00	-32767.00	-32767.00	9.00	6.30	2.50
20:08:00	83.00	-32767.00	-32767.00	68.11	33.95	45.94	83.00	38.01	100.00	4.70	0.00	14.00	759.00	29.00	34.00	0.00	1.21	14.00	21.00	2.00	-32767.00	449.00	466.00	-32767.00	6.53	-32767.00	-32767.00	-32767.00	-32767.00	-32767.00	-32767.00	-32767.00	88.21	0.00	0.00	0.00	0.00	0.00	0.00	0.00	0.00	-32767.00	-32767.00	-32767.00	-32767.00	-32767.00	9.00	6.30	2.00
20:09:00	84.00	-32767.00	-32767.00	66.46	34.12	45.24	84.00	38.01	100.00	4.70	0.00	14.00	759.00	29.00	34.00	0.00	1.21	14.00	21.00	2.40	-32767.00	450.00	466.00	-32767.00	6.54	-32767.00	-32767.00	-32767.00	-32767.00	-32767.00	-32767.00	-32767.00	88.21	0.00	0.00	0.00	0.00	0.00	0.00	0.00	0.00	-32767.00	-32767.00	-32767.00	-32767.00	-32767.00	9.00	6.31	2.40
20:10:00	84.00	-32767.00	-32767.00	66.38	34.01	45.86	85.00	38.01	100.00	4.50	0.00	14.00	759.00	29.00	34.00	0.00	1.21	14.00	21.00	2.30	-32767.00	450.00	468.00	-32767.00	6.54	-32767.00	-32767.00	-32767.00	-32767.00	-32767.00	-32767.00	-32767.00	88.21	0.00	0.00	0.00	0.00	0.00	0.00	0.00	0.00	-32767.00	-32767.00	-32767.00	-32767.00	-32767.00	9.00	6.30	2.30
20:11:00	83.00	-32767.00	-32767.00	79.84	16.48	47.03	83.00	38.01	100.00	4.50	0.00	14.00	759.00	29.00	34.00	0.00	1.17	14.00	21.00	2.00	-32767.00	449.00	466.00	-32767.00	6.53	-32767.00	-32767.00	-32767.00	-32767.00	-32767.00	-32767.00	-32767.00	88.21	0.00	0.00	0.00	0.00	0.00	0.00	0.00	0.00	-32767.00	-32767.00	-32767.00	-32767.00	-32767.00	9.00	6.30	2.00
20:12:00	84.00	-32767.00	-32767.00	68.79	34.38	46.62	83.00	38.01	100.00	4.60	0.00	14.00	759.00	29.00	34.00	0.00	1.21	14.00	21.00	2.50	-32767.00	451.00	466.00	-32767.00	6.55	-32767.00	-32767.00	-32767.00	-32767.00	-32767.00	-32767.00	-32767.00	88.21	0.00	0.00	0.00	0.00	0.00	0.00	0.00	0.00	-32767.00	-32767.00	-32767.00	-32767.00	-32767.00	9.00	6.31	2.50
20:13:00	84.00	-32767.00	-32767.00	67.87	34.26	46.09	85.00	38.01	100.00	4.70	0.00	14.00	759.00	29.00	34.00	0.00	1.21	14.00	21.00	2.50	-32767.00	449.00	466.00	-32767.00	6.53	-32767.00	-32767.00	-32767.00	-32767.00	-32767.00	-32767.00	-32767.00	88.21	0.00	0.00	0.00	0.00	0.00	0.00	0.00	0.00	-32767.00	-32767.00	-32767.00	-32767.00	-32767.00	9.00	6.30	2.50
20:14:00	84.00	-32767.00	-32767.00	67.90	34.78	46.43	85.00	37.99	100.00	4.60	0.00	14.00	759.00	29.00	34.00	0.00	1.17	14.00	21.00	2.50	-32767.00	449.00	467.00	-32767.00	6.53	-32767.00	-32767.00	-32767.00	-32767.00	-32767.00	-32767.00	-32767.00	88.21	0.00	0.00	0.00	0.00	0.00	0.00	0.00	0.00	-32767.00	-32767.00	-32767.00	-32767.00	-32767.00	9.00	6.30	2.50
20:15:00	84.00	-32767.00	-32767.00	68.55	34.97	46.93	85.00	37.99	100.00	4.60	0.00	14.00	759.00	29.00	34.00	0.00	1.21	14.00	21.00	2.50	-32767.00	451.00	467.00	-32767.00	6.53	-32767.00	-32767.00	-32767.00	-32767.00	-32767.00	-32767.00	-32767.00	88.21	0.00	0.00	0.00	0.00	0.00	0.00	0.00	0.00	-32767.00	-32767.00	-32767.00	-32767.00	-32767.00	9.00	6.30	2.50
20:16:00	83.00	-32767.00	-32767.00	67.82	34.32	46.34	83.00	37.99	100.00	4.50	0.00	14.00	759.00	29.00	34.00	0.00	1.21	14.00	21.00	1.90	-32767.00	448.00	466.00	-32767.00	6.53	-32767.00	-32767.00	-32767.00	-32767.00	-32767.00	-32767.00	-32767.00	88.21	0.00	0.00	0.00	0.00	0.00	0.00	0.00	0.00	-32767.00	-32767.00	-32767.00	-32767.00	-32767.00	9.00	6.30	1.90
20:17:00	82.00	-32767.00	-32767.00	68.36	33.53	45.79	82.00	37.99	100.00	4.50	0.00	14.00	759.00	29.00	34.00	0.00	1.21	14.00	21.00	2.50	-32767.00	450.00	470.00	-32767.00	6.55	-32767.00	-32767.00	-32767.00	-32767.00	-32767.00	-32767.00	-32767.00	88.21	0.00	0.00	0.00	0.00	0.00	0.00	0.00	0.00	-32767.00	-32767.00	-32767.00	-32767.00	-32767.00	9.00	6.30	2.50
20:18:00	83.00	-32767.00	-32767.00	-32766.00	-32766.00	-32766.00	0.00	37.99	100.00	4.50	0.00	14.00	759.00	29.00	34.00	0.00	1.21	14.00	21.00	2.60	-32767.00	450.00	467.00	-32767.00	6.54	-32767.00	-32767.00	-32767.00	-32767.00	-32767.00	-32767.00	-32767.00	88.21	0.00	0.00	0.00	0.00	0.00	0.00	0.00	0.00	-32767.00	-32767.00	-32767.00	-32767.00	-32767.00	9.00	6.30	2.60
20:19:00	80.00	-32767.00	-32767.00	56.65	13.59	26.62	81.00	37.99	100.00	4.50	0.10	14.00	759.00	29.00	34.00	0.00	1.21	14.00	21.00	2.00	-32767.00	453.00	466.00	-32767.00	6.56	-32767.00	-32767.00	-32767.00	-32767.00	-32767.00	-32767.00	-32767.00	88.21	0.00	0.00	0.00	0.00	0.00	0.00	0.00	0.00	-32767.00	-32767.00	-32767.00	-32767.00	-32767.00	9.00	6.32	2.00
20:20:00	82.00	-32767.00	-32767.00	57.13	29.23	38.04	81.00	37.99	100.00	4.00	0.00	14.00	759.00	31.00	34.00	0.00	1.17	14.00	22.00	2.20	-32767.00	443.00	464.00	-32767.00	6.57	-32767.00	-32767.00	-32767.00	-32767.00	-32767.00	-32767.00	-32767.00	88.21	0.00	0.00	0.00	0.00	0.00	0.00	0.00	0.00	-32767.00	-32767.00	-32767.00	-32767.00	-32767.00	9.00	6.27	2.20
20:21:00	81.00	-32767.00	-32767.00	52.01	23.59	31.91	81.00	37.96	100.00	3.70	0.00	14.00	759.00	32.00	35.00	0.00	1.17	14.00	22.00	2.00	-32767.00	456.00	466.00	-32767.00	6.58	-32767.00	-32767.00	-32767.00	-32767.00	-32767.00	-32767.00	-32767.00	88.21	0.00	0.00	0.00	0.00	0.00	0.00	0.00	0.00	-32767.00	-32767.00	-32767.00	-32767.00	-32767.00	9.00	6.29	2.00
20:22:00	79.00	-32767.00	-32767.00	47.52	20.36	27.39	82.00	37.96	100.00	3.70	0.00	14.00	759.00	32.00	36.00	0.00	1.17	14.00	22.00	2.30	-32767.00	446.00	467.00	-32767.00	6.57	-32767.00	-32767.00	-32767.00	-32767.00	-32767.00	-32767.00	-32767.00	88.21	0.00	0.00	0.00	0.00	0.00	0.00	0.00	0.00	-32767.00	-32767.00	-32767.00	-32767.00	-32767.00	9.00	6.32	2.30
20:23:00	79.00	-32767.00	-32767.00	43.85	19.19	26.30	80.00	37.96	100.00	3.70	0.00	14.00	759.00	32.00	36.00	0.00	1.17	14.00	22.00	2.40	-32767.00	446.00	468.00	-32767.00	6.57	-32767.00	-32767.00	-32767.00	-32767.00	-32767.00	-32767.00	-32767.00	88.21	0.00	0.00	0.00	0.00	0.00	0.00	0.00	0.00	-32767.00	-32767.00	-32767.00	-32767.00	-32767.00	9.00	6.31	2.40
20:24:00	76.00	-32767.00	-32767.00	40.07	17.00	23.28	73.00	37.96	100.00	3.40	0.00	14.00	759.00	33.00	37.00	0.00	1.17	14.00	22.00	2.50	-32767.00	447.00	469.00	-32767.00	6.55	-32767.00	-32767.00	-32767.00	-32767.00	-32767.00	-32767.00	-32767.00	88.21	0.00	0.00	0.00	0.00	0.00	0.00	0.00	0.00	-32767.00	-32767.00	-32767.00	-32767.00	-32767.00	9.00	6.29	2.50
20:25:00	75.00	-32767.00	-32767.00	43.46	-1.92	21.74	42.00	37.96	100.00	3.20	0.00	14.00	759.00	34.00	37.00	0.00	1.17	14.00	22.00	2.30	-32767.00	448.00	466.00	-32767.00	6.56	-32767.00	-32767.00	-32767.00	-32767.00	-32767.00	-32767.00	-32767.00	88.21	0.00	0.00	0.00	0.00	0.00	0.00	0.00	0.00	-32767.00	-32767.00	-32767.00	-32767.00	-32767.00	9.00	6.30	2.30
20:26:00	-32766.00	-32767.00	-32767.00	30.16	7.65	14.73	70.00	37.96	-32767.00	2.70	0.00	14.00	759.00	35.00	38.00	0.00	1.17	14.00	21.00	2.20	-32767.00	452.00	471.00	-32767.00	6.61	-32767.00	-32767.00	-32767.00	-32767.00	-32767.00	-32767.00	-32767.00	88.21	0.00	0.00	0.00	0.00	0.00	0.00	0.00	0.00	-32767.00	-32767.00	-32767.00	-32767.00	-32767.00	9.00	6.33	2.20
20:27:00	-32766.00	-32767.00	-32767.00	29.91	12.14	16.53	73.00	29.77	-32767.00	2.40	0.00	14.00	759.00	37.00	38.00	0.00	1.17	14.00	21.00	2.40	-32767.00	455.00	476.00	-32767.00	6.63	-32767.00	-32767.00	-32767.00	-32767.00	-32767.00	-32767.00	-32767.00	88.21	0.00	0.00	0.00	0.00	0.00	0.00	0.00	0.00	-32767.00	-32767.00	-32767.00	-32767.00	-32767.00	9.00	6.32	2.40
[truncated: 6 more columns]
