# Supplementary material for: The unsuitability of implantable Doppler probes for the early detection of renal vascular complications – a porcine model for prevention of renal transplant loss
Source: PLoS One. 2017 May 25;12(5):e0178301. doi: 10.1371/journal.pone.0178301 (PMC5444816; doi:10.1371/journal.pone.0178301)
Supplement: S1 Data — (ZIP) [file pone.0178301.s001.zip › Supporting Information/Lumbal 3 d. 01.08.13/01.08.13/01.08.13.asc]

01-08-2013 08:12:34	Trend	1375344754
Time	HR	ST1	ST2	P1sys	P1dia	P1mean	PR(P1)	T1	SpO2	EtCO2	FiCO2	RR(CO2)	Pamb	FeO2	FiO2	FeN2O	MAC	RR(Spiro)	Ppeak	PEEP	Pplat	TVinsp	TVexp	Compl	MVexp	C.O.	Tblood	PCWP	HR(ECG)	HRmax	HRmin	HR(aECG)	ST(II)	NMT(Count)	NMT(R1)	NMT(R2)	NMT(R3)	NMT(R4)	SE	RE	BSR	VO2	VCO2	EE	RQ	PEEPi	Pmean	MVinsp	PEEPe
08:12:34	53,00	-32767,00	-32767,00	1,23	1,02	1,12	0,00	37,44	100,00	-32767,00	-32767,00	-32767,00	760,00	-32767,00	-32767,00	-32767,00	-32766,00	-32767,00	-32767,00	-32767,00	-32767,00	-32767,00	-32767,00	-32767,00	-32767,00	-32767,00	-32767,00	-32767,00	-32767,00	-32767,00	-32767,00	-32767,00	88,21	0,00	0,00	0,00	0,00	0,00	0,00	0,00	0,00	0,00	0,00	0,00	0,00	0,00	0,00	0,00	0,00
08:12:46	52,00	-32767,00	-32767,00	1,23	1,03	1,12	0,00	37,46	100,00	-32767,00	-32767,00	-32767,00	760,00	-32767,00	-32767,00	-32767,00	-32766,00	-32767,00	-32767,00	-32767,00	-32767,00	-32767,00	-32767,00	-32767,00	-32767,00	-32767,00	-32767,00	-32767,00	-32767,00	-32767,00	-32767,00	-32767,00	88,21	0,00	0,00	0,00	0,00	0,00	0,00	0,00	0,00	0,00	0,00	0,00	0,00	0,00	0,00	0,00	0,00
08:13:46	52,00	-32767,00	-32767,00	1,18	0,99	1,08	0,00	37,44	100,00	-32767,00	-32767,00	-32767,00	760,00	-32767,00	-32767,00	-32767,00	-32766,00	-32767,00	-32767,00	-32767,00	-32767,00	-32767,00	-32767,00	-32767,00	-32767,00	-32767,00	-32767,00	-32767,00	-32767,00	-32767,00	-32767,00	-32767,00	88,21	0,00	0,00	0,00	0,00	0,00	0,00	0,00	0,00	0,00	0,00	0,00	0,00	0,00	0,00	0,00	0,00
08:14:46	52,00	-32767,00	-32767,00	1,15	0,97	1,06	0,00	37,46	100,00	-32767,00	-32767,00	-32767,00	760,00	-32767,00	-32767,00	-32767,00	-32766,00	-32767,00	-32767,00	-32767,00	-32767,00	-32767,00	-32767,00	-32767,00	-32767,00	-32767,00	-32767,00	-32767,00	-32767,00	-32767,00	-32767,00	-32767,00	88,21	0,00	0,00	0,00	0,00	0,00	0,00	0,00	0,00	0,00	0,00	0,00	0,00	0,00	0,00	0,00	0,00
08:15:46	52,00	-32767,00	-32767,00	1,14	0,94	1,05	0,00	37,44	100,00	-32767,00	-32767,00	-32767,00	760,00	-32767,00	-32767,00	-32767,00	-32766,00	-32767,00	-32767,00	-32767,00	-32767,00	-32767,00	-32767,00	-32767,00	-32767,00	-32767,00	-32767,00	-32767,00	-32767,00	-32767,00	-32767,00	-32767,00	88,21	0,00	0,00	0,00	0,00	0,00	0,00	0,00	0,00	0,00	0,00	0,00	0,00	0,00	0,00	0,00	0,00
08:16:46	51,00	-32767,00	-32767,00	1,21	1,00	1,11	0,00	37,46	100,00	-32767,00	-32767,00	-32767,00	760,00	-32767,00	-32767,00	-32767,00	-32766,00	-32767,00	-32767,00	-32767,00	-32767,00	-32767,00	-32767,00	-32767,00	-32767,00	-32767,00	-32767,00	-32767,00	-32767,00	-32767,00	-32767,00	-32767,00	88,21	0,00	0,00	0,00	0,00	0,00	0,00	0,00	0,00	0,00	0,00	0,00	0,00	0,00	0,00	0,00	0,00
08:17:46	51,00	-32767,00	-32767,00	1,22	1,04	1,13	0,00	37,46	100,00	-32767,00	-32767,00	-32767,00	760,00	-32767,00	-32767,00	-32767,00	-32766,00	-32767,00	-32767,00	-32767,00	-32767,00	-32767,00	-32767,00	-32767,00	-32767,00	-32767,00	-32767,00	-32767,00	-32767,00	-32767,00	-32767,00	-32767,00	88,21	0,00	0,00	0,00	0,00	0,00	0,00	0,00	0,00	0,00	0,00	0,00	0,00	0,00	0,00	0,00	0,00
08:18:46	51,00	-32767,00	-32767,00	1,37	0,92	1,11	0,00	37,46	100,00	-32767,00	-32767,00	-32767,00	760,00	-32767,00	-32767,00	-32767,00	-32766,00	-32767,00	-32767,00	-32767,00	-32767,00	-32767,00	-32767,00	-32767,00	-32767,00	-32767,00	-32767,00	-32767,00	-32767,00	-32767,00	-32767,00	-32767,00	88,21	0,00	0,00	0,00	0,00	0,00	0,00	0,00	0,00	0,00	0,00	0,00	0,00	0,00	0,00	0,00	0,00
08:19:46	51,00	-32767,00	-32767,00	1,35	0,74	1,09	0,00	37,46	100,00	-32767,00	-32767,00	-32767,00	760,00	-32767,00	-32767,00	-32767,00	-32766,00	-32767,00	-32767,00	-32767,00	-32767,00	-32767,00	-32767,00	-32767,00	-32767,00	-32767,00	-32767,00	-32767,00	-32767,00	-32767,00	-32767,00	-32767,00	88,21	0,00	0,00	0,00	0,00	0,00	0,00	0,00	0,00	0,00	0,00	0,00	0,00	0,00	0,00	0,00	0,00
08:20:46	50,00	-32767,00	-32767,00	1,18	0,98	1,08	0,00	37,46	100,00	-32767,00	-32767,00	-32767,00	760,00	-32767,00	-32767,00	-32767,00	-32766,00	-32767,00	-32767,00	-32767,00	-32767,00	-32767,00	-32767,00	-32767,00	-32767,00	-32767,00	-32767,00	-32767,00	-32767,00	-32767,00	-32767,00	-32767,00	88,21	0,00	0,00	0,00	0,00	0,00	0,00	0,00	0,00	0,00	0,00	0,00	0,00	0,00	0,00	0,00	0,00
08:21:46	50,00	-32767,00	-32767,00	1,09	0,70	0,92	0,00	37,46	100,00	-32767,00	-32767,00	-32767,00	760,00	-32767,00	-32767,00	-32767,00	-32766,00	-32767,00	-32767,00	-32767,00	-32767,00	-32767,00	-32767,00	-32767,00	-32767,00	-32767,00	-32767,00	-32767,00	-32767,00	-32767,00	-32767,00	-32767,00	88,21	0,00	0,00	0,00	0,00	0,00	0,00	0,00	0,00	0,00	0,00	0,00	0,00	0,00	0,00	0,00	0,00
08:22:46	50,00	-32767,00	-32767,00	1,26	1,07	1,16	0,00	37,46	100,00	-32767,00	-32767,00	-32767,00	760,00	-32767,00	-32767,00	-32767,00	-32766,00	-32767,00	-32767,00	-32767,00	-32767,00	-32767,00	-32767,00	-32767,00	-32767,00	-32767,00	-32767,00	-32767,00	-32767,00	-32767,00	-32767,00	-32767,00	88,21	0,00	0,00	0,00	0,00	0,00	0,00	0,00	0,00	0,00	0,00	0,00	0,00	0,00	0,00	0,00	0,00
08:23:46	50,00	-32767,00	-32767,00	1,31	0,97	1,15	0,00	37,46	100,00	-32767,00	-32767,00	-32767,00	760,00	-32767,00	-32767,00	-32767,00	-32766,00	-32767,00	-32767,00	-32767,00	-32767,00	-32767,00	-32767,00	-32767,00	-32767,00	-32767,00	-32767,00	-32767,00	-32767,00	-32767,00	-32767,00	-32767,00	88,21	0,00	0,00	0,00	0,00	0,00	0,00	0,00	0,00	0,00	0,00	0,00	0,00	0,00	0,00	0,00	0,00
08:24:46	50,00	-32767,00	-32767,00	1,44	0,72	1,12	0,00	37,46	100,00	-32767,00	-32767,00	-32767,00	760,00	-32767,00	-32767,00	-32767,00	-32766,00	-32767,00	-32767,00	-32767,00	-32767,00	-32767,00	-32767,00	-32767,00	-32767,00	-32767,00	-32767,00	-32767,00	-32767,00	-32767,00	-32767,00	-32767,00	88,21	0,00	0,00	0,00	0,00	0,00	0,00	0,00	0,00	0,00	0,00	0,00	0,00	0,00	0,00	0,00	0,00
08:25:46	50,00	-32767,00	-32767,00	1,37	0,83	1,11	0,00	37,46	100,00	-32767,00	-32767,00	-32767,00	760,00	-32767,00	-32767,00	-32767,00	-32766,00	-32767,00	-32767,00	-32767,00	-32767,00	-32767,00	-32767,00	-32767,00	-32767,00	-32767,00	-32767,00	-32767,00	-32767,00	-32767,00	-32767,00	-32767,00	88,21	0,00	0,00	0,00	0,00	0,00	0,00	0,00	0,00	0,00	0,00	0,00	0,00	0,00	0,00	0,00	0,00
08:26:46	49,00	-32767,00	-32767,00	1,36	0,69	1,08	0,00	37,44	100,00	-32767,00	-32767,00	-32767,00	760,00	-32767,00	-32767,00	-32767,00	-32766,00	-32767,00	-32767,00	-32767,00	-32767,00	-32767,00	-32767,00	-32767,00	-32767,00	-32767,00	-32767,00	-32767,00	-32767,00	-32767,00	-32767,00	-32767,00	88,21	0,00	0,00	0,00	0,00	0,00	0,00	0,00	0,00	0,00	0,00	0,00	0,00	0,00	0,00	0,00	0,00
08:27:46	49,00	-32767,00	-32767,00	1,24	1,05	1,14	0,00	37,44	100,00	-32767,00	-32767,00	-32767,00	760,00	-32767,00	-32767,00	-32767,00	-32766,00	-32767,00	-32767,00	-32767,00	-32767,00	-32767,00	-32767,00	-32767,00	-32767,00	-32767,00	-32767,00	-32767,00	-32767,00	-32767,00	-32767,00	-32767,00	88,21	0,00	0,00	0,00	0,00	0,00	0,00	0,00	0,00	0,00	0,00	0,00	0,00	0,00	0,00	0,00	0,00
08:28:46	50,00	-32767,00	-32767,00	1,63	0,71	1,17	0,00	37,44	100,00	-32767,00	-32767,00	-32767,00	760,00	-32767,00	-32767,00	-32767,00	-32766,00	-32767,00	-32767,00	-32767,00	-32767,00	-32767,00	-32767,00	-32767,00	-32767,00	-32767,00	-32767,00	-32767,00	-32767,00	-32767,00	-32767,00	-32767,00	88,21	0,00	0,00	0,00	0,00	0,00	0,00	0,00	0,00	0,00	0,00	0,00	0,00	0,00	0,00	0,00	0,00
08:29:46	50,00	-32767,00	-32767,00	1,41	0,85	1,14	0,00	37,44	100,00	-32767,00	-32767,00	-32767,00	760,00	-32767,00	-32767,00	-32767,00	-32766,00	-32767,00	-32767,00	-32767,00	-32767,00	-32767,00	-32767,00	-32767,00	-32767,00	-32767,00	-32767,00	-32767,00	-32767,00	-32767,00	-32767,00	-32767,00	88,21	0,00	0,00	0,00	0,00	0,00	0,00	0,00	0,00	0,00	0,00	0,00	0,00	0,00	0,00	0,00	0,00
08:30:46	49,00	-32767,00	-32767,00	1,24	1,03	1,13	0,00	37,44	100,00	-32767,00	-32767,00	-32767,00	760,00	-32767,00	-32767,00	-32767,00	-32766,00	-32767,00	-32767,00	-32767,00	-32767,00	-32767,00	-32767,00	-32767,00	-32767,00	-32767,00	-32767,00	-32767,00	-32767,00	-32767,00	-32767,00	-32767,00	88,21	0,00	0,00	0,00	0,00	0,00	0,00	0,00	0,00	0,00	0,00	0,00	0,00	0,00	0,00	0,00	0,00
08:31:46	50,00	-32767,00	-32767,00	1,34	0,90	1,11	0,00	37,41	100,00	-32767,00	-32767,00	-32767,00	760,00	-32767,00	-32767,00	-32767,00	-32766,00	-32767,00	-32767,00	-32767,00	-32767,00	-32767,00	-32767,00	-32767,00	-32767,00	-32767,00	-32767,00	-32767,00	-32767,00	-32767,00	-32767,00	-32767,00	88,21	0,00	0,00	0,00	0,00	0,00	0,00	0,00	0,00	0,00	0,00	0,00	0,00	0,00	0,00	0,00	0,00
08:32:46	50,00	-32767,00	-32767,00	1,31	0,62	0,96	0,00	37,41	100,00	-32767,00	-32767,00	-32767,00	760,00	-32767,00	-32767,00	-32767,00	-32766,00	-32767,00	-32767,00	-32767,00	-32767,00	-32767,00	-32767,00	-32767,00	-32767,00	-32767,00	-32767,00	-32767,00	-32767,00	-32767,00	-32767,00	-32767,00	88,21	0,00	0,00	0,00	0,00	0,00	0,00	0,00	0,00	0,00	0,00	0,00	0,00	0,00	0,00	0,00	0,00
08:33:46	50,00	-32767,00	-32767,00	1,51	0,87	1,19	0,00	37,39	100,00	-32767,00	-32767,00	-32767,00	760,00	-32767,00	-32767,00	-32767,00	-32766,00	-32767,00	-32767,00	-32767,00	-32767,00	-32767,00	-32767,00	-32767,00	-32767,00	-32767,00	-32767,00	-32767,00	-32767,00	-32767,00	-32767,00	-32767,00	88,21	0,00	0,00	0,00	0,00	0,00	0,00	0,00	0,00	0,00	0,00	0,00	0,00	0,00	0,00	0,00	0,00
08:34:46	50,00	-32767,00	-32767,00	1,27	1,07	1,17	0,00	37,39	100,00	-32767,00	-32767,00	-32767,00	760,00	-32767,00	-32767,00	-32767,00	-32766,00	-32767,00	-32767,00	-32767,00	-32767,00	-32767,00	-32767,00	-32767,00	-32767,00	-32767,00	-32767,00	-32767,00	-32767,00	-32767,00	-32767,00	-32767,00	88,21	0,00	0,00	0,00	0,00	0,00	0,00	0,00	0,00	0,00	0,00	0,00	0,00	0,00	0,00	0,00	0,00
08:35:46	51,00	-32767,00	-32767,00	1,25	1,06	1,15	0,00	37,36	100,00	-32767,00	-32767,00	-32767,00	760,00	-32767,00	-32767,00	-32767,00	-32766,00	-32767,00	-32767,00	-32767,00	-32767,00	-32767,00	-32767,00	-32767,00	-32767,00	-32767,00	-32767,00	-32767,00	-32767,00	-32767,00	-32767,00	-32767,00	88,21	0,00	0,00	0,00	0,00	0,00	0,00	0,00	0,00	0,00	0,00	0,00	0,00	0,00	0,00	0,00	0,00
08:36:46	52,00	-32767,00	-32767,00	1,24	1,04	1,13	0,00	37,36	100,00	-32767,00	-32767,00	-32767,00	760,00	-32767,00	-32767,00	-32767,00	-32766,00	-32767,00	-32767,00	-32767,00	-32767,00	-32767,00	-32767,00	-32767,00	-32767,00	-32767,00	-32767,00	-32767,00	-32767,00	-32767,00	-32767,00	-32767,00	88,21	0,00	0,00	0,00	0,00	0,00	0,00	0,00	0,00	0,00	0,00	0,00	0,00	0,00	0,00	0,00	0,00
08:37:46	52,00	-32767,00	-32767,00	1,20	1,03	1,11	0,00	37,36	100,00	-32767,00	-32767,00	-32767,00	760,00	-32767,00	-32767,00	-32767,00	-32766,00	-32767,00	-32767,00	-32767,00	-32767,00	-32767,00	-32767,00	-32767,00	-32767,00	-32767,00	-32767,00	-32767,00	-32767,00	-32767,00	-32767,00	-32767,00	88,21	0,00	0,00	0,00	0,00	0,00	0,00	0,00	0,00	0,00	0,00	0,00	0,00	0,00	0,00	0,00	0,00
08:38:46	52,00	-32767,00	-32767,00	1,27	1,07	1,16	0,00	37,34	100,00	-32767,00	-32767,00	-32767,00	760,00	-32767,00	-32767,00	-32767,00	-32766,00	-32767,00	-32767,00	-32767,00	-32767,00	-32767,00	-32767,00	-32767,00	-32767,00	-32767,00	-32767,00	-32767,00	-32767,00	-32767,00	-32767,00	-32767,00	88,21	0,00	0,00	0,00	0,00	0,00	0,00	0,00	0,00	0,00	0,00	0,00	0,00	0,00	0,00	0,00	0,00
08:39:46	53,00	-32767,00	-32767,00	1,29	1,10	1,19	0,00	37,34	100,00	-32767,00	-32767,00	-32767,00	760,00	-32767,00	-32767,00	-32767,00	-32766,00	-32767,00	-32767,00	-32767,00	-32767,00	-32767,00	-32767,00	-32767,00	-32767,00	-32767,00	-32767,00	-32767,00	-32767,00	-32767,00	-32767,00	-32767,00	88,21	0,00	0,00	0,00	0,00	0,00	0,00	0,00	0,00	0,00	0,00	0,00	0,00	0,00	0,00	0,00	0,00
08:40:46	53,00	-32767,00	-32767,00	1,26	1,07	1,16	0,00	37,34	100,00	-32767,00	-32767,00	-32767,00	760,00	-32767,00	-32767,00	-32767,00	-32766,00	-32767,00	-32767,00	-32767,00	-32767,00	-32767,00	-32767,00	-32767,00	-32767,00	-32767,00	-32767,00	-32767,00	-32767,00	-32767,00	-32767,00	-32767,00	88,21	0,00	0,00	0,00	0,00	0,00	0,00	0,00	0,00	0,00	0,00	0,00	0,00	0,00	0,00	0,00	0,00
08:41:46	53,00	-32767,00	-32767,00	1,25	1,03	1,13	0,00	37,34	100,00	-32767,00	-32767,00	-32767,00	760,00	-32767,00	-32767,00	-32767,00	-32766,00	-32767,00	-32767,00	-32767,00	-32767,00	-32767,00	-32767,00	-32767,00	-32767,00	-32767,00	-32767,00	-32767,00	-32767,00	-32767,00	-32767,00	-32767,00	88,21	0,00	0,00	0,00	0,00	0,00	0,00	0,00	0,00	0,00	0,00	0,00	0,00	0,00	0,00	0,00	0,00
08:42:46	54,00	-32767,00	-32767,00	1,22	1,01	1,11	0,00	37,34	100,00	-32767,00	-32767,00	-32767,00	760,00	-32767,00	-32767,00	-32767,00	-32766,00	-32767,00	-32767,00	-32767,00	-32767,00	-32767,00	-32767,00	-32767,00	-32767,00	-32767,00	-32767,00	-32767,00	-32767,00	-32767,00	-32767,00	-32767,00	88,21	0,00	0,00	0,00	0,00	0,00	0,00	0,00	0,00	0,00	0,00	0,00	0,00	0,00	0,00	0,00	0,00
08:43:46	54,00	-32767,00	-32767,00	1,07	0,84	0,95	0,00	37,32	100,00	-32767,00	-32767,00	-32767,00	760,00	-32767,00	-32767,00	-32767,00	-32766,00	-32767,00	-32767,00	-32767,00	-32767,00	-32767,00	-32767,00	-32767,00	-32767,00	-32767,00	-32767,00	-32767,00	-32767,00	-32767,00	-32767,00	-32767,00	88,21	0,00	0,00	0,00	0,00	0,00	0,00	0,00	0,00	0,00	0,00	0,00	0,00	0,00	0,00	0,00	0,00
08:44:46	54,00	-32767,00	-32767,00	1,29	1,09	1,20	0,00	37,32	100,00	-32767,00	-32767,00	-32767,00	760,00	-32767,00	-32767,00	-32767,00	-32766,00	-32767,00	-32767,00	-32767,00	-32767,00	-32767,00	-32767,00	-32767,00	-32767,00	-32767,00	-32767,00	-32767,00	-32767,00	-32767,00	-32767,00	-32767,00	88,21	0,00	0,00	0,00	0,00	0,00	0,00	0,00	0,00	0,00	0,00	0,00	0,00	0,00	0,00	0,00	0,00
08:45:46	54,00	-32767,00	-32767,00	1,27	1,08	1,17	0,00	37,29	100,00	-32767,00	-32767,00	-32767,00	760,00	-32767,00	-32767,00	-32767,00	-32766,00	-32767,00	-32767,00	-32767,00	-32767,00	-32767,00	-32767,00	-32767,00	-32767,00	-32767,00	-32767,00	-32767,00	-32767,00	-32767,00	-32767,00	-32767,00	88,21	0,00	0,00	0,00	0,00	0,00	0,00	0,00	0,00	0,00	0,00	0,00	0,00	0,00	0,00	0,00	0,00
08:46:46	54,00	-32767,00	-32767,00	1,24	1,05	1,14	0,00	37,29	100,00	-32767,00	-32767,00	-32767,00	760,00	-32767,00	-32767,00	-32767,00	-32766,00	-32767,00	-32767,00	-32767,00	-32767,00	-32767,00	-32767,00	-32767,00	-32767,00	-32767,00	-32767,00	-32767,00	-32767,00	-32767,00	-32767,00	-32767,00	88,21	0,00	0,00	0,00	0,00	0,00	0,00	0,00	0,00	0,00	0,00	0,00	0,00	0,00	0,00	0,00	0,00
08:47:46	54,00	-32767,00	-32767,00	1,23	1,03	1,12	0,00	37,29	100,00	-32767,00	-32767,00	-32767,00	760,00	-32767,00	-32767,00	-32767,00	-32766,00	-32767,00	-32767,00	-32767,00	-32767,00	-32767,00	-32767,00	-32767,00	-32767,00	-32767,00	-32767,00	-32767,00	-32767,00	-32767,00	-32767,00	-32767,00	88,21	0,00	0,00	0,00	0,00	0,00	0,00	0,00	0,00	0,00	0,00	0,00	0,00	0,00	0,00	0,00	0,00
08:48:46	54,00	-32767,00	-32767,00	1,20	1,00	1,10	0,00	37,27	100,00	-32767,00	-32767,00	-32767,00	760,00	-32767,00	-32767,00	-32767,00	-32766,00	-32767,00	-32767,00	-32767,00	-32767,00	-32767,00	-32767,00	-32767,00	-32767,00	-32767,00	-32767,00	-32767,00	-32767,00	-32767,00	-32767,00	-32767,00	88,21	0,00	0,00	0,00	0,00	0,00	0,00	0,00	0,00	0,00	0,00	0,00	0,00	0,00	0,00	0,00	0,00
08:49:46	55,00	-32767,00	-32767,00	1,26	1,08	1,16	0,00	37,27	100,00	-32767,00	-32767,00	-32767,00	760,00	-32767,00	-32767,00	-32767,00	-32766,00	-32767,00	-32767,00	-32767,00	-32767,00	-32767,00	-32767,00	-32767,00	-32767,00	-32767,00	-32767,00	-32767,00	-32767,00	-32767,00	-32767,00	-32767,00	88,21	0,00	0,00	0,00	0,00	0,00	0,00	0,00	0,00	0,00	0,00	0,00	0,00	0,00	0,00	0,00	0,00
08:50:46	57,00	-32767,00	-32767,00	1,28	1,07	1,18	0,00	37,27	100,00	-32767,00	-32767,00	-32767,00	760,00	-32767,00	-32767,00	-32767,00	-32766,00	-32767,00	-32767,00	-32767,00	-32767,00	-32767,00	-32767,00	-32767,00	-32767,00	-32767,00	-32767,00	-32767,00	-32767,00	-32767,00	-32767,00	-32767,00	88,21	0,00	0,00	0,00	0,00	0,00	0,00	0,00	0,00	0,00	0,00	0,00	0,00	0,00	0,00	0,00	0,00
08:51:46	57,00	-32767,00	-32767,00	1,26	1,06	1,15	0,00	37,27	100,00	-32767,00	-32767,00	-32767,00	760,00	-32767,00	-32767,00	-32767,00	-32766,00	-32767,00	-32767,00	-32767,00	-32767,00	-32767,00	-32767,00	-32767,00	-32767,00	-32767,00	-32767,00	-32767,00	-32767,00	-32767,00	-32767,00	-32767,00	88,21	0,00	0,00	0,00	0,00	0,00	0,00	0,00	0,00	0,00	0,00	0,00	0,00	0,00	0,00	0,00	0,00
08:52:46	57,00	-32767,00	-32767,00	1,25	1,03	1,13	0,00	37,25	100,00	-32767,00	-32767,00	-32767,00	760,00	-32767,00	-32767,00	-32767,00	-32766,00	-32767,00	-32767,00	-32767,00	-32767,00	-32767,00	-32767,00	-32767,00	-32767,00	-32767,00	-32767,00	-32767,00	-32767,00	-32767,00	-32767,00	-32767,00	88,21	0,00	0,00	0,00	0,00	0,00	0,00	0,00	0,00	0,00	0,00	0,00	0,00	0,00	0,00	0,00	0,00
08:53:46	57,00	-32767,00	-32767,00	1,20	1,01	1,10	0,00	37,23	100,00	-32767,00	-32767,00	-32767,00	760,00	-32767,00	-32767,00	-32767,00	-32766,00	-32767,00	-32767,00	-32767,00	-32767,00	-32767,00	-32767,00	-32767,00	-32767,00	-32767,00	-32767,00	-32767,00	-32767,00	-32767,00	-32767,00	-32767,00	88,21	0,00	0,00	0,00	0,00	0,00	0,00	0,00	0,00	0,00	0,00	0,00	0,00	0,00	0,00	0,00	0,00
08:54:46	57,00	-32767,00	-32767,00	1,08	0,90	0,99	0,00	37,23	100,00	-32767,00	-32767,00	-32767,00	760,00	-32767,00	-32767,00	-32767,00	-32766,00	-32767,00	-32767,00	-32767,00	-32767,00	-32767,00	-32767,00	-32767,00	-32767,00	-32767,00	-32767,00	-32767,00	-32767,00	-32767,00	-32767,00	-32767,00	88,21	0,00	0,00	0,00	0,00	0,00	0,00	0,00	0,00	0,00	0,00	0,00	0,00	0,00	0,00	0,00	0,00
08:55:46	58,00	-32767,00	-32767,00	1,29	1,11	1,19	0,00	37,20	100,00	-32767,00	-32767,00	-32767,00	760,00	-32767,00	-32767,00	-32767,00	-32766,00	-32767,00	-32767,00	-32767,00	-32767,00	-32767,00	-32767,00	-32767,00	-32767,00	-32767,00	-32767,00	-32767,00	-32767,00	-32767,00	-32767,00	-32767,00	88,21	0,00	0,00	0,00	0,00	0,00	0,00	0,00	0,00	0,00	0,00	0,00	0,00	0,00	0,00	0,00	0,00
08:56:46	58,00	-32767,00	-32767,00	1,27	1,06	1,16	0,00	37,18	100,00	-32767,00	-32767,00	-32767,00	760,00	-32767,00	-32767,00	-32767,00	-32766,00	-32767,00	-32767,00	-32767,00	-32767,00	-32767,00	-32767,00	-32767,00	-32767,00	-32767,00	-32767,00	-32767,00	-32767,00	-32767,00	-32767,00	-32767,00	88,21	0,00	0,00	0,00	0,00	0,00	0,00	0,00	0,00	0,00	0,00	0,00	0,00	0,00	0,00	0,00	0,00
08:57:46	58,00	-32767,00	-32767,00	1,23	1,05	1,14	0,00	37,18	100,00	-32767,00	-32767,00	-32767,00	760,00	-32767,00	-32767,00	-32767,00	-32766,00	-32767,00	-32767,00	-32767,00	-32767,00	-32767,00	-32767,00	-32767,00	-32767,00	-32767,00	-32767,00	-32767,00	-32767,00	-32767,00	-32767,00	-32767,00	88,21	0,00	0,00	0,00	0,00	0,00	0,00	0,00	0,00	0,00	0,00	0,00	0,00	0,00	0,00	0,00	0,00
08:58:46	59,00	-32767,00	-32767,00	1,24	1,05	1,12	0,00	37,16	100,00	-32767,00	-32767,00	-32767,00	760,00	-32767,00	-32767,00	-32767,00	-32766,00	-32767,00	-32767,00	-32767,00	-32767,00	-32767,00	-32767,00	-32767,00	-32767,00	-32767,00	-32767,00	-32767,00	-32767,00	-32767,00	-32767,00	-32767,00	88,21	0,00	0,00	0,00	0,00	0,00	0,00	0,00	0,00	0,00	0,00	0,00	0,00	0,00	0,00	0,00	0,00
08:59:46	63,00	-32767,00	-32767,00	1,21	1,02	1,10	0,00	37,13	100,00	-32767,00	-32767,00	-32767,00	760,00	-32767,00	-32767,00	-32767,00	-32766,00	-32767,00	-32767,00	-32767,00	-32767,00	-32767,00	-32767,00	-32767,00	-32767,00	-32767,00	-32767,00	-32767,00	-32767,00	-32767,00	-32767,00	-32767,00	88,21	0,00	0,00	0,00	0,00	0,00	0,00	0,00	0,00	0,00	0,00	0,00	0,00	0,00	0,00	0,00	0,00
09:00:46	63,00	-32767,00	-32767,00	1,27	1,07	1,16	0,00	37,13	100,00	-32767,00	-32767,00	-32767,00	760,00	-32767,00	-32767,00	-32767,00	-32766,00	-32767,00	-32767,00	-32767,00	-32767,00	-32767,00	-32767,00	-32767,00	-32767,00	-32767,00	-32767,00	-32767,00	-32767,00	-32767,00	-32767,00	-32767,00	88,21	0,00	0,00	0,00	0,00	0,00	0,00	0,00	0,00	0,00	0,00	0,00	0,00	0,00	0,00	0,00	0,00
09:01:46	61,00	-32767,00	-32767,00	1,28	1,09	1,18	0,00	37,13	100,00	-32767,00	-32767,00	-32767,00	760,00	-32767,00	-32767,00	-32767,00	-32766,00	-32767,00	-32767,00	-32767,00	-32767,00	-32767,00	-32767,00	-32767,00	-32767,00	-32767,00	-32767,00	-32767,00	-32767,00	-32767,00	-32767,00	-32767,00	88,21	0,00	0,00	0,00	0,00	0,00	0,00	0,00	0,00	0,00	0,00	0,00	0,00	0,00	0,00	0,00	0,00
09:02:46	61,00	-32767,00	-32767,00	1,25	1,06	1,16	0,00	37,11	100,00	-32767,00	-32767,00	-32767,00	760,00	-32767,00	-32767,00	-32767,00	-32766,00	-32767,00	-32767,00	-32767,00	-32767,00	-32767,00	-32767,00	-32767,00	-32767,00	-32767,00	-32767,00	-32767,00	-32767,00	-32767,00	-32767,00	-32767,00	88,21	0,00	0,00	0,00	0,00	0,00	0,00	0,00	0,00	0,00	0,00	0,00	0,00	0,00	0,00	0,00	0,00
09:03:46	61,00	-32767,00	-32767,00	1,23	1,05	1,13	0,00	37,09	100,00	-32767,00	-32767,00	-32767,00	760,00	-32767,00	-32767,00	-32767,00	-32766,00	-32767,00	-32767,00	-32767,00	-32767,00	-32767,00	-32767,00	-32767,00	-32767,00	-32767,00	-32767,00	-32767,00	-32767,00	-32767,00	-32767,00	-32767,00	88,21	0,00	0,00	0,00	0,00	0,00	0,00	0,00	0,00	0,00	0,00	0,00	0,00	0,00	0,00	0,00	0,00
09:04:46	61,00	-32767,00	-32767,00	1,21	1,03	1,11	0,00	37,06	100,00	-32767,00	-32767,00	-32767,00	760,00	-32767,00	-32767,00	-32767,00	-32766,00	-32767,00	-32767,00	-32767,00	-32767,00	-32767,00	-32767,00	-32767,00	-32767,00	-32767,00	-32767,00	-32767,00	-32767,00	-32767,00	-32767,00	-32767,00	88,21	0,00	0,00	0,00	0,00	0,00	0,00	0,00	0,00	0,00	0,00	0,00	0,00	0,00	0,00	0,00	0,00
09:05:46	61,00	-32767,00	-32767,00	1,10	0,91	0,99	0,00	37,04	100,00	-32767,00	-32767,00	-32767,00	760,00	-32767,00	-32767,00	-32767,00	-32766,00	-32767,00	-32767,00	-32767,00	-32767,00	-32767,00	-32767,00	-32767,00	-32767,00	-32767,00	-32767,00	-32767,00	-32767,00	-32767,00	-32767,00	-32767,00	88,21	0,00	0,00	0,00	0,00	0,00	0,00	0,00	0,00	0,00	0,00	0,00	0,00	0,00	0,00	0,00	0,00
09:06:46	62,00	-32767,00	-32767,00	1,30	1,11	1,20	0,00	37,01	100,00	-32767,00	-32767,00	-32767,00	760,00	-32767,00	-32767,00	-32767,00	-32766,00	-32767,00	-32767,00	-32767,00	-32767,00	-32767,00	-32767,00	-32767,00	-32767,00	-32767,00	-32767,00	-32767,00	-32767,00	-32767,00	-32767,00	-32767,00	88,21	0,00	0,00	0,00	0,00	0,00	0,00	0,00	0,00	0,00	0,00	0,00	0,00	0,00	0,00	0,00	0,00
09:07:46	62,00	-32767,00	-32767,00	1,26	1,08	1,17	0,00	36,99	100,00	-32767,00	-32767,00	-32767,00	760,00	-32767,00	-32767,00	-32767,00	-32766,00	-32767,00	-32767,00	-32767,00	-32767,00	-32767,00	-32767,00	-32767,00	-32767,00	-32767,00	-32767,00	-32767,00	-32767,00	-32767,00	-32767,00	-32767,00	88,21	0,00	0,00	0,00	0,00	0,00	0,00	0,00	0,00	0,00	0,00	0,00	0,00	0,00	0,00	0,00	0,00
09:08:46	62,00	-32767,00	-32767,00	1,26	1,05	1,14	0,00	36,97	100,00	-32767,00	-32767,00	-32767,00	760,00	-32767,00	-32767,00	-32767,00	-32766,00	-32767,00	-32767,00	-32767,00	-32767,00	-32767,00	-32767,00	-32767,00	-32767,00	-32767,00	-32767,00	-32767,00	-32767,00	-32767,00	-32767,00	-32767,00	88,21	0,00	0,00	0,00	0,00	0,00	0,00	0,00	0,00	0,00	0,00	0,00	0,00	0,00	0,00	0,00	0,00
09:09:46	63,00	-32767,00	-32767,00	1,25	1,03	1,12	0,00	36,92	100,00	-32767,00	-32767,00	-32767,00	760,00	-32767,00	-32767,00	-32767,00	-32766,00	-32767,00	-32767,00	-32767,00	-32767,00	-32767,00	-32767,00	-32767,00	-32767,00	-32767,00	-32767,00	-32767,00	-32767,00	-32767,00	-32767,00	-32767,00	88,21	0,00	0,00	0,00	0,00	0,00	0,00	0,00	0,00	0,00	0,00	0,00	0,00	0,00	0,00	0,00	0,00
09:10:46	63,00	-32767,00	-32767,00	1,19	1,02	1,11	0,00	36,89	100,00	-32767,00	-32767,00	-32767,00	760,00	-32767,00	-32767,00	-32767,00	-32766,00	-32767,00	-32767,00	-32767,00	-32767,00	-32767,00	-32767,00	-32767,00	-32767,00	-32767,00	-32767,00	-32767,00	-32767,00	-32767,00	-32767,00	-32767,00	88,21	0,00	0,00	0,00	0,00	0,00	0,00	0,00	0,00	0,00	0,00	0,00	0,00	0,00	0,00	0,00	0,00
09:11:46	63,00	-32767,00	-32767,00	1,28	1,09	1,18	0,00	36,87	100,00	-32767,00	-32767,00	-32767,00	760,00	-32767,00	-32767,00	-32767,00	-32766,00	-32767,00	-32767,00	-32767,00	-32767,00	-32767,00	-32767,00	-32767,00	-32767,00	-32767,00	-32767,00	-32767,00	-32767,00	-32767,00	-32767,00	-32767,00	88,21	0,00	0,00	0,00	0,00	0,00	0,00	0,00	0,00	0,00	0,00	0,00	0,00	0,00	0,00	0,00	0,00
09:12:46	63,00	-32767,00	-32767,00	1,30	1,10	1,19	0,00	36,85	100,00	-32767,00	-32767,00	-32767,00	760,00	-32767,00	-32767,00	-32767,00	-32766,00	-32767,00	-32767,00	-32767,00	-32767,00	-32767,00	-32767,00	-32767,00	-32767,00	-32767,00	-32767,00	-32767,00	-32767,00	-32767,00	-32767,00	-32767,00	88,21	0,00	0,00	0,00	0,00	0,00	0,00	0,00	0,00	0,00	0,00	0,00	0,00	0,00	0,00	0,00	0,00
09:13:46	64,00	-32767,00	-32767,00	1,25	1,07	1,16	0,00	36,82	100,00	-32767,00	-32767,00	-32767,00	760,00	-32767,00	-32767,00	-32767,00	-32766,00	-32767,00	-32767,00	-32767,00	-32767,00	-32767,00	-32767,00	-32767,00	-32767,00	-32767,00	-32767,00	-32767,00	-32767,00	-32767,00	-32767,00	-32767,00	88,21	0,00	0,00	0,00	0,00	0,00	0,00	0,00	0,00	0,00	0,00	0,00	0,00	0,00	0,00	0,00	0,00
09:14:46	64,00	-32767,00	-32767,00	1,24	1,03	1,13	0,00	36,78	100,00	-32767,00	-32767,00	-32767,00	760,00	-32767,00	-32767,00	-32767,00	-32766,00	-32767,00	-32767,00	-32767,00	-32767,00	-32767,00	-32767,00	-32767,00	-32767,00	-32767,00	-32767,00	-32767,00	-32767,00	-32767,00	-32767,00	-32767,00	88,21	0,00	0,00	0,00	0,00	0,00	0,00	0,00	0,00	0,00	0,00	0,00	0,00	0,00	0,00	0,00	0,00
09:15:46	64,00	-32767,00	-32767,00	1,24	1,02	1,12	0,00	36,73	100,00	-32767,00	-32767,00	-32767,00	760,00	-32767,00	-32767,00	-32767,00	-32766,00	-32767,00	-32767,00	-32767,00	-32767,00	-32767,00	-32767,00	-32767,00	-32767,00	-32767,00	-32767,00	-32767,00	-32767,00	-32767,00	-32767,00	-32767,00	88,21	0,00	0,00	0,00	0,00	0,00	0,00	0,00	0,00	0,00	0,00	0,00	0,00	0,00	0,00	0,00	0,00
09:16:46	64,00	-32767,00	-32767,00	1,15	0,94	1,04	0,00	36,71	100,00	-32767,00	-32767,00	-32767,00	760,00	-32767,00	-32767,00	-32767,00	-32766,00	-32767,00	-32767,00	-32767,00	-32767,00	-32767,00	-32767,00	-32767,00	-32767,00	-32767,00	-32767,00	-32767,00	-32767,00	-32767,00	-32767,00	-32767,00	88,21	0,00	0,00	0,00	0,00	0,00	0,00	0,00	0,00	0,00	0,00	0,00	0,00	0,00	0,00	0,00	0,00
09:17:46	65,00	-32767,00	-32767,00	1,30	1,10	1,20	0,00	36,69	100,00	-32767,00	-32767,00	-32767,00	760,00	-32767,00	-32767,00	-32767,00	-32766,00	-32767,00	-32767,00	-32767,00	-32767,00	-32767,00	-32767,00	-32767,00	-32767,00	-32767,00	-32767,00	-32767,00	-32767,00	-32767,00	-32767,00	-32767,00	88,21	0,00	0,00	0,00	0,00	0,00	0,00	0,00	0,00	0,00	0,00	0,00	0,00	0,00	0,00	0,00	0,00
09:18:46	65,00	-32767,00	-32767,00	1,27	1,09	1,18	0,00	36,66	100,00	-32767,00	-32767,00	-32767,00	760,00	-32767,00	-32767,00	-32767,00	-32766,00	-32767,00	-32767,00	-32767,00	-32767,00	-32767,00	-32767,00	-32767,00	-32767,00	-32767,00	-32767,00	-32767,00	-32767,00	-32767,00	-32767,00	-32767,00	88,21	0,00	0,00	0,00	0,00	0,00	0,00	0,00	0,00	0,00	0,00	0,00	0,00	0,00	0,00	0,00	0,00
09:19:46	65,00	-32767,00	-32767,00	1,26	1,06	1,15	0,00	36,64	100,00	-32767,00	-32767,00	-32767,00	760,00	-32767,00	-32767,00	-32767,00	-32766,00	-32767,00	-32767,00	-32767,00	-32767,00	-32767,00	-32767,00	-32767,00	-32767,00	-32767,00	-32767,00	-32767,00	-32767,00	-32767,00	-32767,00	-32767,00	88,21	0,00	0,00	0,00	0,00	0,00	0,00	0,00	0,00	0,00	0,00	0,00	0,00	0,00	0,00	0,00	0,00
09:20:46	65,00	-32767,00	-32767,00	1,25	1,03	1,13	0,00	36,62	100,00	-32767,00	-32767,00	-32767,00	760,00	-32767,00	-32767,00	-32767,00	-32766,00	-32767,00	-32767,00	-32767,00	-32767,00	-32767,00	-32767,00	-32767,00	-32767,00	-32767,00	-32767,00	-32767,00	-32767,00	-32767,00	-32767,00	-32767,00	88,21	0,00	0,00	0,00	0,00	0,00	0,00	0,00	0,00	0,00	0,00	0,00	0,00	0,00	0,00	0,00	0,00
09:21:46	66,00	-32767,00	-32767,00	1,23	1,01	1,12	0,00	36,60	100,00	-32767,00	-32767,00	-32767,00	760,00	-32767,00	-32767,00	-32767,00	-32766,00	-32767,00	-32767,00	-32767,00	-32767,00	-32767,00	-32767,00	-32767,00	-32767,00	-32767,00	-32767,00	-32767,00	-32767,00	-32767,00	-32767,00	-32767,00	88,21	0,00	0,00	0,00	0,00	0,00	0,00	0,00	0,00	0,00	0,00	0,00	0,00	0,00	0,00	0,00	0,00
09:22:46	66,00	-32767,00	-32767,00	1,28	1,09	1,18	0,00	36,60	100,00	-32767,00	-32767,00	-32767,00	760,00	-32767,00	-32767,00	-32767,00	-32766,00	-32767,00	-32767,00	-32767,00	-32767,00	-32767,00	-32767,00	-32767,00	-32767,00	-32767,00	-32767,00	-32767,00	-32767,00	-32767,00	-32767,00	-32767,00	88,21	0,00	0,00	0,00	0,00	0,00	0,00	0,00	0,00	0,00	0,00	0,00	0,00	0,00	0,00	0,00	0,00
09:23:46	66,00	-32767,00	-32767,00	1,29	1,10	1,19	0,00	36,60	100,00	-32767,00	-32767,00	-32767,00	760,00	-32767,00	-32767,00	-32767,00	-32766,00	-32767,00	-32767,00	-32767,00	-32767,00	-32767,00	-32767,00	-32767,00	-32767,00	-32767,00	-32767,00	-32767,00	-32767,00	-32767,00	-32767,00	-32767,00	88,21	0,00	0,00	0,00	0,00	0,00	0,00	0,00	0,00	0,00	0,00	0,00	0,00	0,00	0,00	0,00	0,00
09:24:46	67,00	-32767,00	-32767,00	1,27	1,07	1,17	0,00	36,60	100,00	-32767,00	-32767,00	-32767,00	760,00	-32767,00	-32767,00	-32767,00	-32766,00	-32767,00	-32767,00	-32767,00	-32767,00	-32767,00	-32767,00	-32767,00	-32767,00	-32767,00	-32767,00	-32767,00	-32767,00	-32767,00	-32767,00	-32767,00	88,21	0,00	0,00	0,00	0,00	0,00	0,00	0,00	0,00	0,00	0,00	0,00	0,00	0,00	0,00	0,00	0,00
09:25:46	70,00	-32767,00	-32767,00	1,24	1,05	1,14	0,00	36,57	100,00	-32767,00	-32767,00	-32767,00	760,00	-32767,00	-32767,00	-32767,00	-32766,00	-32767,00	-32767,00	-32767,00	-32767,00	-32767,00	-32767,00	-32767,00	-32767,00	-32767,00	-32767,00	-32767,00	-32767,00	-32767,00	-32767,00	-32767,00	88,21	0,00	0,00	0,00	0,00	0,00	0,00	0,00	0,00	0,00	0,00	0,00	0,00	0,00	0,00	0,00	0,00
09:26:46	69,00	-32767,00	-32767,00	1,24	1,04	1,13	0,00	36,53	100,00	-32767,00	-32767,00	-32767,00	760,00	-32767,00	-32767,00	-32767,00	-32766,00	-32767,00	-32767,00	-32767,00	-32767,00	-32767,00	-32767,00	-32767,00	-32767,00	-32767,00	-32767,00	-32767,00	-32767,00	-32767,00	-32767,00	-32767,00	88,21	0,00	0,00	0,00	0,00	0,00	0,00	0,00	0,00	0,00	0,00	0,00	0,00	0,00	0,00	0,00	0,00
09:27:46	69,00	-32767,00	-32767,00	1,26	1,04	1,15	0,00	36,51	100,00	-32767,00	-32767,00	-32767,00	760,00	-32767,00	-32767,00	-32767,00	-32766,00	-32767,00	-32767,00	-32767,00	-32767,00	-32767,00	-32767,00	-32767,00	-32767,00	-32767,00	-32767,00	-32767,00	-32767,00	-32767,00	-32767,00	-32767,00	88,21	0,00	0,00	0,00	0,00	0,00	0,00	0,00	0,00	0,00	0,00	0,00	0,00	0,00	0,00	0,00	0,00
09:28:46	70,00	-32767,00	-32767,00	1,29	1,08	1,18	0,00	36,49	100,00	-32767,00	-32767,00	-32767,00	760,00	-32767,00	-32767,00	-32767,00	-32766,00	-32767,00	-32767,00	-32767,00	-32767,00	-32767,00	-32767,00	-32767,00	-32767,00	-32767,00	-32767,00	-32767,00	-32767,00	-32767,00	-32767,00	-32767,00	88,21	0,00	0,00	0,00	0,00	0,00	0,00	0,00	0,00	0,00	0,00	0,00	0,00	0,00	0,00	0,00	0,00
09:29:46	71,00	-32767,00	-32767,00	1,25	1,07	1,16	0,00	36,46	100,00	-32767,00	-32767,00	-32767,00	760,00	-32767,00	-32767,00	-32767,00	-32766,00	-32767,00	-32767,00	-32767,00	-32767,00	-32767,00	-32767,00	-32767,00	-32767,00	-32767,00	-32767,00	-32767,00	-32767,00	-32767,00	-32767,00	-32767,00	88,21	0,00	0,00	0,00	0,00	0,00	0,00	0,00	0,00	0,00	0,00	0,00	0,00	0,00	0,00	0,00	0,00
09:30:46	71,00	-32767,00	-32767,00	1,24	1,04	1,14	0,00	36,44	100,00	-32767,00	-32767,00	-32767,00	760,00	-32767,00	-32767,00	-32767,00	-32766,00	-32767,00	-32767,00	-32767,00	-32767,00	-32767,00	-32767,00	-32767,00	-32767,00	-32767,00	-32767,00	-32767,00	-32767,00	-32767,00	-32767,00	-32767,00	88,21	0,00	0,00	0,00	0,00	0,00	0,00	0,00	0,00	0,00	0,00	0,00	0,00	0,00	0,00	0,00	0,00
09:31:46	72,00	-32767,00	-32767,00	1,23	1,02	1,12	0,00	36,42	100,00	-32767,00	-32767,00	-32767,00	760,00	-32767,00	-32767,00	-32767,00	-32766,00	-32767,00	-32767,00	-32767,00	-32767,00	-32767,00	-32767,00	-32767,00	-32767,00	-32767,00	-32767,00	-32767,00	-32767,00	-32767,00	-32767,00	-32767,00	88,21	0,00	0,00	0,00	0,00	0,00	0,00	0,00	0,00	0,00	0,00	0,00	0,00	0,00	0,00	0,00	0,00
09:32:46	73,00	-32767,00	-32767,00	1,09	0,91	0,99	0,00	36,42	100,00	-32767,00	-32767,00	-32767,00	760,00	-32767,00	-32767,00	-32767,00	-32766,00	-32767,00	-32767,00	-32767,00	-32767,00	-32767,00	-32767,00	-32767,00	-32767,00	-32767,00	-32767,00	-32767,00	-32767,00	-32767,00	-32767,00	-32767,00	88,21	0,00	0,00	0,00	0,00	0,00	0,00	0,00	0,00	0,00	0,00	0,00	0,00	0,00	0,00	0,00	0,00
09:33:46	73,00	-32767,00	-32767,00	1,31	1,13	1,21	0,00	36,42	100,00	-32767,00	-32767,00	-32767,00	760,00	-32767,00	-32767,00	-32767,00	-32766,00	-32767,00	-32767,00	-32767,00	-32767,00	-32767,00	-32767,00	-32767,00	-32767,00	-32767,00	-32767,00	-32767,00	-32767,00	-32767,00	-32767,00	-32767,00	88,21	0,00	0,00	0,00	0,00	0,00	0,00	0,00	0,00	0,00	0,00	0,00	0,00	0,00	0,00	0,00	0,00
09:34:46	74,00	-32767,00	-32767,00	1,28	1,08	1,18	0,00	36,40	100,00	-32767,00	-32767,00	-32767,00	760,00	-32767,00	-32767,00	-32767,00	-32766,00	-32767,00	-32767,00	-32767,00	-32767,00	-32767,00	-32767,00	-32767,00	-32767,00	-32767,00	-32767,00	-32767,00	-32767,00	-32767,00	-32767,00	-32767,00	88,21	0,00	0,00	0,00	0,00	0,00	0,00	0,00	0,00	0,00	0,00	0,00	0,00	0,00	0,00	0,00	0,00
09:35:46	75,00	-32767,00	-32767,00	1,27	1,06	1,16	0,00	36,40	100,00	-32767,00	-32767,00	-32767,00	760,00	-32767,00	-32767,00	-32767,00	-32766,00	-32767,00	-32767,00	-32767,00	-32767,00	-32767,00	-32767,00	-32767,00	-32767,00	-32767,00	-32767,00	-32767,00	-32767,00	-32767,00	-32767,00	-32767,00	88,21	0,00	0,00	0,00	0,00	0,00	0,00	0,00	0,00	0,00	0,00	0,00	0,00	0,00	0,00	0,00	0,00
09:36:46	75,00	-32767,00	-32767,00	1,25	1,05	1,14	0,00	36,37	100,00	-32767,00	-32767,00	-32767,00	760,00	-32767,00	-32767,00	-32767,00	-32766,00	-32767,00	-32767,00	-32767,00	-32767,00	-32767,00	-32767,00	-32767,00	-32767,00	-32767,00	-32767,00	-32767,00	-32767,00	-32767,00	-32767,00	-32767,00	88,21	0,00	0,00	0,00	0,00	0,00	0,00	0,00	0,00	0,00	0,00	0,00	0,00	0,00	0,00	0,00	0,00
09:37:46	76,00	-32767,00	-32767,00	1,22	1,02	1,12	0,00	36,37	100,00	-32767,00	-32767,00	-32767,00	760,00	-32767,00	-32767,00	-32767,00	-32766,00	-32767,00	-32767,00	-32767,00	-32767,00	-32767,00	-32767,00	-32767,00	-32767,00	-32767,00	-32767,00	-32767,00	-32767,00	-32767,00	-32767,00	-32767,00	88,21	0,00	0,00	0,00	0,00	0,00	0,00	0,00	0,00	0,00	0,00	0,00	0,00	0,00	0,00	0,00	0,00
09:38:46	76,00	-32767,00	-32767,00	1,29	1,07	1,18	0,00	36,37	100,00	-32767,00	-32767,00	-32767,00	760,00	-32767,00	-32767,00	-32767,00	-32766,00	-32767,00	-32767,00	-32767,00	-32767,00	-32767,00	-32767,00	-32767,00	-32767,00	-32767,00	-32767,00	-32767,00	-32767,00	-32767,00	-32767,00	-32767,00	88,21	0,00	0,00	0,00	0,00	0,00	0,00	0,00	0,00	0,00	0,00	0,00	0,00	0,00	0,00	0,00	0,00
09:39:46	76,00	-32767,00	-32767,00	1,28	1,08	1,18	0,00	36,37	100,00	-32767,00	-32767,00	-32767,00	760,00	-32767,00	-32767,00	-32767,00	-32766,00	-32767,00	-32767,00	-32767,00	-32767,00	-32767,00	-32767,00	-32767,00	-32767,00	-32767,00	-32767,00	-32767,00	-32767,00	-32767,00	-32767,00	-32767,00	88,21	0,00	0,00	0,00	0,00	0,00	0,00	0,00	0,00	0,00	0,00	0,00	0,00	0,00	0,00	0,00	0,00
09:40:46	76,00	-32767,00	-32767,00	1,26	1,05	1,16	0,00	36,35	100,00	-32767,00	-32767,00	-32767,00	760,00	-32767,00	-32767,00	-32767,00	-32766,00	-32767,00	-32767,00	-32767,00	-32767,00	-32767,00	-32767,00	-32767,00	-32767,00	-32767,00	-32767,00	-32767,00	-32767,00	-32767,00	-32767,00	-32767,00	88,21	0,00	0,00	0,00	0,00	0,00	0,00	0,00	0,00	0,00	0,00	0,00	0,00	0,00	0,00	0,00	0,00
09:41:46	76,00	-32767,00	-32767,00	1,24	1,04	1,13	0,00	36,33	100,00	-32767,00	-32767,00	-32767,00	760,00	-32767,00	-32767,00	-32767,00	-32766,00	-32767,00	-32767,00	-32767,00	-32767,00	-32767,00	-32767,00	-32767,00	-32767,00	-32767,00	-32767,00	-32767,00	-32767,00	-32767,00	-32767,00	-32767,00	88,21	0,00	0,00	0,00	0,00	0,00	0,00	0,00	0,00	0,00	0,00	0,00	0,00	0,00	0,00	0,00	0,00
09:42:46	77,00	-32767,00	-32767,00	1,22	1,03	1,12	0,00	36,33	100,00	-32767,00	-32767,00	-32767,00	760,00	-32767,00	-32767,00	-32767,00	-32766,00	-32767,00	-32767,00	-32767,00	-32767,00	-32767,00	-32767,00	-32767,00	-32767,00	-32767,00	-32767,00	-32767,00	-32767,00	-32767,00	-32767,00	-32767,00	88,21	0,00	0,00	0,00	0,00	0,00	0,00	0,00	0,00	0,00	0,00	0,00	0,00	0,00	0,00	0,00	0,00
09:43:46	77,00	-32767,00	-32767,00	1,27	1,07	1,16	0,00	36,33	100,00	-32767,00	-32767,00	-32767,00	760,00	-32767,00	-32767,00	-32767,00	-32766,00	-32767,00	-32767,00	-32767,00	-32767,00	-32767,00	-32767,00	-32767,00	-32767,00	-32767,00	-32767,00	-32767,00	-32767,00	-32767,00	-32767,00	-32767,00	88,21	0,00	0,00	0,00	0,00	0,00	0,00	0,00	0,00	0,00	0,00	0,00	0,00	0,00	0,00	0,00	0,00
09:44:46	77,00	-32767,00	-32767,00	1,29	1,10	1,20	0,00	36,33	100,00	-32767,00	-32767,00	-32767,00	760,00	-32767,00	-32767,00	-32767,00	-32766,00	-32767,00	-32767,00	-32767,00	-32767,00	-32767,00	-32767,00	-32767,00	-32767,00	-32767,00	-32767,00	-32767,00	-32767,00	-32767,00	-32767,00	-32767,00	88,21	0,00	0,00	0,00	0,00	0,00	0,00	0,00	0,00	0,00	0,00	0,00	0,00	0,00	0,00	0,00	0,00
09:45:46	77,00	-32767,00	-32767,00	1,28	1,08	1,17	0,00	36,33	100,00	-32767,00	-32767,00	-32767,00	760,00	-32767,00	-32767,00	-32767,00	-32766,00	-32767,00	-32767,00	-32767,00	-32767,00	-32767,00	-32767,00	-32767,00	-32767,00	-32767,00	-32767,00	-32767,00	-32767,00	-32767,00	-32767,00	-32767,00	88,21	0,00	0,00	0,00	0,00	0,00	0,00	0,00	0,00	0,00	0,00	0,00	0,00	0,00	0,00	0,00	0,00
09:46:46	78,00	-32767,00	-32767,00	1,24	1,05	1,15	0,00	36,33	100,00	-32767,00	-32767,00	-32767,00	760,00	-32767,00	-32767,00	-32767,00	-32766,00	-32767,00	-32767,00	-32767,00	-32767,00	-32767,00	-32767,00	-32767,00	-32767,00	-32767,00	-32767,00	-32767,00	-32767,00	-32767,00	-32767,00	-32767,00	88,21	0,00	0,00	0,00	0,00	0,00	0,00	0,00	0,00	0,00	0,00	0,00	0,00	0,00	0,00	0,00	0,00
09:47:46	78,00	-32767,00	-32767,00	1,24	1,04	1,13	0,00	36,33	100,00	-32767,00	-32767,00	-32767,00	760,00	-32767,00	-32767,00	-32767,00	-32766,00	-32767,00	-32767,00	-32767,00	-32767,00	-32767,00	-32767,00	-32767,00	-32767,00	-32767,00	-32767,00	-32767,00	-32767,00	-32767,00	-32767,00	-32767,00	88,21	0,00	0,00	0,00	0,00	0,00	0,00	0,00	0,00	0,00	0,00	0,00	0,00	0,00	0,00	0,00	0,00
09:48:46	79,00	-32767,00	-32767,00	1,21	1,01	1,11	0,00	36,33	100,00	-32767,00	-32767,00	-32767,00	760,00	-32767,00	-32767,00	-32767,00	-32766,00	-32767,00	-32767,00	-32767,00	-32767,00	-32767,00	-32767,00	-32767,00	-32767,00	-32767,00	-32767,00	-32767,00	-32767,00	-32767,00	-32767,00	-32767,00	88,21	0,00	0,00	0,00	0,00	0,00	0,00	0,00	0,00	0,00	0,00	0,00	0,00	0,00	0,00	0,00	0,00
09:49:46	79,00	-32767,00	-32767,00	1,28	1,07	1,18	0,00	36,31	100,00	-32767,00	-32767,00	-32767,00	760,00	-32767,00	-32767,00	-32767,00	-32766,00	-32767,00	-32767,00	-32767,00	-32767,00	-32767,00	-32767,00	-32767,00	-32767,00	-32767,00	-32767,00	-32767,00	-32767,00	-32767,00	-32767,00	-32767,00	88,21	0,00	0,00	0,00	0,00	0,00	0,00	0,00	0,00	0,00	0,00	0,00	0,00	0,00	0,00	0,00	0,00
09:50:46	79,00	-32767,00	-32767,00	1,26	1,07	1,16	0,00	36,31	100,00	-32767,00	-32767,00	-32767,00	760,00	-32767,00	-32767,00	-32767,00	-32766,00	-32767,00	-32767,00	-32767,00	-32767,00	-32767,00	-32767,00	-32767,00	-32767,00	-32767,00	-32767,00	-32767,00	-32767,00	-32767,00	-32767,00	-32767,00	88,21	0,00	0,00	0,00	0,00	0,00	0,00	0,00	0,00	0,00	0,00	0,00	0,00	0,00	0,00	0,00	0,00
09:51:46	80,00	-32767,00	-32767,00	1,24	1,05	1,14	0,00	36,31	100,00	-32767,00	-32767,00	-32767,00	760,00	-32767,00	-32767,00	-32767,00	-32766,00	-32767,00	-32767,00	-32767,00	-32767,00	-32767,00	-32767,00	-32767,00	-32767,00	-32767,00	-32767,00	-32767,00	-32767,00	-32767,00	-32767,00	-32767,00	88,21	0,00	0,00	0,00	0,00	0,00	0,00	0,00	0,00	0,00	0,00	0,00	0,00	0,00	0,00	0,00	0,00
09:52:46	82,00	-32767,00	-32767,00	1,23	1,04	1,13	0,00	36,31	100,00	-32767,00	-32767,00	-32767,00	760,00	-32767,00	-32767,00	-32767,00	-32766,00	-32767,00	-32767,00	-32767,00	-32767,00	-32767,00	-32767,00	-32767,00	-32767,00	-32767,00	-32767,00	-32767,00	-32767,00	-32767,00	-32767,00	-32767,00	88,21	0,00	0,00	0,00	0,00	0,00	0,00	0,00	0,00	0,00	0,00	0,00	0,00	0,00	0,00	0,00	0,00
09:53:46	81,00	-32767,00	-32767,00	1,20	1,01	1,11	0,00	36,31	100,00	-32767,00	-32767,00	-32767,00	760,00	-32767,00	-32767,00	-32767,00	-32766,00	-32767,00	-32767,00	-32767,00	-32767,00	-32767,00	-32767,00	-32767,00	-32767,00	-32767,00	-32767,00	-32767,00	-32767,00	-32767,00	-32767,00	-32767,00	88,21	0,00	0,00	0,00	0,00	0,00	0,00	0,00	0,00	0,00	0,00	0,00	0,00	0,00	0,00	0,00	0,00
09:54:46	81,00	-32767,00	-32767,00	1,31	1,12	1,20	0,00	36,28	100,00	-32767,00	-32767,00	-32767,00	760,00	-32767,00	-32767,00	-32767,00	-32766,00	-32767,00	-32767,00	-32767,00	-32767,00	-32767,00	-32767,00	-32767,00	-32767,00	-32767,00	-32767,00	-32767,00	-32767,00	-32767,00	-32767,00	-32767,00	88,21	0,00	0,00	0,00	0,00	0,00	0,00	0,00	0,00	0,00	0,00	0,00	0,00	0,00	0,00	0,00	0,00
09:55:46	82,00	-32767,00	-32767,00	1,27	1,10	1,19	0,00	36,28	100,00	-32767,00	-32767,00	-32767,00	760,00	-32767,00	-32767,00	-32767,00	-32766,00	-32767,00	-32767,00	-32767,00	-32767,00	-32767,00	-32767,00	-32767,00	-32767,00	-32767,00	-32767,00	-32767,00	-32767,00	-32767,00	-32767,00	-32767,00	88,21	0,00	0,00	0,00	0,00	0,00	0,00	0,00	0,00	0,00	0,00	0,00	0,00	0,00	0,00	0,00	0,00
09:56:46	82,00	-32767,00	-32767,00	1,26	1,05	1,16	0,00	36,28	100,00	-32767,00	-32767,00	-32767,00	760,00	-32767,00	-32767,00	-32767,00	-32766,00	-32767,00	-32767,00	-32767,00	-32767,00	-32767,00	-32767,00	-32767,00	-32767,00	-32767,00	-32767,00	-32767,00	-32767,00	-32767,00	-32767,00	-32767,00	88,21	0,00	0,00	0,00	0,00	0,00	0,00	0,00	0,00	0,00	0,00	0,00	0,00	0,00	0,00	0,00	0,00
09:57:46	82,00	-32767,00	-32767,00	1,23	1,03	1,14	0,00	36,28	100,00	-32767,00	-32767,00	-32767,00	760,00	-32767,00	-32767,00	-32767,00	-32766,00	-32767,00	-32767,00	-32767,00	-32767,00	-32767,00	-32767,00	-32767,00	-32767,00	-32767,00	-32767,00	-32767,00	-32767,00	-32767,00	-32767,00	-32767,00	88,21	0,00	0,00	0,00	0,00	0,00	0,00	0,00	0,00	0,00	0,00	0,00	0,00	0,00	0,00	0,00	0,00
09:58:46	81,00	-32767,00	-32767,00	1,23	1,02	1,12	0,00	36,28	100,00	-32767,00	-32767,00	-32767,00	760,00	-32767,00	-32767,00	-32767,00	-32766,00	-32767,00	-32767,00	-32767,00	-32767,00	-32767,00	-32767,00	-32767,00	-32767,00	-32767,00	-32767,00	-32767,00	-32767,00	-32767,00	-32767,00	-32767,00	88,21	0,00	0,00	0,00	0,00	0,00	0,00	0,00	0,00	0,00	0,00	0,00	0,00	0,00	0,00	0,00	0,00
09:59:46	82,00	-32767,00	-32767,00	1,28	1,08	1,17	0,00	36,28	100,00	-32767,00	-32767,00	-32767,00	760,00	-32767,00	-32767,00	-32767,00	-32766,00	-32767,00	-32767,00	-32767,00	-32767,00	-32767,00	-32767,00	-32767,00	-32767,00	-32767,00	-32767,00	-32767,00	-32767,00	-32767,00	-32767,00	-32767,00	88,21	0,00	0,00	0,00	0,00	0,00	0,00	0,00	0,00	0,00	0,00	0,00	0,00	0,00	0,00	0,00	0,00
10:00:46	82,00	-32767,00	-32767,00	1,29	1,09	1,18	0,00	36,28	100,00	-32767,00	-32767,00	-32767,00	760,00	-32767,00	-32767,00	-32767,00	-32766,00	-32767,00	-32767,00	-32767,00	-32767,00	-32767,00	-32767,00	-32767,00	-32767,00	-32767,00	-32767,00	-32767,00	-32767,00	-32767,00	-32767,00	-32767,00	88,21	0,00	0,00	0,00	0,00	0,00	0,00	0,00	0,00	0,00	0,00	0,00	0,00	0,00	0,00	0,00	0,00
10:01:46	83,00	-32767,00	-32767,00	1,27	1,06	1,16	0,00	36,28	100,00	-32767,00	-32767,00	-32767,00	760,00	-32767,00	-32767,00	-32767,00	-32766,00	-32767,00	-32767,00	-32767,00	-32767,00	-32767,00	-32767,00	-32767,00	-32767,00	-32767,00	-32767,00	-32767,00	-32767,00	-32767,00	-32767,00	-32767,00	88,21	0,00	0,00	0,00	0,00	0,00	0,00	0,00	0,00	0,00	0,00	0,00	0,00	0,00	0,00	0,00	0,00
10:02:46	83,00	-32767,00	-32767,00	1,25	1,04	1,15	0,00	36,28	100,00	-32767,00	-32767,00	-32767,00	760,00	-32767,00	-32767,00	-32767,00	-32766,00	-32767,00	-32767,00	-32767,00	-32767,00	-32767,00	-32767,00	-32767,00	-32767,00	-32767,00	-32767,00	-32767,00	-32767,00	-32767,00	-32767,00	-32767,00	88,21	0,00	0,00	0,00	0,00	0,00	0,00	0,00	0,00	0,00	0,00	0,00	0,00	0,00	0,00	0,00	0,00
10:03:46	83,00	-32767,00	-32767,00	0,76	0,53	0,65	0,00	36,28	100,00	-32767,00	-32767,00	-32767,00	760,00	-32767,00	-32767,00	-32767,00	-32766,00	-32767,00	-32767,00	-32767,00	-32767,00	-32767,00	-32767,00	-32767,00	-32767,00	-32767,00	-32767,00	-32767,00	-32767,00	-32767,00	-32767,00	-32767,00	88,21	0,00	0,00	0,00	0,00	0,00	0,00	0,00	0,00	0,00	0,00	0,00	0,00	0,00	0,00	0,00	0,00
10:04:46	83,00	-32767,00	-32767,00	0,07	-0,11	0,21	82,00	36,28	100,00	-32767,00	-32767,00	-32767,00	760,00	-32767,00	-32767,00	-32767,00	-32766,00	-32767,00	-32767,00	-32767,00	-32767,00	-32767,00	-32767,00	-32767,00	-32767,00	-32767,00	-32767,00	-32767,00	-32767,00	-32767,00	-32767,00	-32767,00	88,21	0,00	0,00	0,00	0,00	0,00	0,00	0,00	0,00	0,00	0,00	0,00	0,00	0,00	0,00	0,00	0,00
10:05:46	83,00	-32767,00	-32767,00	103,93	67,27	84,68	82,00	36,28	100,00	-32767,00	-32767,00	-32767,00	760,00	-32767,00	-32767,00	-32767,00	-32766,00	-32767,00	-32767,00	-32767,00	-32767,00	-32767,00	-32767,00	-32767,00	-32767,00	-32767,00	-32767,00	-32767,00	-32767,00	-32767,00	-32767,00	-32767,00	88,21	0,00	0,00	0,00	0,00	0,00	0,00	0,00	0,00	0,00	0,00	0,00	0,00	0,00	0,00	0,00	0,00
10:06:46	83,00	-32767,00	-32767,00	105,14	68,11	85,17	82,00	36,28	100,00	-32767,00	-32767,00	-32767,00	760,00	-32767,00	-32767,00	-32767,00	-32766,00	-32767,00	-32767,00	-32767,00	-32767,00	-32767,00	-32767,00	-32767,00	-32767,00	-32767,00	-32767,00	-32767,00	-32767,00	-32767,00	-32767,00	-32767,00	88,21	0,00	0,00	0,00	0,00	0,00	0,00	0,00	0,00	0,00	0,00	0,00	0,00	0,00	0,00	0,00	0,00
10:07:46	83,00	-32767,00	-32767,00	103,97	67,97	85,03	83,00	36,26	100,00	-32767,00	-32767,00	-32767,00	760,00	-32767,00	-32767,00	-32767,00	-32766,00	-32767,00	-32767,00	-32767,00	-32767,00	-32767,00	-32767,00	-32767,00	-32767,00	-32767,00	-32767,00	-32767,00	-32767,00	-32767,00	-32767,00	-32767,00	88,21	0,00	0,00	0,00	0,00	0,00	0,00	0,00	0,00	0,00	0,00	0,00	0,00	0,00	0,00	0,00	0,00
10:08:46	83,00	-32767,00	-32767,00	103,72	68,06	85,03	82,00	36,26	100,00	-32767,00	-32767,00	-32767,00	760,00	-32767,00	-32767,00	-32767,00	-32766,00	-32767,00	-32767,00	-32767,00	-32767,00	-32767,00	-32767,00	-32767,00	-32767,00	-32767,00	-32767,00	-32767,00	-32767,00	-32767,00	-32767,00	-32767,00	88,21	0,00	0,00	0,00	0,00	0,00	0,00	0,00	0,00	0,00	0,00	0,00	0,00	0,00	0,00	0,00	0,00
10:09:46	83,00	-32767,00	-32767,00	104,72	68,03	85,21	83,00	36,26	100,00	-32767,00	-32767,00	-32767,00	760,00	-32767,00	-32767,00	-32767,00	-32766,00	-32767,00	-32767,00	-32767,00	-32767,00	-32767,00	-32767,00	-32767,00	-32767,00	-32767,00	-32767,00	-32767,00	-32767,00	-32767,00	-32767,00	-32767,00	88,21	0,00	0,00	0,00	0,00	0,00	0,00	0,00	0,00	0,00	0,00	0,00	0,00	0,00	0,00	0,00	0,00
10:10:46	83,00	-32767,00	-32767,00	104,17	68,00	84,70	83,00	36,26	100,00	-32767,00	-32767,00	-32767,00	760,00	-32767,00	-32767,00	-32767,00	-32766,00	-32767,00	-32767,00	-32767,00	-32767,00	-32767,00	-32767,00	-32767,00	-32767,00	-32767,00	-32767,00	-32767,00	-32767,00	-32767,00	-32767,00	-32767,00	88,21	0,00	0,00	0,00	0,00	0,00	0,00	0,00	0,00	0,00	0,00	0,00	0,00	0,00	0,00	0,00	0,00
10:11:46	83,00	-32767,00	-32767,00	103,95	67,88	84,77	83,00	36,26	100,00	-32767,00	-32767,00	-32767,00	760,00	-32767,00	-32767,00	-32767,00	-32766,00	-32767,00	-32767,00	-32767,00	-32767,00	-32767,00	-32767,00	-32767,00	-32767,00	-32767,00	-32767,00	-32767,00	-32767,00	-32767,00	-32767,00	-32767,00	88,21	0,00	0,00	0,00	0,00	0,00	0,00	0,00	0,00	0,00	0,00	0,00	0,00	0,00	0,00	0,00	0,00
10:12:46	83,00	-32767,00	-32767,00	102,99	66,87	83,73	82,00	36,26	100,00	-32767,00	-32767,00	-32767,00	760,00	-32767,00	-32767,00	-32767,00	-32766,00	-32767,00	-32767,00	-32767,00	-32767,00	-32767,00	-32767,00	-32767,00	-32767,00	-32767,00	-32767,00	-32767,00	-32767,00	-32767,00	-32767,00	-32767,00	88,21	0,00	0,00	0,00	0,00	0,00	0,00	0,00	0,00	0,00	0,00	0,00	0,00	0,00	0,00	0,00	0,00
10:13:46	83,00	-32767,00	-32767,00	104,59	67,85	84,97	82,00	36,26	100,00	-32767,00	-32767,00	-32767,00	760,00	-32767,00	-32767,00	-32767,00	-32766,00	-32767,00	-32767,00	-32767,00	-32767,00	-32767,00	-32767,00	-32767,00	-32767,00	-32767,00	-32767,00	-32767,00	-32767,00	-32767,00	-32767,00	-32767,00	88,21	0,00	0,00	0,00	0,00	0,00	0,00	0,00	0,00	0,00	0,00	0,00	0,00	0,00	0,00	0,00	0,00
10:14:46	83,00	-32767,00	-32767,00	102,49	67,55	84,01	82,00	36,26	100,00	-32767,00	-32767,00	-32767,00	760,00	-32767,00	-32767,00	-32767,00	-32766,00	-32767,00	-32767,00	-32767,00	-32767,00	-32767,00	-32767,00	-32767,00	-32767,00	-32767,00	-32767,00	-32767,00	-32767,00	-32767,00	-32767,00	-32767,00	88,21	0,00	0,00	0,00	0,00	0,00	0,00	0,00	0,00	0,00	0,00	0,00	0,00	0,00	0,00	0,00	0,00
10:15:46	83,00	-32767,00	-32767,00	103,71	67,88	84,90	82,00	36,26	100,00	-32767,00	-32767,00	-32767,00	760,00	-32767,00	-32767,00	-32767,00	-32766,00	-32767,00	-32767,00	-32767,00	-32767,00	-32767,00	-32767,00	-32767,00	-32767,00	-32767,00	-32767,00	-32767,00	-32767,00	-32767,00	-32767,00	-32767,00	88,21	0,00	0,00	0,00	0,00	0,00	0,00	0,00	0,00	0,00	0,00	0,00	0,00	0,00	0,00	0,00	0,00
10:16:46	83,00	-32767,00	-32767,00	105,12	68,88	86,01	82,00	36,26	100,00	-32767,00	-32767,00	-32767,00	760,00	-32767,00	-32767,00	-32767,00	-32766,00	-32767,00	-32767,00	-32767,00	-32767,00	-32767,00	-32767,00	-32767,00	-32767,00	-32767,00	-32767,00	-32767,00	-32767,00	-32767,00	-32767,00	-32767,00	88,21	0,00	0,00	0,00	0,00	0,00	0,00	0,00	0,00	0,00	0,00	0,00	0,00	0,00	0,00	0,00	0,00
10:17:46	83,00	-32767,00	-32767,00	104,11	68,75	85,91	82,00	36,26	100,00	-32767,00	-32767,00	-32767,00	760,00	-32767,00	-32767,00	-32767,00	-32766,00	-32767,00	-32767,00	-32767,00	-32767,00	-32767,00	-32767,00	-32767,00	-32767,00	-32767,00	-32767,00	-32767,00	-32767,00	-32767,00	-32767,00	-32767,00	88,21	0,00	0,00	0,00	0,00	0,00	0,00	0,00	0,00	0,00	0,00	0,00	0,00	0,00	0,00	0,00	0,00
10:18:46	83,00	-32767,00	-32767,00	103,43	68,66	85,59	83,00	36,26	100,00	-32767,00	-32767,00	-32767,00	760,00	-32767,00	-32767,00	-32767,00	-32766,00	-32767,00	-32767,00	-32767,00	-32767,00	-32767,00	-32767,00	-32767,00	-32767,00	-32767,00	-32767,00	-32767,00	-32767,00	-32767,00	-32767,00	-32767,00	88,21	0,00	0,00	0,00	0,00	0,00	0,00	0,00	0,00	0,00	0,00	0,00	0,00	0,00	0,00	0,00	0,00
10:19:46	83,00	-32767,00	-32767,00	104,49	68,44	85,42	83,00	36,26	100,00	-32767,00	-32767,00	-32767,00	760,00	-32767,00	-32767,00	-32767,00	-32766,00	-32767,00	-32767,00	-32767,00	-32767,00	-32767,00	-32767,00	-32767,00	-32767,00	-32767,00	-32767,00	-32767,00	-32767,00	-32767,00	-32767,00	-32767,00	88,21	0,00	0,00	0,00	0,00	0,00	0,00	0,00	0,00	0,00	0,00	0,00	0,00	0,00	0,00	0,00	0,00
10:20:46	83,00	-32767,00	-32767,00	104,45	68,04	85,21	83,00	36,26	100,00	-32767,00	-32767,00	-32767,00	760,00	-32767,00	-32767,00	-32767,00	-32766,00	-32767,00	-32767,00	-32767,00	-32767,00	-32767,00	-32767,00	-32767,00	-32767,00	-32767,00	-32767,00	-32767,00	-32767,00	-32767,00	-32767,00	-32767,00	88,21	0,00	0,00	0,00	0,00	0,00	0,00	0,00	0,00	0,00	0,00	0,00	0,00	0,00	0,00	0,00	0,00
10:21:46	83,00	-32767,00	-32767,00	103,45	68,24	85,11	82,00	36,26	100,00	-32767,00	-32767,00	-32767,00	760,00	-32767,00	-32767,00	-32767,00	-32766,00	-32767,00	-32767,00	-32767,00	-32767,00	-32767,00	-32767,00	-32767,00	-32767,00	-32767,00	-32767,00	-32767,00	-32767,00	-32767,00	-32767,00	-32767,00	88,21	0,00	0,00	0,00	0,00	0,00	0,00	0,00	0,00	0,00	0,00	0,00	0,00	0,00	0,00	0,00	0,00
10:22:46	83,00	-32767,00	-32767,00	103,54	67,94	84,97	83,00	36,26	100,00	-32767,00	-32767,00	-32767,00	760,00	-32767,00	-32767,00	-32767,00	-32766,00	-32767,00	-32767,00	-32767,00	-32767,00	-32767,00	-32767,00	-32767,00	-32767,00	-32767,00	-32767,00	-32767,00	-32767,00	-32767,00	-32767,00	-32767,00	88,21	0,00	0,00	0,00	0,00	0,00	0,00	0,00	0,00	0,00	0,00	0,00	0,00	0,00	0,00	0,00	0,00
10:23:46	83,00	-32767,00	-32767,00	104,74	66,33	84,42	83,00	36,26	100,00	-32767,00	-32767,00	-32767,00	760,00	-32767,00	-32767,00	-32767,00	-32766,00	-32767,00	-32767,00	-32767,00	-32767,00	-32767,00	-32767,00	-32767,00	-32767,00	-32767,00	-32767,00	-32767,00	-32767,00	-32767,00	-32767,00	-32767,00	88,21	0,00	0,00	0,00	0,00	0,00	0,00	0,00	0,00	0,00	0,00	0,00	0,00	0,00	0,00	0,00	0,00
10:24:46	83,00	-32767,00	-32767,00	103,19	67,34	84,55	83,00	36,26	100,00	-32767,00	-32767,00	-32767,00	760,00	-32767,00	-32767,00	-32767,00	-32766,00	-32767,00	-32767,00	-32767,00	-32767,00	-32767,00	-32767,00	-32767,00	-32767,00	-32767,00	-32767,00	-32767,00	-32767,00	-32767,00	-32767,00	-32767,00	88,21	0,00	0,00	0,00	0,00	0,00	0,00	0,00	0,00	0,00	0,00	0,00	0,00	0,00	0,00	0,00	0,00
10:25:46	83,00	-32767,00	-32767,00	103,37	67,33	84,54	83,00	36,26	100,00	-32767,00	-32767,00	-32767,00	760,00	-32767,00	-32767,00	-32767,00	-32766,00	-32767,00	-32767,00	-32767,00	-32767,00	-32767,00	-32767,00	-32767,00	-32767,00	-32767,00	-32767,00	-32767,00	-32767,00	-32767,00	-32767,00	-32767,00	88,21	0,00	0,00	0,00	0,00	0,00	0,00	0,00	0,00	0,00	0,00	0,00	0,00	0,00	0,00	0,00	0,00
10:26:46	83,00	-32767,00	-32767,00	104,08	68,08	85,24	83,00	36,26	100,00	-32767,00	-32767,00	-32767,00	760,00	-32767,00	-32767,00	-32767,00	-32766,00	-32767,00	-32767,00	-32767,00	-32767,00	-32767,00	-32767,00	-32767,00	-32767,00	-32767,00	-32767,00	-32767,00	-32767,00	-32767,00	-32767,00	-32767,00	88,21	0,00	0,00	0,00	0,00	0,00	0,00	0,00	0,00	0,00	0,00	0,00	0,00	0,00	0,00	0,00	0,00
10:27:46	83,00	-32767,00	-32767,00	103,14	67,36	84,67	83,00	36,26	100,00	-32767,00	-32767,00	-32767,00	760,00	-32767,00	-32767,00	-32767,00	-32766,00	-32767,00	-32767,00	-32767,00	-32767,00	-32767,00	-32767,00	-32767,00	-32767,00	-32767,00	-32767,00	-32767,00	-32767,00	-32767,00	-32767,00	-32767,00	88,21	0,00	0,00	0,00	0,00	0,00	0,00	0,00	0,00	0,00	0,00	0,00	0,00	0,00	0,00	0,00	0,00
10:28:46	83,00	-32767,00	-32767,00	103,27	67,16	84,29	83,00	36,26	100,00	-32767,00	-32767,00	-32767,00	760,00	-32767,00	-32767,00	-32767,00	-32766,00	-32767,00	-32767,00	-32767,00	-32767,00	-32767,00	-32767,00	-32767,00	-32767,00	-32767,00	-32767,00	-32767,00	-32767,00	-32767,00	-32767,00	-32767,00	88,21	0,00	0,00	0,00	0,00	0,00	0,00	0,00	0,00	0,00	0,00	0,00	0,00	0,00	0,00	0,00	0,00
10:30:45	83,00	-32767,00	-32767,00	103,51	68,07	85,13	83,00	36,26	100,00	-32767,00	-32767,00	-32767,00	760,00	-32767,00	-32767,00	-32767,00	-32766,00	-32767,00	-32767,00	-32767,00	-32767,00	-32767,00	-32767,00	-32767,00	-32767,00	-32767,00	-32767,00	-32767,00	-32767,00	-32767,00	-32767,00	-32767,00	88,21	0,00	0,00	0,00	0,00	0,00	0,00	0,00	0,00	0,00	0,00	0,00	0,00	0,00	0,00	0,00	0,00
10:31:45	83,00	-32767,00	-32767,00	102,64	68,19	84,85	83,00	36,26	100,00	-32767,00	-32767,00	-32767,00	760,00	-32767,00	-32767,00	-32767,00	-32766,00	-32767,00	-32767,00	-32767,00	-32767,00	-32767,00	-32767,00	-32767,00	-32767,00	-32767,00	-32767,00	-32767,00	-32767,00	-32767,00	-32767,00	-32767,00	88,21	0,00	0,00	0,00	0,00	0,00	0,00	0,00	0,00	0,00	0,00	0,00	0,00	0,00	0,00	0,00	0,00
10:32:45	83,00	-32767,00	-32767,00	109,38	55,14	86,69	128,00	36,28	100,00	-32767,00	-32767,00	-32767,00	760,00	-32767,00	-32767,00	-32767,00	-32766,00	-32767,00	-32767,00	-32767,00	-32767,00	-32767,00	-32767,00	-32767,00	-32767,00	-32767,00	-32767,00	-32767,00	-32767,00	-32767,00	-32767,00	-32767,00	88,21	0,00	0,00	0,00	0,00	0,00	0,00	0,00	0,00	0,00	0,00	0,00	0,00	0,00	0,00	0,00	0,00
10:33:45	83,00	-32767,00	-32767,00	97,62	67,28	83,80	83,00	36,26	100,00	-32767,00	-32767,00	-32767,00	760,00	-32767,00	-32767,00	-32767,00	-32766,00	-32767,00	-32767,00	-32767,00	-32767,00	-32767,00	-32767,00	-32767,00	-32767,00	-32767,00	-32767,00	-32767,00	-32767,00	-32767,00	-32767,00	-32767,00	88,21	0,00	0,00	0,00	0,00	0,00	0,00	0,00	0,00	0,00	0,00	0,00	0,00	0,00	0,00	0,00	0,00
10:34:45	84,00	-32767,00	-32767,00	97,81	67,06	83,82	83,00	36,26	100,00	-32767,00	-32767,00	-32767,00	760,00	-32767,00	-32767,00	-32767,00	-32766,00	-32767,00	-32767,00	-32767,00	-32767,00	-32767,00	-32767,00	-32767,00	-32767,00	-32767,00	-32767,00	-32767,00	-32767,00	-32767,00	-32767,00	-32767,00	88,21	0,00	0,00	0,00	0,00	0,00	0,00	0,00	0,00	0,00	0,00	0,00	0,00	0,00	0,00	0,00	0,00
10:35:45	83,00	-32767,00	-32767,00	97,79	66,78	83,55	83,00	36,28	100,00	-32767,00	-32767,00	-32767,00	760,00	-32767,00	-32767,00	-32767,00	-32766,00	-32767,00	-32767,00	-32767,00	-32767,00	-32767,00	-32767,00	-32767,00	-32767,00	-32767,00	-32767,00	-32767,00	-32767,00	-32767,00	-32767,00	-32767,00	88,21	0,00	0,00	0,00	0,00	0,00	0,00	0,00	0,00	0,00	0,00	0,00	0,00	0,00	0,00	0,00	0,00
10:36:45	84,00	-32767,00	-32767,00	97,09	66,92	83,48	83,00	36,28	100,00	-32767,00	-32767,00	-32767,00	760,00	-32767,00	-32767,00	-32767,00	-32766,00	-32767,00	-32767,00	-32767,00	-32767,00	-32767,00	-32767,00	-32767,00	-32767,00	-32767,00	-32767,00	-32767,00	-32767,00	-32767,00	-32767,00	-32767,00	88,21	0,00	0,00	0,00	0,00	0,00	0,00	0,00	0,00	0,00	0,00	0,00	0,00	0,00	0,00	0,00	0,00
10:37:45	84,00	-32767,00	-32767,00	97,29	67,30	83,69	83,00	36,28	100,00	-32767,00	-32767,00	-32767,00	760,00	-32767,00	-32767,00	-32767,00	-32766,00	-32767,00	-32767,00	-32767,00	-32767,00	-32767,00	-32767,00	-32767,00	-32767,00	-32767,00	-32767,00	-32767,00	-32767,00	-32767,00	-32767,00	-32767,00	88,21	0,00	0,00	0,00	0,00	0,00	0,00	0,00	0,00	0,00	0,00	0,00	0,00	0,00	0,00	0,00	0,00
10:38:45	84,00	-32767,00	-32767,00	97,50	67,22	84,07	83,00	36,28	100,00	-32767,00	-32767,00	-32767,00	760,00	-32767,00	-32767,00	-32767,00	-32766,00	-32767,00	-32767,00	-32767,00	-32767,00	-32767,00	-32767,00	-32767,00	-32767,00	-32767,00	-32767,00	-32767,00	-32767,00	-32767,00	-32767,00	-32767,00	88,21	0,00	0,00	0,00	0,00	0,00	0,00	0,00	0,00	0,00	0,00	0,00	0,00	0,00	0,00	0,00	0,00
10:39:45	84,00	-32767,00	-32767,00	97,81	67,09	83,90	83,00	36,28	100,00	-32767,00	-32767,00	-32767,00	760,00	-32767,00	-32767,00	-32767,00	-32766,00	-32767,00	-32767,00	-32767,00	-32767,00	-32767,00	-32767,00	-32767,00	-32767,00	-32767,00	-32767,00	-32767,00	-32767,00	-32767,00	-32767,00	-32767,00	88,21	0,00	0,00	0,00	0,00	0,00	0,00	0,00	0,00	0,00	0,00	0,00	0,00	0,00	0,00	0,00	0,00
10:40:45	84,00	-32767,00	-32767,00	97,33	67,07	83,60	84,00	36,28	100,00	-32767,00	-32767,00	-32767,00	760,00	-32767,00	-32767,00	-32767,00	-32766,00	-32767,00	-32767,00	-32767,00	-32767,00	-32767,00	-32767,00	-32767,00	-32767,00	-32767,00	-32767,00	-32767,00	-32767,00	-32767,00	-32767,00	-32767,00	88,21	0,00	0,00	0,00	0,00	0,00	0,00	0,00	0,00	0,00	0,00	0,00	0,00	0,00	0,00	0,00	0,00
10:41:45	84,00	-32767,00	-32767,00	98,04	68,67	85,16	85,00	36,28	100,00	-32767,00	-32767,00	-32767,00	760,00	-32767,00	-32767,00	-32767,00	-32766,00	-32767,00	-32767,00	-32767,00	-32767,00	-32767,00	-32767,00	-32767,00	-32767,00	-32767,00	-32767,00	-32767,00	-32767,00	-32767,00	-32767,00	-32767,00	88,21	0,00	0,00	0,00	0,00	0,00	0,00	0,00	0,00	0,00	0,00	0,00	0,00	0,00	0,00	0,00	0,00
10:42:45	84,00	-32767,00	-32767,00	97,12	67,36	83,86	85,00	36,28	100,00	-32767,00	-32767,00	-32767,00	760,00	-32767,00	-32767,00	-32767,00	-32766,00	-32767,00	-32767,00	-32767,00	-32767,00	-32767,00	-32767,00	-32767,00	-32767,00	-32767,00	-32767,00	-32767,00	-32767,00	-32767,00	-32767,00	-32767,00	88,21	0,00	0,00	0,00	0,00	0,00	0,00	0,00	0,00	0,00	0,00	0,00	0,00	0,00	0,00	0,00	0,00
10:43:45	84,00	-32767,00	-32767,00	97,61	67,36	84,30	85,00	36,31	100,00	-32767,00	-32767,00	-32767,00	760,00	-32767,00	-32767,00	-32767,00	-32766,00	-32767,00	-32767,00	-32767,00	-32767,00	-32767,00	-32767,00	-32767,00	-32767,00	-32767,00	-32767,00	-32767,00	-32767,00	-32767,00	-32767,00	-32767,00	88,21	0,00	0,00	0,00	0,00	0,00	0,00	0,00	0,00	0,00	0,00	0,00	0,00	0,00	0,00	0,00	0,00
10:44:45	84,00	-32767,00	-32767,00	97,37	67,10	83,71	85,00	36,31	100,00	-32767,00	-32767,00	-32767,00	760,00	-32767,00	-32767,00	-32767,00	-32766,00	-32767,00	-32767,00	-32767,00	-32767,00	-32767,00	-32767,00	-32767,00	-32767,00	-32767,00	-32767,00	-32767,00	-32767,00	-32767,00	-32767,00	-32767,00	88,21	0,00	0,00	0,00	0,00	0,00	0,00	0,00	0,00	0,00	0,00	0,00	0,00	0,00	0,00	0,00	0,00
10:45:45	84,00	-32767,00	-32767,00	97,60	67,21	83,89	85,00	36,31	100,00	-32767,00	-32767,00	-32767,00	760,00	-32767,00	-32767,00	-32767,00	-32766,00	-32767,00	-32767,00	-32767,00	-32767,00	-32767,00	-32767,00	-32767,00	-32767,00	-32767,00	-32767,00	-32767,00	-32767,00	-32767,00	-32767,00	-32767,00	88,21	0,00	0,00	0,00	0,00	0,00	0,00	0,00	0,00	0,00	0,00	0,00	0,00	0,00	0,00	0,00	0,00
10:46:45	84,00	-32767,00	-32767,00	96,93	66,75	83,34	85,00	36,31	100,00	-32767,00	-32767,00	-32767,00	760,00	-32767,00	-32767,00	-32767,00	-32766,00	-32767,00	-32767,00	-32767,00	-32767,00	-32767,00	-32767,00	-32767,00	-32767,00	-32767,00	-32767,00	-32767,00	-32767,00	-32767,00	-32767,00	-32767,00	88,21	0,00	0,00	0,00	0,00	0,00	0,00	0,00	0,00	0,00	0,00	0,00	0,00	0,00	0,00	0,00	0,00
10:47:45	84,00	-32767,00	-32767,00	96,45	65,00	81,74	83,00	36,31	100,00	-32767,00	-32767,00	-32767,00	760,00	-32767,00	-32767,00	-32767,00	-32766,00	-32767,00	-32767,00	-32767,00	-32767,00	-32767,00	-32767,00	-32767,00	-32767,00	-32767,00	-32767,00	-32767,00	-32767,00	-32767,00	-32767,00	-32767,00	88,21	0,00	0,00	0,00	0,00	0,00	0,00	0,00	0,00	0,00	0,00	0,00	0,00	0,00	0,00	0,00	0,00
10:48:45	83,00	-32767,00	-32767,00	95,44	63,75	80,79	83,00	36,33	100,00	-32767,00	-32767,00	-32767,00	760,00	-32767,00	-32767,00	-32767,00	-32766,00	-32767,00	-32767,00	-32767,00	-32767,00	-32767,00	-32767,00	-32767,00	-32767,00	-32767,00	-32767,00	-32767,00	-32767,00	-32767,00	-32767,00	-32767,00	88,21	0,00	0,00	0,00	0,00	0,00	0,00	0,00	0,00	0,00	0,00	0,00	0,00	0,00	0,00	0,00	0,00
10:49:45	83,00	-32767,00	-32767,00	94,97	63,26	80,16	83,00	36,33	100,00	-32767,00	-32767,00	-32767,00	760,00	-32767,00	-32767,00	-32767,00	-32766,00	-32767,00	-32767,00	-32767,00	-32767,00	-32767,00	-32767,00	-32767,00	-32767,00	-32767,00	-32767,00	-32767,00	-32767,00	-32767,00	-32767,00	-32767,00	88,21	0,00	0,00	0,00	0,00	0,00	0,00	0,00	0,00	0,00	0,00	0,00	0,00	0,00	0,00	0,00	0,00
10:50:45	83,00	-32767,00	-32767,00	95,68	63,83	80,75	83,00	36,33	100,00	-32767,00	-32767,00	-32767,00	760,00	-32767,00	-32767,00	-32767,00	-32766,00	-32767,00	-32767,00	-32767,00	-32767,00	-32767,00	-32767,00	-32767,00	-32767,00	-32767,00	-32767,00	-32767,00	-32767,00	-32767,00	-32767,00	-32767,00	88,21	0,00	0,00	0,00	0,00	0,00	0,00	0,00	0,00	0,00	0,00	0,00	0,00	0,00	0,00	0,00	0,00
10:51:45	83,00	-32767,00	-32767,00	95,90	64,01	81,16	83,00	36,33	100,00	-32767,00	-32767,00	-32767,00	760,00	-32767,00	-32767,00	-32767,00	-32766,00	-32767,00	-32767,00	-32767,00	-32767,00	-32767,00	-32767,00	-32767,00	-32767,00	-32767,00	-32767,00	-32767,00	-32767,00	-32767,00	-32767,00	-32767,00	88,21	0,00	0,00	0,00	0,00	0,00	0,00	0,00	0,00	0,00	0,00	0,00	0,00	0,00	0,00	0,00	0,00
10:52:45	83,00	-32767,00	-32767,00	96,08	63,65	81,03	83,00	36,35	100,00	-32767,00	-32767,00	-32767,00	760,00	-32767,00	-32767,00	-32767,00	-32766,00	-32767,00	-32767,00	-32767,00	-32767,00	-32767,00	-32767,00	-32767,00	-32767,00	-32767,00	-32767,00	-32767,00	-32767,00	-32767,00	-32767,00	-32767,00	88,21	0,00	0,00	0,00	0,00	0,00	0,00	0,00	0,00	0,00	0,00	0,00	0,00	0,00	0,00	0,00	0,00
10:53:45	83,00	-32767,00	-32767,00	95,88	63,94	80,95	83,00	36,35	100,00	-32767,00	-32767,00	-32767,00	760,00	-32767,00	-32767,00	-32767,00	-32766,00	-32767,00	-32767,00	-32767,00	-32767,00	-32767,00	-32767,00	-32767,00	-32767,00	-32767,00	-32767,00	-32767,00	-32767,00	-32767,00	-32767,00	-32767,00	88,21	0,00	0,00	0,00	0,00	0,00	0,00	0,00	0,00	0,00	0,00	0,00	0,00	0,00	0,00	0,00	0,00
10:54:45	83,00	-32767,00	-32767,00	96,43	64,45	81,62	83,00	36,35	100,00	-32767,00	-32767,00	-32767,00	760,00	-32767,00	-32767,00	-32767,00	-32766,00	-32767,00	-32767,00	-32767,00	-32767,00	-32767,00	-32767,00	-32767,00	-32767,00	-32767,00	-32767,00	-32767,00	-32767,00	-32767,00	-32767,00	-32767,00	88,21	0,00	0,00	0,00	0,00	0,00	0,00	0,00	0,00	0,00	0,00	0,00	0,00	0,00	0,00	0,00	0,00
10:55:45	83,00	-32767,00	-32767,00	96,54	65,04	82,12	83,00	36,35	100,00	-32767,00	-32767,00	-32767,00	760,00	-32767,00	-32767,00	-32767,00	-32766,00	-32767,00	-32767,00	-32767,00	-32767,00	-32767,00	-32767,00	-32767,00	-32767,00	-32767,00	-32767,00	-32767,00	-32767,00	-32767,00	-32767,00	-32767,00	88,21	0,00	0,00	0,00	0,00	0,00	0,00	0,00	0,00	0,00	0,00	0,00	0,00	0,00	0,00	0,00	0,00
10:56:45	83,00	-32767,00	-32767,00	97,02	65,45	82,51	83,00	36,37	100,00	-32767,00	-32767,00	-32767,00	760,00	-32767,00	-32767,00	-32767,00	-32766,00	-32767,00	-32767,00	-32767,00	-32767,00	-32767,00	-32767,00	-32767,00	-32767,00	-32767,00	-32767,00	-32767,00	-32767,00	-32767,00	-32767,00	-32767,00	88,21	0,00	0,00	0,00	0,00	0,00	0,00	0,00	0,00	0,00	0,00	0,00	0,00	0,00	0,00	0,00	0,00
10:57:45	83,00	-32767,00	-32767,00	97,21	65,30	82,57	83,00	36,37	100,00	-32767,00	-32767,00	-32767,00	760,00	-32767,00	-32767,00	-32767,00	-32766,00	-32767,00	-32767,00	-32767,00	-32767,00	-32767,00	-32767,00	-32767,00	-32767,00	-32767,00	-32767,00	-32767,00	-32767,00	-32767,00	-32767,00	-32767,00	88,21	0,00	0,00	0,00	0,00	0,00	0,00	0,00	0,00	0,00	0,00	0,00	0,00	0,00	0,00	0,00	0,00
10:58:45	83,00	-32767,00	-32767,00	97,89	65,91	83,16	82,00	36,40	100,00	-32767,00	-32767,00	-32767,00	760,00	-32767,00	-32767,00	-32767,00	-32766,00	-32767,00	-32767,00	-32767,00	-32767,00	-32767,00	-32767,00	-32767,00	-32767,00	-32767,00	-32767,00	-32767,00	-32767,00	-32767,00	-32767,00	-32767,00	88,21	0,00	0,00	0,00	0,00	0,00	0,00	0,00	0,00	0,00	0,00	0,00	0,00	0,00	0,00	0,00	0,00
10:59:45	83,00	-32767,00	-32767,00	98,03	66,11	83,47	82,00	36,40	100,00	-32767,00	-32767,00	-32767,00	760,00	-32767,00	-32767,00	-32767,00	-32766,00	-32767,00	-32767,00	-32767,00	-32767,00	-32767,00	-32767,00	-32767,00	-32767,00	-32767,00	-32767,00	-32767,00	-32767,00	-32767,00	-32767,00	-32767,00	88,21	0,00	0,00	0,00	0,00	0,00	0,00	0,00	0,00	0,00	0,00	0,00	0,00	0,00	0,00	0,00	0,00
11:00:45	82,00	-32767,00	-32767,00	98,51	66,37	83,71	82,00	36,40	100,00	-32767,00	-32767,00	-32767,00	760,00	-32767,00	-32767,00	-32767,00	-32766,00	-32767,00	-32767,00	-32767,00	-32767,00	-32767,00	-32767,00	-32767,00	-32767,00	-32767,00	-32767,00	-32767,00	-32767,00	-32767,00	-32767,00	-32767,00	88,21	0,00	0,00	0,00	0,00	0,00	0,00	0,00	0,00	0,00	0,00	0,00	0,00	0,00	0,00	0,00	0,00
11:01:45	82,00	-32767,00	-32767,00	98,75	66,80	84,14	82,00	36,42	100,00	-32767,00	-32767,00	-32767,00	760,00	-32767,00	-32767,00	-32767,00	-32766,00	-32767,00	-32767,00	-32767,00	-32767,00	-32767,00	-32767,00	-32767,00	-32767,00	-32767,00	-32767,00	-32767,00	-32767,00	-32767,00	-32767,00	-32767,00	88,21	0,00	0,00	0,00	0,00	0,00	0,00	0,00	0,00	0,00	0,00	0,00	0,00	0,00	0,00	0,00	0,00
11:02:45	82,00	-32767,00	-32767,00	99,10	66,85	84,43	82,00	36,42	100,00	-32767,00	-32767,00	-32767,00	760,00	-32767,00	-32767,00	-32767,00	-32766,00	-32767,00	-32767,00	-32767,00	-32767,00	-32767,00	-32767,00	-32767,00	-32767,00	-32767,00	-32767,00	-32767,00	-32767,00	-32767,00	-32767,00	-32767,00	88,21	0,00	0,00	0,00	0,00	0,00	0,00	0,00	0,00	0,00	0,00	0,00	0,00	0,00	0,00	0,00	0,00
11:03:45	83,00	-32767,00	-32767,00	99,47	67,20	84,61	82,00	36,44	100,00	-32767,00	-32767,00	-32767,00	760,00	-32767,00	-32767,00	-32767,00	-32766,00	-32767,00	-32767,00	-32767,00	-32767,00	-32767,00	-32767,00	-32767,00	-32767,00	-32767,00	-32767,00	-32767,00	-32767,00	-32767,00	-32767,00	-32767,00	88,21	0,00	0,00	0,00	0,00	0,00	0,00	0,00	0,00	0,00	0,00	0,00	0,00	0,00	0,00	0,00	0,00
11:04:45	82,00	-32767,00	-32767,00	99,61	67,34	84,91	82,00	36,44	100,00	-32767,00	-32767,00	-32767,00	760,00	-32767,00	-32767,00	-32767,00	-32766,00	-32767,00	-32767,00	-32767,00	-32767,00	-32767,00	-32767,00	-32767,00	-32767,00	-32767,00	-32767,00	-32767,00	-32767,00	-32767,00	-32767,00	-32767,00	88,21	0,00	0,00	0,00	0,00	0,00	0,00	0,00	0,00	0,00	0,00	0,00	0,00	0,00	0,00	0,00	0,00
11:05:45	83,00	-32767,00	-32767,00	100,31	67,81	85,44	82,00	36,46	100,00	-32767,00	-32767,00	-32767,00	760,00	-32767,00	-32767,00	-32767,00	-32766,00	-32767,00	-32767,00	-32767,00	-32767,00	-32767,00	-32767,00	-32767,00	-32767,00	-32767,00	-32767,00	-32767,00	-32767,00	-32767,00	-32767,00	-32767,00	88,21	0,00	0,00	0,00	0,00	0,00	0,00	0,00	0,00	0,00	0,00	0,00	0,00	0,00	0,00	0,00	0,00
11:06:45	83,00	-32767,00	-32767,00	100,25	68,06	85,54	82,00	36,49	100,00	-32767,00	-32767,00	-32767,00	760,00	-32767,00	-32767,00	-32767,00	-32766,00	-32767,00	-32767,00	-32767,00	-32767,00	-32767,00	-32767,00	-32767,00	-32767,00	-32767,00	-32767,00	-32767,00	-32767,00	-32767,00	-32767,00	-32767,00	88,21	0,00	0,00	0,00	0,00	0,00	0,00	0,00	0,00	0,00	0,00	0,00	0,00	0,00	0,00	0,00	0,00
11:07:45	83,00	-32767,00	-32767,00	100,52	68,07	85,58	82,00	36,49	100,00	-32767,00	-32767,00	-32767,00	760,00	-32767,00	-32767,00	-32767,00	-32766,00	-32767,00	-32767,00	-32767,00	-32767,00	-32767,00	-32767,00	-32767,00	-32767,00	-32767,00	-32767,00	-32767,00	-32767,00	-32767,00	-32767,00	-32767,00	88,21	0,00	0,00	0,00	0,00	0,00	0,00	0,00	0,00	0,00	0,00	0,00	0,00	0,00	0,00	0,00	0,00
11:08:45	83,00	-32767,00	-32767,00	100,65	68,27	85,83	83,00	36,51	100,00	-32767,00	-32767,00	-32767,00	760,00	-32767,00	-32767,00	-32767,00	-32766,00	-32767,00	-32767,00	-32767,00	-32767,00	-32767,00	-32767,00	-32767,00	-32767,00	-32767,00	-32767,00	-32767,00	-32767,00	-32767,00	-32767,00	-32767,00	88,21	0,00	0,00	0,00	0,00	0,00	0,00	0,00	0,00	0,00	0,00	0,00	0,00	0,00	0,00	0,00	0,00
11:09:45	83,00	-32767,00	-32767,00	100,84	68,48	86,08	83,00	36,53	100,00	-32767,00	-32767,00	-32767,00	760,00	-32767,00	-32767,00	-32767,00	-32766,00	-32767,00	-32767,00	-32767,00	-32767,00	-32767,00	-32767,00	-32767,00	-32767,00	-32767,00	-32767,00	-32767,00	-32767,00	-32767,00	-32767,00	-32767,00	88,21	0,00	0,00	0,00	0,00	0,00	0,00	0,00	0,00	0,00	0,00	0,00	0,00	0,00	0,00	0,00	0,00
11:10:45	83,00	-32767,00	-32767,00	101,05	68,79	86,36	83,00	36,53	100,00	-32767,00	-32767,00	-32767,00	760,00	-32767,00	-32767,00	-32767,00	-32766,00	-32767,00	-32767,00	-32767,00	-32767,00	-32767,00	-32767,00	-32767,00	-32767,00	-32767,00	-32767,00	-32767,00	-32767,00	-32767,00	-32767,00	-32767,00	88,21	0,00	0,00	0,00	0,00	0,00	0,00	0,00	0,00	0,00	0,00	0,00	0,00	0,00	0,00	0,00	0,00
11:11:45	83,00	-32767,00	-32767,00	101,11	68,81	86,38	83,00	36,55	100,00	-32767,00	-32767,00	-32767,00	760,00	-32767,00	-32767,00	-32767,00	-32766,00	-32767,00	-32767,00	-32767,00	-32767,00	-32767,00	-32767,00	-32767,00	-32767,00	-32767,00	-32767,00	-32767,00	-32767,00	-32767,00	-32767,00	-32767,00	88,21	0,00	0,00	0,00	0,00	0,00	0,00	0,00	0,00	0,00	0,00	0,00	0,00	0,00	0,00	0,00	0,00
11:12:45	83,00	-32767,00	-32767,00	101,16	68,97	86,60	83,00	36,57	100,00	-32767,00	-32767,00	-32767,00	760,00	-32767,00	-32767,00	-32767,00	-32766,00	-32767,00	-32767,00	-32767,00	-32767,00	-32767,00	-32767,00	-32767,00	-32767,00	-32767,00	-32767,00	-32767,00	-32767,00	-32767,00	-32767,00	-32767,00	88,21	0,00	0,00	0,00	0,00	0,00	0,00	0,00	0,00	0,00	0,00	0,00	0,00	0,00	0,00	0,00	0,00
11:13:45	83,00	-32767,00	-32767,00	101,41	69,24	86,82	83,00	36,60	100,00	-32767,00	-32767,00	-32767,00	760,00	-32767,00	-32767,00	-32767,00	-32766,00	-32767,00	-32767,00	-32767,00	-32767,00	-32767,00	-32767,00	-32767,00	-32767,00	-32767,00	-32767,00	-32767,00	-32767,00	-32767,00	-32767,00	-32767,00	88,21	0,00	0,00	0,00	0,00	0,00	0,00	0,00	0,00	0,00	0,00	0,00	0,00	0,00	0,00	0,00	0,00
11:14:45	84,00	-32767,00	-32767,00	101,71	69,47	87,04	83,00	36,60	100,00	-32767,00	-32767,00	-32767,00	760,00	-32767,00	-32767,00	-32767,00	-32766,00	-32767,00	-32767,00	-32767,00	-32767,00	-32767,00	-32767,00	-32767,00	-32767,00	-32767,00	-32767,00	-32767,00	-32767,00	-32767,00	-32767,00	-32767,00	88,21	0,00	0,00	0,00	0,00	0,00	0,00	0,00	0,00	0,00	0,00	0,00	0,00	0,00	0,00	0,00	0,00
11:15:45	84,00	-32767,00	-32767,00	101,64	69,49	87,07	83,00	36,62	100,00	-32767,00	-32767,00	-32767,00	760,00	-32767,00	-32767,00	-32767,00	-32766,00	-32767,00	-32767,00	-32767,00	-32767,00	-32767,00	-32767,00	-32767,00	-32767,00	-32767,00	-32767,00	-32767,00	-32767,00	-32767,00	-32767,00	-32767,00	88,21	0,00	0,00	0,00	0,00	0,00	0,00	0,00	0,00	0,00	0,00	0,00	0,00	0,00	0,00	0,00	0,00
11:16:45	84,00	-32767,00	-32767,00	104,25	66,14	87,69	83,00	36,62	100,00	-32767,00	-32767,00	-32767,00	760,00	-32767,00	-32767,00	-32767,00	-32766,00	-32767,00	-32767,00	-32767,00	-32767,00	-32767,00	-32767,00	-32767,00	-32767,00	-32767,00	-32767,00	-32767,00	-32767,00	-32767,00	-32767,00	-32767,00	88,21	0,00	0,00	0,00	0,00	0,00	0,00	0,00	0,00	0,00	0,00	0,00	0,00	0,00	0,00	0,00	0,00
11:17:45	84,00	-32767,00	-32767,00	101,18	69,83	87,37	83,00	36,64	100,00	-32767,00	-32767,00	-32767,00	760,00	-32767,00	-32767,00	-32767,00	-32766,00	-32767,00	-32767,00	-32767,00	-32767,00	-32767,00	-32767,00	-32767,00	-32767,00	-32767,00	-32767,00	-32767,00	-32767,00	-32767,00	-32767,00	-32767,00	88,21	0,00	0,00	0,00	0,00	0,00	0,00	0,00	0,00	0,00	0,00	0,00	0,00	0,00	0,00	0,00	0,00
11:18:45	84,00	-32767,00	-32767,00	101,60	70,08	87,60	83,00	36,66	100,00	-32767,00	-32767,00	-32767,00	760,00	-32767,00	-32767,00	-32767,00	-32766,00	-32767,00	-32767,00	-32767,00	-32767,00	-32767,00	-32767,00	-32767,00	-32767,00	-32767,00	-32767,00	-32767,00	-32767,00	-32767,00	-32767,00	-32767,00	88,21	0,00	0,00	0,00	0,00	0,00	0,00	0,00	0,00	0,00	0,00	0,00	0,00	0,00	0,00	0,00	0,00
11:19:45	84,00	-32767,00	-32767,00	101,90	70,36	87,79	83,00	36,69	100,00	-32767,00	-32767,00	-32767,00	760,00	-32767,00	-32767,00	-32767,00	-32766,00	-32767,00	-32767,00	-32767,00	-32767,00	-32767,00	-32767,00	-32767,00	-32767,00	-32767,00	-32767,00	-32767,00	-32767,00	-32767,00	-32767,00	-32767,00	88,21	0,00	0,00	0,00	0,00	0,00	0,00	0,00	0,00	0,00	0,00	0,00	0,00	0,00	0,00	0,00	0,00
11:20:45	84,00	-32767,00	-32767,00	101,73	70,45	87,97	83,00	36,69	100,00	-32767,00	-32767,00	-32767,00	760,00	-32767,00	-32767,00	-32767,00	-32766,00	-32767,00	-32767,00	-32767,00	-32767,00	-32767,00	-32767,00	-32767,00	-32767,00	-32767,00	-32767,00	-32767,00	-32767,00	-32767,00	-32767,00	-32767,00	88,21	0,00	0,00	0,00	0,00	0,00	0,00	0,00	0,00	0,00	0,00	0,00	0,00	0,00	0,00	0,00	0,00
11:21:45	84,00	-32767,00	-32767,00	102,15	70,99	88,29	84,00	36,71	100,00	-32767,00	-32767,00	-32767,00	760,00	-32767,00	-32767,00	-32767,00	-32766,00	-32767,00	-32767,00	-32767,00	-32767,00	-32767,00	-32767,00	-32767,00	-32767,00	-32767,00	-32767,00	-32767,00	-32767,00	-32767,00	-32767,00	-32767,00	88,21	0,00	0,00	0,00	0,00	0,00	0,00	0,00	0,00	0,00	0,00	0,00	0,00	0,00	0,00	0,00	0,00
11:22:45	84,00	-32767,00	-32767,00	102,23	71,16	88,52	85,00	36,71	100,00	-32767,00	-32767,00	-32767,00	760,00	-32767,00	-32767,00	-32767,00	-32766,00	-32767,00	-32767,00	-32767,00	-32767,00	-32767,00	-32767,00	-32767,00	-32767,00	-32767,00	-32767,00	-32767,00	-32767,00	-32767,00	-32767,00	-32767,00	88,21	0,00	0,00	0,00	0,00	0,00	0,00	0,00	0,00	0,00	0,00	0,00	0,00	0,00	0,00	0,00	0,00
11:23:45	84,00	-32767,00	-32767,00	102,86	71,35	88,75	85,00	36,73	100,00	-32767,00	-32767,00	-32767,00	760,00	-32767,00	-32767,00	-32767,00	-32766,00	-32767,00	-32767,00	-32767,00	-32767,00	-32767,00	-32767,00	-32767,00	-32767,00	-32767,00	-32767,00	-32767,00	-32767,00	-32767,00	-32767,00	-32767,00	88,21	0,00	0,00	0,00	0,00	0,00	0,00	0,00	0,00	0,00	0,00	0,00	0,00	0,00	0,00	0,00	0,00
11:24:45	84,00	-32767,00	-32767,00	102,75	71,71	88,98	85,00	36,76	100,00	-32767,00	-32767,00	-32767,00	760,00	-32767,00	-32767,00	-32767,00	-32766,00	-32767,00	-32767,00	-32767,00	-32767,00	-32767,00	-32767,00	-32767,00	-32767,00	-32767,00	-32767,00	-32767,00	-32767,00	-32767,00	-32767,00	-32767,00	88,21	0,00	0,00	0,00	0,00	0,00	0,00	0,00	0,00	0,00	0,00	0,00	0,00	0,00	0,00	0,00	0,00
11:25:45	84,00	-32767,00	-32767,00	103,13	72,00	89,33	85,00	36,76	100,00	-32767,00	-32767,00	-32767,00	760,00	-32767,00	-32767,00	-32767,00	-32766,00	-32767,00	-32767,00	-32767,00	-32767,00	-32767,00	-32767,00	-32767,00	-32767,00	-32767,00	-32767,00	-32767,00	-32767,00	-32767,00	-32767,00	-32767,00	88,21	0,00	0,00	0,00	0,00	0,00	0,00	0,00	0,00	0,00	0,00	0,00	0,00	0,00	0,00	0,00	0,00
11:26:45	84,00	-32767,00	-32767,00	102,51	73,16	89,76	85,00	36,78	100,00	-32767,00	-32767,00	-32767,00	760,00	-32767,00	-32767,00	-32767,00	-32766,00	-32767,00	-32767,00	-32767,00	-32767,00	-32767,00	-32767,00	-32767,00	-32767,00	-32767,00	-32767,00	-32767,00	-32767,00	-32767,00	-32767,00	-32767,00	88,21	0,00	0,00	0,00	0,00	0,00	0,00	0,00	0,00	0,00	0,00	0,00	0,00	0,00	0,00	0,00	0,00
11:27:45	84,00	-32767,00	-32767,00	103,03	72,73	89,57	85,00	36,80	100,00	-32767,00	-32767,00	-32767,00	760,00	-32767,00	-32767,00	-32767,00	-32766,00	-32767,00	-32767,00	-32767,00	-32767,00	-32767,00	-32767,00	-32767,00	-32767,00	-32767,00	-32767,00	-32767,00	-32767,00	-32767,00	-32767,00	-32767,00	88,21	0,00	0,00	0,00	0,00	0,00	0,00	0,00	0,00	0,00	0,00	0,00	0,00	0,00	0,00	0,00	0,00
11:28:45	85,00	-32767,00	-32767,00	103,12	72,75	89,68	85,00	36,80	100,00	-32767,00	-32767,00	-32767,00	760,00	-32767,00	-32767,00	-32767,00	-32766,00	-32767,00	-32767,00	-32767,00	-32767,00	-32767,00	-32767,00	-32767,00	-32767,00	-32767,00	-32767,00	-32767,00	-32767,00	-32767,00	-32767,00	-32767,00	88,21	0,00	0,00	0,00	0,00	0,00	0,00	0,00	0,00	0,00	0,00	0,00	0,00	0,00	0,00	0,00	0,00
11:29:45	85,00	-32767,00	-32767,00	102,93	72,69	89,72	85,00	36,82	100,00	-32767,00	-32767,00	-32767,00	760,00	-32767,00	-32767,00	-32767,00	-32766,00	-32767,00	-32767,00	-32767,00	-32767,00	-32767,00	-32767,00	-32767,00	-32767,00	-32767,00	-32767,00	-32767,00	-32767,00	-32767,00	-32767,00	-32767,00	88,21	0,00	0,00	0,00	0,00	0,00	0,00	0,00	0,00	0,00	0,00	0,00	0,00	0,00	0,00	0,00	0,00
11:30:45	85,00	-32767,00	-32767,00	102,87	72,81	89,67	85,00	36,85	100,00	-32767,00	-32767,00	-32767,00	760,00	-32767,00	-32767,00	-32767,00	-32766,00	-32767,00	-32767,00	-32767,00	-32767,00	-32767,00	-32767,00	-32767,00	-32767,00	-32767,00	-32767,00	-32767,00	-32767,00	-32767,00	-32767,00	-32767,00	88,21	0,00	0,00	0,00	0,00	0,00	0,00	0,00	0,00	0,00	0,00	0,00	0,00	0,00	0,00	0,00	0,00
11:31:45	85,00	-32767,00	-32767,00	103,36	73,05	89,70	85,00	36,85	100,00	-32767,00	-32767,00	-32767,00	760,00	-32767,00	-32767,00	-32767,00	-32766,00	-32767,00	-32767,00	-32767,00	-32767,00	-32767,00	-32767,00	-32767,00	-32767,00	-32767,00	-32767,00	-32767,00	-32767,00	-32767,00	-32767,00	-32767,00	88,21	0,00	0,00	0,00	0,00	0,00	0,00	0,00	0,00	0,00	0,00	0,00	0,00	0,00	0,00	0,00	0,00
11:32:45	85,00	-32767,00	-32767,00	103,17	73,13	89,97	85,00	36,87	100,00	-32767,00	-32767,00	-32767,00	760,00	-32767,00	-32767,00	-32767,00	-32766,00	-32767,00	-32767,00	-32767,00	-32767,00	-32767,00	-32767,00	-32767,00	-32767,00	-32767,00	-32767,00	-32767,00	-32767,00	-32767,00	-32767,00	-32767,00	88,21	0,00	0,00	0,00	0,00	0,00	0,00	0,00	0,00	0,00	0,00	0,00	0,00	0,00	0,00	0,00	0,00
11:33:45	85,00	-32767,00	-32767,00	103,37	72,99	90,02	86,00	36,87	100,00	-32767,00	-32767,00	-32767,00	760,00	-32767,00	-32767,00	-32767,00	-32766,00	-32767,00	-32767,00	-32767,00	-32767,00	-32767,00	-32767,00	-32767,00	-32767,00	-32767,00	-32767,00	-32767,00	-32767,00	-32767,00	-32767,00	-32767,00	88,21	0,00	0,00	0,00	0,00	0,00	0,00	0,00	0,00	0,00	0,00	0,00	0,00	0,00	0,00	0,00	0,00
11:34:45	85,00	-32767,00	-32767,00	103,59	73,36	90,52	86,00	36,89	100,00	-32767,00	-32767,00	-32767,00	760,00	-32767,00	-32767,00	-32767,00	-32766,00	-32767,00	-32767,00	-32767,00	-32767,00	-32767,00	-32767,00	-32767,00	-32767,00	-32767,00	-32767,00	-32767,00	-32767,00	-32767,00	-32767,00	-32767,00	88,21	0,00	0,00	0,00	0,00	0,00	0,00	0,00	0,00	0,00	0,00	0,00	0,00	0,00	0,00	0,00	0,00
11:35:45	85,00	-32767,00	-32767,00	103,74	73,63	90,48	86,00	36,89	100,00	-32767,00	-32767,00	-32767,00	760,00	-32767,00	-32767,00	-32767,00	-32766,00	-32767,00	-32767,00	-32767,00	-32767,00	-32767,00	-32767,00	-32767,00	-32767,00	-32767,00	-32767,00	-32767,00	-32767,00	-32767,00	-32767,00	-32767,00	88,21	0,00	0,00	0,00	0,00	0,00	0,00	0,00	0,00	0,00	0,00	0,00	0,00	0,00	0,00	0,00	0,00
11:36:45	85,00	-32767,00	-32767,00	104,04	73,97	90,69	86,00	36,92	100,00	-32767,00	-32767,00	-32767,00	760,00	-32767,00	-32767,00	-32767,00	-32766,00	-32767,00	-32767,00	-32767,00	-32767,00	-32767,00	-32767,00	-32767,00	-32767,00	-32767,00	-32767,00	-32767,00	-32767,00	-32767,00	-32767,00	-32767,00	88,21	0,00	0,00	0,00	0,00	0,00	0,00	0,00	0,00	0,00	0,00	0,00	0,00	0,00	0,00	0,00	0,00
11:37:45	85,00	-32767,00	-32767,00	103,42	73,70	90,51	86,00	36,92	100,00	-32767,00	-32767,00	-32767,00	760,00	-32767,00	-32767,00	-32767,00	-32766,00	-32767,00	-32767,00	-32767,00	-32767,00	-32767,00	-32767,00	-32767,00	-32767,00	-32767,00	-32767,00	-32767,00	-32767,00	-32767,00	-32767,00	-32767,00	88,21	0,00	0,00	0,00	0,00	0,00	0,00	0,00	0,00	0,00	0,00	0,00	0,00	0,00	0,00	0,00	0,00
11:38:45	85,00	-32767,00	-32767,00	103,78	74,16	90,99	86,00	36,94	100,00	-32767,00	-32767,00	-32767,00	760,00	-32767,00	-32767,00	-32767,00	-32766,00	-32767,00	-32767,00	-32767,00	-32767,00	-32767,00	-32767,00	-32767,00	-32767,00	-32767,00	-32767,00	-32767,00	-32767,00	-32767,00	-32767,00	-32767,00	88,21	0,00	0,00	0,00	0,00	0,00	0,00	0,00	0,00	0,00	0,00	0,00	0,00	0,00	0,00	0,00	0,00
11:39:45	86,00	-32767,00	-32767,00	104,05	74,36	91,36	86,00	36,97	100,00	-32767,00	-32767,00	-32767,00	760,00	-32767,00	-32767,00	-32767,00	-32766,00	-32767,00	-32767,00	-32767,00	-32767,00	-32767,00	-32767,00	-32767,00	-32767,00	-32767,00	-32767,00	-32767,00	-32767,00	-32767,00	-32767,00	-32767,00	88,21	0,00	0,00	0,00	0,00	0,00	0,00	0,00	0,00	0,00	0,00	0,00	0,00	0,00	0,00	0,00	0,00
11:40:45	86,00	-32767,00	-32767,00	104,00	74,56	91,20	86,00	36,97	100,00	-32767,00	-32767,00	-32767,00	760,00	-32767,00	-32767,00	-32767,00	-32766,00	-32767,00	-32767,00	-32767,00	-32767,00	-32767,00	-32767,00	-32767,00	-32767,00	-32767,00	-32767,00	-32767,00	-32767,00	-32767,00	-32767,00	-32767,00	88,21	0,00	0,00	0,00	0,00	0,00	0,00	0,00	0,00	0,00	0,00	0,00	0,00	0,00	0,00	0,00	0,00
11:41:45	86,00	-32767,00	-32767,00	104,12	74,65	91,18	86,00	36,99	100,00	-32767,00	-32767,00	-32767,00	760,00	-32767,00	-32767,00	-32767,00	-32766,00	-32767,00	-32767,00	-32767,00	-32767,00	-32767,00	-32767,00	-32767,00	-32767,00	-32767,00	-32767,00	-32767,00	-32767,00	-32767,00	-32767,00	-32767,00	88,21	0,00	0,00	0,00	0,00	0,00	0,00	0,00	0,00	0,00	0,00	0,00	0,00	0,00	0,00	0,00	0,00
11:42:45	86,00	-32767,00	-32767,00	104,01	75,02	91,48	86,00	36,99	100,00	-32767,00	-32767,00	-32767,00	760,00	-32767,00	-32767,00	-32767,00	-32766,00	-32767,00	-32767,00	-32767,00	-32767,00	-32767,00	-32767,00	-32767,00	-32767,00	-32767,00	-32767,00	-32767,00	-32767,00	-32767,00	-32767,00	-32767,00	88,21	0,00	0,00	0,00	0,00	0,00	0,00	0,00	0,00	0,00	0,00	0,00	0,00	0,00	0,00	0,00	0,00
11:43:45	86,00	-32767,00	-32767,00	104,30	75,32	91,83	86,00	37,01	100,00	-32767,00	-32767,00	-32767,00	760,00	-32767,00	-32767,00	-32767,00	-32766,00	-32767,00	-32767,00	-32767,00	-32767,00	-32767,00	-32767,00	-32767,00	-32767,00	-32767,00	-32767,00	-32767,00	-32767,00	-32767,00	-32767,00	-32767,00	88,21	0,00	0,00	0,00	0,00	0,00	0,00	0,00	0,00	0,00	0,00	0,00	0,00	0,00	0,00	0,00	0,00
11:44:45	86,00	-32767,00	-32767,00	104,42	75,13	91,58	86,00	37,01	100,00	-32767,00	-32767,00	-32767,00	760,00	-32767,00	-32767,00	-32767,00	-32766,00	-32767,00	-32767,00	-32767,00	-32767,00	-32767,00	-32767,00	-32767,00	-32767,00	-32767,00	-32767,00	-32767,00	-32767,00	-32767,00	-32767,00	-32767,00	88,21	0,00	0,00	0,00	0,00	0,00	0,00	0,00	0,00	0,00	0,00	0,00	0,00	0,00	0,00	0,00	0,00
11:45:45	86,00	-32767,00	-32767,00	104,35	74,98	91,58	86,00	37,04	100,00	-32767,00	-32767,00	-32767,00	760,00	-32767,00	-32767,00	-32767,00	-32766,00	-32767,00	-32767,00	-32767,00	-32767,00	-32767,00	-32767,00	-32767,00	-32767,00	-32767,00	-32767,00	-32767,00	-32767,00	-32767,00	-32767,00	-32767,00	88,21	0,00	0,00	0,00	0,00	0,00	0,00	0,00	0,00	0,00	0,00	0,00	0,00	0,00	0,00	0,00	0,00
11:46:45	86,00	-32767,00	-32767,00	105,70	73,44	90,23	87,00	37,06	100,00	-32767,00	-32767,00	-32767,00	760,00	-32767,00	-32767,00	-32767,00	-32766,00	-32767,00	-32767,00	-32767,00	-32767,00	-32767,00	-32767,00	-32767,00	-32767,00	-32767,00	-32767,00	-32767,00	-32767,00	-32767,00	-32767,00	-32767,00	88,21	0,00	0,00	0,00	0,00	0,00	0,00	0,00	0,00	0,00	0,00	0,00	0,00	0,00	0,00	0,00	0,00
11:47:45	86,00	-32767,00	-32767,00	105,23	74,69	91,80	87,00	37,06	100,00	-32767,00	-32767,00	-32767,00	760,00	-32767,00	-32767,00	-32767,00	-32766,00	-32767,00	-32767,00	-32767,00	-32767,00	-32767,00	-32767,00	-32767,00	-32767,00	-32767,00	-32767,00	-32767,00	-32767,00	-32767,00	-32767,00	-32767,00	88,21	0,00	0,00	0,00	0,00	0,00	0,00	0,00	0,00	0,00	0,00	0,00	0,00	0,00	0,00	0,00	0,00
11:48:45	86,00	-32767,00	-32767,00	105,47	74,66	91,73	87,00	37,09	100,00	-32767,00	-32767,00	-32767,00	760,00	-32767,00	-32767,00	-32767,00	-32766,00	-32767,00	-32767,00	-32767,00	-32767,00	-32767,00	-32767,00	-32767,00	-32767,00	-32767,00	-32767,00	-32767,00	-32767,00	-32767,00	-32767,00	-32767,00	88,21	0,00	0,00	0,00	0,00	0,00	0,00	0,00	0,00	0,00	0,00	0,00	0,00	0,00	0,00	0,00	0,00
11:49:45	86,00	-32767,00	-32767,00	105,23	75,07	91,87	87,00	37,09	100,00	-32767,00	-32767,00	-32767,00	760,00	-32767,00	-32767,00	-32767,00	-32766,00	-32767,00	-32767,00	-32767,00	-32767,00	-32767,00	-32767,00	-32767,00	-32767,00	-32767,00	-32767,00	-32767,00	-32767,00	-32767,00	-32767,00	-32767,00	88,21	0,00	0,00	0,00	0,00	0,00	0,00	0,00	0,00	0,00	0,00	0,00	0,00	0,00	0,00	0,00	0,00
11:50:45	88,00	-32767,00	-32767,00	105,35	75,38	92,17	87,00	37,11	100,00	-32767,00	-32767,00	-32767,00	760,00	-32767,00	-32767,00	-32767,00	-32766,00	-32767,00	-32767,00	-32767,00	-32767,00	-32767,00	-32767,00	-32767,00	-32767,00	-32767,00	-32767,00	-32767,00	-32767,00	-32767,00	-32767,00	-32767,00	88,21	0,00	0,00	0,00	0,00	0,00	0,00	0,00	0,00	0,00	0,00	0,00	0,00	0,00	0,00	0,00	0,00
11:51:45	88,00	-32767,00	-32767,00	106,20	75,90	92,68	87,00	37,11	100,00	-32767,00	-32767,00	-32767,00	760,00	-32767,00	-32767,00	-32767,00	-32766,00	-32767,00	-32767,00	-32767,00	-32767,00	-32767,00	-32767,00	-32767,00	-32767,00	-32767,00	-32767,00	-32767,00	-32767,00	-32767,00	-32767,00	-32767,00	88,21	0,00	0,00	0,00	0,00	0,00	0,00	0,00	0,00	0,00	0,00	0,00	0,00	0,00	0,00	0,00	0,00
11:52:45	88,00	-32767,00	-32767,00	105,96	75,83	92,69	87,00	37,13	100,00	-32767,00	-32767,00	-32767,00	760,00	-32767,00	-32767,00	-32767,00	-32766,00	-32767,00	-32767,00	-32767,00	-32767,00	-32767,00	-32767,00	-32767,00	-32767,00	-32767,00	-32767,00	-32767,00	-32767,00	-32767,00	-32767,00	-32767,00	88,21	0,00	0,00	0,00	0,00	0,00	0,00	0,00	0,00	0,00	0,00	0,00	0,00	0,00	0,00	0,00	0,00
11:53:45	88,00	-32767,00	-32767,00	105,89	75,99	92,66	88,00	37,13	100,00	-32767,00	-32767,00	-32767,00	760,00	-32767,00	-32767,00	-32767,00	-32766,00	-32767,00	-32767,00	-32767,00	-32767,00	-32767,00	-32767,00	-32767,00	-32767,00	-32767,00	-32767,00	-32767,00	-32767,00	-32767,00	-32767,00	-32767,00	88,21	0,00	0,00	0,00	0,00	0,00	0,00	0,00	0,00	0,00	0,00	0,00	0,00	0,00	0,00	0,00	0,00
11:54:45	88,00	-32767,00	-32767,00	105,96	76,29	92,75	88,00	37,16	100,00	-32767,00	-32767,00	-32767,00	760,00	-32767,00	-32767,00	-32767,00	-32766,00	-32767,00	-32767,00	-32767,00	-32767,00	-32767,00	-32767,00	-32767,00	-32767,00	-32767,00	-32767,00	-32767,00	-32767,00	-32767,00	-32767,00	-32767,00	88,21	0,00	0,00	0,00	0,00	0,00	0,00	0,00	0,00	0,00	0,00	0,00	0,00	0,00	0,00	0,00	0,00
11:55:45	88,00	-32767,00	-32767,00	106,96	76,80	93,56	88,00	37,16	100,00	-32767,00	-32767,00	-32767,00	760,00	-32767,00	-32767,00	-32767,00	-32766,00	-32767,00	-32767,00	-32767,00	-32767,00	-32767,00	-32767,00	-32767,00	-32767,00	-32767,00	-32767,00	-32767,00	-32767,00	-32767,00	-32767,00	-32767,00	88,21	0,00	0,00	0,00	0,00	0,00	0,00	0,00	0,00	0,00	0,00	0,00	0,00	0,00	0,00	0,00	0,00
11:56:45	88,00	-32767,00	-32767,00	107,27	77,03	93,90	88,00	37,16	100,00	-32767,00	-32767,00	-32767,00	760,00	-32767,00	-32767,00	-32767,00	-32766,00	-32767,00	-32767,00	-32767,00	-32767,00	-32767,00	-32767,00	-32767,00	-32767,00	-32767,00	-32767,00	-32767,00	-32767,00	-32767,00	-32767,00	-32767,00	88,21	0,00	0,00	0,00	0,00	0,00	0,00	0,00	0,00	0,00	0,00	0,00	0,00	0,00	0,00	0,00	0,00
11:57:45	88,00	-32767,00	-32767,00	106,33	76,65	93,40	88,00	37,18	100,00	-32767,00	-32767,00	-32767,00	760,00	-32767,00	-32767,00	-32767,00	-32766,00	-32767,00	-32767,00	-32767,00	-32767,00	-32767,00	-32767,00	-32767,00	-32767,00	-32767,00	-32767,00	-32767,00	-32767,00	-32767,00	-32767,00	-32767,00	88,21	0,00	0,00	0,00	0,00	0,00	0,00	0,00	0,00	0,00	0,00	0,00	0,00	0,00	0,00	0,00	0,00
11:58:45	88,00	-32767,00	-32767,00	106,63	76,94	93,51	88,00	37,18	100,00	-32767,00	-32767,00	-32767,00	760,00	-32767,00	-32767,00	-32767,00	-32766,00	-32767,00	-32767,00	-32767,00	-32767,00	-32767,00	-32767,00	-32767,00	-32767,00	-32767,00	-32767,00	-32767,00	-32767,00	-32767,00	-32767,00	-32767,00	88,21	0,00	0,00	0,00	0,00	0,00	0,00	0,00	0,00	0,00	0,00	0,00	0,00	0,00	0,00	0,00	0,00
11:59:45	88,00	-32767,00	-32767,00	106,77	77,18	93,84	88,00	37,20	100,00	-32767,00	-32767,00	-32767,00	760,00	-32767,00	-32767,00	-32767,00	-32766,00	-32767,00	-32767,00	-32767,00	-32767,00	-32767,00	-32767,00	-32767,00	-32767,00	-32767,00	-32767,00	-32767,00	-32767,00	-32767,00	-32767,00	-32767,00	88,21	0,00	0,00	0,00	0,00	0,00	0,00	0,00	0,00	0,00	0,00	0,00	0,00	0,00	0,00	0,00	0,00
12:00:45	88,00	-32767,00	-32767,00	107,14	77,22	94,00	88,00	37,20	100,00	-32767,00	-32767,00	-32767,00	760,00	-32767,00	-32767,00	-32767,00	-32766,00	-32767,00	-32767,00	-32767,00	-32767,00	-32767,00	-32767,00	-32767,00	-32767,00	-32767,00	-32767,00	-32767,00	-32767,00	-32767,00	-32767,00	-32767,00	88,21	0,00	0,00	0,00	0,00	0,00	0,00	0,00	0,00	0,00	0,00	0,00	0,00	0,00	0,00	0,00	0,00
12:01:45	88,00	-32767,00	-32767,00	106,56	76,90	93,45	88,00	37,23	100,00	-32767,00	-32767,00	-32767,00	760,00	-32767,00	-32767,00	-32767,00	-32766,00	-32767,00	-32767,00	-32767,00	-32767,00	-32767,00	-32767,00	-32767,00	-32767,00	-32767,00	-32767,00	-32767,00	-32767,00	-32767,00	-32767,00	-32767,00	88,21	0,00	0,00	0,00	0,00	0,00	0,00	0,00	0,00	0,00	0,00	0,00	0,00	0,00	0,00	0,00	0,00
12:02:45	88,00	-32767,00	-32767,00	106,96	77,08	93,69	88,00	37,23	100,00	-32767,00	-32767,00	-32767,00	760,00	-32767,00	-32767,00	-32767,00	-32766,00	-32767,00	-32767,00	-32767,00	-32767,00	-32767,00	-32767,00	-32767,00	-32767,00	-32767,00	-32767,00	-32767,00	-32767,00	-32767,00	-32767,00	-32767,00	88,21	0,00	0,00	0,00	0,00	0,00	0,00	0,00	0,00	0,00	0,00	0,00	0,00	0,00	0,00	0,00	0,00
12:03:45	88,00	-32767,00	-32767,00	107,18	77,49	94,00	88,00	37,25	100,00	-32767,00	-32767,00	-32767,00	760,00	-32767,00	-32767,00	-32767,00	-32766,00	-32767,00	-32767,00	-32767,00	-32767,00	-32767,00	-32767,00	-32767,00	-32767,00	-32767,00	-32767,00	-32767,00	-32767,00	-32767,00	-32767,00	-32767,00	88,21	0,00	0,00	0,00	0,00	0,00	0,00	0,00	0,00	0,00	0,00	0,00	0,00	0,00	0,00	0,00	0,00
12:04:45	88,00	-32767,00	-32767,00	107,18	77,44	93,86	88,00	37,25	100,00	-32767,00	-32767,00	-32767,00	760,00	-32767,00	-32767,00	-32767,00	-32766,00	-32767,00	-32767,00	-32767,00	-32767,00	-32767,00	-32767,00	-32767,00	-32767,00	-32767,00	-32767,00	-32767,00	-32767,00	-32767,00	-32767,00	-32767,00	88,21	0,00	0,00	0,00	0,00	0,00	0,00	0,00	0,00	0,00	0,00	0,00	0,00	0,00	0,00	0,00	0,00
12:05:45	88,00	-32767,00	-32767,00	107,07	77,32	93,81	88,00	37,27	100,00	-32767,00	-32767,00	-32767,00	760,00	-32767,00	-32767,00	-32767,00	-32766,00	-32767,00	-32767,00	-32767,00	-32767,00	-32767,00	-32767,00	-32767,00	-32767,00	-32767,00	-32767,00	-32767,00	-32767,00	-32767,00	-32767,00	-32767,00	88,21	0,00	0,00	0,00	0,00	0,00	0,00	0,00	0,00	0,00	0,00	0,00	0,00	0,00	0,00	0,00	0,00
12:06:45	88,00	-32767,00	-32767,00	106,95	77,35	93,78	88,00	37,27	100,00	-32767,00	-32767,00	-32767,00	760,00	-32767,00	-32767,00	-32767,00	-32766,00	-32767,00	-32767,00	-32767,00	-32767,00	-32767,00	-32767,00	-32767,00	-32767,00	-32767,00	-32767,00	-32767,00	-32767,00	-32767,00	-32767,00	-32767,00	88,21	0,00	0,00	0,00	0,00	0,00	0,00	0,00	0,00	0,00	0,00	0,00	0,00	0,00	0,00	0,00	0,00
12:07:45	88,00	-32767,00	-32767,00	107,03	77,56	93,82	88,00	37,29	100,00	-32767,00	-32767,00	-32767,00	760,00	-32767,00	-32767,00	-32767,00	-32766,00	-32767,00	-32767,00	-32767,00	-32767,00	-32767,00	-32767,00	-32767,00	-32767,00	-32767,00	-32767,00	-32767,00	-32767,00	-32767,00	-32767,00	-32767,00	88,21	0,00	0,00	0,00	0,00	0,00	0,00	0,00	0,00	0,00	0,00	0,00	0,00	0,00	0,00	0,00	0,00
12:08:45	88,00	-32767,00	-32767,00	107,69	77,99	94,39	88,00	37,29	100,00	-32767,00	-32767,00	-32767,00	760,00	-32767,00	-32767,00	-32767,00	-32766,00	-32767,00	-32767,00	-32767,00	-32767,00	-32767,00	-32767,00	-32767,00	-32767,00	-32767,00	-32767,00	-32767,00	-32767,00	-32767,00	-32767,00	-32767,00	88,21	0,00	0,00	0,00	0,00	0,00	0,00	0,00	0,00	0,00	0,00	0,00	0,00	0,00	0,00	0,00	0,00
12:09:45	89,00	-32767,00	-32767,00	107,53	77,84	94,22	88,00	37,32	100,00	-32767,00	-32767,00	-32767,00	760,00	-32767,00	-32767,00	-32767,00	-32766,00	-32767,00	-32767,00	-32767,00	-32767,00	-32767,00	-32767,00	-32767,00	-32767,00	-32767,00	-32767,00	-32767,00	-32767,00	-32767,00	-32767,00	-32767,00	88,21	0,00	0,00	0,00	0,00	0,00	0,00	0,00	0,00	0,00	0,00	0,00	0,00	0,00	0,00	0,00	0,00
12:10:45	89,00	-32767,00	-32767,00	107,33	77,72	94,04	88,00	37,32	100,00	-32767,00	-32767,00	-32767,00	760,00	-32767,00	-32767,00	-32767,00	-32766,00	-32767,00	-32767,00	-32767,00	-32767,00	-32767,00	-32767,00	-32767,00	-32767,00	-32767,00	-32767,00	-32767,00	-32767,00	-32767,00	-32767,00	-32767,00	88,21	0,00	0,00	0,00	0,00	0,00	0,00	0,00	0,00	0,00	0,00	0,00	0,00	0,00	0,00	0,00	0,00
12:11:45	89,00	-32767,00	-32767,00	107,41	77,96	94,20	88,00	37,34	100,00	-32767,00	-32767,00	-32767,00	760,00	-32767,00	-32767,00	-32767,00	-32766,00	-32767,00	-32767,00	-32767,00	-32767,00	-32767,00	-32767,00	-32767,00	-32767,00	-32767,00	-32767,00	-32767,00	-32767,00	-32767,00	-32767,00	-32767,00	88,21	0,00	0,00	0,00	0,00	0,00	0,00	0,00	0,00	0,00	0,00	0,00	0,00	0,00	0,00	0,00	0,00
12:12:45	89,00	-32767,00	-32767,00	107,78	78,22	94,80	88,00	37,34	100,00	-32767,00	-32767,00	-32767,00	760,00	-32767,00	-32767,00	-32767,00	-32766,00	-32767,00	-32767,00	-32767,00	-32767,00	-32767,00	-32767,00	-32767,00	-32767,00	-32767,00	-32767,00	-32767,00	-32767,00	-32767,00	-32767,00	-32767,00	88,21	0,00	0,00	0,00	0,00	0,00	0,00	0,00	0,00	0,00	0,00	0,00	0,00	0,00	0,00	0,00	0,00
12:13:45	89,00	-32767,00	-32767,00	108,03	78,26	94,67	88,00	37,36	100,00	-32767,00	-32767,00	-32767,00	760,00	-32767,00	-32767,00	-32767,00	-32766,00	-32767,00	-32767,00	-32767,00	-32767,00	-32767,00	-32767,00	-32767,00	-32767,00	-32767,00	-32767,00	-32767,00	-32767,00	-32767,00	-32767,00	-32767,00	88,21	0,00	0,00	0,00	0,00	0,00	0,00	0,00	0,00	0,00	0,00	0,00	0,00	0,00	0,00	0,00	0,00
12:14:45	89,00	-32767,00	-32767,00	107,15	77,97	94,02	88,00	37,36	100,00	-32767,00	-32767,00	-32767,00	760,00	-32767,00	-32767,00	-32767,00	-32766,00	-32767,00	-32767,00	-32767,00	-32767,00	-32767,00	-32767,00	-32767,00	-32767,00	-32767,00	-32767,00	-32767,00	-32767,00	-32767,00	-32767,00	-32767,00	88,21	0,00	0,00	0,00	0,00	0,00	0,00	0,00	0,00	0,00	0,00	0,00	0,00	0,00	0,00	0,00	0,00
12:15:45	89,00	-32767,00	-32767,00	110,92	78,48	95,13	88,00	37,36	100,00	-32767,00	-32767,00	-32767,00	760,00	-32767,00	-32767,00	-32767,00	-32766,00	-32767,00	-32767,00	-32767,00	-32767,00	-32767,00	-32767,00	-32767,00	-32767,00	-32767,00	-32767,00	-32767,00	-32767,00	-32767,00	-32767,00	-32767,00	88,21	0,00	0,00	0,00	0,00	0,00	0,00	0,00	0,00	0,00	0,00	0,00	0,00	0,00	0,00	0,00	0,00
12:16:45	88,00	-32767,00	-32767,00	107,73	77,81	94,43	87,00	37,39	100,00	-32767,00	-32767,00	-32767,00	760,00	-32767,00	-32767,00	-32767,00	-32766,00	-32767,00	-32767,00	-32767,00	-32767,00	-32767,00	-32767,00	-32767,00	-32767,00	-32767,00	-32767,00	-32767,00	-32767,00	-32767,00	-32767,00	-32767,00	88,21	0,00	0,00	0,00	0,00	0,00	0,00	0,00	0,00	0,00	0,00	0,00	0,00	0,00	0,00	0,00	0,00
12:17:45	89,00	-32767,00	-32767,00	108,55	78,76	95,31	88,00	37,39	100,00	-32767,00	-32767,00	-32767,00	760,00	-32767,00	-32767,00	-32767,00	-32766,00	-32767,00	-32767,00	-32767,00	-32767,00	-32767,00	-32767,00	-32767,00	-32767,00	-32767,00	-32767,00	-32767,00	-32767,00	-32767,00	-32767,00	-32767,00	88,21	0,00	0,00	0,00	0,00	0,00	0,00	0,00	0,00	0,00	0,00	0,00	0,00	0,00	0,00	0,00	0,00
12:18:45	89,00	-32767,00	-32767,00	108,18	78,58	94,66	89,00	37,41	100,00	-32767,00	-32767,00	-32767,00	760,00	-32767,00	-32767,00	-32767,00	-32766,00	-32767,00	-32767,00	-32767,00	-32767,00	-32767,00	-32767,00	-32767,00	-32767,00	-32767,00	-32767,00	-32767,00	-32767,00	-32767,00	-32767,00	-32767,00	88,21	0,00	0,00	0,00	0,00	0,00	0,00	0,00	0,00	0,00	0,00	0,00	0,00	0,00	0,00	0,00	0,00
12:19:45	89,00	-32767,00	-32767,00	108,07	78,71	94,74	89,00	37,41	100,00	-32767,00	-32767,00	-32767,00	760,00	-32767,00	-32767,00	-32767,00	-32766,00	-32767,00	-32767,00	-32767,00	-32767,00	-32767,00	-32767,00	-32767,00	-32767,00	-32767,00	-32767,00	-32767,00	-32767,00	-32767,00	-32767,00	-32767,00	88,21	0,00	0,00	0,00	0,00	0,00	0,00	0,00	0,00	0,00	0,00	0,00	0,00	0,00	0,00	0,00	0,00
12:20:45	89,00	-32767,00	-32767,00	107,98	78,66	94,79	88,00	37,44	100,00	-32767,00	-32767,00	-32767,00	760,00	-32767,00	-32767,00	-32767,00	-32766,00	-32767,00	-32767,00	-32767,00	-32767,00	-32767,00	-32767,00	-32767,00	-32767,00	-32767,00	-32767,00	-32767,00	-32767,00	-32767,00	-32767,00	-32767,00	88,21	0,00	0,00	0,00	0,00	0,00	0,00	0,00	0,00	0,00	0,00	0,00	0,00	0,00	0,00	0,00	0,00
12:21:45	89,00	-32767,00	-32767,00	108,55	78,73	95,14	88,00	37,44	100,00	-32767,00	-32767,00	-32767,00	760,00	-32767,00	-32767,00	-32767,00	-32766,00	-32767,00	-32767,00	-32767,00	-32767,00	-32767,00	-32767,00	-32767,00	-32767,00	-32767,00	-32767,00	-32767,00	-32767,00	-32767,00	-32767,00	-32767,00	88,21	0,00	0,00	0,00	0,00	0,00	0,00	0,00	0,00	0,00	0,00	0,00	0,00	0,00	0,00	0,00	0,00
12:22:45	89,00	-32767,00	-32767,00	107,62	78,25	94,42	90,00	37,46	100,00	-32767,00	-32767,00	-32767,00	760,00	-32767,00	-32767,00	-32767,00	-32766,00	-32767,00	-32767,00	-32767,00	-32767,00	-32767,00	-32767,00	-32767,00	-32767,00	-32767,00	-32767,00	-32767,00	-32767,00	-32767,00	-32767,00	-32767,00	88,21	0,00	0,00	0,00	0,00	0,00	0,00	0,00	0,00	0,00	0,00	0,00	0,00	0,00	0,00	0,00	0,00
12:23:45	89,00	-32767,00	-32767,00	107,23	78,03	94,07	90,00	37,46	100,00	-32767,00	-32767,00	-32767,00	760,00	-32767,00	-32767,00	-32767,00	-32766,00	-32767,00	-32767,00	-32767,00	-32767,00	-32767,00	-32767,00	-32767,00	-32767,00	-32767,00	-32767,00	-32767,00	-32767,00	-32767,00	-32767,00	-32767,00	88,21	0,00	0,00	0,00	0,00	0,00	0,00	0,00	0,00	0,00	0,00	0,00	0,00	0,00	0,00	0,00	0,00
12:24:45	89,00	-32767,00	-32767,00	107,21	78,20	94,10	90,00	37,48	100,00	-32767,00	-32767,00	-32767,00	760,00	-32767,00	-32767,00	-32767,00	-32766,00	-32767,00	-32767,00	-32767,00	-32767,00	-32767,00	-32767,00	-32767,00	-32767,00	-32767,00	-32767,00	-32767,00	-32767,00	-32767,00	-32767,00	-32767,00	88,21	0,00	0,00	0,00	0,00	0,00	0,00	0,00	0,00	0,00	0,00	0,00	0,00	0,00	0,00	0,00	0,00
12:25:45	89,00	-32767,00	-32767,00	107,67	77,96	94,38	88,00	37,48	100,00	-32767,00	-32767,00	-32767,00	760,00	-32767,00	-32767,00	-32767,00	-32766,00	-32767,00	-32767,00	-32767,00	-32767,00	-32767,00	-32767,00	-32767,00	-32767,00	-32767,00	-32767,00	-32767,00	-32767,00	-32767,00	-32767,00	-32767,00	88,21	0,00	0,00	0,00	0,00	0,00	0,00	0,00	0,00	0,00	0,00	0,00	0,00	0,00	0,00	0,00	0,00
12:26:45	89,00	-32767,00	-32767,00	106,67	77,33	93,83	90,00	37,48	100,00	-32767,00	-32767,00	-32767,00	760,00	-32767,00	-32767,00	-32767,00	-32766,00	-32767,00	-32767,00	-32767,00	-32767,00	-32767,00	-32767,00	-32767,00	-32767,00	-32767,00	-32767,00	-32767,00	-32767,00	-32767,00	-32767,00	-32767,00	88,21	0,00	0,00	0,00	0,00	0,00	0,00	0,00	0,00	0,00	0,00	0,00	0,00	0,00	0,00	0,00	0,00
12:27:45	89,00	-32767,00	-32767,00	106,65	77,27	93,32	90,00	37,51	100,00	-32767,00	-32767,00	-32767,00	760,00	-32767,00	-32767,00	-32767,00	-32766,00	-32767,00	-32767,00	-32767,00	-32767,00	-32767,00	-32767,00	-32767,00	-32767,00	-32767,00	-32767,00	-32767,00	-32767,00	-32767,00	-32767,00	-32767,00	88,21	0,00	0,00	0,00	0,00	0,00	0,00	0,00	0,00	0,00	0,00	0,00	0,00	0,00	0,00	0,00	0,00
12:28:45	89,00	-32767,00	-32767,00	106,11	76,95	93,10	90,00	37,51	100,00	-32767,00	-32767,00	-32767,00	760,00	-32767,00	-32767,00	-32767,00	-32766,00	-32767,00	-32767,00	-32767,00	-32767,00	-32767,00	-32767,00	-32767,00	-32767,00	-32767,00	-32767,00	-32767,00	-32767,00	-32767,00	-32767,00	-32767,00	88,21	0,00	0,00	0,00	0,00	0,00	0,00	0,00	0,00	0,00	0,00	0,00	0,00	0,00	0,00	0,00	0,00
12:29:45	89,00	-32767,00	-32767,00	106,85	77,60	93,81	90,00	37,53	100,00	-32767,00	-32767,00	-32767,00	760,00	-32767,00	-32767,00	-32767,00	-32766,00	-32767,00	-32767,00	-32767,00	-32767,00	-32767,00	-32767,00	-32767,00	-32767,00	-32767,00	-32767,00	-32767,00	-32767,00	-32767,00	-32767,00	-32767,00	88,21	0,00	0,00	0,00	0,00	0,00	0,00	0,00	0,00	0,00	0,00	0,00	0,00	0,00	0,00	0,00	0,00
12:30:45	89,00	-32767,00	-32767,00	107,08	77,40	93,81	90,00	37,53	100,00	-32767,00	-32767,00	-32767,00	760,00	-32767,00	-32767,00	-32767,00	-32766,00	-32767,00	-32767,00	-32767,00	-32767,00	-32767,00	-32767,00	-32767,00	-32767,00	-32767,00	-32767,00	-32767,00	-32767,00	-32767,00	-32767,00	-32767,00	88,21	0,00	0,00	0,00	0,00	0,00	0,00	0,00	0,00	0,00	0,00	0,00	0,00	0,00	0,00	0,00	0,00
12:31:45	89,00	-32767,00	-32767,00	106,30	76,97	93,04	90,00	37,53	100,00	-32767,00	-32767,00	-32767,00	760,00	-32767,00	-32767,00	-32767,00	-32766,00	-32767,00	-32767,00	-32767,00	-32767,00	-32767,00	-32767,00	-32767,00	-32767,00	-32767,00	-32767,00	-32767,00	-32767,00	-32767,00	-32767,00	-32767,00	88,21	0,00	0,00	0,00	0,00	0,00	0,00	0,00	0,00	0,00	0,00	0,00	0,00	0,00	0,00	0,00	0,00
12:32:45	89,00	-32767,00	-32767,00	106,55	77,28	93,38	90,00	37,56	100,00	-32767,00	-32767,00	-32767,00	760,00	-32767,00	-32767,00	-32767,00	-32766,00	-32767,00	-32767,00	-32767,00	-32767,00	-32767,00	-32767,00	-32767,00	-32767,00	-32767,00	-32767,00	-32767,00	-32767,00	-32767,00	-32767,00	-32767,00	88,21	0,00	0,00	0,00	0,00	0,00	0,00	0,00	0,00	0,00	0,00	0,00	0,00	0,00	0,00	0,00	0,00
12:33:45	89,00	-32767,00	-32767,00	106,90	77,48	93,79	90,00	37,56	100,00	-32767,00	-32767,00	-32767,00	760,00	-32767,00	-32767,00	-32767,00	-32766,00	-32767,00	-32767,00	-32767,00	-32767,00	-32767,00	-32767,00	-32767,00	-32767,00	-32767,00	-32767,00	-32767,00	-32767,00	-32767,00	-32767,00	-32767,00	88,21	0,00	0,00	0,00	0,00	0,00	0,00	0,00	0,00	0,00	0,00	0,00	0,00	0,00	0,00	0,00	0,00
12:34:45	89,00	-32767,00	-32767,00	106,96	77,37	93,52	90,00	37,58	100,00	-32767,00	-32767,00	-32767,00	760,00	-32767,00	-32767,00	-32767,00	-32766,00	-32767,00	-32767,00	-32767,00	-32767,00	-32767,00	-32767,00	-32767,00	-32767,00	-32767,00	-32767,00	-32767,00	-32767,00	-32767,00	-32767,00	-32767,00	88,21	0,00	0,00	0,00	0,00	0,00	0,00	0,00	0,00	0,00	0,00	0,00	0,00	0,00	0,00	0,00	0,00
12:35:45	90,00	-32767,00	-32767,00	106,53	77,31	93,36	90,00	37,58	100,00	-32767,00	-32767,00	-32767,00	760,00	-32767,00	-32767,00	-32767,00	-32766,00	-32767,00	-32767,00	-32767,00	-32767,00	-32767,00	-32767,00	-32767,00	-32767,00	-32767,00	-32767,00	-32767,00	-32767,00	-32767,00	-32767,00	-32767,00	88,21	0,00	0,00	0,00	0,00	0,00	0,00	0,00	0,00	0,00	0,00	0,00	0,00	0,00	0,00	0,00	0,00
12:36:45	90,00	-32767,00	-32767,00	106,79	77,68	93,76	90,00	37,60	100,00	-32767,00	-32767,00	-32767,00	760,00	-32767,00	-32767,00	-32767,00	-32766,00	-32767,00	-32767,00	-32767,00	-32767,00	-32767,00	-32767,00	-32767,00	-32767,00	-32767,00	-32767,00	-32767,00	-32767,00	-32767,00	-32767,00	-32767,00	88,21	0,00	0,00	0,00	0,00	0,00	0,00	0,00	0,00	0,00	0,00	0,00	0,00	0,00	0,00	0,00	0,00
12:37:45	90,00	-32767,00	-32767,00	107,13	77,70	93,79	90,00	37,60	100,00	-32767,00	-32767,00	-32767,00	760,00	-32767,00	-32767,00	-32767,00	-32766,00	-32767,00	-32767,00	-32767,00	-32767,00	-32767,00	-32767,00	-32767,00	-32767,00	-32767,00	-32767,00	-32767,00	-32767,00	-32767,00	-32767,00	-32767,00	88,21	0,00	0,00	0,00	0,00	0,00	0,00	0,00	0,00	0,00	0,00	0,00	0,00	0,00	0,00	0,00	0,00
12:38:45	90,00	-32767,00	-32767,00	107,22	77,82	94,06	90,00	37,60	100,00	-32767,00	-32767,00	-32767,00	760,00	-32767,00	-32767,00	-32767,00	-32766,00	-32767,00	-32767,00	-32767,00	-32767,00	-32767,00	-32767,00	-32767,00	-32767,00	-32767,00	-32767,00	-32767,00	-32767,00	-32767,00	-32767,00	-32767,00	88,21	0,00	0,00	0,00	0,00	0,00	0,00	0,00	0,00	0,00	0,00	0,00	0,00	0,00	0,00	0,00	0,00
12:39:45	90,00	-32767,00	-32767,00	106,36	77,07	93,14	90,00	37,60	100,00	-32767,00	-32767,00	-32767,00	760,00	-32767,00	-32767,00	-32767,00	-32766,00	-32767,00	-32767,00	-32767,00	-32767,00	-32767,00	-32767,00	-32767,00	-32767,00	-32767,00	-32767,00	-32767,00	-32767,00	-32767,00	-32767,00	-32767,00	88,21	0,00	0,00	0,00	0,00	0,00	0,00	0,00	0,00	0,00	0,00	0,00	0,00	0,00	0,00	0,00	0,00
12:40:45	90,00	-32767,00	-32767,00	106,36	77,11	93,21	90,00	37,63	100,00	-32767,00	-32767,00	-32767,00	760,00	-32767,00	-32767,00	-32767,00	-32766,00	-32767,00	-32767,00	-32767,00	-32767,00	-32767,00	-32767,00	-32767,00	-32767,00	-32767,00	-32767,00	-32767,00	-32767,00	-32767,00	-32767,00	-32767,00	88,21	0,00	0,00	0,00	0,00	0,00	0,00	0,00	0,00	0,00	0,00	0,00	0,00	0,00	0,00	0,00	0,00
12:41:45	90,00	-32767,00	-32767,00	106,34	77,15	93,30	90,00	37,63	100,00	-32767,00	-32767,00	-32767,00	760,00	-32767,00	-32767,00	-32767,00	-32766,00	-32767,00	-32767,00	-32767,00	-32767,00	-32767,00	-32767,00	-32767,00	-32767,00	-32767,00	-32767,00	-32767,00	-32767,00	-32767,00	-32767,00	-32767,00	88,21	0,00	0,00	0,00	0,00	0,00	0,00	0,00	0,00	0,00	0,00	0,00	0,00	0,00	0,00	0,00	0,00
12:42:45	90,00	-32767,00	-32767,00	106,63	77,43	93,70	90,00	37,63	100,00	-32767,00	-32767,00	-32767,00	760,00	-32767,00	-32767,00	-32767,00	-32766,00	-32767,00	-32767,00	-32767,00	-32767,00	-32767,00	-32767,00	-32767,00	-32767,00	-32767,00	-32767,00	-32767,00	-32767,00	-32767,00	-32767,00	-32767,00	88,21	0,00	0,00	0,00	0,00	0,00	0,00	0,00	0,00	0,00	0,00	0,00	0,00	0,00	0,00	0,00	0,00
12:43:45	90,00	-32767,00	-32767,00	106,52	76,92	93,00	90,00	37,65	100,00	-32767,00	-32767,00	-32767,00	760,00	-32767,00	-32767,00	-32767,00	-32766,00	-32767,00	-32767,00	-32767,00	-32767,00	-32767,00	-32767,00	-32767,00	-32767,00	-32767,00	-32767,00	-32767,00	-32767,00	-32767,00	-32767,00	-32767,00	88,21	0,00	0,00	0,00	0,00	0,00	0,00	0,00	0,00	0,00	0,00	0,00	0,00	0,00	0,00	0,00	0,00
12:44:45	90,00	-32767,00	-32767,00	114,30	76,36	93,16	90,00	37,65	100,00	-32767,00	-32767,00	-32767,00	760,00	-32767,00	-32767,00	-32767,00	-32766,00	-32767,00	-32767,00	-32767,00	-32767,00	-32767,00	-32767,00	-32767,00	-32767,00	-32767,00	-32767,00	-32767,00	-32767,00	-32767,00	-32767,00	-32767,00	88,21	0,00	0,00	0,00	0,00	0,00	0,00	0,00	0,00	0,00	0,00	0,00	0,00	0,00	0,00	0,00	0,00
12:45:45	90,00	-32767,00	-32767,00	113,35	74,34	93,27	100,00	37,65	100,00	-32767,00	-32767,00	-32767,00	760,00	-32767,00	-32767,00	-32767,00	-32766,00	-32767,00	-32767,00	-32767,00	-32767,00	-32767,00	-32767,00	-32767,00	-32767,00	-32767,00	-32767,00	-32767,00	-32767,00	-32767,00	-32767,00	-32767,00	88,21	0,00	0,00	0,00	0,00	0,00	0,00	0,00	0,00	0,00	0,00	0,00	0,00	0,00	0,00	0,00	0,00
12:46:45	90,00	-32767,00	-32767,00	106,77	77,27	93,51	90,00	37,65	100,00	-32767,00	-32767,00	-32767,00	760,00	-32767,00	-32767,00	-32767,00	-32766,00	-32767,00	-32767,00	-32767,00	-32767,00	-32767,00	-32767,00	-32767,00	-32767,00	-32767,00	-32767,00	-32767,00	-32767,00	-32767,00	-32767,00	-32767,00	88,21	0,00	0,00	0,00	0,00	0,00	0,00	0,00	0,00	0,00	0,00	0,00	0,00	0,00	0,00	0,00	0,00
12:47:45	90,00	-32767,00	-32767,00	107,03	77,46	93,62	90,00	37,65	100,00	-32767,00	-32767,00	-32767,00	760,00	-32767,00	-32767,00	-32767,00	-32766,00	-32767,00	-32767,00	-32767,00	-32767,00	-32767,00	-32767,00	-32767,00	-32767,00	-32767,00	-32767,00	-32767,00	-32767,00	-32767,00	-32767,00	-32767,00	88,21	0,00	0,00	0,00	0,00	0,00	0,00	0,00	0,00	0,00	0,00	0,00	0,00	0,00	0,00	0,00	0,00
12:48:45	90,00	-32767,00	-32767,00	106,75	77,65	93,49	91,00	37,68	100,00	-32767,00	-32767,00	-32767,00	760,00	-32767,00	-32767,00	-32767,00	-32766,00	-32767,00	-32767,00	-32767,00	-32767,00	-32767,00	-32767,00	-32767,00	-32767,00	-32767,00	-32767,00	-32767,00	-32767,00	-32767,00	-32767,00	-32767,00	88,21	0,00	0,00	0,00	0,00	0,00	0,00	0,00	0,00	0,00	0,00	0,00	0,00	0,00	0,00	0,00	0,00
12:49:45	90,00	-32767,00	-32767,00	107,18	77,96	94,03	91,00	37,68	100,00	-32767,00	-32767,00	-32767,00	760,00	-32767,00	-32767,00	-32767,00	-32766,00	-32767,00	-32767,00	-32767,00	-32767,00	-32767,00	-32767,00	-32767,00	-32767,00	-32767,00	-32767,00	-32767,00	-32767,00	-32767,00	-32767,00	-32767,00	88,21	0,00	0,00	0,00	0,00	0,00	0,00	0,00	0,00	0,00	0,00	0,00	0,00	0,00	0,00	0,00	0,00
12:50:45	90,00	-32767,00	-32767,00	107,23	78,06	94,15	91,00	37,68	100,00	-32767,00	-32767,00	-32767,00	760,00	-32767,00	-32767,00	-32767,00	-32766,00	-32767,00	-32767,00	-32767,00	-32767,00	-32767,00	-32767,00	-32767,00	-32767,00	-32767,00	-32767,00	-32767,00	-32767,00	-32767,00	-32767,00	-32767,00	88,21	0,00	0,00	0,00	0,00	0,00	0,00	0,00	0,00	0,00	0,00	0,00	0,00	0,00	0,00	0,00	0,00
12:51:45	90,00	-32767,00	-32767,00	107,41	77,94	94,08	91,00	37,68	100,00	-32767,00	-32767,00	-32767,00	760,00	-32767,00	-32767,00	-32767,00	-32766,00	-32767,00	-32767,00	-32767,00	-32767,00	-32767,00	-32767,00	-32767,00	-32767,00	-32767,00	-32767,00	-32767,00	-32767,00	-32767,00	-32767,00	-32767,00	88,21	0,00	0,00	0,00	0,00	0,00	0,00	0,00	0,00	0,00	0,00	0,00	0,00	0,00	0,00	0,00	0,00
12:52:45	91,00	-32767,00	-32767,00	107,01	77,98	93,76	91,00	37,68	100,00	-32767,00	-32767,00	-32767,00	760,00	-32767,00	-32767,00	-32767,00	-32766,00	-32767,00	-32767,00	-32767,00	-32767,00	-32767,00	-32767,00	-32767,00	-32767,00	-32767,00	-32767,00	-32767,00	-32767,00	-32767,00	-32767,00	-32767,00	88,21	0,00	0,00	0,00	0,00	0,00	0,00	0,00	0,00	0,00	0,00	0,00	0,00	0,00	0,00	0,00	0,00
12:53:45	91,00	-32767,00	-32767,00	107,11	78,24	94,06	91,00	37,70	100,00	-32767,00	-32767,00	-32767,00	760,00	-32767,00	-32767,00	-32767,00	-32766,00	-32767,00	-32767,00	-32767,00	-32767,00	-32767,00	-32767,00	-32767,00	-32767,00	-32767,00	-32767,00	-32767,00	-32767,00	-32767,00	-32767,00	-32767,00	88,21	0,00	0,00	0,00	0,00	0,00	0,00	0,00	0,00	0,00	0,00	0,00	0,00	0,00	0,00	0,00	0,00
12:54:45	91,00	-32767,00	-32767,00	107,61	78,20	94,31	91,00	37,70	100,00	-32767,00	-32767,00	-32767,00	760,00	-32767,00	-32767,00	-32767,00	-32766,00	-32767,00	-32767,00	-32767,00	-32767,00	-32767,00	-32767,00	-32767,00	-32767,00	-32767,00	-32767,00	-32767,00	-32767,00	-32767,00	-32767,00	-32767,00	88,21	0,00	0,00	0,00	0,00	0,00	0,00	0,00	0,00	0,00	0,00	0,00	0,00	0,00	0,00	0,00	0,00
12:55:45	91,00	-32767,00	-32767,00	107,40	77,92	94,14	91,00	37,70	100,00	-32767,00	-32767,00	-32767,00	760,00	-32767,00	-32767,00	-32767,00	-32766,00	-32767,00	-32767,00	-32767,00	-32767,00	-32767,00	-32767,00	-32767,00	-32767,00	-32767,00	-32767,00	-32767,00	-32767,00	-32767,00	-32767,00	-32767,00	88,21	0,00	0,00	0,00	0,00	0,00	0,00	0,00	0,00	0,00	0,00	0,00	0,00	0,00	0,00	0,00	0,00
12:56:45	91,00	-32767,00	-32767,00	107,26	77,99	94,07	91,00	37,70	100,00	-32767,00	-32767,00	-32767,00	760,00	-32767,00	-32767,00	-32767,00	-32766,00	-32767,00	-32767,00	-32767,00	-32767,00	-32767,00	-32767,00	-32767,00	-32767,00	-32767,00	-32767,00	-32767,00	-32767,00	-32767,00	-32767,00	-32767,00	88,21	0,00	0,00	0,00	0,00	0,00	0,00	0,00	0,00	0,00	0,00	0,00	0,00	0,00	0,00	0,00	0,00
12:57:45	91,00	-32767,00	-32767,00	107,10	77,86	93,83	91,00	37,70	100,00	-32767,00	-32767,00	-32767,00	760,00	-32767,00	-32767,00	-32767,00	-32766,00	-32767,00	-32767,00	-32767,00	-32767,00	-32767,00	-32767,00	-32767,00	-32767,00	-32767,00	-32767,00	-32767,00	-32767,00	-32767,00	-32767,00	-32767,00	88,21	0,00	0,00	0,00	0,00	0,00	0,00	0,00	0,00	0,00	0,00	0,00	0,00	0,00	0,00	0,00	0,00
12:58:45	92,00	-32767,00	-32767,00	107,55	78,26	94,21	91,00	37,72	100,00	-32767,00	-32767,00	-32767,00	760,00	-32767,00	-32767,00	-32767,00	-32766,00	-32767,00	-32767,00	-32767,00	-32767,00	-32767,00	-32767,00	-32767,00	-32767,00	-32767,00	-32767,00	-32767,00	-32767,00	-32767,00	-32767,00	-32767,00	88,21	0,00	0,00	0,00	0,00	0,00	0,00	0,00	0,00	0,00	0,00	0,00	0,00	0,00	0,00	0,00	0,00
12:59:45	92,00	-32767,00	-32767,00	107,78	78,20	94,48	91,00	37,72	100,00	-32767,00	-32767,00	-32767,00	760,00	-32767,00	-32767,00	-32767,00	-32766,00	-32767,00	-32767,00	-32767,00	-32767,00	-32767,00	-32767,00	-32767,00	-32767,00	-32767,00	-32767,00	-32767,00	-32767,00	-32767,00	-32767,00	-32767,00	88,21	0,00	0,00	0,00	0,00	0,00	0,00	0,00	0,00	0,00	0,00	0,00	0,00	0,00	0,00	0,00	0,00
13:00:45	92,00	-32767,00	-32767,00	107,28	78,05	93,94	91,00	37,72	100,00	-32767,00	-32767,00	-32767,00	760,00	-32767,00	-32767,00	-32767,00	-32766,00	-32767,00	-32767,00	-32767,00	-32767,00	-32767,00	-32767,00	-32767,00	-32767,00	-32767,00	-32767,00	-32767,00	-32767,00	-32767,00	-32767,00	-32767,00	88,21	0,00	0,00	0,00	0,00	0,00	0,00	0,00	0,00	0,00	0,00	0,00	0,00	0,00	0,00	0,00	0,00
13:01:45	92,00	-32767,00	-32767,00	107,51	78,51	94,20	91,00	37,75	100,00	-32767,00	-32767,00	-32767,00	760,00	-32767,00	-32767,00	-32767,00	-32766,00	-32767,00	-32767,00	-32767,00	-32767,00	-32767,00	-32767,00	-32767,00	-32767,00	-32767,00	-32767,00	-32767,00	-32767,00	-32767,00	-32767,00	-32767,00	88,21	0,00	0,00	0,00	0,00	0,00	0,00	0,00	0,00	0,00	0,00	0,00	0,00	0,00	0,00	0,00	0,00
13:02:45	92,00	-32767,00	-32767,00	107,14	78,73	94,25	91,00	37,75	100,00	-32767,00	-32767,00	-32767,00	760,00	-32767,00	-32767,00	-32767,00	-32766,00	-32767,00	-32767,00	-32767,00	-32767,00	-32767,00	-32767,00	-32767,00	-32767,00	-32767,00	-32767,00	-32767,00	-32767,00	-32767,00	-32767,00	-32767,00	88,21	0,00	0,00	0,00	0,00	0,00	0,00	0,00	0,00	0,00	0,00	0,00	0,00	0,00	0,00	0,00	0,00
13:03:45	92,00	-32767,00	-32767,00	108,19	79,18	95,05	91,00	37,75	100,00	-32767,00	-32767,00	-32767,00	760,00	-32767,00	-32767,00	-32767,00	-32766,00	-32767,00	-32767,00	-32767,00	-32767,00	-32767,00	-32767,00	-32767,00	-32767,00	-32767,00	-32767,00	-32767,00	-32767,00	-32767,00	-32767,00	-32767,00	88,21	0,00	0,00	0,00	0,00	0,00	0,00	0,00	0,00	0,00	0,00	0,00	0,00	0,00	0,00	0,00	0,00
13:04:45	92,00	-32767,00	-32767,00	108,15	79,08	94,75	91,00	37,75	100,00	-32767,00	-32767,00	-32767,00	760,00	-32767,00	-32767,00	-32767,00	-32766,00	-32767,00	-32767,00	-32767,00	-32767,00	-32767,00	-32767,00	-32767,00	-32767,00	-32767,00	-32767,00	-32767,00	-32767,00	-32767,00	-32767,00	-32767,00	88,21	0,00	0,00	0,00	0,00	0,00	0,00	0,00	0,00	0,00	0,00	0,00	0,00	0,00	0,00	0,00	0,00
13:05:45	92,00	-32767,00	-32767,00	107,49	78,72	94,45	91,00	37,75	100,00	-32767,00	-32767,00	-32767,00	760,00	-32767,00	-32767,00	-32767,00	-32766,00	-32767,00	-32767,00	-32767,00	-32767,00	-32767,00	-32767,00	-32767,00	-32767,00	-32767,00	-32767,00	-32767,00	-32767,00	-32767,00	-32767,00	-32767,00	88,21	0,00	0,00	0,00	0,00	0,00	0,00	0,00	0,00	0,00	0,00	0,00	0,00	0,00	0,00	0,00	0,00
13:06:45	92,00	-32767,00	-32767,00	108,11	79,08	94,65	91,00	37,77	100,00	-32767,00	-32767,00	-32767,00	760,00	-32767,00	-32767,00	-32767,00	-32766,00	-32767,00	-32767,00	-32767,00	-32767,00	-32767,00	-32767,00	-32767,00	-32767,00	-32767,00	-32767,00	-32767,00	-32767,00	-32767,00	-32767,00	-32767,00	88,21	0,00	0,00	0,00	0,00	0,00	0,00	0,00	0,00	0,00	0,00	0,00	0,00	0,00	0,00	0,00	0,00
13:07:45	92,00	-32767,00	-32767,00	108,10	79,24	94,73	91,00	37,77	100,00	-32767,00	-32767,00	-32767,00	760,00	-32767,00	-32767,00	-32767,00	-32766,00	-32767,00	-32767,00	-32767,00	-32767,00	-32767,00	-32767,00	-32767,00	-32767,00	-32767,00	-32767,00	-32767,00	-32767,00	-32767,00	-32767,00	-32767,00	88,21	0,00	0,00	0,00	0,00	0,00	0,00	0,00	0,00	0,00	0,00	0,00	0,00	0,00	0,00	0,00	0,00
13:08:45	92,00	-32767,00	-32767,00	108,06	78,87	94,68	92,00	37,77	100,00	-32767,00	-32767,00	-32767,00	760,00	-32767,00	-32767,00	-32767,00	-32766,00	-32767,00	-32767,00	-32767,00	-32767,00	-32767,00	-32767,00	-32767,00	-32767,00	-32767,00	-32767,00	-32767,00	-32767,00	-32767,00	-32767,00	-32767,00	88,21	0,00	0,00	0,00	0,00	0,00	0,00	0,00	0,00	0,00	0,00	0,00	0,00	0,00	0,00	0,00	0,00
13:09:45	92,00	-32767,00	-32767,00	107,49	78,74	94,29	92,00	37,77	100,00	-32767,00	-32767,00	-32767,00	760,00	-32767,00	-32767,00	-32767,00	-32766,00	-32767,00	-32767,00	-32767,00	-32767,00	-32767,00	-32767,00	-32767,00	-32767,00	-32767,00	-32767,00	-32767,00	-32767,00	-32767,00	-32767,00	-32767,00	88,21	0,00	0,00	0,00	0,00	0,00	0,00	0,00	0,00	0,00	0,00	0,00	0,00	0,00	0,00	0,00	0,00
13:10:45	92,00	-32767,00	-32767,00	108,13	79,22	94,99	92,00	37,77	100,00	-32767,00	-32767,00	-32767,00	760,00	-32767,00	-32767,00	-32767,00	-32766,00	-32767,00	-32767,00	-32767,00	-32767,00	-32767,00	-32767,00	-32767,00	-32767,00	-32767,00	-32767,00	-32767,00	-32767,00	-32767,00	-32767,00	-32767,00	88,21	0,00	0,00	0,00	0,00	0,00	0,00	0,00	0,00	0,00	0,00	0,00	0,00	0,00	0,00	0,00	0,00
13:11:45	92,00	-32767,00	-32767,00	107,97	79,26	94,95	92,00	37,80	100,00	-32767,00	-32767,00	-32767,00	760,00	-32767,00	-32767,00	-32767,00	-32766,00	-32767,00	-32767,00	-32767,00	-32767,00	-32767,00	-32767,00	-32767,00	-32767,00	-32767,00	-32767,00	-32767,00	-32767,00	-32767,00	-32767,00	-32767,00	88,21	0,00	0,00	0,00	0,00	0,00	0,00	0,00	0,00	0,00	0,00	0,00	0,00	0,00	0,00	0,00	0,00
13:12:45	92,00	-32767,00	-32767,00	108,20	78,94	94,94	92,00	37,80	100,00	-32767,00	-32767,00	-32767,00	760,00	-32767,00	-32767,00	-32767,00	-32766,00	-32767,00	-32767,00	-32767,00	-32767,00	-32767,00	-32767,00	-32767,00	-32767,00	-32767,00	-32767,00	-32767,00	-32767,00	-32767,00	-32767,00	-32767,00	88,21	0,00	0,00	0,00	0,00	0,00	0,00	0,00	0,00	0,00	0,00	0,00	0,00	0,00	0,00	0,00	0,00
13:13:45	92,00	-32767,00	-32767,00	107,91	78,88	94,89	92,00	37,80	100,00	-32767,00	-32767,00	-32767,00	760,00	-32767,00	-32767,00	-32767,00	-32766,00	-32767,00	-32767,00	-32767,00	-32767,00	-32767,00	-32767,00	-32767,00	-32767,00	-32767,00	-32767,00	-32767,00	-32767,00	-32767,00	-32767,00	-32767,00	88,21	0,00	0,00	0,00	0,00	0,00	0,00	0,00	0,00	0,00	0,00	0,00	0,00	0,00	0,00	0,00	0,00
13:14:45	92,00	-32767,00	-32767,00	107,91	79,17	94,73	92,00	37,80	100,00	-32767,00	-32767,00	-32767,00	760,00	-32767,00	-32767,00	-32767,00	-32766,00	-32767,00	-32767,00	-32767,00	-32767,00	-32767,00	-32767,00	-32767,00	-32767,00	-32767,00	-32767,00	-32767,00	-32767,00	-32767,00	-32767,00	-32767,00	88,21	0,00	0,00	0,00	0,00	0,00	0,00	0,00	0,00	0,00	0,00	0,00	0,00	0,00	0,00	0,00	0,00
13:15:45	92,00	-32767,00	-32767,00	108,07	79,15	94,90	92,00	37,80	100,00	-32767,00	-32767,00	-32767,00	760,00	-32767,00	-32767,00	-32767,00	-32766,00	-32767,00	-32767,00	-32767,00	-32767,00	-32767,00	-32767,00	-32767,00	-32767,00	-32767,00	-32767,00	-32767,00	-32767,00	-32767,00	-32767,00	-32767,00	88,21	0,00	0,00	0,00	0,00	0,00	0,00	0,00	0,00	0,00	0,00	0,00	0,00	0,00	0,00	0,00	0,00
13:16:45	92,00	-32767,00	-32767,00	107,29	75,36	92,93	94,00	37,82	100,00	-32767,00	-32767,00	-32767,00	760,00	-32767,00	-32767,00	-32767,00	-32766,00	-32767,00	-32767,00	-32767,00	-32767,00	-32767,00	-32767,00	-32767,00	-32767,00	-32767,00	-32767,00	-32767,00	-32767,00	-32767,00	-32767,00	-32767,00	88,21	0,00	0,00	0,00	0,00	0,00	0,00	0,00	0,00	0,00	0,00	0,00	0,00	0,00	0,00	0,00	0,00
13:17:45	92,00	-32767,00	-32767,00	107,93	78,32	94,34	92,00	37,82	100,00	-32767,00	-32767,00	-32767,00	760,00	-32767,00	-32767,00	-32767,00	-32766,00	-32767,00	-32767,00	-32767,00	-32767,00	-32767,00	-32767,00	-32767,00	-32767,00	-32767,00	-32767,00	-32767,00	-32767,00	-32767,00	-32767,00	-32767,00	88,21	0,00	0,00	0,00	0,00	0,00	0,00	0,00	0,00	0,00	0,00	0,00	0,00	0,00	0,00	0,00	0,00
13:18:45	92,00	-32767,00	-32767,00	108,37	79,75	95,12	92,00	37,82	100,00	-32767,00	-32767,00	-32767,00	760,00	-32767,00	-32767,00	-32767,00	-32766,00	-32767,00	-32767,00	-32767,00	-32767,00	-32767,00	-32767,00	-32767,00	-32767,00	-32767,00	-32767,00	-32767,00	-32767,00	-32767,00	-32767,00	-32767,00	88,21	0,00	0,00	0,00	0,00	0,00	0,00	0,00	0,00	0,00	0,00	0,00	0,00	0,00	0,00	0,00	0,00
13:19:45	92,00	-32767,00	-32767,00	108,24	79,83	95,33	92,00	37,82	100,00	-32767,00	-32767,00	-32767,00	760,00	-32767,00	-32767,00	-32767,00	-32766,00	-32767,00	-32767,00	-32767,00	-32767,00	-32767,00	-32767,00	-32767,00	-32767,00	-32767,00	-32767,00	-32767,00	-32767,00	-32767,00	-32767,00	-32767,00	88,21	0,00	0,00	0,00	0,00	0,00	0,00	0,00	0,00	0,00	0,00	0,00	0,00	0,00	0,00	0,00	0,00
13:20:45	92,00	-32767,00	-32767,00	108,74	80,00	95,44	92,00	37,84	100,00	-32767,00	-32767,00	-32767,00	760,00	-32767,00	-32767,00	-32767,00	-32766,00	-32767,00	-32767,00	-32767,00	-32767,00	-32767,00	-32767,00	-32767,00	-32767,00	-32767,00	-32767,00	-32767,00	-32767,00	-32767,00	-32767,00	-32767,00	88,21	0,00	0,00	0,00	0,00	0,00	0,00	0,00	0,00	0,00	0,00	0,00	0,00	0,00	0,00	0,00	0,00
13:21:45	92,00	-32767,00	-32767,00	108,30	79,72	95,25	92,00	37,84	100,00	-32767,00	-32767,00	-32767,00	760,00	-32767,00	-32767,00	-32767,00	-32766,00	-32767,00	-32767,00	-32767,00	-32767,00	-32767,00	-32767,00	-32767,00	-32767,00	-32767,00	-32767,00	-32767,00	-32767,00	-32767,00	-32767,00	-32767,00	88,21	0,00	0,00	0,00	0,00	0,00	0,00	0,00	0,00	0,00	0,00	0,00	0,00	0,00	0,00	0,00	0,00
13:22:45	93,00	-32767,00	-32767,00	108,23	79,70	95,20	92,00	37,84	100,00	-32767,00	-32767,00	-32767,00	760,00	-32767,00	-32767,00	-32767,00	-32766,00	-32767,00	-32767,00	-32767,00	-32767,00	-32767,00	-32767,00	-32767,00	-32767,00	-32767,00	-32767,00	-32767,00	-32767,00	-32767,00	-32767,00	-32767,00	88,21	0,00	0,00	0,00	0,00	0,00	0,00	0,00	0,00	0,00	0,00	0,00	0,00	0,00	0,00	0,00	0,00
13:23:45	92,00	-32767,00	-32767,00	108,71	80,19	95,81	92,00	37,84	100,00	-32767,00	-32767,00	-32767,00	760,00	-32767,00	-32767,00	-32767,00	-32766,00	-32767,00	-32767,00	-32767,00	-32767,00	-32767,00	-32767,00	-32767,00	-32767,00	-32767,00	-32767,00	-32767,00	-32767,00	-32767,00	-32767,00	-32767,00	88,21	0,00	0,00	0,00	0,00	0,00	0,00	0,00	0,00	0,00	0,00	0,00	0,00	0,00	0,00	0,00	0,00
13:24:45	93,00	-32767,00	-32767,00	109,27	80,29	96,01	92,00	37,87	100,00	-32767,00	-32767,00	-32767,00	760,00	-32767,00	-32767,00	-32767,00	-32766,00	-32767,00	-32767,00	-32767,00	-32767,00	-32767,00	-32767,00	-32767,00	-32767,00	-32767,00	-32767,00	-32767,00	-32767,00	-32767,00	-32767,00	-32767,00	88,21	0,00	0,00	0,00	0,00	0,00	0,00	0,00	0,00	0,00	0,00	0,00	0,00	0,00	0,00	0,00	0,00
13:25:45	93,00	-32767,00	-32767,00	109,14	81,61	96,59	92,00	37,87	100,00	-32767,00	-32767,00	-32767,00	760,00	-32767,00	-32767,00	-32767,00	-32766,00	-32767,00	-32767,00	-32767,00	-32767,00	-32767,00	-32767,00	-32767,00	-32767,00	-32767,00	-32767,00	-32767,00	-32767,00	-32767,00	-32767,00	-32767,00	88,21	0,00	0,00	0,00	0,00	0,00	0,00	0,00	0,00	0,00	0,00	0,00	0,00	0,00	0,00	0,00	0,00
13:26:45	93,00	-32767,00	-32767,00	109,40	80,38	95,96	93,00	37,87	100,00	-32767,00	-32767,00	-32767,00	760,00	-32767,00	-32767,00	-32767,00	-32766,00	-32767,00	-32767,00	-32767,00	-32767,00	-32767,00	-32767,00	-32767,00	-32767,00	-32767,00	-32767,00	-32767,00	-32767,00	-32767,00	-32767,00	-32767,00	88,21	0,00	0,00	0,00	0,00	0,00	0,00	0,00	0,00	0,00	0,00	0,00	0,00	0,00	0,00	0,00	0,00
13:27:45	93,00	-32767,00	-32767,00	110,01	80,94	96,70	92,00	37,87	100,00	-32767,00	-32767,00	-32767,00	760,00	-32767,00	-32767,00	-32767,00	-32766,00	-32767,00	-32767,00	-32767,00	-32767,00	-32767,00	-32767,00	-32767,00	-32767,00	-32767,00	-32767,00	-32767,00	-32767,00	-32767,00	-32767,00	-32767,00	88,21	0,00	0,00	0,00	0,00	0,00	0,00	0,00	0,00	0,00	0,00	0,00	0,00	0,00	0,00	0,00	0,00
13:28:45	93,00	-32767,00	-32767,00	110,40	80,78	96,85	92,00	37,87	100,00	-32767,00	-32767,00	-32767,00	760,00	-32767,00	-32767,00	-32767,00	-32766,00	-32767,00	-32767,00	-32767,00	-32767,00	-32767,00	-32767,00	-32767,00	-32767,00	-32767,00	-32767,00	-32767,00	-32767,00	-32767,00	-32767,00	-32767,00	88,21	0,00	0,00	0,00	0,00	0,00	0,00	0,00	0,00	0,00	0,00	0,00	0,00	0,00	0,00	0,00	0,00
13:29:45	93,00	-32767,00	-32767,00	110,27	80,56	96,50	92,00	37,89	100,00	-32767,00	-32767,00	-32767,00	760,00	-32767,00	-32767,00	-32767,00	-32766,00	-32767,00	-32767,00	-32767,00	-32767,00	-32767,00	-32767,00	-32767,00	-32767,00	-32767,00	-32767,00	-32767,00	-32767,00	-32767,00	-32767,00	-32767,00	88,21	0,00	0,00	0,00	0,00	0,00	0,00	0,00	0,00	0,00	0,00	0,00	0,00	0,00	0,00	0,00	0,00
13:30:45	93,00	-32767,00	-32767,00	110,07	80,38	96,25	93,00	37,89	100,00	-32767,00	-32767,00	-32767,00	760,00	-32767,00	-32767,00	-32767,00	-32766,00	-32767,00	-32767,00	-32767,00	-32767,00	-32767,00	-32767,00	-32767,00	-32767,00	-32767,00	-32767,00	-32767,00	-32767,00	-32767,00	-32767,00	-32767,00	88,21	0,00	0,00	0,00	0,00	0,00	0,00	0,00	0,00	0,00	0,00	0,00	0,00	0,00	0,00	0,00	0,00
13:31:45	93,00	-32767,00	-32767,00	110,13	80,97	96,74	92,00	37,89	100,00	-32767,00	-32767,00	-32767,00	760,00	-32767,00	-32767,00	-32767,00	-32766,00	-32767,00	-32767,00	-32767,00	-32767,00	-32767,00	-32767,00	-32767,00	-32767,00	-32767,00	-32767,00	-32767,00	-32767,00	-32767,00	-32767,00	-32767,00	88,21	0,00	0,00	0,00	0,00	0,00	0,00	0,00	0,00	0,00	0,00	0,00	0,00	0,00	0,00	0,00	0,00
13:32:45	93,00	-32767,00	-32767,00	110,39	81,11	97,01	93,00	37,89	100,00	-32767,00	-32767,00	-32767,00	760,00	-32767,00	-32767,00	-32767,00	-32766,00	-32767,00	-32767,00	-32767,00	-32767,00	-32767,00	-32767,00	-32767,00	-32767,00	-32767,00	-32767,00	-32767,00	-32767,00	-32767,00	-32767,00	-32767,00	88,21	0,00	0,00	0,00	0,00	0,00	0,00	0,00	0,00	0,00	0,00	0,00	0,00	0,00	0,00	0,00	0,00
13:33:45	93,00	-32767,00	-32767,00	109,86	80,85	96,84	92,00	37,92	100,00	-32767,00	-32767,00	-32767,00	760,00	-32767,00	-32767,00	-32767,00	-32766,00	-32767,00	-32767,00	-32767,00	-32767,00	-32767,00	-32767,00	-32767,00	-32767,00	-32767,00	-32767,00	-32767,00	-32767,00	-32767,00	-32767,00	-32767,00	88,21	0,00	0,00	0,00	0,00	0,00	0,00	0,00	0,00	0,00	0,00	0,00	0,00	0,00	0,00	0,00	0,00
13:34:45	93,00	-32767,00	-32767,00	109,57	80,53	96,27	94,00	37,92	100,00	-32767,00	-32767,00	-32767,00	760,00	-32767,00	-32767,00	-32767,00	-32766,00	-32767,00	-32767,00	-32767,00	-32767,00	-32767,00	-32767,00	-32767,00	-32767,00	-32767,00	-32767,00	-32767,00	-32767,00	-32767,00	-32767,00	-32767,00	88,21	0,00	0,00	0,00	0,00	0,00	0,00	0,00	0,00	0,00	0,00	0,00	0,00	0,00	0,00	0,00	0,00
13:35:45	93,00	-32767,00	-32767,00	109,72	80,52	96,28	94,00	37,92	100,00	-32767,00	-32767,00	-32767,00	760,00	-32767,00	-32767,00	-32767,00	-32766,00	-32767,00	-32767,00	-32767,00	-32767,00	-32767,00	-32767,00	-32767,00	-32767,00	-32767,00	-32767,00	-32767,00	-32767,00	-32767,00	-32767,00	-32767,00	88,21	0,00	0,00	0,00	0,00	0,00	0,00	0,00	0,00	0,00	0,00	0,00	0,00	0,00	0,00	0,00	0,00
13:36:45	93,00	-32767,00	-32767,00	110,13	80,87	96,88	94,00	37,92	100,00	-32767,00	-32767,00	-32767,00	760,00	-32767,00	-32767,00	-32767,00	-32766,00	-32767,00	-32767,00	-32767,00	-32767,00	-32767,00	-32767,00	-32767,00	-32767,00	-32767,00	-32767,00	-32767,00	-32767,00	-32767,00	-32767,00	-32767,00	88,21	0,00	0,00	0,00	0,00	0,00	0,00	0,00	0,00	0,00	0,00	0,00	0,00	0,00	0,00	0,00	0,00
13:37:45	93,00	-32767,00	-32767,00	110,29	80,82	96,76	94,00	37,94	100,00	-32767,00	-32767,00	-32767,00	760,00	-32767,00	-32767,00	-32767,00	-32766,00	-32767,00	-32767,00	-32767,00	-32767,00	-32767,00	-32767,00	-32767,00	-32767,00	-32767,00	-32767,00	-32767,00	-32767,00	-32767,00	-32767,00	-32767,00	88,21	0,00	0,00	0,00	0,00	0,00	0,00	0,00	0,00	0,00	0,00	0,00	0,00	0,00	0,00	0,00	0,00
13:38:45	93,00	-32767,00	-32767,00	109,87	80,40	95,94	94,00	37,94	100,00	-32767,00	-32767,00	-32767,00	760,00	-32767,00	-32767,00	-32767,00	-32766,00	-32767,00	-32767,00	-32767,00	-32767,00	-32767,00	-32767,00	-32767,00	-32767,00	-32767,00	-32767,00	-32767,00	-32767,00	-32767,00	-32767,00	-32767,00	88,21	0,00	0,00	0,00	0,00	0,00	0,00	0,00	0,00	0,00	0,00	0,00	0,00	0,00	0,00	0,00	0,00
13:39:45	93,00	-32767,00	-32767,00	109,54	80,62	96,30	94,00	37,94	100,00	-32767,00	-32767,00	-32767,00	760,00	-32767,00	-32767,00	-32767,00	-32766,00	-32767,00	-32767,00	-32767,00	-32767,00	-32767,00	-32767,00	-32767,00	-32767,00	-32767,00	-32767,00	-32767,00	-32767,00	-32767,00	-32767,00	-32767,00	88,21	0,00	0,00	0,00	0,00	0,00	0,00	0,00	0,00	0,00	0,00	0,00	0,00	0,00	0,00	0,00	0,00
13:40:45	93,00	-32767,00	-32767,00	110,44	80,76	96,67	94,00	37,96	100,00	-32767,00	-32767,00	-32767,00	760,00	-32767,00	-32767,00	-32767,00	-32766,00	-32767,00	-32767,00	-32767,00	-32767,00	-32767,00	-32767,00	-32767,00	-32767,00	-32767,00	-32767,00	-32767,00	-32767,00	-32767,00	-32767,00	-32767,00	88,21	0,00	0,00	0,00	0,00	0,00	0,00	0,00	0,00	0,00	0,00	0,00	0,00	0,00	0,00	0,00	0,00
13:41:45	93,00	-32767,00	-32767,00	110,52	81,11	96,77	94,00	37,96	100,00	-32767,00	-32767,00	-32767,00	760,00	-32767,00	-32767,00	-32767,00	-32766,00	-32767,00	-32767,00	-32767,00	-32767,00	-32767,00	-32767,00	-32767,00	-32767,00	-32767,00	-32767,00	-32767,00	-32767,00	-32767,00	-32767,00	-32767,00	88,21	0,00	0,00	0,00	0,00	0,00	0,00	0,00	0,00	0,00	0,00	0,00	0,00	0,00	0,00	0,00	0,00
13:42:45	93,00	-32767,00	-32767,00	110,17	80,46	96,49	94,00	37,96	100,00	-32767,00	-32767,00	-32767,00	760,00	-32767,00	-32767,00	-32767,00	-32766,00	-32767,00	-32767,00	-32767,00	-32767,00	-32767,00	-32767,00	-32767,00	-32767,00	-32767,00	-32767,00	-32767,00	-32767,00	-32767,00	-32767,00	-32767,00	88,21	0,00	0,00	0,00	0,00	0,00	0,00	0,00	0,00	0,00	0,00	0,00	0,00	0,00	0,00	0,00	0,00
13:43:45	93,00	-32767,00	-32767,00	110,11	80,88	96,64	94,00	37,96	100,00	-32767,00	-32767,00	-32767,00	760,00	-32767,00	-32767,00	-32767,00	-32766,00	-32767,00	-32767,00	-32767,00	-32767,00	-32767,00	-32767,00	-32767,00	-32767,00	-32767,00	-32767,00	-32767,00	-32767,00	-32767,00	-32767,00	-32767,00	88,21	0,00	0,00	0,00	0,00	0,00	0,00	0,00	0,00	0,00	0,00	0,00	0,00	0,00	0,00	0,00	0,00
13:44:45	93,00	-32767,00	-32767,00	126,23	-32766,00	-32766,00	-32766,00	37,99	100,00	-32767,00	-32767,00	-32767,00	760,00	-32767,00	-32767,00	-32767,00	-32766,00	-32767,00	-32767,00	-32767,00	-32767,00	-32767,00	-32767,00	-32767,00	-32767,00	-32767,00	-32767,00	-32767,00	-32767,00	-32767,00	-32767,00	-32767,00	88,21	0,00	0,00	0,00	0,00	0,00	0,00	0,00	0,00	0,00	0,00	0,00	0,00	0,00	0,00	0,00	0,00
13:45:45	93,00	-32767,00	-32767,00	111,01	81,05	96,91	94,00	37,99	100,00	-32767,00	-32767,00	-32767,00	760,00	-32767,00	-32767,00	-32767,00	-32766,00	-32767,00	-32767,00	-32767,00	-32767,00	-32767,00	-32767,00	-32767,00	-32767,00	-32767,00	-32767,00	-32767,00	-32767,00	-32767,00	-32767,00	-32767,00	88,21	0,00	0,00	0,00	0,00	0,00	0,00	0,00	0,00	0,00	0,00	0,00	0,00	0,00	0,00	0,00	0,00
13:46:45	94,00	-32767,00	-32767,00	110,63	80,74	96,91	94,00	37,99	100,00	-32767,00	-32767,00	-32767,00	760,00	-32767,00	-32767,00	-32767,00	-32766,00	-32767,00	-32767,00	-32767,00	-32767,00	-32767,00	-32767,00	-32767,00	-32767,00	-32767,00	-32767,00	-32767,00	-32767,00	-32767,00	-32767,00	-32767,00	88,21	0,00	0,00	0,00	0,00	0,00	0,00	0,00	0,00	0,00	0,00	0,00	0,00	0,00	0,00	0,00	0,00
13:47:45	93,00	-32767,00	-32767,00	110,34	80,80	96,41	94,00	37,99	100,00	-32767,00	-32767,00	-32767,00	760,00	-32767,00	-32767,00	-32767,00	-32766,00	-32767,00	-32767,00	-32767,00	-32767,00	-32767,00	-32767,00	-32767,00	-32767,00	-32767,00	-32767,00	-32767,00	-32767,00	-32767,00	-32767,00	-32767,00	88,21	0,00	0,00	0,00	0,00	0,00	0,00	0,00	0,00	0,00	0,00	0,00	0,00	0,00	0,00	0,00	0,00
13:48:45	94,00	-32767,00	-32767,00	111,40	82,30	97,61	94,00	38,01	100,00	-32767,00	-32767,00	-32767,00	760,00	-32767,00	-32767,00	-32767,00	-32766,00	-32767,00	-32767,00	-32767,00	-32767,00	-32767,00	-32767,00	-32767,00	-32767,00	-32767,00	-32767,00	-32767,00	-32767,00	-32767,00	-32767,00	-32767,00	88,21	0,00	0,00	0,00	0,00	0,00	0,00	0,00	0,00	0,00	0,00	0,00	0,00	0,00	0,00	0,00	0,00
13:49:45	93,00	-32767,00	-32767,00	110,06	80,31	96,46	94,00	38,01	100,00	-32767,00	-32767,00	-32767,00	760,00	-32767,00	-32767,00	-32767,00	-32766,00	-32767,00	-32767,00	-32767,00	-32767,00	-32767,00	-32767,00	-32767,00	-32767,00	-32767,00	-32767,00	-32767,00	-32767,00	-32767,00	-32767,00	-32767,00	88,21	0,00	0,00	0,00	0,00	0,00	0,00	0,00	0,00	0,00	0,00	0,00	0,00	0,00	0,00	0,00	0,00
13:50:45	93,00	-32767,00	-32767,00	108,73	78,67	94,56	94,00	38,01	100,00	-32767,00	-32767,00	-32767,00	760,00	-32767,00	-32767,00	-32767,00	-32766,00	-32767,00	-32767,00	-32767,00	-32767,00	-32767,00	-32767,00	-32767,00	-32767,00	-32767,00	-32767,00	-32767,00	-32767,00	-32767,00	-32767,00	-32767,00	88,21	0,00	0,00	0,00	0,00	0,00	0,00	0,00	0,00	0,00	0,00	0,00	0,00	0,00	0,00	0,00	0,00
13:51:45	94,00	-32767,00	-32767,00	106,29	76,82	92,42	94,00	38,01	100,00	-32767,00	-32767,00	-32767,00	760,00	-32767,00	-32767,00	-32767,00	-32766,00	-32767,00	-32767,00	-32767,00	-32767,00	-32767,00	-32767,00	-32767,00	-32767,00	-32767,00	-32767,00	-32767,00	-32767,00	-32767,00	-32767,00	-32767,00	88,21	0,00	0,00	0,00	0,00	0,00	0,00	0,00	0,00	0,00	0,00	0,00	0,00	0,00	0,00	0,00	0,00
13:52:45	95,00	-32767,00	-32767,00	105,14	75,58	91,35	94,00	38,04	100,00	-32767,00	-32767,00	-32767,00	760,00	-32767,00	-32767,00	-32767,00	-32766,00	-32767,00	-32767,00	-32767,00	-32767,00	-32767,00	-32767,00	-32767,00	-32767,00	-32767,00	-32767,00	-32767,00	-32767,00	-32767,00	-32767,00	-32767,00	88,21	0,00	0,00	0,00	0,00	0,00	0,00	0,00	0,00	0,00	0,00	0,00	0,00	0,00	0,00	0,00	0,00
13:53:45	95,00	-32767,00	-32767,00	105,47	75,50	91,41	94,00	38,04	100,00	-32767,00	-32767,00	-32767,00	760,00	-32767,00	-32767,00	-32767,00	-32766,00	-32767,00	-32767,00	-32767,00	-32767,00	-32767,00	-32767,00	-32767,00	-32767,00	-32767,00	-32767,00	-32767,00	-32767,00	-32767,00	-32767,00	-32767,00	88,21	0,00	0,00	0,00	0,00	0,00	0,00	0,00	0,00	0,00	0,00	0,00	0,00	0,00	0,00	0,00	0,00
13:54:45	95,00	-32767,00	-32767,00	106,10	76,10	91,97	94,00	38,04	100,00	-32767,00	-32767,00	-32767,00	760,00	-32767,00	-32767,00	-32767,00	-32766,00	-32767,00	-32767,00	-32767,00	-32767,00	-32767,00	-32767,00	-32767,00	-32767,00	-32767,00	-32767,00	-32767,00	-32767,00	-32767,00	-32767,00	-32767,00	88,21	0,00	0,00	0,00	0,00	0,00	0,00	0,00	0,00	0,00	0,00	0,00	0,00	0,00	0,00	0,00	0,00
13:55:45	95,00	-32767,00	-32767,00	104,38	74,48	90,08	94,00	38,04	100,00	-32767,00	-32767,00	-32767,00	760,00	-32767,00	-32767,00	-32767,00	-32766,00	-32767,00	-32767,00	-32767,00	-32767,00	-32767,00	-32767,00	-32767,00	-32767,00	-32767,00	-32767,00	-32767,00	-32767,00	-32767,00	-32767,00	-32767,00	88,21	0,00	0,00	0,00	0,00	0,00	0,00	0,00	0,00	0,00	0,00	0,00	0,00	0,00	0,00	0,00	0,00
13:56:45	95,00	-32767,00	-32767,00	103,33	73,52	89,21	94,00	38,06	100,00	-32767,00	-32767,00	-32767,00	760,00	-32767,00	-32767,00	-32767,00	-32766,00	-32767,00	-32767,00	-32767,00	-32767,00	-32767,00	-32767,00	-32767,00	-32767,00	-32767,00	-32767,00	-32767,00	-32767,00	-32767,00	-32767,00	-32767,00	88,21	0,00	0,00	0,00	0,00	0,00	0,00	0,00	0,00	0,00	0,00	0,00	0,00	0,00	0,00	0,00	0,00
13:57:45	95,00	-32767,00	-32767,00	103,69	73,19	88,91	95,00	38,06	100,00	-32767,00	-32767,00	-32767,00	760,00	-32767,00	-32767,00	-32767,00	-32766,00	-32767,00	-32767,00	-32767,00	-32767,00	-32767,00	-32767,00	-32767,00	-32767,00	-32767,00	-32767,00	-32767,00	-32767,00	-32767,00	-32767,00	-32767,00	88,21	0,00	0,00	0,00	0,00	0,00	0,00	0,00	0,00	0,00	0,00	0,00	0,00	0,00	0,00	0,00	0,00
13:58:45	95,00	-32767,00	-32767,00	102,52	72,27	88,19	95,00	38,06	100,00	-32767,00	-32767,00	-32767,00	760,00	-32767,00	-32767,00	-32767,00	-32766,00	-32767,00	-32767,00	-32767,00	-32767,00	-32767,00	-32767,00	-32767,00	-32767,00	-32767,00	-32767,00	-32767,00	-32767,00	-32767,00	-32767,00	-32767,00	88,21	0,00	0,00	0,00	0,00	0,00	0,00	0,00	0,00	0,00	0,00	0,00	0,00	0,00	0,00	0,00	0,00
13:59:45	95,00	-32767,00	-32767,00	101,27	71,07	86,70	95,00	38,06	100,00	-32767,00	-32767,00	-32767,00	760,00	-32767,00	-32767,00	-32767,00	-32766,00	-32767,00	-32767,00	-32767,00	-32767,00	-32767,00	-32767,00	-32767,00	-32767,00	-32767,00	-32767,00	-32767,00	-32767,00	-32767,00	-32767,00	-32767,00	88,21	0,00	0,00	0,00	0,00	0,00	0,00	0,00	0,00	0,00	0,00	0,00	0,00	0,00	0,00	0,00	0,00
14:00:45	96,00	-32767,00	-32767,00	100,17	69,93	85,66	95,00	38,09	100,00	-32767,00	-32767,00	-32767,00	760,00	-32767,00	-32767,00	-32767,00	-32766,00	-32767,00	-32767,00	-32767,00	-32767,00	-32767,00	-32767,00	-32767,00	-32767,00	-32767,00	-32767,00	-32767,00	-32767,00	-32767,00	-32767,00	-32767,00	88,21	0,00	0,00	0,00	0,00	0,00	0,00	0,00	0,00	0,00	0,00	0,00	0,00	0,00	0,00	0,00	0,00
14:01:45	96,00	-32767,00	-32767,00	99,88	69,79	85,57	95,00	38,09	100,00	-32767,00	-32767,00	-32767,00	760,00	-32767,00	-32767,00	-32767,00	-32766,00	-32767,00	-32767,00	-32767,00	-32767,00	-32767,00	-32767,00	-32767,00	-32767,00	-32767,00	-32767,00	-32767,00	-32767,00	-32767,00	-32767,00	-32767,00	88,21	0,00	0,00	0,00	0,00	0,00	0,00	0,00	0,00	0,00	0,00	0,00	0,00	0,00	0,00	0,00	0,00
14:02:45	96,00	-32767,00	-32767,00	100,03	69,16	85,13	95,00	38,09	100,00	-32767,00	-32767,00	-32767,00	760,00	-32767,00	-32767,00	-32767,00	-32766,00	-32767,00	-32767,00	-32767,00	-32767,00	-32767,00	-32767,00	-32767,00	-32767,00	-32767,00	-32767,00	-32767,00	-32767,00	-32767,00	-32767,00	-32767,00	88,21	0,00	0,00	0,00	0,00	0,00	0,00	0,00	0,00	0,00	0,00	0,00	0,00	0,00	0,00	0,00	0,00
14:03:45	96,00	-32767,00	-32767,00	99,52	68,83	84,65	96,00	38,11	100,00	-32767,00	-32767,00	-32767,00	760,00	-32767,00	-32767,00	-32767,00	-32766,00	-32767,00	-32767,00	-32767,00	-32767,00	-32767,00	-32767,00	-32767,00	-32767,00	-32767,00	-32767,00	-32767,00	-32767,00	-32767,00	-32767,00	-32767,00	88,21	0,00	0,00	0,00	0,00	0,00	0,00	0,00	0,00	0,00	0,00	0,00	0,00	0,00	0,00	0,00	0,00
14:04:45	96,00	-32767,00	-32767,00	97,86	67,28	83,04	95,00	38,11	100,00	-32767,00	-32767,00	-32767,00	760,00	-32767,00	-32767,00	-32767,00	-32766,00	-32767,00	-32767,00	-32767,00	-32767,00	-32767,00	-32767,00	-32767,00	-32767,00	-32767,00	-32767,00	-32767,00	-32767,00	-32767,00	-32767,00	-32767,00	88,21	0,00	0,00	0,00	0,00	0,00	0,00	0,00	0,00	0,00	0,00	0,00	0,00	0,00	0,00	0,00	0,00
14:05:45	96,00	-32767,00	-32767,00	98,02	67,45	83,38	96,00	38,11	100,00	-32767,00	-32767,00	-32767,00	760,00	-32767,00	-32767,00	-32767,00	-32766,00	-32767,00	-32767,00	-32767,00	-32767,00	-32767,00	-32767,00	-32767,00	-32767,00	-32767,00	-32767,00	-32767,00	-32767,00	-32767,00	-32767,00	-32767,00	88,21	0,00	0,00	0,00	0,00	0,00	0,00	0,00	0,00	0,00	0,00	0,00	0,00	0,00	0,00	0,00	0,00
14:06:45	96,00	-32767,00	-32767,00	97,56	66,64	82,74	97,00	38,14	100,00	-32767,00	-32767,00	-32767,00	760,00	-32767,00	-32767,00	-32767,00	-32766,00	-32767,00	-32767,00	-32767,00	-32767,00	-32767,00	-32767,00	-32767,00	-32767,00	-32767,00	-32767,00	-32767,00	-32767,00	-32767,00	-32767,00	-32767,00	88,21	0,00	0,00	0,00	0,00	0,00	0,00	0,00	0,00	0,00	0,00	0,00	0,00	0,00	0,00	0,00	0,00
14:07:45	96,00	-32767,00	-32767,00	97,32	65,99	82,13	96,00	38,14	100,00	-32767,00	-32767,00	-32767,00	760,00	-32767,00	-32767,00	-32767,00	-32766,00	-32767,00	-32767,00	-32767,00	-32767,00	-32767,00	-32767,00	-32767,00	-32767,00	-32767,00	-32767,00	-32767,00	-32767,00	-32767,00	-32767,00	-32767,00	88,21	0,00	0,00	0,00	0,00	0,00	0,00	0,00	0,00	0,00	0,00	0,00	0,00	0,00	0,00	0,00	0,00
14:08:45	96,00	-32767,00	-32767,00	96,40	65,05	81,00	97,00	38,14	100,00	-32767,00	-32767,00	-32767,00	760,00	-32767,00	-32767,00	-32767,00	-32766,00	-32767,00	-32767,00	-32767,00	-32767,00	-32767,00	-32767,00	-32767,00	-32767,00	-32767,00	-32767,00	-32767,00	-32767,00	-32767,00	-32767,00	-32767,00	88,21	0,00	0,00	0,00	0,00	0,00	0,00	0,00	0,00	0,00	0,00	0,00	0,00	0,00	0,00	0,00	0,00
14:09:45	96,00	-32767,00	-32767,00	95,87	64,55	80,67	97,00	38,14	100,00	-32767,00	-32767,00	-32767,00	760,00	-32767,00	-32767,00	-32767,00	-32766,00	-32767,00	-32767,00	-32767,00	-32767,00	-32767,00	-32767,00	-32767,00	-32767,00	-32767,00	-32767,00	-32767,00	-32767,00	-32767,00	-32767,00	-32767,00	88,21	0,00	0,00	0,00	0,00	0,00	0,00	0,00	0,00	0,00	0,00	0,00	0,00	0,00	0,00	0,00	0,00
14:10:45	96,00	-32767,00	-32767,00	96,47	64,79	80,92	97,00	38,14	100,00	-32767,00	-32767,00	-32767,00	760,00	-32767,00	-32767,00	-32767,00	-32766,00	-32767,00	-32767,00	-32767,00	-32767,00	-32767,00	-32767,00	-32767,00	-32767,00	-32767,00	-32767,00	-32767,00	-32767,00	-32767,00	-32767,00	-32767,00	88,21	0,00	0,00	0,00	0,00	0,00	0,00	0,00	0,00	0,00	0,00	0,00	0,00	0,00	0,00	0,00	0,00
14:11:45	98,00	-32767,00	-32767,00	95,61	63,12	79,55	97,00	38,16	99,95	-32767,00	-32767,00	-32767,00	760,00	-32767,00	-32767,00	-32767,00	-32766,00	-32767,00	-32767,00	-32767,00	-32767,00	-32767,00	-32767,00	-32767,00	-32767,00	-32767,00	-32767,00	-32767,00	-32767,00	-32767,00	-32767,00	-32767,00	88,21	0,00	0,00	0,00	0,00	0,00	0,00	0,00	0,00	0,00	0,00	0,00	0,00	0,00	0,00	0,00	0,00
14:12:45	98,00	-32767,00	-32767,00	94,78	61,40	77,76	97,00	38,16	99,92	-32767,00	-32767,00	-32767,00	760,00	-32767,00	-32767,00	-32767,00	-32766,00	-32767,00	-32767,00	-32767,00	-32767,00	-32767,00	-32767,00	-32767,00	-32767,00	-32767,00	-32767,00	-32767,00	-32767,00	-32767,00	-32767,00	-32767,00	88,21	0,00	0,00	0,00	0,00	0,00	0,00	0,00	0,00	0,00	0,00	0,00	0,00	0,00	0,00	0,00	0,00
14:13:45	98,00	-32767,00	-32767,00	94,30	60,40	76,87	98,00	38,16	99,87	-32767,00	-32767,00	-32767,00	760,00	-32767,00	-32767,00	-32767,00	-32766,00	-32767,00	-32767,00	-32767,00	-32767,00	-32767,00	-32767,00	-32767,00	-32767,00	-32767,00	-32767,00	-32767,00	-32767,00	-32767,00	-32767,00	-32767,00	88,21	0,00	0,00	0,00	0,00	0,00	0,00	0,00	0,00	0,00	0,00	0,00	0,00	0,00	0,00	0,00	0,00
14:14:45	98,00	-32767,00	-32767,00	94,74	59,79	76,49	98,00	38,19	99,49	-32767,00	-32767,00	-32767,00	760,00	-32767,00	-32767,00	-32767,00	-32766,00	-32767,00	-32767,00	-32767,00	-32767,00	-32767,00	-32767,00	-32767,00	-32767,00	-32767,00	-32767,00	-32767,00	-32767,00	-32767,00	-32767,00	-32767,00	88,21	0,00	0,00	0,00	0,00	0,00	0,00	0,00	0,00	0,00	0,00	0,00	0,00	0,00	0,00	0,00	0,00
14:15:45	99,00	-32767,00	-32767,00	94,73	59,24	75,60	98,00	38,19	99,95	-32767,00	-32767,00	-32767,00	760,00	-32767,00	-32767,00	-32767,00	-32766,00	-32767,00	-32767,00	-32767,00	-32767,00	-32767,00	-32767,00	-32767,00	-32767,00	-32767,00	-32767,00	-32767,00	-32767,00	-32767,00	-32767,00	-32767,00	88,21	0,00	0,00	0,00	0,00	0,00	0,00	0,00	0,00	0,00	0,00	0,00	0,00	0,00	0,00	0,00	0,00
14:16:45	99,00	-32767,00	-32767,00	93,45	57,95	74,23	100,00	38,19	99,79	-32767,00	-32767,00	-32767,00	760,00	-32767,00	-32767,00	-32767,00	-32766,00	-32767,00	-32767,00	-32767,00	-32767,00	-32767,00	-32767,00	-32767,00	-32767,00	-32767,00	-32767,00	-32767,00	-32767,00	-32767,00	-32767,00	-32767,00	88,21	0,00	0,00	0,00	0,00	0,00	0,00	0,00	0,00	0,00	0,00	0,00	0,00	0,00	0,00	0,00	0,00
14:17:45	99,00	-32767,00	-32767,00	93,19	57,54	74,04	100,00	38,21	99,79	-32767,00	-32767,00	-32767,00	760,00	-32767,00	-32767,00	-32767,00	-32766,00	-32767,00	-32767,00	-32767,00	-32767,00	-32767,00	-32767,00	-32767,00	-32767,00	-32767,00	-32767,00	-32767,00	-32767,00	-32767,00	-32767,00	-32767,00	88,21	0,00	0,00	0,00	0,00	0,00	0,00	0,00	0,00	0,00	0,00	0,00	0,00	0,00	0,00	0,00	0,00
14:18:45	98,00	-32767,00	-32767,00	92,04	57,46	73,78	98,00	38,21	100,00	-32767,00	-32767,00	-32767,00	760,00	-32767,00	-32767,00	-32767,00	-32766,00	-32767,00	-32767,00	-32767,00	-32767,00	-32767,00	-32767,00	-32767,00	-32767,00	-32767,00	-32767,00	-32767,00	-32767,00	-32767,00	-32767,00	-32767,00	88,21	0,00	0,00	0,00	0,00	0,00	0,00	0,00	0,00	0,00	0,00	0,00	0,00	0,00	0,00	0,00	0,00
14:19:45	97,00	-32767,00	-32767,00	91,93	57,87	74,16	97,00	38,21	100,00	-32767,00	-32767,00	-32767,00	760,00	-32767,00	-32767,00	-32767,00	-32766,00	-32767,00	-32767,00	-32767,00	-32767,00	-32767,00	-32767,00	-32767,00	-32767,00	-32767,00	-32767,00	-32767,00	-32767,00	-32767,00	-32767,00	-32767,00	88,21	0,00	0,00	0,00	0,00	0,00	0,00	0,00	0,00	0,00	0,00	0,00	0,00	0,00	0,00	0,00	0,00
14:20:45	96,00	-32767,00	-32767,00	91,26	57,75	73,83	97,00	38,21	100,00	-32767,00	-32767,00	-32767,00	760,00	-32767,00	-32767,00	-32767,00	-32766,00	-32767,00	-32767,00	-32767,00	-32767,00	-32767,00	-32767,00	-32767,00	-32767,00	-32767,00	-32767,00	-32767,00	-32767,00	-32767,00	-32767,00	-32767,00	88,21	0,00	0,00	0,00	0,00	0,00	0,00	0,00	0,00	0,00	0,00	0,00	0,00	0,00	0,00	0,00	0,00
14:21:45	96,00	-32767,00	-32767,00	90,89	58,38	74,00	97,00	38,21	100,00	-32767,00	-32767,00	-32767,00	760,00	-32767,00	-32767,00	-32767,00	-32766,00	-32767,00	-32767,00	-32767,00	-32767,00	-32767,00	-32767,00	-32767,00	-32767,00	-32767,00	-32767,00	-32767,00	-32767,00	-32767,00	-32767,00	-32767,00	88,21	0,00	0,00	0,00	0,00	0,00	0,00	0,00	0,00	0,00	0,00	0,00	0,00	0,00	0,00	0,00	0,00
14:22:45	96,00	-32767,00	-32767,00	91,83	59,75	75,62	95,00	38,24	100,00	-32767,00	-32767,00	-32767,00	760,00	-32767,00	-32767,00	-32767,00	-32766,00	-32767,00	-32767,00	-32767,00	-32767,00	-32767,00	-32767,00	-32767,00	-32767,00	-32767,00	-32767,00	-32767,00	-32767,00	-32767,00	-32767,00	-32767,00	88,21	0,00	0,00	0,00	0,00	0,00	0,00	0,00	0,00	0,00	0,00	0,00	0,00	0,00	0,00	0,00	0,00
14:23:45	96,00	-32767,00	-32767,00	91,39	59,75	75,50	95,00	38,24	100,00	-32767,00	-32767,00	-32767,00	760,00	-32767,00	-32767,00	-32767,00	-32766,00	-32767,00	-32767,00	-32767,00	-32767,00	-32767,00	-32767,00	-32767,00	-32767,00	-32767,00	-32767,00	-32767,00	-32767,00	-32767,00	-32767,00	-32767,00	88,21	0,00	0,00	0,00	0,00	0,00	0,00	0,00	0,00	0,00	0,00	0,00	0,00	0,00	0,00	0,00	0,00
14:24:45	96,00	-32767,00	-32767,00	92,18	59,80	75,50	95,00	38,24	100,00	-32767,00	-32767,00	-32767,00	760,00	-32767,00	-32767,00	-32767,00	-32766,00	-32767,00	-32767,00	-32767,00	-32767,00	-32767,00	-32767,00	-32767,00	-32767,00	-32767,00	-32767,00	-32767,00	-32767,00	-32767,00	-32767,00	-32767,00	88,21	0,00	0,00	0,00	0,00	0,00	0,00	0,00	0,00	0,00	0,00	0,00	0,00	0,00	0,00	0,00	0,00
14:25:45	96,00	-32767,00	-32767,00	91,18	59,20	74,69	97,00	38,24	100,00	-32767,00	-32767,00	-32767,00	760,00	-32767,00	-32767,00	-32767,00	-32766,00	-32767,00	-32767,00	-32767,00	-32767,00	-32767,00	-32767,00	-32767,00	-32767,00	-32767,00	-32767,00	-32767,00	-32767,00	-32767,00	-32767,00	-32767,00	88,21	0,00	0,00	0,00	0,00	0,00	0,00	0,00	0,00	0,00	0,00	0,00	0,00	0,00	0,00	0,00	0,00
14:26:45	96,00	-32767,00	-32767,00	90,99	58,57	74,06	97,00	38,24	100,00	-32767,00	-32767,00	-32767,00	760,00	-32767,00	-32767,00	-32767,00	-32766,00	-32767,00	-32767,00	-32767,00	-32767,00	-32767,00	-32767,00	-32767,00	-32767,00	-32767,00	-32767,00	-32767,00	-32767,00	-32767,00	-32767,00	-32767,00	88,21	0,00	0,00	0,00	0,00	0,00	0,00	0,00	0,00	0,00	0,00	0,00	0,00	0,00	0,00	0,00	0,00
14:27:45	96,00	-32767,00	-32767,00	90,79	58,16	73,66	97,00	38,26	100,00	-32767,00	-32767,00	-32767,00	760,00	-32767,00	-32767,00	-32767,00	-32766,00	-32767,00	-32767,00	-32767,00	-32767,00	-32767,00	-32767,00	-32767,00	-32767,00	-32767,00	-32767,00	-32767,00	-32767,00	-32767,00	-32767,00	-32767,00	88,21	0,00	0,00	0,00	0,00	0,00	0,00	0,00	0,00	0,00	0,00	0,00	0,00	0,00	0,00	0,00	0,00
14:28:45	96,00	-32767,00	-32767,00	91,07	57,40	73,13	97,00	38,26	99,76	-32767,00	-32767,00	-32767,00	760,00	-32767,00	-32767,00	-32767,00	-32766,00	-32767,00	-32767,00	-32767,00	-32767,00	-32767,00	-32767,00	-32767,00	-32767,00	-32767,00	-32767,00	-32767,00	-32767,00	-32767,00	-32767,00	-32767,00	88,21	0,00	0,00	0,00	0,00	0,00	0,00	0,00	0,00	0,00	0,00	0,00	0,00	0,00	0,00	0,00	0,00
14:29:45	96,00	-32767,00	-32767,00	90,28	57,65	72,86	96,00	38,26	99,54	-32767,00	-32767,00	-32767,00	760,00	-32767,00	-32767,00	-32767,00	-32766,00	-32767,00	-32767,00	-32767,00	-32767,00	-32767,00	-32767,00	-32767,00	-32767,00	-32767,00	-32767,00	-32767,00	-32767,00	-32767,00	-32767,00	-32767,00	88,21	0,00	0,00	0,00	0,00	0,00	0,00	0,00	0,00	0,00	0,00	0,00	0,00	0,00	0,00	0,00	0,00
14:30:45	96,00	-32767,00	-32767,00	89,70	56,49	71,92	97,00	38,29	99,33	-32767,00	-32767,00	-32767,00	760,00	-32767,00	-32767,00	-32767,00	-32766,00	-32767,00	-32767,00	-32767,00	-32767,00	-32767,00	-32767,00	-32767,00	-32767,00	-32767,00	-32767,00	-32767,00	-32767,00	-32767,00	-32767,00	-32767,00	88,21	0,00	0,00	0,00	0,00	0,00	0,00	0,00	0,00	0,00	0,00	0,00	0,00	0,00	0,00	0,00	0,00
14:31:45	96,00	-32767,00	-32767,00	90,62	57,31	72,96	95,00	38,29	99,63	-32767,00	-32767,00	-32767,00	760,00	-32767,00	-32767,00	-32767,00	-32766,00	-32767,00	-32767,00	-32767,00	-32767,00	-32767,00	-32767,00	-32767,00	-32767,00	-32767,00	-32767,00	-32767,00	-32767,00	-32767,00	-32767,00	-32767,00	88,21	0,00	0,00	0,00	0,00	0,00	0,00	0,00	0,00	0,00	0,00	0,00	0,00	0,00	0,00	0,00	0,00
14:32:45	96,00	-32767,00	-32767,00	91,09	57,51	73,11	97,00	38,31	99,41	-32767,00	-32767,00	-32767,00	760,00	-32767,00	-32767,00	-32767,00	-32766,00	-32767,00	-32767,00	-32767,00	-32767,00	-32767,00	-32767,00	-32767,00	-32767,00	-32767,00	-32767,00	-32767,00	-32767,00	-32767,00	-32767,00	-32767,00	88,21	0,00	0,00	0,00	0,00	0,00	0,00	0,00	0,00	0,00	0,00	0,00	0,00	0,00	0,00	0,00	0,00
14:33:45	96,00	-32767,00	-32767,00	90,12	57,16	72,35	97,00	38,31	99,76	-32767,00	-32767,00	-32767,00	760,00	-32767,00	-32767,00	-32767,00	-32766,00	-32767,00	-32767,00	-32767,00	-32767,00	-32767,00	-32767,00	-32767,00	-32767,00	-32767,00	-32767,00	-32767,00	-32767,00	-32767,00	-32767,00	-32767,00	88,21	0,00	0,00	0,00	0,00	0,00	0,00	0,00	0,00	0,00	0,00	0,00	0,00	0,00	0,00	0,00	0,00
14:34:45	96,00	-32767,00	-32767,00	89,56	56,53	71,89	97,00	38,31	99,82	-32767,00	-32767,00	-32767,00	760,00	-32767,00	-32767,00	-32767,00	-32766,00	-32767,00	-32767,00	-32767,00	-32767,00	-32767,00	-32767,00	-32767,00	-32767,00	-32767,00	-32767,00	-32767,00	-32767,00	-32767,00	-32767,00	-32767,00	88,21	0,00	0,00	0,00	0,00	0,00	0,00	0,00	0,00	0,00	0,00	0,00	0,00	0,00	0,00	0,00	0,00
14:35:45	96,00	-32767,00	-32767,00	90,44	57,36	72,90	95,00	38,34	99,82	-32767,00	-32767,00	-32767,00	760,00	-32767,00	-32767,00	-32767,00	-32766,00	-32767,00	-32767,00	-32767,00	-32767,00	-32767,00	-32767,00	-32767,00	-32767,00	-32767,00	-32767,00	-32767,00	-32767,00	-32767,00	-32767,00	-32767,00	88,21	0,00	0,00	0,00	0,00	0,00	0,00	0,00	0,00	0,00	0,00	0,00	0,00	0,00	0,00	0,00	0,00
14:36:45	96,00	-32767,00	-32767,00	90,83	56,82	72,64	95,00	38,34	99,93	-32767,00	-32767,00	-32767,00	760,00	-32767,00	-32767,00	-32767,00	-32766,00	-32767,00	-32767,00	-32767,00	-32767,00	-32767,00	-32767,00	-32767,00	-32767,00	-32767,00	-32767,00	-32767,00	-32767,00	-32767,00	-32767,00	-32767,00	88,21	0,00	0,00	0,00	0,00	0,00	0,00	0,00	0,00	0,00	0,00	0,00	0,00	0,00	0,00	0,00	0,00
14:37:45	96,00	-32767,00	-32767,00	90,33	56,02	71,60	97,00	38,34	99,99	-32767,00	-32767,00	-32767,00	760,00	-32767,00	-32767,00	-32767,00	-32766,00	-32767,00	-32767,00	-32767,00	-32767,00	-32767,00	-32767,00	-32767,00	-32767,00	-32767,00	-32767,00	-32767,00	-32767,00	-32767,00	-32767,00	-32767,00	88,21	0,00	0,00	0,00	0,00	0,00	0,00	0,00	0,00	0,00	0,00	0,00	0,00	0,00	0,00	0,00	0,00
14:38:45	96,00	-32767,00	-32767,00	89,57	55,40	71,22	97,00	38,36	99,98	-32767,00	-32767,00	-32767,00	760,00	-32767,00	-32767,00	-32767,00	-32766,00	-32767,00	-32767,00	-32767,00	-32767,00	-32767,00	-32767,00	-32767,00	-32767,00	-32767,00	-32767,00	-32767,00	-32767,00	-32767,00	-32767,00	-32767,00	88,21	0,00	0,00	0,00	0,00	0,00	0,00	0,00	0,00	0,00	0,00	0,00	0,00	0,00	0,00	0,00	0,00
14:39:45	96,00	-32767,00	-32767,00	90,10	56,59	72,17	97,00	38,36	99,98	-32767,00	-32767,00	-32767,00	760,00	-32767,00	-32767,00	-32767,00	-32766,00	-32767,00	-32767,00	-32767,00	-32767,00	-32767,00	-32767,00	-32767,00	-32767,00	-32767,00	-32767,00	-32767,00	-32767,00	-32767,00	-32767,00	-32767,00	88,21	0,00	0,00	0,00	0,00	0,00	0,00	0,00	0,00	0,00	0,00	0,00	0,00	0,00	0,00	0,00	0,00
14:40:45	96,00	-32767,00	-32767,00	90,30	55,67	71,30	97,00	38,36	100,00	-32767,00	-32767,00	-32767,00	760,00	-32767,00	-32767,00	-32767,00	-32766,00	-32767,00	-32767,00	-32767,00	-32767,00	-32767,00	-32767,00	-32767,00	-32767,00	-32767,00	-32767,00	-32767,00	-32767,00	-32767,00	-32767,00	-32767,00	88,21	0,00	0,00	0,00	0,00	0,00	0,00	0,00	0,00	0,00	0,00	0,00	0,00	0,00	0,00	0,00	0,00
14:41:45	96,00	-32767,00	-32767,00	90,18	55,54	71,56	96,00	38,36	100,00	-32767,00	-32767,00	-32767,00	760,00	-32767,00	-32767,00	-32767,00	-32766,00	-32767,00	-32767,00	-32767,00	-32767,00	-32767,00	-32767,00	-32767,00	-32767,00	-32767,00	-32767,00	-32767,00	-32767,00	-32767,00	-32767,00	-32767,00	88,21	0,00	0,00	0,00	0,00	0,00	0,00	0,00	0,00	0,00	0,00	0,00	0,00	0,00	0,00	0,00	0,00
14:42:45	96,00	-32767,00	-32767,00	89,49	54,83	70,32	97,00	38,39	100,00	-32767,00	-32767,00	-32767,00	760,00	-32767,00	-32767,00	-32767,00	-32766,00	-32767,00	-32767,00	-32767,00	-32767,00	-32767,00	-32767,00	-32767,00	-32767,00	-32767,00	-32767,00	-32767,00	-32767,00	-32767,00	-32767,00	-32767,00	88,21	0,00	0,00	0,00	0,00	0,00	0,00	0,00	0,00	0,00	0,00	0,00	0,00	0,00	0,00	0,00	0,00
14:43:45	96,00	-32767,00	-32767,00	89,60	54,87	70,44	97,00	38,39	100,00	-32767,00	-32767,00	-32767,00	760,00	-32767,00	-32767,00	-32767,00	-32766,00	-32767,00	-32767,00	-32767,00	-32767,00	-32767,00	-32767,00	-32767,00	-32767,00	-32767,00	-32767,00	-32767,00	-32767,00	-32767,00	-32767,00	-32767,00	88,21	0,00	0,00	0,00	0,00	0,00	0,00	0,00	0,00	0,00	0,00	0,00	0,00	0,00	0,00	0,00	0,00
14:44:45	96,00	-32767,00	-32767,00	89,76	55,08	70,81	95,00	38,39	100,00	-32767,00	-32767,00	-32767,00	760,00	-32767,00	-32767,00	-32767,00	-32766,00	-32767,00	-32767,00	-32767,00	-32767,00	-32767,00	-32767,00	-32767,00	-32767,00	-32767,00	-32767,00	-32767,00	-32767,00	-32767,00	-32767,00	-32767,00	88,21	0,00	0,00	0,00	0,00	0,00	0,00	0,00	0,00	0,00	0,00	0,00	0,00	0,00	0,00	0,00	0,00
14:45:45	96,00	-32767,00	-32767,00	90,03	55,18	71,10	96,00	38,41	100,00	-32767,00	-32767,00	-32767,00	760,00	-32767,00	-32767,00	-32767,00	-32766,00	-32767,00	-32767,00	-32767,00	-32767,00	-32767,00	-32767,00	-32767,00	-32767,00	-32767,00	-32767,00	-32767,00	-32767,00	-32767,00	-32767,00	-32767,00	88,21	0,00	0,00	0,00	0,00	0,00	0,00	0,00	0,00	0,00	0,00	0,00	0,00	0,00	0,00	0,00	0,00
14:46:45	96,00	-32767,00	-32767,00	98,28	38,86	68,46	95,00	38,41	99,97	-32767,00	-32767,00	-32767,00	760,00	-32767,00	-32767,00	-32767,00	-32766,00	-32767,00	-32767,00	-32767,00	-32767,00	-32767,00	-32767,00	-32767,00	-32767,00	-32767,00	-32767,00	-32767,00	-32767,00	-32767,00	-32767,00	-32767,00	88,21	0,00	0,00	0,00	0,00	0,00	0,00	0,00	0,00	0,00	0,00	0,00	0,00	0,00	0,00	0,00	0,00
14:47:45	96,00	-32767,00	-32767,00	89,38	55,19	70,92	95,00	38,41	99,96	-32767,00	-32767,00	-32767,00	760,00	-32767,00	-32767,00	-32767,00	-32766,00	-32767,00	-32767,00	-32767,00	-32767,00	-32767,00	-32767,00	-32767,00	-32767,00	-32767,00	-32767,00	-32767,00	-32767,00	-32767,00	-32767,00	-32767,00	88,21	0,00	0,00	0,00	0,00	0,00	0,00	0,00	0,00	0,00	0,00	0,00	0,00	0,00	0,00	0,00	0,00
14:48:45	96,00	-32767,00	-32767,00	90,24	55,54	71,88	97,00	38,44	99,99	-32767,00	-32767,00	-32767,00	760,00	-32767,00	-32767,00	-32767,00	-32766,00	-32767,00	-32767,00	-32767,00	-32767,00	-32767,00	-32767,00	-32767,00	-32767,00	-32767,00	-32767,00	-32767,00	-32767,00	-32767,00	-32767,00	-32767,00	88,21	0,00	0,00	0,00	0,00	0,00	0,00	0,00	0,00	0,00	0,00	0,00	0,00	0,00	0,00	0,00	0,00
14:49:45	96,00	-32767,00	-32767,00	90,50	55,32	71,41	97,00	38,44	100,00	-32767,00	-32767,00	-32767,00	760,00	-32767,00	-32767,00	-32767,00	-32766,00	-32767,00	-32767,00	-32767,00	-32767,00	-32767,00	-32767,00	-32767,00	-32767,00	-32767,00	-32767,00	-32767,00	-32767,00	-32767,00	-32767,00	-32767,00	88,21	0,00	0,00	0,00	0,00	0,00	0,00	0,00	0,00	0,00	0,00	0,00	0,00	0,00	0,00	0,00	0,00
14:50:45	96,00	-32767,00	-32767,00	89,60	55,17	70,94	97,00	38,44	100,00	-32767,00	-32767,00	-32767,00	760,00	-32767,00	-32767,00	-32767,00	-32766,00	-32767,00	-32767,00	-32767,00	-32767,00	-32767,00	-32767,00	-32767,00	-32767,00	-32767,00	-32767,00	-32767,00	-32767,00	-32767,00	-32767,00	-32767,00	88,21	0,00	0,00	0,00	0,00	0,00	0,00	0,00	0,00	0,00	0,00	0,00	0,00	0,00	0,00	0,00	0,00
14:51:45	96,00	-32767,00	-32767,00	89,46	55,35	71,07	97,00	38,44	100,00	-32767,00	-32767,00	-32767,00	760,00	-32767,00	-32767,00	-32767,00	-32766,00	-32767,00	-32767,00	-32767,00	-32767,00	-32767,00	-32767,00	-32767,00	-32767,00	-32767,00	-32767,00	-32767,00	-32767,00	-32767,00	-32767,00	-32767,00	88,21	0,00	0,00	0,00	0,00	0,00	0,00	0,00	0,00	0,00	0,00	0,00	0,00	0,00	0,00	0,00	0,00
14:52:45	96,00	-32767,00	-32767,00	90,58	55,95	71,96	97,00	38,46	100,00	-32767,00	-32767,00	-32767,00	760,00	-32767,00	-32767,00	-32767,00	-32766,00	-32767,00	-32767,00	-32767,00	-32767,00	-32767,00	-32767,00	-32767,00	-32767,00	-32767,00	-32767,00	-32767,00	-32767,00	-32767,00	-32767,00	-32767,00	88,21	0,00	0,00	0,00	0,00	0,00	0,00	0,00	0,00	0,00	0,00	0,00	0,00	0,00	0,00	0,00	0,00
14:53:45	96,00	-32767,00	-32767,00	90,83	55,76	71,78	97,00	38,46	100,00	-32767,00	-32767,00	-32767,00	760,00	-32767,00	-32767,00	-32767,00	-32766,00	-32767,00	-32767,00	-32767,00	-32767,00	-32767,00	-32767,00	-32767,00	-32767,00	-32767,00	-32767,00	-32767,00	-32767,00	-32767,00	-32767,00	-32767,00	88,21	0,00	0,00	0,00	0,00	0,00	0,00	0,00	0,00	0,00	0,00	0,00	0,00	0,00	0,00	0,00	0,00
14:54:45	96,00	-32767,00	-32767,00	90,35	55,92	71,88	97,00	38,46	100,00	-32767,00	-32767,00	-32767,00	760,00	-32767,00	-32767,00	-32767,00	-32766,00	-32767,00	-32767,00	-32767,00	-32767,00	-32767,00	-32767,00	-32767,00	-32767,00	-32767,00	-32767,00	-32767,00	-32767,00	-32767,00	-32767,00	-32767,00	88,21	0,00	0,00	0,00	0,00	0,00	0,00	0,00	0,00	0,00	0,00	0,00	0,00	0,00	0,00	0,00	0,00
14:55:45	96,00	-32767,00	-32767,00	89,43	55,36	71,03	97,00	38,49	100,00	-32767,00	-32767,00	-32767,00	760,00	-32767,00	-32767,00	-32767,00	-32766,00	-32767,00	-32767,00	-32767,00	-32767,00	-32767,00	-32767,00	-32767,00	-32767,00	-32767,00	-32767,00	-32767,00	-32767,00	-32767,00	-32767,00	-32767,00	88,21	0,00	0,00	0,00	0,00	0,00	0,00	0,00	0,00	0,00	0,00	0,00	0,00	0,00	0,00	0,00	0,00
14:56:45	96,00	-32767,00	-32767,00	89,89	55,50	71,38	97,00	38,49	99,86	-32767,00	-32767,00	-32767,00	760,00	-32767,00	-32767,00	-32767,00	-32766,00	-32767,00	-32767,00	-32767,00	-32767,00	-32767,00	-32767,00	-32767,00	-32767,00	-32767,00	-32767,00	-32767,00	-32767,00	-32767,00	-32767,00	-32767,00	88,21	0,00	0,00	0,00	0,00	0,00	0,00	0,00	0,00	0,00	0,00	0,00	0,00	0,00	0,00	0,00	0,00
14:57:45	96,00	-32767,00	-32767,00	90,61	55,85	72,03	97,00	38,49	99,84	-32767,00	-32767,00	-32767,00	760,00	-32767,00	-32767,00	-32767,00	-32766,00	-32767,00	-32767,00	-32767,00	-32767,00	-32767,00	-32767,00	-32767,00	-32767,00	-32767,00	-32767,00	-32767,00	-32767,00	-32767,00	-32767,00	-32767,00	88,21	0,00	0,00	0,00	0,00	0,00	0,00	0,00	0,00	0,00	0,00	0,00	0,00	0,00	0,00	0,00	0,00
14:58:45	96,00	-32767,00	-32767,00	90,06	55,15	71,19	97,00	38,51	99,99	-32767,00	-32767,00	-32767,00	760,00	-32767,00	-32767,00	-32767,00	-32766,00	-32767,00	-32767,00	-32767,00	-32767,00	-32767,00	-32767,00	-32767,00	-32767,00	-32767,00	-32767,00	-32767,00	-32767,00	-32767,00	-32767,00	-32767,00	88,21	0,00	0,00	0,00	0,00	0,00	0,00	0,00	0,00	0,00	0,00	0,00	0,00	0,00	0,00	0,00	0,00
14:59:45	96,00	-32767,00	-32767,00	90,01	55,33	71,18	97,00	38,51	99,97	-32767,00	-32767,00	-32767,00	760,00	-32767,00	-32767,00	-32767,00	-32766,00	-32767,00	-32767,00	-32767,00	-32767,00	-32767,00	-32767,00	-32767,00	-32767,00	-32767,00	-32767,00	-32767,00	-32767,00	-32767,00	-32767,00	-32767,00	88,21	0,00	0,00	0,00	0,00	0,00	0,00	0,00	0,00	0,00	0,00	0,00	0,00	0,00	0,00	0,00	0,00
15:00:45	96,00	-32767,00	-32767,00	90,16	56,19	72,23	97,00	38,51	100,00	-32767,00	-32767,00	-32767,00	760,00	-32767,00	-32767,00	-32767,00	-32766,00	-32767,00	-32767,00	-32767,00	-32767,00	-32767,00	-32767,00	-32767,00	-32767,00	-32767,00	-32767,00	-32767,00	-32767,00	-32767,00	-32767,00	-32767,00	88,21	0,00	0,00	0,00	0,00	0,00	0,00	0,00	0,00	0,00	0,00	0,00	0,00	0,00	0,00	0,00	0,00
15:01:45	96,00	-32767,00	-32767,00	90,61	55,93	71,99	97,00	38,51	100,00	-32767,00	-32767,00	-32767,00	760,00	-32767,00	-32767,00	-32767,00	-32766,00	-32767,00	-32767,00	-32767,00	-32767,00	-32767,00	-32767,00	-32767,00	-32767,00	-32767,00	-32767,00	-32767,00	-32767,00	-32767,00	-32767,00	-32767,00	88,21	0,00	0,00	0,00	0,00	0,00	0,00	0,00	0,00	0,00	0,00	0,00	0,00	0,00	0,00	0,00	0,00
15:02:45	97,00	-32767,00	-32767,00	90,95	56,15	72,31	97,00	38,51	100,00	-32767,00	-32767,00	-32767,00	760,00	-32767,00	-32767,00	-32767,00	-32766,00	-32767,00	-32767,00	-32767,00	-32767,00	-32767,00	-32767,00	-32767,00	-32767,00	-32767,00	-32767,00	-32767,00	-32767,00	-32767,00	-32767,00	-32767,00	88,21	0,00	0,00	0,00	0,00	0,00	0,00	0,00	0,00	0,00	0,00	0,00	0,00	0,00	0,00	0,00	0,00
15:03:45	98,00	-32767,00	-32767,00	90,21	55,99	71,65	97,00	38,54	100,00	-32767,00	-32767,00	-32767,00	760,00	-32767,00	-32767,00	-32767,00	-32766,00	-32767,00	-32767,00	-32767,00	-32767,00	-32767,00	-32767,00	-32767,00	-32767,00	-32767,00	-32767,00	-32767,00	-32767,00	-32767,00	-32767,00	-32767,00	88,21	0,00	0,00	0,00	0,00	0,00	0,00	0,00	0,00	0,00	0,00	0,00	0,00	0,00	0,00	0,00	0,00
15:04:45	97,00	-32767,00	-32767,00	89,92	55,95	71,46	97,00	38,54	99,94	-32767,00	-32767,00	-32767,00	760,00	-32767,00	-32767,00	-32767,00	-32766,00	-32767,00	-32767,00	-32767,00	-32767,00	-32767,00	-32767,00	-32767,00	-32767,00	-32767,00	-32767,00	-32767,00	-32767,00	-32767,00	-32767,00	-32767,00	88,21	0,00	0,00	0,00	0,00	0,00	0,00	0,00	0,00	0,00	0,00	0,00	0,00	0,00	0,00	0,00	0,00
15:05:45	98,00	-32767,00	-32767,00	90,73	55,90	72,22	97,00	38,54	100,00	-32767,00	-32767,00	-32767,00	760,00	-32767,00	-32767,00	-32767,00	-32766,00	-32767,00	-32767,00	-32767,00	-32767,00	-32767,00	-32767,00	-32767,00	-32767,00	-32767,00	-32767,00	-32767,00	-32767,00	-32767,00	-32767,00	-32767,00	88,21	0,00	0,00	0,00	0,00	0,00	0,00	0,00	0,00	0,00	0,00	0,00	0,00	0,00	0,00	0,00	0,00
15:06:45	98,00	-32767,00	-32767,00	91,40	56,79	72,77	97,00	38,56	99,91	-32767,00	-32767,00	-32767,00	760,00	-32767,00	-32767,00	-32767,00	-32766,00	-32767,00	-32767,00	-32767,00	-32767,00	-32767,00	-32767,00	-32767,00	-32767,00	-32767,00	-32767,00	-32767,00	-32767,00	-32767,00	-32767,00	-32767,00	88,21	0,00	0,00	0,00	0,00	0,00	0,00	0,00	0,00	0,00	0,00	0,00	0,00	0,00	0,00	0,00	0,00
15:07:45	98,00	-32767,00	-32767,00	89,64	55,12	70,67	97,00	38,56	99,81	-32767,00	-32767,00	-32767,00	760,00	-32767,00	-32767,00	-32767,00	-32766,00	-32767,00	-32767,00	-32767,00	-32767,00	-32767,00	-32767,00	-32767,00	-32767,00	-32767,00	-32767,00	-32767,00	-32767,00	-32767,00	-32767,00	-32767,00	88,21	0,00	0,00	0,00	0,00	0,00	0,00	0,00	0,00	0,00	0,00	0,00	0,00	0,00	0,00	0,00	0,00
15:08:45	98,00	-32767,00	-32767,00	89,45	55,20	70,79	98,00	38,56	99,87	-32767,00	-32767,00	-32767,00	760,00	-32767,00	-32767,00	-32767,00	-32766,00	-32767,00	-32767,00	-32767,00	-32767,00	-32767,00	-32767,00	-32767,00	-32767,00	-32767,00	-32767,00	-32767,00	-32767,00	-32767,00	-32767,00	-32767,00	88,21	0,00	0,00	0,00	0,00	0,00	0,00	0,00	0,00	0,00	0,00	0,00	0,00	0,00	0,00	0,00	0,00
15:09:45	98,00	-32767,00	-32767,00	91,37	56,36	72,60	97,00	38,59	99,90	-32767,00	-32767,00	-32767,00	760,00	-32767,00	-32767,00	-32767,00	-32766,00	-32767,00	-32767,00	-32767,00	-32767,00	-32767,00	-32767,00	-32767,00	-32767,00	-32767,00	-32767,00	-32767,00	-32767,00	-32767,00	-32767,00	-32767,00	88,21	0,00	0,00	0,00	0,00	0,00	0,00	0,00	0,00	0,00	0,00	0,00	0,00	0,00	0,00	0,00	0,00
15:10:45	98,00	-32767,00	-32767,00	90,86	55,78	71,90	97,00	38,59	99,83	-32767,00	-32767,00	-32767,00	760,00	-32767,00	-32767,00	-32767,00	-32766,00	-32767,00	-32767,00	-32767,00	-32767,00	-32767,00	-32767,00	-32767,00	-32767,00	-32767,00	-32767,00	-32767,00	-32767,00	-32767,00	-32767,00	-32767,00	88,21	0,00	0,00	0,00	0,00	0,00	0,00	0,00	0,00	0,00	0,00	0,00	0,00	0,00	0,00	0,00	0,00
15:11:45	98,00	-32767,00	-32767,00	90,16	55,05	70,87	97,00	38,59	99,92	-32767,00	-32767,00	-32767,00	760,00	-32767,00	-32767,00	-32767,00	-32766,00	-32767,00	-32767,00	-32767,00	-32767,00	-32767,00	-32767,00	-32767,00	-32767,00	-32767,00	-32767,00	-32767,00	-32767,00	-32767,00	-32767,00	-32767,00	88,21	0,00	0,00	0,00	0,00	0,00	0,00	0,00	0,00	0,00	0,00	0,00	0,00	0,00	0,00	0,00	0,00
15:12:45	98,00	-32767,00	-32767,00	89,77	55,97	71,53	98,00	38,59	99,88	-32767,00	-32767,00	-32767,00	760,00	-32767,00	-32767,00	-32767,00	-32766,00	-32767,00	-32767,00	-32767,00	-32767,00	-32767,00	-32767,00	-32767,00	-32767,00	-32767,00	-32767,00	-32767,00	-32767,00	-32767,00	-32767,00	-32767,00	88,21	0,00	0,00	0,00	0,00	0,00	0,00	0,00	0,00	0,00	0,00	0,00	0,00	0,00	0,00	0,00	0,00
15:13:45	98,00	-32767,00	-32767,00	90,28	55,72	71,65	98,00	38,61	99,99	-32767,00	-32767,00	-32767,00	760,00	-32767,00	-32767,00	-32767,00	-32766,00	-32767,00	-32767,00	-32767,00	-32767,00	-32767,00	-32767,00	-32767,00	-32767,00	-32767,00	-32767,00	-32767,00	-32767,00	-32767,00	-32767,00	-32767,00	88,21	0,00	0,00	0,00	0,00	0,00	0,00	0,00	0,00	0,00	0,00	0,00	0,00	0,00	0,00	0,00	0,00
15:14:45	98,00	-32767,00	-32767,00	90,41	55,28	71,42	98,00	38,61	99,94	-32767,00	-32767,00	-32767,00	760,00	-32767,00	-32767,00	-32767,00	-32766,00	-32767,00	-32767,00	-32767,00	-32767,00	-32767,00	-32767,00	-32767,00	-32767,00	-32767,00	-32767,00	-32767,00	-32767,00	-32767,00	-32767,00	-32767,00	88,21	0,00	0,00	0,00	0,00	0,00	0,00	0,00	0,00	0,00	0,00	0,00	0,00	0,00	0,00	0,00	0,00
15:15:45	98,00	-32767,00	-32767,00	90,45	55,81	71,60	98,00	38,61	99,77	-32767,00	-32767,00	-32767,00	760,00	-32767,00	-32767,00	-32767,00	-32766,00	-32767,00	-32767,00	-32767,00	-32767,00	-32767,00	-32767,00	-32767,00	-32767,00	-32767,00	-32767,00	-32767,00	-32767,00	-32767,00	-32767,00	-32767,00	88,21	0,00	0,00	0,00	0,00	0,00	0,00	0,00	0,00	0,00	0,00	0,00	0,00	0,00	0,00	0,00	0,00
15:16:45	98,00	-32767,00	-32767,00	98,43	49,75	68,05	0,00	38,61	99,90	-32767,00	-32767,00	-32767,00	760,00	-32767,00	-32767,00	-32767,00	-32766,00	-32767,00	-32767,00	-32767,00	-32767,00	-32767,00	-32767,00	-32767,00	-32767,00	-32767,00	-32767,00	-32767,00	-32767,00	-32767,00	-32767,00	-32767,00	88,21	0,00	0,00	0,00	0,00	0,00	0,00	0,00	0,00	0,00	0,00	0,00	0,00	0,00	0,00	0,00	0,00
15:17:45	98,00	-32767,00	-32767,00	89,69	55,23	70,95	98,00	38,61	99,91	-32767,00	-32767,00	-32767,00	760,00	-32767,00	-32767,00	-32767,00	-32766,00	-32767,00	-32767,00	-32767,00	-32767,00	-32767,00	-32767,00	-32767,00	-32767,00	-32767,00	-32767,00	-32767,00	-32767,00	-32767,00	-32767,00	-32767,00	88,21	0,00	0,00	0,00	0,00	0,00	0,00	0,00	0,00	0,00	0,00	0,00	0,00	0,00	0,00	0,00	0,00
15:18:45	98,00	-32767,00	-32767,00	90,45	55,95	71,86	98,00	38,64	99,95	-32767,00	-32767,00	-32767,00	760,00	-32767,00	-32767,00	-32767,00	-32766,00	-32767,00	-32767,00	-32767,00	-32767,00	-32767,00	-32767,00	-32767,00	-32767,00	-32767,00	-32767,00	-32767,00	-32767,00	-32767,00	-32767,00	-32767,00	88,21	0,00	0,00	0,00	0,00	0,00	0,00	0,00	0,00	0,00	0,00	0,00	0,00	0,00	0,00	0,00	0,00
15:19:45	99,00	-32767,00	-32767,00	90,37	54,90	70,97	98,00	38,64	99,83	-32767,00	-32767,00	-32767,00	760,00	-32767,00	-32767,00	-32767,00	-32766,00	-32767,00	-32767,00	-32767,00	-32767,00	-32767,00	-32767,00	-32767,00	-32767,00	-32767,00	-32767,00	-32767,00	-32767,00	-32767,00	-32767,00	-32767,00	88,21	0,00	0,00	0,00	0,00	0,00	0,00	0,00	0,00	0,00	0,00	0,00	0,00	0,00	0,00	0,00	0,00
15:20:45	99,00	-32767,00	-32767,00	88,62	53,04	68,34	98,00	38,64	99,68	-32767,00	-32767,00	-32767,00	760,00	-32767,00	-32767,00	-32767,00	-32766,00	-32767,00	-32767,00	-32767,00	-32767,00	-32767,00	-32767,00	-32767,00	-32767,00	-32767,00	-32767,00	-32767,00	-32767,00	-32767,00	-32767,00	-32767,00	88,21	0,00	0,00	0,00	0,00	0,00	0,00	0,00	0,00	0,00	0,00	0,00	0,00	0,00	0,00	0,00	0,00
15:21:45	99,00	-32767,00	-32767,00	90,45	56,94	71,96	98,00	38,64	99,87	-32767,00	-32767,00	-32767,00	760,00	-32767,00	-32767,00	-32767,00	-32766,00	-32767,00	-32767,00	-32767,00	-32767,00	-32767,00	-32767,00	-32767,00	-32767,00	-32767,00	-32767,00	-32767,00	-32767,00	-32767,00	-32767,00	-32767,00	88,21	0,00	0,00	0,00	0,00	0,00	0,00	0,00	0,00	0,00	0,00	0,00	0,00	0,00	0,00	0,00	0,00
15:22:45	99,00	-32767,00	-32767,00	89,51	53,24	69,04	100,00	38,66	99,53	-32767,00	-32767,00	-32767,00	760,00	-32767,00	-32767,00	-32767,00	-32766,00	-32767,00	-32767,00	-32767,00	-32767,00	-32767,00	-32767,00	-32767,00	-32767,00	-32767,00	-32767,00	-32767,00	-32767,00	-32767,00	-32767,00	-32767,00	88,21	0,00	0,00	0,00	0,00	0,00	0,00	0,00	0,00	0,00	0,00	0,00	0,00	0,00	0,00	0,00	0,00
15:23:45	99,00	-32767,00	-32767,00	89,72	54,75	70,50	98,00	38,66	99,95	-32767,00	-32767,00	-32767,00	760,00	-32767,00	-32767,00	-32767,00	-32766,00	-32767,00	-32767,00	-32767,00	-32767,00	-32767,00	-32767,00	-32767,00	-32767,00	-32767,00	-32767,00	-32767,00	-32767,00	-32767,00	-32767,00	-32767,00	88,21	0,00	0,00	0,00	0,00	0,00	0,00	0,00	0,00	0,00	0,00	0,00	0,00	0,00	0,00	0,00	0,00
15:24:44	99,00	-32767,00	-32767,00	89,01	53,84	68,90	99,00	38,66	99,97	-32767,00	-32767,00	-32767,00	760,00	-32767,00	-32767,00	-32767,00	-32766,00	-32767,00	-32767,00	-32767,00	-32767,00	-32767,00	-32767,00	-32767,00	-32767,00	-32767,00	-32767,00	-32767,00	-32767,00	-32767,00	-32767,00	-32767,00	88,21	0,00	0,00	0,00	0,00	0,00	0,00	0,00	0,00	0,00	0,00	0,00	0,00	0,00	0,00	0,00	0,00
15:25:44	101,00	-32767,00	-32767,00	87,30	43,66	58,16	102,00	38,66	99,19	-32767,00	-32767,00	-32767,00	760,00	-32767,00	-32767,00	-32767,00	-32766,00	-32767,00	-32767,00	-32767,00	-32767,00	-32767,00	-32767,00	-32767,00	-32767,00	-32767,00	-32767,00	-32767,00	-32767,00	-32767,00	-32767,00	-32767,00	88,21	0,00	0,00	0,00	0,00	0,00	0,00	0,00	0,00	0,00	0,00	0,00	0,00	0,00	0,00	0,00	0,00
15:26:44	101,00	-32767,00	-32767,00	90,05	51,17	66,82	100,00	38,66	99,66	-32767,00	-32767,00	-32767,00	760,00	-32767,00	-32767,00	-32767,00	-32766,00	-32767,00	-32767,00	-32767,00	-32767,00	-32767,00	-32767,00	-32767,00	-32767,00	-32767,00	-32767,00	-32767,00	-32767,00	-32767,00	-32767,00	-32767,00	88,21	0,00	0,00	0,00	0,00	0,00	0,00	0,00	0,00	0,00	0,00	0,00	0,00	0,00	0,00	0,00	0,00
15:27:44	100,00	-32767,00	-32767,00	89,92	51,28	67,16	100,00	38,69	99,93	-32767,00	-32767,00	-32767,00	760,00	-32767,00	-32767,00	-32767,00	-32766,00	-32767,00	-32767,00	-32767,00	-32767,00	-32767,00	-32767,00	-32767,00	-32767,00	-32767,00	-32767,00	-32767,00	-32767,00	-32767,00	-32767,00	-32767,00	88,21	0,00	0,00	0,00	0,00	0,00	0,00	0,00	0,00	0,00	0,00	0,00	0,00	0,00	0,00	0,00	0,00
15:28:44	102,00	-32767,00	-32767,00	88,29	44,08	58,27	102,00	38,66	99,64	-32767,00	-32767,00	-32767,00	760,00	-32767,00	-32767,00	-32767,00	-32766,00	-32767,00	-32767,00	-32767,00	-32767,00	-32767,00	-32767,00	-32767,00	-32767,00	-32767,00	-32767,00	-32767,00	-32767,00	-32767,00	-32767,00	-32767,00	88,21	0,00	0,00	0,00	0,00	0,00	0,00	0,00	0,00	0,00	0,00	0,00	0,00	0,00	0,00	0,00	0,00
15:29:44	98,00	-32767,00	-32767,00	85,62	46,29	61,35	98,00	38,69	99,63	-32767,00	-32767,00	-32767,00	760,00	-32767,00	-32767,00	-32767,00	-32766,00	-32767,00	-32767,00	-32767,00	-32767,00	-32767,00	-32767,00	-32767,00	-32767,00	-32767,00	-32767,00	-32767,00	-32767,00	-32767,00	-32767,00	-32767,00	88,21	0,00	0,00	0,00	0,00	0,00	0,00	0,00	0,00	0,00	0,00	0,00	0,00	0,00	0,00	0,00	0,00
15:30:44	96,00	-32767,00	-32767,00	85,44	48,72	63,87	97,00	38,69	99,87	-32767,00	-32767,00	-32767,00	760,00	-32767,00	-32767,00	-32767,00	-32766,00	-32767,00	-32767,00	-32767,00	-32767,00	-32767,00	-32767,00	-32767,00	-32767,00	-32767,00	-32767,00	-32767,00	-32767,00	-32767,00	-32767,00	-32767,00	88,21	0,00	0,00	0,00	0,00	0,00	0,00	0,00	0,00	0,00	0,00	0,00	0,00	0,00	0,00	0,00	0,00
15:31:44	96,00	-32767,00	-32767,00	84,55	48,49	63,77	95,00	38,69	100,00	-32767,00	-32767,00	-32767,00	760,00	-32767,00	-32767,00	-32767,00	-32766,00	-32767,00	-32767,00	-32767,00	-32767,00	-32767,00	-32767,00	-32767,00	-32767,00	-32767,00	-32767,00	-32767,00	-32767,00	-32767,00	-32767,00	-32767,00	88,21	0,00	0,00	0,00	0,00	0,00	0,00	0,00	0,00	0,00	0,00	0,00	0,00	0,00	0,00	0,00	0,00
15:32:44	95,00	-32767,00	-32767,00	84,47	49,34	64,52	95,00	38,69	100,00	-32767,00	-32767,00	-32767,00	760,00	-32767,00	-32767,00	-32767,00	-32766,00	-32767,00	-32767,00	-32767,00	-32767,00	-32767,00	-32767,00	-32767,00	-32767,00	-32767,00	-32767,00	-32767,00	-32767,00	-32767,00	-32767,00	-32767,00	88,21	0,00	0,00	0,00	0,00	0,00	0,00	0,00	0,00	0,00	0,00	0,00	0,00	0,00	0,00	0,00	0,00
15:33:44	95,00	-32767,00	-32767,00	83,54	50,02	64,80	95,00	38,69	100,00	-32767,00	-32767,00	-32767,00	760,00	-32767,00	-32767,00	-32767,00	-32766,00	-32767,00	-32767,00	-32767,00	-32767,00	-32767,00	-32767,00	-32767,00	-32767,00	-32767,00	-32767,00	-32767,00	-32767,00	-32767,00	-32767,00	-32767,00	88,21	0,00	0,00	0,00	0,00	0,00	0,00	0,00	0,00	0,00	0,00	0,00	0,00	0,00	0,00	0,00	0,00
15:34:44	95,00	-32767,00	-32767,00	84,23	51,40	66,45	94,00	38,69	100,00	-32767,00	-32767,00	-32767,00	760,00	-32767,00	-32767,00	-32767,00	-32766,00	-32767,00	-32767,00	-32767,00	-32767,00	-32767,00	-32767,00	-32767,00	-32767,00	-32767,00	-32767,00	-32767,00	-32767,00	-32767,00	-32767,00	-32767,00	88,21	0,00	0,00	0,00	0,00	0,00	0,00	0,00	0,00	0,00	0,00	0,00	0,00	0,00	0,00	0,00	0,00
15:35:44	94,00	-32767,00	-32767,00	85,42	52,28	67,68	94,00	38,69	100,00	-32767,00	-32767,00	-32767,00	760,00	-32767,00	-32767,00	-32767,00	-32766,00	-32767,00	-32767,00	-32767,00	-32767,00	-32767,00	-32767,00	-32767,00	-32767,00	-32767,00	-32767,00	-32767,00	-32767,00	-32767,00	-32767,00	-32767,00	88,21	0,00	0,00	0,00	0,00	0,00	0,00	0,00	0,00	0,00	0,00	0,00	0,00	0,00	0,00	0,00	0,00
15:36:44	93,00	-32767,00	-32767,00	85,76	52,86	68,39	94,00	38,66	100,00	-32767,00	-32767,00	-32767,00	760,00	-32767,00	-32767,00	-32767,00	-32766,00	-32767,00	-32767,00	-32767,00	-32767,00	-32767,00	-32767,00	-32767,00	-32767,00	-32767,00	-32767,00	-32767,00	-32767,00	-32767,00	-32767,00	-32767,00	88,21	0,00	0,00	0,00	0,00	0,00	0,00	0,00	0,00	0,00	0,00	0,00	0,00	0,00	0,00	0,00	0,00
15:37:44	93,00	-32767,00	-32767,00	85,03	52,91	68,11	94,00	38,66	100,00	-32767,00	-32767,00	-32767,00	760,00	-32767,00	-32767,00	-32767,00	-32766,00	-32767,00	-32767,00	-32767,00	-32767,00	-32767,00	-32767,00	-32767,00	-32767,00	-32767,00	-32767,00	-32767,00	-32767,00	-32767,00	-32767,00	-32767,00	88,21	0,00	0,00	0,00	0,00	0,00	0,00	0,00	0,00	0,00	0,00	0,00	0,00	0,00	0,00	0,00	0,00
15:38:44	93,00	-32767,00	-32767,00	85,50	53,58	69,00	92,00	38,66	100,00	-32767,00	-32767,00	-32767,00	760,00	-32767,00	-32767,00	-32767,00	-32766,00	-32767,00	-32767,00	-32767,00	-32767,00	-32767,00	-32767,00	-32767,00	-32767,00	-32767,00	-32767,00	-32767,00	-32767,00	-32767,00	-32767,00	-32767,00	88,21	0,00	0,00	0,00	0,00	0,00	0,00	0,00	0,00	0,00	0,00	0,00	0,00	0,00	0,00	0,00	0,00
15:39:44	93,00	-32767,00	-32767,00	86,68	54,35	70,06	92,00	38,66	100,00	-32767,00	-32767,00	-32767,00	760,00	-32767,00	-32767,00	-32767,00	-32766,00	-32767,00	-32767,00	-32767,00	-32767,00	-32767,00	-32767,00	-32767,00	-32767,00	-32767,00	-32767,00	-32767,00	-32767,00	-32767,00	-32767,00	-32767,00	88,21	0,00	0,00	0,00	0,00	0,00	0,00	0,00	0,00	0,00	0,00	0,00	0,00	0,00	0,00	0,00	0,00
15:40:44	92,00	-32767,00	-32767,00	86,89	54,40	70,12	92,00	38,64	100,00	-32767,00	-32767,00	-32767,00	760,00	-32767,00	-32767,00	-32767,00	-32766,00	-32767,00	-32767,00	-32767,00	-32767,00	-32767,00	-32767,00	-32767,00	-32767,00	-32767,00	-32767,00	-32767,00	-32767,00	-32767,00	-32767,00	-32767,00	88,21	0,00	0,00	0,00	0,00	0,00	0,00	0,00	0,00	0,00	0,00	0,00	0,00	0,00	0,00	0,00	0,00
15:41:44	92,00	-32767,00	-32767,00	85,85	53,99	69,42	91,00	38,64	100,00	-32767,00	-32767,00	-32767,00	760,00	-32767,00	-32767,00	-32767,00	-32766,00	-32767,00	-32767,00	-32767,00	-32767,00	-32767,00	-32767,00	-32767,00	-32767,00	-32767,00	-32767,00	-32767,00	-32767,00	-32767,00	-32767,00	-32767,00	88,21	0,00	0,00	0,00	0,00	0,00	0,00	0,00	0,00	0,00	0,00	0,00	0,00	0,00	0,00	0,00	0,00
15:42:44	92,00	-32767,00	-32767,00	86,56	54,99	70,40	91,00	38,64	100,00	-32767,00	-32767,00	-32767,00	760,00	-32767,00	-32767,00	-32767,00	-32766,00	-32767,00	-32767,00	-32767,00	-32767,00	-32767,00	-32767,00	-32767,00	-32767,00	-32767,00	-32767,00	-32767,00	-32767,00	-32767,00	-32767,00	-32767,00	88,21	0,00	0,00	0,00	0,00	0,00	0,00	0,00	0,00	0,00	0,00	0,00	0,00	0,00	0,00	0,00	0,00
15:43:44	91,00	-32767,00	-32767,00	87,30	54,84	70,71	91,00	38,64	100,00	-32767,00	-32767,00	-32767,00	760,00	-32767,00	-32767,00	-32767,00	-32766,00	-32767,00	-32767,00	-32767,00	-32767,00	-32767,00	-32767,00	-32767,00	-32767,00	-32767,00	-32767,00	-32767,00	-32767,00	-32767,00	-32767,00	-32767,00	88,21	0,00	0,00	0,00	0,00	0,00	0,00	0,00	0,00	0,00	0,00	0,00	0,00	0,00	0,00	0,00	0,00
15:44:44	91,00	-32767,00	-32767,00	87,63	55,11	71,11	91,00	38,64	100,00	-32767,00	-32767,00	-32767,00	760,00	-32767,00	-32767,00	-32767,00	-32766,00	-32767,00	-32767,00	-32767,00	-32767,00	-32767,00	-32767,00	-32767,00	-32767,00	-32767,00	-32767,00	-32767,00	-32767,00	-32767,00	-32767,00	-32767,00	88,21	0,00	0,00	0,00	0,00	0,00	0,00	0,00	0,00	0,00	0,00	0,00	0,00	0,00	0,00	0,00	0,00
15:45:44	91,00	-32767,00	-32767,00	86,68	54,45	70,00	90,00	38,61	100,00	-32767,00	-32767,00	-32767,00	760,00	-32767,00	-32767,00	-32767,00	-32766,00	-32767,00	-32767,00	-32767,00	-32767,00	-32767,00	-32767,00	-32767,00	-32767,00	-32767,00	-32767,00	-32767,00	-32767,00	-32767,00	-32767,00	-32767,00	88,21	0,00	0,00	0,00	0,00	0,00	0,00	0,00	0,00	0,00	0,00	0,00	0,00	0,00	0,00	0,00	0,00
15:46:44	91,00	-32767,00	-32767,00	87,90	55,46	71,11	90,00	38,61	100,00	-32767,00	-32767,00	-32767,00	760,00	-32767,00	-32767,00	-32767,00	-32766,00	-32767,00	-32767,00	-32767,00	-32767,00	-32767,00	-32767,00	-32767,00	-32767,00	-32767,00	-32767,00	-32767,00	-32767,00	-32767,00	-32767,00	-32767,00	88,21	0,00	0,00	0,00	0,00	0,00	0,00	0,00	0,00	0,00	0,00	0,00	0,00	0,00	0,00	0,00	0,00
15:47:44	90,00	-32767,00	-32767,00	87,92	55,42	71,44	90,00	38,61	100,00	-32767,00	-32767,00	-32767,00	760,00	-32767,00	-32767,00	-32767,00	-32766,00	-32767,00	-32767,00	-32767,00	-32767,00	-32767,00	-32767,00	-32767,00	-32767,00	-32767,00	-32767,00	-32767,00	-32767,00	-32767,00	-32767,00	-32767,00	88,21	0,00	0,00	0,00	0,00	0,00	0,00	0,00	0,00	0,00	0,00	0,00	0,00	0,00	0,00	0,00	0,00
15:48:44	90,00	-32767,00	-32767,00	87,55	52,50	69,33	90,00	38,61	100,00	-32767,00	-32767,00	-32767,00	760,00	-32767,00	-32767,00	-32767,00	-32766,00	-32767,00	-32767,00	-32767,00	-32767,00	-32767,00	-32767,00	-32767,00	-32767,00	-32767,00	-32767,00	-32767,00	-32767,00	-32767,00	-32767,00	-32767,00	88,21	0,00	0,00	0,00	0,00	0,00	0,00	0,00	0,00	0,00	0,00	0,00	0,00	0,00	0,00	0,00	0,00
15:49:44	90,00	-32767,00	-32767,00	86,73	54,02	69,94	90,00	38,61	100,00	-32767,00	-32767,00	-32767,00	760,00	-32767,00	-32767,00	-32767,00	-32766,00	-32767,00	-32767,00	-32767,00	-32767,00	-32767,00	-32767,00	-32767,00	-32767,00	-32767,00	-32767,00	-32767,00	-32767,00	-32767,00	-32767,00	-32767,00	88,21	0,00	0,00	0,00	0,00	0,00	0,00	0,00	0,00	0,00	0,00	0,00	0,00	0,00	0,00	0,00	0,00
15:50:44	90,00	-32767,00	-32767,00	84,99	53,04	68,34	91,00	38,59	100,00	-32767,00	-32767,00	-32767,00	760,00	-32767,00	-32767,00	-32767,00	-32766,00	-32767,00	-32767,00	-32767,00	-32767,00	-32767,00	-32767,00	-32767,00	-32767,00	-32767,00	-32767,00	-32767,00	-32767,00	-32767,00	-32767,00	-32767,00	88,21	0,00	0,00	0,00	0,00	0,00	0,00	0,00	0,00	0,00	0,00	0,00	0,00	0,00	0,00	0,00	0,00
15:51:44	90,00	-32767,00	-32767,00	84,85	52,66	67,91	90,00	38,59	100,00	-32767,00	-32767,00	-32767,00	760,00	-32767,00	-32767,00	-32767,00	-32766,00	-32767,00	-32767,00	-32767,00	-32767,00	-32767,00	-32767,00	-32767,00	-32767,00	-32767,00	-32767,00	-32767,00	-32767,00	-32767,00	-32767,00	-32767,00	88,21	0,00	0,00	0,00	0,00	0,00	0,00	0,00	0,00	0,00	0,00	0,00	0,00	0,00	0,00	0,00	0,00
15:52:44	90,00	-32767,00	-32767,00	84,78	52,69	68,25	90,00	38,59	100,00	-32767,00	-32767,00	-32767,00	760,00	-32767,00	-32767,00	-32767,00	-32766,00	-32767,00	-32767,00	-32767,00	-32767,00	-32767,00	-32767,00	-32767,00	-32767,00	-32767,00	-32767,00	-32767,00	-32767,00	-32767,00	-32767,00	-32767,00	88,21	0,00	0,00	0,00	0,00	0,00	0,00	0,00	0,00	0,00	0,00	0,00	0,00	0,00	0,00	0,00	0,00
15:53:44	89,00	-32767,00	-32767,00	85,43	52,62	68,48	90,00	38,59	100,00	-32767,00	-32767,00	-32767,00	760,00	-32767,00	-32767,00	-32767,00	-32766,00	-32767,00	-32767,00	-32767,00	-32767,00	-32767,00	-32767,00	-32767,00	-32767,00	-32767,00	-32767,00	-32767,00	-32767,00	-32767,00	-32767,00	-32767,00	88,21	0,00	0,00	0,00	0,00	0,00	0,00	0,00	0,00	0,00	0,00	0,00	0,00	0,00	0,00	0,00	0,00
15:54:44	89,00	-32767,00	-32767,00	84,17	52,22	67,25	90,00	38,59	100,00	-32767,00	-32767,00	-32767,00	760,00	-32767,00	-32767,00	-32767,00	-32766,00	-32767,00	-32767,00	-32767,00	-32767,00	-32767,00	-32767,00	-32767,00	-32767,00	-32767,00	-32767,00	-32767,00	-32767,00	-32767,00	-32767,00	-32767,00	88,21	0,00	0,00	0,00	0,00	0,00	0,00	0,00	0,00	0,00	0,00	0,00	0,00	0,00	0,00	0,00	0,00
15:55:44	89,00	-32767,00	-32767,00	85,09	52,75	68,29	90,00	38,56	100,00	-32767,00	-32767,00	-32767,00	760,00	-32767,00	-32767,00	-32767,00	-32766,00	-32767,00	-32767,00	-32767,00	-32767,00	-32767,00	-32767,00	-32767,00	-32767,00	-32767,00	-32767,00	-32767,00	-32767,00	-32767,00	-32767,00	-32767,00	88,21	0,00	0,00	0,00	0,00	0,00	0,00	0,00	0,00	0,00	0,00	0,00	0,00	0,00	0,00	0,00	0,00
15:56:44	89,00	-32767,00	-32767,00	85,94	53,10	69,11	88,00	38,56	100,00	-32767,00	-32767,00	-32767,00	760,00	-32767,00	-32767,00	-32767,00	-32766,00	-32767,00	-32767,00	-32767,00	-32767,00	-32767,00	-32767,00	-32767,00	-32767,00	-32767,00	-32767,00	-32767,00	-32767,00	-32767,00	-32767,00	-32767,00	88,21	0,00	0,00	0,00	0,00	0,00	0,00	0,00	0,00	0,00	0,00	0,00	0,00	0,00	0,00	0,00	0,00
15:57:44	89,00	-32767,00	-32767,00	85,88	52,83	68,76	89,00	38,56	100,00	-32767,00	-32767,00	-32767,00	760,00	-32767,00	-32767,00	-32767,00	-32766,00	-32767,00	-32767,00	-32767,00	-32767,00	-32767,00	-32767,00	-32767,00	-32767,00	-32767,00	-32767,00	-32767,00	-32767,00	-32767,00	-32767,00	-32767,00	88,21	0,00	0,00	0,00	0,00	0,00	0,00	0,00	0,00	0,00	0,00	0,00	0,00	0,00	0,00	0,00	0,00
15:58:44	89,00	-32767,00	-32767,00	85,05	52,11	67,54	88,00	38,54	100,00	-32767,00	-32767,00	-32767,00	760,00	-32767,00	-32767,00	-32767,00	-32766,00	-32767,00	-32767,00	-32767,00	-32767,00	-32767,00	-32767,00	-32767,00	-32767,00	-32767,00	-32767,00	-32767,00	-32767,00	-32767,00	-32767,00	-32767,00	88,21	0,00	0,00	0,00	0,00	0,00	0,00	0,00	0,00	0,00	0,00	0,00	0,00	0,00	0,00	0,00	0,00
15:59:44	89,00	-32767,00	-32767,00	84,95	52,42	68,02	88,00	38,54	100,00	-32767,00	-32767,00	-32767,00	760,00	-32767,00	-32767,00	-32767,00	-32766,00	-32767,00	-32767,00	-32767,00	-32767,00	-32767,00	-32767,00	-32767,00	-32767,00	-32767,00	-32767,00	-32767,00	-32767,00	-32767,00	-32767,00	-32767,00	88,21	0,00	0,00	0,00	0,00	0,00	0,00	0,00	0,00	0,00	0,00	0,00	0,00	0,00	0,00	0,00	0,00
16:00:44	89,00	-32767,00	-32767,00	85,80	52,96	68,82	88,00	38,54	100,00	-32767,00	-32767,00	-32767,00	760,00	-32767,00	-32767,00	-32767,00	-32766,00	-32767,00	-32767,00	-32767,00	-32767,00	-32767,00	-32767,00	-32767,00	-32767,00	-32767,00	-32767,00	-32767,00	-32767,00	-32767,00	-32767,00	-32767,00	88,21	0,00	0,00	0,00	0,00	0,00	0,00	0,00	0,00	0,00	0,00	0,00	0,00	0,00	0,00	0,00	0,00
16:01:44	89,00	-32767,00	-32767,00	85,38	52,67	68,55	88,00	38,51	100,00	-32767,00	-32767,00	-32767,00	760,00	-32767,00	-32767,00	-32767,00	-32766,00	-32767,00	-32767,00	-32767,00	-32767,00	-32767,00	-32767,00	-32767,00	-32767,00	-32767,00	-32767,00	-32767,00	-32767,00	-32767,00	-32767,00	-32767,00	88,21	0,00	0,00	0,00	0,00	0,00	0,00	0,00	0,00	0,00	0,00	0,00	0,00	0,00	0,00	0,00	0,00
16:02:44	88,00	-32767,00	-32767,00	85,24	52,17	68,05	88,00	38,51	100,00	-32767,00	-32767,00	-32767,00	760,00	-32767,00	-32767,00	-32767,00	-32766,00	-32767,00	-32767,00	-32767,00	-32767,00	-32767,00	-32767,00	-32767,00	-32767,00	-32767,00	-32767,00	-32767,00	-32767,00	-32767,00	-32767,00	-32767,00	88,21	0,00	0,00	0,00	0,00	0,00	0,00	0,00	0,00	0,00	0,00	0,00	0,00	0,00	0,00	0,00	0,00
16:03:44	89,00	-32767,00	-32767,00	84,44	52,05	67,64	88,00	38,51	100,00	-32767,00	-32767,00	-32767,00	760,00	-32767,00	-32767,00	-32767,00	-32766,00	-32767,00	-32767,00	-32767,00	-32767,00	-32767,00	-32767,00	-32767,00	-32767,00	-32767,00	-32767,00	-32767,00	-32767,00	-32767,00	-32767,00	-32767,00	88,21	0,00	0,00	0,00	0,00	0,00	0,00	0,00	0,00	0,00	0,00	0,00	0,00	0,00	0,00	0,00	0,00
16:04:44	88,00	-32767,00	-32767,00	85,35	52,40	68,56	88,00	38,49	100,00	-32767,00	-32767,00	-32767,00	760,00	-32767,00	-32767,00	-32767,00	-32766,00	-32767,00	-32767,00	-32767,00	-32767,00	-32767,00	-32767,00	-32767,00	-32767,00	-32767,00	-32767,00	-32767,00	-32767,00	-32767,00	-32767,00	-32767,00	88,21	0,00	0,00	0,00	0,00	0,00	0,00	0,00	0,00	0,00	0,00	0,00	0,00	0,00	0,00	0,00	0,00
16:05:44	88,00	-32767,00	-32767,00	85,64	52,00	68,04	88,00	38,49	100,00	-32767,00	-32767,00	-32767,00	760,00	-32767,00	-32767,00	-32767,00	-32766,00	-32767,00	-32767,00	-32767,00	-32767,00	-32767,00	-32767,00	-32767,00	-32767,00	-32767,00	-32767,00	-32767,00	-32767,00	-32767,00	-32767,00	-32767,00	88,21	0,00	0,00	0,00	0,00	0,00	0,00	0,00	0,00	0,00	0,00	0,00	0,00	0,00	0,00	0,00	0,00
16:06:44	88,00	-32767,00	-32767,00	85,01	51,63	67,79	88,00	38,49	100,00	-32767,00	-32767,00	-32767,00	760,00	-32767,00	-32767,00	-32767,00	-32766,00	-32767,00	-32767,00	-32767,00	-32767,00	-32767,00	-32767,00	-32767,00	-32767,00	-32767,00	-32767,00	-32767,00	-32767,00	-32767,00	-32767,00	-32767,00	88,21	0,00	0,00	0,00	0,00	0,00	0,00	0,00	0,00	0,00	0,00	0,00	0,00	0,00	0,00	0,00	0,00
16:07:44	88,00	-32767,00	-32767,00	84,23	51,36	67,11	88,00	38,46	100,00	-32767,00	-32767,00	-32767,00	760,00	-32767,00	-32767,00	-32767,00	-32766,00	-32767,00	-32767,00	-32767,00	-32767,00	-32767,00	-32767,00	-32767,00	-32767,00	-32767,00	-32767,00	-32767,00	-32767,00	-32767,00	-32767,00	-32767,00	88,21	0,00	0,00	0,00	0,00	0,00	0,00	0,00	0,00	0,00	0,00	0,00	0,00	0,00	0,00	0,00	0,00
16:08:44	88,00	-32767,00	-32767,00	84,99	51,99	67,93	88,00	38,46	100,00	-32767,00	-32767,00	-32767,00	760,00	-32767,00	-32767,00	-32767,00	-32766,00	-32767,00	-32767,00	-32767,00	-32767,00	-32767,00	-32767,00	-32767,00	-32767,00	-32767,00	-32767,00	-32767,00	-32767,00	-32767,00	-32767,00	-32767,00	88,21	0,00	0,00	0,00	0,00	0,00	0,00	0,00	0,00	0,00	0,00	0,00	0,00	0,00	0,00	0,00	0,00
16:09:44	88,00	-32767,00	-32767,00	85,48	52,01	68,09	88,00	38,46	100,00	-32767,00	-32767,00	-32767,00	760,00	-32767,00	-32767,00	-32767,00	-32766,00	-32767,00	-32767,00	-32767,00	-32767,00	-32767,00	-32767,00	-32767,00	-32767,00	-32767,00	-32767,00	-32767,00	-32767,00	-32767,00	-32767,00	-32767,00	88,21	0,00	0,00	0,00	0,00	0,00	0,00	0,00	0,00	0,00	0,00	0,00	0,00	0,00	0,00	0,00	0,00
16:10:44	88,00	-32767,00	-32767,00	85,64	51,76	68,28	87,00	38,44	100,00	-32767,00	-32767,00	-32767,00	760,00	-32767,00	-32767,00	-32767,00	-32766,00	-32767,00	-32767,00	-32767,00	-32767,00	-32767,00	-32767,00	-32767,00	-32767,00	-32767,00	-32767,00	-32767,00	-32767,00	-32767,00	-32767,00	-32767,00	88,21	0,00	0,00	0,00	0,00	0,00	0,00	0,00	0,00	0,00	0,00	0,00	0,00	0,00	0,00	0,00	0,00
16:11:44	88,00	-32767,00	-32767,00	85,17	51,47	67,43	88,00	38,44	100,00	-32767,00	-32767,00	-32767,00	760,00	-32767,00	-32767,00	-32767,00	-32766,00	-32767,00	-32767,00	-32767,00	-32767,00	-32767,00	-32767,00	-32767,00	-32767,00	-32767,00	-32767,00	-32767,00	-32767,00	-32767,00	-32767,00	-32767,00	88,21	0,00	0,00	0,00	0,00	0,00	0,00	0,00	0,00	0,00	0,00	0,00	0,00	0,00	0,00	0,00	0,00
16:12:44	88,00	-32767,00	-32767,00	84,71	51,64	67,57	88,00	38,44	100,00	-32767,00	-32767,00	-32767,00	760,00	-32767,00	-32767,00	-32767,00	-32766,00	-32767,00	-32767,00	-32767,00	-32767,00	-32767,00	-32767,00	-32767,00	-32767,00	-32767,00	-32767,00	-32767,00	-32767,00	-32767,00	-32767,00	-32767,00	88,21	0,00	0,00	0,00	0,00	0,00	0,00	0,00	0,00	0,00	0,00	0,00	0,00	0,00	0,00	0,00	0,00
16:13:44	88,00	-32767,00	-32767,00	85,02	51,74	67,99	87,00	38,41	100,00	-32767,00	-32767,00	-32767,00	760,00	-32767,00	-32767,00	-32767,00	-32766,00	-32767,00	-32767,00	-32767,00	-32767,00	-32767,00	-32767,00	-32767,00	-32767,00	-32767,00	-32767,00	-32767,00	-32767,00	-32767,00	-32767,00	-32767,00	88,21	0,00	0,00	0,00	0,00	0,00	0,00	0,00	0,00	0,00	0,00	0,00	0,00	0,00	0,00	0,00	0,00
16:14:44	88,00	-32767,00	-32767,00	85,69	51,76	67,82	87,00	38,41	100,00	-32767,00	-32767,00	-32767,00	760,00	-32767,00	-32767,00	-32767,00	-32766,00	-32767,00	-32767,00	-32767,00	-32767,00	-32767,00	-32767,00	-32767,00	-32767,00	-32767,00	-32767,00	-32767,00	-32767,00	-32767,00	-32767,00	-32767,00	88,21	0,00	0,00	0,00	0,00	0,00	0,00	0,00	0,00	0,00	0,00	0,00	0,00	0,00	0,00	0,00	0,00
16:15:44	88,00	-32767,00	-32767,00	84,76	51,51	67,58	88,00	38,41	100,00	-32767,00	-32767,00	-32767,00	760,00	-32767,00	-32767,00	-32767,00	-32766,00	-32767,00	-32767,00	-32767,00	-32767,00	-32767,00	-32767,00	-32767,00	-32767,00	-32767,00	-32767,00	-32767,00	-32767,00	-32767,00	-32767,00	-32767,00	88,21	0,00	0,00	0,00	0,00	0,00	0,00	0,00	0,00	0,00	0,00	0,00	0,00	0,00	0,00	0,00	0,00
16:16:44	88,00	-32767,00	-32767,00	86,34	53,30	70,53	88,00	38,41	100,00	-32767,00	-32767,00	-32767,00	760,00	-32767,00	-32767,00	-32767,00	-32766,00	-32767,00	-32767,00	-32767,00	-32767,00	-32767,00	-32767,00	-32767,00	-32767,00	-32767,00	-32767,00	-32767,00	-32767,00	-32767,00	-32767,00	-32767,00	88,21	0,00	0,00	0,00	0,00	0,00	0,00	0,00	0,00	0,00	0,00	0,00	0,00	0,00	0,00	0,00	0,00
16:17:44	87,00	-32767,00	-32767,00	85,81	51,97	68,28	87,00	38,39	100,00	-32767,00	-32767,00	-32767,00	760,00	-32767,00	-32767,00	-32767,00	-32766,00	-32767,00	-32767,00	-32767,00	-32767,00	-32767,00	-32767,00	-32767,00	-32767,00	-32767,00	-32767,00	-32767,00	-32767,00	-32767,00	-32767,00	-32767,00	88,21	0,00	0,00	0,00	0,00	0,00	0,00	0,00	0,00	0,00	0,00	0,00	0,00	0,00	0,00	0,00	0,00
16:18:44	87,00	-32767,00	-32767,00	85,65	51,94	68,53	87,00	38,39	100,00	-32767,00	-32767,00	-32767,00	760,00	-32767,00	-32767,00	-32767,00	-32766,00	-32767,00	-32767,00	-32767,00	-32767,00	-32767,00	-32767,00	-32767,00	-32767,00	-32767,00	-32767,00	-32767,00	-32767,00	-32767,00	-32767,00	-32767,00	88,21	0,00	0,00	0,00	0,00	0,00	0,00	0,00	0,00	0,00	0,00	0,00	0,00	0,00	0,00	0,00	0,00
16:19:44	87,00	-32767,00	-32767,00	85,35	51,29	67,41	87,00	38,39	100,00	-32767,00	-32767,00	-32767,00	760,00	-32767,00	-32767,00	-32767,00	-32766,00	-32767,00	-32767,00	-32767,00	-32767,00	-32767,00	-32767,00	-32767,00	-32767,00	-32767,00	-32767,00	-32767,00	-32767,00	-32767,00	-32767,00	-32767,00	88,21	0,00	0,00	0,00	0,00	0,00	0,00	0,00	0,00	0,00	0,00	0,00	0,00	0,00	0,00	0,00	0,00
16:20:44	87,00	-32767,00	-32767,00	85,36	51,36	67,78	87,00	38,36	100,00	-32767,00	-32767,00	-32767,00	760,00	-32767,00	-32767,00	-32767,00	-32766,00	-32767,00	-32767,00	-32767,00	-32767,00	-32767,00	-32767,00	-32767,00	-32767,00	-32767,00	-32767,00	-32767,00	-32767,00	-32767,00	-32767,00	-32767,00	88,21	0,00	0,00	0,00	0,00	0,00	0,00	0,00	0,00	0,00	0,00	0,00	0,00	0,00	0,00	0,00	0,00
16:21:44	87,00	-32767,00	-32767,00	85,68	51,57	68,28	86,00	38,36	100,00	-32767,00	-32767,00	-32767,00	760,00	-32767,00	-32767,00	-32767,00	-32766,00	-32767,00	-32767,00	-32767,00	-32767,00	-32767,00	-32767,00	-32767,00	-32767,00	-32767,00	-32767,00	-32767,00	-32767,00	-32767,00	-32767,00	-32767,00	88,21	0,00	0,00	0,00	0,00	0,00	0,00	0,00	0,00	0,00	0,00	0,00	0,00	0,00	0,00	0,00	0,00
16:22:44	87,00	-32767,00	-32767,00	86,09	51,65	68,60	86,00	38,36	100,00	-32767,00	-32767,00	-32767,00	760,00	-32767,00	-32767,00	-32767,00	-32766,00	-32767,00	-32767,00	-32767,00	-32767,00	-32767,00	-32767,00	-32767,00	-32767,00	-32767,00	-32767,00	-32767,00	-32767,00	-32767,00	-32767,00	-32767,00	88,21	0,00	0,00	0,00	0,00	0,00	0,00	0,00	0,00	0,00	0,00	0,00	0,00	0,00	0,00	0,00	0,00
16:23:44	87,00	-32767,00	-32767,00	85,21	51,24	67,75	86,00	38,36	100,00	-32767,00	-32767,00	-32767,00	760,00	-32767,00	-32767,00	-32767,00	-32766,00	-32767,00	-32767,00	-32767,00	-32767,00	-32767,00	-32767,00	-32767,00	-32767,00	-32767,00	-32767,00	-32767,00	-32767,00	-32767,00	-32767,00	-32767,00	88,21	0,00	0,00	0,00	0,00	0,00	0,00	0,00	0,00	0,00	0,00	0,00	0,00	0,00	0,00	0,00	0,00
16:24:44	87,00	-32767,00	-32767,00	84,59	50,88	67,20	86,00	38,34	100,00	-32767,00	-32767,00	-32767,00	760,00	-32767,00	-32767,00	-32767,00	-32766,00	-32767,00	-32767,00	-32767,00	-32767,00	-32767,00	-32767,00	-32767,00	-32767,00	-32767,00	-32767,00	-32767,00	-32767,00	-32767,00	-32767,00	-32767,00	88,21	0,00	0,00	0,00	0,00	0,00	0,00	0,00	0,00	0,00	0,00	0,00	0,00	0,00	0,00	0,00	0,00
16:25:44	86,00	-32767,00	-32767,00	85,04	51,34	67,83	86,00	38,34	100,00	-32767,00	-32767,00	-32767,00	760,00	-32767,00	-32767,00	-32767,00	-32766,00	-32767,00	-32767,00	-32767,00	-32767,00	-32767,00	-32767,00	-32767,00	-32767,00	-32767,00	-32767,00	-32767,00	-32767,00	-32767,00	-32767,00	-32767,00	88,21	0,00	0,00	0,00	0,00	0,00	0,00	0,00	0,00	0,00	0,00	0,00	0,00	0,00	0,00	0,00	0,00
16:26:44	86,00	-32767,00	-32767,00	85,68	51,39	68,19	86,00	38,34	100,00	-32767,00	-32767,00	-32767,00	760,00	-32767,00	-32767,00	-32767,00	-32766,00	-32767,00	-32767,00	-32767,00	-32767,00	-32767,00	-32767,00	-32767,00	-32767,00	-32767,00	-32767,00	-32767,00	-32767,00	-32767,00	-32767,00	-32767,00	88,21	0,00	0,00	0,00	0,00	0,00	0,00	0,00	0,00	0,00	0,00	0,00	0,00	0,00	0,00	0,00	0,00
16:27:44	86,00	-32767,00	-32767,00	85,87	51,37	68,07	86,00	38,31	100,00	-32767,00	-32767,00	-32767,00	760,00	-32767,00	-32767,00	-32767,00	-32766,00	-32767,00	-32767,00	-32767,00	-32767,00	-32767,00	-32767,00	-32767,00	-32767,00	-32767,00	-32767,00	-32767,00	-32767,00	-32767,00	-32767,00	-32767,00	88,21	0,00	0,00	0,00	0,00	0,00	0,00	0,00	0,00	0,00	0,00	0,00	0,00	0,00	0,00	0,00	0,00
16:28:44	85,00	-32767,00	-32767,00	85,66	51,63	67,97	86,00	38,31	100,00	-32767,00	-32767,00	-32767,00	760,00	-32767,00	-32767,00	-32767,00	-32766,00	-32767,00	-32767,00	-32767,00	-32767,00	-32767,00	-32767,00	-32767,00	-32767,00	-32767,00	-32767,00	-32767,00	-32767,00	-32767,00	-32767,00	-32767,00	88,21	0,00	0,00	0,00	0,00	0,00	0,00	0,00	0,00	0,00	0,00	0,00	0,00	0,00	0,00	0,00	0,00
16:29:44	85,00	-32767,00	-32767,00	85,58	51,71	68,11	86,00	38,31	100,00	-32767,00	-32767,00	-32767,00	760,00	-32767,00	-32767,00	-32767,00	-32766,00	-32767,00	-32767,00	-32767,00	-32767,00	-32767,00	-32767,00	-32767,00	-32767,00	-32767,00	-32767,00	-32767,00	-32767,00	-32767,00	-32767,00	-32767,00	88,21	0,00	0,00	0,00	0,00	0,00	0,00	0,00	0,00	0,00	0,00	0,00	0,00	0,00	0,00	0,00	0,00
16:30:44	86,00	-32767,00	-32767,00	85,51	51,63	68,26	86,00	38,31	100,00	-32767,00	-32767,00	-32767,00	760,00	-32767,00	-32767,00	-32767,00	-32766,00	-32767,00	-32767,00	-32767,00	-32767,00	-32767,00	-32767,00	-32767,00	-32767,00	-32767,00	-32767,00	-32767,00	-32767,00	-32767,00	-32767,00	-32767,00	88,21	0,00	0,00	0,00	0,00	0,00	0,00	0,00	0,00	0,00	0,00	0,00	0,00	0,00	0,00	0,00	0,00
16:31:44	85,00	-32767,00	-32767,00	86,14	51,85	68,69	86,00	38,29	100,00	-32767,00	-32767,00	-32767,00	760,00	-32767,00	-32767,00	-32767,00	-32766,00	-32767,00	-32767,00	-32767,00	-32767,00	-32767,00	-32767,00	-32767,00	-32767,00	-32767,00	-32767,00	-32767,00	-32767,00	-32767,00	-32767,00	-32767,00	88,21	0,00	0,00	0,00	0,00	0,00	0,00	0,00	0,00	0,00	0,00	0,00	0,00	0,00	0,00	0,00	0,00
16:32:44	85,00	-32767,00	-32767,00	85,02	51,02	67,19	86,00	38,29	100,00	-32767,00	-32767,00	-32767,00	760,00	-32767,00	-32767,00	-32767,00	-32766,00	-32767,00	-32767,00	-32767,00	-32767,00	-32767,00	-32767,00	-32767,00	-32767,00	-32767,00	-32767,00	-32767,00	-32767,00	-32767,00	-32767,00	-32767,00	88,21	0,00	0,00	0,00	0,00	0,00	0,00	0,00	0,00	0,00	0,00	0,00	0,00	0,00	0,00	0,00	0,00
16:33:44	85,00	-32767,00	-32767,00	85,32	51,77	67,95	86,00	38,29	100,00	-32767,00	-32767,00	-32767,00	760,00	-32767,00	-32767,00	-32767,00	-32766,00	-32767,00	-32767,00	-32767,00	-32767,00	-32767,00	-32767,00	-32767,00	-32767,00	-32767,00	-32767,00	-32767,00	-32767,00	-32767,00	-32767,00	-32767,00	88,21	0,00	0,00	0,00	0,00	0,00	0,00	0,00	0,00	0,00	0,00	0,00	0,00	0,00	0,00	0,00	0,00
16:34:44	85,00	-32767,00	-32767,00	86,25	51,82	68,39	86,00	38,29	100,00	-32767,00	-32767,00	-32767,00	760,00	-32767,00	-32767,00	-32767,00	-32766,00	-32767,00	-32767,00	-32767,00	-32767,00	-32767,00	-32767,00	-32767,00	-32767,00	-32767,00	-32767,00	-32767,00	-32767,00	-32767,00	-32767,00	-32767,00	88,21	0,00	0,00	0,00	0,00	0,00	0,00	0,00	0,00	0,00	0,00	0,00	0,00	0,00	0,00	0,00	0,00
16:35:44	85,00	-32767,00	-32767,00	86,57	51,73	68,59	85,00	38,26	100,00	-32767,00	-32767,00	-32767,00	760,00	-32767,00	-32767,00	-32767,00	-32766,00	-32767,00	-32767,00	-32767,00	-32767,00	-32767,00	-32767,00	-32767,00	-32767,00	-32767,00	-32767,00	-32767,00	-32767,00	-32767,00	-32767,00	-32767,00	88,21	0,00	0,00	0,00	0,00	0,00	0,00	0,00	0,00	0,00	0,00	0,00	0,00	0,00	0,00	0,00	0,00
16:36:44	85,00	-32767,00	-32767,00	84,83	51,20	67,60	86,00	38,26	100,00	-32767,00	-32767,00	-32767,00	760,00	-32767,00	-32767,00	-32767,00	-32766,00	-32767,00	-32767,00	-32767,00	-32767,00	-32767,00	-32767,00	-32767,00	-32767,00	-32767,00	-32767,00	-32767,00	-32767,00	-32767,00	-32767,00	-32767,00	88,21	0,00	0,00	0,00	0,00	0,00	0,00	0,00	0,00	0,00	0,00	0,00	0,00	0,00	0,00	0,00	0,00
16:37:44	85,00	-32767,00	-32767,00	85,63	51,48	67,99	86,00	38,26	100,00	-32767,00	-32767,00	-32767,00	760,00	-32767,00	-32767,00	-32767,00	-32766,00	-32767,00	-32767,00	-32767,00	-32767,00	-32767,00	-32767,00	-32767,00	-32767,00	-32767,00	-32767,00	-32767,00	-32767,00	-32767,00	-32767,00	-32767,00	88,21	0,00	0,00	0,00	0,00	0,00	0,00	0,00	0,00	0,00	0,00	0,00	0,00	0,00	0,00	0,00	0,00
16:38:44	85,00	-32767,00	-32767,00	85,94	51,56	68,34	86,00	38,26	100,00	-32767,00	-32767,00	-32767,00	760,00	-32767,00	-32767,00	-32767,00	-32766,00	-32767,00	-32767,00	-32767,00	-32767,00	-32767,00	-32767,00	-32767,00	-32767,00	-32767,00	-32767,00	-32767,00	-32767,00	-32767,00	-32767,00	-32767,00	88,21	0,00	0,00	0,00	0,00	0,00	0,00	0,00	0,00	0,00	0,00	0,00	0,00	0,00	0,00	0,00	0,00
16:39:44	85,00	-32767,00	-32767,00	84,85	52,66	69,35	85,00	38,24	100,00	-32767,00	-32767,00	-32767,00	760,00	-32767,00	-32767,00	-32767,00	-32766,00	-32767,00	-32767,00	-32767,00	-32767,00	-32767,00	-32767,00	-32767,00	-32767,00	-32767,00	-32767,00	-32767,00	-32767,00	-32767,00	-32767,00	-32767,00	88,21	0,00	0,00	0,00	0,00	0,00	0,00	0,00	0,00	0,00	0,00	0,00	0,00	0,00	0,00	0,00	0,00
16:40:44	85,00	-32767,00	-32767,00	84,88	52,98	69,30	85,00	38,24	100,00	-32767,00	-32767,00	-32767,00	760,00	-32767,00	-32767,00	-32767,00	-32766,00	-32767,00	-32767,00	-32767,00	-32767,00	-32767,00	-32767,00	-32767,00	-32767,00	-32767,00	-32767,00	-32767,00	-32767,00	-32767,00	-32767,00	-32767,00	88,21	0,00	0,00	0,00	0,00	0,00	0,00	0,00	0,00	0,00	0,00	0,00	0,00	0,00	0,00	0,00	0,00
16:41:44	85,00	-32767,00	-32767,00	84,84	52,91	68,93	86,00	38,24	100,00	-32767,00	-32767,00	-32767,00	760,00	-32767,00	-32767,00	-32767,00	-32766,00	-32767,00	-32767,00	-32767,00	-32767,00	-32767,00	-32767,00	-32767,00	-32767,00	-32767,00	-32767,00	-32767,00	-32767,00	-32767,00	-32767,00	-32767,00	88,21	0,00	0,00	0,00	0,00	0,00	0,00	0,00	0,00	0,00	0,00	0,00	0,00	0,00	0,00	0,00	0,00
16:42:44	85,00	-32767,00	-32767,00	85,39	53,34	69,47	85,00	38,21	100,00	-32767,00	-32767,00	-32767,00	760,00	-32767,00	-32767,00	-32767,00	-32766,00	-32767,00	-32767,00	-32767,00	-32767,00	-32767,00	-32767,00	-32767,00	-32767,00	-32767,00	-32767,00	-32767,00	-32767,00	-32767,00	-32767,00	-32767,00	88,21	0,00	0,00	0,00	0,00	0,00	0,00	0,00	0,00	0,00	0,00	0,00	0,00	0,00	0,00	0,00	0,00
16:43:44	85,00	-32767,00	-32767,00	85,64	53,33	69,70	85,00	38,21	100,00	-32767,00	-32767,00	-32767,00	760,00	-32767,00	-32767,00	-32767,00	-32766,00	-32767,00	-32767,00	-32767,00	-32767,00	-32767,00	-32767,00	-32767,00	-32767,00	-32767,00	-32767,00	-32767,00	-32767,00	-32767,00	-32767,00	-32767,00	88,21	0,00	0,00	0,00	0,00	0,00	0,00	0,00	0,00	0,00	0,00	0,00	0,00	0,00	0,00	0,00	0,00
16:44:44	85,00	-32767,00	-32767,00	84,89	52,98	69,23	86,00	38,21	100,00	-32767,00	-32767,00	-32767,00	760,00	-32767,00	-32767,00	-32767,00	-32766,00	-32767,00	-32767,00	-32767,00	-32767,00	-32767,00	-32767,00	-32767,00	-32767,00	-32767,00	-32767,00	-32767,00	-32767,00	-32767,00	-32767,00	-32767,00	88,21	0,00	0,00	0,00	0,00	0,00	0,00	0,00	0,00	0,00	0,00	0,00	0,00	0,00	0,00	0,00	0,00
16:45:44	85,00	-32767,00	-32767,00	84,27	52,76	69,16	86,00	38,21	100,00	-32767,00	-32767,00	-32767,00	760,00	-32767,00	-32767,00	-32767,00	-32766,00	-32767,00	-32767,00	-32767,00	-32767,00	-32767,00	-32767,00	-32767,00	-32767,00	-32767,00	-32767,00	-32767,00	-32767,00	-32767,00	-32767,00	-32767,00	88,21	0,00	0,00	0,00	0,00	0,00	0,00	0,00	0,00	0,00	0,00	0,00	0,00	0,00	0,00	0,00	0,00
16:46:44	85,00	-32767,00	-32767,00	97,54	49,65	68,87	61,00	38,19	100,00	-32767,00	-32767,00	-32767,00	760,00	-32767,00	-32767,00	-32767,00	-32766,00	-32767,00	-32767,00	-32767,00	-32767,00	-32767,00	-32767,00	-32767,00	-32767,00	-32767,00	-32767,00	-32767,00	-32767,00	-32767,00	-32767,00	-32767,00	88,21	0,00	0,00	0,00	0,00	0,00	0,00	0,00	0,00	0,00	0,00	0,00	0,00	0,00	0,00	0,00	0,00
16:47:44	85,00	-32767,00	-32767,00	85,54	54,29	70,54	85,00	38,19	100,00	-32767,00	-32767,00	-32767,00	760,00	-32767,00	-32767,00	-32767,00	-32766,00	-32767,00	-32767,00	-32767,00	-32767,00	-32767,00	-32767,00	-32767,00	-32767,00	-32767,00	-32767,00	-32767,00	-32767,00	-32767,00	-32767,00	-32767,00	88,21	0,00	0,00	0,00	0,00	0,00	0,00	0,00	0,00	0,00	0,00	0,00	0,00	0,00	0,00	0,00	0,00
16:48:44	85,00	-32767,00	-32767,00	85,33	53,81	70,12	85,00	38,19	100,00	-32767,00	-32767,00	-32767,00	760,00	-32767,00	-32767,00	-32767,00	-32766,00	-32767,00	-32767,00	-32767,00	-32767,00	-32767,00	-32767,00	-32767,00	-32767,00	-32767,00	-32767,00	-32767,00	-32767,00	-32767,00	-32767,00	-32767,00	88,21	0,00	0,00	0,00	0,00	0,00	0,00	0,00	0,00	0,00	0,00	0,00	0,00	0,00	0,00	0,00	0,00
16:49:44	85,00	-32767,00	-32767,00	84,52	53,44	69,33	86,00	38,19	100,00	-32767,00	-32767,00	-32767,00	760,00	-32767,00	-32767,00	-32767,00	-32766,00	-32767,00	-32767,00	-32767,00	-32767,00	-32767,00	-32767,00	-32767,00	-32767,00	-32767,00	-32767,00	-32767,00	-32767,00	-32767,00	-32767,00	-32767,00	88,21	0,00	0,00	0,00	0,00	0,00	0,00	0,00	0,00	0,00	0,00	0,00	0,00	0,00	0,00	0,00	0,00
16:50:44	85,00	-32767,00	-32767,00	84,49	53,74	69,47	85,00	38,19	100,00	-32767,00	-32767,00	-32767,00	760,00	-32767,00	-32767,00	-32767,00	-32766,00	-32767,00	-32767,00	-32767,00	-32767,00	-32767,00	-32767,00	-32767,00	-32767,00	-32767,00	-32767,00	-32767,00	-32767,00	-32767,00	-32767,00	-32767,00	88,21	0,00	0,00	0,00	0,00	0,00	0,00	0,00	0,00	0,00	0,00	0,00	0,00	0,00	0,00	0,00	0,00
16:51:44	85,00	-32767,00	-32767,00	84,94	53,89	69,71	86,00	38,16	100,00	-32767,00	-32767,00	-32767,00	760,00	-32767,00	-32767,00	-32767,00	-32766,00	-32767,00	-32767,00	-32767,00	-32767,00	-32767,00	-32767,00	-32767,00	-32767,00	-32767,00	-32767,00	-32767,00	-32767,00	-32767,00	-32767,00	-32767,00	88,21	0,00	0,00	0,00	0,00	0,00	0,00	0,00	0,00	0,00	0,00	0,00	0,00	0,00	0,00	0,00	0,00
16:52:44	85,00	-32767,00	-32767,00	85,82	53,99	70,13	86,00	38,16	100,00	-32767,00	-32767,00	-32767,00	760,00	-32767,00	-32767,00	-32767,00	-32766,00	-32767,00	-32767,00	-32767,00	-32767,00	-32767,00	-32767,00	-32767,00	-32767,00	-32767,00	-32767,00	-32767,00	-32767,00	-32767,00	-32767,00	-32767,00	88,21	0,00	0,00	0,00	0,00	0,00	0,00	0,00	0,00	0,00	0,00	0,00	0,00	0,00	0,00	0,00	0,00
16:53:44	85,00	-32767,00	-32767,00	83,94	53,04	68,86	86,00	38,16	100,00	-32767,00	-32767,00	-32767,00	760,00	-32767,00	-32767,00	-32767,00	-32766,00	-32767,00	-32767,00	-32767,00	-32767,00	-32767,00	-32767,00	-32767,00	-32767,00	-32767,00	-32767,00	-32767,00	-32767,00	-32767,00	-32767,00	-32767,00	88,21	0,00	0,00	0,00	0,00	0,00	0,00	0,00	0,00	0,00	0,00	0,00	0,00	0,00	0,00	0,00	0,00
16:54:44	85,00	-32767,00	-32767,00	84,22	53,14	68,87	86,00	38,16	100,00	-32767,00	-32767,00	-32767,00	760,00	-32767,00	-32767,00	-32767,00	-32766,00	-32767,00	-32767,00	-32767,00	-32767,00	-32767,00	-32767,00	-32767,00	-32767,00	-32767,00	-32767,00	-32767,00	-32767,00	-32767,00	-32767,00	-32767,00	88,21	0,00	0,00	0,00	0,00	0,00	0,00	0,00	0,00	0,00	0,00	0,00	0,00	0,00	0,00	0,00	0,00
16:55:44	86,00	-32767,00	-32767,00	83,88	52,91	68,92	86,00	38,16	100,00	-32767,00	-32767,00	-32767,00	760,00	-32767,00	-32767,00	-32767,00	-32766,00	-32767,00	-32767,00	-32767,00	-32767,00	-32767,00	-32767,00	-32767,00	-32767,00	-32767,00	-32767,00	-32767,00	-32767,00	-32767,00	-32767,00	-32767,00	88,21	0,00	0,00	0,00	0,00	0,00	0,00	0,00	0,00	0,00	0,00	0,00	0,00	0,00	0,00	0,00	0,00
16:56:44	86,00	-32767,00	-32767,00	84,46	52,38	68,66	86,00	38,16	100,00	-32767,00	-32767,00	-32767,00	760,00	-32767,00	-32767,00	-32767,00	-32766,00	-32767,00	-32767,00	-32767,00	-32767,00	-32767,00	-32767,00	-32767,00	-32767,00	-32767,00	-32767,00	-32767,00	-32767,00	-32767,00	-32767,00	-32767,00	88,21	0,00	0,00	0,00	0,00	0,00	0,00	0,00	0,00	0,00	0,00	0,00	0,00	0,00	0,00	0,00	0,00
16:57:44	86,00	-32767,00	-32767,00	83,16	52,01	67,53	86,00	38,16	100,00	-32767,00	-32767,00	-32767,00	760,00	-32767,00	-32767,00	-32767,00	-32766,00	-32767,00	-32767,00	-32767,00	-32767,00	-32767,00	-32767,00	-32767,00	-32767,00	-32767,00	-32767,00	-32767,00	-32767,00	-32767,00	-32767,00	-32767,00	88,21	0,00	0,00	0,00	0,00	0,00	0,00	0,00	0,00	0,00	0,00	0,00	0,00	0,00	0,00	0,00	0,00
16:58:44	86,00	-32767,00	-32767,00	82,72	51,70	67,20	87,00	38,16	100,00	-32767,00	-32767,00	-32767,00	760,00	-32767,00	-32767,00	-32767,00	-32766,00	-32767,00	-32767,00	-32767,00	-32767,00	-32767,00	-32767,00	-32767,00	-32767,00	-32767,00	-32767,00	-32767,00	-32767,00	-32767,00	-32767,00	-32767,00	88,21	0,00	0,00	0,00	0,00	0,00	0,00	0,00	0,00	0,00	0,00	0,00	0,00	0,00	0,00	0,00	0,00
16:59:44	86,00	-32767,00	-32767,00	83,28	52,07	67,74	86,00	38,16	100,00	-32767,00	-32767,00	-32767,00	760,00	-32767,00	-32767,00	-32767,00	-32766,00	-32767,00	-32767,00	-32767,00	-32767,00	-32767,00	-32767,00	-32767,00	-32767,00	-32767,00	-32767,00	-32767,00	-32767,00	-32767,00	-32767,00	-32767,00	88,21	0,00	0,00	0,00	0,00	0,00	0,00	0,00	0,00	0,00	0,00	0,00	0,00	0,00	0,00	0,00	0,00
17:00:44	86,00	-32767,00	-32767,00	83,52	52,25	67,91	86,00	38,16	100,00	-32767,00	-32767,00	-32767,00	760,00	-32767,00	-32767,00	-32767,00	-32766,00	-32767,00	-32767,00	-32767,00	-32767,00	-32767,00	-32767,00	-32767,00	-32767,00	-32767,00	-32767,00	-32767,00	-32767,00	-32767,00	-32767,00	-32767,00	88,21	0,00	0,00	0,00	0,00	0,00	0,00	0,00	0,00	0,00	0,00	0,00	0,00	0,00	0,00	0,00	0,00
17:01:44	86,00	-32767,00	-32767,00	82,81	52,21	67,68	86,00	38,16	99,94	-32767,00	-32767,00	-32767,00	760,00	-32767,00	-32767,00	-32767,00	-32766,00	-32767,00	-32767,00	-32767,00	-32767,00	-32767,00	-32767,00	-32767,00	-32767,00	-32767,00	-32767,00	-32767,00	-32767,00	-32767,00	-32767,00	-32767,00	88,21	0,00	0,00	0,00	0,00	0,00	0,00	0,00	0,00	0,00	0,00	0,00	0,00	0,00	0,00	0,00	0,00
17:02:44	87,00	-32767,00	-32767,00	84,96	54,62	70,04	86,00	38,16	100,00	-32767,00	-32767,00	-32767,00	760,00	-32767,00	-32767,00	-32767,00	-32766,00	-32767,00	-32767,00	-32767,00	-32767,00	-32767,00	-32767,00	-32767,00	-32767,00	-32767,00	-32767,00	-32767,00	-32767,00	-32767,00	-32767,00	-32767,00	88,21	0,00	0,00	0,00	0,00	0,00	0,00	0,00	0,00	0,00	0,00	0,00	0,00	0,00	0,00	0,00	0,00
17:03:44	86,00	-32767,00	-32767,00	86,16	55,25	71,13	86,00	38,16	100,00	-32767,00	-32767,00	-32767,00	760,00	-32767,00	-32767,00	-32767,00	-32766,00	-32767,00	-32767,00	-32767,00	-32767,00	-32767,00	-32767,00	-32767,00	-32767,00	-32767,00	-32767,00	-32767,00	-32767,00	-32767,00	-32767,00	-32767,00	88,21	0,00	0,00	0,00	0,00	0,00	0,00	0,00	0,00	0,00	0,00	0,00	0,00	0,00	0,00	0,00	0,00
17:04:44	86,00	-32767,00	-32767,00	86,07	53,86	69,83	86,00	38,19	100,00	-32767,00	-32767,00	-32767,00	760,00	-32767,00	-32767,00	-32767,00	-32766,00	-32767,00	-32767,00	-32767,00	-32767,00	-32767,00	-32767,00	-32767,00	-32767,00	-32767,00	-32767,00	-32767,00	-32767,00	-32767,00	-32767,00	-32767,00	88,21	0,00	0,00	0,00	0,00	0,00	0,00	0,00	0,00	0,00	0,00	0,00	0,00	0,00	0,00	0,00	0,00
17:05:44	86,00	-32767,00	-32767,00	84,91	53,04	69,07	86,00	38,19	100,00	-32767,00	-32767,00	-32767,00	760,00	-32767,00	-32767,00	-32767,00	-32766,00	-32767,00	-32767,00	-32767,00	-32767,00	-32767,00	-32767,00	-32767,00	-32767,00	-32767,00	-32767,00	-32767,00	-32767,00	-32767,00	-32767,00	-32767,00	88,21	0,00	0,00	0,00	0,00	0,00	0,00	0,00	0,00	0,00	0,00	0,00	0,00	0,00	0,00	0,00	0,00
17:06:44	86,00	-32767,00	-32767,00	83,84	52,37	68,32	87,00	38,19	100,00	-32767,00	-32767,00	-32767,00	760,00	-32767,00	-32767,00	-32767,00	-32766,00	-32767,00	-32767,00	-32767,00	-32767,00	-32767,00	-32767,00	-32767,00	-32767,00	-32767,00	-32767,00	-32767,00	-32767,00	-32767,00	-32767,00	-32767,00	88,21	0,00	0,00	0,00	0,00	0,00	0,00	0,00	0,00	0,00	0,00	0,00	0,00	0,00	0,00	0,00	0,00
17:07:44	86,00	-32767,00	-32767,00	83,18	53,19	67,30	86,00	38,19	100,00	-32767,00	-32767,00	-32767,00	760,00	-32767,00	-32767,00	-32767,00	-32766,00	-32767,00	-32767,00	-32767,00	-32767,00	-32767,00	-32767,00	-32767,00	-32767,00	-32767,00	-32767,00	-32767,00	-32767,00	-32767,00	-32767,00	-32767,00	88,21	0,00	0,00	0,00	0,00	0,00	0,00	0,00	0,00	0,00	0,00	0,00	0,00	0,00	0,00	0,00	0,00
17:08:44	87,00	-32767,00	-32767,00	84,60	53,55	68,53	87,00	38,19	100,00	-32767,00	-32767,00	-32767,00	760,00	-32767,00	-32767,00	-32767,00	-32766,00	-32767,00	-32767,00	-32767,00	-32767,00	-32767,00	-32767,00	-32767,00	-32767,00	-32767,00	-32767,00	-32767,00	-32767,00	-32767,00	-32767,00	-32767,00	88,21	0,00	0,00	0,00	0,00	0,00	0,00	0,00	0,00	0,00	0,00	0,00	0,00	0,00	0,00	0,00	0,00
17:09:44	87,00	-32767,00	-32767,00	83,51	53,03	67,63	86,00	38,19	100,00	-32767,00	-32767,00	-32767,00	760,00	-32767,00	-32767,00	-32767,00	-32766,00	-32767,00	-32767,00	-32767,00	-32767,00	-32767,00	-32767,00	-32767,00	-32767,00	-32767,00	-32767,00	-32767,00	-32767,00	-32767,00	-32767,00	-32767,00	88,21	0,00	0,00	0,00	0,00	0,00	0,00	0,00	0,00	0,00	0,00	0,00	0,00	0,00	0,00	0,00	0,00
17:10:44	87,00	-32767,00	-32767,00	82,79	52,88	66,94	87,00	38,19	100,00	-32767,00	-32767,00	-32767,00	760,00	-32767,00	-32767,00	-32767,00	-32766,00	-32767,00	-32767,00	-32767,00	-32767,00	-32767,00	-32767,00	-32767,00	-32767,00	-32767,00	-32767,00	-32767,00	-32767,00	-32767,00	-32767,00	-32767,00	88,21	0,00	0,00	0,00	0,00	0,00	0,00	0,00	0,00	0,00	0,00	0,00	0,00	0,00	0,00	0,00	0,00
17:11:44	87,00	-32767,00	-32767,00	82,19	52,83	67,09	87,00	38,19	100,00	-32767,00	-32767,00	-32767,00	760,00	-32767,00	-32767,00	-32767,00	-32766,00	-32767,00	-32767,00	-32767,00	-32767,00	-32767,00	-32767,00	-32767,00	-32767,00	-32767,00	-32767,00	-32767,00	-32767,00	-32767,00	-32767,00	-32767,00	88,21	0,00	0,00	0,00	0,00	0,00	0,00	0,00	0,00	0,00	0,00	0,00	0,00	0,00	0,00	0,00	0,00
17:12:44	86,00	-32767,00	-32767,00	82,19	52,33	66,73	86,00	38,21	100,00	-32767,00	-32767,00	-32767,00	760,00	-32767,00	-32767,00	-32767,00	-32766,00	-32767,00	-32767,00	-32767,00	-32767,00	-32767,00	-32767,00	-32767,00	-32767,00	-32767,00	-32767,00	-32767,00	-32767,00	-32767,00	-32767,00	-32767,00	88,21	0,00	0,00	0,00	0,00	0,00	0,00	0,00	0,00	0,00	0,00	0,00	0,00	0,00	0,00	0,00	0,00
17:13:44	86,00	-32767,00	-32767,00	82,42	52,62	67,06	86,00	38,21	100,00	-32767,00	-32767,00	-32767,00	760,00	-32767,00	-32767,00	-32767,00	-32766,00	-32767,00	-32767,00	-32767,00	-32767,00	-32767,00	-32767,00	-32767,00	-32767,00	-32767,00	-32767,00	-32767,00	-32767,00	-32767,00	-32767,00	-32767,00	88,21	0,00	0,00	0,00	0,00	0,00	0,00	0,00	0,00	0,00	0,00	0,00	0,00	0,00	0,00	0,00	0,00
17:14:44	86,00	-32767,00	-32767,00	82,15	52,45	66,68	86,00	38,21	100,00	-32767,00	-32767,00	-32767,00	760,00	-32767,00	-32767,00	-32767,00	-32766,00	-32767,00	-32767,00	-32767,00	-32767,00	-32767,00	-32767,00	-32767,00	-32767,00	-32767,00	-32767,00	-32767,00	-32767,00	-32767,00	-32767,00	-32767,00	88,21	0,00	0,00	0,00	0,00	0,00	0,00	0,00	0,00	0,00	0,00	0,00	0,00	0,00	0,00	0,00	0,00
17:15:44	85,00	-32767,00	-32767,00	81,98	52,78	66,68	86,00	38,21	100,00	-32767,00	-32767,00	-32767,00	760,00	-32767,00	-32767,00	-32767,00	-32766,00	-32767,00	-32767,00	-32767,00	-32767,00	-32767,00	-32767,00	-32767,00	-32767,00	-32767,00	-32767,00	-32767,00	-32767,00	-32767,00	-32767,00	-32767,00	88,21	0,00	0,00	0,00	0,00	0,00	0,00	0,00	0,00	0,00	0,00	0,00	0,00	0,00	0,00	0,00	0,00
17:16:44	85,00	-32767,00	-32767,00	82,53	52,96	67,44	86,00	38,21	100,00	-32767,00	-32767,00	-32767,00	760,00	-32767,00	-32767,00	-32767,00	-32766,00	-32767,00	-32767,00	-32767,00	-32767,00	-32767,00	-32767,00	-32767,00	-32767,00	-32767,00	-32767,00	-32767,00	-32767,00	-32767,00	-32767,00	-32767,00	88,21	0,00	0,00	0,00	0,00	0,00	0,00	0,00	0,00	0,00	0,00	0,00	0,00	0,00	0,00	0,00	0,00
17:17:44	85,00	-32767,00	-32767,00	88,09	49,72	69,08	36,00	38,21	100,00	-32767,00	-32767,00	-32767,00	760,00	-32767,00	-32767,00	-32767,00	-32766,00	-32767,00	-32767,00	-32767,00	-32767,00	-32767,00	-32767,00	-32767,00	-32767,00	-32767,00	-32767,00	-32767,00	-32767,00	-32767,00	-32767,00	-32767,00	88,21	0,00	0,00	0,00	0,00	0,00	0,00	0,00	0,00	0,00	0,00	0,00	0,00	0,00	0,00	0,00	0,00
17:18:44	85,00	-32767,00	-32767,00	83,20	50,95	66,50	85,00	38,21	100,00	-32767,00	-32767,00	-32767,00	760,00	-32767,00	-32767,00	-32767,00	-32766,00	-32767,00	-32767,00	-32767,00	-32767,00	-32767,00	-32767,00	-32767,00	-32767,00	-32767,00	-32767,00	-32767,00	-32767,00	-32767,00	-32767,00	-32767,00	88,21	0,00	0,00	0,00	0,00	0,00	0,00	0,00	0,00	0,00	0,00	0,00	0,00	0,00	0,00	0,00	0,00
17:19:44	85,00	-32767,00	-32767,00	81,92	50,35	65,56	85,00	38,21	100,00	-32767,00	-32767,00	-32767,00	760,00	-32767,00	-32767,00	-32767,00	-32766,00	-32767,00	-32767,00	-32767,00	-32767,00	-32767,00	-32767,00	-32767,00	-32767,00	-32767,00	-32767,00	-32767,00	-32767,00	-32767,00	-32767,00	-32767,00	88,21	0,00	0,00	0,00	0,00	0,00	0,00	0,00	0,00	0,00	0,00	0,00	0,00	0,00	0,00	0,00	0,00
17:20:44	85,00	-32767,00	-32767,00	82,21	50,33	65,70	85,00	38,21	100,00	-32767,00	-32767,00	-32767,00	760,00	-32767,00	-32767,00	-32767,00	-32766,00	-32767,00	-32767,00	-32767,00	-32767,00	-32767,00	-32767,00	-32767,00	-32767,00	-32767,00	-32767,00	-32767,00	-32767,00	-32767,00	-32767,00	-32767,00	88,21	0,00	0,00	0,00	0,00	0,00	0,00	0,00	0,00	0,00	0,00	0,00	0,00	0,00	0,00	0,00	0,00
17:21:44	84,00	-32767,00	-32767,00	82,77	50,42	66,22	85,00	38,21	100,00	-32767,00	-32767,00	-32767,00	760,00	-32767,00	-32767,00	-32767,00	-32766,00	-32767,00	-32767,00	-32767,00	-32767,00	-32767,00	-32767,00	-32767,00	-32767,00	-32767,00	-32767,00	-32767,00	-32767,00	-32767,00	-32767,00	-32767,00	88,21	0,00	0,00	0,00	0,00	0,00	0,00	0,00	0,00	0,00	0,00	0,00	0,00	0,00	0,00	0,00	0,00
17:22:44	83,00	-32767,00	-32767,00	83,47	50,29	66,26	82,00	38,21	100,00	-32767,00	-32767,00	-32767,00	760,00	-32767,00	-32767,00	-32767,00	-32766,00	-32767,00	-32767,00	-32767,00	-32767,00	-32767,00	-32767,00	-32767,00	-32767,00	-32767,00	-32767,00	-32767,00	-32767,00	-32767,00	-32767,00	-32767,00	88,21	0,00	0,00	0,00	0,00	0,00	0,00	0,00	0,00	0,00	0,00	0,00	0,00	0,00	0,00	0,00	0,00
17:23:44	82,00	-32767,00	-32767,00	84,36	51,21	67,35	82,00	38,19	100,00	-32767,00	-32767,00	-32767,00	760,00	-32767,00	-32767,00	-32767,00	-32766,00	-32767,00	-32767,00	-32767,00	-32767,00	-32767,00	-32767,00	-32767,00	-32767,00	-32767,00	-32767,00	-32767,00	-32767,00	-32767,00	-32767,00	-32767,00	88,21	0,00	0,00	0,00	0,00	0,00	0,00	0,00	0,00	0,00	0,00	0,00	0,00	0,00	0,00	0,00	0,00
17:24:44	82,00	-32767,00	-32767,00	85,43	51,60	68,09	82,00	38,19	100,00	-32767,00	-32767,00	-32767,00	760,00	-32767,00	-32767,00	-32767,00	-32766,00	-32767,00	-32767,00	-32767,00	-32767,00	-32767,00	-32767,00	-32767,00	-32767,00	-32767,00	-32767,00	-32767,00	-32767,00	-32767,00	-32767,00	-32767,00	88,21	0,00	0,00	0,00	0,00	0,00	0,00	0,00	0,00	0,00	0,00	0,00	0,00	0,00	0,00	0,00	0,00
17:25:44	82,00	-32767,00	-32767,00	87,10	52,17	69,35	81,00	38,16	100,00	-32767,00	-32767,00	-32767,00	760,00	-32767,00	-32767,00	-32767,00	-32766,00	-32767,00	-32767,00	-32767,00	-32767,00	-32767,00	-32767,00	-32767,00	-32767,00	-32767,00	-32767,00	-32767,00	-32767,00	-32767,00	-32767,00	-32767,00	88,21	0,00	0,00	0,00	0,00	0,00	0,00	0,00	0,00	0,00	0,00	0,00	0,00	0,00	0,00	0,00	0,00
17:26:44	82,00	-32767,00	-32767,00	88,08	52,66	69,99	81,00	38,14	100,00	-32767,00	-32767,00	-32767,00	760,00	-32767,00	-32767,00	-32767,00	-32766,00	-32767,00	-32767,00	-32767,00	-32767,00	-32767,00	-32767,00	-32767,00	-32767,00	-32767,00	-32767,00	-32767,00	-32767,00	-32767,00	-32767,00	-32767,00	88,21	0,00	0,00	0,00	0,00	0,00	0,00	0,00	0,00	0,00	0,00	0,00	0,00	0,00	0,00	0,00	0,00
17:27:44	81,00	-32767,00	-32767,00	87,54	52,57	69,94	81,00	38,14	100,00	-32767,00	-32767,00	-32767,00	760,00	-32767,00	-32767,00	-32767,00	-32766,00	-32767,00	-32767,00	-32767,00	-32767,00	-32767,00	-32767,00	-32767,00	-32767,00	-32767,00	-32767,00	-32767,00	-32767,00	-32767,00	-32767,00	-32767,00	88,21	0,00	0,00	0,00	0,00	0,00	0,00	0,00	0,00	0,00	0,00	0,00	0,00	0,00	0,00	0,00	0,00
17:28:44	81,00	-32767,00	-32767,00	88,48	52,94	70,19	81,00	38,11	100,00	-32767,00	-32767,00	-32767,00	760,00	-32767,00	-32767,00	-32767,00	-32766,00	-32767,00	-32767,00	-32767,00	-32767,00	-32767,00	-32767,00	-32767,00	-32767,00	-32767,00	-32767,00	-32767,00	-32767,00	-32767,00	-32767,00	-32767,00	88,21	0,00	0,00	0,00	0,00	0,00	0,00	0,00	0,00	0,00	0,00	0,00	0,00	0,00	0,00	0,00	0,00
17:29:44	81,00	-32767,00	-32767,00	89,38	53,06	71,06	81,00	38,09	100,00	-32767,00	-32767,00	-32767,00	760,00	-32767,00	-32767,00	-32767,00	-32766,00	-32767,00	-32767,00	-32767,00	-32767,00	-32767,00	-32767,00	-32767,00	-32767,00	-32767,00	-32767,00	-32767,00	-32767,00	-32767,00	-32767,00	-32767,00	88,21	0,00	0,00	0,00	0,00	0,00	0,00	0,00	0,00	0,00	0,00	0,00	0,00	0,00	0,00	0,00	0,00
17:30:44	81,00	-32767,00	-32767,00	89,40	52,85	70,77	81,00	38,06	100,00	-32767,00	-32767,00	-32767,00	760,00	-32767,00	-32767,00	-32767,00	-32766,00	-32767,00	-32767,00	-32767,00	-32767,00	-32767,00	-32767,00	-32767,00	-32767,00	-32767,00	-32767,00	-32767,00	-32767,00	-32767,00	-32767,00	-32767,00	88,21	0,00	0,00	0,00	0,00	0,00	0,00	0,00	0,00	0,00	0,00	0,00	0,00	0,00	0,00	0,00	0,00
17:31:44	81,00	-32767,00	-32767,00	89,15	52,66	70,48	81,00	38,04	100,00	-32767,00	-32767,00	-32767,00	760,00	-32767,00	-32767,00	-32767,00	-32766,00	-32767,00	-32767,00	-32767,00	-32767,00	-32767,00	-32767,00	-32767,00	-32767,00	-32767,00	-32767,00	-32767,00	-32767,00	-32767,00	-32767,00	-32767,00	88,21	0,00	0,00	0,00	0,00	0,00	0,00	0,00	0,00	0,00	0,00	0,00	0,00	0,00	0,00	0,00	0,00
17:32:44	81,00	-32767,00	-32767,00	89,42	52,83	70,54	81,00	38,04	100,00	-32767,00	-32767,00	-32767,00	760,00	-32767,00	-32767,00	-32767,00	-32766,00	-32767,00	-32767,00	-32767,00	-32767,00	-32767,00	-32767,00	-32767,00	-32767,00	-32767,00	-32767,00	-32767,00	-32767,00	-32767,00	-32767,00	-32767,00	88,21	0,00	0,00	0,00	0,00	0,00	0,00	0,00	0,00	0,00	0,00	0,00	0,00	0,00	0,00	0,00	0,00
17:33:44	81,00	-32767,00	-32767,00	89,76	52,94	71,00	81,00	38,01	100,00	-32767,00	-32767,00	-32767,00	760,00	-32767,00	-32767,00	-32767,00	-32766,00	-32767,00	-32767,00	-32767,00	-32767,00	-32767,00	-32767,00	-32767,00	-32767,00	-32767,00	-32767,00	-32767,00	-32767,00	-32767,00	-32767,00	-32767,00	88,21	0,00	0,00	0,00	0,00	0,00	0,00	0,00	0,00	0,00	0,00	0,00	0,00	0,00	0,00	0,00	0,00
17:34:44	81,00	-32767,00	-32767,00	90,07	52,82	70,92	81,00	37,99	100,00	-32767,00	-32767,00	-32767,00	760,00	-32767,00	-32767,00	-32767,00	-32766,00	-32767,00	-32767,00	-32767,00	-32767,00	-32767,00	-32767,00	-32767,00	-32767,00	-32767,00	-32767,00	-32767,00	-32767,00	-32767,00	-32767,00	-32767,00	88,21	0,00	0,00	0,00	0,00	0,00	0,00	0,00	0,00	0,00	0,00	0,00	0,00	0,00	0,00	0,00	0,00
17:35:44	81,00	-32767,00	-32767,00	89,70	52,70	70,76	81,00	37,96	100,00	-32767,00	-32767,00	-32767,00	760,00	-32767,00	-32767,00	-32767,00	-32766,00	-32767,00	-32767,00	-32767,00	-32767,00	-32767,00	-32767,00	-32767,00	-32767,00	-32767,00	-32767,00	-32767,00	-32767,00	-32767,00	-32767,00	-32767,00	88,21	0,00	0,00	0,00	0,00	0,00	0,00	0,00	0,00	0,00	0,00	0,00	0,00	0,00	0,00	0,00	0,00
17:36:44	81,00	-32767,00	-32767,00	89,57	52,77	70,77	81,00	37,94	100,00	-32767,00	-32767,00	-32767,00	760,00	-32767,00	-32767,00	-32767,00	-32766,00	-32767,00	-32767,00	-32767,00	-32767,00	-32767,00	-32767,00	-32767,00	-32767,00	-32767,00	-32767,00	-32767,00	-32767,00	-32767,00	-32767,00	-32767,00	88,21	0,00	0,00	0,00	0,00	0,00	0,00	0,00	0,00	0,00	0,00	0,00	0,00	0,00	0,00	0,00	0,00
17:37:44	82,00	-32767,00	-32767,00	89,61	52,89	71,02	81,00	37,92	100,00	-32767,00	-32767,00	-32767,00	760,00	-32767,00	-32767,00	-32767,00	-32766,00	-32767,00	-32767,00	-32767,00	-32767,00	-32767,00	-32767,00	-32767,00	-32767,00	-32767,00	-32767,00	-32767,00	-32767,00	-32767,00	-32767,00	-32767,00	88,21	0,00	0,00	0,00	0,00	0,00	0,00	0,00	0,00	0,00	0,00	0,00	0,00	0,00	0,00	0,00	0,00
17:38:44	82,00	-32767,00	-32767,00	90,13	52,91	71,00	82,00	37,92	100,00	-32767,00	-32767,00	-32767,00	760,00	-32767,00	-32767,00	-32767,00	-32766,00	-32767,00	-32767,00	-32767,00	-32767,00	-32767,00	-32767,00	-32767,00	-32767,00	-32767,00	-32767,00	-32767,00	-32767,00	-32767,00	-32767,00	-32767,00	88,21	0,00	0,00	0,00	0,00	0,00	0,00	0,00	0,00	0,00	0,00	0,00	0,00	0,00	0,00	0,00	0,00
17:39:44	82,00	-32767,00	-32767,00	89,73	52,84	70,83	82,00	37,89	100,00	-32767,00	-32767,00	-32767,00	760,00	-32767,00	-32767,00	-32767,00	-32766,00	-32767,00	-32767,00	-32767,00	-32767,00	-32767,00	-32767,00	-32767,00	-32767,00	-32767,00	-32767,00	-32767,00	-32767,00	-32767,00	-32767,00	-32767,00	88,21	0,00	0,00	0,00	0,00	0,00	0,00	0,00	0,00	0,00	0,00	0,00	0,00	0,00	0,00	0,00	0,00
17:40:44	83,00	-32767,00	-32767,00	88,60	52,63	70,10	82,00	37,89	100,00	-32767,00	-32767,00	-32767,00	760,00	-32767,00	-32767,00	-32767,00	-32766,00	-32767,00	-32767,00	-32767,00	-32767,00	-32767,00	-32767,00	-32767,00	-32767,00	-32767,00	-32767,00	-32767,00	-32767,00	-32767,00	-32767,00	-32767,00	88,21	0,00	0,00	0,00	0,00	0,00	0,00	0,00	0,00	0,00	0,00	0,00	0,00	0,00	0,00	0,00	0,00
17:41:44	83,00	-32767,00	-32767,00	88,23	52,83	69,77	82,00	37,89	100,00	-32767,00	-32767,00	-32767,00	760,00	-32767,00	-32767,00	-32767,00	-32766,00	-32767,00	-32767,00	-32767,00	-32767,00	-32767,00	-32767,00	-32767,00	-32767,00	-32767,00	-32767,00	-32767,00	-32767,00	-32767,00	-32767,00	-32767,00	88,21	0,00	0,00	0,00	0,00	0,00	0,00	0,00	0,00	0,00	0,00	0,00	0,00	0,00	0,00	0,00	0,00
17:42:44	83,00	-32767,00	-32767,00	88,43	52,06	69,37	82,00	37,89	100,00	-32767,00	-32767,00	-32767,00	760,00	-32767,00	-32767,00	-32767,00	-32766,00	-32767,00	-32767,00	-32767,00	-32767,00	-32767,00	-32767,00	-32767,00	-32767,00	-32767,00	-32767,00	-32767,00	-32767,00	-32767,00	-32767,00	-32767,00	88,21	0,00	0,00	0,00	0,00	0,00	0,00	0,00	0,00	0,00	0,00	0,00	0,00	0,00	0,00	0,00	0,00
17:43:44	83,00	-32767,00	-32767,00	88,16	51,72	68,90	83,00	37,89	100,00	-32767,00	-32767,00	-32767,00	760,00	-32767,00	-32767,00	-32767,00	-32766,00	-32767,00	-32767,00	-32767,00	-32767,00	-32767,00	-32767,00	-32767,00	-32767,00	-32767,00	-32767,00	-32767,00	-32767,00	-32767,00	-32767,00	-32767,00	88,21	0,00	0,00	0,00	0,00	0,00	0,00	0,00	0,00	0,00	0,00	0,00	0,00	0,00	0,00	0,00	0,00
17:44:44	83,00	-32767,00	-32767,00	87,19	51,57	68,25	83,00	37,89	100,00	-32767,00	-32767,00	-32767,00	760,00	-32767,00	-32767,00	-32767,00	-32766,00	-32767,00	-32767,00	-32767,00	-32767,00	-32767,00	-32767,00	-32767,00	-32767,00	-32767,00	-32767,00	-32767,00	-32767,00	-32767,00	-32767,00	-32767,00	88,21	0,00	0,00	0,00	0,00	0,00	0,00	0,00	0,00	0,00	0,00	0,00	0,00	0,00	0,00	0,00	0,00
17:45:44	83,00	-32767,00	-32767,00	86,99	51,57	68,10	83,00	37,89	100,00	-32767,00	-32767,00	-32767,00	760,00	-32767,00	-32767,00	-32767,00	-32766,00	-32767,00	-32767,00	-32767,00	-32767,00	-32767,00	-32767,00	-32767,00	-32767,00	-32767,00	-32767,00	-32767,00	-32767,00	-32767,00	-32767,00	-32767,00	88,21	0,00	0,00	0,00	0,00	0,00	0,00	0,00	0,00	0,00	0,00	0,00	0,00	0,00	0,00	0,00	0,00
17:46:44	83,00	-32767,00	-32767,00	87,22	52,07	68,49	82,00	37,89	100,00	-32767,00	-32767,00	-32767,00	760,00	-32767,00	-32767,00	-32767,00	-32766,00	-32767,00	-32767,00	-32767,00	-32767,00	-32767,00	-32767,00	-32767,00	-32767,00	-32767,00	-32767,00	-32767,00	-32767,00	-32767,00	-32767,00	-32767,00	88,21	0,00	0,00	0,00	0,00	0,00	0,00	0,00	0,00	0,00	0,00	0,00	0,00	0,00	0,00	0,00	0,00
17:47:44	83,00	-32767,00	-32767,00	90,46	52,62	74,05	0,00	37,89	100,00	-32767,00	-32767,00	-32767,00	760,00	-32767,00	-32767,00	-32767,00	-32766,00	-32767,00	-32767,00	-32767,00	-32767,00	-32767,00	-32767,00	-32767,00	-32767,00	-32767,00	-32767,00	-32767,00	-32767,00	-32767,00	-32767,00	-32767,00	88,21	0,00	0,00	0,00	0,00	0,00	0,00	0,00	0,00	0,00	0,00	0,00	0,00	0,00	0,00	0,00	0,00
17:48:44	84,00	-32767,00	-32767,00	84,19	47,69	64,54	83,00	37,92	100,00	-32767,00	-32767,00	-32767,00	760,00	-32767,00	-32767,00	-32767,00	-32766,00	-32767,00	-32767,00	-32767,00	-32767,00	-32767,00	-32767,00	-32767,00	-32767,00	-32767,00	-32767,00	-32767,00	-32767,00	-32767,00	-32767,00	-32767,00	88,21	0,00	0,00	0,00	0,00	0,00	0,00	0,00	0,00	0,00	0,00	0,00	0,00	0,00	0,00	0,00	0,00
17:49:44	84,00	-32767,00	-32767,00	82,70	45,92	62,39	85,00	37,92	100,00	-32767,00	-32767,00	-32767,00	760,00	-32767,00	-32767,00	-32767,00	-32766,00	-32767,00	-32767,00	-32767,00	-32767,00	-32767,00	-32767,00	-32767,00	-32767,00	-32767,00	-32767,00	-32767,00	-32767,00	-32767,00	-32767,00	-32767,00	88,21	0,00	0,00	0,00	0,00	0,00	0,00	0,00	0,00	0,00	0,00	0,00	0,00	0,00	0,00	0,00	0,00
17:50:44	84,00	-32767,00	-32767,00	81,98	44,71	61,17	85,00	37,92	99,94	-32767,00	-32767,00	-32767,00	760,00	-32767,00	-32767,00	-32767,00	-32766,00	-32767,00	-32767,00	-32767,00	-32767,00	-32767,00	-32767,00	-32767,00	-32767,00	-32767,00	-32767,00	-32767,00	-32767,00	-32767,00	-32767,00	-32767,00	88,21	0,00	0,00	0,00	0,00	0,00	0,00	0,00	0,00	0,00	0,00	0,00	0,00	0,00	0,00	0,00	0,00
17:51:44	85,00	-32767,00	-32767,00	82,26	44,29	60,34	85,00	37,92	99,99	-32767,00	-32767,00	-32767,00	760,00	-32767,00	-32767,00	-32767,00	-32766,00	-32767,00	-32767,00	-32767,00	-32767,00	-32767,00	-32767,00	-32767,00	-32767,00	-32767,00	-32767,00	-32767,00	-32767,00	-32767,00	-32767,00	-32767,00	88,21	0,00	0,00	0,00	0,00	0,00	0,00	0,00	0,00	0,00	0,00	0,00	0,00	0,00	0,00	0,00	0,00
17:52:44	84,00	-32767,00	-32767,00	80,69	43,32	58,73	85,00	37,92	99,93	-32767,00	-32767,00	-32767,00	760,00	-32767,00	-32767,00	-32767,00	-32766,00	-32767,00	-32767,00	-32767,00	-32767,00	-32767,00	-32767,00	-32767,00	-32767,00	-32767,00	-32767,00	-32767,00	-32767,00	-32767,00	-32767,00	-32767,00	88,21	0,00	0,00	0,00	0,00	0,00	0,00	0,00	0,00	0,00	0,00	0,00	0,00	0,00	0,00	0,00	0,00
17:53:44	84,00	-32767,00	-32767,00	80,40	43,10	58,76	85,00	37,92	99,99	-32767,00	-32767,00	-32767,00	760,00	-32767,00	-32767,00	-32767,00	-32766,00	-32767,00	-32767,00	-32767,00	-32767,00	-32767,00	-32767,00	-32767,00	-32767,00	-32767,00	-32767,00	-32767,00	-32767,00	-32767,00	-32767,00	-32767,00	88,21	0,00	0,00	0,00	0,00	0,00	0,00	0,00	0,00	0,00	0,00	0,00	0,00	0,00	0,00	0,00	0,00
17:54:44	84,00	-32767,00	-32767,00	80,74	43,10	58,56	85,00	37,92	99,99	-32767,00	-32767,00	-32767,00	760,00	-32767,00	-32767,00	-32767,00	-32766,00	-32767,00	-32767,00	-32767,00	-32767,00	-32767,00	-32767,00	-32767,00	-32767,00	-32767,00	-32767,00	-32767,00	-32767,00	-32767,00	-32767,00	-32767,00	88,21	0,00	0,00	0,00	0,00	0,00	0,00	0,00	0,00	0,00	0,00	0,00	0,00	0,00	0,00	0,00	0,00
17:55:44	84,00	-32767,00	-32767,00	81,27	42,37	57,91	85,00	37,92	100,00	-32767,00	-32767,00	-32767,00	760,00	-32767,00	-32767,00	-32767,00	-32766,00	-32767,00	-32767,00	-32767,00	-32767,00	-32767,00	-32767,00	-32767,00	-32767,00	-32767,00	-32767,00	-32767,00	-32767,00	-32767,00	-32767,00	-32767,00	88,21	0,00	0,00	0,00	0,00	0,00	0,00	0,00	0,00	0,00	0,00	0,00	0,00	0,00	0,00	0,00	0,00
17:56:44	84,00	-32767,00	-32767,00	78,59	41,85	56,78	85,00	37,92	100,00	-32767,00	-32767,00	-32767,00	760,00	-32767,00	-32767,00	-32767,00	-32766,00	-32767,00	-32767,00	-32767,00	-32767,00	-32767,00	-32767,00	-32767,00	-32767,00	-32767,00	-32767,00	-32767,00	-32767,00	-32767,00	-32767,00	-32767,00	88,21	0,00	0,00	0,00	0,00	0,00	0,00	0,00	0,00	0,00	0,00	0,00	0,00	0,00	0,00	0,00	0,00
17:57:44	84,00	-32767,00	-32767,00	80,05	41,50	56,30	83,00	37,92	100,00	-32767,00	-32767,00	-32767,00	760,00	-32767,00	-32767,00	-32767,00	-32766,00	-32767,00	-32767,00	-32767,00	-32767,00	-32767,00	-32767,00	-32767,00	-32767,00	-32767,00	-32767,00	-32767,00	-32767,00	-32767,00	-32767,00	-32767,00	88,21	0,00	0,00	0,00	0,00	0,00	0,00	0,00	0,00	0,00	0,00	0,00	0,00	0,00	0,00	0,00	0,00
17:58:44	83,00	-32767,00	-32767,00	78,96	41,28	56,35	83,00	37,92	100,00	-32767,00	-32767,00	-32767,00	760,00	-32767,00	-32767,00	-32767,00	-32766,00	-32767,00	-32767,00	-32767,00	-32767,00	-32767,00	-32767,00	-32767,00	-32767,00	-32767,00	-32767,00	-32767,00	-32767,00	-32767,00	-32767,00	-32767,00	88,21	0,00	0,00	0,00	0,00	0,00	0,00	0,00	0,00	0,00	0,00	0,00	0,00	0,00	0,00	0,00	0,00
17:59:44	83,00	-32767,00	-32767,00	80,00	41,36	56,35	83,00	37,92	100,00	-32767,00	-32767,00	-32767,00	760,00	-32767,00	-32767,00	-32767,00	-32766,00	-32767,00	-32767,00	-32767,00	-32767,00	-32767,00	-32767,00	-32767,00	-32767,00	-32767,00	-32767,00	-32767,00	-32767,00	-32767,00	-32767,00	-32767,00	88,21	0,00	0,00	0,00	0,00	0,00	0,00	0,00	0,00	0,00	0,00	0,00	0,00	0,00	0,00	0,00	0,00
18:00:44	83,00	-32767,00	-32767,00	79,50	41,02	55,94	83,00	37,92	100,00	-32767,00	-32767,00	-32767,00	760,00	-32767,00	-32767,00	-32767,00	-32766,00	-32767,00	-32767,00	-32767,00	-32767,00	-32767,00	-32767,00	-32767,00	-32767,00	-32767,00	-32767,00	-32767,00	-32767,00	-32767,00	-32767,00	-32767,00	88,21	0,00	0,00	0,00	0,00	0,00	0,00	0,00	0,00	0,00	0,00	0,00	0,00	0,00	0,00	0,00	0,00
18:01:44	83,00	-32767,00	-32767,00	77,28	40,82	55,46	82,00	37,92	100,00	-32767,00	-32767,00	-32767,00	760,00	-32767,00	-32767,00	-32767,00	-32766,00	-32767,00	-32767,00	-32767,00	-32767,00	-32767,00	-32767,00	-32767,00	-32767,00	-32767,00	-32767,00	-32767,00	-32767,00	-32767,00	-32767,00	-32767,00	88,21	0,00	0,00	0,00	0,00	0,00	0,00	0,00	0,00	0,00	0,00	0,00	0,00	0,00	0,00	0,00	0,00
18:02:44	82,00	-32767,00	-32767,00	78,35	42,12	56,89	82,00	37,92	100,00	-32767,00	-32767,00	-32767,00	760,00	-32767,00	-32767,00	-32767,00	-32766,00	-32767,00	-32767,00	-32767,00	-32767,00	-32767,00	-32767,00	-32767,00	-32767,00	-32767,00	-32767,00	-32767,00	-32767,00	-32767,00	-32767,00	-32767,00	88,21	0,00	0,00	0,00	0,00	0,00	0,00	0,00	0,00	0,00	0,00	0,00	0,00	0,00	0,00	0,00	0,00
18:03:44	82,00	-32767,00	-32767,00	79,40	42,37	58,06	82,00	37,92	100,00	-32767,00	-32767,00	-32767,00	760,00	-32767,00	-32767,00	-32767,00	-32766,00	-32767,00	-32767,00	-32767,00	-32767,00	-32767,00	-32767,00	-32767,00	-32767,00	-32767,00	-32767,00	-32767,00	-32767,00	-32767,00	-32767,00	-32767,00	88,21	0,00	0,00	0,00	0,00	0,00	0,00	0,00	0,00	0,00	0,00	0,00	0,00	0,00	0,00	0,00	0,00
18:04:44	82,00	-32767,00	-32767,00	78,14	42,12	57,45	81,00	37,94	100,00	-32767,00	-32767,00	-32767,00	760,00	-32767,00	-32767,00	-32767,00	-32766,00	-32767,00	-32767,00	-32767,00	-32767,00	-32767,00	-32767,00	-32767,00	-32767,00	-32767,00	-32767,00	-32767,00	-32767,00	-32767,00	-32767,00	-32767,00	88,21	0,00	0,00	0,00	0,00	0,00	0,00	0,00	0,00	0,00	0,00	0,00	0,00	0,00	0,00	0,00	0,00
18:05:44	81,00	-32767,00	-32767,00	77,92	41,59	56,38	81,00	37,94	100,00	-32767,00	-32767,00	-32767,00	760,00	-32767,00	-32767,00	-32767,00	-32766,00	-32767,00	-32767,00	-32767,00	-32767,00	-32767,00	-32767,00	-32767,00	-32767,00	-32767,00	-32767,00	-32767,00	-32767,00	-32767,00	-32767,00	-32767,00	88,21	0,00	0,00	0,00	0,00	0,00	0,00	0,00	0,00	0,00	0,00	0,00	0,00	0,00	0,00	0,00	0,00
18:06:44	81,00	-32767,00	-32767,00	77,90	41,41	56,24	81,00	37,94	100,00	-32767,00	-32767,00	-32767,00	760,00	-32767,00	-32767,00	-32767,00	-32766,00	-32767,00	-32767,00	-32767,00	-32767,00	-32767,00	-32767,00	-32767,00	-32767,00	-32767,00	-32767,00	-32767,00	-32767,00	-32767,00	-32767,00	-32767,00	88,21	0,00	0,00	0,00	0,00	0,00	0,00	0,00	0,00	0,00	0,00	0,00	0,00	0,00	0,00	0,00	0,00
18:07:44	81,00	-32767,00	-32767,00	77,10	41,56	56,63	81,00	37,94	100,00	-32767,00	-32767,00	-32767,00	760,00	-32767,00	-32767,00	-32767,00	-32766,00	-32767,00	-32767,00	-32767,00	-32767,00	-32767,00	-32767,00	-32767,00	-32767,00	-32767,00	-32767,00	-32767,00	-32767,00	-32767,00	-32767,00	-32767,00	88,21	0,00	0,00	0,00	0,00	0,00	0,00	0,00	0,00	0,00	0,00	0,00	0,00	0,00	0,00	0,00	0,00
18:08:44	81,00	-32767,00	-32767,00	78,11	41,40	56,26	80,00	37,94	100,00	-32767,00	-32767,00	-32767,00	760,00	-32767,00	-32767,00	-32767,00	-32766,00	-32767,00	-32767,00	-32767,00	-32767,00	-32767,00	-32767,00	-32767,00	-32767,00	-32767,00	-32767,00	-32767,00	-32767,00	-32767,00	-32767,00	-32767,00	88,21	0,00	0,00	0,00	0,00	0,00	0,00	0,00	0,00	0,00	0,00	0,00	0,00	0,00	0,00	0,00	0,00
18:09:44	81,00	-32767,00	-32767,00	78,09	41,68	56,56	80,00	37,94	100,00	-32767,00	-32767,00	-32767,00	760,00	-32767,00	-32767,00	-32767,00	-32766,00	-32767,00	-32767,00	-32767,00	-32767,00	-32767,00	-32767,00	-32767,00	-32767,00	-32767,00	-32767,00	-32767,00	-32767,00	-32767,00	-32767,00	-32767,00	88,21	0,00	0,00	0,00	0,00	0,00	0,00	0,00	0,00	0,00	0,00	0,00	0,00	0,00	0,00	0,00	0,00
18:10:44	80,00	-32767,00	-32767,00	77,72	42,19	57,09	80,00	37,94	100,00	-32767,00	-32767,00	-32767,00	760,00	-32767,00	-32767,00	-32767,00	-32766,00	-32767,00	-32767,00	-32767,00	-32767,00	-32767,00	-32767,00	-32767,00	-32767,00	-32767,00	-32767,00	-32767,00	-32767,00	-32767,00	-32767,00	-32767,00	88,21	0,00	0,00	0,00	0,00	0,00	0,00	0,00	0,00	0,00	0,00	0,00	0,00	0,00	0,00	0,00	0,00
18:11:44	80,00	-32767,00	-32767,00	78,62	42,48	57,77	79,00	37,94	100,00	-32767,00	-32767,00	-32767,00	760,00	-32767,00	-32767,00	-32767,00	-32766,00	-32767,00	-32767,00	-32767,00	-32767,00	-32767,00	-32767,00	-32767,00	-32767,00	-32767,00	-32767,00	-32767,00	-32767,00	-32767,00	-32767,00	-32767,00	88,21	0,00	0,00	0,00	0,00	0,00	0,00	0,00	0,00	0,00	0,00	0,00	0,00	0,00	0,00	0,00	0,00
18:12:44	80,00	-32767,00	-32767,00	78,65	42,29	57,72	79,00	37,96	100,00	-32767,00	-32767,00	-32767,00	760,00	-32767,00	-32767,00	-32767,00	-32766,00	-32767,00	-32767,00	-32767,00	-32767,00	-32767,00	-32767,00	-32767,00	-32767,00	-32767,00	-32767,00	-32767,00	-32767,00	-32767,00	-32767,00	-32767,00	88,21	0,00	0,00	0,00	0,00	0,00	0,00	0,00	0,00	0,00	0,00	0,00	0,00	0,00	0,00	0,00	0,00
18:13:44	79,00	-32767,00	-32767,00	78,55	42,12	57,52	79,00	37,96	100,00	-32767,00	-32767,00	-32767,00	760,00	-32767,00	-32767,00	-32767,00	-32766,00	-32767,00	-32767,00	-32767,00	-32767,00	-32767,00	-32767,00	-32767,00	-32767,00	-32767,00	-32767,00	-32767,00	-32767,00	-32767,00	-32767,00	-32767,00	88,21	0,00	0,00	0,00	0,00	0,00	0,00	0,00	0,00	0,00	0,00	0,00	0,00	0,00	0,00	0,00	0,00
18:14:44	79,00	-32767,00	-32767,00	77,63	41,99	56,70	79,00	37,96	100,00	-32767,00	-32767,00	-32767,00	760,00	-32767,00	-32767,00	-32767,00	-32766,00	-32767,00	-32767,00	-32767,00	-32767,00	-32767,00	-32767,00	-32767,00	-32767,00	-32767,00	-32767,00	-32767,00	-32767,00	-32767,00	-32767,00	-32767,00	88,21	0,00	0,00	0,00	0,00	0,00	0,00	0,00	0,00	0,00	0,00	0,00	0,00	0,00	0,00	0,00	0,00
18:15:44	79,00	-32767,00	-32767,00	77,83	41,85	57,11	78,00	37,96	100,00	-32767,00	-32767,00	-32767,00	760,00	-32767,00	-32767,00	-32767,00	-32766,00	-32767,00	-32767,00	-32767,00	-32767,00	-32767,00	-32767,00	-32767,00	-32767,00	-32767,00	-32767,00	-32767,00	-32767,00	-32767,00	-32767,00	-32767,00	88,21	0,00	0,00	0,00	0,00	0,00	0,00	0,00	0,00	0,00	0,00	0,00	0,00	0,00	0,00	0,00	0,00
18:16:44	79,00	-32767,00	-32767,00	83,29	35,27	53,85	73,00	37,96	100,00	-32767,00	-32767,00	-32767,00	760,00	-32767,00	-32767,00	-32767,00	-32766,00	-32767,00	-32767,00	-32767,00	-32767,00	-32767,00	-32767,00	-32767,00	-32767,00	-32767,00	-32767,00	-32767,00	-32767,00	-32767,00	-32767,00	-32767,00	88,21	0,00	0,00	0,00	0,00	0,00	0,00	0,00	0,00	0,00	0,00	0,00	0,00	0,00	0,00	0,00	0,00
18:17:44	78,00	-32767,00	-32767,00	79,41	41,75	57,93	78,00	37,96	100,00	-32767,00	-32767,00	-32767,00	760,00	-32767,00	-32767,00	-32767,00	-32766,00	-32767,00	-32767,00	-32767,00	-32767,00	-32767,00	-32767,00	-32767,00	-32767,00	-32767,00	-32767,00	-32767,00	-32767,00	-32767,00	-32767,00	-32767,00	88,21	0,00	0,00	0,00	0,00	0,00	0,00	0,00	0,00	0,00	0,00	0,00	0,00	0,00	0,00	0,00	0,00
18:18:44	78,00	-32767,00	-32767,00	78,98	41,47	57,45	78,00	37,96	100,00	-32767,00	-32767,00	-32767,00	760,00	-32767,00	-32767,00	-32767,00	-32766,00	-32767,00	-32767,00	-32767,00	-32767,00	-32767,00	-32767,00	-32767,00	-32767,00	-32767,00	-32767,00	-32767,00	-32767,00	-32767,00	-32767,00	-32767,00	88,21	0,00	0,00	0,00	0,00	0,00	0,00	0,00	0,00	0,00	0,00	0,00	0,00	0,00	0,00	0,00	0,00
18:19:44	78,00	-32767,00	-32767,00	79,41	41,25	57,28	77,00	37,96	100,00	-32767,00	-32767,00	-32767,00	760,00	-32767,00	-32767,00	-32767,00	-32766,00	-32767,00	-32767,00	-32767,00	-32767,00	-32767,00	-32767,00	-32767,00	-32767,00	-32767,00	-32767,00	-32767,00	-32767,00	-32767,00	-32767,00	-32767,00	88,21	0,00	0,00	0,00	0,00	0,00	0,00	0,00	0,00	0,00	0,00	0,00	0,00	0,00	0,00	0,00	0,00
18:20:44	77,00	-32767,00	-32767,00	79,55	40,78	56,93	77,00	37,96	100,00	-32767,00	-32767,00	-32767,00	760,00	-32767,00	-32767,00	-32767,00	-32766,00	-32767,00	-32767,00	-32767,00	-32767,00	-32767,00	-32767,00	-32767,00	-32767,00	-32767,00	-32767,00	-32767,00	-32767,00	-32767,00	-32767,00	-32767,00	88,21	0,00	0,00	0,00	0,00	0,00	0,00	0,00	0,00	0,00	0,00	0,00	0,00	0,00	0,00	0,00	0,00
18:21:44	77,00	-32767,00	-32767,00	78,84	40,11	56,12	77,00	37,96	100,00	-32767,00	-32767,00	-32767,00	760,00	-32767,00	-32767,00	-32767,00	-32766,00	-32767,00	-32767,00	-32767,00	-32767,00	-32767,00	-32767,00	-32767,00	-32767,00	-32767,00	-32767,00	-32767,00	-32767,00	-32767,00	-32767,00	-32767,00	88,21	0,00	0,00	0,00	0,00	0,00	0,00	0,00	0,00	0,00	0,00	0,00	0,00	0,00	0,00	0,00	0,00
18:22:44	77,00	-32767,00	-32767,00	78,07	39,50	55,02	77,00	37,96	100,00	-32767,00	-32767,00	-32767,00	760,00	-32767,00	-32767,00	-32767,00	-32766,00	-32767,00	-32767,00	-32767,00	-32767,00	-32767,00	-32767,00	-32767,00	-32767,00	-32767,00	-32767,00	-32767,00	-32767,00	-32767,00	-32767,00	-32767,00	88,21	0,00	0,00	0,00	0,00	0,00	0,00	0,00	0,00	0,00	0,00	0,00	0,00	0,00	0,00	0,00	0,00
18:23:44	77,00	-32767,00	-32767,00	78,03	39,12	54,77	76,00	37,96	100,00	-32767,00	-32767,00	-32767,00	760,00	-32767,00	-32767,00	-32767,00	-32766,00	-32767,00	-32767,00	-32767,00	-32767,00	-32767,00	-32767,00	-32767,00	-32767,00	-32767,00	-32767,00	-32767,00	-32767,00	-32767,00	-32767,00	-32767,00	88,21	0,00	0,00	0,00	0,00	0,00	0,00	0,00	0,00	0,00	0,00	0,00	0,00	0,00	0,00	0,00	0,00
18:24:44	77,00	-32767,00	-32767,00	78,56	38,95	54,49	76,00	37,96	100,00	-32767,00	-32767,00	-32767,00	760,00	-32767,00	-32767,00	-32767,00	-32766,00	-32767,00	-32767,00	-32767,00	-32767,00	-32767,00	-32767,00	-32767,00	-32767,00	-32767,00	-32767,00	-32767,00	-32767,00	-32767,00	-32767,00	-32767,00	88,21	0,00	0,00	0,00	0,00	0,00	0,00	0,00	0,00	0,00	0,00	0,00	0,00	0,00	0,00	0,00	0,00
18:25:44	76,00	-32767,00	-32767,00	78,28	38,36	53,96	76,00	37,96	100,00	-32767,00	-32767,00	-32767,00	760,00	-32767,00	-32767,00	-32767,00	-32766,00	-32767,00	-32767,00	-32767,00	-32767,00	-32767,00	-32767,00	-32767,00	-32767,00	-32767,00	-32767,00	-32767,00	-32767,00	-32767,00	-32767,00	-32767,00	88,21	0,00	0,00	0,00	0,00	0,00	0,00	0,00	0,00	0,00	0,00	0,00	0,00	0,00	0,00	0,00	0,00
18:26:44	76,00	-32767,00	-32767,00	76,20	37,81	52,65	76,00	37,96	100,00	-32767,00	-32767,00	-32767,00	760,00	-32767,00	-32767,00	-32767,00	-32766,00	-32767,00	-32767,00	-32767,00	-32767,00	-32767,00	-32767,00	-32767,00	-32767,00	-32767,00	-32767,00	-32767,00	-32767,00	-32767,00	-32767,00	-32767,00	88,21	0,00	0,00	0,00	0,00	0,00	0,00	0,00	0,00	0,00	0,00	0,00	0,00	0,00	0,00	0,00	0,00
18:27:44	76,00	-32767,00	-32767,00	77,29	37,86	52,95	75,00	37,96	100,00	-32767,00	-32767,00	-32767,00	760,00	-32767,00	-32767,00	-32767,00	-32766,00	-32767,00	-32767,00	-32767,00	-32767,00	-32767,00	-32767,00	-32767,00	-32767,00	-32767,00	-32767,00	-32767,00	-32767,00	-32767,00	-32767,00	-32767,00	88,21	0,00	0,00	0,00	0,00	0,00	0,00	0,00	0,00	0,00	0,00	0,00	0,00	0,00	0,00	0,00	0,00
18:28:44	75,00	-32767,00	-32767,00	77,91	38,60	54,42	75,00	37,96	100,00	-32767,00	-32767,00	-32767,00	760,00	-32767,00	-32767,00	-32767,00	-32766,00	-32767,00	-32767,00	-32767,00	-32767,00	-32767,00	-32767,00	-32767,00	-32767,00	-32767,00	-32767,00	-32767,00	-32767,00	-32767,00	-32767,00	-32767,00	88,21	0,00	0,00	0,00	0,00	0,00	0,00	0,00	0,00	0,00	0,00	0,00	0,00	0,00	0,00	0,00	0,00
18:29:44	75,00	-32767,00	-32767,00	78,25	38,86	54,75	75,00	37,96	100,00	-32767,00	-32767,00	-32767,00	760,00	-32767,00	-32767,00	-32767,00	-32766,00	-32767,00	-32767,00	-32767,00	-32767,00	-32767,00	-32767,00	-32767,00	-32767,00	-32767,00	-32767,00	-32767,00	-32767,00	-32767,00	-32767,00	-32767,00	88,21	0,00	0,00	0,00	0,00	0,00	0,00	0,00	0,00	0,00	0,00	0,00	0,00	0,00	0,00	0,00	0,00
18:30:44	75,00	-32767,00	-32767,00	77,60	39,04	54,90	75,00	37,96	100,00	-32767,00	-32767,00	-32767,00	760,00	-32767,00	-32767,00	-32767,00	-32766,00	-32767,00	-32767,00	-32767,00	-32767,00	-32767,00	-32767,00	-32767,00	-32767,00	-32767,00	-32767,00	-32767,00	-32767,00	-32767,00	-32767,00	-32767,00	88,21	0,00	0,00	0,00	0,00	0,00	0,00	0,00	0,00	0,00	0,00	0,00	0,00	0,00	0,00	0,00	0,00
18:31:44	74,00	-32767,00	-32767,00	76,97	38,85	54,20	74,00	37,96	100,00	-32767,00	-32767,00	-32767,00	760,00	-32767,00	-32767,00	-32767,00	-32766,00	-32767,00	-32767,00	-32767,00	-32767,00	-32767,00	-32767,00	-32767,00	-32767,00	-32767,00	-32767,00	-32767,00	-32767,00	-32767,00	-32767,00	-32767,00	88,21	0,00	0,00	0,00	0,00	0,00	0,00	0,00	0,00	0,00	0,00	0,00	0,00	0,00	0,00	0,00	0,00
18:32:44	74,00	-32767,00	-32767,00	77,44	39,24	54,71	74,00	37,96	100,00	-32767,00	-32767,00	-32767,00	760,00	-32767,00	-32767,00	-32767,00	-32766,00	-32767,00	-32767,00	-32767,00	-32767,00	-32767,00	-32767,00	-32767,00	-32767,00	-32767,00	-32767,00	-32767,00	-32767,00	-32767,00	-32767,00	-32767,00	88,21	0,00	0,00	0,00	0,00	0,00	0,00	0,00	0,00	0,00	0,00	0,00	0,00	0,00	0,00	0,00	0,00
18:33:44	74,00	-32767,00	-32767,00	77,83	39,08	54,84	73,00	37,96	100,00	-32767,00	-32767,00	-32767,00	760,00	-32767,00	-32767,00	-32767,00	-32766,00	-32767,00	-32767,00	-32767,00	-32767,00	-32767,00	-32767,00	-32767,00	-32767,00	-32767,00	-32767,00	-32767,00	-32767,00	-32767,00	-32767,00	-32767,00	88,21	0,00	0,00	0,00	0,00	0,00	0,00	0,00	0,00	0,00	0,00	0,00	0,00	0,00	0,00	0,00	0,00
18:34:44	74,00	-32767,00	-32767,00	78,19	39,07	55,01	73,00	37,96	100,00	-32767,00	-32767,00	-32767,00	760,00	-32767,00	-32767,00	-32767,00	-32766,00	-32767,00	-32767,00	-32767,00	-32767,00	-32767,00	-32767,00	-32767,00	-32767,00	-32767,00	-32767,00	-32767,00	-32767,00	-32767,00	-32767,00	-32767,00	88,21	0,00	0,00	0,00	0,00	0,00	0,00	0,00	0,00	0,00	0,00	0,00	0,00	0,00	0,00	0,00	0,00
18:35:44	73,00	-32767,00	-32767,00	77,76	39,11	54,89	73,00	37,96	100,00	-32767,00	-32767,00	-32767,00	760,00	-32767,00	-32767,00	-32767,00	-32766,00	-32767,00	-32767,00	-32767,00	-32767,00	-32767,00	-32767,00	-32767,00	-32767,00	-32767,00	-32767,00	-32767,00	-32767,00	-32767,00	-32767,00	-32767,00	88,21	0,00	0,00	0,00	0,00	0,00	0,00	0,00	0,00	0,00	0,00	0,00	0,00	0,00	0,00	0,00	0,00
18:36:44	73,00	-32767,00	-32767,00	77,35	39,01	54,53	73,00	37,96	100,00	-32767,00	-32767,00	-32767,00	760,00	-32767,00	-32767,00	-32767,00	-32766,00	-32767,00	-32767,00	-32767,00	-32767,00	-32767,00	-32767,00	-32767,00	-32767,00	-32767,00	-32767,00	-32767,00	-32767,00	-32767,00	-32767,00	-32767,00	88,21	0,00	0,00	0,00	0,00	0,00	0,00	0,00	0,00	0,00	0,00	0,00	0,00	0,00	0,00	0,00	0,00
18:37:44	73,00	-32767,00	-32767,00	77,68	38,91	54,65	73,00	37,94	100,00	-32767,00	-32767,00	-32767,00	760,00	-32767,00	-32767,00	-32767,00	-32766,00	-32767,00	-32767,00	-32767,00	-32767,00	-32767,00	-32767,00	-32767,00	-32767,00	-32767,00	-32767,00	-32767,00	-32767,00	-32767,00	-32767,00	-32767,00	88,21	0,00	0,00	0,00	0,00	0,00	0,00	0,00	0,00	0,00	0,00	0,00	0,00	0,00	0,00	0,00	0,00
18:38:44	73,00	-32767,00	-32767,00	78,34	38,96	55,07	73,00	37,94	100,00	-32767,00	-32767,00	-32767,00	760,00	-32767,00	-32767,00	-32767,00	-32766,00	-32767,00	-32767,00	-32767,00	-32767,00	-32767,00	-32767,00	-32767,00	-32767,00	-32767,00	-32767,00	-32767,00	-32767,00	-32767,00	-32767,00	-32767,00	88,21	0,00	0,00	0,00	0,00	0,00	0,00	0,00	0,00	0,00	0,00	0,00	0,00	0,00	0,00	0,00	0,00
18:39:44	73,00	-32767,00	-32767,00	77,36	38,61	54,14	72,00	37,94	100,00	-32767,00	-32767,00	-32767,00	760,00	-32767,00	-32767,00	-32767,00	-32766,00	-32767,00	-32767,00	-32767,00	-32767,00	-32767,00	-32767,00	-32767,00	-32767,00	-32767,00	-32767,00	-32767,00	-32767,00	-32767,00	-32767,00	-32767,00	88,21	0,00	0,00	0,00	0,00	0,00	0,00	0,00	0,00	0,00	0,00	0,00	0,00	0,00	0,00	0,00	0,00
18:40:44	73,00	-32767,00	-32767,00	77,29	38,68	54,21	72,00	37,94	100,00	-32767,00	-32767,00	-32767,00	760,00	-32767,00	-32767,00	-32767,00	-32766,00	-32767,00	-32767,00	-32767,00	-32767,00	-32767,00	-32767,00	-32767,00	-32767,00	-32767,00	-32767,00	-32767,00	-32767,00	-32767,00	-32767,00	-32767,00	88,21	0,00	0,00	0,00	0,00	0,00	0,00	0,00	0,00	0,00	0,00	0,00	0,00	0,00	0,00	0,00	0,00
18:41:44	72,00	-32767,00	-32767,00	77,98	38,44	53,97	72,00	37,94	100,00	-32767,00	-32767,00	-32767,00	760,00	-32767,00	-32767,00	-32767,00	-32766,00	-32767,00	-32767,00	-32767,00	-32767,00	-32767,00	-32767,00	-32767,00	-32767,00	-32767,00	-32767,00	-32767,00	-32767,00	-32767,00	-32767,00	-32767,00	88,21	0,00	0,00	0,00	0,00	0,00	0,00	0,00	0,00	0,00	0,00	0,00	0,00	0,00	0,00	0,00	0,00
18:42:44	72,00	-32767,00	-32767,00	78,30	38,50	54,27	72,00	37,94	100,00	-32767,00	-32767,00	-32767,00	760,00	-32767,00	-32767,00	-32767,00	-32766,00	-32767,00	-32767,00	-32767,00	-32767,00	-32767,00	-32767,00	-32767,00	-32767,00	-32767,00	-32767,00	-32767,00	-32767,00	-32767,00	-32767,00	-32767,00	88,21	0,00	0,00	0,00	0,00	0,00	0,00	0,00	0,00	0,00	0,00	0,00	0,00	0,00	0,00	0,00	0,00
18:43:44	72,00	-32767,00	-32767,00	77,81	38,70	54,35	72,00	37,94	100,00	-32767,00	-32767,00	-32767,00	760,00	-32767,00	-32767,00	-32767,00	-32766,00	-32767,00	-32767,00	-32767,00	-32767,00	-32767,00	-32767,00	-32767,00	-32767,00	-32767,00	-32767,00	-32767,00	-32767,00	-32767,00	-32767,00	-32767,00	88,21	0,00	0,00	0,00	0,00	0,00	0,00	0,00	0,00	0,00	0,00	0,00	0,00	0,00	0,00	0,00	0,00
18:44:44	72,00	-32767,00	-32767,00	77,57	38,83	54,56	71,00	37,94	100,00	-32767,00	-32767,00	-32767,00	760,00	-32767,00	-32767,00	-32767,00	-32766,00	-32767,00	-32767,00	-32767,00	-32767,00	-32767,00	-32767,00	-32767,00	-32767,00	-32767,00	-32767,00	-32767,00	-32767,00	-32767,00	-32767,00	-32767,00	88,21	0,00	0,00	0,00	0,00	0,00	0,00	0,00	0,00	0,00	0,00	0,00	0,00	0,00	0,00	0,00	0,00
18:45:44	71,00	-32767,00	-32767,00	77,07	38,90	55,08	71,00	37,92	100,00	-32767,00	-32767,00	-32767,00	760,00	-32767,00	-32767,00	-32767,00	-32766,00	-32767,00	-32767,00	-32767,00	-32767,00	-32767,00	-32767,00	-32767,00	-32767,00	-32767,00	-32767,00	-32767,00	-32767,00	-32767,00	-32767,00	-32767,00	88,21	0,00	0,00	0,00	0,00	0,00	0,00	0,00	0,00	0,00	0,00	0,00	0,00	0,00	0,00	0,00	0,00
18:46:44	71,00	-32767,00	-32767,00	81,23	33,41	55,85	71,00	37,92	100,00	-32767,00	-32767,00	-32767,00	760,00	-32767,00	-32767,00	-32767,00	-32766,00	-32767,00	-32767,00	-32767,00	-32767,00	-32767,00	-32767,00	-32767,00	-32767,00	-32767,00	-32767,00	-32767,00	-32767,00	-32767,00	-32767,00	-32767,00	88,21	0,00	0,00	0,00	0,00	0,00	0,00	0,00	0,00	0,00	0,00	0,00	0,00	0,00	0,00	0,00	0,00
18:47:44	71,00	-32767,00	-32767,00	78,27	39,42	55,62	71,00	37,92	100,00	-32767,00	-32767,00	-32767,00	760,00	-32767,00	-32767,00	-32767,00	-32766,00	-32767,00	-32767,00	-32767,00	-32767,00	-32767,00	-32767,00	-32767,00	-32767,00	-32767,00	-32767,00	-32767,00	-32767,00	-32767,00	-32767,00	-32767,00	88,21	0,00	0,00	0,00	0,00	0,00	0,00	0,00	0,00	0,00	0,00	0,00	0,00	0,00	0,00	0,00	0,00
18:48:44	71,00	-32767,00	-32767,00	77,97	39,46	55,17	71,00	37,92	100,00	-32767,00	-32767,00	-32767,00	760,00	-32767,00	-32767,00	-32767,00	-32766,00	-32767,00	-32767,00	-32767,00	-32767,00	-32767,00	-32767,00	-32767,00	-32767,00	-32767,00	-32767,00	-32767,00	-32767,00	-32767,00	-32767,00	-32767,00	88,21	0,00	0,00	0,00	0,00	0,00	0,00	0,00	0,00	0,00	0,00	0,00	0,00	0,00	0,00	0,00	0,00
18:49:44	71,00	-32767,00	-32767,00	78,21	39,54	55,55	71,00	37,92	100,00	-32767,00	-32767,00	-32767,00	760,00	-32767,00	-32767,00	-32767,00	-32766,00	-32767,00	-32767,00	-32767,00	-32767,00	-32767,00	-32767,00	-32767,00	-32767,00	-32767,00	-32767,00	-32767,00	-32767,00	-32767,00	-32767,00	-32767,00	88,21	0,00	0,00	0,00	0,00	0,00	0,00	0,00	0,00	0,00	0,00	0,00	0,00	0,00	0,00	0,00	0,00
18:50:44	71,00	-32767,00	-32767,00	78,51	39,66	55,89	71,00	37,92	100,00	-32767,00	-32767,00	-32767,00	760,00	-32767,00	-32767,00	-32767,00	-32766,00	-32767,00	-32767,00	-32767,00	-32767,00	-32767,00	-32767,00	-32767,00	-32767,00	-32767,00	-32767,00	-32767,00	-32767,00	-32767,00	-32767,00	-32767,00	88,21	0,00	0,00	0,00	0,00	0,00	0,00	0,00	0,00	0,00	0,00	0,00	0,00	0,00	0,00	0,00	0,00
18:51:44	71,00	-32767,00	-32767,00	79,56	39,84	56,39	71,00	37,92	100,00	-32767,00	-32767,00	-32767,00	760,00	-32767,00	-32767,00	-32767,00	-32766,00	-32767,00	-32767,00	-32767,00	-32767,00	-32767,00	-32767,00	-32767,00	-32767,00	-32767,00	-32767,00	-32767,00	-32767,00	-32767,00	-32767,00	-32767,00	88,21	0,00	0,00	0,00	0,00	0,00	0,00	0,00	0,00	0,00	0,00	0,00	0,00	0,00	0,00	0,00	0,00
18:52:44	70,00	-32767,00	-32767,00	77,73	39,16	55,00	71,00	37,92	100,00	-32767,00	-32767,00	-32767,00	760,00	-32767,00	-32767,00	-32767,00	-32766,00	-32767,00	-32767,00	-32767,00	-32767,00	-32767,00	-32767,00	-32767,00	-32767,00	-32767,00	-32767,00	-32767,00	-32767,00	-32767,00	-32767,00	-32767,00	88,21	0,00	0,00	0,00	0,00	0,00	0,00	0,00	0,00	0,00	0,00	0,00	0,00	0,00	0,00	0,00	0,00
18:53:44	70,00	-32767,00	-32767,00	78,43	39,49	55,61	71,00	37,89	100,00	-32767,00	-32767,00	-32767,00	760,00	-32767,00	-32767,00	-32767,00	-32766,00	-32767,00	-32767,00	-32767,00	-32767,00	-32767,00	-32767,00	-32767,00	-32767,00	-32767,00	-32767,00	-32767,00	-32767,00	-32767,00	-32767,00	-32767,00	88,21	0,00	0,00	0,00	0,00	0,00	0,00	0,00	0,00	0,00	0,00	0,00	0,00	0,00	0,00	0,00	0,00
18:54:44	70,00	-32767,00	-32767,00	78,37	39,11	55,20	70,00	37,89	100,00	-32767,00	-32767,00	-32767,00	760,00	-32767,00	-32767,00	-32767,00	-32766,00	-32767,00	-32767,00	-32767,00	-32767,00	-32767,00	-32767,00	-32767,00	-32767,00	-32767,00	-32767,00	-32767,00	-32767,00	-32767,00	-32767,00	-32767,00	88,21	0,00	0,00	0,00	0,00	0,00	0,00	0,00	0,00	0,00	0,00	0,00	0,00	0,00	0,00	0,00	0,00
18:55:44	70,00	-32767,00	-32767,00	78,23	39,01	55,15	70,00	37,89	100,00	-32767,00	-32767,00	-32767,00	760,00	-32767,00	-32767,00	-32767,00	-32766,00	-32767,00	-32767,00	-32767,00	-32767,00	-32767,00	-32767,00	-32767,00	-32767,00	-32767,00	-32767,00	-32767,00	-32767,00	-32767,00	-32767,00	-32767,00	88,21	0,00	0,00	0,00	0,00	0,00	0,00	0,00	0,00	0,00	0,00	0,00	0,00	0,00	0,00	0,00	0,00
18:56:44	70,00	-32767,00	-32767,00	78,02	38,80	54,84	70,00	37,89	100,00	-32767,00	-32767,00	-32767,00	760,00	-32767,00	-32767,00	-32767,00	-32766,00	-32767,00	-32767,00	-32767,00	-32767,00	-32767,00	-32767,00	-32767,00	-32767,00	-32767,00	-32767,00	-32767,00	-32767,00	-32767,00	-32767,00	-32767,00	88,21	0,00	0,00	0,00	0,00	0,00	0,00	0,00	0,00	0,00	0,00	0,00	0,00	0,00	0,00	0,00	0,00
18:57:44	70,00	-32767,00	-32767,00	78,29	38,85	54,97	70,00	37,89	100,00	-32767,00	-32767,00	-32767,00	760,00	-32767,00	-32767,00	-32767,00	-32766,00	-32767,00	-32767,00	-32767,00	-32767,00	-32767,00	-32767,00	-32767,00	-32767,00	-32767,00	-32767,00	-32767,00	-32767,00	-32767,00	-32767,00	-32767,00	88,21	0,00	0,00	0,00	0,00	0,00	0,00	0,00	0,00	0,00	0,00	0,00	0,00	0,00	0,00	0,00	0,00
18:58:44	69,00	-32767,00	-32767,00	77,84	38,56	54,71	70,00	37,89	100,00	-32767,00	-32767,00	-32767,00	760,00	-32767,00	-32767,00	-32767,00	-32766,00	-32767,00	-32767,00	-32767,00	-32767,00	-32767,00	-32767,00	-32767,00	-32767,00	-32767,00	-32767,00	-32767,00	-32767,00	-32767,00	-32767,00	-32767,00	88,21	0,00	0,00	0,00	0,00	0,00	0,00	0,00	0,00	0,00	0,00	0,00	0,00	0,00	0,00	0,00	0,00
18:59:44	69,00	-32767,00	-32767,00	78,69	39,24	55,68	70,00	37,87	100,00	-32767,00	-32767,00	-32767,00	760,00	-32767,00	-32767,00	-32767,00	-32766,00	-32767,00	-32767,00	-32767,00	-32767,00	-32767,00	-32767,00	-32767,00	-32767,00	-32767,00	-32767,00	-32767,00	-32767,00	-32767,00	-32767,00	-32767,00	88,21	0,00	0,00	0,00	0,00	0,00	0,00	0,00	0,00	0,00	0,00	0,00	0,00	0,00	0,00	0,00	0,00
19:00:44	69,00	-32767,00	-32767,00	78,01	38,79	54,80	69,00	37,87	100,00	-32767,00	-32767,00	-32767,00	760,00	-32767,00	-32767,00	-32767,00	-32766,00	-32767,00	-32767,00	-32767,00	-32767,00	-32767,00	-32767,00	-32767,00	-32767,00	-32767,00	-32767,00	-32767,00	-32767,00	-32767,00	-32767,00	-32767,00	88,21	0,00	0,00	0,00	0,00	0,00	0,00	0,00	0,00	0,00	0,00	0,00	0,00	0,00	0,00	0,00	0,00
19:01:44	69,00	-32767,00	-32767,00	77,86	38,87	54,73	69,00	37,87	100,00	-32767,00	-32767,00	-32767,00	760,00	-32767,00	-32767,00	-32767,00	-32766,00	-32767,00	-32767,00	-32767,00	-32767,00	-32767,00	-32767,00	-32767,00	-32767,00	-32767,00	-32767,00	-32767,00	-32767,00	-32767,00	-32767,00	-32767,00	88,21	0,00	0,00	0,00	0,00	0,00	0,00	0,00	0,00	0,00	0,00	0,00	0,00	0,00	0,00	0,00	0,00
19:02:44	69,00	-32767,00	-32767,00	78,88	39,30	55,59	69,00	37,87	100,00	-32767,00	-32767,00	-32767,00	760,00	-32767,00	-32767,00	-32767,00	-32766,00	-32767,00	-32767,00	-32767,00	-32767,00	-32767,00	-32767,00	-32767,00	-32767,00	-32767,00	-32767,00	-32767,00	-32767,00	-32767,00	-32767,00	-32767,00	88,21	0,00	0,00	0,00	0,00	0,00	0,00	0,00	0,00	0,00	0,00	0,00	0,00	0,00	0,00	0,00	0,00
19:03:44	69,00	-32767,00	-32767,00	79,52	39,37	55,88	69,00	37,87	100,00	-32767,00	-32767,00	-32767,00	760,00	-32767,00	-32767,00	-32767,00	-32766,00	-32767,00	-32767,00	-32767,00	-32767,00	-32767,00	-32767,00	-32767,00	-32767,00	-32767,00	-32767,00	-32767,00	-32767,00	-32767,00	-32767,00	-32767,00	88,21	0,00	0,00	0,00	0,00	0,00	0,00	0,00	0,00	0,00	0,00	0,00	0,00	0,00	0,00	0,00	0,00
19:04:44	69,00	-32767,00	-32767,00	78,87	39,21	55,62	69,00	37,87	100,00	-32767,00	-32767,00	-32767,00	760,00	-32767,00	-32767,00	-32767,00	-32766,00	-32767,00	-32767,00	-32767,00	-32767,00	-32767,00	-32767,00	-32767,00	-32767,00	-32767,00	-32767,00	-32767,00	-32767,00	-32767,00	-32767,00	-32767,00	88,21	0,00	0,00	0,00	0,00	0,00	0,00	0,00	0,00	0,00	0,00	0,00	0,00	0,00	0,00	0,00	0,00
19:05:44	69,00	-32767,00	-32767,00	78,71	39,07	55,27	69,00	37,87	100,00	-32767,00	-32767,00	-32767,00	760,00	-32767,00	-32767,00	-32767,00	-32766,00	-32767,00	-32767,00	-32767,00	-32767,00	-32767,00	-32767,00	-32767,00	-32767,00	-32767,00	-32767,00	-32767,00	-32767,00	-32767,00	-32767,00	-32767,00	88,21	0,00	0,00	0,00	0,00	0,00	0,00	0,00	0,00	0,00	0,00	0,00	0,00	0,00	0,00	0,00	0,00
19:06:44	69,00	-32767,00	-32767,00	78,30	39,18	55,32	68,00	37,87	100,00	-32767,00	-32767,00	-32767,00	760,00	-32767,00	-32767,00	-32767,00	-32766,00	-32767,00	-32767,00	-32767,00	-32767,00	-32767,00	-32767,00	-32767,00	-32767,00	-32767,00	-32767,00	-32767,00	-32767,00	-32767,00	-32767,00	-32767,00	88,21	0,00	0,00	0,00	0,00	0,00	0,00	0,00	0,00	0,00	0,00	0,00	0,00	0,00	0,00	0,00	0,00
19:07:44	69,00	-32767,00	-32767,00	78,41	39,01	55,17	69,00	37,87	100,00	-32767,00	-32767,00	-32767,00	760,00	-32767,00	-32767,00	-32767,00	-32766,00	-32767,00	-32767,00	-32767,00	-32767,00	-32767,00	-32767,00	-32767,00	-32767,00	-32767,00	-32767,00	-32767,00	-32767,00	-32767,00	-32767,00	-32767,00	88,21	0,00	0,00	0,00	0,00	0,00	0,00	0,00	0,00	0,00	0,00	0,00	0,00	0,00	0,00	0,00	0,00
19:08:44	69,00	-32767,00	-32767,00	78,57	38,99	55,24	69,00	37,87	100,00	-32767,00	-32767,00	-32767,00	760,00	-32767,00	-32767,00	-32767,00	-32766,00	-32767,00	-32767,00	-32767,00	-32767,00	-32767,00	-32767,00	-32767,00	-32767,00	-32767,00	-32767,00	-32767,00	-32767,00	-32767,00	-32767,00	-32767,00	88,21	0,00	0,00	0,00	0,00	0,00	0,00	0,00	0,00	0,00	0,00	0,00	0,00	0,00	0,00	0,00	0,00
19:09:44	69,00	-32767,00	-32767,00	78,39	38,78	54,89	69,00	37,84	100,00	-32767,00	-32767,00	-32767,00	760,00	-32767,00	-32767,00	-32767,00	-32766,00	-32767,00	-32767,00	-32767,00	-32767,00	-32767,00	-32767,00	-32767,00	-32767,00	-32767,00	-32767,00	-32767,00	-32767,00	-32767,00	-32767,00	-32767,00	88,21	0,00	0,00	0,00	0,00	0,00	0,00	0,00	0,00	0,00	0,00	0,00	0,00	0,00	0,00	0,00	0,00
19:10:44	68,00	-32767,00	-32767,00	77,83	39,04	55,04	68,00	37,84	100,00	-32767,00	-32767,00	-32767,00	760,00	-32767,00	-32767,00	-32767,00	-32766,00	-32767,00	-32767,00	-32767,00	-32767,00	-32767,00	-32767,00	-32767,00	-32767,00	-32767,00	-32767,00	-32767,00	-32767,00	-32767,00	-32767,00	-32767,00	88,21	0,00	0,00	0,00	0,00	0,00	0,00	0,00	0,00	0,00	0,00	0,00	0,00	0,00	0,00	0,00	0,00
19:11:44	68,00	-32767,00	-32767,00	79,16	39,35	55,60	68,00	37,84	100,00	-32767,00	-32767,00	-32767,00	760,00	-32767,00	-32767,00	-32767,00	-32766,00	-32767,00	-32767,00	-32767,00	-32767,00	-32767,00	-32767,00	-32767,00	-32767,00	-32767,00	-32767,00	-32767,00	-32767,00	-32767,00	-32767,00	-32767,00	88,21	0,00	0,00	0,00	0,00	0,00	0,00	0,00	0,00	0,00	0,00	0,00	0,00	0,00	0,00	0,00	0,00
19:12:44	68,00	-32767,00	-32767,00	79,16	39,24	55,84	68,00	37,84	100,00	-32767,00	-32767,00	-32767,00	760,00	-32767,00	-32767,00	-32767,00	-32766,00	-32767,00	-32767,00	-32767,00	-32767,00	-32767,00	-32767,00	-32767,00	-32767,00	-32767,00	-32767,00	-32767,00	-32767,00	-32767,00	-32767,00	-32767,00	88,21	0,00	0,00	0,00	0,00	0,00	0,00	0,00	0,00	0,00	0,00	0,00	0,00	0,00	0,00	0,00	0,00
19:13:44	68,00	-32767,00	-32767,00	78,40	39,06	54,98	68,00	37,84	100,00	-32767,00	-32767,00	-32767,00	760,00	-32767,00	-32767,00	-32767,00	-32766,00	-32767,00	-32767,00	-32767,00	-32767,00	-32767,00	-32767,00	-32767,00	-32767,00	-32767,00	-32767,00	-32767,00	-32767,00	-32767,00	-32767,00	-32767,00	88,21	0,00	0,00	0,00	0,00	0,00	0,00	0,00	0,00	0,00	0,00	0,00	0,00	0,00	0,00	0,00	0,00
19:14:44	68,00	-32767,00	-32767,00	78,27	39,17	54,91	68,00	37,84	100,00	-32767,00	-32767,00	-32767,00	760,00	-32767,00	-32767,00	-32767,00	-32766,00	-32767,00	-32767,00	-32767,00	-32767,00	-32767,00	-32767,00	-32767,00	-32767,00	-32767,00	-32767,00	-32767,00	-32767,00	-32767,00	-32767,00	-32767,00	88,21	0,00	0,00	0,00	0,00	0,00	0,00	0,00	0,00	0,00	0,00	0,00	0,00	0,00	0,00	0,00	0,00
19:15:44	68,00	-32767,00	-32767,00	78,95	39,40	55,65	68,00	37,84	100,00	-32767,00	-32767,00	-32767,00	760,00	-32767,00	-32767,00	-32767,00	-32766,00	-32767,00	-32767,00	-32767,00	-32767,00	-32767,00	-32767,00	-32767,00	-32767,00	-32767,00	-32767,00	-32767,00	-32767,00	-32767,00	-32767,00	-32767,00	88,21	0,00	0,00	0,00	0,00	0,00	0,00	0,00	0,00	0,00	0,00	0,00	0,00	0,00	0,00	0,00	0,00
19:16:44	68,00	-32767,00	-32767,00	77,38	37,83	55,42	68,00	37,84	100,00	-32767,00	-32767,00	-32767,00	760,00	-32767,00	-32767,00	-32767,00	-32766,00	-32767,00	-32767,00	-32767,00	-32767,00	-32767,00	-32767,00	-32767,00	-32767,00	-32767,00	-32767,00	-32767,00	-32767,00	-32767,00	-32767,00	-32767,00	88,21	0,00	0,00	0,00	0,00	0,00	0,00	0,00	0,00	0,00	0,00	0,00	0,00	0,00	0,00	0,00	0,00
19:17:44	68,00	-32767,00	-32767,00	78,52	39,27	55,53	68,00	37,84	100,00	-32767,00	-32767,00	-32767,00	760,00	-32767,00	-32767,00	-32767,00	-32766,00	-32767,00	-32767,00	-32767,00	-32767,00	-32767,00	-32767,00	-32767,00	-32767,00	-32767,00	-32767,00	-32767,00	-32767,00	-32767,00	-32767,00	-32767,00	88,21	0,00	0,00	0,00	0,00	0,00	0,00	0,00	0,00	0,00	0,00	0,00	0,00	0,00	0,00	0,00	0,00
19:18:44	68,00	-32767,00	-32767,00	79,17	40,01	56,40	68,00	37,84	100,00	-32767,00	-32767,00	-32767,00	760,00	-32767,00	-32767,00	-32767,00	-32766,00	-32767,00	-32767,00	-32767,00	-32767,00	-32767,00	-32767,00	-32767,00	-32767,00	-32767,00	-32767,00	-32767,00	-32767,00	-32767,00	-32767,00	-32767,00	88,21	0,00	0,00	0,00	0,00	0,00	0,00	0,00	0,00	0,00	0,00	0,00	0,00	0,00	0,00	0,00	0,00
19:19:44	68,00	-32767,00	-32767,00	79,71	39,80	56,62	68,00	37,84	100,00	-32767,00	-32767,00	-32767,00	760,00	-32767,00	-32767,00	-32767,00	-32766,00	-32767,00	-32767,00	-32767,00	-32767,00	-32767,00	-32767,00	-32767,00	-32767,00	-32767,00	-32767,00	-32767,00	-32767,00	-32767,00	-32767,00	-32767,00	88,21	0,00	0,00	0,00	0,00	0,00	0,00	0,00	0,00	0,00	0,00	0,00	0,00	0,00	0,00	0,00	0,00
19:20:44	68,00	-32767,00	-32767,00	79,74	39,61	56,22	68,00	37,84	100,00	-32767,00	-32767,00	-32767,00	760,00	-32767,00	-32767,00	-32767,00	-32766,00	-32767,00	-32767,00	-32767,00	-32767,00	-32767,00	-32767,00	-32767,00	-32767,00	-32767,00	-32767,00	-32767,00	-32767,00	-32767,00	-32767,00	-32767,00	88,21	0,00	0,00	0,00	0,00	0,00	0,00	0,00	0,00	0,00	0,00	0,00	0,00	0,00	0,00	0,00	0,00
19:21:44	68,00	-32767,00	-32767,00	78,91	39,16	55,54	68,00	37,84	100,00	-32767,00	-32767,00	-32767,00	760,00	-32767,00	-32767,00	-32767,00	-32766,00	-32767,00	-32767,00	-32767,00	-32767,00	-32767,00	-32767,00	-32767,00	-32767,00	-32767,00	-32767,00	-32767,00	-32767,00	-32767,00	-32767,00	-32767,00	88,21	0,00	0,00	0,00	0,00	0,00	0,00	0,00	0,00	0,00	0,00	0,00	0,00	0,00	0,00	0,00	0,00
19:22:44	68,00	-32767,00	-32767,00	78,35	39,01	55,19	68,00	37,82	100,00	-32767,00	-32767,00	-32767,00	760,00	-32767,00	-32767,00	-32767,00	-32766,00	-32767,00	-32767,00	-32767,00	-32767,00	-32767,00	-32767,00	-32767,00	-32767,00	-32767,00	-32767,00	-32767,00	-32767,00	-32767,00	-32767,00	-32767,00	88,21	0,00	0,00	0,00	0,00	0,00	0,00	0,00	0,00	0,00	0,00	0,00	0,00	0,00	0,00	0,00	0,00
19:23:44	68,00	-32767,00	-32767,00	78,66	39,17	55,56	68,00	37,82	100,00	-32767,00	-32767,00	-32767,00	760,00	-32767,00	-32767,00	-32767,00	-32766,00	-32767,00	-32767,00	-32767,00	-32767,00	-32767,00	-32767,00	-32767,00	-32767,00	-32767,00	-32767,00	-32767,00	-32767,00	-32767,00	-32767,00	-32767,00	88,21	0,00	0,00	0,00	0,00	0,00	0,00	0,00	0,00	0,00	0,00	0,00	0,00	0,00	0,00	0,00	0,00
19:24:44	68,00	-32767,00	-32767,00	80,07	39,87	56,59	68,00	37,82	100,00	-32767,00	-32767,00	-32767,00	760,00	-32767,00	-32767,00	-32767,00	-32766,00	-32767,00	-32767,00	-32767,00	-32767,00	-32767,00	-32767,00	-32767,00	-32767,00	-32767,00	-32767,00	-32767,00	-32767,00	-32767,00	-32767,00	-32767,00	88,21	0,00	0,00	0,00	0,00	0,00	0,00	0,00	0,00	0,00	0,00	0,00	0,00	0,00	0,00	0,00	0,00
19:25:44	68,00	-32767,00	-32767,00	79,55	39,71	56,35	68,00	37,82	100,00	-32767,00	-32767,00	-32767,00	760,00	-32767,00	-32767,00	-32767,00	-32766,00	-32767,00	-32767,00	-32767,00	-32767,00	-32767,00	-32767,00	-32767,00	-32767,00	-32767,00	-32767,00	-32767,00	-32767,00	-32767,00	-32767,00	-32767,00	88,21	0,00	0,00	0,00	0,00	0,00	0,00	0,00	0,00	0,00	0,00	0,00	0,00	0,00	0,00	0,00	0,00
19:26:44	68,00	-32767,00	-32767,00	78,89	39,66	56,24	68,00	37,82	100,00	-32767,00	-32767,00	-32767,00	760,00	-32767,00	-32767,00	-32767,00	-32766,00	-32767,00	-32767,00	-32767,00	-32767,00	-32767,00	-32767,00	-32767,00	-32767,00	-32767,00	-32767,00	-32767,00	-32767,00	-32767,00	-32767,00	-32767,00	88,21	0,00	0,00	0,00	0,00	0,00	0,00	0,00	0,00	0,00	0,00	0,00	0,00	0,00	0,00	0,00	0,00
19:27:44	68,00	-32767,00	-32767,00	78,44	39,45	55,91	68,00	37,82	100,00	-32767,00	-32767,00	-32767,00	760,00	-32767,00	-32767,00	-32767,00	-32766,00	-32767,00	-32767,00	-32767,00	-32767,00	-32767,00	-32767,00	-32767,00	-32767,00	-32767,00	-32767,00	-32767,00	-32767,00	-32767,00	-32767,00	-32767,00	88,21	0,00	0,00	0,00	0,00	0,00	0,00	0,00	0,00	0,00	0,00	0,00	0,00	0,00	0,00	0,00	0,00
19:28:44	68,00	-32767,00	-32767,00	79,13	39,17	55,64	68,00	37,82	100,00	-32767,00	-32767,00	-32767,00	760,00	-32767,00	-32767,00	-32767,00	-32766,00	-32767,00	-32767,00	-32767,00	-32767,00	-32767,00	-32767,00	-32767,00	-32767,00	-32767,00	-32767,00	-32767,00	-32767,00	-32767,00	-32767,00	-32767,00	88,21	0,00	0,00	0,00	0,00	0,00	0,00	0,00	0,00	0,00	0,00	0,00	0,00	0,00	0,00	0,00	0,00
19:29:44	68,00	-32767,00	-32767,00	79,03	39,07	55,62	68,00	37,82	100,00	-32767,00	-32767,00	-32767,00	760,00	-32767,00	-32767,00	-32767,00	-32766,00	-32767,00	-32767,00	-32767,00	-32767,00	-32767,00	-32767,00	-32767,00	-32767,00	-32767,00	-32767,00	-32767,00	-32767,00	-32767,00	-32767,00	-32767,00	88,21	0,00	0,00	0,00	0,00	0,00	0,00	0,00	0,00	0,00	0,00	0,00	0,00	0,00	0,00	0,00	0,00
19:30:44	68,00	-32767,00	-32767,00	78,85	38,99	55,45	68,00	37,82	100,00	-32767,00	-32767,00	-32767,00	760,00	-32767,00	-32767,00	-32767,00	-32766,00	-32767,00	-32767,00	-32767,00	-32767,00	-32767,00	-32767,00	-32767,00	-32767,00	-32767,00	-32767,00	-32767,00	-32767,00	-32767,00	-32767,00	-32767,00	88,21	0,00	0,00	0,00	0,00	0,00	0,00	0,00	0,00	0,00	0,00	0,00	0,00	0,00	0,00	0,00	0,00
19:31:44	68,00	-32767,00	-32767,00	78,74	39,19	55,52	68,00	37,82	100,00	-32767,00	-32767,00	-32767,00	760,00	-32767,00	-32767,00	-32767,00	-32766,00	-32767,00	-32767,00	-32767,00	-32767,00	-32767,00	-32767,00	-32767,00	-32767,00	-32767,00	-32767,00	-32767,00	-32767,00	-32767,00	-32767,00	-32767,00	88,21	0,00	0,00	0,00	0,00	0,00	0,00	0,00	0,00	0,00	0,00	0,00	0,00	0,00	0,00	0,00	0,00
19:32:44	68,00	-32767,00	-32767,00	80,05	39,77	56,39	68,00	37,82	100,00	-32767,00	-32767,00	-32767,00	760,00	-32767,00	-32767,00	-32767,00	-32766,00	-32767,00	-32767,00	-32767,00	-32767,00	-32767,00	-32767,00	-32767,00	-32767,00	-32767,00	-32767,00	-32767,00	-32767,00	-32767,00	-32767,00	-32767,00	88,21	0,00	0,00	0,00	0,00	0,00	0,00	0,00	0,00	0,00	0,00	0,00	0,00	0,00	0,00	0,00	0,00
19:33:44	68,00	-32767,00	-32767,00	79,43	39,39	55,96	68,00	37,82	100,00	-32767,00	-32767,00	-32767,00	760,00	-32767,00	-32767,00	-32767,00	-32766,00	-32767,00	-32767,00	-32767,00	-32767,00	-32767,00	-32767,00	-32767,00	-32767,00	-32767,00	-32767,00	-32767,00	-32767,00	-32767,00	-32767,00	-32767,00	88,21	0,00	0,00	0,00	0,00	0,00	0,00	0,00	0,00	0,00	0,00	0,00	0,00	0,00	0,00	0,00	0,00
19:34:44	68,00	-32767,00	-32767,00	78,74	39,39	55,69	67,00	37,82	100,00	-32767,00	-32767,00	-32767,00	760,00	-32767,00	-32767,00	-32767,00	-32766,00	-32767,00	-32767,00	-32767,00	-32767,00	-32767,00	-32767,00	-32767,00	-32767,00	-32767,00	-32767,00	-32767,00	-32767,00	-32767,00	-32767,00	-32767,00	88,21	0,00	0,00	0,00	0,00	0,00	0,00	0,00	0,00	0,00	0,00	0,00	0,00	0,00	0,00	0,00	0,00
19:35:44	68,00	-32767,00	-32767,00	79,08	39,51	56,03	68,00	37,82	100,00	-32767,00	-32767,00	-32767,00	760,00	-32767,00	-32767,00	-32767,00	-32766,00	-32767,00	-32767,00	-32767,00	-32767,00	-32767,00	-32767,00	-32767,00	-32767,00	-32767,00	-32767,00	-32767,00	-32767,00	-32767,00	-32767,00	-32767,00	88,21	0,00	0,00	0,00	0,00	0,00	0,00	0,00	0,00	0,00	0,00	0,00	0,00	0,00	0,00	0,00	0,00
19:36:44	67,00	-32767,00	-32767,00	78,67	39,25	55,53	67,00	37,82	100,00	-32767,00	-32767,00	-32767,00	760,00	-32767,00	-32767,00	-32767,00	-32766,00	-32767,00	-32767,00	-32767,00	-32767,00	-32767,00	-32767,00	-32767,00	-32767,00	-32767,00	-32767,00	-32767,00	-32767,00	-32767,00	-32767,00	-32767,00	88,21	0,00	0,00	0,00	0,00	0,00	0,00	0,00	0,00	0,00	0,00	0,00	0,00	0,00	0,00	0,00	0,00
19:37:44	67,00	-32767,00	-32767,00	79,65	39,16	55,88	67,00	37,82	100,00	-32767,00	-32767,00	-32767,00	760,00	-32767,00	-32767,00	-32767,00	-32766,00	-32767,00	-32767,00	-32767,00	-32767,00	-32767,00	-32767,00	-32767,00	-32767,00	-32767,00	-32767,00	-32767,00	-32767,00	-32767,00	-32767,00	-32767,00	88,21	0,00	0,00	0,00	0,00	0,00	0,00	0,00	0,00	0,00	0,00	0,00	0,00	0,00	0,00	0,00	0,00
19:38:44	67,00	-32767,00	-32767,00	79,15	39,13	55,67	67,00	37,82	100,00	-32767,00	-32767,00	-32767,00	760,00	-32767,00	-32767,00	-32767,00	-32766,00	-32767,00	-32767,00	-32767,00	-32767,00	-32767,00	-32767,00	-32767,00	-32767,00	-32767,00	-32767,00	-32767,00	-32767,00	-32767,00	-32767,00	-32767,00	88,21	0,00	0,00	0,00	0,00	0,00	0,00	0,00	0,00	0,00	0,00	0,00	0,00	0,00	0,00	0,00	0,00
19:39:44	67,00	-32767,00	-32767,00	79,15	39,36	55,69	67,00	37,82	100,00	-32767,00	-32767,00	-32767,00	760,00	-32767,00	-32767,00	-32767,00	-32766,00	-32767,00	-32767,00	-32767,00	-32767,00	-32767,00	-32767,00	-32767,00	-32767,00	-32767,00	-32767,00	-32767,00	-32767,00	-32767,00	-32767,00	-32767,00	88,21	0,00	0,00	0,00	0,00	0,00	0,00	0,00	0,00	0,00	0,00	0,00	0,00	0,00	0,00	0,00	0,00
19:40:44	67,00	-32767,00	-32767,00	79,52	39,48	56,26	67,00	37,82	100,00	-32767,00	-32767,00	-32767,00	760,00	-32767,00	-32767,00	-32767,00	-32766,00	-32767,00	-32767,00	-32767,00	-32767,00	-32767,00	-32767,00	-32767,00	-32767,00	-32767,00	-32767,00	-32767,00	-32767,00	-32767,00	-32767,00	-32767,00	88,21	0,00	0,00	0,00	0,00	0,00	0,00	0,00	0,00	0,00	0,00	0,00	0,00	0,00	0,00	0,00	0,00
19:41:44	67,00	-32767,00	-32767,00	83,46	39,36	55,66	67,00	37,82	100,00	-32767,00	-32767,00	-32767,00	760,00	-32767,00	-32767,00	-32767,00	-32766,00	-32767,00	-32767,00	-32767,00	-32767,00	-32767,00	-32767,00	-32767,00	-32767,00	-32767,00	-32767,00	-32767,00	-32767,00	-32767,00	-32767,00	-32767,00	88,21	0,00	0,00	0,00	0,00	0,00	0,00	0,00	0,00	0,00	0,00	0,00	0,00	0,00	0,00	0,00	0,00
19:42:44	67,00	-32767,00	-32767,00	79,56	39,02	55,62	67,00	37,82	100,00	-32767,00	-32767,00	-32767,00	760,00	-32767,00	-32767,00	-32767,00	-32766,00	-32767,00	-32767,00	-32767,00	-32767,00	-32767,00	-32767,00	-32767,00	-32767,00	-32767,00	-32767,00	-32767,00	-32767,00	-32767,00	-32767,00	-32767,00	88,21	0,00	0,00	0,00	0,00	0,00	0,00	0,00	0,00	0,00	0,00	0,00	0,00	0,00	0,00	0,00	0,00
19:43:44	67,00	-32767,00	-32767,00	79,00	38,97	55,54	67,00	37,82	100,00	-32767,00	-32767,00	-32767,00	760,00	-32767,00	-32767,00	-32767,00	-32766,00	-32767,00	-32767,00	-32767,00	-32767,00	-32767,00	-32767,00	-32767,00	-32767,00	-32767,00	-32767,00	-32767,00	-32767,00	-32767,00	-32767,00	-32767,00	88,21	0,00	0,00	0,00	0,00	0,00	0,00	0,00	0,00	0,00	0,00	0,00	0,00	0,00	0,00	0,00	0,00
19:44:44	67,00	-32767,00	-32767,00	78,87	39,28	55,95	67,00	37,80	100,00	-32767,00	-32767,00	-32767,00	760,00	-32767,00	-32767,00	-32767,00	-32766,00	-32767,00	-32767,00	-32767,00	-32767,00	-32767,00	-32767,00	-32767,00	-32767,00	-32767,00	-32767,00	-32767,00	-32767,00	-32767,00	-32767,00	-32767,00	88,21	0,00	0,00	0,00	0,00	0,00	0,00	0,00	0,00	0,00	0,00	0,00	0,00	0,00	0,00	0,00	0,00
19:45:44	67,00	-32767,00	-32767,00	79,34	39,15	55,85	67,00	37,80	100,00	-32767,00	-32767,00	-32767,00	760,00	-32767,00	-32767,00	-32767,00	-32766,00	-32767,00	-32767,00	-32767,00	-32767,00	-32767,00	-32767,00	-32767,00	-32767,00	-32767,00	-32767,00	-32767,00	-32767,00	-32767,00	-32767,00	-32767,00	88,21	0,00	0,00	0,00	0,00	0,00	0,00	0,00	0,00	0,00	0,00	0,00	0,00	0,00	0,00	0,00	0,00
19:46:44	67,00	-32767,00	-32767,00	78,71	37,67	56,13	0,00	37,80	100,00	-32767,00	-32767,00	-32767,00	760,00	-32767,00	-32767,00	-32767,00	-32766,00	-32767,00	-32767,00	-32767,00	-32767,00	-32767,00	-32767,00	-32767,00	-32767,00	-32767,00	-32767,00	-32767,00	-32767,00	-32767,00	-32767,00	-32767,00	88,21	0,00	0,00	0,00	0,00	0,00	0,00	0,00	0,00	0,00	0,00	0,00	0,00	0,00	0,00	0,00	0,00
19:47:44	67,00	-32767,00	-32767,00	78,68	39,37	55,78	67,00	37,80	100,00	-32767,00	-32767,00	-32767,00	760,00	-32767,00	-32767,00	-32767,00	-32766,00	-32767,00	-32767,00	-32767,00	-32767,00	-32767,00	-32767,00	-32767,00	-32767,00	-32767,00	-32767,00	-32767,00	-32767,00	-32767,00	-32767,00	-32767,00	88,21	0,00	0,00	0,00	0,00	0,00	0,00	0,00	0,00	0,00	0,00	0,00	0,00	0,00	0,00	0,00	0,00
19:48:44	67,00	-32767,00	-32767,00	79,02	39,36	55,83	67,00	37,80	100,00	-32767,00	-32767,00	-32767,00	760,00	-32767,00	-32767,00	-32767,00	-32766,00	-32767,00	-32767,00	-32767,00	-32767,00	-32767,00	-32767,00	-32767,00	-32767,00	-32767,00	-32767,00	-32767,00	-32767,00	-32767,00	-32767,00	-32767,00	88,21	0,00	0,00	0,00	0,00	0,00	0,00	0,00	0,00	0,00	0,00	0,00	0,00	0,00	0,00	0,00	0,00
19:49:44	67,00	-32767,00	-32767,00	79,34	39,07	55,62	67,00	37,80	100,00	-32767,00	-32767,00	-32767,00	760,00	-32767,00	-32767,00	-32767,00	-32766,00	-32767,00	-32767,00	-32767,00	-32767,00	-32767,00	-32767,00	-32767,00	-32767,00	-32767,00	-32767,00	-32767,00	-32767,00	-32767,00	-32767,00	-32767,00	88,21	0,00	0,00	0,00	0,00	0,00	0,00	0,00	0,00	0,00	0,00	0,00	0,00	0,00	0,00	0,00	0,00
[truncated: 6 more columns]
