# Supplementary material for: The unsuitability of implantable Doppler probes for the early detection of renal vascular complications – a porcine model for prevention of renal transplant loss
Source: PLoS One. 2017 May 25;12(5):e0178301. doi: 10.1371/journal.pone.0178301 (PMC5444816; doi:10.1371/journal.pone.0178301)
Supplement: S1 Data — (ZIP) [file pone.0178301.s001.zip › Supporting Information/Lumbal 3 d. 01.08.13/An├astesiskema d31.08.13.xlsx]

## Sheet: Sheet1
Anæstesiskema Gris nr.
Gris på leje kl. 8.05
Vægt: 42							t=0	30	60	90	120	150	180	210	240	270	300	330	360	390	420	450	480
Tidspunkt	08:10:00	09:00:00	09:30:00	10:00:00	10:30:00	11:15:00	11:45:00	12:15:00	12:45:00	13:15:00	13:45:00	14:15:00	14:45:00	15:15:00	15:45:00	16:15:00	16:45:00	17:15:00	17:45:00	18:15:00	18:45:00	19:15:00	19:45:00
Medicin
Fentanyl Bolus - 10 mL												5			10
Fentanyl - 10 ml/h																		15
Cefuroxim 750 mg
S-ketamin + dormicum 7+3 mL
S-ketamin
Saltvand - 500 mL/h															750
Glukose:																		500
Respirator
MAC - 1,1-1,4	1.2	1.4	1.3	1.5	1.6	1.2	1.2	1.2	1.2	1.2	1.2	1.2	1.3	1.2	1.3	1.3	1.2	1.4	1.3	1.3	1.3	1.3	1.3
E-CO2	5.2	5.7	5.2	5.2	4.9	5.4	5.7	5.3	5.4	5.5	5.5	5.6	5.5	5.5	4.9	4.6	5	5.4	5.2	4.9	4.9	4.9	4.8
TV - 400 mL												425			450	400
RF - 12			14
Værdier
Blodtryk sys				106	103	101	104	108	106	118	110	94	90	89	87	86	89	82	87	77	78	79	78
Blodtryk dia				67	68	69	75	79	79	79	80	59	55	55	56	52	53	53	52	42	39	40	39
MAP				85	85	87	92	96	93	95	96	75	71	70	71	68	70	67	68	57	55	56	55
Puls	52	58	70	82	83	84	86	89	90	92	93	99	96	95	90	88	85	85	83	79	71	68	67
SAT-O2	100							100													100
Temperatur	37.5	37.2	36.5	36.6	36.3	36.6	37	37.4	37.7	37.8	38	38.2	38.4	38.6	38.6	38.6	38.2	38.2	37.9	38	37.9	37.8	37.8
Diurese - Ve								8	24	11	4	9	5	1	3	2	1	0	0	0	0	0	0
Diurese - Hø								udgået	42	56	59	80	77	64	56	78	99	110	144	128	132	188	218
A-gas
pH					7.45	7.416	7.405	7.427	7.433	7.427	7.422	7.427	7.427	7.423	7.464	7.452	7.435	7.404	7.41	7.403	7.401	7.418	7.409
pO2					18.9	17.9	17.6	17.3	17	16.5	16.4	14.8	13.4	13.4	16.9	17.1	17.7	16.3	16.7	16.6	16.9	17.8	18.5
pCO2					5.34	5.58	5.85	5.53	5.35	5.33	5.43	5.24	5.19	5.25	4.64	4.92	4.93	5.3	5.12	5.22	5.23	4.97	5.06
Base excess					3.6	2.3	2.6	2.8	2.4	1.9	2	1.5	1.3	1.3	1.2	1.8	0.6	0.2	-0.2	-0.2	-0.3	-0.3	-0.5
HCO3					27.7	26.4	26.6	26.9	26.6	26.1	26.2	25.8	25.6	25.6	25.8	26.2	25.2	24.6	24.4	24.3	24.2	24.3	24.1
Na					140	140	140	140	140	140	140	140	139	139	139	140	140	140	136	137	138	138	138
K					3.8	3.8	3.9	4.1	4.1	4.1	4.2	4.4	4.4	4.4	4.2	4.3	4.3	4.3	4.1	4.1	4.1	4.1	4
Glu					4.4	4.3	4.2	4.2	4	3.7	3.6	3.8	3.7	3.7	3.5	3.6	3.4	3.3	11.2	8.1	6.1	4.9	4.4
Lac					0.6	0.6	0.5	0.6	0.6	0.6	0.6	0.5	0.6	0.6	0.7	0.7	0.6	0.5	0.7	0.8	0.8	0.6	0.5
Bemærkninger
Flow

## Sheet: Flow
	kl	t=	flow
	11:45:00	0	216
	12:00:00	15	216
	12:15:00	30	220
	12:30:00	45	224
	12:45:00	60	227
	13:00:00	75	228
	13:15:00	90	226
	13:30:00	105	218
	13:45:00	120	227
	14:00:00	135	46
	14:15:00	150	40
	14:30:00	165	45
	14:45:00	180	47
	15:00:00	195	57
	15:15:00	210	61
	15:30:00	225	43
	15:45:00	240	65
	16:00:00	255	71
	16:15:00	270	75
	16:30:00	285	78
	16:45:00	300	86
	17:00:00	315	79
	17:15:00	330	89
	17:30:00	345	103
	17:45:00	360	104
	18:00:00	375	-2
	18:15:00	390	3
	18:30:00	405	2
	18:45:00	420	6
	19:00:00	435	0
	19:15:00	450	0
	19:30:00	465	-2
	19:45:00	480	2
