# Supplementary material for: The unsuitability of implantable Doppler probes for the early detection of renal vascular complications – a porcine model for prevention of renal transplant loss
Source: PLoS One. 2017 May 25;12(5):e0178301. doi: 10.1371/journal.pone.0178301 (PMC5444816; doi:10.1371/journal.pone.0178301)
Supplement: S1 Data — (ZIP) [file pone.0178301.s001.zip › Supporting Information/Lumbal 4 d. 07.08.13/07.08.13/07.08.13.asc]

07/08/2013 07:44:31	Trend	1375861471
Time	HR	ST1	P1sys	P1dia	P1mean	T2	SpO2	PR(SpO2)	SpO2_ir	EtCO2	RR(CO2)	Pamb	FeO2	FiO2	MAC	RR(Spiro)	Ppeak	PEEP	TVinsp	TVexp	MVexp	ST(II)	Pmean	MVinsp	PEEPe	FeBal	FiBal
07:44:31	-32766.00	-32767.00	-32764.00	-32764.00	-32764.00	24.91	-32767.00	-32766.00	-32766.00	0.00	0.00	758.00	100.00	100.00	0.00	12.00	28.00	2.90	503.00	500.00	6.00	87.04	12.00	6.04	2.90	0.00	0.00
07:44:53	-32766.00	-32767.00	-32764.00	-32764.00	-32764.00	24.89	-32767.00	-32766.00	-32766.00	0.00	0.00	758.00	100.00	100.00	0.00	12.00	24.00	2.90	405.00	402.00	5.84	87.04	10.00	5.87	2.90	0.00	0.00
07:45:53	-32766.00	-32767.00	-32764.00	-32764.00	-32764.00	24.93	-32767.00	-32766.00	-32766.00	0.00	0.00	758.00	100.00	100.00	0.00	12.00	23.00	2.90	405.00	403.00	4.81	87.04	10.00	4.85	2.90	0.00	0.00
07:46:53	-32766.00	-32767.00	-32764.00	-32764.00	-32764.00	24.96	-32767.00	-32766.00	-32766.00	0.00	0.00	758.00	100.00	100.00	0.00	12.00	23.00	2.90	401.00	398.00	4.80	87.04	10.00	4.83	2.90	0.00	0.00
07:47:53	-32766.00	-32767.00	-32764.00	-32764.00	-32764.00	24.97	-32767.00	-32766.00	-32766.00	0.00	0.00	758.00	100.00	100.00	0.00	12.00	24.00	2.90	404.00	402.00	4.81	87.04	10.00	4.83	2.90	0.00	0.00
07:48:53	-32766.00	-32767.00	-32764.00	-32764.00	-32764.00	24.98	-32767.00	-32766.00	-32766.00	0.00	0.00	758.00	100.00	100.00	0.00	12.00	23.00	2.90	402.00	401.00	4.81	87.04	10.00	4.84	2.90	0.00	0.00
07:49:53	-32766.00	-32767.00	-32764.00	-32764.00	-32764.00	25.00	-32767.00	-32766.00	-32766.00	0.00	0.00	758.00	100.00	100.00	0.00	12.00	24.00	2.90	405.00	403.00	4.83	87.04	10.00	4.84	2.90	0.00	0.00
07:50:53	-32766.00	-32767.00	-32764.00	-32764.00	-32764.00	25.02	-32767.00	-32766.00	-32766.00	0.00	0.00	758.00	100.00	100.00	0.00	12.00	23.00	2.90	404.00	401.00	4.82	87.04	10.00	4.85	2.90	0.00	0.00
07:51:53	-32766.00	-32767.00	-32764.00	-32764.00	-32764.00	24.98	-32767.00	-32766.00	-32766.00	0.00	0.00	758.00	100.00	100.00	0.00	12.00	23.00	2.90	402.00	401.00	4.82	87.04	10.00	4.84	2.90	0.00	0.00
07:52:53	-32766.00	-32767.00	-32764.00	-32764.00	-32764.00	24.98	-32767.00	-32766.00	-32766.00	0.00	0.00	758.00	100.00	100.00	0.00	12.00	23.00	2.90	404.00	403.00	4.82	87.04	10.00	4.85	2.90	0.00	0.00
07:53:53	-32766.00	-32767.00	-32764.00	-32764.00	-32764.00	24.95	-32767.00	-32766.00	-32766.00	0.00	0.00	758.00	100.00	100.00	0.00	12.00	24.00	2.90	404.00	402.00	4.82	87.04	10.00	4.84	2.90	0.00	0.00
07:54:53	-32766.00	-32767.00	-32764.00	-32764.00	-32764.00	24.89	-32767.00	-32766.00	-32766.00	0.00	0.00	758.00	100.00	100.00	0.00	12.00	23.00	2.90	404.00	402.00	4.84	87.04	10.00	4.84	2.90	0.00	0.00
07:55:53	-32766.00	-32767.00	-32764.00	-32764.00	-32764.00	24.91	-32767.00	-32766.00	-32766.00	0.00	0.00	758.00	100.00	100.00	0.00	12.00	23.00	2.90	402.00	401.00	4.82	87.04	10.00	4.85	2.90	0.00	0.00
07:56:53	-32766.00	-32767.00	-32764.00	-32764.00	-32764.00	24.92	-32767.00	-32766.00	-32766.00	0.00	0.00	758.00	100.00	100.00	0.00	12.00	24.00	2.30	402.00	421.00	4.84	87.04	10.00	4.84	2.30	0.00	0.00
07:57:53	-32766.00	-32767.00	-32764.00	-32764.00	-32764.00	24.91	-32767.00	-32766.00	-32766.00	0.00	0.00	758.00	100.00	100.00	0.00	12.00	23.00	2.90	404.00	401.00	4.82	87.04	10.00	4.85	2.90	0.00	0.00
07:58:53	-32766.00	-32767.00	-32764.00	-32764.00	-32764.00	24.84	-32767.00	-32766.00	-32766.00	0.00	0.00	758.00	100.00	100.00	0.00	12.00	24.00	2.90	404.00	403.00	4.82	87.04	10.00	4.84	2.90	0.00	0.00
07:59:53	-32766.00	-32767.00	-32764.00	-32764.00	-32764.00	24.85	-32767.00	-32766.00	-32766.00	0.00	0.00	758.00	99.00	99.00	0.00	12.00	23.00	2.90	402.00	401.00	4.82	87.04	10.00	4.84	2.90	1.00	1.00
08:00:53	-32766.00	-32767.00	-32764.00	-32764.00	-32764.00	24.78	-32767.00	-32766.00	-32766.00	0.00	0.00	758.00	99.00	99.00	0.00	12.00	23.00	2.90	403.00	401.00	4.82	87.04	10.00	4.84	2.90	1.00	1.00
08:01:53	-32766.00	-32767.00	-32764.00	-32764.00	-32764.00	24.80	-32767.00	-32766.00	-32766.00	0.00	0.00	758.00	99.00	99.00	0.00	12.00	23.00	2.90	403.00	401.00	4.83	87.04	10.00	4.85	2.90	1.00	1.00
08:02:53	-32766.00	-32767.00	-32764.00	-32764.00	-32764.00	24.82	-32767.00	-32766.00	-32766.00	0.00	0.00	758.00	99.00	99.00	0.00	12.00	23.00	2.90	404.00	401.00	4.83	87.04	10.00	4.84	2.90	1.00	1.00
08:03:53	-32766.00	-32767.00	-32764.00	-32764.00	-32764.00	24.82	-32767.00	-32766.00	-32766.00	0.00	0.00	758.00	99.00	99.00	0.00	12.00	24.00	2.90	405.00	403.00	4.82	87.04	10.00	4.84	2.90	1.00	1.00
08:04:53	-32766.00	-32767.00	-32764.00	-32764.00	-32764.00	24.80	-32767.00	-32766.00	-32766.00	0.00	0.00	758.00	99.00	99.00	0.00	12.00	24.00	2.90	403.00	402.00	4.83	87.04	10.00	4.84	2.90	1.00	1.00
08:05:53	-32766.00	-32767.00	-32764.00	-32764.00	-32764.00	24.76	-32767.00	-32766.00	-32766.00	0.00	0.00	758.00	99.00	99.00	0.00	12.00	24.00	2.90	406.00	402.00	4.83	87.04	10.00	4.85	2.90	1.00	1.00
08:06:53	-32766.00	-32767.00	-32764.00	-32764.00	-32764.00	24.84	-32767.00	-32766.00	-32766.00	0.00	0.00	758.00	99.00	99.00	0.00	12.00	24.00	2.90	403.00	402.00	4.82	87.04	10.00	4.84	2.90	1.00	1.00
08:07:53	-32766.00	-32767.00	-32764.00	-32764.00	-32764.00	24.84	-32767.00	-32766.00	-32766.00	0.00	0.00	758.00	99.00	99.00	0.00	12.00	24.00	2.90	404.00	404.00	4.82	87.04	10.00	4.84	2.90	1.00	1.00
08:08:53	-32766.00	-32767.00	-32764.00	-32764.00	-32764.00	24.88	-32767.00	-32766.00	-32766.00	5.80	12.00	758.00	84.00	94.00	1.51	12.00	16.00	3.30	390.00	360.00	5.09	87.04	8.00	5.67	3.30	7.10	0.90
08:09:53	55.00	-32767.00	-32764.00	-32764.00	-32764.00	26.00	100.00	55.00	1.72	5.70	12.00	758.00	90.00	95.00	1.75	12.00	17.00	3.20	391.00	380.00	4.59	87.04	8.00	4.76	3.20	0.70	0.10
08:10:53	53.00	-32767.00	-32764.00	-32764.00	-32764.00	36.49	100.00	53.00	1.53	5.50	12.00	758.00	90.00	95.00	1.80	12.00	18.00	3.30	408.00	395.00	4.68	87.04	9.00	4.78	3.30	0.80	0.20
08:11:53	53.00	-32767.00	-32764.00	-32764.00	-32764.00	36.78	100.00	53.00	1.45	5.40	12.00	758.00	89.00	92.00	1.31	12.00	16.00	2.30	399.00	397.00	4.89	87.04	7.00	4.88	2.30	2.90	4.30
08:12:53	52.00	-32767.00	-32764.00	-32764.00	-32764.00	36.87	100.00	52.00	1.60	5.40	12.00	758.00	76.00	84.00	1.17	12.00	16.00	2.30	399.00	396.00	4.75	87.04	7.00	4.79	2.30	16.20	13.10
08:13:53	51.00	-32767.00	-32764.00	-32764.00	-32764.00	36.89	100.00	51.00	1.65	5.50	12.00	758.00	70.00	77.00	1.07	12.00	16.00	2.20	400.00	395.00	4.75	87.04	7.00	4.80	2.20	22.30	20.30
08:14:53	-32767.00	-32767.00	-32764.00	-32764.00	-32764.00	36.40	-32767.00	-32767.00	3.60	5.50	12.00	758.00	65.00	72.00	1.02	12.00	17.00	2.40	393.00	393.00	4.70	87.04	8.00	4.77	2.40	27.40	25.50
08:15:53	-32766.00	-32767.00	-32764.00	-32764.00	-32764.00	27.74	-32767.00	-32766.00	-32766.00	5.40	12.00	758.00	61.00	67.00	0.97	12.00	16.00	2.30	401.00	396.00	4.81	87.04	7.00	4.84	2.30	31.60	30.70
08:16:53	84.00	-32767.00	-32764.00	-32764.00	-32764.00	36.42	100.00	84.00	3.25	5.40	12.00	758.00	57.00	63.00	1.02	12.00	16.00	2.00	403.00	389.00	4.73	87.04	7.00	4.81	2.00	35.50	34.60
08:17:53	47.00	-32767.00	-32764.00	-32764.00	-32764.00	36.82	100.00	47.00	2.33	5.40	12.00	758.00	55.00	60.00	1.02	12.00	17.00	2.20	407.00	402.00	4.75	87.04	7.00	4.81	2.20	37.50	37.60
08:18:53	47.00	-32767.00	-32764.00	-32764.00	-32764.00	36.92	100.00	47.00	2.42	5.40	12.00	758.00	51.00	57.00	1.02	12.00	17.00	2.20	394.00	389.00	4.73	87.04	7.00	4.80	2.20	41.50	40.60
08:19:53	47.00	-32767.00	-32764.00	-32764.00	-32764.00	36.97	100.00	47.00	2.37	5.40	12.00	758.00	49.00	54.00	1.02	12.00	17.00	2.20	401.00	395.00	4.72	87.04	7.00	4.80	2.20	43.50	43.60
08:20:53	47.00	-32767.00	-32764.00	-32764.00	-32764.00	36.97	100.00	47.00	2.47	5.50	12.00	758.00	47.00	52.00	1.07	12.00	17.00	1.90	398.00	393.00	4.72	87.04	7.00	4.80	1.90	45.30	45.40
08:21:53	47.00	-32767.00	-32764.00	-32764.00	-32764.00	36.99	100.00	47.00	2.56	5.50	12.00	758.00	45.00	50.00	1.12	12.00	17.00	2.40	398.00	392.00	4.72	87.04	7.00	4.80	2.40	47.20	47.40
08:22:53	47.00	-32767.00	-32764.00	-32764.00	-32764.00	36.99	100.00	47.00	2.42	5.50	12.00	758.00	43.00	48.00	1.17	12.00	17.00	2.20	392.00	393.00	4.71	87.04	7.00	4.79	2.20	49.10	49.30
08:23:53	47.00	-32767.00	-32764.00	-32764.00	-32764.00	36.99	100.00	47.00	2.38	5.40	12.00	758.00	42.00	47.00	1.17	12.00	17.00	1.70	386.00	388.00	4.73	87.04	7.00	4.80	1.70	50.20	50.30
08:24:53	45.00	-32767.00	-32764.00	-32764.00	-32764.00	36.99	100.00	45.00	2.52	5.40	12.00	758.00	41.00	46.00	1.17	12.00	17.00	2.30	409.00	395.00	4.73	87.04	7.00	4.81	2.30	51.20	51.20
08:25:53	45.00	-32767.00	-32764.00	-32764.00	-32764.00	36.99	100.00	45.00	2.64	5.40	12.00	758.00	40.00	45.00	1.21	12.00	17.00	1.80	424.00	384.00	4.75	87.04	7.00	4.84	1.80	52.10	52.20
08:26:53	45.00	-32767.00	-32764.00	-32764.00	-32764.00	36.99	100.00	45.00	2.67	5.30	12.00	758.00	39.00	44.00	1.21	12.00	17.00	2.20	401.00	401.00	4.70	87.04	8.00	4.78	2.20	53.20	53.20
08:27:53	46.00	-32767.00	-32764.00	-32764.00	-32764.00	36.99	100.00	46.00	2.70	5.30	12.00	758.00	39.00	43.00	1.26	12.00	17.00	2.40	394.00	391.00	4.72	87.04	7.00	4.81	2.40	53.10	54.10
08:28:53	47.00	-32767.00	-32764.00	-32764.00	-32764.00	36.99	100.00	47.00	2.46	5.30	12.00	758.00	38.00	42.00	1.26	12.00	17.00	2.10	393.00	378.00	4.69	87.04	7.00	4.79	2.10	54.10	55.10
08:29:53	47.00	-32767.00	-32764.00	-32764.00	-32764.00	36.99	100.00	47.00	2.51	5.40	12.00	758.00	38.00	42.00	1.26	12.00	17.00	1.90	395.00	393.00	4.68	87.04	8.00	4.78	1.90	54.00	55.10
08:30:53	47.00	-32767.00	-32764.00	-32764.00	-32764.00	36.97	100.00	47.00	2.51	5.40	12.00	758.00	37.00	41.00	1.26	12.00	18.00	2.10	397.00	389.00	4.70	87.04	8.00	4.78	2.10	55.00	56.00
08:31:53	47.00	-32767.00	-32764.00	-32764.00	-32764.00	36.97	100.00	47.00	2.85	5.30	12.00	758.00	37.00	41.00	1.31	12.00	17.00	2.10	406.00	387.00	4.78	87.04	7.00	4.85	2.10	55.00	56.00
08:32:53	47.00	-32767.00	-32764.00	-32764.00	-32764.00	36.97	100.00	47.00	2.44	5.30	12.00	758.00	37.00	41.00	1.31	12.00	16.00	2.40	395.00	394.00	4.73	87.04	7.00	4.82	2.40	55.00	56.00
08:33:53	47.00	-32767.00	-32764.00	-32764.00	-32764.00	36.94	100.00	47.00	2.40	5.40	12.00	758.00	36.00	40.00	1.31	12.00	17.00	2.30	396.00	387.00	4.70	87.04	7.00	4.78	2.30	55.90	57.00
08:34:53	47.00	-32767.00	-32764.00	-32764.00	-32764.00	36.94	100.00	47.00	2.43	5.50	12.00	758.00	36.00	40.00	1.31	12.00	17.00	2.40	397.00	391.00	4.71	87.04	8.00	4.79	2.40	55.80	57.00
08:35:53	48.00	-32767.00	-32764.00	-32764.00	-32764.00	36.94	100.00	48.00	2.77	5.50	12.00	758.00	36.00	40.00	1.31	12.00	17.00	2.40	402.00	391.00	4.76	87.04	7.00	4.81	2.40	55.80	56.90
08:36:53	49.00	-32767.00	-32764.00	-32764.00	-32764.00	36.92	100.00	49.00	4.13	5.50	12.00	758.00	36.00	40.00	1.36	12.00	19.00	2.10	403.00	388.00	4.71	87.04	8.00	4.76	2.10	55.70	56.80
08:37:53	51.00	-32767.00	-32764.00	-32764.00	-32764.00	36.92	100.00	51.00	2.46	5.30	12.00	758.00	35.00	39.00	1.36	12.00	18.00	1.60	365.00	354.00	4.69	87.04	8.00	4.79	1.60	56.90	57.90
08:38:53	51.00	-32767.00	-32764.00	-32764.00	-32764.00	36.92	100.00	51.00	2.49	5.60	12.00	758.00	35.00	40.00	1.36	12.00	18.00	2.20	406.00	398.00	4.74	87.04	8.00	4.80	2.20	56.60	57.00
08:39:53	52.00	-32767.00	-32764.00	-32764.00	-32764.00	36.92	100.00	52.00	2.45	5.50	12.00	760.00	35.00	39.00	1.36	12.00	18.00	2.30	392.00	395.00	4.72	87.04	8.00	4.80	2.30	56.70	57.90
08:40:53	52.00	-32767.00	-32764.00	-32764.00	-32764.00	36.89	100.00	52.00	2.34	5.60	12.00	760.00	35.00	39.00	1.36	12.00	18.00	1.80	376.00	385.00	4.70	87.04	8.00	4.80	1.80	56.60	57.90
08:41:53	51.00	-32767.00	-32764.00	-32764.00	-32764.00	36.89	100.00	51.00	2.43	5.60	12.00	760.00	35.00	39.00	1.36	12.00	17.00	2.20	398.00	391.00	4.75	87.04	8.00	4.81	2.20	56.60	57.90
08:42:53	51.00	-32767.00	-32764.00	-32764.00	-32764.00	36.87	100.00	51.00	2.45	5.60	12.00	760.00	35.00	39.00	1.36	12.00	18.00	2.00	396.00	390.00	4.71	87.04	8.00	4.79	2.00	56.60	57.90
08:43:53	51.00	-32767.00	-32764.00	-32764.00	-32764.00	36.87	100.00	51.00	2.37	5.60	12.00	760.00	35.00	39.00	1.36	12.00	18.00	2.00	395.00	380.00	4.70	87.04	8.00	4.79	2.00	56.60	57.80
08:44:53	51.00	-32767.00	-32764.00	-32764.00	-32764.00	36.87	100.00	51.00	2.29	5.50	12.00	760.00	35.00	39.00	1.41	12.00	18.00	2.30	400.00	386.00	4.72	87.04	8.00	4.80	2.30	56.60	57.80
08:45:53	52.00	-32767.00	-32764.00	-32764.00	-32764.00	36.85	100.00	52.00	2.41	5.50	12.00	760.00	35.00	39.00	1.41	12.00	18.00	2.40	395.00	390.00	4.71	87.04	8.00	4.78	2.40	56.60	57.80
08:46:53	52.00	-32767.00	-32764.00	-32764.00	-32764.00	36.85	100.00	52.00	2.65	5.60	12.00	760.00	35.00	39.00	1.41	12.00	18.00	2.30	394.00	388.00	4.71	87.04	8.00	4.78	2.30	56.50	57.80
08:47:53	52.00	-32767.00	-32764.00	-32764.00	-32764.00	36.85	100.00	52.00	2.39	5.50	12.00	760.00	35.00	39.00	1.36	12.00	17.00	2.30	402.00	399.00	4.75	87.04	8.00	4.84	2.30	56.70	57.80
08:48:53	52.00	-32767.00	-32764.00	-32764.00	-32764.00	36.85	100.00	52.00	2.59	5.40	12.00	760.00	35.00	39.00	1.41	12.00	18.00	2.00	405.00	415.00	4.72	87.04	8.00	4.78	2.00	56.70	57.80
08:49:53	54.00	-32767.00	-32764.00	-32764.00	-32764.00	36.85	100.00	54.00	2.54	5.60	12.00	760.00	35.00	39.00	1.41	12.00	20.00	2.40	391.00	378.00	4.61	87.04	8.00	4.73	2.40	56.50	57.80
08:50:53	66.00	-32767.00	-32764.00	-32764.00	-32764.00	36.85	100.00	66.00	2.36	5.50	14.00	760.00	35.00	38.00	1.41	14.00	20.00	2.30	394.00	381.00	5.45	87.04	9.00	5.51	2.30	56.60	58.80
08:51:53	-32767.00	-32767.00	-32764.00	-32764.00	-32764.00	36.85	100.00	-32767.00	5.94	5.40	14.00	760.00	35.00	39.00	1.41	14.00	19.00	2.00	379.00	382.00	5.61	87.04	8.00	5.65	2.00	56.70	57.80
08:52:53	60.00	-32767.00	-32764.00	-32764.00	-32764.00	36.82	100.00	60.00	2.91	5.30	14.00	760.00	35.00	38.00	1.41	14.00	19.00	2.00	400.00	392.00	5.54	87.04	8.00	5.61	2.00	56.80	58.80
08:53:53	55.00	-32767.00	-32764.00	-32764.00	-32764.00	36.82	100.00	55.00	2.70	5.40	14.00	760.00	35.00	38.00	1.41	14.00	19.00	2.30	390.00	379.00	5.49	87.04	8.00	5.57	2.30	56.70	58.80
08:54:53	56.00	-32767.00	-32764.00	-32764.00	-32764.00	36.80	100.00	56.00	2.31	5.20	14.00	760.00	35.00	38.00	1.41	14.00	19.00	2.50	397.00	402.00	5.58	87.04	8.00	5.62	2.50	56.90	58.80
08:55:53	56.00	-32767.00	-32764.00	-32764.00	-32764.00	36.80	100.00	56.00	2.25	5.10	14.00	760.00	35.00	38.00	1.41	14.00	18.00	2.10	401.00	399.00	5.63	87.04	8.00	5.66	2.10	57.00	58.80
08:56:53	56.00	-32767.00	-32764.00	-32764.00	-32764.00	36.80	100.00	56.00	2.32	5.30	14.00	760.00	34.00	39.00	1.41	14.00	19.00	2.20	419.00	408.00	5.51	87.04	8.00	5.57	2.20	57.80	57.80
08:57:53	56.00	-32767.00	-32764.00	-32764.00	-32764.00	36.80	100.00	56.00	2.32	5.20	14.00	760.00	35.00	39.00	1.46	14.00	19.00	2.20	397.00	391.00	5.56	87.04	8.00	5.61	2.20	56.80	57.70
08:58:53	56.00	-32767.00	-32764.00	-32764.00	-32764.00	36.78	100.00	56.00	2.33	5.10	14.00	760.00	35.00	38.00	1.46	14.00	19.00	2.10	399.00	395.00	5.52	87.04	8.00	5.59	2.10	56.90	58.80
08:59:53	57.00	-32767.00	-32764.00	-32764.00	-32764.00	36.76	100.00	57.00	2.25	5.00	14.00	760.00	35.00	39.00	1.46	14.00	18.00	2.50	400.00	404.00	5.60	87.04	8.00	5.65	2.50	57.00	57.70
09:00:53	57.00	-32767.00	-32764.00	-32764.00	-32764.00	36.78	100.00	57.00	2.26	5.10	14.00	760.00	35.00	38.00	1.46	14.00	19.00	2.40	398.00	394.00	5.49	87.04	8.00	5.55	2.40	56.90	58.80
09:01:53	57.00	-32767.00	-32764.00	-32764.00	-32764.00	36.76	100.00	57.00	2.28	5.10	14.00	760.00	35.00	38.00	1.46	14.00	18.00	2.50	401.00	395.00	5.58	87.04	8.00	5.65	2.50	56.90	58.70
09:02:53	57.00	-32767.00	-32764.00	-32764.00	-32764.00	36.73	100.00	57.00	2.26	5.00	14.00	760.00	35.00	38.00	1.46	14.00	18.00	2.00	410.00	398.00	5.55	87.04	8.00	5.62	2.00	57.00	58.70
09:03:53	56.00	-32767.00	-32764.00	-32764.00	-32764.00	36.73	100.00	56.00	2.37	5.00	14.00	760.00	35.00	38.00	1.46	14.00	18.00	2.50	401.00	407.00	5.55	87.04	8.00	5.61	2.50	57.00	58.70
09:04:53	57.00	-32767.00	-32764.00	-32764.00	-32764.00	36.73	100.00	57.00	2.87	5.10	14.00	760.00	35.00	39.00	1.46	14.00	20.00	2.40	407.00	409.00	5.48	87.04	9.00	5.53	2.40	56.90	57.70
09:05:53	57.00	-32767.00	-32764.00	-32764.00	-32764.00	36.73	100.00	57.00	2.21	5.00	14.00	760.00	35.00	39.00	1.41	14.00	20.00	2.20	396.00	432.00	5.60	87.04	9.00	5.61	2.20	57.10	57.80
09:06:53	59.00	-32767.00	-32764.00	-32764.00	-32764.00	36.73	100.00	59.00	2.25	5.10	14.00	760.00	35.00	38.00	1.41	14.00	22.00	2.10	402.00	394.00	5.45	87.04	9.00	5.53	2.10	57.00	58.80
09:07:53	61.00	-32767.00	-32764.00	-32764.00	-32764.00	36.73	100.00	61.00	2.11	5.10	14.00	760.00	35.00	38.00	1.41	14.00	22.00	2.30	397.00	394.00	5.51	87.04	9.00	5.60	2.30	57.00	58.90
09:08:53	61.00	-32767.00	-32764.00	-32764.00	-32764.00	36.73	100.00	61.00	2.19	5.10	14.00	760.00	35.00	38.00	1.36	14.00	21.00	2.30	395.00	394.00	5.54	87.04	9.00	5.61	2.30	57.10	58.90
09:09:53	-32766.00	-32767.00	-32764.00	-32764.00	-32764.00	36.71	-32767.00	-32766.00	-32766.00	5.10	14.00	760.00	35.00	38.00	1.36	14.00	22.00	2.40	402.00	398.00	5.53	87.04	9.00	5.60	2.40	57.10	58.90
09:10:53	-32766.00	-32767.00	-32764.00	-32764.00	-32764.00	36.69	-32767.00	-32766.00	-32766.00	5.10	14.00	760.00	35.00	38.00	1.36	14.00	22.00	2.40	403.00	398.00	5.53	87.04	9.00	5.60	2.40	57.10	59.00
09:11:53	63.00	-32767.00	-32764.00	-32764.00	-32764.00	36.69	100.00	63.00	2.04	5.10	14.00	760.00	35.00	38.00	1.36	14.00	21.00	2.40	400.00	398.00	5.55	87.04	9.00	5.62	2.40	57.10	59.00
09:12:53	63.00	-32767.00	-32764.00	-32764.00	-32764.00	36.66	100.00	63.00	1.97	5.10	14.00	760.00	35.00	38.00	1.36	14.00	21.00	2.30	397.00	389.00	5.55	87.04	9.00	5.61	2.30	57.10	59.00
09:13:53	63.00	-32767.00	-32764.00	-32764.00	-32764.00	36.66	100.00	63.00	1.96	5.20	14.00	760.00	35.00	38.00	1.36	14.00	21.00	2.20	400.00	392.00	5.50	87.04	9.00	5.58	2.20	57.00	59.00
09:14:53	64.00	-32767.00	-32764.00	-32764.00	-32764.00	36.66	100.00	64.00	1.86	5.10	14.00	760.00	35.00	38.00	1.31	14.00	21.00	2.20	396.00	387.00	5.51	87.04	9.00	5.59	2.20	57.20	59.00
09:15:53	64.00	-32767.00	-32764.00	-32764.00	-32764.00	36.66	100.00	64.00	1.87	5.10	14.00	760.00	35.00	38.00	1.31	14.00	21.00	2.50	408.00	396.00	5.53	87.04	9.00	5.61	2.50	57.20	59.00
09:16:53	64.00	-32767.00	-32764.00	-32764.00	-32764.00	36.64	100.00	64.00	1.87	5.10	14.00	760.00	35.00	38.00	1.36	14.00	21.00	2.10	400.00	392.00	5.53	87.04	9.00	5.61	2.10	57.10	59.00
09:17:53	65.00	-32767.00	-32764.00	-32764.00	-32764.00	36.64	100.00	65.00	1.88	5.10	14.00	760.00	35.00	38.00	1.31	14.00	21.00	2.30	397.00	394.00	5.53	87.04	9.00	5.61	2.30	57.20	59.10
09:18:53	65.00	-32767.00	-32764.00	-32764.00	-32764.00	36.62	100.00	65.00	1.86	5.00	14.00	760.00	35.00	38.00	1.31	14.00	21.00	2.20	396.00	392.00	5.52	87.04	9.00	5.60	2.20	57.30	59.10
09:19:53	65.00	-32767.00	-32764.00	-32764.00	-32764.00	36.62	100.00	65.00	1.83	5.00	14.00	760.00	35.00	38.00	1.31	14.00	21.00	1.90	403.00	396.00	5.52	87.04	9.00	5.60	1.90	57.30	59.10
09:20:53	65.00	-32767.00	-32764.00	-32764.00	-32764.00	36.62	100.00	65.00	1.87	5.10	14.00	760.00	35.00	38.00	1.31	14.00	21.00	2.30	403.00	395.00	5.54	87.04	9.00	5.61	2.30	57.20	59.10
09:21:53	65.00	-32767.00	-32764.00	-32764.00	-32764.00	36.60	100.00	65.00	1.87	5.00	14.00	760.00	35.00	38.00	1.31	14.00	21.00	2.50	400.00	395.00	5.53	87.04	9.00	5.60	2.50	57.30	59.10
09:22:53	65.00	-32767.00	-32764.00	-32764.00	-32764.00	36.60	100.00	65.00	1.89	5.00	14.00	760.00	35.00	38.00	1.31	14.00	21.00	2.40	398.00	394.00	5.52	87.04	9.00	5.60	2.40	57.30	59.10
09:23:53	65.00	-32767.00	-32764.00	-32764.00	-32764.00	36.60	100.00	65.00	1.95	5.00	14.00	760.00	35.00	38.00	1.31	14.00	21.00	2.30	398.00	394.00	5.52	87.04	9.00	5.60	2.30	57.30	59.10
09:24:53	65.00	-32767.00	-32764.00	-32764.00	-32764.00	36.57	100.00	65.00	1.98	5.00	14.00	760.00	35.00	38.00	1.31	14.00	21.00	2.30	404.00	395.00	5.53	87.04	9.00	5.61	2.30	57.30	59.10
09:25:53	65.00	-32767.00	-32764.00	-32764.00	-32764.00	36.57	100.00	65.00	1.95	5.00	14.00	760.00	35.00	38.00	1.31	14.00	21.00	2.20	399.00	393.00	5.52	87.04	9.00	5.61	2.20	57.30	59.10
09:26:53	66.00	-32767.00	-32764.00	-32764.00	-32764.00	36.57	100.00	66.00	1.97	5.00	14.00	760.00	35.00	38.00	1.31	14.00	21.00	2.50	405.00	397.00	5.52	87.04	9.00	5.60	2.50	57.30	59.10
09:27:53	66.00	-32767.00	-32764.00	-32764.00	-32764.00	36.57	100.00	66.00	2.00	4.90	14.00	760.00	35.00	38.00	1.31	14.00	21.00	2.20	398.00	390.00	5.52	87.04	9.00	5.61	2.20	57.40	59.10
09:28:53	66.00	-32767.00	-32764.00	-32764.00	-32764.00	36.55	100.00	66.00	1.99	5.00	14.00	760.00	35.00	38.00	1.31	14.00	21.00	2.00	403.00	394.00	5.51	87.04	9.00	5.60	2.00	57.30	59.10
09:29:53	66.00	-32767.00	-32764.00	-32764.00	-32764.00	36.55	100.00	66.00	1.89	4.90	14.00	760.00	35.00	38.00	1.31	14.00	21.00	2.30	399.00	392.00	5.51	87.04	9.00	5.60	2.30	57.40	59.10
09:30:53	65.00	-32767.00	-32764.00	-32764.00	-32764.00	36.55	100.00	65.00	1.94	4.90	14.00	760.00	35.00	38.00	1.31	14.00	21.00	2.20	403.00	390.00	5.51	87.04	9.00	5.60	2.20	57.40	59.10
09:31:53	64.00	-32767.00	-32764.00	-32764.00	-32764.00	36.55	100.00	64.00	2.12	4.90	14.00	760.00	35.00	38.00	1.31	14.00	21.00	2.10	400.00	389.00	5.52	87.04	9.00	5.61	2.10	57.40	59.10
09:32:53	66.00	-32767.00	-32764.00	-32764.00	-32764.00	36.53	100.00	66.00	2.06	4.90	14.00	760.00	35.00	38.00	1.31	14.00	20.00	2.20	399.00	394.00	5.52	87.04	9.00	5.61	2.20	57.40	59.10
09:33:53	65.00	-32767.00	-32764.00	-32764.00	-32764.00	36.53	100.00	65.00	2.22	4.90	14.00	760.00	35.00	38.00	1.31	14.00	20.00	2.50	400.00	393.00	5.52	87.04	9.00	5.60	2.50	57.40	59.10
09:34:53	65.00	-32767.00	-32764.00	-32764.00	-32764.00	36.53	100.00	65.00	2.03	4.90	14.00	760.00	35.00	38.00	1.31	14.00	20.00	2.20	399.00	393.00	5.51	87.04	9.00	5.60	2.20	57.40	59.10
09:35:53	73.00	-32767.00	-32764.00	-32764.00	-32764.00	36.51	100.00	73.00	2.62	5.10	14.00	760.00	34.00	38.00	1.31	14.00	20.00	2.10	399.00	390.00	5.56	87.04	9.00	5.64	2.10	58.20	59.10
09:36:53	71.00	-32767.00	-32764.00	-32764.00	-32764.00	36.51	100.00	71.00	2.29	5.00	14.00	760.00	35.00	38.00	1.31	14.00	19.00	1.90	409.00	398.00	5.56	87.04	9.00	5.62	1.90	57.30	59.10
09:37:53	69.00	-32767.00	-32764.00	-32764.00	-32764.00	36.51	100.00	69.00	2.41	4.90	14.00	760.00	35.00	38.00	1.31	14.00	20.00	2.10	401.00	394.00	5.50	87.04	9.00	5.60	2.10	57.40	59.10
09:38:53	69.00	-32767.00	-32764.00	-32764.00	-32764.00	36.51	100.00	69.00	2.51	4.90	14.00	760.00	35.00	38.00	1.31	14.00	20.00	1.90	399.00	393.00	5.51	87.04	9.00	5.60	1.90	57.40	59.10
09:39:53	69.00	-32767.00	-32764.00	-32764.00	-32764.00	36.51	100.00	69.00	2.58	5.00	14.00	760.00	35.00	38.00	1.31	14.00	20.00	2.00	398.00	391.00	5.53	87.04	9.00	5.61	2.00	57.30	59.10
09:40:53	69.00	-32767.00	-32764.00	-32764.00	-32764.00	36.49	100.00	69.00	2.60	5.00	14.00	760.00	35.00	38.00	1.31	14.00	20.00	2.50	397.00	395.00	5.51	87.04	9.00	5.60	2.50	57.30	59.10
09:41:53	69.00	-32767.00	-32764.00	-32764.00	-32764.00	36.49	100.00	69.00	2.61	5.00	14.00	760.00	35.00	38.00	1.31	14.00	20.00	2.00	400.00	392.00	5.49	87.04	9.00	5.59	2.00	57.30	59.10
09:42:53	70.00	-32767.00	-32764.00	-32764.00	-32764.00	36.46	100.00	70.00	2.58	5.00	14.00	760.00	35.00	38.00	1.31	14.00	20.00	2.00	402.00	396.00	5.50	87.04	9.00	5.60	2.00	57.30	59.10
09:43:53	71.00	-32767.00	-32764.00	-32764.00	-32764.00	36.46	100.00	71.00	2.72	5.00	14.00	760.00	35.00	38.00	1.31	14.00	20.00	2.20	400.00	392.00	5.50	87.04	9.00	5.61	2.20	57.30	59.10
09:44:53	71.00	-32767.00	-32764.00	-32764.00	-32764.00	36.44	100.00	71.00	2.55	5.00	14.00	760.00	35.00	38.00	1.31	14.00	20.00	2.00	399.00	392.00	5.51	87.04	9.00	5.61	2.00	57.30	59.10
09:45:53	71.00	-32767.00	-32764.00	-32764.00	-32764.00	36.44	100.00	71.00	2.61	5.00	14.00	760.00	35.00	38.00	1.31	14.00	20.00	2.30	399.00	392.00	5.49	87.04	9.00	5.60	2.30	57.30	59.10
09:46:53	73.00	-32767.00	-32764.00	-32764.00	-32764.00	36.44	100.00	73.00	2.61	4.90	14.00	760.00	35.00	38.00	1.31	14.00	20.00	2.00	397.00	390.00	5.48	87.04	9.00	5.59	2.00	57.40	59.10
09:47:53	73.00	-32767.00	-32764.00	-32764.00	-32764.00	36.44	100.00	73.00	2.56	4.80	14.00	760.00	35.00	38.00	1.31	14.00	20.00	2.20	400.00	391.00	5.49	87.04	9.00	5.60	2.20	57.50	59.10
09:48:53	72.00	-32767.00	-32764.00	-32764.00	-32764.00	36.42	100.00	72.00	2.65	4.90	14.00	760.00	35.00	38.00	1.31	14.00	20.00	2.40	404.00	393.00	5.49	87.04	9.00	5.60	2.40	57.40	59.10
09:49:53	73.00	-32767.00	-32764.00	-32764.00	-32764.00	36.42	100.00	73.00	2.70	4.90	14.00	760.00	35.00	38.00	1.31	14.00	20.00	2.40	399.00	394.00	5.48	87.04	9.00	5.59	2.40	57.40	59.10
09:50:53	73.00	-32767.00	29.34	-32764.00	-12.29	36.40	100.00	73.00	2.78	4.90	14.00	760.00	35.00	38.00	1.31	14.00	20.00	2.50	396.00	389.00	5.49	87.04	9.00	5.60	2.50	57.40	59.10
09:51:53	73.00	-32767.00	0.10	-0.10	0.01	36.40	100.00	73.00	2.79	4.90	14.00	760.00	35.00	38.00	1.31	14.00	20.00	2.50	400.00	392.00	5.48	87.04	9.00	5.60	2.50	57.40	59.10
09:52:53	73.00	-32767.00	92.37	49.84	69.20	36.37	100.00	73.00	2.88	4.90	14.00	760.00	35.00	38.00	1.31	14.00	20.00	2.50	398.00	388.00	5.48	87.04	9.00	5.60	2.50	57.40	59.10
09:53:53	73.00	-32767.00	90.85	49.56	68.02	36.37	100.00	73.00	2.87	4.90	14.00	760.00	35.00	38.00	1.31	14.00	20.00	2.10	400.00	392.00	5.48	87.04	9.00	5.60	2.10	57.40	59.10
09:54:53	74.00	-32767.00	90.97	48.56	67.66	36.37	100.00	74.00	2.86	4.90	14.00	760.00	34.00	38.00	1.31	14.00	21.00	1.90	397.00	387.00	5.48	87.04	9.00	5.60	1.90	58.40	59.10
09:55:53	74.00	-32767.00	92.35	50.36	69.51	36.37	100.00	74.00	2.88	4.90	14.00	760.00	35.00	38.00	1.31	14.00	21.00	2.50	399.00	394.00	5.47	87.04	9.00	5.60	2.50	57.40	59.10
09:56:53	74.00	-32767.00	91.68	50.73	69.71	36.35	100.00	74.00	2.79	4.90	14.00	760.00	35.00	38.00	1.31	14.00	21.00	2.10	399.00	392.00	5.49	87.04	9.00	5.60	2.10	57.40	59.10
09:57:53	74.00	-32767.00	91.36	50.54	69.42	36.35	100.00	74.00	2.84	4.80	14.00	760.00	35.00	38.00	1.31	14.00	21.00	2.00	397.00	387.00	5.48	87.04	9.00	5.60	2.00	57.50	59.10
09:58:53	74.00	-32767.00	91.38	50.26	69.77	36.35	100.00	74.00	2.84	4.90	14.00	760.00	35.00	38.00	1.31	14.00	21.00	2.40	400.00	393.00	5.48	87.04	9.00	5.60	2.40	57.40	59.10
09:59:53	74.00	-32767.00	90.43	50.02	69.47	36.35	100.00	74.00	2.85	4.90	14.00	760.00	35.00	38.00	1.31	14.00	21.00	2.00	402.00	391.00	5.49	87.04	9.00	5.61	2.00	57.40	59.10
10:00:53	74.00	-32767.00	89.47	49.26	68.77	36.35	100.00	74.00	2.88	4.90	14.00	760.00	35.00	38.00	1.31	14.00	21.00	2.50	400.00	392.00	5.47	87.04	9.00	5.60	2.50	57.40	59.10
10:01:53	75.00	-32767.00	85.94	41.77	59.92	36.33	100.00	75.00	3.54	5.00	14.00	760.00	35.00	38.00	1.31	14.00	21.00	2.50	400.00	392.00	5.48	87.04	9.00	5.60	2.50	57.30	59.10
10:02:53	76.00	-32767.00	88.19	47.80	66.89	36.33	100.00	76.00	3.21	4.90	14.00	760.00	35.00	38.00	1.31	14.00	20.00	2.40	397.00	385.00	5.51	87.04	9.00	5.62	2.40	57.40	59.10
10:03:53	76.00	-32767.00	90.20	49.94	69.42	36.33	100.00	76.00	3.02	5.00	14.00	760.00	35.00	38.00	1.31	14.00	21.00	2.20	402.00	393.00	5.47	87.04	9.00	5.59	2.20	57.30	59.10
10:04:53	76.00	-32767.00	90.97	51.08	70.53	36.31	100.00	76.00	2.92	4.90	14.00	760.00	35.00	38.00	1.31	14.00	21.00	2.50	400.00	394.00	5.49	87.04	9.00	5.60	2.50	57.40	59.10
10:05:53	76.00	-32767.00	110.72	36.85	72.06	36.31	100.00	76.00	2.94	4.90	14.00	760.00	35.00	38.00	1.31	14.00	21.00	1.90	400.00	390.00	5.49	87.04	9.00	5.60	1.90	57.40	59.10
10:06:53	75.00	-32767.00	90.52	53.33	72.26	36.31	100.00	75.00	2.91	4.90	14.00	760.00	35.00	38.00	1.31	14.00	21.00	2.50	401.00	395.00	5.49	87.04	9.00	5.60	2.50	57.40	59.10
10:07:53	75.00	-32767.00	90.54	53.33	72.30	36.31	100.00	75.00	2.90	4.90	14.00	760.00	35.00	38.00	1.31	14.00	21.00	2.40	399.00	392.00	5.49	87.04	9.00	5.60	2.40	57.40	59.10
10:08:53	75.00	-32767.00	90.32	52.81	72.08	36.31	100.00	75.00	2.94	4.90	14.00	760.00	35.00	38.00	1.31	14.00	21.00	1.90	404.00	393.00	5.49	87.04	9.00	5.60	1.90	57.40	59.10
10:09:53	75.00	-32767.00	90.06	53.00	71.70	36.31	100.00	75.00	2.93	4.90	14.00	760.00	35.00	38.00	1.31	14.00	21.00	2.40	400.00	390.00	5.49	87.04	9.00	5.61	2.40	57.40	59.10
10:10:53	75.00	-32767.00	90.81	54.86	73.72	36.28	100.00	75.00	2.84	4.90	14.00	760.00	35.00	38.00	1.36	14.00	21.00	2.50	401.00	393.00	5.47	87.04	9.00	5.59	2.50	57.30	59.10
10:11:53	75.00	-32767.00	90.35	53.61	72.89	36.28	100.00	75.00	2.81	4.90	14.00	760.00	35.00	38.00	1.31	14.00	21.00	2.50	403.00	394.00	5.48	87.04	9.00	5.61	2.50	57.40	59.10
10:12:53	75.00	-32767.00	91.38	54.83	73.67	36.28	100.00	75.00	2.82	4.90	14.00	760.00	35.00	38.00	1.31	14.00	21.00	2.50	400.00	393.00	5.49	87.04	9.00	5.61	2.50	57.40	59.10
10:13:53	75.00	-32767.00	90.57	53.94	72.95	36.28	100.00	75.00	2.87	4.90	14.00	760.00	35.00	38.00	1.36	14.00	21.00	2.50	401.00	394.00	5.48	87.04	9.00	5.60	2.50	57.30	59.10
10:14:53	75.00	-32767.00	89.73	53.91	72.52	36.26	100.00	75.00	2.88	4.90	14.00	760.00	35.00	38.00	1.36	14.00	21.00	2.30	400.00	391.00	5.48	87.04	9.00	5.61	2.30	57.30	59.10
10:15:53	75.00	-32767.00	90.29	54.87	73.18	36.28	100.00	75.00	2.85	4.80	14.00	760.00	35.00	38.00	1.36	14.00	21.00	2.00	402.00	393.00	5.48	87.04	9.00	5.60	2.00	57.40	59.10
10:16:53	75.00	-32767.00	90.61	54.84	73.79	36.26	100.00	75.00	2.92	5.00	14.00	760.00	34.00	38.00	1.36	14.00	21.00	2.40	401.00	391.00	5.48	87.04	9.00	5.60	2.40	58.20	59.10
10:17:53	75.00	-32767.00	89.87	54.62	73.32	36.26	100.00	75.00	2.88	4.90	14.00	760.00	35.00	38.00	1.36	14.00	21.00	2.50	398.00	394.00	5.48	87.04	9.00	5.61	2.50	57.30	59.10
10:18:53	75.00	-32767.00	89.77	54.81	73.16	36.26	100.00	75.00	2.86	4.90	14.00	760.00	35.00	38.00	1.36	14.00	21.00	2.50	399.00	392.00	5.47	87.04	9.00	5.60	2.50	57.30	59.10
10:19:53	75.00	-32767.00	92.14	55.29	73.32	36.26	100.00	75.00	2.90	4.90	14.00	760.00	35.00	38.00	1.36	14.00	21.00	2.50	400.00	392.00	5.48	87.04	9.00	5.60	2.50	57.30	59.10
10:20:53	75.00	-32767.00	90.20	55.32	72.44	36.26	100.00	75.00	2.91	4.90	14.00	760.00	35.00	38.00	1.36	14.00	21.00	2.40	399.00	389.00	5.47	87.04	9.00	5.60	2.40	57.30	59.10
10:21:53	76.00	-32767.00	90.80	56.01	73.07	36.26	100.00	76.00	2.90	4.90	14.00	760.00	34.00	38.00	1.36	14.00	21.00	2.40	400.00	392.00	5.47	87.04	9.00	5.60	2.40	58.30	59.00
10:22:53	76.00	-32767.00	90.82	56.04	72.84	36.26	100.00	76.00	2.89	4.90	14.00	760.00	35.00	38.00	1.36	14.00	21.00	2.20	397.00	388.00	5.48	87.04	9.00	5.60	2.20	57.30	59.10
10:23:53	76.00	-32767.00	83.41	60.78	73.01	36.26	100.00	76.00	2.90	4.90	14.00	760.00	34.00	38.00	1.36	14.00	21.00	2.30	398.00	389.00	5.47	87.04	9.00	5.60	2.30	58.30	59.10
10:24:53	76.00	-32767.00	86.35	65.85	77.28	36.26	100.00	76.00	2.89	4.90	14.00	760.00	35.00	38.00	1.36	14.00	21.00	2.50	399.00	392.00	5.48	87.04	9.00	5.60	2.50	57.30	59.00
10:25:53	76.00	-32767.00	87.34	66.46	78.28	36.26	100.00	76.00	2.88	5.00	14.00	760.00	34.00	38.00	1.36	14.00	21.00	2.00	403.00	392.00	5.48	87.04	9.00	5.61	2.00	58.20	59.00
10:26:53	77.00	-32767.00	86.63	66.28	78.10	36.26	100.00	77.00	2.86	4.90	14.00	760.00	35.00	38.00	1.36	14.00	21.00	2.30	399.00	391.00	5.48	87.04	9.00	5.60	2.30	57.30	59.00
10:27:53	77.00	-32767.00	85.19	66.52	77.37	36.24	100.00	77.00	2.76	4.90	14.00	760.00	35.00	38.00	1.36	14.00	21.00	2.40	401.00	392.00	5.47	87.04	9.00	5.60	2.40	57.30	59.00
10:28:53	77.00	-32767.00	87.08	68.05	79.06	36.24	100.00	77.00	2.77	4.90	14.00	760.00	34.00	38.00	1.36	14.00	21.00	2.40	400.00	394.00	5.47	87.04	9.00	5.60	2.40	58.30	59.00
10:29:53	77.00	-32767.00	88.80	69.37	80.59	36.24	100.00	77.00	2.80	5.00	14.00	760.00	34.00	38.00	1.36	14.00	21.00	2.00	401.00	389.00	5.49	87.04	9.00	5.61	2.00	58.20	59.00
10:30:53	77.00	-32767.00	90.63	71.55	82.48	36.24	100.00	77.00	2.69	4.90	14.00	760.00	35.00	38.00	1.36	14.00	21.00	2.50	398.00	392.00	5.47	87.04	9.00	5.60	2.50	57.30	59.00
10:31:53	78.00	-32767.00	93.17	74.65	85.36	36.24	100.00	78.00	2.71	4.90	14.00	760.00	34.00	38.00	1.36	14.00	21.00	2.00	403.00	391.00	5.48	87.04	9.00	5.61	2.00	58.30	59.00
10:32:53	78.00	-32767.00	92.80	74.84	85.42	36.21	100.00	78.00	2.80	4.90	14.00	760.00	34.00	38.00	1.36	14.00	21.00	2.30	400.00	392.00	5.48	87.04	9.00	5.60	2.30	58.30	59.00
10:33:53	78.00	-32767.00	96.50	78.35	88.94	36.24	100.00	78.00	2.81	4.90	14.00	760.00	34.00	38.00	1.36	14.00	21.00	2.40	401.00	388.00	5.48	87.04	9.00	5.60	2.40	58.30	59.00
10:34:53	78.00	-32767.00	94.27	76.00	86.50	36.21	100.00	78.00	3.00	4.90	14.00	760.00	34.00	38.00	1.36	14.00	21.00	2.30	401.00	390.00	5.47	87.04	9.00	5.60	2.30	58.30	59.00
10:35:53	79.00	-32767.00	94.78	76.72	87.14	36.21	100.00	79.00	2.97	5.00	14.00	760.00	34.00	38.00	1.36	14.00	21.00	2.40	400.00	391.00	5.48	87.04	9.00	5.61	2.40	58.20	59.00
10:36:53	79.00	-32767.00	91.13	73.70	82.33	36.21	100.00	79.00	2.92	4.90	14.00	760.00	34.00	38.00	1.36	14.00	21.00	2.50	398.00	392.00	5.47	87.04	9.00	5.60	2.50	58.30	59.00
10:37:53	79.00	-32767.00	94.58	76.38	86.82	36.21	100.00	79.00	2.85	4.90	14.00	760.00	34.00	38.00	1.36	14.00	21.00	2.00	399.00	390.00	5.47	87.04	9.00	5.60	2.00	58.30	59.00
10:38:53	79.00	-32767.00	94.20	75.95	86.54	36.21	100.00	79.00	2.84	4.90	14.00	760.00	34.00	38.00	1.36	14.00	21.00	2.40	400.00	390.00	5.47	87.04	9.00	5.60	2.40	58.30	59.00
10:39:53	79.00	-32767.00	93.62	75.58	86.43	36.21	100.00	79.00	2.74	4.90	14.00	761.00	34.00	38.00	1.36	14.00	21.00	2.50	400.00	392.00	5.51	87.04	9.00	5.60	2.50	58.30	59.00
10:40:53	79.00	-32767.00	92.88	74.99	85.75	36.21	100.00	79.00	2.79	4.90	14.00	761.00	34.00	38.00	1.36	14.00	21.00	2.20	398.00	390.00	5.48	87.04	9.00	5.60	2.20	58.30	59.00
10:41:53	79.00	-32767.00	93.09	74.49	85.54	36.21	100.00	79.00	2.79	4.90	14.00	761.00	34.00	38.00	1.36	14.00	21.00	2.20	399.00	389.00	5.47	87.04	9.00	5.60	2.20	58.30	59.00
10:42:53	79.00	-32767.00	92.94	74.18	85.30	36.21	100.00	79.00	2.79	4.90	14.00	761.00	34.00	38.00	1.36	14.00	21.00	2.50	401.00	394.00	5.47	87.04	9.00	5.60	2.50	58.30	59.00
10:43:53	79.00	-32767.00	93.38	76.01	86.54	36.21	100.00	79.00	2.78	4.90	14.00	761.00	34.00	38.00	1.36	14.00	21.00	1.80	401.00	388.00	5.47	87.04	9.00	5.60	1.80	58.30	59.00
10:44:53	79.00	-32767.00	88.99	81.60	86.06	36.19	100.00	79.00	2.79	4.90	14.00	761.00	35.00	38.00	1.36	14.00	21.00	2.50	400.00	389.00	5.46	87.04	9.00	5.61	2.50	57.30	59.00
10:45:53	80.00	-32767.00	92.35	84.54	88.63	36.19	100.00	80.00	2.71	4.90	14.00	761.00	34.00	38.00	1.36	14.00	21.00	2.00	405.00	395.00	5.47	87.04	9.00	5.60	2.00	58.30	59.00
10:46:53	80.00	-32767.00	95.39	88.75	92.61	36.19	100.00	80.00	2.73	4.90	14.00	761.00	34.00	38.00	1.36	14.00	21.00	2.50	400.00	393.00	5.47	87.04	9.00	5.61	2.50	58.30	59.00
10:47:53	80.00	-32767.00	92.64	81.49	87.68	36.19	100.00	80.00	2.74	4.90	14.00	761.00	35.00	38.00	1.36	14.00	21.00	2.10	415.00	399.00	5.48	87.04	9.00	5.62	2.10	57.30	59.00
10:48:53	79.00	-32767.00	95.41	87.67	92.16	36.19	100.00	79.00	2.53	4.90	14.00	761.00	34.00	38.00	1.36	14.00	20.00	2.50	400.00	391.00	5.48	87.04	9.00	5.62	2.50	58.30	59.00
10:49:53	79.00	-32767.00	91.60	84.19	88.55	36.19	100.00	79.00	2.58	4.90	14.00	761.00	34.00	38.00	1.36	14.00	21.00	2.30	404.00	391.00	5.47	87.04	9.00	5.61	2.30	58.30	59.00
10:50:53	79.00	-32767.00	93.18	87.16	90.63	36.17	100.00	79.00	2.61	4.90	14.00	761.00	34.00	38.00	1.36	14.00	21.00	2.30	401.00	389.00	5.46	87.04	9.00	5.60	2.30	58.30	59.00
10:51:53	79.00	-32767.00	94.57	89.51	92.44	36.17	100.00	79.00	2.65	4.90	14.00	761.00	34.00	38.00	1.36	14.00	21.00	2.10	403.00	390.00	5.47	87.04	9.00	5.60	2.10	58.30	59.00
10:52:53	79.00	-32767.00	122.20	79.37	89.88	36.17	100.00	79.00	2.68	4.90	14.00	761.00	34.00	38.00	1.36	14.00	21.00	2.10	402.00	390.00	5.47	87.04	9.00	5.61	2.10	58.30	59.00
10:53:53	79.00	-32767.00	94.21	89.62	92.33	36.17	100.00	79.00	2.68	4.90	14.00	761.00	35.00	38.00	1.41	14.00	21.00	2.20	402.00	390.00	5.46	87.04	9.00	5.60	2.20	57.20	59.00
10:54:53	79.00	-32767.00	86.93	79.49	83.89	36.17	100.00	79.00	2.69	4.90	14.00	761.00	35.00	38.00	1.36	14.00	21.00	2.50	400.00	391.00	5.46	87.04	9.00	5.60	2.50	57.30	59.00
10:55:53	79.00	-32767.00	89.09	85.57	87.39	36.17	100.00	79.00	2.69	4.90	14.00	761.00	34.00	38.00	1.36	14.00	21.00	2.50	401.00	393.00	5.47	87.04	9.00	5.61	2.50	58.30	59.00
10:56:53	79.00	-32767.00	109.18	106.78	108.00	36.17	100.00	79.00	2.71	4.90	14.00	761.00	35.00	38.00	1.36	14.00	21.00	2.60	400.00	392.00	5.46	87.04	9.00	5.60	2.60	57.30	59.00
10:57:53	79.00	-32767.00	120.21	117.78	118.95	36.17	100.00	79.00	2.66	4.90	14.00	761.00	34.00	38.00	1.36	14.00	21.00	2.30	402.00	390.00	5.47	87.04	9.00	5.61	2.30	58.30	59.00
10:58:53	78.00	-32767.00	116.64	114.60	115.59	36.15	100.00	78.00	2.65	4.90	14.00	761.00	35.00	38.00	1.36	14.00	21.00	2.50	399.00	390.00	5.47	87.04	9.00	5.60	2.50	57.30	59.00
10:59:53	78.00	-32767.00	139.71	137.31	137.83	36.15	100.00	78.00	2.65	4.90	14.00	761.00	34.00	38.00	1.41	14.00	21.00	2.10	401.00	389.00	5.47	87.04	9.00	5.61	2.10	58.20	59.00
11:00:53	77.00	-32767.00	100.24	98.02	99.23	36.15	100.00	77.00	2.67	4.90	14.00	761.00	35.00	38.00	1.36	14.00	21.00	2.30	399.00	388.00	5.45	87.04	9.00	5.59	2.30	57.30	59.00
11:01:53	77.00	-32767.00	100.37	95.24	97.58	36.15	100.00	77.00	2.67	4.90	14.00	761.00	35.00	38.00	1.36	14.00	21.00	2.10	403.00	391.00	5.47	87.04	9.00	5.61	2.10	57.30	59.00
11:02:53	76.00	-32767.00	119.07	104.53	111.19	36.15	100.00	76.00	2.66	4.90	14.00	761.00	35.00	38.00	1.41	14.00	21.00	2.50	402.00	392.00	5.47	87.04	9.00	5.61	2.50	57.20	59.00
11:03:53	76.00	-32767.00	79.32	64.47	74.25	36.15	100.00	76.00	2.73	4.90	14.00	761.00	35.00	38.00	1.36	14.00	21.00	2.40	399.00	391.00	5.47	87.04	9.00	5.60	2.40	57.30	59.00
11:04:53	76.00	-32767.00	84.17	52.33	69.49	36.15	100.00	76.00	2.70	5.00	13.00	761.00	34.00	38.00	1.41	12.00	20.00	2.00	398.00	386.00	4.85	87.04	9.00	4.99	2.00	58.10	59.00
11:05:53	75.00	-32767.00	89.57	56.96	74.38	36.15	100.00	75.00	2.67	5.10	12.00	761.00	34.00	38.00	1.41	12.00	20.00	2.50	400.00	387.00	4.64	87.04	9.00	4.79	2.50	58.00	59.00
11:06:53	75.00	-32767.00	89.79	56.63	74.83	36.15	100.00	75.00	2.64	5.10	12.00	761.00	34.00	38.00	1.41	12.00	21.00	1.80	399.00	386.00	4.64	87.04	9.00	4.80	1.80	58.00	59.00
11:07:53	74.00	-32767.00	90.49	56.95	74.39	36.15	100.00	74.00	2.54	5.10	12.00	761.00	34.00	38.00	1.41	12.00	21.00	1.80	398.00	385.00	4.64	87.04	9.00	4.80	1.80	58.00	59.00
11:08:53	74.00	-32767.00	90.13	56.47	74.13	36.15	100.00	74.00	2.54	5.20	12.00	761.00	34.00	38.00	1.41	12.00	21.00	2.50	398.00	386.00	4.64	87.04	9.00	4.79	2.50	57.90	59.00
11:09:53	73.00	-32767.00	90.48	56.27	74.18	36.15	100.00	73.00	2.53	5.20	12.00	761.00	34.00	38.00	1.41	12.00	21.00	2.10	399.00	387.00	4.65	87.04	9.00	4.80	2.10	57.90	59.00
11:10:53	73.00	-32767.00	90.15	56.66	73.96	36.15	100.00	73.00	2.53	5.20	12.00	761.00	34.00	38.00	1.41	12.00	21.00	2.30	402.00	388.00	4.65	87.04	9.00	4.80	2.30	57.90	59.00
11:11:53	72.00	-32767.00	90.07	56.27	74.17	36.17	100.00	72.00	2.53	5.20	12.00	761.00	34.00	38.00	1.41	12.00	21.00	2.10	399.00	387.00	4.64	87.04	9.00	4.80	2.10	57.90	59.00
11:12:53	72.00	-32767.00	90.02	56.40	74.10	36.17	100.00	72.00	2.56	5.20	12.00	761.00	34.00	38.00	1.41	12.00	21.00	2.20	400.00	388.00	4.65	87.04	9.00	4.80	2.20	57.90	59.00
11:13:53	71.00	-32767.00	90.20	56.43	74.30	36.17	100.00	71.00	2.57	5.30	12.00	761.00	34.00	38.00	1.41	12.00	21.00	1.80	399.00	387.00	4.65	87.04	9.00	4.79	1.80	57.80	59.00
11:14:53	71.00	-32767.00	90.05	56.27	74.04	36.19	100.00	71.00	2.60	5.30	12.00	761.00	34.00	38.00	1.41	12.00	21.00	2.10	401.00	389.00	4.65	87.04	9.00	4.80	2.10	57.80	59.00
11:15:53	71.00	-32767.00	90.01	56.19	74.02	36.21	100.00	71.00	2.56	5.30	12.00	761.00	34.00	38.00	1.41	12.00	21.00	1.90	399.00	387.00	4.66	87.04	9.00	4.80	1.90	57.80	59.00
11:16:53	70.00	-32767.00	89.11	55.75	73.15	36.21	100.00	70.00	2.63	5.30	12.00	761.00	34.00	38.00	1.41	12.00	21.00	2.50	400.00	388.00	4.65	87.04	9.00	4.80	2.50	57.80	58.90
11:17:53	70.00	-32767.00	89.43	55.77	73.25	36.24	100.00	70.00	2.62	5.30	12.00	761.00	34.00	38.00	1.41	12.00	21.00	2.30	400.00	387.00	4.65	87.04	9.00	4.80	2.30	57.80	59.00
11:18:53	70.00	-32767.00	89.70	55.73	73.34	36.24	100.00	70.00	2.54	5.30	12.00	761.00	34.00	38.00	1.41	12.00	21.00	1.90	400.00	387.00	4.65	87.04	9.00	4.80	1.90	57.80	59.00
11:19:53	70.00	-32767.00	89.53	55.52	73.50	36.26	100.00	70.00	2.42	5.30	12.00	761.00	34.00	38.00	1.41	12.00	21.00	2.10	400.00	387.00	4.65	87.04	9.00	4.80	2.10	57.80	59.00
11:20:53	70.00	-32767.00	89.74	56.29	73.56	36.28	100.00	70.00	2.40	5.30	12.00	761.00	34.00	38.00	1.41	12.00	21.00	2.50	400.00	387.00	4.65	87.04	9.00	4.80	2.50	57.80	58.90
11:21:53	70.00	-32767.00	90.11	56.27	73.86	36.28	100.00	70.00	2.40	5.40	12.00	761.00	34.00	38.00	1.41	12.00	21.00	2.10	400.00	388.00	4.65	87.04	9.00	4.80	2.10	57.70	58.90
11:22:53	71.00	-32767.00	89.65	56.02	73.47	36.31	100.00	71.00	2.38	5.40	12.00	761.00	34.00	38.00	1.41	12.00	21.00	2.40	400.00	388.00	4.65	87.04	9.00	4.80	2.40	57.70	58.90
11:23:53	71.00	-32767.00	89.80	55.96	73.70	36.33	100.00	71.00	2.38	5.40	12.00	761.00	34.00	38.00	1.41	12.00	21.00	2.30	402.00	388.00	4.65	87.04	9.00	4.81	2.30	57.70	59.00
11:24:53	70.00	-32767.00	90.00	56.17	73.81	36.33	100.00	70.00	2.39	5.40	12.00	761.00	34.00	38.00	1.41	12.00	21.00	1.90	400.00	388.00	4.65	87.04	9.00	4.80	1.90	57.70	59.00
11:25:53	70.00	-32767.00	89.76	56.21	73.63	36.35	100.00	70.00	2.37	5.40	12.00	761.00	34.00	38.00	1.41	12.00	21.00	2.30	399.00	387.00	4.66	87.04	9.00	4.81	2.30	57.70	58.90
11:26:53	70.00	-32767.00	89.53	56.10	73.83	36.37	100.00	70.00	2.38	5.40	12.00	761.00	34.00	38.00	1.41	12.00	21.00	2.20	399.00	386.00	4.64	87.04	9.00	4.80	2.20	57.70	58.90
11:27:53	69.00	-32767.00	90.09	56.20	73.91	36.40	100.00	69.00	2.38	5.40	12.00	761.00	34.00	38.00	1.41	12.00	21.00	1.90	401.00	389.00	4.65	87.04	9.00	4.80	1.90	57.70	58.90
11:28:53	69.00	-32767.00	90.24	55.76	73.56	36.42	100.00	69.00	2.43	5.40	12.00	761.00	34.00	38.00	1.41	12.00	21.00	2.50	401.00	388.00	4.65	87.04	9.00	4.80	2.50	57.70	58.90
11:29:53	69.00	-32767.00	90.14	56.06	73.55	36.42	100.00	69.00	2.42	5.50	12.00	761.00	34.00	38.00	1.41	12.00	21.00	2.40	400.00	388.00	4.65	87.04	9.00	4.80	2.40	57.60	58.90
11:30:53	69.00	-32767.00	90.47	56.16	73.94	36.44	100.00	69.00	2.39	5.40	12.00	761.00	34.00	38.00	1.41	12.00	21.00	2.30	401.00	389.00	4.66	87.04	9.00	4.80	2.30	57.70	58.90
11:32:52	69.00	-32767.00	90.26	56.55	74.13	36.49	100.00	69.00	2.39	5.50	12.00	761.00	34.00	38.00	1.41	12.00	21.00	2.50	400.00	389.00	4.65	87.04	9.00	4.80	2.50	57.60	58.90
11:33:52	69.00	-32767.00	89.85	58.77	75.87	36.51	100.00	69.00	2.42	5.50	12.00	761.00	34.00	38.00	1.41	12.00	21.00	2.30	396.00	384.00	4.65	87.04	9.00	4.80	2.30	57.60	58.90
11:34:52	69.00	-32767.00	89.03	60.89	77.42	36.53	100.00	69.00	2.38	5.50	12.00	761.00	34.00	38.00	1.41	12.00	21.00	2.50	401.00	389.00	4.65	87.04	9.00	4.80	2.50	57.60	58.90
11:35:52	69.00	-32767.00	88.60	59.26	76.33	36.55	100.00	69.00	2.37	5.50	12.00	761.00	34.00	38.00	1.46	12.00	21.00	2.40	400.00	388.00	4.66	87.04	9.00	4.80	2.40	57.50	58.90
11:36:52	69.00	-32767.00	88.24	57.89	75.65	36.57	100.00	69.00	2.36	5.30	13.00	761.00	34.00	38.00	1.41	14.00	21.00	2.60	401.00	392.00	5.26	87.04	9.00	5.39	2.60	57.80	58.90
11:37:52	70.00	-32767.00	88.98	58.33	76.34	36.57	100.00	70.00	2.36	5.30	14.00	761.00	34.00	38.00	1.41	14.00	21.00	2.60	401.00	392.00	5.49	87.04	9.00	5.61	2.60	57.80	58.90
11:38:52	71.00	-32767.00	88.99	61.09	76.92	36.60	100.00	71.00	2.28	5.20	14.00	761.00	34.00	38.00	1.41	14.00	21.00	2.20	399.00	389.00	5.47	87.04	9.00	5.60	2.20	57.90	58.90
11:39:52	71.00	-32767.00	84.13	59.54	74.25	36.62	100.00	71.00	2.25	5.20	14.00	761.00	34.00	37.00	1.46	14.00	21.00	2.30	398.00	390.00	5.50	87.04	9.00	5.60	2.30	57.80	59.90
11:40:52	71.00	-32767.00	87.97	63.35	78.19	36.64	100.00	71.00	2.24	5.20	14.00	761.00	34.00	38.00	1.46	14.00	21.00	2.60	401.00	391.00	5.47	87.04	9.00	5.60	2.60	57.80	58.90
11:41:52	71.00	-32767.00	89.20	59.61	76.03	36.66	100.00	71.00	2.26	5.20	14.00	761.00	34.00	38.00	1.41	14.00	21.00	2.60	399.00	390.00	5.47	87.04	9.00	5.60	2.60	57.90	58.90
11:42:52	71.00	-32767.00	89.27	60.39	76.39	36.69	100.00	71.00	2.23	5.10	14.00	761.00	34.00	38.00	1.46	14.00	21.00	2.50	402.00	392.00	5.48	87.04	9.00	5.61	2.50	57.90	58.90
11:43:52	71.00	-32767.00	89.69	60.02	76.24	36.71	100.00	71.00	2.25	5.10	14.00	761.00	34.00	38.00	1.46	14.00	21.00	2.40	401.00	392.00	5.47	87.04	9.00	5.60	2.40	57.90	58.90
11:44:52	71.00	-32767.00	90.96	60.36	76.41	36.71	100.00	71.00	2.18	5.20	14.00	761.00	34.00	38.00	1.41	14.00	21.00	2.00	399.00	389.00	5.48	87.04	9.00	5.60	2.00	57.90	59.00
11:45:52	70.00	-32767.00	90.58	59.99	76.55	36.76	100.00	70.00	2.49	5.10	14.00	761.00	34.00	38.00	1.41	14.00	21.00	2.50	401.00	391.00	5.47	87.04	9.00	5.60	2.50	58.00	59.00
11:46:52	70.00	-32767.00	92.81	62.13	78.32	36.78	100.00	70.00	2.43	5.10	14.00	761.00	34.00	38.00	1.41	14.00	21.00	2.00	401.00	391.00	5.47	87.04	9.00	5.60	2.00	58.00	59.00
11:47:52	70.00	-32767.00	90.24	66.63	80.76	36.78	100.00	70.00	2.45	5.20	14.00	761.00	34.00	38.00	1.36	14.00	21.00	2.20	399.00	389.00	5.46	87.04	9.00	5.60	2.20	58.00	59.00
11:48:52	70.00	-32767.00	89.35	77.73	84.56	36.80	100.00	70.00	2.47	5.20	14.00	761.00	34.00	37.00	1.36	14.00	21.00	2.30	402.00	391.00	5.47	87.04	9.00	5.61	2.30	58.00	60.10
11:49:52	70.00	-32767.00	94.11	83.01	89.67	36.82	100.00	70.00	2.45	5.20	14.00	761.00	34.00	37.00	1.36	14.00	21.00	2.20	399.00	390.00	5.46	87.04	9.00	5.60	2.20	58.00	60.00
11:50:52	70.00	-32767.00	92.28	81.41	88.90	36.85	100.00	70.00	2.43	5.20	14.00	761.00	34.00	37.00	1.36	14.00	21.00	2.40	400.00	390.00	5.46	87.04	9.00	5.60	2.40	58.00	60.10
11:51:52	70.00	-32767.00	99.13	89.75	95.54	36.87	100.00	70.00	2.47	5.20	14.00	761.00	34.00	37.00	1.36	14.00	21.00	2.60	399.00	390.00	5.47	87.04	9.00	5.60	2.60	58.00	60.10
11:52:52	71.00	-32767.00	88.42	55.84	68.55	36.89	100.00	71.00	2.49	5.20	14.00	761.00	33.00	37.00	1.36	14.00	21.00	2.00	400.00	389.00	5.47	87.04	9.00	5.60	2.00	59.00	60.10
11:53:52	71.00	-32767.00	92.52	60.00	77.34	36.92	100.00	71.00	2.37	5.20	14.00	761.00	34.00	37.00	1.36	14.00	21.00	2.30	399.00	390.00	5.47	87.04	9.00	5.60	2.30	58.00	60.10
11:54:52	70.00	-32767.00	92.80	59.55	77.41	36.92	100.00	70.00	2.36	5.10	14.00	761.00	34.00	37.00	1.36	14.00	21.00	2.50	400.00	392.00	5.48	87.04	9.00	5.61	2.50	58.10	60.10
11:55:52	70.00	-32767.00	93.61	60.06	77.91	36.94	100.00	70.00	2.28	5.20	14.00	761.00	34.00	37.00	1.36	14.00	21.00	2.20	400.00	390.00	5.47	87.04	9.00	5.60	2.20	58.00	60.10
11:56:52	70.00	-32767.00	93.19	60.09	77.79	36.97	100.00	70.00	2.27	5.20	14.00	761.00	33.00	37.00	1.36	14.00	21.00	2.50	401.00	391.00	5.46	87.04	9.00	5.60	2.50	59.00	60.10
11:57:52	70.00	-32767.00	92.95	60.16	77.60	36.99	100.00	70.00	2.27	5.20	14.00	761.00	34.00	37.00	1.36	14.00	21.00	2.20	399.00	389.00	5.46	87.04	9.00	5.60	2.20	58.00	60.10
11:58:52	69.00	-32767.00	93.09	60.37	77.79	37.01	100.00	69.00	2.24	5.20	14.00	761.00	34.00	37.00	1.36	14.00	21.00	2.40	401.00	391.00	5.46	87.04	9.00	5.60	2.40	58.00	60.20
11:59:52	69.00	-32767.00	94.09	60.51	78.02	37.01	100.00	69.00	2.27	5.20	14.00	761.00	34.00	37.00	1.31	14.00	21.00	2.00	400.00	390.00	5.46	87.04	9.00	5.60	2.00	58.10	60.20
12:00:52	69.00	-32767.00	93.61	60.23	77.81	37.04	100.00	69.00	2.23	5.20	14.00	761.00	33.00	37.00	1.31	14.00	21.00	2.50	399.00	390.00	5.47	87.04	9.00	5.61	2.50	59.10	60.10
12:01:52	69.00	-32767.00	93.13	60.17	77.41	37.06	100.00	69.00	2.25	5.20	14.00	761.00	33.00	37.00	1.31	14.00	21.00	2.20	400.00	390.00	5.46	87.04	9.00	5.60	2.20	59.10	60.10
12:02:52	70.00	-32767.00	93.87	60.51	77.75	37.09	100.00	70.00	2.24	5.20	14.00	761.00	33.00	37.00	1.31	14.00	21.00	2.40	400.00	390.00	5.46	87.04	9.00	5.60	2.40	59.10	60.20
12:03:52	70.00	-32767.00	94.21	60.98	78.23	37.09	100.00	70.00	2.20	5.20	14.00	761.00	33.00	37.00	1.31	14.00	21.00	2.10	399.00	389.00	5.46	87.04	9.00	5.60	2.10	59.10	60.20
12:04:52	70.00	-32767.00	93.80	60.55	78.31	37.11	100.00	70.00	2.19	5.20	14.00	761.00	33.00	37.00	1.31	14.00	21.00	2.30	401.00	390.00	5.45	87.04	9.00	5.60	2.30	59.10	60.20
12:05:52	70.00	-32767.00	93.35	60.76	78.16	37.13	100.00	70.00	2.22	5.20	14.00	761.00	33.00	37.00	1.31	14.00	21.00	2.60	400.00	390.00	5.46	87.04	9.00	5.61	2.60	59.10	60.20
12:06:52	70.00	-32767.00	93.66	61.20	78.20	37.16	100.00	70.00	2.15	5.20	14.00	761.00	33.00	37.00	1.31	14.00	21.00	2.10	400.00	390.00	5.47	87.04	9.00	5.60	2.10	59.10	60.20
12:07:52	70.00	-32767.00	94.79	61.23	78.68	37.18	100.00	70.00	2.17	5.20	14.00	761.00	33.00	37.00	1.31	14.00	21.00	2.00	399.00	389.00	5.45	87.04	9.00	5.60	2.00	59.10	60.20
12:08:52	70.00	-32767.00	94.56	61.48	79.12	37.18	100.00	70.00	2.17	5.20	14.00	761.00	33.00	37.00	1.31	14.00	21.00	2.40	400.00	389.00	5.45	87.04	9.00	5.60	2.40	59.10	60.20
12:09:52	69.00	-32767.00	93.49	61.21	78.47	37.20	100.00	69.00	2.18	5.20	14.00	761.00	33.00	37.00	1.31	14.00	21.00	2.30	400.00	390.00	5.46	87.04	9.00	5.61	2.30	59.10	60.20
12:10:52	70.00	-32767.00	93.46	60.73	78.02	37.23	100.00	70.00	2.16	5.30	14.00	761.00	33.00	37.00	1.31	14.00	21.00	2.40	399.00	389.00	5.46	87.04	9.00	5.60	2.40	59.00	60.20
12:11:52	70.00	-32767.00	93.66	60.56	78.10	37.25	100.00	70.00	2.17	5.20	14.00	761.00	33.00	37.00	1.31	14.00	21.00	2.50	401.00	390.00	5.47	87.04	9.00	5.61	2.50	59.10	60.20
12:12:52	70.00	-32767.00	94.12	61.34	78.75	37.25	100.00	70.00	2.17	5.30	14.00	761.00	33.00	37.00	1.31	14.00	21.00	2.60	402.00	391.00	5.47	87.04	9.00	5.61	2.60	59.00	60.20
12:13:52	69.00	-32767.00	94.16	61.31	78.53	37.27	100.00	69.00	2.15	5.30	14.00	761.00	33.00	37.00	1.31	14.00	21.00	2.20	398.00	389.00	5.46	87.04	9.00	5.60	2.20	59.00	60.20
12:14:52	70.00	-32767.00	94.31	61.66	78.59	37.29	100.00	70.00	2.12	5.30	14.00	761.00	33.00	37.00	1.31	14.00	21.00	1.90	401.00	390.00	5.45	87.04	9.00	5.60	1.90	59.00	60.20
12:15:52	70.00	-32767.00	94.18	61.88	78.86	37.29	100.00	70.00	2.09	5.30	14.00	761.00	33.00	37.00	1.31	14.00	21.00	2.00	400.00	390.00	5.46	87.04	9.00	5.61	2.00	59.00	60.20
12:16:52	70.00	-32767.00	95.48	61.76	79.05	37.32	100.00	70.00	2.09	5.20	14.00	761.00	33.00	37.00	1.31	14.00	21.00	2.00	401.00	390.00	5.46	87.04	9.00	5.60	2.00	59.10	60.20
12:17:52	70.00	-32767.00	94.49	61.60	78.99	37.34	100.00	70.00	2.11	5.30	14.00	761.00	33.00	37.00	1.31	14.00	21.00	2.20	400.00	389.00	5.46	87.04	9.00	5.61	2.20	59.00	60.20
12:18:52	70.00	-32767.00	102.36	56.77	78.25	37.36	100.00	70.00	2.13	5.30	14.00	761.00	33.00	37.00	1.31	14.00	21.00	2.20	400.00	389.00	5.46	87.04	9.00	5.61	2.20	59.00	60.20
12:19:52	70.00	-32767.00	93.00	60.08	77.74	37.36	100.00	70.00	2.18	5.30	14.00	761.00	33.00	37.00	1.31	14.00	21.00	1.90	398.00	389.00	5.45	87.04	9.00	5.60	1.90	59.00	60.20
12:20:52	70.00	-32767.00	93.95	60.36	77.94	37.39	100.00	70.00	2.17	5.30	14.00	761.00	33.00	37.00	1.31	14.00	21.00	2.50	400.00	389.00	5.46	87.04	9.00	5.60	2.50	59.00	60.20
12:21:52	70.00	-32767.00	93.65	60.25	77.56	37.41	100.00	70.00	2.16	5.30	14.00	761.00	33.00	37.00	1.31	14.00	21.00	2.40	399.00	389.00	5.47	87.04	9.00	5.61	2.40	59.00	60.20
12:22:52	70.00	-32767.00	93.74	60.92	78.27	37.44	100.00	70.00	2.10	5.30	14.00	761.00	33.00	37.00	1.31	14.00	21.00	2.40	399.00	390.00	5.46	87.04	9.00	5.59	2.40	59.00	60.20
12:23:52	70.00	-32767.00	93.20	60.48	77.51	37.44	100.00	70.00	2.16	5.30	14.00	761.00	33.00	37.00	1.36	14.00	21.00	2.60	400.00	390.00	5.47	87.04	9.00	5.61	2.60	58.90	60.20
12:24:52	71.00	-32767.00	94.67	61.54	78.99	37.46	100.00	71.00	2.08	5.40	14.00	761.00	33.00	37.00	1.31	14.00	21.00	2.30	401.00	389.00	5.46	87.04	9.00	5.60	2.30	58.90	60.20
12:25:52	70.00	-32767.00	93.89	60.08	77.55	37.48	100.00	70.00	2.16	5.30	14.00	761.00	33.00	37.00	1.31	14.00	21.00	2.40	402.00	392.00	5.46	87.04	9.00	5.61	2.40	59.00	60.20
12:26:52	71.00	-32767.00	93.60	60.51	77.97	37.51	100.00	71.00	2.13	5.40	14.00	761.00	33.00	37.00	1.36	14.00	21.00	2.40	401.00	389.00	5.46	87.04	9.00	5.60	2.40	58.80	60.20
12:27:52	71.00	-32767.00	93.39	60.49	77.56	37.51	100.00	71.00	2.17	5.40	14.00	761.00	33.00	37.00	1.31	14.00	21.00	2.30	399.00	389.00	5.47	87.04	9.00	5.61	2.30	58.90	60.20
12:28:52	71.00	-32767.00	93.76	60.23	77.79	37.53	100.00	71.00	2.13	5.30	14.00	761.00	33.00	37.00	1.31	14.00	21.00	2.50	402.00	392.00	5.46	87.04	9.00	5.60	2.50	59.00	60.20
12:29:52	71.00	-32767.00	93.76	60.07	77.76	37.56	100.00	71.00	2.12	5.30	14.00	761.00	33.00	37.00	1.31	14.00	21.00	2.50	399.00	389.00	5.46	87.04	9.00	5.61	2.50	59.00	60.20
12:30:52	71.00	-32767.00	93.37	60.28	77.54	37.56	100.00	71.00	2.12	5.30	14.00	761.00	33.00	37.00	1.31	14.00	21.00	2.40	401.00	391.00	5.46	87.04	9.00	5.60	2.40	59.00	60.20
12:31:52	71.00	-32767.00	93.72	60.28	77.41	37.58	100.00	71.00	2.15	5.40	14.00	761.00	33.00	37.00	1.36	14.00	21.00	2.00	398.00	387.00	5.45	87.04	9.00	5.60	2.00	58.80	60.20
12:32:52	72.00	-32767.00	93.72	59.93	77.46	37.60	100.00	72.00	2.07	5.30	14.00	761.00	33.00	37.00	1.31	14.00	21.00	2.40	400.00	389.00	5.45	87.04	9.00	5.60	2.40	59.00	60.20
12:33:52	72.00	-32767.00	94.34	60.44	78.06	37.60	100.00	72.00	2.06	5.40	14.00	761.00	33.00	37.00	1.31	14.00	21.00	2.50	401.00	390.00	5.46	87.04	9.00	5.60	2.50	58.90	60.20
12:34:52	71.00	-32767.00	93.87	60.22	77.61	37.63	100.00	71.00	2.08	5.40	14.00	761.00	33.00	37.00	1.31	14.00	21.00	2.60	402.00	391.00	5.46	87.04	9.00	5.60	2.60	58.90	60.20
12:35:52	72.00	-32767.00	93.36	59.69	77.27	37.65	100.00	72.00	2.11	5.40	14.00	761.00	33.00	37.00	1.31	14.00	21.00	2.50	401.00	391.00	5.46	87.04	9.00	5.61	2.50	58.90	60.20
12:36:52	72.00	-32767.00	93.55	59.47	77.08	37.68	100.00	72.00	2.09	5.50	14.00	761.00	33.00	37.00	1.31	14.00	21.00	2.60	400.00	390.00	5.46	87.04	9.00	5.60	2.60	58.80	60.20
12:37:52	72.00	-32767.00	93.84	59.55	77.17	37.68	100.00	72.00	2.08	5.40	14.00	761.00	33.00	37.00	1.36	14.00	21.00	2.40	401.00	391.00	5.46	87.04	9.00	5.60	2.40	58.80	60.20
12:38:52	71.00	-32767.00	93.73	59.17	76.63	37.70	100.00	71.00	2.06	5.40	14.00	761.00	33.00	37.00	1.31	14.00	21.00	2.40	401.00	391.00	5.46	87.04	9.00	5.61	2.40	58.90	60.20
12:39:52	71.00	-32767.00	92.57	58.63	76.11	37.70	100.00	71.00	2.07	5.40	14.00	761.00	32.00	37.00	1.31	14.00	21.00	2.60	399.00	390.00	5.49	87.04	9.00	5.60	2.60	59.90	60.20
12:40:52	72.00	-32767.00	92.90	58.58	75.96	37.72	100.00	72.00	2.15	5.40	14.00	761.00	33.00	37.00	1.31	14.00	21.00	2.20	401.00	391.00	5.47	87.04	9.00	5.60	2.20	58.90	60.20
12:41:52	71.00	-32767.00	92.24	57.78	75.59	37.72	100.00	71.00	2.15	5.30	14.00	761.00	33.00	37.00	1.31	14.00	21.00	2.40	402.00	391.00	5.47	87.04	9.00	5.61	2.40	59.00	60.20
12:42:52	72.00	-32767.00	92.30	58.26	76.01	37.75	100.00	72.00	2.12	5.40	14.00	761.00	32.00	37.00	1.36	14.00	21.00	2.60	400.00	390.00	5.47	87.04	9.00	5.60	2.60	59.80	60.20
12:43:52	72.00	-32767.00	92.07	57.94	75.59	37.75	100.00	72.00	2.09	5.40	14.00	761.00	33.00	37.00	1.31	14.00	21.00	2.40	401.00	391.00	5.46	87.04	9.00	5.60	2.40	58.90	60.20
12:44:52	72.00	-32767.00	92.38	58.21	75.59	37.75	100.00	72.00	2.10	5.40	14.00	761.00	33.00	37.00	1.31	14.00	21.00	2.20	401.00	389.00	5.46	87.04	9.00	5.60	2.20	58.90	60.20
12:45:52	72.00	-32767.00	92.31	57.48	74.97	37.75	100.00	72.00	2.13	5.40	14.00	761.00	33.00	37.00	1.31	14.00	21.00	2.20	402.00	391.00	5.46	87.04	9.00	5.60	2.20	58.90	60.20
12:46:52	72.00	-32767.00	91.85	56.65	74.35	37.77	100.00	72.00	2.11	5.40	14.00	761.00	33.00	37.00	1.31	14.00	21.00	2.50	399.00	389.00	5.46	87.04	9.00	5.60	2.50	58.90	60.20
12:47:52	72.00	-32767.00	91.56	57.27	74.59	37.80	100.00	72.00	2.12	5.40	14.00	761.00	33.00	37.00	1.31	14.00	21.00	2.20	399.00	388.00	5.46	87.04	9.00	5.60	2.20	58.90	60.20
12:48:52	72.00	-32767.00	92.29	56.64	77.18	37.77	100.00	72.00	2.12	5.40	14.00	761.00	33.00	37.00	1.31	14.00	21.00	2.50	401.00	389.00	5.46	87.04	9.00	5.60	2.50	58.90	60.20
12:49:52	72.00	-32767.00	91.66	57.99	75.16	37.77	100.00	72.00	2.10	5.40	14.00	761.00	33.00	37.00	1.31	14.00	21.00	2.00	400.00	389.00	5.46	87.04	9.00	5.60	2.00	58.90	60.20
12:50:52	72.00	-32767.00	92.65	57.90	75.78	37.77	100.00	72.00	2.09	5.40	14.00	761.00	33.00	37.00	1.31	14.00	21.00	2.60	400.00	390.00	5.46	87.04	9.00	5.60	2.60	58.90	60.20
12:51:52	72.00	-32767.00	91.17	56.79	74.26	37.77	100.00	72.00	2.08	5.30	14.00	761.00	33.00	37.00	1.31	14.00	21.00	2.40	400.00	391.00	5.46	87.04	9.00	5.60	2.40	59.00	60.20
12:52:52	72.00	-32767.00	91.40	56.87	74.32	37.77	100.00	72.00	2.12	5.30	14.00	761.00	33.00	37.00	1.31	14.00	21.00	2.30	401.00	391.00	5.46	87.04	9.00	5.60	2.30	59.00	60.20
12:53:52	73.00	-32767.00	91.01	56.45	74.13	37.77	100.00	73.00	2.10	5.40	14.00	761.00	33.00	37.00	1.31	14.00	21.00	1.90	399.00	388.00	5.46	87.04	9.00	5.60	1.90	58.90	60.20
12:54:52	72.00	-32767.00	91.38	57.01	74.68	37.77	100.00	72.00	2.06	5.40	14.00	761.00	33.00	37.00	1.31	14.00	21.00	2.50	399.00	389.00	5.46	87.04	9.00	5.60	2.50	58.90	60.20
12:55:52	73.00	-32767.00	90.98	56.79	74.42	37.77	100.00	73.00	2.06	5.40	14.00	761.00	33.00	37.00	1.31	14.00	21.00	2.60	400.00	389.00	5.46	87.04	9.00	5.60	2.60	58.90	60.20
12:56:52	73.00	-32767.00	90.46	56.04	73.63	37.77	100.00	73.00	2.11	5.30	14.00	761.00	33.00	37.00	1.31	14.00	21.00	2.50	400.00	391.00	5.45	87.04	9.00	5.60	2.50	59.00	60.20
12:57:52	73.00	-32767.00	90.99	56.54	73.84	37.77	100.00	73.00	2.10	5.30	14.00	761.00	33.00	37.00	1.31	14.00	21.00	2.40	401.00	391.00	5.46	87.04	9.00	5.60	2.40	59.00	60.10
12:58:52	73.00	-32767.00	91.51	56.80	74.42	37.77	100.00	73.00	2.09	5.40	14.00	761.00	33.00	37.00	1.31	14.00	21.00	2.60	400.00	390.00	5.46	87.04	9.00	5.60	2.60	58.90	60.10
12:59:52	73.00	-32767.00	91.29	57.00	74.68	37.75	100.00	73.00	2.05	5.40	14.00	761.00	33.00	37.00	1.31	14.00	21.00	2.50	400.00	389.00	5.45	87.04	9.00	5.60	2.50	58.90	60.20
13:00:52	73.00	-32767.00	90.40	56.35	73.86	37.75	100.00	73.00	2.02	5.40	14.00	761.00	33.00	37.00	1.31	14.00	21.00	2.40	402.00	390.00	5.46	87.04	9.00	5.60	2.40	58.90	60.20
13:01:52	73.00	-32767.00	90.75	56.83	74.28	37.75	100.00	73.00	2.01	5.30	14.00	761.00	33.00	37.00	1.31	14.00	21.00	2.30	401.00	390.00	5.46	87.04	9.00	5.60	2.30	59.00	60.10
13:02:52	73.00	-32767.00	90.92	56.23	73.85	37.75	100.00	73.00	2.04	5.30	14.00	761.00	33.00	37.00	1.31	14.00	21.00	1.90	400.00	389.00	5.46	87.04	9.00	5.60	1.90	59.00	60.10
13:03:52	73.00	-32767.00	91.43	56.68	74.29	37.75	100.00	73.00	2.04	5.30	14.00	761.00	33.00	37.00	1.31	14.00	21.00	2.30	400.00	390.00	5.45	87.04	9.00	5.60	2.30	59.00	60.20
13:04:52	73.00	-32767.00	90.44	56.30	73.84	37.75	100.00	73.00	2.05	5.40	14.00	761.00	33.00	37.00	1.31	14.00	21.00	2.60	399.00	390.00	5.46	87.04	9.00	5.60	2.60	58.90	60.20
13:05:52	73.00	-32767.00	89.95	56.04	73.82	37.72	100.00	73.00	2.06	5.40	14.00	761.00	33.00	37.00	1.31	14.00	21.00	2.50	401.00	391.00	5.46	87.04	9.00	5.60	2.50	58.90	60.20
13:06:52	73.00	-32767.00	90.49	56.30	73.80	37.72	100.00	73.00	2.06	5.30	14.00	761.00	33.00	37.00	1.31	14.00	21.00	2.20	399.00	390.00	5.46	87.04	9.00	5.60	2.20	59.00	60.20
13:07:52	74.00	-32767.00	90.78	55.78	73.61	37.72	100.00	74.00	2.07	5.40	14.00	761.00	33.00	37.00	1.31	14.00	21.00	2.30	400.00	390.00	5.46	87.04	9.00	5.60	2.30	58.90	60.20
13:08:52	74.00	-32767.00	90.23	56.12	73.87	37.70	100.00	74.00	2.07	5.40	14.00	761.00	33.00	37.00	1.31	14.00	21.00	2.60	398.00	389.00	5.46	87.04	9.00	5.60	2.60	58.90	60.20
13:09:52	73.00	-32767.00	90.61	56.36	73.85	37.70	100.00	73.00	2.07	5.30	14.00	761.00	33.00	37.00	1.31	14.00	21.00	2.40	399.00	388.00	5.45	87.04	9.00	5.60	2.40	59.00	60.20
13:10:52	74.00	-32767.00	89.68	55.55	73.15	37.70	100.00	74.00	2.10	5.30	14.00	761.00	33.00	37.00	1.31	14.00	21.00	2.20	400.00	389.00	5.46	87.04	9.00	5.60	2.20	59.00	60.20
13:11:52	74.00	-32767.00	90.18	54.96	73.15	37.70	100.00	74.00	2.12	5.30	14.00	761.00	33.00	37.00	1.31	14.00	21.00	2.50	399.00	389.00	5.46	87.04	9.00	5.60	2.50	59.00	60.20
13:12:52	75.00	-32767.00	89.67	54.70	72.45	37.68	100.00	75.00	2.19	5.30	14.00	761.00	33.00	37.00	1.31	14.00	21.00	2.60	400.00	391.00	5.46	87.04	9.00	5.60	2.60	59.00	60.20
13:13:52	75.00	-32767.00	90.17	55.82	73.43	37.68	100.00	75.00	2.15	5.40	14.00	761.00	33.00	37.00	1.31	14.00	21.00	2.50	399.00	388.00	5.46	87.04	9.00	5.60	2.50	58.90	60.10
13:14:52	75.00	-32767.00	90.94	57.13	74.57	37.68	100.00	75.00	2.08	5.40	14.00	761.00	33.00	37.00	1.31	14.00	21.00	2.50	399.00	389.00	5.46	87.04	9.00	5.60	2.50	58.90	60.20
13:15:52	74.00	-32767.00	90.79	56.54	74.27	37.68	100.00	74.00	2.05	5.40	14.00	761.00	33.00	37.00	1.31	14.00	21.00	2.30	402.00	390.00	5.45	87.04	9.00	5.60	2.30	58.90	60.20
13:16:52	74.00	-32767.00	90.83	56.44	73.88	37.65	100.00	74.00	2.04	5.40	14.00	761.00	33.00	37.00	1.31	14.00	21.00	2.20	399.00	387.00	5.45	87.04	9.00	5.60	2.20	58.90	60.20
13:17:52	74.00	-32767.00	90.47	55.83	73.64	37.65	100.00	74.00	2.07	5.30	14.00	761.00	33.00	37.00	1.31	14.00	21.00	2.60	400.00	389.00	5.45	87.04	9.00	5.60	2.60	59.00	60.20
13:18:52	75.00	-32767.00	91.38	56.39	74.21	37.65	100.00	75.00	2.08	5.30	14.00	761.00	33.00	37.00	1.31	14.00	21.00	2.30	399.00	387.00	5.45	87.04	9.00	5.60	2.30	59.00	60.10
13:19:52	75.00	-32767.00	90.87	56.47	74.00	37.65	100.00	75.00	2.12	5.30	14.00	761.00	33.00	37.00	1.31	14.00	21.00	2.20	399.00	388.00	5.45	87.04	9.00	5.60	2.20	59.00	60.20
13:20:52	75.00	-32767.00	90.77	56.42	73.98	37.63	100.00	75.00	2.13	5.30	14.00	761.00	33.00	37.00	1.31	14.00	21.00	2.20	400.00	388.00	5.45	87.04	9.00	5.60	2.20	59.00	60.20
13:21:52	75.00	-32767.00	90.23	56.05	73.32	37.63	100.00	75.00	2.15	5.30	14.00	761.00	33.00	37.00	1.31	14.00	21.00	2.10	398.00	386.00	5.45	87.04	9.00	5.60	2.10	59.00	60.10
13:22:52	75.00	-32767.00	90.27	56.45	73.82	37.63	100.00	75.00	2.16	5.30	14.00	761.00	33.00	37.00	1.31	14.00	21.00	2.10	400.00	388.00	5.45	87.04	9.00	5.60	2.10	59.00	60.10
13:23:52	75.00	-32767.00	90.96	56.45	74.10	37.60	100.00	75.00	2.16	5.30	14.00	761.00	33.00	37.00	1.31	14.00	21.00	2.60	399.00	389.00	5.45	87.04	9.00	5.60	2.60	59.00	60.10
13:24:52	75.00	-32767.00	91.28	56.33	74.42	37.60	100.00	75.00	2.16	5.40	14.00	761.00	33.00	37.00	1.31	14.00	21.00	2.00	402.00	390.00	5.45	87.04	9.00	5.60	2.00	58.90	60.20
13:25:52	76.00	-32767.00	91.12	57.25	75.02	37.60	100.00	76.00	2.12	5.40	14.00	761.00	33.00	37.00	1.31	14.00	21.00	2.50	399.00	389.00	5.45	87.04	9.00	5.61	2.50	58.90	60.20
13:26:52	75.00	-32767.00	91.26	57.59	74.91	37.60	100.00	75.00	2.12	5.30	14.00	761.00	33.00	37.00	1.31	14.00	21.00	2.20	399.00	387.00	5.45	87.04	9.00	5.60	2.20	59.00	60.20
13:27:52	75.00	-32767.00	91.00	57.51	74.91	37.58	100.00	75.00	2.12	5.30	14.00	761.00	33.00	37.00	1.31	14.00	21.00	2.60	399.00	392.00	5.46	87.04	9.00	5.60	2.60	59.00	60.20
13:28:52	75.00	-32767.00	91.84	57.30	75.14	37.58	100.00	75.00	2.14	5.30	14.00	761.00	33.00	37.00	1.31	14.00	21.00	2.60	401.00	390.00	5.45	87.04	9.00	5.60	2.60	59.00	60.20
13:29:52	75.00	-32767.00	91.00	56.85	74.60	37.58	100.00	75.00	2.15	5.40	14.00	761.00	33.00	37.00	1.31	14.00	21.00	1.90	401.00	390.00	5.45	87.04	9.00	5.60	1.90	58.90	60.10
13:30:52	76.00	-32767.00	90.54	56.60	74.38	37.58	100.00	76.00	2.15	5.30	14.00	761.00	33.00	37.00	1.31	14.00	21.00	2.50	399.00	388.00	5.46	87.04	9.00	5.60	2.50	59.00	60.20
13:31:52	76.00	-32767.00	91.35	57.47	74.99	37.56	100.00	76.00	2.17	5.40	14.00	761.00	33.00	37.00	1.31	14.00	21.00	2.50	398.00	390.00	5.45	87.04	9.00	5.60	2.50	58.90	60.10
13:32:52	76.00	-32767.00	91.84	57.65	75.33	37.56	100.00	76.00	2.14	5.30	14.00	761.00	33.00	37.00	1.31	14.00	21.00	2.60	399.00	390.00	5.45	87.04	9.00	5.60	2.60	59.00	60.20
13:33:52	76.00	-32767.00	91.25	64.44	77.93	37.56	100.00	76.00	2.15	5.30	14.00	761.00	33.00	37.00	1.31	14.00	21.00	2.50	400.00	390.00	5.45	87.04	9.00	5.60	2.50	59.00	60.20
13:34:52	76.00	-32767.00	90.62	61.11	76.34	37.56	100.00	76.00	2.13	5.30	14.00	761.00	33.00	37.00	1.31	14.00	21.00	2.10	402.00	390.00	5.46	87.04	9.00	5.61	2.10	59.00	60.10
13:35:52	76.00	-32767.00	91.45	61.51	77.02	37.53	100.00	76.00	2.10	5.30	14.00	761.00	33.00	37.00	1.31	14.00	21.00	2.00	401.00	388.00	5.45	87.04	9.00	5.60	2.00	59.00	60.10
13:36:52	76.00	-32767.00	92.22	65.19	78.71	37.53	100.00	76.00	2.14	5.30	14.00	761.00	33.00	37.00	1.31	14.00	21.00	2.40	398.00	387.00	5.45	87.04	9.00	5.60	2.40	59.00	60.20
13:37:52	76.00	-32767.00	91.11	58.60	75.45	37.53	100.00	76.00	2.11	5.30	14.00	761.00	33.00	37.00	1.31	14.00	21.00	2.50	399.00	389.00	5.45	87.04	9.00	5.60	2.50	59.00	60.10
13:38:52	76.00	-32767.00	90.60	58.76	75.00	37.53	100.00	76.00	2.11	5.30	14.00	761.00	33.00	37.00	1.31	14.00	21.00	2.20	399.00	387.00	5.45	87.04	9.00	5.60	2.20	59.00	60.20
13:39:52	76.00	-32767.00	90.70	59.72	75.69	37.53	100.00	76.00	2.16	5.30	14.00	761.00	33.00	37.00	1.31	14.00	21.00	2.50	401.00	390.00	5.47	87.04	9.00	5.60	2.50	59.00	60.10
13:40:52	76.00	-32767.00	91.21	60.87	76.74	37.51	100.00	76.00	2.18	5.30	14.00	761.00	33.00	37.00	1.31	14.00	21.00	2.60	400.00	392.00	5.45	87.04	9.00	5.60	2.60	59.00	60.10
13:41:52	76.00	-32767.00	92.86	67.18	80.34	37.51	100.00	76.00	2.15	5.40	14.00	761.00	33.00	37.00	1.31	14.00	21.00	2.10	400.00	389.00	5.46	87.04	9.00	5.61	2.10	58.90	60.10
13:42:52	77.00	-32767.00	89.47	56.10	73.07	37.51	100.00	77.00	2.22	5.30	14.00	761.00	33.00	37.00	1.31	14.00	21.00	2.60	400.00	390.00	5.45	87.04	9.00	5.60	2.60	59.00	60.10
13:43:52	76.00	-32767.00	90.16	56.67	74.12	37.48	100.00	76.00	2.22	5.40	14.00	761.00	33.00	37.00	1.31	14.00	21.00	2.00	401.00	389.00	5.45	87.04	9.00	5.60	2.00	58.90	60.10
13:44:52	77.00	-32767.00	91.19	57.17	74.73	37.48	100.00	77.00	2.21	5.30	14.00	761.00	33.00	37.00	1.31	14.00	21.00	2.40	397.00	388.00	5.45	87.04	9.00	5.60	2.40	59.00	60.20
13:45:52	77.00	-32767.00	92.40	58.55	76.40	37.48	100.00	77.00	2.17	5.30	14.00	761.00	33.00	37.00	1.31	14.00	22.00	2.50	400.00	388.00	5.42	87.04	9.00	5.58	2.50	59.00	60.20
13:46:52	76.00	-32767.00	91.58	58.26	75.65	37.48	100.00	76.00	2.14	5.40	14.00	761.00	33.00	37.00	1.31	14.00	22.00	2.20	402.00	388.00	5.45	87.04	9.00	5.60	2.20	58.90	60.10
13:47:52	77.00	-32767.00	96.08	55.09	74.71	37.46	100.00	77.00	2.14	5.30	14.00	761.00	33.00	37.00	1.31	14.00	21.00	2.00	397.00	383.00	5.46	87.04	9.00	5.61	2.00	59.00	60.20
13:48:52	77.00	-32767.00	194.17	162.15	184.25	37.46	100.00	77.00	2.11	5.30	14.00	761.00	33.00	37.00	1.31	14.00	21.00	2.30	401.00	389.00	5.46	87.04	9.00	5.61	2.30	59.00	60.10
13:49:52	77.00	-32767.00	92.10	58.25	76.00	37.46	100.00	77.00	2.14	5.30	14.00	761.00	33.00	37.00	1.31	14.00	21.00	2.10	400.00	386.00	5.45	87.04	9.00	5.60	2.10	59.00	60.10
13:50:52	77.00	-32767.00	91.39	57.97	75.11	37.46	100.00	77.00	2.09	5.30	14.00	761.00	33.00	37.00	1.31	14.00	21.00	2.20	402.00	389.00	5.44	87.04	9.00	5.60	2.20	59.00	60.10
13:51:52	77.00	-32767.00	90.66	56.99	74.26	37.44	100.00	77.00	2.15	5.30	14.00	761.00	33.00	37.00	1.31	14.00	21.00	2.30	399.00	386.00	5.45	87.04	9.00	5.60	2.30	59.00	60.10
13:52:52	77.00	-32767.00	90.68	56.28	74.34	37.44	100.00	77.00	2.23	5.20	14.00	761.00	33.00	37.00	1.31	14.00	21.00	2.60	399.00	389.00	5.45	87.04	9.00	5.60	2.60	59.10	60.10
13:53:52	78.00	-32767.00	92.12	58.27	75.44	37.44	100.00	78.00	2.09	5.20	14.00	761.00	33.00	37.00	1.31	14.00	21.00	2.70	399.00	394.00	5.47	87.04	9.00	5.61	2.70	59.10	60.10
13:54:52	77.00	-32767.00	90.70	57.30	74.42	37.44	100.00	77.00	2.19	5.30	14.00	761.00	33.00	37.00	1.31	14.00	21.00	2.10	400.00	389.00	5.46	87.04	9.00	5.60	2.10	59.00	60.10
13:55:52	78.00	-32767.00	91.21	58.04	75.31	37.41	100.00	78.00	2.14	5.20	14.00	761.00	33.00	37.00	1.31	14.00	21.00	2.60	397.00	388.00	5.46	87.04	9.00	5.60	2.60	59.10	60.10
13:56:52	76.00	-32767.00	94.95	63.88	80.08	37.41	100.00	76.00	1.86	5.10	14.00	761.00	34.00	37.00	1.31	14.00	21.00	2.30	402.00	390.00	5.46	87.04	9.00	5.60	2.30	58.20	60.10
13:57:52	76.00	-32767.00	92.66	60.34	77.12	37.41	100.00	76.00	1.95	5.10	14.00	761.00	34.00	37.00	1.31	14.00	21.00	2.30	396.00	385.00	5.45	87.04	9.00	5.60	2.30	58.20	60.10
13:58:52	76.00	-32767.00	91.28	57.50	74.81	37.41	100.00	76.00	2.10	5.20	14.00	761.00	33.00	37.00	1.31	14.00	21.00	2.50	399.00	389.00	5.46	87.04	9.00	5.60	2.50	59.10	60.10
13:59:52	77.00	-32767.00	90.34	57.48	74.23	37.39	100.00	77.00	2.11	5.10	14.00	761.00	33.00	37.00	1.31	14.00	21.00	2.60	399.00	389.00	5.45	87.04	9.00	5.60	2.60	59.20	60.10
14:00:52	77.00	-32767.00	89.74	57.25	73.98	37.39	100.00	77.00	2.16	5.10	14.00	761.00	34.00	37.00	1.31	14.00	21.00	2.50	400.00	392.00	5.45	87.04	9.00	5.60	2.50	58.20	60.10
14:01:52	78.00	-32767.00	94.92	57.29	74.12	37.39	100.00	78.00	2.12	5.20	14.00	761.00	34.00	37.00	1.31	14.00	21.00	2.60	401.00	391.00	5.46	87.04	9.00	5.61	2.60	58.10	60.10
14:02:52	78.00	-32767.00	90.44	56.76	73.89	37.36	100.00	78.00	2.12	5.20	14.00	761.00	33.00	37.00	1.31	14.00	21.00	2.10	401.00	388.00	5.46	87.04	9.00	5.60	2.10	59.10	60.10
14:03:52	78.00	-32767.00	88.91	55.84	72.57	37.36	100.00	78.00	2.19	5.10	14.00	761.00	33.00	37.00	1.31	14.00	21.00	2.60	397.00	389.00	5.45	87.04	9.00	5.60	2.60	59.20	60.10
14:04:52	78.00	-32767.00	88.60	55.85	72.48	37.36	100.00	78.00	2.22	5.20	14.00	761.00	33.00	37.00	1.31	14.00	21.00	2.00	402.00	389.00	5.45	87.04	9.00	5.60	2.00	59.10	60.10
14:05:52	79.00	-32767.00	89.89	56.40	73.37	37.34	100.00	79.00	2.18	5.10	14.00	761.00	34.00	37.00	1.31	14.00	21.00	2.60	398.00	390.00	5.45	87.04	9.00	5.60	2.60	58.20	60.10
14:06:52	79.00	-32767.00	90.30	56.80	73.77	37.34	100.00	79.00	2.15	5.20	14.00	761.00	34.00	37.00	1.31	14.00	21.00	2.60	403.00	391.00	5.45	87.04	9.00	5.60	2.60	58.10	60.10
14:07:52	79.00	-32767.00	89.48	56.85	73.52	37.34	100.00	79.00	2.15	5.20	14.00	761.00	33.00	37.00	1.31	14.00	21.00	2.30	402.00	387.00	5.45	87.04	9.00	5.61	2.30	59.10	60.10
14:08:52	79.00	-32767.00	89.19	56.97	73.43	37.34	100.00	79.00	2.11	5.20	14.00	761.00	33.00	37.00	1.31	14.00	21.00	2.00	402.00	390.00	5.45	87.04	9.00	5.60	2.00	59.10	60.10
14:09:52	79.00	-32767.00	89.66	56.93	73.53	37.34	100.00	79.00	2.12	5.00	14.00	761.00	34.00	37.00	1.31	14.00	21.00	2.40	399.00	390.00	5.45	87.04	9.00	5.61	2.40	58.30	60.10
14:10:52	79.00	-32767.00	90.26	57.03	73.64	37.32	100.00	79.00	2.11	5.10	14.00	761.00	34.00	37.00	1.31	14.00	21.00	2.00	402.00	389.00	5.45	87.04	9.00	5.60	2.00	58.20	60.10
14:11:52	79.00	-32767.00	89.02	56.45	72.68	37.32	100.00	79.00	2.12	5.20	14.00	761.00	34.00	37.00	1.31	14.00	21.00	2.60	400.00	389.00	5.45	87.04	9.00	5.60	2.60	58.10	60.10
14:12:52	80.00	-32767.00	88.67	56.42	72.77	37.32	100.00	80.00	2.09	5.10	14.00	761.00	34.00	37.00	1.31	14.00	21.00	2.10	401.00	390.00	5.45	87.04	9.00	5.60	2.10	58.20	60.10
14:13:52	80.00	-32767.00	89.29	56.40	73.00	37.29	100.00	80.00	2.13	5.10	14.00	761.00	34.00	37.00	1.31	14.00	21.00	2.70	401.00	391.00	5.45	87.04	9.00	5.60	2.70	58.20	60.10
14:14:52	79.00	-32767.00	90.23	57.21	73.81	37.29	100.00	79.00	2.08	5.20	14.00	761.00	33.00	37.00	1.31	14.00	21.00	2.10	402.00	389.00	5.45	87.04	9.00	5.61	2.10	59.10	60.10
14:15:52	79.00	-32767.00	90.46	58.00	74.10	37.29	100.00	79.00	2.00	5.10	14.00	761.00	33.00	37.00	1.31	14.00	21.00	2.30	400.00	386.00	5.45	87.04	9.00	5.60	2.30	59.20	60.10
14:16:52	79.00	-32767.00	88.74	56.88	72.90	37.27	100.00	79.00	2.04	5.10	14.00	761.00	33.00	37.00	1.31	14.00	21.00	2.10	401.00	388.00	5.44	87.04	9.00	5.60	2.10	59.20	60.10
14:17:52	79.00	-32767.00	89.71	57.53	73.66	37.27	100.00	79.00	2.07	5.20	14.00	761.00	34.00	37.00	1.31	14.00	21.00	2.50	401.00	388.00	5.45	87.04	9.00	5.60	2.50	58.10	60.10
14:18:52	79.00	-32767.00	103.66	42.92	73.00	37.27	100.00	79.00	2.02	5.10	14.00	761.00	34.00	37.00	1.31	14.00	21.00	2.60	401.00	390.00	5.45	87.04	9.00	5.60	2.60	58.20	60.10
14:19:52	79.00	-32767.00	107.49	32.70	86.16	37.25	100.00	79.00	2.32	5.20	14.00	761.00	34.00	37.00	1.31	14.00	21.00	2.40	401.00	388.00	5.45	87.04	9.00	5.60	2.40	58.10	60.10
14:20:52	79.00	-32767.00	89.45	57.21	73.42	37.25	100.00	79.00	2.20	5.00	14.00	761.00	34.00	37.00	1.31	14.00	21.00	2.70	401.00	391.00	5.45	87.04	9.00	5.60	2.70	58.30	60.10
14:21:52	79.00	-32767.00	89.74	57.72	73.85	37.25	100.00	79.00	2.17	5.10	14.00	761.00	34.00	37.00	1.31	14.00	21.00	2.70	400.00	391.00	5.46	87.04	9.00	5.61	2.70	58.20	60.10
14:22:52	79.00	-32767.00	89.52	57.46	73.93	37.23	100.00	79.00	2.15	5.10	14.00	761.00	34.00	37.00	1.31	14.00	21.00	2.70	401.00	390.00	5.45	87.04	9.00	5.60	2.70	58.20	60.10
14:23:52	79.00	-32767.00	89.83	57.50	73.92	37.23	100.00	79.00	2.13	5.00	14.00	761.00	34.00	37.00	1.31	14.00	21.00	2.70	397.00	390.00	5.45	87.04	9.00	5.60	2.70	58.30	60.10
14:24:52	79.00	-32767.00	89.18	57.03	73.24	37.23	100.00	79.00	2.14	5.10	14.00	761.00	34.00	37.00	1.31	14.00	21.00	2.10	402.00	388.00	5.44	87.04	9.00	5.60	2.10	58.20	60.10
14:25:52	79.00	-32767.00	89.54	57.82	73.57	37.23	100.00	79.00	2.12	5.10	14.00	761.00	34.00	37.00	1.31	14.00	21.00	2.70	400.00	389.00	5.45	87.04	9.00	5.61	2.70	58.20	60.10
14:26:52	79.00	-32767.00	90.34	58.81	74.90	37.23	100.00	79.00	2.08	5.10	14.00	761.00	34.00	37.00	1.31	14.00	21.00	2.10	399.00	387.00	5.44	87.04	9.00	5.60	2.10	58.20	60.10
14:27:52	79.00	-32767.00	90.85	58.86	74.84	37.23	100.00	79.00	2.05	5.20	14.00	761.00	34.00	37.00	1.31	14.00	21.00	2.50	400.00	387.00	5.44	87.04	9.00	5.60	2.50	58.10	60.10
14:28:52	79.00	-32767.00	89.56	57.93	73.82	37.23	100.00	79.00	2.06	5.20	14.00	761.00	33.00	37.00	1.31	14.00	21.00	2.20	402.00	387.00	5.45	87.04	9.00	5.60	2.20	59.10	60.10
14:29:52	79.00	-32767.00	89.15	57.59	73.27	37.20	100.00	79.00	2.21	5.20	14.00	761.00	34.00	37.00	1.31	14.00	21.00	2.30	401.00	388.00	5.44	87.04	9.00	5.60	2.30	58.10	60.10
14:30:52	80.00	-32767.00	90.05	58.02	74.27	37.20	100.00	80.00	2.15	5.10	14.00	761.00	34.00	37.00	1.31	14.00	21.00	2.70	398.00	390.00	5.45	87.04	9.00	5.60	2.70	58.20	60.10
14:31:52	80.00	-32767.00	90.67	58.23	74.59	37.20	100.00	80.00	2.16	5.20	14.00	761.00	33.00	37.00	1.31	14.00	21.00	2.50	401.00	388.00	5.44	87.04	9.00	5.60	2.50	59.10	60.10
14:32:52	79.00	-32767.00	90.43	58.20	74.51	37.20	100.00	79.00	2.10	5.10	14.00	761.00	34.00	37.00	1.31	14.00	21.00	2.70	399.00	391.00	5.45	87.04	9.00	5.60	2.70	58.20	60.10
14:33:52	79.00	-32767.00	90.68	59.06	75.48	37.20	100.00	79.00	2.03	5.00	14.00	761.00	34.00	37.00	1.31	14.00	21.00	2.70	399.00	392.00	5.45	87.04	9.00	5.60	2.70	58.30	60.10
14:34:52	79.00	-32767.00	92.95	62.49	78.19	37.20	100.00	79.00	1.96	5.00	14.00	761.00	34.00	37.00	1.31	14.00	21.00	2.70	402.00	392.00	5.45	87.04	9.00	5.60	2.70	58.30	60.10
14:35:52	78.00	-32767.00	93.01	61.37	77.04	37.20	100.00	78.00	1.88	5.00	14.00	761.00	34.00	37.00	1.31	14.00	21.00	2.70	400.00	390.00	5.45	87.04	9.00	5.61	2.70	58.30	60.10
14:36:52	78.00	-32767.00	92.27	60.93	76.91	37.20	100.00	78.00	1.89	5.00	14.00	761.00	34.00	37.00	1.31	14.00	21.00	2.60	398.00	389.00	5.45	87.04	9.00	5.60	2.60	58.30	60.10
14:37:52	78.00	-32767.00	91.42	60.53	76.21	37.20	100.00	78.00	1.90	5.00	14.00	761.00	34.00	37.00	1.31	14.00	21.00	2.60	397.00	388.00	5.45	87.04	9.00	5.60	2.60	58.30	60.10
14:38:52	78.00	-32767.00	90.90	59.91	75.80	37.20	100.00	78.00	1.94	5.00	14.00	761.00	34.00	37.00	1.31	14.00	21.00	2.60	398.00	390.00	5.45	87.04	9.00	5.60	2.60	58.30	60.10
14:39:52	78.00	-32767.00	92.81	61.40	77.17	37.20	100.00	78.00	1.95	5.10	14.00	761.00	33.00	37.00	1.31	14.00	21.00	2.20	400.00	390.00	5.49	87.04	9.00	5.60	2.20	59.20	60.10
14:40:52	78.00	-32767.00	91.72	60.04	76.03	37.20	100.00	78.00	1.94	5.00	14.00	761.00	34.00	37.00	1.31	14.00	21.00	2.70	399.00	391.00	5.46	87.04	9.00	5.60	2.70	58.30	60.10
14:41:52	78.00	-32767.00	92.50	61.54	77.30	37.20	100.00	78.00	1.83	5.00	14.00	761.00	34.00	37.00	1.31	14.00	21.00	2.70	399.00	391.00	5.45	87.04	9.00	5.60	2.70	58.30	60.10
14:42:52	78.00	-32767.00	93.02	62.45	78.09	37.20	100.00	78.00	1.79	5.10	14.00	761.00	33.00	37.00	1.31	14.00	21.00	2.10	402.00	386.00	5.46	87.04	9.00	5.61	2.10	59.20	60.20
14:43:52	77.00	-32767.00	91.53	60.97	76.49	37.20	100.00	77.00	1.74	5.10	14.00	761.00	33.00	37.00	1.31	14.00	21.00	2.40	398.00	390.00	5.45	87.04	9.00	5.60	2.40	59.20	60.10
14:44:52	78.00	-32767.00	91.38	59.25	75.77	37.20	100.00	78.00	1.88	5.00	14.00	761.00	34.00	37.00	1.31	14.00	21.00	2.70	402.00	391.00	5.45	87.04	9.00	5.60	2.70	58.30	60.10
14:45:52	78.00	-32767.00	91.27	59.55	75.53	37.20	100.00	78.00	1.87	5.00	14.00	761.00	34.00	37.00	1.31	14.00	21.00	2.60	400.00	390.00	5.46	87.04	9.00	5.61	2.60	58.30	60.10
14:46:52	78.00	-32767.00	90.69	59.53	74.97	37.23	100.00	78.00	1.88	5.10	14.00	761.00	33.00	37.00	1.31	14.00	21.00	2.40	400.00	387.00	5.45	87.04	9.00	5.60	2.40	59.20	60.10
14:47:52	78.00	-32767.00	92.20	60.12	76.07	37.20	100.00	78.00	1.87	5.00	14.00	761.00	34.00	37.00	1.31	14.00	21.00	2.60	401.00	392.00	5.45	87.04	9.00	5.60	2.60	58.30	60.10
14:48:52	78.00	-32767.00	112.00	60.58	100.40	37.23	100.00	78.00	1.88	5.00	14.00	761.00	34.00	37.00	1.36	14.00	21.00	2.70	400.00	392.00	5.45	87.04	9.00	5.60	2.70	58.20	60.10
14:49:52	78.00	-32767.00	91.09	59.47	75.46	37.20	100.00	78.00	1.87	5.00	14.00	761.00	34.00	37.00	1.36	14.00	21.00	2.60	397.00	388.00	5.45	87.04	9.00	5.60	2.60	58.20	60.10
14:50:52	78.00	-32767.00	91.00	59.76	75.54	37.23	100.00	78.00	1.86	5.10	14.00	761.00	33.00	37.00	1.31	14.00	21.00	2.10	401.00	389.00	5.45	87.04	9.00	5.60	2.10	59.20	60.10
14:51:52	77.00	-32767.00	91.92	60.58	76.97	37.23	100.00	77.00	1.88	5.00	14.00	761.00	34.00	37.00	1.31	14.00	21.00	2.70	398.00	390.00	5.46	87.04	9.00	5.61	2.70	58.30	60.10
14:52:52	78.00	-32767.00	90.82	59.77	75.42	37.23	100.00	78.00	1.89	5.00	14.00	761.00	34.00	37.00	1.31	14.00	21.00	2.70	398.00	390.00	5.44	87.04	9.00	5.59	2.70	58.30	60.10
14:53:52	78.00	-32767.00	92.37	61.76	77.33	37.23	100.00	78.00	1.84	5.10	14.00	761.00	33.00	37.00	1.31	14.00	21.00	2.30	401.00	386.00	5.45	87.04	9.00	5.60	2.30	59.20	60.10
14:54:52	79.00	-32767.00	90.76	59.49	75.34	37.23	100.00	79.00	1.86	5.00	14.00	761.00	34.00	37.00	1.31	14.00	21.00	2.70	400.00	391.00	5.45	87.04	9.00	5.61	2.70	58.30	60.10
14:55:52	79.00	-32767.00	91.80	59.83	76.03	37.23	100.00	79.00	1.91	5.00	14.00	761.00	34.00	37.00	1.36	14.00	21.00	2.70	401.00	387.00	5.45	87.04	9.00	5.60	2.70	58.20	60.10
14:56:52	79.00	-32767.00	90.80	59.66	75.93	37.23	100.00	79.00	1.84	5.00	14.00	761.00	34.00	37.00	1.31	14.00	21.00	2.60	398.00	389.00	5.44	87.04	9.00	5.60	2.60	58.30	60.10
14:57:52	79.00	-32767.00	91.48	59.80	76.08	37.23	100.00	79.00	1.82	5.00	14.00	761.00	34.00	37.00	1.31	14.00	21.00	2.70	399.00	390.00	5.45	87.04	9.00	5.60	2.70	58.30	60.10
14:58:52	79.00	-32767.00	91.93	61.42	77.14	37.23	100.00	79.00	1.82	5.00	14.00	761.00	34.00	37.00	1.31	14.00	21.00	2.60	397.00	392.00	5.46	87.04	9.00	5.60	2.60	58.30	60.10
14:59:52	79.00	-32767.00	90.90	60.21	75.81	37.23	100.00	79.00	1.78	5.00	14.00	761.00	34.00	37.00	1.36	14.00	21.00	2.70	400.00	390.00	5.46	87.04	9.00	5.61	2.70	58.20	60.10
15:00:52	79.00	-32767.00	91.27	59.56	75.67	37.23	100.00	79.00	1.84	5.10	14.00	761.00	34.00	37.00	1.31	14.00	21.00	2.70	400.00	390.00	5.45	87.04	9.00	5.60	2.70	58.20	60.10
15:01:52	79.00	-32767.00	90.78	59.02	74.81	37.23	100.00	79.00	2.03	5.00	14.00	761.00	34.00	37.00	1.31	14.00	21.00	2.40	398.00	388.00	5.44	87.04	9.00	5.60	2.40	58.30	60.10
15:02:52	79.00	-32767.00	88.82	57.24	72.85	37.23	100.00	79.00	2.06	5.10	14.00	761.00	34.00	37.00	1.31	14.00	21.00	2.50	401.00	388.00	5.46	87.04	9.00	5.61	2.50	58.20	60.10
15:03:52	80.00	-32767.00	88.08	56.42	71.94	37.23	100.00	80.00	2.09	5.10	14.00	761.00	33.00	37.00	1.36	14.00	21.00	2.60	400.00	388.00	5.45	87.04	9.00	5.61	2.60	59.10	60.10
15:04:52	81.00	-32767.00	88.21	57.22	73.02	37.23	100.00	81.00	2.13	5.00	14.00	761.00	34.00	37.00	1.31	14.00	21.00	2.20	399.00	387.00	5.44	87.04	9.00	5.60	2.20	58.30	60.10
15:05:52	80.00	-32767.00	87.94	56.70	72.83	37.23	100.00	80.00	2.02	5.10	14.00	761.00	34.00	37.00	1.31	14.00	22.00	2.80	400.00	392.00	5.46	87.04	9.00	5.60	2.80	58.20	60.10
15:06:52	81.00	-32767.00	87.96	56.45	72.20	37.25	100.00	81.00	1.96	5.00	14.00	761.00	34.00	37.00	1.31	14.00	21.00	2.80	399.00	391.00	5.45	87.04	9.00	5.60	2.80	58.30	60.10
15:07:52	81.00	-32767.00	87.44	56.42	72.14	37.25	100.00	81.00	1.96	5.00	14.00	761.00	34.00	37.00	1.31	14.00	21.00	2.70	402.00	392.00	5.46	87.04	9.00	5.61	2.70	58.30	60.10
15:08:52	81.00	-32767.00	88.84	57.88	73.59	37.25	100.00	81.00	1.94	5.00	14.00	761.00	34.00	37.00	1.36	14.00	22.00	2.40	399.00	391.00	5.45	87.04	9.00	5.60	2.40	58.20	60.10
15:09:52	81.00	-32767.00	88.57	57.57	73.27	37.25	100.00	81.00	1.91	5.00	14.00	761.00	34.00	37.00	1.36	14.00	21.00	2.40	399.00	391.00	5.46	87.04	9.00	5.60	2.40	58.20	60.10
15:10:52	81.00	-32767.00	88.01	56.49	72.36	37.25	100.00	81.00	1.93	5.10	14.00	761.00	34.00	37.00	1.31	14.00	21.00	2.80	402.00	393.00	5.46	87.04	9.00	5.60	2.80	58.20	60.10
15:11:52	81.00	-32767.00	88.53	57.72	73.12	37.25	100.00	81.00	1.91	5.10	14.00	761.00	34.00	37.00	1.36	14.00	21.00	2.70	400.00	391.00	5.46	87.04	9.00	5.61	2.70	58.10	60.10
15:12:52	80.00	-32767.00	89.28	58.82	74.24	37.25	100.00	80.00	1.85	5.20	14.00	761.00	33.00	37.00	1.31	14.00	21.00	2.50	402.00	391.00	5.46	87.04	9.00	5.61	2.50	59.10	60.10
15:13:52	81.00	-32767.00	91.33	61.25	76.55	37.25	100.00	81.00	1.85	5.10	14.00	761.00	34.00	37.00	1.36	14.00	21.00	2.30	400.00	387.00	5.46	87.04	9.00	5.60	2.30	58.10	60.10
15:14:52	81.00	-32767.00	91.71	61.95	77.26	37.25	100.00	81.00	1.94	5.00	14.00	761.00	34.00	37.00	1.36	14.00	21.00	2.70	400.00	393.00	5.45	87.04	9.00	5.60	2.70	58.20	60.10
15:15:52	81.00	-32767.00	87.85	56.68	72.04	37.25	100.00	81.00	2.20	5.20	14.00	761.00	33.00	37.00	1.36	14.00	21.00	2.40	400.00	387.00	5.45	87.04	9.00	5.60	2.40	59.00	60.10
15:16:52	81.00	-32767.00	86.51	55.58	70.11	37.25	100.00	81.00	2.62	5.20	14.00	761.00	33.00	37.00	1.36	14.00	21.00	2.40	402.00	388.00	5.43	87.04	9.00	5.60	2.40	59.00	60.10
15:17:52	82.00	-32767.00	124.60	119.69	121.45	37.25	100.00	82.00	2.62	5.30	14.00	761.00	33.00	37.00	1.36	14.00	21.00	2.20	398.00	383.00	5.43	87.04	9.00	5.60	2.20	58.90	60.10
15:18:52	82.00	-32767.00	80.50	48.83	64.51	37.25	99.73	82.00	2.98	5.40	14.00	761.00	32.00	37.00	1.36	14.00	22.00	2.10	397.00	384.00	5.40	87.04	9.00	5.59	2.10	59.80	60.10
15:19:52	82.00	-32767.00	78.88	48.14	62.87	37.25	99.69	82.00	3.01	5.60	14.00	761.00	32.00	36.00	1.36	14.00	22.00	2.00	399.00	387.00	5.42	87.04	9.00	5.61	2.00	59.60	61.10
15:20:52	81.00	-32767.00	81.62	50.00	64.88	37.25	99.78	81.00	2.74	5.70	14.00	761.00	31.00	36.00	1.36	14.00	22.00	2.60	401.00	391.00	5.42	87.04	9.00	5.60	2.60	60.50	61.00
15:21:52	82.00	-32767.00	82.48	49.58	65.90	37.27	99.87	82.00	2.49	5.80	14.00	761.00	31.00	36.00	1.36	14.00	21.00	2.70	400.00	388.00	5.46	87.04	9.00	5.62	2.70	60.40	61.00
15:22:52	82.00	-32767.00	83.74	50.83	67.15	37.27	99.85	82.00	2.38	5.70	14.00	761.00	31.00	35.00	1.36	14.00	21.00	2.70	400.00	390.00	5.43	87.04	9.00	5.60	2.70	60.50	62.00
15:23:52	82.00	-32767.00	87.55	52.92	69.40	37.27	100.00	82.00	2.04	5.70	14.00	761.00	31.00	35.00	1.36	14.00	21.00	2.70	401.00	390.00	5.44	87.04	9.00	5.61	2.70	60.50	62.00
15:24:52	82.00	-32767.00	85.82	55.34	69.95	37.27	100.00	82.00	1.84	5.70	14.00	761.00	31.00	35.00	1.36	14.00	21.00	2.70	400.00	388.00	5.45	87.04	9.00	5.61	2.70	60.50	62.00
15:25:52	82.00	-32767.00	87.45	56.47	71.89	37.29	100.00	82.00	1.69	5.60	14.00	761.00	31.00	35.00	1.36	14.00	21.00	2.50	399.00	389.00	5.44	87.04	9.00	5.60	2.50	60.60	62.00
15:26:52	82.00	-32767.00	88.50	57.77	72.76	37.29	100.00	82.00	1.59	5.60	14.00	761.00	32.00	36.00	1.36	15.00	21.00	1.20	0.00	416.00	5.49	87.04	8.00	5.60	1.20	59.60	61.00
15:27:52	81.00	-32767.00	90.51	61.08	75.50	37.29	100.00	81.00	1.48	5.50	10.00	761.00	52.00	48.00	1.17	15.00	20.00	3.60	400.00	373.00	5.66	87.04	9.00	5.82	3.60	40.10	48.10
15:28:52	80.00	-32767.00	88.99	59.28	74.24	37.29	100.00	80.00	1.57	5.30	14.00	761.00	40.00	45.00	1.12	14.00	20.00	2.80	404.00	397.00	5.54	87.04	9.00	5.56	2.80	52.40	53.00
15:29:52	80.00	-32767.00	89.14	59.35	74.41	37.29	100.00	80.00	1.55	5.20	14.00	761.00	39.00	43.00	1.21	14.00	20.00	2.40	396.00	388.00	5.49	87.04	9.00	5.61	2.40	53.30	54.60
15:30:52	80.00	-32767.00	88.84	57.64	72.73	37.29	100.00	80.00	1.66	5.30	14.00	761.00	38.00	42.00	1.26	14.00	20.00	2.30	400.00	389.00	5.47	87.04	9.00	5.60	2.30	54.10	55.40
15:31:52	80.00	-32767.00	87.72	56.52	72.14	37.29	100.00	80.00	1.73	5.20	14.00	761.00	37.00	41.00	1.31	14.00	20.00	2.80	401.00	394.00	5.48	87.04	9.00	5.60	2.80	55.10	56.40
15:32:52	81.00	-32767.00	86.62	56.66	71.49	37.32	100.00	81.00	1.74	5.20	14.00	761.00	36.00	41.00	1.31	14.00	20.00	2.20	399.00	388.00	5.48	87.04	9.00	5.61	2.20	56.10	56.20
15:33:52	82.00	-32767.00	87.91	57.56	72.60	37.32	100.00	82.00	1.74	5.20	14.00	761.00	36.00	40.00	1.31	14.00	20.00	2.80	400.00	393.00	5.47	87.04	9.00	5.60	2.80	56.10	57.20
15:34:52	82.00	-32767.00	87.97	57.29	72.28	37.32	100.00	82.00	1.75	5.30	14.00	761.00	35.00	40.00	1.36	14.00	20.00	2.70	401.00	392.00	5.48	87.04	9.00	5.61	2.70	56.90	57.10
15:35:52	83.00	-32767.00	88.18	57.72	73.11	37.32	100.00	83.00	1.75	5.20	14.00	761.00	35.00	39.00	1.41	14.00	20.00	2.40	398.00	390.00	5.46	87.04	9.00	5.60	2.40	56.90	58.10
15:36:52	83.00	-32767.00	88.05	57.92	72.46	37.32	100.00	83.00	1.74	5.30	14.00	761.00	35.00	39.00	1.41	14.00	20.00	2.70	400.00	390.00	5.47	87.04	9.00	5.60	2.70	56.80	58.00
15:37:52	83.00	-32767.00	88.48	58.52	73.44	37.34	100.00	83.00	1.76	5.20	14.00	761.00	34.00	38.00	1.41	14.00	20.00	2.40	400.00	388.00	5.46	87.04	9.00	5.60	2.40	57.90	59.00
15:38:52	82.00	-32767.00	89.01	58.43	73.65	37.34	100.00	82.00	1.74	5.20	14.00	761.00	34.00	38.00	1.41	14.00	20.00	2.60	400.00	392.00	5.46	87.04	9.00	5.60	2.60	57.90	59.00
15:39:52	82.00	-32767.00	88.05	57.51	72.66	37.34	100.00	82.00	1.78	5.20	14.00	761.00	34.00	38.00	1.46	14.00	20.00	2.40	398.00	388.00	5.48	87.04	9.00	5.60	2.40	57.80	58.90
15:40:52	83.00	-32767.00	87.73	57.56	72.55	37.34	100.00	83.00	1.76	5.20	14.00	761.00	34.00	38.00	1.46	14.00	20.00	2.70	401.00	392.00	5.46	87.04	9.00	5.60	2.70	57.80	58.90
15:41:52	83.00	-32767.00	87.60	57.36	72.02	37.36	100.00	83.00	1.74	5.30	14.00	761.00	34.00	38.00	1.46	14.00	20.00	2.80	400.00	391.00	5.47	87.04	9.00	5.60	2.80	57.70	58.90
15:42:52	83.00	-32767.00	87.54	57.60	72.02	37.36	100.00	83.00	1.81	5.30	14.00	761.00	33.00	38.00	1.46	14.00	20.00	2.70	402.00	389.00	5.47	87.04	9.00	5.61	2.70	58.70	58.90
15:43:52	83.00	-32767.00	87.97	57.02	71.99	37.36	100.00	83.00	1.85	5.30	14.00	761.00	33.00	37.00	1.46	14.00	20.00	2.80	400.00	392.00	5.46	87.04	9.00	5.60	2.80	58.70	59.80
15:44:52	83.00	-32767.00	87.03	56.56	71.52	37.36	100.00	83.00	1.88	5.10	14.00	761.00	34.00	37.00	1.46	14.00	20.00	2.40	400.00	392.00	5.46	87.04	9.00	5.60	2.40	57.90	59.80
15:45:52	83.00	-32767.00	86.22	56.96	71.32	37.36	100.00	83.00	1.90	5.10	14.00	761.00	33.00	37.00	1.51	14.00	20.00	2.40	396.00	389.00	5.48	87.04	9.00	5.60	2.40	58.80	59.80
15:46:52	83.00	-32767.00	86.97	56.89	71.80	37.39	100.00	83.00	1.85	5.30	14.00	761.00	33.00	37.00	1.51	14.00	20.00	2.80	400.00	392.00	5.48	87.04	9.00	5.60	2.80	58.60	59.80
15:47:52	84.00	-32767.00	115.96	90.96	100.89	37.39	100.00	84.00	1.84	5.10	14.00	761.00	33.00	37.00	1.51	14.00	20.00	2.20	401.00	394.00	5.46	87.04	9.00	5.60	2.20	58.80	59.80
15:48:52	83.00	-32767.00	89.01	59.26	74.07	37.39	100.00	83.00	1.81	5.20	14.00	761.00	33.00	37.00	1.51	14.00	21.00	2.60	401.00	394.00	5.47	87.04	9.00	5.60	2.60	58.70	59.80
15:49:52	83.00	-32767.00	88.01	57.97	72.78	37.41	100.00	83.00	1.84	5.20	14.00	761.00	33.00	37.00	1.51	14.00	20.00	2.80	403.00	395.00	5.48	87.04	9.00	5.61	2.80	58.70	59.80
15:50:52	83.00	-32767.00	89.89	60.01	74.68	37.41	100.00	83.00	1.82	5.20	14.00	761.00	33.00	37.00	1.51	14.00	20.00	2.70	403.00	393.00	5.48	87.04	9.00	5.61	2.70	58.70	59.80
15:51:52	83.00	-32767.00	88.49	58.03	73.42	37.41	100.00	83.00	1.89	5.10	14.00	761.00	33.00	37.00	1.51	14.00	21.00	2.40	400.00	391.00	5.46	87.04	9.00	5.60	2.40	58.80	59.70
15:52:52	83.00	-32767.00	86.44	55.41	70.86	37.41	100.00	83.00	1.96	5.20	14.00	761.00	33.00	37.00	1.51	14.00	20.00	2.80	402.00	393.00	5.48	87.04	9.00	5.61	2.80	58.70	59.70
15:53:52	83.00	-32767.00	139.20	97.71	120.60	37.41	100.00	83.00	2.07	5.20	14.00	761.00	33.00	37.00	1.51	14.00	20.00	2.80	400.00	391.00	5.47	87.04	9.00	5.60	2.80	58.70	59.70
15:54:52	84.00	-32767.00	83.20	52.56	67.78	37.41	100.00	84.00	2.18	5.10	14.00	761.00	33.00	37.00	1.51	14.00	21.00	2.40	401.00	393.00	5.47	87.04	9.00	5.60	2.40	58.80	59.70
15:55:52	84.00	-32767.00	83.30	52.90	67.52	37.44	100.00	84.00	2.22	5.10	14.00	761.00	33.00	37.00	1.51	14.00	21.00	2.40	400.00	390.00	5.48	87.04	9.00	5.61	2.40	58.80	59.70
15:56:52	84.00	-32767.00	82.70	52.30	67.11	37.44	100.00	84.00	2.26	5.10	14.00	761.00	33.00	37.00	1.51	14.00	20.00	2.20	399.00	391.00	5.47	87.04	9.00	5.60	2.20	58.80	59.80
15:57:52	84.00	-32767.00	82.07	52.32	66.32	37.44	100.00	84.00	2.21	5.00	14.00	761.00	33.00	37.00	1.51	14.00	21.00	2.50	400.00	392.00	5.47	87.04	9.00	5.60	2.50	58.90	59.80
15:58:52	84.00	-32767.00	82.33	52.45	66.80	37.44	100.00	84.00	2.22	5.20	14.00	761.00	33.00	37.00	1.51	14.00	21.00	2.80	400.00	391.00	5.48	87.04	9.00	5.61	2.80	58.70	59.90
15:59:52	85.00	-32767.00	82.77	52.39	66.69	37.44	100.00	85.00	2.23	5.00	14.00	761.00	34.00	37.00	1.46	14.00	21.00	2.50	401.00	393.00	5.47	87.04	9.00	5.59	2.50	58.00	59.80
16:00:52	85.00	-32767.00	82.44	51.99	66.50	37.46	100.00	85.00	2.30	5.10	14.00	761.00	33.00	37.00	1.51	14.00	21.00	2.30	397.00	388.00	5.48	87.04	9.00	5.60	2.30	58.80	59.80
16:01:52	85.00	-32767.00	81.63	51.82	66.01	37.46	100.00	85.00	2.28	5.00	14.00	761.00	34.00	37.00	1.46	14.00	21.00	2.40	398.00	390.00	5.48	87.04	9.00	5.60	2.40	58.00	59.90
16:02:51	85.00	-32767.00	81.85	52.21	66.53	37.46	100.00	85.00	2.23	5.00	14.00	761.00	33.00	37.00	1.46	14.00	21.00	2.40	398.00	389.00	5.48	87.04	9.00	5.61	2.40	59.00	59.90
16:03:51	85.00	-32767.00	83.04	52.82	67.44	37.46	100.00	85.00	2.17	5.00	14.00	761.00	33.00	37.00	1.46	14.00	21.00	2.30	398.00	389.00	5.48	87.04	9.00	5.60	2.30	59.00	59.90
16:04:51	85.00	-32767.00	82.71	52.46	67.10	37.48	100.00	85.00	2.21	5.00	14.00	761.00	33.00	37.00	1.46	14.00	21.00	2.20	400.00	391.00	5.48	87.04	9.00	5.60	2.20	59.00	59.90
16:05:51	84.00	-32767.00	82.20	51.21	66.30	37.48	100.00	84.00	2.22	5.10	14.00	761.00	33.00	37.00	1.46	14.00	21.00	2.30	399.00	390.00	5.48	87.04	9.00	5.61	2.30	58.90	59.90
16:06:51	85.00	-32767.00	81.86	51.57	66.08	37.48	100.00	85.00	2.22	5.10	14.00	761.00	33.00	37.00	1.46	14.00	21.00	2.30	400.00	391.00	5.47	87.04	9.00	5.60	2.30	58.90	59.90
16:07:51	85.00	-32767.00	82.19	51.84	66.79	37.48	100.00	85.00	2.20	5.10	14.00	761.00	33.00	37.00	1.46	14.00	21.00	2.70	400.00	392.00	5.48	87.04	9.00	5.60	2.70	58.90	59.90
16:08:51	85.00	-32767.00	83.10	52.06	66.88	37.51	100.00	85.00	2.19	5.00	14.00	761.00	33.00	37.00	1.46	14.00	21.00	2.80	401.00	392.00	5.47	87.04	9.00	5.60	2.80	59.00	59.90
16:09:51	85.00	-32767.00	82.52	51.81	66.48	37.51	100.00	85.00	2.21	5.00	14.00	761.00	33.00	37.00	1.46	14.00	21.00	2.40	399.00	390.00	5.46	87.04	9.00	5.59	2.40	59.00	59.90
16:10:51	84.00	-32767.00	81.41	51.36	65.96	37.51	100.00	84.00	2.24	5.10	14.00	761.00	33.00	37.00	1.46	14.00	21.00	2.20	398.00	390.00	5.48	87.04	9.00	5.61	2.20	58.90	59.90
16:11:51	85.00	-32767.00	81.85	51.48	66.01	37.53	100.00	85.00	2.22	5.20	14.00	761.00	33.00	37.00	1.46	14.00	21.00	2.70	400.00	391.00	5.47	87.04	9.00	5.60	2.70	58.80	59.90
16:12:51	85.00	-32767.00	82.49	51.20	66.26	37.53	100.00	85.00	2.25	5.10	14.00	761.00	33.00	37.00	1.46	14.00	21.00	2.80	401.00	391.00	5.47	87.04	9.00	5.60	2.80	58.90	59.90
16:13:51	85.00	-32767.00	81.96	51.04	65.82	37.53	100.00	85.00	2.27	5.10	14.00	761.00	33.00	37.00	1.46	14.00	21.00	2.70	399.00	390.00	5.47	87.04	9.00	5.60	2.70	58.90	59.90
16:14:51	85.00	-32767.00	81.30	51.26	65.66	37.53	100.00	85.00	2.23	5.20	14.00	761.00	33.00	37.00	1.46	14.00	21.00	2.70	400.00	391.00	5.47	87.04	9.00	5.60	2.70	58.80	59.90
16:15:51	85.00	-32767.00	81.32	50.90	65.54	37.53	100.00	85.00	2.25	5.20	14.00	761.00	33.00	37.00	1.46	14.00	21.00	2.60	400.00	391.00	5.47	87.04	9.00	5.60	2.60	58.80	59.90
16:16:51	85.00	-32767.00	81.97	50.93	66.06	37.56	100.00	85.00	2.26	5.20	14.00	761.00	33.00	37.00	1.46	14.00	21.00	2.60	400.00	391.00	5.47	87.04	9.00	5.60	2.60	58.80	59.90
16:17:51	85.00	-32767.00	-32766.00	-32766.00	-32766.00	37.56	100.00	85.00	2.26	5.10	14.00	761.00	33.00	37.00	1.46	14.00	21.00	2.20	400.00	391.00	5.47	87.04	9.00	5.60	2.20	58.90	59.90
16:18:51	85.00	-32767.00	80.71	50.81	65.10	37.56	100.00	85.00	2.26	5.10	14.00	761.00	33.00	37.00	1.41	14.00	21.00	2.40	398.00	388.00	5.47	87.04	9.00	5.60	2.40	59.00	60.00
16:19:51	85.00	-32767.00	81.13	50.94	65.20	37.58	100.00	85.00	2.24	5.10	14.00	761.00	33.00	37.00	1.41	14.00	21.00	2.80	401.00	393.00	5.48	87.04	9.00	5.61	2.80	59.00	60.00
16:20:51	85.00	-32767.00	83.31	52.63	67.50	37.58	100.00	85.00	2.19	5.10	14.00	761.00	33.00	37.00	1.41	14.00	21.00	2.20	398.00	390.00	5.48	87.04	9.00	5.60	2.20	59.00	60.10
16:21:51	85.00	-32767.00	82.10	51.19	65.90	37.58	100.00	85.00	2.24	5.20	14.00	761.00	33.00	37.00	1.41	14.00	21.00	2.70	400.00	391.00	5.47	87.04	9.00	5.60	2.70	58.90	60.10
16:22:51	85.00	-32767.00	82.02	51.68	66.19	37.58	100.00	85.00	2.25	5.20	14.00	761.00	33.00	37.00	1.41	14.00	21.00	2.70	401.00	387.00	5.48	87.04	9.00	5.61	2.70	58.90	60.10
16:23:51	85.00	-32767.00	81.17	50.72	64.85	37.60	100.00	85.00	2.22	5.10	14.00	761.00	33.00	37.00	1.41	14.00	21.00	2.80	400.00	390.00	5.46	87.04	9.00	5.60	2.80	59.00	60.10
16:24:51	85.00	-32767.00	81.37	50.86	65.48	37.60	100.00	85.00	2.30	5.10	14.00	761.00	33.00	37.00	1.36	14.00	21.00	2.20	400.00	390.00	5.47	87.04	9.00	5.60	2.20	59.10	60.10
16:25:51	86.00	-32767.00	81.72	50.71	65.84	37.60	100.00	86.00	2.29	5.20	14.00	761.00	33.00	37.00	1.36	14.00	21.00	2.50	401.00	391.00	5.48	87.04	9.00	5.61	2.50	59.00	60.10
16:26:51	86.00	-32767.00	81.80	50.91	65.42	37.60	100.00	86.00	2.24	5.20	14.00	761.00	33.00	37.00	1.36	14.00	21.00	2.50	400.00	390.00	5.48	87.04	9.00	5.60	2.50	59.00	60.10
16:27:51	86.00	-32767.00	80.49	50.43	65.04	37.63	100.00	86.00	2.22	5.20	14.00	761.00	33.00	37.00	1.36	14.00	21.00	2.20	400.00	391.00	5.47	87.04	9.00	5.60	2.20	59.00	60.10
16:28:51	86.00	-32767.00	81.47	51.22	65.71	37.63	100.00	86.00	2.20	5.10	14.00	761.00	33.00	37.00	1.36	14.00	21.00	2.40	398.00	388.00	5.47	87.04	9.00	5.60	2.40	59.10	60.10
16:29:51	86.00	-32767.00	82.01	51.18	65.90	37.63	100.00	86.00	2.22	5.10	14.00	761.00	33.00	37.00	1.36	14.00	21.00	2.80	401.00	393.00	5.47	87.04	9.00	5.60	2.80	59.10	60.10
16:30:51	86.00	-32767.00	82.10	51.25	66.06	37.65	100.00	86.00	2.22	5.10	14.00	761.00	33.00	37.00	1.36	14.00	21.00	2.30	400.00	389.00	5.47	87.04	9.00	5.60	2.30	59.10	60.10
16:31:51	86.00	-32767.00	81.51	51.33	65.48	37.65	100.00	86.00	2.19	5.20	14.00	761.00	33.00	37.00	1.36	14.00	21.00	2.70	400.00	392.00	5.47	87.04	9.00	5.60	2.70	59.00	60.10
16:32:51	86.00	-32767.00	80.50	50.86	65.08	37.65	100.00	86.00	2.19	5.10	14.00	761.00	33.00	37.00	1.36	14.00	21.00	2.40	398.00	388.00	5.46	87.04	9.00	5.60	2.40	59.10	60.20
16:33:51	87.00	-32767.00	81.12	50.37	64.86	37.68	100.00	87.00	2.28	5.20	14.00	761.00	33.00	37.00	1.36	14.00	21.00	2.60	401.00	391.00	5.47	87.04	9.00	5.61	2.60	59.00	60.20
16:34:51	87.00	-32767.00	80.47	50.18	64.71	37.68	100.00	87.00	2.37	5.10	14.00	761.00	33.00	37.00	1.36	14.00	21.00	2.60	399.00	391.00	5.46	87.04	9.00	5.60	2.60	59.10	60.20
16:35:51	87.00	-32767.00	79.77	49.86	64.15	37.68	100.00	87.00	2.34	5.20	14.00	761.00	33.00	37.00	1.36	14.00	21.00	2.20	397.00	387.00	5.47	87.04	9.00	5.60	2.20	59.00	60.20
16:36:51	87.00	-32767.00	79.59	49.84	63.89	37.70	100.00	87.00	2.44	5.20	14.00	761.00	33.00	37.00	1.36	14.00	21.00	2.10	400.00	389.00	5.46	87.04	9.00	5.60	2.10	59.00	60.20
16:37:51	87.00	-32767.00	80.46	49.89	64.45	37.70	100.00	87.00	2.42	5.20	14.00	761.00	33.00	37.00	1.36	14.00	21.00	2.20	400.00	389.00	5.46	87.04	9.00	5.60	2.20	59.00	60.20
16:38:51	87.00	-32767.00	80.83	49.95	64.47	37.70	100.00	87.00	2.45	5.20	14.00	761.00	33.00	37.00	1.36	14.00	21.00	2.10	401.00	389.00	5.46	87.04	9.00	5.60	2.10	59.00	60.20
16:39:51	88.00	-32767.00	79.48	49.49	63.58	37.70	100.00	88.00	2.43	5.20	14.00	760.00	33.00	37.00	1.36	14.00	21.00	2.50	399.00	389.00	5.50	87.04	9.00	5.61	2.50	59.00	60.20
16:40:51	88.00	-32767.00	79.63	49.32	63.15	37.72	100.00	88.00	2.42	5.10	14.00	760.00	33.00	37.00	1.36	14.00	21.00	2.80	403.00	393.00	5.47	87.04	9.00	5.60	2.80	59.10	60.20
16:41:51	88.00	-32767.00	79.99	49.78	64.12	37.72	100.00	88.00	2.56	5.30	14.00	760.00	32.00	36.00	1.36	14.00	21.00	2.20	399.00	388.00	5.46	87.04	9.00	5.60	2.20	59.90	61.20
16:42:51	88.00	-32767.00	80.29	49.55	63.68	37.72	100.00	88.00	2.38	5.20	14.00	760.00	32.00	36.00	1.36	14.00	21.00	2.70	402.00	391.00	5.46	87.04	9.00	5.60	2.70	60.00	61.20
16:43:51	88.00	-32767.00	78.54	48.69	62.60	37.72	100.00	88.00	2.48	5.20	14.00	760.00	32.00	36.00	1.36	14.00	21.00	2.70	399.00	391.00	5.46	87.04	9.00	5.60	2.70	60.00	61.20
16:44:51	88.00	-32767.00	78.18	48.58	62.67	37.72	100.00	88.00	2.51	5.20	14.00	760.00	32.00	36.00	1.36	14.00	21.00	2.50	398.00	388.00	5.46	87.04	9.00	5.60	2.50	60.00	61.20
16:45:51	88.00	-32767.00	78.90	48.99	63.05	37.72	100.00	88.00	2.59	5.20	14.00	760.00	32.00	36.00	1.36	14.00	21.00	2.70	399.00	390.00	5.46	87.04	9.00	5.60	2.70	60.00	61.20
16:46:51	89.00	-32767.00	79.17	48.28	62.60	37.75	100.00	89.00	2.74	5.20	14.00	760.00	32.00	36.00	1.36	14.00	21.00	2.50	402.00	389.00	5.45	87.04	9.00	5.60	2.50	60.00	61.20
16:47:51	89.00	-32767.00	74.06	45.38	59.20	37.75	100.00	89.00	3.05	5.30	14.00	760.00	32.00	36.00	1.36	14.00	21.00	2.70	400.00	390.00	5.45	87.04	9.00	5.60	2.70	59.90	61.20
16:48:51	89.00	-32767.00	74.36	44.73	57.93	37.75	100.00	89.00	3.14	5.60	14.00	760.00	31.00	36.00	1.36	14.00	21.00	2.40	398.00	386.00	5.44	87.04	9.00	5.60	2.40	60.60	61.20
16:49:51	90.00	-32767.00	75.78	43.14	56.79	37.77	100.00	90.00	3.05	5.70	14.00	760.00	31.00	36.00	1.36	14.00	21.00	2.30	400.00	386.00	5.44	87.04	9.00	5.61	2.30	60.50	61.20
16:50:51	90.00	-32767.00	77.90	47.09	60.94	37.77	100.00	90.00	2.69	5.70	14.00	760.00	31.00	36.00	1.36	14.00	21.00	2.60	401.00	390.00	5.44	87.04	9.00	5.61	2.60	60.50	61.20
16:51:51	90.00	-32767.00	80.14	49.66	63.94	37.77	100.00	90.00	2.14	5.60	14.00	760.00	31.00	35.00	1.36	14.00	21.00	2.70	399.00	390.00	5.44	87.04	9.00	5.60	2.70	60.60	62.20
16:52:51	89.00	-32767.00	80.25	50.82	64.47	37.77	100.00	89.00	1.91	5.40	14.00	760.00	31.00	35.00	1.36	14.00	21.00	2.80	401.00	391.00	5.45	87.04	9.00	5.60	2.80	60.80	62.20
16:53:51	88.00	-32767.00	81.21	51.09	65.25	37.77	100.00	88.00	1.93	5.40	14.00	760.00	32.00	36.00	1.36	14.00	21.00	2.50	401.00	390.00	5.47	87.04	9.00	5.60	2.50	59.80	61.20
16:54:51	88.00	-32767.00	81.37	50.90	65.40	37.77	100.00	88.00	1.97	5.30	14.00	760.00	32.00	36.00	1.36	14.00	21.00	2.30	403.00	392.00	5.47	87.04	9.00	5.60	2.30	59.90	61.20
16:55:51	89.00	-32767.00	80.56	49.97	64.58	37.77	100.00	89.00	2.04	5.30	14.00	760.00	32.00	36.00	1.36	14.00	21.00	2.40	399.00	388.00	5.46	87.04	9.00	5.61	2.40	59.90	61.20
16:56:51	89.00	-32767.00	79.43	49.49	63.85	37.77	100.00	89.00	2.09	5.30	14.00	760.00	32.00	36.00	1.36	14.00	21.00	2.30	400.00	389.00	5.46	87.04	9.00	5.60	2.30	59.90	61.20
16:57:51	89.00	-32767.00	79.62	50.23	64.14	37.80	100.00	89.00	2.09	5.30	14.00	760.00	32.00	36.00	1.31	14.00	21.00	2.40	399.00	388.00	5.46	87.04	9.00	5.60	2.40	60.00	61.20
16:58:51	89.00	-32767.00	80.62	50.43	64.46	37.77	100.00	89.00	2.10	5.10	14.00	760.00	33.00	36.00	1.36	14.00	21.00	2.80	400.00	392.00	5.46	87.04	9.00	5.60	2.80	59.10	61.20
16:59:51	89.00	-32767.00	80.82	50.30	64.64	37.80	100.00	89.00	2.11	5.20	14.00	760.00	32.00	36.00	1.31	14.00	21.00	2.20	402.00	390.00	5.47	87.04	9.00	5.61	2.20	60.10	61.20
17:00:51	90.00	-32767.00	79.47	49.81	63.56	37.77	100.00	90.00	2.12	5.10	14.00	760.00	33.00	36.00	1.36	14.00	21.00	2.80	399.00	391.00	5.46	87.04	9.00	5.60	2.80	59.10	61.20
17:01:51	89.00	-32767.00	79.85	50.27	64.04	37.80	100.00	89.00	2.15	5.20	14.00	760.00	33.00	37.00	1.31	14.00	21.00	2.60	398.00	387.00	5.46	87.04	9.00	5.60	2.60	59.10	60.20
17:02:51	89.00	-32767.00	80.35	50.23	64.17	37.77	100.00	89.00	2.18	5.10	14.00	760.00	33.00	36.00	1.31	14.00	21.00	2.40	402.00	390.00	5.45	87.04	9.00	5.60	2.40	59.20	61.20
17:03:51	90.00	-32767.00	80.92	50.07	64.43	37.77	100.00	90.00	2.25	5.10	14.00	760.00	33.00	37.00	1.31	14.00	21.00	2.80	399.00	391.00	5.46	87.04	9.00	5.60	2.80	59.20	60.20
17:04:51	89.00	-32767.00	80.67	50.04	64.37	37.77	100.00	89.00	2.23	5.20	14.00	760.00	32.00	37.00	1.31	14.00	21.00	2.20	402.00	389.00	5.45	87.04	9.00	5.61	2.20	60.10	60.20
17:05:51	90.00	-32767.00	79.08	49.41	63.66	37.77	100.00	90.00	2.28	5.20	14.00	760.00	33.00	37.00	1.31	14.00	21.00	2.80	399.00	391.00	5.45	87.04	9.00	5.60	2.80	59.10	60.20
17:06:51	89.00	-32767.00	80.79	50.03	64.46	37.80	100.00	89.00	2.47	5.30	14.00	760.00	32.00	37.00	1.31	14.00	21.00	2.20	401.00	388.00	5.45	87.04	9.00	5.60	2.20	60.00	60.20
17:07:51	90.00	-32767.00	80.68	48.46	63.46	37.80	100.00	90.00	2.85	5.30	14.00	760.00	32.00	36.00	1.31	14.00	21.00	2.60	399.00	387.00	5.45	87.04	9.00	5.60	2.60	60.00	61.20
17:08:51	91.00	-32767.00	76.73	38.96	56.52	37.80	100.00	91.00	3.08	5.60	14.00	760.00	31.00	36.00	1.31	14.00	21.00	2.60	395.00	383.00	5.41	87.04	9.00	5.57	2.60	60.70	61.20
17:09:51	92.00	-32767.00	73.32	41.79	55.00	37.80	100.00	92.00	3.02	5.70	14.00	760.00	30.00	36.00	1.31	14.00	21.00	2.40	400.00	386.00	5.42	87.04	9.00	5.62	2.40	61.60	61.20
17:10:51	93.00	-32767.00	78.55	48.32	62.08	37.80	100.00	93.00	2.47	5.90	14.00	760.00	30.00	35.00	1.36	14.00	21.00	2.70	399.00	389.00	5.42	87.04	9.00	5.61	2.70	61.30	62.20
17:11:51	92.00	-32767.00	81.70	51.66	65.86	37.80	100.00	92.00	1.98	5.50	14.00	760.00	31.00	35.00	1.36	14.00	22.00	2.30	425.00	414.00	5.59	87.04	10.00	5.76	2.30	60.70	62.20
17:12:51	92.00	-32767.00	83.16	53.00	66.91	37.80	100.00	92.00	1.68	5.40	14.00	760.00	31.00	35.00	1.31	14.00	22.00	2.80	422.00	416.00	5.81	87.04	10.00	5.96	2.80	60.90	62.20
17:13:51	91.00	-32767.00	80.43	51.18	65.27	37.80	100.00	91.00	1.77	5.20	14.00	760.00	32.00	35.00	1.36	14.00	22.00	2.80	422.00	417.00	5.82	87.04	10.00	5.95	2.80	60.00	62.20
17:14:51	92.00	-32767.00	79.91	50.81	63.79	37.80	100.00	92.00	1.88	5.10	14.00	760.00	32.00	35.00	1.36	14.00	22.00	2.60	426.00	415.00	5.82	87.04	10.00	5.95	2.60	60.10	62.20
17:15:51	92.00	-32767.00	80.18	50.34	64.19	37.80	100.00	92.00	1.95	5.10	14.00	760.00	32.00	36.00	1.36	14.00	22.00	2.80	423.00	415.00	5.82	87.04	10.00	5.95	2.80	60.10	61.20
17:16:51	92.00	-32767.00	80.03	50.49	64.08	37.80	100.00	92.00	1.94	5.10	14.00	760.00	32.00	36.00	1.31	14.00	22.00	2.80	425.00	418.00	5.82	87.04	10.00	5.95	2.80	60.20	61.20
17:17:51	92.00	-32767.00	78.46	48.40	60.68	37.80	100.00	92.00	1.97	5.00	14.00	760.00	32.00	36.00	1.31	14.00	22.00	2.80	423.00	416.00	5.82	87.04	10.00	5.95	2.80	60.30	61.20
17:18:51	93.00	-32767.00	79.11	50.04	62.97	37.80	100.00	93.00	2.06	4.90	14.00	760.00	32.00	36.00	1.31	14.00	22.00	2.40	427.00	414.00	5.81	87.04	10.00	5.95	2.40	60.40	61.20
17:19:51	93.00	-32767.00	79.91	50.41	64.18	37.80	100.00	93.00	2.09	5.00	14.00	760.00	32.00	36.00	1.36	14.00	22.00	2.80	423.00	416.00	5.81	87.04	10.00	5.95	2.80	60.20	61.20
17:20:51	93.00	-32767.00	79.97	50.35	64.24	37.77	100.00	93.00	2.14	5.00	14.00	760.00	32.00	36.00	1.31	14.00	22.00	2.40	428.00	416.00	5.81	87.04	10.00	5.95	2.40	60.30	61.20
17:21:51	93.00	-32767.00	80.01	50.31	64.01	37.77	100.00	93.00	2.18	5.00	14.00	760.00	32.00	36.00	1.31	14.00	22.00	2.80	422.00	416.00	5.81	87.04	10.00	5.96	2.80	60.30	61.20
17:22:51	93.00	-32767.00	79.47	50.05	63.60	37.77	100.00	93.00	2.19	4.90	14.00	760.00	33.00	36.00	1.31	14.00	22.00	2.20	428.00	415.00	5.81	87.04	10.00	5.95	2.20	59.40	61.20
17:23:51	92.00	-32767.00	80.15	50.66	64.53	37.77	100.00	92.00	2.19	5.10	14.00	760.00	32.00	36.00	1.31	14.00	22.00	2.50	424.00	412.00	5.80	87.04	10.00	5.95	2.50	60.20	61.20
17:24:51	92.00	-32767.00	80.39	50.33	64.35	37.77	100.00	92.00	2.23	5.00	14.00	760.00	32.00	36.00	1.31	14.00	22.00	2.70	425.00	415.00	5.80	87.04	10.00	5.95	2.70	60.30	61.20
17:25:51	92.00	-32767.00	80.45	50.05	64.37	37.77	100.00	92.00	2.25	5.00	14.00	760.00	32.00	36.00	1.31	14.00	22.00	2.80	423.00	417.00	5.81	87.04	10.00	5.95	2.80	60.30	61.20
17:26:51	92.00	-32767.00	78.91	49.73	63.38	37.77	100.00	92.00	2.33	5.00	14.00	760.00	32.00	36.00	1.31	14.00	22.00	2.80	424.00	416.00	5.81	87.04	10.00	5.95	2.80	60.30	61.20
17:27:51	92.00	-32767.00	79.94	49.87	64.09	37.77	100.00	92.00	2.44	4.90	14.00	760.00	33.00	36.00	1.31	14.00	22.00	2.20	427.00	415.00	5.81	87.04	10.00	5.95	2.20	59.40	61.20
17:28:51	92.00	-32767.00	80.27	49.27	64.11	37.77	100.00	92.00	2.81	5.10	14.00	760.00	32.00	36.00	1.31	14.00	22.00	2.60	425.00	413.00	5.81	87.04	10.00	5.95	2.60	60.20	61.20
17:29:51	93.00	-32767.00	73.52	40.61	55.20	37.77	100.00	93.00	3.14	5.40	14.00	760.00	31.00	36.00	1.36	14.00	23.00	2.80	425.00	413.00	5.75	87.04	10.00	5.92	2.80	60.80	61.20
17:30:51	95.00	-32767.00	93.46	32.19	55.35	37.77	100.00	95.00	3.03	5.50	14.00	760.00	30.00	35.00	1.36	14.00	22.00	2.10	425.00	408.00	5.78	87.04	10.00	5.98	2.10	61.70	62.20
17:31:51	95.00	-32767.00	78.83	48.63	62.44	37.77	100.00	95.00	2.47	5.50	14.00	760.00	30.00	35.00	1.36	14.00	22.00	2.10	423.00	410.00	5.77	87.04	10.00	5.96	2.10	61.70	62.20
17:32:51	93.00	-32767.00	81.95	52.19	66.02	37.77	100.00	93.00	1.92	5.40	14.00	760.00	31.00	35.00	1.36	14.00	22.00	2.30	424.00	412.00	5.76	87.04	10.00	5.95	2.30	60.80	62.20
17:33:51	87.00	-32767.00	81.96	51.31	66.18	37.77	100.00	87.00	1.76	5.40	14.00	760.00	31.00	35.00	1.36	14.00	22.00	2.30	426.00	414.00	5.80	87.04	10.00	5.95	2.30	60.80	62.20
17:34:51	87.00	-32767.00	80.62	50.06	64.68	37.77	100.00	87.00	1.91	5.10	14.00	760.00	31.00	35.00	1.31	14.00	22.00	2.60	424.00	416.00	5.81	87.04	10.00	5.95	2.60	61.20	62.20
17:35:51	86.00	-32767.00	79.80	49.01	63.43	37.77	100.00	86.00	2.04	5.10	14.00	760.00	31.00	35.00	1.31	14.00	22.00	2.60	427.00	416.00	5.81	87.04	10.00	5.96	2.60	61.20	62.20
17:36:51	88.00	-32767.00	79.47	48.63	63.32	37.77	100.00	88.00	2.16	5.10	14.00	760.00	32.00	35.00	1.36	14.00	22.00	2.20	427.00	414.00	5.80	87.04	10.00	5.95	2.20	60.10	62.20
17:37:51	89.00	-32767.00	78.38	47.65	61.78	37.77	100.00	89.00	2.23	5.00	14.00	760.00	32.00	36.00	1.36	14.00	22.00	2.80	424.00	416.00	5.81	87.04	10.00	5.95	2.80	60.20	61.20
17:38:51	90.00	-32767.00	77.06	47.11	60.85	37.77	100.00	90.00	2.30	5.00	14.00	760.00	32.00	36.00	1.31	14.00	22.00	2.80	424.00	416.00	5.81	87.04	10.00	5.95	2.80	60.30	61.20
17:39:51	92.00	-32767.00	76.46	46.72	60.18	37.77	100.00	92.00	2.36	4.90	14.00	760.00	32.00	36.00	1.31	14.00	22.00	2.20	426.00	413.00	5.82	87.04	10.00	5.95	2.20	60.40	61.20
17:40:51	93.00	-32767.00	76.80	46.96	60.55	37.77	100.00	93.00	2.41	5.10	14.00	760.00	32.00	36.00	1.31	14.00	22.00	2.70	427.00	417.00	5.80	87.04	10.00	5.95	2.70	60.20	61.20
17:41:51	94.00	-32767.00	76.35	46.19	59.88	37.77	100.00	94.00	2.51	4.90	14.00	760.00	32.00	36.00	1.31	14.00	22.00	2.20	423.00	412.00	5.80	87.04	10.00	5.95	2.20	60.40	61.20
17:42:51	95.00	-32767.00	76.13	45.93	59.52	37.77	100.00	95.00	2.57	5.10	14.00	760.00	32.00	36.00	1.31	14.00	22.00	2.90	423.00	415.00	5.80	87.04	10.00	5.95	2.90	60.20	61.20
17:43:51	96.00	-32767.00	74.98	45.97	58.98	37.75	100.00	96.00	2.56	5.00	14.00	760.00	32.00	36.00	1.31	14.00	22.00	2.30	421.00	411.00	5.79	87.04	10.00	5.95	2.30	60.30	61.20
17:44:51	95.00	-32767.00	75.15	45.74	58.92	37.75	100.00	95.00	2.61	5.00	14.00	760.00	32.00	36.00	1.31	14.00	22.00	2.70	429.00	416.00	5.80	87.04	10.00	5.95	2.70	60.30	61.20
17:45:51	95.00	-32767.00	77.84	48.23	61.90	37.75	100.00	95.00	2.48	5.00	14.00	760.00	32.00	36.00	1.31	14.00	22.00	2.80	425.00	417.00	5.81	87.04	10.00	5.95	2.80	60.30	61.20
17:46:51	95.00	-32767.00	77.27	47.54	61.19	37.75	100.00	95.00	2.48	5.00	14.00	760.00	32.00	36.00	1.31	14.00	22.00	2.70	426.00	418.00	5.81	87.04	10.00	5.96	2.70	60.30	61.20
17:47:51	92.00	-32767.00	114.32	75.28	100.83	37.75	100.00	92.00	2.46	4.90	14.00	760.00	33.00	36.00	1.31	14.00	22.00	2.50	425.00	412.00	5.79	87.04	10.00	5.95	2.50	59.40	61.20
17:48:51	92.00	-32767.00	73.88	45.76	58.49	37.75	100.00	92.00	2.37	4.90	14.00	760.00	33.00	36.00	1.31	14.00	22.00	2.60	426.00	413.00	5.79	87.04	10.00	5.95	2.60	59.40	61.20
17:49:51	93.00	-32767.00	74.06	45.36	58.12	37.75	100.00	93.00	2.55	4.80	14.00	760.00	33.00	37.00	1.31	14.00	22.00	2.40	423.00	412.00	5.80	87.04	10.00	5.96	2.40	59.50	60.20
17:50:51	93.00	-32767.00	73.34	45.31	57.57	37.75	100.00	93.00	2.46	4.90	14.00	760.00	33.00	37.00	1.31	14.00	22.00	2.80	423.00	414.00	5.79	87.04	10.00	5.95	2.80	59.40	60.20
17:51:51	92.00	-32767.00	74.22	46.78	59.12	37.75	100.00	92.00	2.36	4.70	14.00	760.00	33.00	37.00	1.31	14.00	22.00	2.30	426.00	412.00	5.81	87.04	10.00	5.96	2.30	59.60	60.20
17:52:51	92.00	-32767.00	75.12	46.94	59.85	37.72	100.00	92.00	2.31	4.80	14.00	760.00	33.00	37.00	1.31	14.00	22.00	2.20	428.00	415.00	5.80	87.04	10.00	5.95	2.20	59.50	60.20
17:53:51	92.00	-32767.00	77.40	48.73	62.13	37.72	100.00	92.00	2.05	4.80	14.00	760.00	33.00	37.00	1.31	14.00	22.00	2.40	425.00	413.00	5.80	87.04	10.00	5.96	2.40	59.50	60.20
17:54:51	91.00	-32767.00	76.04	46.39	59.84	37.72	100.00	91.00	2.28	4.80	14.00	760.00	33.00	37.00	1.31	14.00	22.00	2.80	423.00	415.00	5.79	87.04	10.00	5.95	2.80	59.50	60.30
17:55:51	91.00	-32767.00	75.90	46.49	60.05	37.72	100.00	91.00	2.30	4.80	14.00	760.00	33.00	37.00	1.31	14.00	22.00	2.30	429.00	414.00	5.80	87.04	10.00	5.96	2.30	59.50	60.30
17:56:51	90.00	-32767.00	75.51	46.48	60.13	37.72	100.00	90.00	2.50	4.80	14.00	760.00	33.00	37.00	1.31	14.00	22.00	2.50	425.00	413.00	5.79	87.04	10.00	5.95	2.50	59.50	60.30
17:57:51	90.00	-32767.00	78.08	48.60	62.65	37.72	100.00	90.00	2.13	4.80	14.00	760.00	33.00	37.00	1.31	14.00	22.00	2.30	431.00	414.00	5.80	87.04	10.00	5.96	2.30	59.50	60.20
17:58:51	90.00	-32767.00	75.87	45.89	59.89	37.72	100.00	90.00	2.38	4.80	14.00	760.00	33.00	37.00	1.31	14.00	22.00	2.30	426.00	413.00	5.79	87.04	10.00	5.95	2.30	59.50	60.30
17:59:51	92.00	-32767.00	74.29	44.19	58.09	37.72	100.00	92.00	2.58	4.90	14.00	760.00	33.00	37.00	1.31	14.00	22.00	2.60	426.00	413.00	5.79	87.04	10.00	5.95	2.60	59.40	60.30
18:00:51	92.00	-32767.00	71.97	42.76	55.73	37.72	100.00	92.00	2.71	4.80	14.00	760.00	33.00	37.00	1.31	14.00	22.00	2.80	422.00	414.00	5.79	87.04	10.00	5.95	2.80	59.50	60.30
18:01:51	93.00	-32767.00	73.12	43.65	56.69	37.70	100.00	93.00	2.71	4.80	14.00	760.00	33.00	37.00	1.31	14.00	22.00	2.60	427.00	414.00	5.79	87.04	10.00	5.95	2.60	59.50	60.30
18:02:51	93.00	-32767.00	73.50	43.63	57.35	37.70	100.00	93.00	2.71	4.80	14.00	760.00	33.00	37.00	1.31	14.00	22.00	2.50	427.00	413.00	5.79	87.04	10.00	5.96	2.50	59.50	60.20
18:03:51	93.00	-32767.00	73.89	43.99	57.73	37.70	100.00	93.00	2.65	4.80	14.00	760.00	33.00	37.00	1.31	14.00	22.00	2.70	425.00	414.00	5.79	87.04	10.00	5.96	2.70	59.50	60.30
18:04:51	93.00	-32767.00	72.97	44.06	57.26	37.70	100.00	93.00	2.61	4.80	14.00	760.00	33.00	37.00	1.31	14.00	22.00	2.80	422.00	414.00	5.79	87.04	10.00	5.95	2.80	59.50	60.20
18:05:51	93.00	-32767.00	73.37	44.39	57.54	37.70	100.00	93.00	2.66	4.70	14.00	760.00	33.00	37.00	1.31	14.00	22.00	2.40	427.00	414.00	5.80	87.04	10.00	5.95	2.40	59.60	60.30
18:06:51	94.00	-32767.00	74.71	44.68	58.46	37.68	100.00	94.00	2.69	4.70	14.00	760.00	33.00	37.00	1.31	14.00	22.00	2.50	423.00	413.00	5.79	87.04	10.00	5.95	2.50	59.60	60.30
18:07:51	93.00	-32767.00	74.35	44.74	58.07	37.68	100.00	93.00	2.58	4.80	14.00	760.00	33.00	37.00	1.31	14.00	22.00	2.70	426.00	414.00	5.80	87.04	10.00	5.95	2.70	59.50	60.20
18:08:51	93.00	-32767.00	74.16	44.60	58.34	37.68	100.00	93.00	2.59	4.80	14.00	760.00	33.00	37.00	1.31	14.00	22.00	2.80	424.00	416.00	5.79	87.04	10.00	5.95	2.80	59.50	60.30
18:09:51	93.00	-32767.00	74.43	45.01	58.54	37.68	100.00	93.00	2.58	4.80	14.00	760.00	33.00	37.00	1.31	14.00	22.00	2.80	425.00	415.00	5.80	87.04	10.00	5.95	2.80	59.50	60.30
18:10:51	93.00	-32767.00	75.33	45.53	59.39	37.65	100.00	93.00	2.61	4.70	14.00	760.00	33.00	37.00	1.31	14.00	22.00	2.70	423.00	413.00	5.79	87.04	10.00	5.95	2.70	59.60	60.30
18:11:51	93.00	-32767.00	75.32	45.23	58.59	37.65	100.00	93.00	2.59	4.70	14.00	760.00	33.00	37.00	1.31	14.00	22.00	2.30	427.00	413.00	5.79	87.04	10.00	5.95	2.30	59.60	60.20
18:12:51	93.00	-32767.00	75.33	45.51	59.08	37.65	100.00	93.00	2.56	4.80	14.00	760.00	33.00	37.00	1.31	14.00	22.00	2.60	427.00	414.00	5.79	87.04	10.00	5.95	2.60	59.50	60.20
18:13:51	93.00	-32767.00	74.83	45.69	59.18	37.65	100.00	93.00	2.55	4.80	14.00	760.00	33.00	37.00	1.31	14.00	22.00	2.80	425.00	415.00	5.79	87.04	10.00	5.95	2.80	59.50	60.30
18:14:51	93.00	-32767.00	75.97	46.48	60.37	37.63	100.00	93.00	2.49	4.80	14.00	760.00	33.00	37.00	1.31	14.00	22.00	2.90	424.00	415.00	5.80	87.04	10.00	5.95	2.90	59.50	60.30
18:15:51	93.00	-32767.00	77.05	46.95	61.01	37.63	100.00	93.00	2.45	4.80	14.00	760.00	33.00	37.00	1.31	14.00	22.00	2.70	424.00	414.00	5.79	87.04	10.00	5.96	2.70	59.50	60.30
18:16:51	93.00	-32767.00	76.53	46.31	60.50	37.63	100.00	93.00	2.48	4.60	14.00	760.00	33.00	37.00	1.31	14.00	22.00	2.30	428.00	413.00	5.79	87.04	10.00	5.95	2.30	59.70	60.30
18:17:51	93.00	-32767.00	128.45	117.82	123.40	37.63	100.00	93.00	2.54	4.60	14.00	760.00	33.00	37.00	1.31	14.00	21.00	2.60	409.00	398.00	5.78	87.04	9.00	5.94	2.60	59.70	60.30
18:18:51	92.00	-32767.00	87.89	15.65	61.16	37.60	100.00	92.00	2.62	4.80	14.00	760.00	33.00	37.00	1.31	14.00	20.00	2.30	402.00	385.00	5.45	87.04	9.00	5.62	2.30	59.50	60.30
18:19:51	92.00	-32767.00	76.12	45.65	59.72	37.60	100.00	92.00	2.68	4.90	14.00	760.00	33.00	37.00	1.31	14.00	20.00	2.50	400.00	387.00	5.42	87.04	9.00	5.60	2.50	59.40	60.30
18:20:51	92.00	-32767.00	76.21	45.87	59.96	37.60	100.00	92.00	2.68	4.90	14.00	760.00	33.00	37.00	1.31	14.00	20.00	2.50	401.00	387.00	5.43	87.04	9.00	5.60	2.50	59.40	60.30
18:21:51	91.00	-32767.00	75.96	46.67	60.32	37.60	100.00	91.00	2.51	4.80	14.00	760.00	33.00	37.00	1.31	14.00	20.00	2.80	399.00	389.00	5.43	87.04	9.00	5.60	2.80	59.50	60.30
18:22:51	91.00	-32767.00	76.75	46.80	60.95	37.60	100.00	91.00	2.55	4.90	14.00	760.00	33.00	37.00	1.31	14.00	20.00	2.80	397.00	387.00	5.44	87.04	9.00	5.60	2.80	59.40	60.30
18:23:51	91.00	-32767.00	75.96	45.89	60.18	37.58	100.00	91.00	2.69	5.00	14.00	760.00	33.00	37.00	1.31	14.00	20.00	2.70	400.00	388.00	5.43	87.04	9.00	5.60	2.70	59.30	60.30
18:24:51	92.00	-32767.00	75.94	45.43	59.40	37.58	100.00	92.00	2.75	4.90	14.00	760.00	33.00	37.00	1.31	14.00	20.00	2.80	398.00	389.00	5.43	87.04	9.00	5.60	2.80	59.40	60.30
18:25:51	91.00	-32767.00	75.91	46.25	60.02	37.58	100.00	91.00	2.58	4.90	14.00	760.00	33.00	37.00	1.31	14.00	20.00	2.80	398.00	388.00	5.44	87.04	9.00	5.60	2.80	59.40	60.30
18:26:51	91.00	-32767.00	75.96	46.19	60.22	37.58	100.00	91.00	2.58	5.00	14.00	760.00	33.00	37.00	1.31	14.00	20.00	2.70	399.00	388.00	5.44	87.04	9.00	5.60	2.70	59.30	60.30
18:27:51	91.00	-32767.00	76.64	45.71	60.17	37.58	100.00	91.00	2.70	4.90	14.00	760.00	33.00	37.00	1.31	14.00	21.00	2.30	402.00	387.00	5.43	87.04	9.00	5.60	2.30	59.40	60.30
18:28:51	91.00	-32767.00	76.27	45.40	59.77	37.58	100.00	91.00	2.78	4.90	14.00	760.00	33.00	37.00	1.31	14.00	21.00	2.30	403.00	388.00	5.44	87.04	9.00	5.61	2.30	59.40	60.30
18:29:51	91.00	-32767.00	75.98	46.01	59.84	37.56	100.00	91.00	2.67	4.90	14.00	760.00	33.00	37.00	1.31	14.00	21.00	2.30	402.00	387.00	5.44	87.04	9.00	5.60	2.30	59.40	60.30
18:30:51	91.00	-32767.00	76.23	46.06	59.70	37.56	100.00	91.00	2.67	4.90	14.00	760.00	33.00	37.00	1.31	14.00	21.00	2.20	402.00	387.00	5.44	87.04	9.00	5.60	2.20	59.40	60.30
18:31:51	91.00	-32767.00	76.34	45.98	60.20	37.56	100.00	91.00	2.73	4.90	14.00	760.00	33.00	37.00	1.31	14.00	21.00	2.30	401.00	387.00	5.44	87.04	9.00	5.60	2.30	59.40	60.30
18:32:51	91.00	-32767.00	76.97	46.12	60.60	37.56	100.00	91.00	2.66	4.90	14.00	760.00	33.00	37.00	1.31	14.00	21.00	2.20	403.00	388.00	5.44	87.04	9.00	5.60	2.20	59.40	60.30
18:33:51	92.00	-32767.00	75.99	45.08	59.29	37.56	100.00	92.00	2.71	4.90	14.00	760.00	33.00	37.00	1.31	14.00	21.00	2.30	401.00	386.00	5.43	87.04	9.00	5.60	2.30	59.40	60.30
18:34:51	92.00	-32767.00	74.56	44.10	57.89	37.53	100.00	92.00	2.82	5.00	14.00	760.00	33.00	37.00	1.31	14.00	21.00	2.80	397.00	389.00	5.42	87.04	9.00	5.59	2.80	59.30	60.30
18:35:51	92.00	-32767.00	74.95	43.86	57.67	37.53	100.00	92.00	3.19	5.00	14.00	760.00	33.00	37.00	1.31	14.00	21.00	2.30	402.00	387.00	5.44	87.04	9.00	5.61	2.30	59.30	60.30
18:36:51	92.00	-32767.00	75.36	40.57	55.42	37.53	100.00	92.00	3.52	5.00	14.00	760.00	32.00	37.00	1.31	14.00	21.00	2.20	401.00	385.00	5.41	87.04	9.00	5.59	2.20	60.30	60.30
18:37:51	93.00	-32767.00	74.12	38.46	52.79	37.53	100.00	93.00	3.28	5.30	14.00	760.00	31.00	36.00	1.31	14.00	21.00	2.70	398.00	382.00	5.39	87.04	9.00	5.60	2.70	61.00	61.30
18:38:51	93.00	-32767.00	70.77	39.53	52.54	37.53	100.00	93.00	3.20	5.50	14.00	760.00	30.00	36.00	1.31	14.00	21.00	2.50	400.00	385.00	5.40	87.04	9.00	5.61	2.50	61.80	61.20
18:39:51	94.00	-32767.00	74.73	43.12	56.54	37.56	100.00	94.00	3.09	5.50	14.00	760.00	30.00	35.00	1.31	14.00	21.00	2.70	398.00	386.00	5.44	87.04	9.00	5.60	2.70	61.80	62.30
18:40:51	95.00	-32767.00	77.09	44.91	59.00	37.56	100.00	95.00	2.82	5.60	14.00	760.00	30.00	35.00	1.31	14.00	21.00	2.20	400.00	386.00	5.41	87.04	9.00	5.60	2.20	61.70	62.20
18:41:51	96.00	-32767.00	76.29	45.42	59.09	37.56	100.00	96.00	2.78	5.60	14.00	760.00	30.00	35.00	1.31	14.00	21.00	2.70	400.00	387.00	5.41	87.04	9.00	5.60	2.70	61.70	62.20
18:42:51	97.00	-32767.00	76.41	45.42	59.40	37.56	100.00	97.00	2.57	5.50	14.00	760.00	30.00	35.00	1.31	14.00	21.00	2.60	402.00	388.00	5.42	87.04	9.00	5.61	2.60	61.80	62.20
18:43:51	98.00	-32767.00	78.24	46.54	60.16	37.56	100.00	98.00	2.70	5.60	14.00	760.00	30.00	34.00	1.31	14.00	21.00	2.30	401.00	388.00	5.41	87.04	9.00	5.60	2.30	61.70	63.20
18:44:51	100.00	-32767.00	78.21	46.47	59.90	37.56	100.00	100.00	2.78	5.50	14.00	760.00	30.00	34.00	1.31	14.00	21.00	2.20	399.00	385.00	5.42	87.04	9.00	5.60	2.20	61.80	63.20
18:45:51	103.00	-32767.00	77.11	46.19	59.34	37.56	100.00	103.00	2.49	5.60	14.00	760.00	30.00	34.00	1.31	14.00	21.00	2.30	401.00	387.00	5.42	87.04	9.00	5.61	2.30	61.70	63.20
18:46:51	101.00	-32767.00	77.52	47.54	60.66	37.58	100.00	101.00	2.30	5.70	14.00	760.00	30.00	34.00	1.31	14.00	21.00	2.60	402.00	389.00	5.42	87.04	9.00	5.60	2.60	61.60	63.20
18:47:51	98.00	-32767.00	76.99	47.53	60.76	37.56	100.00	98.00	2.29	5.50	14.00	760.00	30.00	34.00	1.31	14.00	22.00	2.60	418.00	406.00	5.46	87.04	10.00	5.64	2.60	61.80	63.20
18:48:51	96.00	-32767.00	83.63	46.37	63.24	37.56	100.00	96.00	2.26	5.20	14.00	760.00	31.00	34.00	1.31	14.00	22.00	2.70	428.00	417.00	5.79	87.04	10.00	5.94	2.70	61.10	63.20
18:49:51	95.00	-32767.00	78.05	47.38	61.51	37.56	100.00	95.00	2.27	5.10	14.00	760.00	31.00	35.00	1.31	14.00	22.00	2.30	423.00	412.00	5.80	87.04	10.00	5.96	2.30	61.20	62.20
18:50:51	93.00	-32767.00	75.89	45.40	59.45	37.56	100.00	93.00	2.42	5.10	14.00	760.00	31.00	35.00	1.31	14.00	22.00	2.70	425.00	415.00	5.80	87.04	10.00	5.95	2.70	61.20	62.20
18:51:51	93.00	-32767.00	74.81	44.42	57.61	37.56	100.00	93.00	2.56	4.90	14.00	760.00	32.00	35.00	1.31	14.00	22.00	2.30	427.00	413.00	5.80	87.04	10.00	5.95	2.30	60.40	62.20
18:52:51	93.00	-32767.00	74.74	43.84	57.18	37.53	100.00	93.00	2.70	5.00	14.00	760.00	32.00	36.00	1.31	14.00	22.00	2.70	423.00	413.00	5.79	87.04	10.00	5.95	2.70	60.30	61.20
18:53:51	93.00	-32767.00	73.96	43.05	56.77	37.53	100.00	93.00	2.78	5.00	14.00	760.00	32.00	36.00	1.31	14.00	22.00	2.60	422.00	413.00	5.79	87.04	10.00	5.95	2.60	60.30	61.20
18:54:51	93.00	-32767.00	73.22	42.50	55.90	37.53	100.00	93.00	2.85	4.90	14.00	760.00	32.00	36.00	1.31	14.00	22.00	2.50	427.00	413.00	5.80	87.04	10.00	5.96	2.50	60.40	61.20
18:55:51	95.00	-32767.00	72.42	42.20	55.24	37.53	100.00	95.00	2.92	4.90	14.00	760.00	32.00	36.00	1.31	14.00	22.00	2.50	427.00	414.00	5.79	87.04	10.00	5.95	2.50	60.40	61.20
18:56:51	95.00	-32767.00	72.99	42.46	55.84	37.53	100.00	95.00	2.96	4.90	14.00	760.00	32.00	36.00	1.31	14.00	22.00	2.80	424.00	415.00	5.79	87.04	10.00	5.95	2.80	60.40	61.20
18:57:51	95.00	-32767.00	73.21	41.99	55.47	37.51	100.00	95.00	3.02	4.80	14.00	760.00	33.00	36.00	1.31	14.00	22.00	2.60	427.00	414.00	5.80	87.04	10.00	5.96	2.60	59.50	61.20
18:58:51	95.00	-32767.00	71.58	41.15	54.10	37.51	100.00	95.00	3.08	4.90	14.00	760.00	32.00	36.00	1.31	14.00	22.00	2.80	426.00	415.00	5.79	87.04	10.00	5.95	2.80	60.40	61.20
18:59:51	95.00	-32767.00	71.61	40.31	53.23	37.51	100.00	95.00	3.15	5.00	14.00	760.00	32.00	36.00	1.31	14.00	22.00	2.80	424.00	415.00	5.79	87.04	10.00	5.95	2.80	60.30	61.30
19:00:51	95.00	-32767.00	71.30	40.19	53.23	37.48	100.00	95.00	3.18	4.90	14.00	760.00	33.00	36.00	1.31	14.00	22.00	2.50	423.00	413.00	5.80	87.04	10.00	5.95	2.50	59.40	61.20
19:01:51	96.00	-32767.00	72.11	40.09	53.20	37.48	100.00	96.00	3.21	4.80	14.00	760.00	33.00	36.00	1.31	14.00	22.00	2.70	427.00	415.00	5.80	87.04	10.00	5.95	2.70	59.50	61.20
19:02:51	96.00	-32767.00	70.77	39.40	52.08	37.48	100.00	96.00	3.21	4.90	14.00	760.00	33.00	36.00	1.31	14.00	22.00	2.80	426.00	416.00	5.79	87.04	10.00	5.95	2.80	59.40	61.20
19:03:51	96.00	-32767.00	70.86	38.96	51.71	37.48	100.00	96.00	3.24	4.90	14.00	760.00	33.00	36.00	1.31	14.00	22.00	2.20	422.00	410.00	5.79	87.04	10.00	5.96	2.20	59.40	61.30
19:04:51	96.00	-32767.00	70.07	38.90	51.89	37.46	100.00	96.00	3.26	4.90	14.00	760.00	33.00	36.00	1.31	14.00	22.00	2.80	424.00	413.00	5.79	87.04	10.00	5.95	2.80	59.40	61.30
19:05:51	96.00	-32767.00	71.69	40.25	53.27	37.46	100.00	96.00	3.20	4.70	14.00	760.00	33.00	36.00	1.31	14.00	22.00	2.50	426.00	413.00	5.80	87.04	10.00	5.96	2.50	59.60	61.30
19:06:51	96.00	-32767.00	74.81	43.60	57.07	37.46	100.00	96.00	3.00	4.70	14.00	760.00	33.00	36.00	1.31	14.00	22.00	2.30	424.00	411.00	5.79	87.04	10.00	5.95	2.30	59.60	61.30
19:07:51	95.00	-32767.00	74.23	43.94	57.29	37.46	100.00	95.00	2.95	4.80	14.00	760.00	33.00	36.00	1.26	14.00	22.00	2.80	425.00	415.00	5.79	87.04	10.00	5.95	2.80	59.60	61.30
19:08:51	95.00	-32767.00	73.59	43.28	56.58	37.46	100.00	95.00	3.00	4.80	14.00	760.00	33.00	36.00	1.31	14.00	22.00	2.30	422.00	412.00	5.79	87.04	10.00	5.95	2.30	59.50	61.30
19:09:51	96.00	-32767.00	74.44	43.03	56.62	37.46	100.00	96.00	3.06	4.80	14.00	760.00	33.00	36.00	1.31	14.00	22.00	2.80	425.00	415.00	5.79	87.04	10.00	5.95	2.80	59.50	61.30
19:10:51	96.00	-32767.00	74.29	41.98	55.64	37.44	100.00	96.00	3.12	4.70	14.00	760.00	33.00	37.00	1.31	14.00	22.00	2.50	426.00	413.00	5.79	87.04	10.00	5.96	2.50	59.60	60.30
19:11:51	96.00	-32767.00	73.12	41.44	54.74	37.44	100.00	96.00	3.11	4.80	14.00	760.00	33.00	36.00	1.31	14.00	22.00	2.30	423.00	411.00	5.78	87.04	10.00	5.95	2.30	59.50	61.30
19:12:51	96.00	-32767.00	73.35	41.87	55.17	37.44	100.00	96.00	3.11	4.80	14.00	760.00	33.00	36.00	1.26	14.00	22.00	2.30	424.00	412.00	5.79	87.04	10.00	5.95	2.30	59.60	61.30
19:13:51	96.00	-32767.00	74.69	43.64	57.40	37.41	100.00	96.00	3.01	4.70	14.00	760.00	33.00	37.00	1.26	14.00	22.00	2.30	425.00	413.00	5.79	87.04	10.00	5.95	2.30	59.70	60.30
19:14:51	96.00	-32767.00	75.09	43.88	57.85	37.41	100.00	96.00	2.98	4.80	14.00	760.00	33.00	37.00	1.31	14.00	22.00	2.30	424.00	412.00	5.79	87.04	10.00	5.96	2.30	59.50	60.30
19:15:51	96.00	-32767.00	73.47	42.94	56.60	37.41	100.00	96.00	3.00	4.80	14.00	760.00	33.00	37.00	1.26	14.00	22.00	2.30	423.00	411.00	5.78	87.04	10.00	5.95	2.30	59.60	60.30
19:16:51	96.00	-32767.00	73.66	42.97	56.39	37.41	100.00	96.00	3.01	4.80	14.00	760.00	33.00	37.00	1.31	14.00	22.00	2.30	422.00	411.00	5.79	87.04	10.00	5.95	2.30	59.50	60.30
19:17:51	96.00	-32767.00	74.17	43.53	57.00	37.39	100.00	96.00	3.00	4.80	14.00	760.00	33.00	37.00	1.26	14.00	22.00	2.30	423.00	411.00	5.79	87.04	10.00	5.95	2.30	59.60	60.30
19:18:51	96.00	-32767.00	-32766.00	-32766.00	-32766.00	37.39	100.00	96.00	2.83	4.80	14.00	760.00	33.00	37.00	1.26	14.00	22.00	2.40	424.00	413.00	5.79	87.04	10.00	5.95	2.40	59.60	60.30
19:19:51	95.00	-32767.00	76.51	46.19	60.02	37.39	100.00	95.00	2.67	4.70	14.00	760.00	33.00	37.00	1.26	14.00	22.00	2.70	426.00	413.00	5.80	87.04	10.00	5.95	2.70	59.70	60.30
19:20:51	95.00	-32767.00	75.79	45.40	59.28	37.39	100.00	95.00	2.78	4.80	14.00	760.00	33.00	37.00	1.31	14.00	22.00	2.70	424.00	413.00	5.79	87.04	10.00	5.95	2.70	59.50	60.30
19:21:51	95.00	-32767.00	75.00	44.62	58.42	37.39	100.00	95.00	2.89	4.80	14.00	760.00	33.00	37.00	1.26	14.00	22.00	2.80	425.00	416.00	5.79	87.04	10.00	5.95	2.80	59.60	60.30
19:22:51	95.00	-32767.00	75.89	45.02	59.04	37.36	100.00	95.00	2.85	4.70	14.00	760.00	33.00	37.00	1.26	14.00	22.00	2.20	425.00	413.00	5.79	87.04	10.00	5.95	2.20	59.70	60.30
19:23:51	95.00	-32767.00	75.13	44.53	58.27	37.36	100.00	95.00	2.91	4.70	14.00	760.00	33.00	37.00	1.26	14.00	22.00	2.70	425.00	414.00	5.79	87.04	10.00	5.95	2.70	59.70	60.30
19:24:51	95.00	-32767.00	74.83	44.60	58.24	37.36	100.00	95.00	2.91	4.70	14.00	760.00	33.00	37.00	1.31	14.00	22.00	2.30	423.00	411.00	5.78	87.04	10.00	5.95	2.30	59.60	60.30
19:25:51	95.00	-32767.00	75.39	45.19	59.02	37.36	100.00	95.00	2.87	4.70	14.00	760.00	33.00	37.00	1.26	14.00	22.00	2.80	426.00	416.00	5.79	87.04	10.00	5.95	2.80	59.70	60.30
19:26:51	95.00	-32767.00	76.81	45.94	60.22	37.36	100.00	95.00	2.82	4.70	14.00	760.00	33.00	37.00	1.26	14.00	22.00	2.40	424.00	412.00	5.79	87.04	10.00	5.95	2.40	59.70	60.30
19:27:51	95.00	-32767.00	76.46	45.14	59.65	37.36	100.00	95.00	2.89	4.70	14.00	760.00	33.00	37.00	1.26	14.00	22.00	2.30	422.00	411.00	5.79	87.04	10.00	5.95	2.30	59.70	60.30
19:28:51	95.00	-32767.00	75.19	44.78	58.61	37.34	100.00	95.00	2.97	4.70	14.00	760.00	33.00	37.00	1.26	14.00	22.00	2.30	424.00	412.00	5.79	87.04	10.00	5.96	2.30	59.70	60.30
19:29:51	95.00	-32767.00	74.61	44.34	58.12	37.34	100.00	95.00	2.94	4.60	14.00	760.00	33.00	37.00	1.26	14.00	22.00	2.20	423.00	411.00	5.78	87.04	10.00	5.94	2.20	59.80	60.30
19:30:51	95.00	-32767.00	76.62	45.83	60.17	37.34	100.00	95.00	2.87	4.60	14.00	760.00	33.00	37.00	1.26	14.00	22.00	2.20	425.00	416.00	5.79	87.04	10.00	5.96	2.80	59.80	60.30
19:31:51	93.00	-32767.00	76.90	45.48	59.89	37.34	100.00	93.00	2.82	4.70	14.00	760.00	33.00	37.00	1.26	14.00	22.00	2.70	425.00	414.00	5.79	87.04	10.00	5.95	2.70	59.70	60.30
19:32:51	93.00	-32767.00	75.02	44.29	58.26	37.32	100.00	93.00	2.94	4.70	14.00	760.00	33.00	37.00	1.26	14.00	22.00	2.70	424.00	412.00	5.78	87.04	10.00	5.95	2.70	59.70	60.30
19:33:51	93.00	-32767.00	75.14	44.75	58.50	37.32	100.00	93.00	2.95	4.70	14.00	760.00	33.00	37.00	1.26	14.00	22.00	2.60	426.00	412.00	5.78	87.04	10.00	5.95	2.60	59.70	60.30
19:34:51	93.00	-32767.00	76.51	46.07	59.99	37.32	100.00	93.00	2.84	4.70	14.00	760.00	33.00	37.00	1.31	14.00	22.00	2.60	425.00	414.00	5.79	87.04	10.00	5.96	2.60	59.60	60.30
19:35:51	93.00	-32767.00	77.11	46.08	60.67	37.32	100.00	93.00	2.82	4.60	14.00	760.00	33.00	37.00	1.26	14.00	22.00	2.20	425.00	411.00	5.78	87.04	10.00	5.95	2.20	59.80	60.30
19:36:51	93.00	-32767.00	75.85	45.74	59.22	37.32	100.00	93.00	2.87	4.60	14.00	760.00	33.00	37.00	1.26	14.00	22.00	2.20	426.00	412.00	5.78	87.04	10.00	5.95	2.20	59.80	60.30
19:37:51	93.00	-32767.00	75.58	45.50	59.38	37.32	100.00	93.00	2.83	4.60	14.00	760.00	33.00	37.00	1.26	14.00	22.00	2.40	423.00	412.00	5.79	87.04	10.00	5.95	2.40	59.80	60.30
19:38:51	92.00	-32767.00	76.94	46.76	60.90	37.29	100.00	92.00	2.61	4.60	14.00	760.00	33.00	37.00	1.26	14.00	22.00	2.30	428.00	413.00	5.79	87.04	10.00	5.96	2.30	59.80	60.30
19:39:51	92.00	-32767.00	76.56	45.89	60.40	37.29	100.00	92.00	2.78	4.60	14.00	760.00	33.00	37.00	1.26	14.00	22.00	2.80	423.00	415.00	5.80	87.04	10.00	5.95	2.80	59.80	60.30
19:40:51	92.00	-32767.00	75.14	44.59	58.56	37.29	100.00	92.00	2.91	4.60	14.00	760.00	33.00	37.00	1.26	14.00	22.00	2.40	427.00	411.00	5.78	87.04	10.00	5.95	2.40	59.80	60.30
19:41:51	92.00	-32767.00	74.93	44.57	58.33	37.29	100.00	92.00	2.91	4.60	14.00	760.00	33.00	37.00	1.26	14.00	22.00	2.30	428.00	413.00	5.78	87.04	10.00	5.96	2.30	59.80	60.30
19:42:51	92.00	-32767.00	75.77	45.16	59.33	37.29	100.00	92.00	2.87	4.50	14.00	760.00	33.00	37.00	1.26	14.00	22.00	2.30	427.00	413.00	5.79	87.04	10.00	5.96	2.30	59.90	60.30
19:43:51	92.00	-32767.00	76.41	45.40	59.88	37.27	100.00	92.00	2.86	4.60	14.00	760.00	33.00	37.00	1.26	14.00	22.00	2.90	426.00	416.00	5.78	87.04	10.00	5.95	2.90	59.80	60.30
19:44:51	92.00	-32767.00	76.45	45.40	59.84	37.27	100.00	92.00	2.88	4.60	14.00	760.00	33.00	37.00	1.26	14.00	22.00	2.50	423.00	411.00	5.78	87.04	10.00	5.95	2.50	59.80	60.30
19:45:51	92.00	-32767.00	75.64	45.43	59.50	37.27	100.00	92.00	2.86	4.50	14.00	760.00	33.00	37.00	1.26	14.00	22.00	2.80	422.00	413.00	5.78	87.04	10.00	5.95	2.80	59.90	60.30
19:46:51	91.00	-32767.00	75.21	45.00	59.38	37.27	100.00	91.00	2.85	4.60	14.00	760.00	33.00	37.00	1.26	14.00	22.00	2.70	425.00	414.00	5.79	87.04	10.00	5.96	2.70	59.80	60.30
19:47:51	91.00	-32767.00	179.71	167.03	171.23	37.25	100.00	91.00	2.90	4.60	14.00	760.00	33.00	37.00	1.26	14.00	22.00	2.40	426.00	412.00	5.78	87.04	10.00	5.95	2.40	59.80	60.30
19:48:51	-32766.00	-32767.00	9.41	5.89	8.23	37.25	100.00	-32766.00	0.68	0.00	0.00	760.00	37.00	37.00	1.31	14.00	22.00	2.60	421.00	415.00	5.73	87.04	10.00	5.93	2.60	60.30	60.30
19:49:51	-32767.00	-32767.00	7.46	4.19	5.20	37.25	-32767.00	-32767.00	-32766.00	0.10	0.00	760.00	39.00	39.00	1.31	14.00	22.00	2.40	424.00	415.00	5.83	87.04	10.00	5.96	2.40	58.20	58.30
19:50:51	-32766.00	-32767.00	7.22	3.55	4.81	37.25	-32767.00	-32766.00	-32766.00	0.00	0.00	760.00	40.00	40.00	1.26	14.00	23.00	2.50	425.00	416.00	5.81	87.04	10.00	5.94	2.50	57.40	57.40
19:51:51	-32766.00	-32767.00	5.88	1.92	4.11	36.64	-32767.00	-32766.00	-32766.00	0.30	0.00	760.00	42.00	42.00	1.26	14.00	22.00	2.60	443.00	435.00	5.89	87.04	10.00	6.00	2.60	55.10	55.40
19:52:51	-32766.00	-32767.00	10.06	0.02	4.49	30.33	-32767.00	-32766.00	-32766.00	0.00	-32767.00	760.00	-32767.00	-32767.00	-32766.00	-32767.00	-32767.00	-32767.00	-32767.00	-32767.00	-32767.00	87.04	-32767.00	-32767.00	-32767.00	-32767.00	-32767.00
19:53:51	-32766.00	-32767.00	2.19	1.99	2.08	27.99	-32767.00	-32766.00	-32766.00	-32767.00	-32767.00	760.00	-32767.00	-32767.00	-32766.00	-32767.00	-32767.00	-32767.00	-32767.00	-32767.00	-32767.00	87.04	-32767.00	-32767.00	-32767.00	-32767.00	-32767.00
