# Supplementary material for: The unsuitability of implantable Doppler probes for the early detection of renal vascular complications – a porcine model for prevention of renal transplant loss
Source: PLoS One. 2017 May 25;12(5):e0178301. doi: 10.1371/journal.pone.0178301 (PMC5444816; doi:10.1371/journal.pone.0178301)
Supplement: S1 Data — (ZIP) [file pone.0178301.s001.zip › Supporting Information/Lumbal 4 d. 07.08.13/An├astesiskema d. 07.08.13.xlsx]

## Sheet: Sheet1
Anæstesiskema Gris nr.
Gris på leje kl. 08.10
Vægt: 38.85								t=0	30	60	90	120	150	180	210	240	270	300	330	360	390	420	450	480
Tidspunkt	08:10:00	09:00:00	09:30:00	10:00:00	10:30:00	11:00:00	11:30:00	11:45:00	12:15:00	12:45:00	13:15:00	13:45:00	14:15:00	14:45:00	15:15:00	15:45:00	16:15:00	16:45:00	17:15:00	17:45:00	18:15:00	18:45:00	19:15:00	19:45:00
Medicin
Fentanyl Bolus - 10 mL																				5
Fentanyl - 10 ml/h																						10
Cefuroxim 750 mg
S-ketamin + dormicum 7+3 mL
S-ketamin
Saltvand - 500 mL/h																		750				1000
Glukose:
Respirator
MAC - 1,1-1,4	1.2	1.5	1.3	1.3	1.4	1.4	1.4	1.4	1.3	1.3	1.3	1.2	1.3	1.3	1.3	1.5	1.4	1.3	1.3	1.3	1.3	1.3	1.3	1.3
E-CO2	5.5	5.2	5	4.9	5	4.9	5.5	5.2	5.3	5.4	5.4	5.3	5.1	5.1	5.2	5.2	5.2	5.4	5.1	5	4.8	5.8	4.8	4.6
TV - 400 mL																			425		400	425
RF - 12								14
Værdier
Blodtryk Sys								90	95	92	91	91	89	92	87	87	82	77	79	76	77	78	74	75
Blodtryk dia								68	62	57	57	58	57	60	55	57	51	48	50	47	47	48	43	45
MAP								81	79	74	74	76	73	76	70	71	66	61	64	60	61	61	56	59
Puls	52	57	70	76	79	77	68	70	70	72	74	76	79	78	81	83	85	89	92	95	93	101	96	91
SAT-O2	100	100	100	100	100	100	100	100	100	100	100	100	100	100	100	100	100	100	100	100	100	100	100	100
Temperatur	36.9	36.8	36.5	36.3	36.2	36.2	36.5	36.8	37.3	37.8	37.7	37.5	37.3	37.2	37.3	37.4	37.6	37.8	37.8	37.8	37.6	37.6	37.6	37.3
Diurese - Ve									33	44	45	56	14	4	2	1	1	1	2	0	1	0	0	0
Diurese - Hø									28	38	34	50	58	54	46	44	56	68	78	85	88	112	112	144
A-gas
pH				7.438	7.446	7.45	7.419	7.442	7.44	7.433	7.438	7.448	7.434	7.433	7.418	7.425	7.436	7.431	7.429	7.429	7.432	7.397	7.426	7.429
pO2				20.2	21.1	21.8	21	20.5	20.8	20.2	20.8	20.8	20.4	20.9	21.9	20.7	21.1	21.5	20.9	21.5	22.1	22.1	22.5	22.8
pCO2				5.45	5.29	5.16	5.55	5.04	5.32	5.18	5.41	5.15	5.21	5.06	5.02	4.88	5.11	5.11	4.93	4.86	4.88	4.88	4.59	4.63
Base excess				3.3	3.1	2.7	2.3	1.6	2.8	1.7	3	2.6	1.9	1.1	-0.1	-0.3	1.5	1.5	0.3	-0.1	0.2	0.2	-1.5	-1.2
HCO3				27.4	27.3	26.9	26.5	26	27	26	27.1	26.8	26.2	25.5	24.4		25.9	25.5	24.8	24.5	24.7	24.7	23.3	23.6
Na				141	141	141	141	141	141	142	141	142	142	142	143	142	142	142	143	143	143	143	143	143
K				3.8	3.8	3.8	3.8	3.7	4.1	4	4	4	4.1	4	4	3.9	4.3	4.3	4.2	4.1	4.1	4.1	4	3.9
Glu				5.4	5.3	5.3	5.2	5	5.6	5.5	5.7	5.6	5.3	4.9	4.5	4.4	4.7	4.6	4.3	4.3	4.4	4.4	4	4
Lac				0.8	0.7	0.7	0.7	0.7	0.6	0.6	0.6	0.5	0.5	0.5	0.5	0.4	0.5	0.5	0.4	0.4	0.4	0.4	0.4	0.4
Bemærkninger
Flow
Ven Cook -død 16.00								x	x	x	x	x	x	x	x	x
Art Cook								x	x	x	x	x	x	x	x	x	x	x	x	x	x	x	x	x

## Sheet: Ark1
	kl	t=	flow
	11:45:00	0	130
	12:00:00	15	136
	12:15:00	30	150
	12:30:00	45	158
	12:45:00	60	160
	13:00:00	75	162
	13:15:00	90	168
	13:30:00	105	177
	13:45:00	120	175
	14:00:00	135	38
	14:15:00	150	33
	14:30:00	165	38
	14:45:00	180	43
	15:00:00	195	43
	15:15:00	210	49
	15:30:00	225	57
	15:45:00	240	58
	16:00:00	255	10
	16:15:00	270	10
	16:30:00	285	9
	16:45:00	300	19
	17:00:00	315	11
	17:15:00	330	23
	17:30:00	345	25
	17:45:00	360	23
	18:00:00	375	5
	18:15:00	390	3
	18:30:00	405	3
	18:45:00	420	4
	19:00:00	435	11
	19:15:00	450	4
	19:30:00	465	5
	19:45:00	480	3
