# Supplementary material for: The unsuitability of implantable Doppler probes for the early detection of renal vascular complications – a porcine model for prevention of renal transplant loss
Source: PLoS One. 2017 May 25;12(5):e0178301. doi: 10.1371/journal.pone.0178301 (PMC5444816; doi:10.1371/journal.pone.0178301)
Supplement: S1 Data — (ZIP) [file pone.0178301.s001.zip › Supporting Information/Lumbal 5 d. 08.08.13/08.08.13/08.08.13.asc]

08/08/2013 07:49:55	Trend	1375948195
Time	HR	ST1	P1sys	P1dia	P1mean	T2	SpO2	PR(SpO2)	SpO2_ir	EtCO2	RR(CO2)	Pamb	FeO2	FiO2	MAC	RR(Spiro)	Ppeak	PEEP	TVinsp	TVexp	MVexp	ST(II)	Pmean	MVinsp	PEEPe	FeBal	FiBal
07:50:11	-32767.00	-32767.00	2.96	2.78	2.88	24.75	-32767.00	-32766.00	-32766.00	0.00	0.00	754.00	100.00	100.00	0.00	12.00	24.00	2.90	403.00	401.00	4.81	87.04	10.00	4.84	2.90	0.00	0.00
07:51:11	-32767.00	-32767.00	2.27	2.09	2.17	24.72	-32767.00	-32766.00	-32766.00	0.00	0.00	754.00	100.00	100.00	0.00	12.00	24.00	2.90	405.00	403.00	4.81	87.04	10.00	4.84	2.90	0.00	0.00
07:52:11	-32767.00	-32767.00	1.59	1.40	1.50	24.75	-32767.00	-32766.00	-32766.00	0.00	0.00	754.00	100.00	100.00	0.00	12.00	24.00	2.90	406.00	402.00	4.84	87.04	10.00	4.85	2.90	0.00	0.00
07:53:11	-32767.00	-32767.00	0.85	0.67	0.76	24.74	-32767.00	-32766.00	-32766.00	0.00	0.00	754.00	100.00	100.00	0.00	12.00	24.00	2.90	406.00	402.00	4.82	87.04	10.00	4.85	2.90	0.00	0.00
07:54:11	-32767.00	-32767.00	0.12	-0.03	0.04	24.74	-32767.00	-32766.00	-32766.00	0.00	0.00	754.00	100.00	100.00	0.00	12.00	24.00	2.90	403.00	401.00	4.82	87.04	10.00	4.85	2.90	0.00	0.00
07:55:11	-32767.00	-32767.00	-0.63	-0.81	-0.71	24.74	-32767.00	-32766.00	-32766.00	0.00	0.00	754.00	100.00	100.00	0.00	12.00	24.00	2.90	406.00	403.00	4.82	87.04	10.00	4.85	2.90	0.00	0.00
07:56:11	-32767.00	-32767.00	-1.28	-1.47	-1.38	24.74	-32767.00	-32766.00	-32766.00	0.00	0.00	754.00	100.00	100.00	0.00	12.00	24.00	2.90	405.00	401.00	4.81	87.04	10.00	4.85	2.90	0.00	0.00
07:57:11	-32767.00	-32767.00	-1.83	-2.56	-2.20	24.76	-32767.00	-32766.00	-32766.00	0.00	0.00	754.00	100.00	100.00	0.00	12.00	24.00	2.90	404.00	400.00	4.82	87.04	10.00	4.85	2.90	0.00	0.00
07:58:11	-32767.00	-32767.00	-2.87	-3.05	-2.95	24.76	-32767.00	-32766.00	-32766.00	0.00	0.00	754.00	100.00	100.00	0.00	12.00	24.00	2.90	404.00	401.00	4.81	87.04	10.00	4.85	2.90	0.00	0.00
07:59:11	-32767.00	-32767.00	-3.64	-3.82	-3.72	24.78	-32767.00	-32766.00	-32766.00	0.00	0.00	754.00	100.00	100.00	0.00	12.00	24.00	2.90	404.00	399.00	4.80	87.04	10.00	4.86	2.90	0.00	0.00
08:00:11	-32767.00	-32767.00	-4.40	-4.58	-4.48	24.79	-32767.00	-32766.00	-32766.00	0.00	0.00	754.00	100.00	100.00	0.00	12.00	24.00	2.90	404.00	400.00	4.80	87.04	10.00	4.85	2.90	0.00	0.00
08:01:11	-32767.00	-32767.00	-5.19	-5.38	-5.28	24.76	-32767.00	-32766.00	-32766.00	0.00	0.00	754.00	100.00	100.00	0.00	12.00	24.00	2.90	404.00	400.00	4.80	87.04	10.00	4.85	2.90	0.00	0.00
08:02:11	-32767.00	-32767.00	-5.88	-6.06	-5.97	24.74	-32767.00	-32766.00	-32766.00	0.00	0.00	754.00	100.00	100.00	0.00	12.00	24.00	2.90	405.00	400.00	4.81	87.04	10.00	4.85	2.90	0.00	0.00
08:03:11	-32767.00	-32767.00	-6.23	-6.42	-6.32	24.78	-32767.00	-32766.00	-32766.00	0.00	0.00	754.00	99.00	99.00	0.00	12.00	24.00	2.90	406.00	401.00	4.81	87.04	10.00	4.86	2.90	1.00	1.00
08:04:11	-32767.00	-32767.00	-6.37	-6.56	-6.45	24.78	-32767.00	-32766.00	-32766.00	0.00	0.00	754.00	99.00	99.00	0.00	12.00	24.00	2.90	405.00	401.00	4.81	87.04	10.00	4.86	2.90	1.00	1.00
08:05:11	-32767.00	-32767.00	-6.46	-6.67	-6.56	24.79	-32767.00	-32766.00	-32766.00	0.00	0.00	754.00	99.00	99.00	0.00	12.00	24.00	2.90	405.00	400.00	4.81	87.04	10.00	4.86	2.90	1.00	1.00
08:06:11	-32767.00	-32767.00	-6.60	-6.79	-6.68	24.82	-32767.00	-32766.00	-32766.00	0.00	0.00	754.00	99.00	99.00	0.00	12.00	24.00	2.90	403.00	400.00	4.80	87.04	10.00	4.85	2.90	1.00	1.00
08:07:11	-32767.00	-32767.00	-6.77	-6.97	-6.87	24.80	-32767.00	-32766.00	-32766.00	0.00	0.00	754.00	99.00	99.00	0.00	12.00	24.00	2.90	404.00	401.00	4.81	87.04	10.00	4.85	2.90	1.00	1.00
08:08:11	-32767.00	-32767.00	-6.91	-7.10	-7.00	24.82	-32767.00	-32766.00	-32766.00	0.00	0.00	754.00	99.00	99.00	0.00	12.00	24.00	2.90	405.00	401.00	4.81	87.04	10.00	4.85	2.90	1.00	1.00
08:09:11	-32767.00	-32767.00	-6.79	-6.98	-6.88	24.83	-32767.00	-32766.00	-32766.00	0.00	0.00	754.00	99.00	99.00	0.00	12.00	24.00	2.90	404.00	401.00	4.82	87.04	10.00	4.86	2.90	1.00	1.00
08:10:11	-32767.00	-32767.00	-6.32	-6.90	-6.58	24.84	-32767.00	-32766.00	-32766.00	5.00	12.00	754.00	85.00	94.00	1.17	12.00	16.00	3.20	371.00	352.00	4.86	87.04	8.00	5.71	3.20	7.60	1.60
08:11:11	-32767.00	-32767.00	-6.01	-6.19	-6.11	24.85	-32767.00	-32766.00	-32766.00	5.00	12.00	754.00	90.00	95.00	1.60	12.00	17.00	3.00	395.00	384.00	4.56	87.04	8.00	4.73	3.00	1.70	0.60
08:12:11	52.00	-32767.00	-5.49	-5.68	-5.58	28.85	100.00	52.00	2.26	5.20	12.00	754.00	91.00	95.00	1.65	12.00	17.00	2.90	402.00	392.00	4.69	87.04	8.00	4.78	2.90	0.40	0.70
08:13:11	50.00	-32767.00	-5.07	-5.27	-5.16	37.01	100.00	50.00	2.61	5.20	12.00	754.00	91.00	96.00	1.65	12.00	17.00	3.30	393.00	387.00	4.71	87.04	8.00	4.81	3.30	0.40	0.00
08:14:11	49.00	-32767.00	-4.58	-4.78	-4.69	37.25	100.00	49.00	1.31	5.20	12.00	754.00	79.00	87.00	1.41	12.00	16.00	2.30	398.00	393.00	4.81	87.04	7.00	4.84	2.30	12.90	9.50
08:15:11	49.00	-32767.00	-4.21	-4.56	-4.35	37.32	100.00	49.00	1.11	5.20	12.00	754.00	72.00	80.00	1.36	12.00	16.00	2.00	398.00	389.00	4.71	87.04	7.00	4.80	2.00	20.00	16.70
08:16:11	49.00	-32767.00	-4.00	-4.18	-4.08	37.36	100.00	49.00	1.29	5.50	12.00	754.00	65.00	73.00	1.31	12.00	16.00	2.30	399.00	403.00	4.70	87.04	7.00	4.79	2.30	26.80	23.80
08:17:11	49.00	-32767.00	-3.78	-3.96	-3.85	37.39	99.89	49.00	1.42	5.50	12.00	754.00	60.00	67.00	1.31	12.00	16.00	2.30	398.00	391.00	4.70	87.04	7.00	4.80	2.30	31.80	29.80
08:18:11	49.00	-32767.00	-3.25	-3.42	-3.33	37.39	99.74	49.00	1.57	5.50	12.00	754.00	55.00	62.00	1.31	12.00	16.00	2.10	398.00	390.00	4.70	87.04	7.00	4.80	2.10	36.80	34.80
08:19:11	49.00	-32767.00	-2.72	-2.92	-2.82	37.44	99.70	49.00	1.69	5.70	12.00	754.00	51.00	57.00	1.31	12.00	16.00	2.10	401.00	392.00	4.69	87.04	7.00	4.79	2.10	40.60	39.90
08:20:11	50.00	-32767.00	-2.02	-2.21	-2.11	37.46	99.71	50.00	1.63	5.40	13.00	754.00	48.00	54.00	1.31	14.00	16.00	2.20	391.00	385.00	5.34	87.04	7.00	5.41	2.20	43.90	43.00
08:21:11	50.00	-32767.00	-1.76	-1.97	-1.86	37.44	99.27	50.00	1.83	5.50	14.00	754.00	44.00	50.00	1.31	14.00	17.00	2.20	399.00	396.00	5.50	87.04	8.00	5.58	2.20	47.80	47.00
08:22:11	50.00	-32767.00	-1.13	-1.48	-1.31	37.46	99.19	50.00	1.89	5.30	14.00	754.00	42.00	47.00	1.31	14.00	17.00	2.30	390.00	395.00	5.58	87.04	8.00	5.60	2.30	50.00	50.00
08:23:11	50.00	-32767.00	-0.60	-0.81	-0.71	37.44	99.04	50.00	2.00	5.20	14.00	754.00	40.00	45.00	1.31	14.00	16.00	2.30	390.00	378.00	5.54	87.04	7.00	5.62	2.30	52.10	52.00
08:24:11	50.00	-32767.00	-0.03	-0.28	-0.15	37.44	98.58	50.00	2.11	5.30	14.00	754.00	38.00	43.00	1.31	14.00	16.00	2.30	393.00	391.00	5.57	87.04	7.00	5.61	2.30	54.00	54.00
08:25:11	50.00	-32767.00	0.62	0.24	0.44	37.46	98.07	50.00	2.19	5.10	14.00	754.00	36.00	41.00	1.31	14.00	16.00	2.80	376.00	369.00	5.48	87.04	7.00	5.59	2.80	56.20	55.90
08:26:11	50.00	-32767.00	1.22	0.89	1.05	37.46	98.09	50.00	2.23	5.20	14.00	754.00	35.00	40.00	1.31	14.00	17.00	2.30	387.00	387.00	5.53	87.04	7.00	5.58	2.30	57.10	57.00
08:27:11	50.00	-32767.00	1.83	1.56	1.70	37.44	98.53	50.00	2.34	5.10	14.00	754.00	34.00	39.00	1.31	14.00	16.00	2.40	403.00	401.00	5.66	87.04	7.00	5.65	2.40	58.20	58.00
08:28:11	50.00	-32767.00	2.44	2.19	2.32	37.44	97.97	50.00	2.26	5.10	14.00	754.00	33.00	38.00	1.31	14.00	16.00	2.40	377.00	384.00	5.55	87.04	7.00	5.59	2.40	59.20	59.00
08:29:11	50.00	-32767.00	3.01	2.80	2.91	37.41	98.41	50.00	2.29	5.20	14.00	754.00	32.00	37.00	1.36	14.00	16.00	2.50	396.00	403.00	5.56	87.04	7.00	5.60	2.50	60.00	59.90
08:30:11	51.00	-32767.00	3.63	3.25	3.43	37.41	98.47	51.00	2.16	5.10	14.00	754.00	32.00	36.00	1.36	14.00	16.00	2.40	380.00	404.00	5.52	87.04	7.00	5.59	2.40	60.10	60.90
08:31:11	51.00	-32767.00	4.06	3.84	3.95	37.39	98.43	51.00	2.21	5.20	14.00	754.00	31.00	35.00	1.36	14.00	17.00	1.80	399.00	407.00	5.60	87.04	7.00	5.60	1.80	61.00	62.00
08:32:11	50.00	-32767.00	4.64	4.43	4.52	37.41	97.51	50.00	2.33	5.10	14.00	754.00	31.00	35.00	1.36	14.00	16.00	2.40	417.00	401.00	5.57	87.04	7.00	5.62	2.40	61.10	61.90
08:33:11	51.00	-32767.00	5.26	5.07	5.16	37.39	98.30	51.00	2.01	5.20	14.00	754.00	30.00	34.00	1.36	14.00	16.00	2.30	400.00	398.00	5.53	87.04	7.00	5.60	2.30	62.00	62.90
08:34:11	51.00	-32767.00	5.82	5.61	5.70	37.39	97.69	51.00	2.03	5.40	14.00	754.00	30.00	34.00	1.36	14.00	17.00	2.70	422.00	433.00	5.56	87.04	8.00	5.59	2.70	61.80	62.90
08:35:11	53.00	-32767.00	6.41	6.19	6.31	37.36	97.94	53.00	2.22	5.10	14.00	754.00	30.00	34.00	1.36	14.00	18.00	2.20	423.00	420.00	5.56	87.04	8.00	5.59	2.20	62.10	62.90
08:36:11	53.00	-32767.00	7.07	6.85	6.96	37.36	98.17	53.00	1.97	5.40	14.00	754.00	29.00	33.00	1.36	14.00	18.00	2.10	413.00	406.00	5.58	87.04	8.00	5.64	2.10	62.80	63.90
08:37:11	54.00	-32767.00	7.91	7.69	7.79	37.36	98.16	54.00	1.95	5.50	14.00	754.00	29.00	33.00	1.36	14.00	17.00	2.30	400.00	394.00	5.57	87.04	8.00	5.66	2.30	62.70	63.80
08:38:11	54.00	-32767.00	8.64	8.39	8.52	37.36	98.14	54.00	1.96	5.40	14.00	754.00	29.00	33.00	1.41	14.00	18.00	1.90	407.00	400.00	5.51	87.04	8.00	5.56	1.90	62.70	63.80
08:39:11	54.00	-32767.00	9.50	9.18	9.33	37.34	98.25	54.00	1.95	5.30	14.00	754.00	28.00	32.00	1.41	14.00	18.00	1.80	395.00	388.00	5.56	87.04	8.00	5.60	1.80	63.80	64.80
08:40:11	54.00	-32767.00	10.23	9.88	10.04	37.36	98.20	54.00	2.05	5.40	14.00	754.00	28.00	32.00	1.41	14.00	18.00	2.20	373.00	393.00	5.55	87.04	8.00	5.60	2.20	63.70	64.80
08:41:11	53.00	-32767.00	10.85	10.57	10.70	37.34	98.31	53.00	2.04	5.40	14.00	754.00	28.00	32.00	1.41	14.00	18.00	2.20	395.00	380.00	5.54	87.04	8.00	5.60	2.20	63.70	64.80
08:42:11	53.00	-32767.00	11.47	11.19	11.34	37.34	97.98	53.00	2.12	5.30	14.00	758.00	28.00	32.00	1.41	14.00	18.00	2.10	403.00	399.00	5.55	87.04	8.00	5.60	2.10	63.80	64.80
08:43:11	54.00	-32767.00	12.09	11.80	11.94	37.34	97.97	54.00	2.08	5.40	14.00	758.00	28.00	32.00	1.41	14.00	17.00	2.30	393.00	379.00	5.59	87.04	7.00	5.66	2.30	63.70	64.80
08:44:11	54.00	-32767.00	12.77	12.35	12.57	37.34	98.48	54.00	2.11	5.40	14.00	758.00	28.00	32.00	1.41	14.00	18.00	1.90	398.00	402.00	5.53	87.04	8.00	5.55	1.90	63.70	64.80
08:45:11	55.00	-32767.00	13.35	12.98	13.17	37.34	98.63	55.00	2.19	5.70	14.00	758.00	28.00	33.00	1.41	14.00	18.00	1.50	382.00	364.00	5.52	87.04	8.00	5.55	1.50	63.40	63.80
08:46:11	58.00	-32767.00	13.88	13.49	13.69	37.34	98.43	58.00	2.83	5.60	14.00	758.00	29.00	33.00	1.41	16.00	19.00	1.70	421.00	406.00	5.69	87.04	8.00	5.77	1.70	62.50	63.70
08:47:11	58.00	-32767.00	14.21	14.01	14.10	37.36	98.17	58.00	2.27	5.50	14.00	758.00	29.00	34.00	1.41	14.00	19.00	2.20	459.00	434.00	5.92	87.04	8.00	6.01	2.20	62.60	62.80
08:48:11	58.00	-32767.00	14.65	14.35	14.49	37.34	98.63	58.00	2.30	5.60	14.00	758.00	30.00	34.00	1.41	14.00	18.00	2.30	441.00	427.00	5.92	87.04	8.00	5.99	2.30	61.50	62.70
08:49:11	59.00	-32767.00	15.11	14.76	14.91	37.32	98.74	59.00	2.25	5.50	14.00	758.00	30.00	34.00	1.41	14.00	18.00	2.40	422.00	420.00	5.89	87.04	8.00	5.95	2.40	61.60	62.70
08:50:11	59.00	-32767.00	15.52	15.08	15.28	37.32	98.88	59.00	2.29	5.30	14.00	758.00	31.00	34.00	1.46	14.00	18.00	2.40	421.00	420.00	5.91	87.04	8.00	5.96	2.40	60.70	62.70
08:51:11	59.00	-32767.00	15.78	15.60	15.69	37.32	99.02	59.00	2.24	5.30	14.00	758.00	31.00	35.00	1.46	14.00	18.00	2.40	421.00	421.00	5.90	87.04	8.00	5.95	2.40	60.70	61.70
08:52:11	59.00	-32767.00	16.13	15.85	16.00	37.32	98.87	59.00	2.39	5.40	14.00	758.00	31.00	35.00	1.46	14.00	18.00	2.30	432.00	428.00	5.93	87.04	8.00	5.96	2.30	60.60	61.70
08:53:11	58.00	-32767.00	16.62	16.38	16.50	37.29	99.02	58.00	2.46	5.40	14.00	758.00	31.00	35.00	1.46	14.00	18.00	2.40	428.00	425.00	5.94	87.04	8.00	5.97	2.40	60.60	61.70
08:54:11	59.00	-32767.00	17.10	16.91	16.99	37.29	99.25	59.00	2.30	5.40	14.00	758.00	31.00	35.00	1.46	14.00	20.00	2.40	414.00	406.00	5.77	87.04	9.00	5.85	2.40	60.60	61.70
08:55:11	59.00	-32767.00	17.55	17.26	17.41	37.29	99.06	59.00	2.29	5.20	14.00	758.00	32.00	35.00	1.46	14.00	20.00	2.30	439.00	446.00	6.00	87.04	9.00	5.98	2.30	59.80	61.70
08:56:11	59.00	-32767.00	18.02	17.73	17.87	37.29	99.22	59.00	2.28	5.20	14.00	758.00	32.00	35.00	1.46	14.00	20.00	2.40	411.00	456.00	5.92	87.04	9.00	5.96	2.40	59.80	61.70
08:57:11	61.00	-32767.00	18.53	18.25	18.38	37.29	99.20	61.00	2.28	5.40	14.00	758.00	32.00	36.00	1.46	14.00	21.00	2.00	395.00	385.00	5.80	87.04	9.00	5.87	2.00	59.60	60.70
08:58:11	62.00	-32767.00	18.94	18.68	18.80	37.29	99.14	62.00	2.17	5.40	14.00	758.00	32.00	36.00	1.46	14.00	21.00	2.30	411.00	400.00	5.90	87.04	9.00	5.95	2.30	59.60	60.70
08:59:11	63.00	-32767.00	19.34	19.13	19.24	37.29	99.28	63.00	2.27	5.30	14.00	758.00	32.00	36.00	1.46	14.00	21.00	2.10	427.00	419.00	5.85	87.04	9.00	5.94	2.10	59.70	60.70
09:00:11	65.00	-32767.00	19.78	19.50	19.63	37.27	99.31	65.00	2.24	5.40	14.00	758.00	32.00	36.00	1.46	14.00	21.00	2.40	430.00	424.00	5.89	87.04	9.00	5.97	2.40	59.60	60.70
09:01:11	65.00	-32767.00	20.23	19.90	20.06	37.27	99.44	65.00	2.28	5.40	14.00	758.00	32.00	36.00	1.46	14.00	21.00	2.40	420.00	417.00	5.88	87.04	9.00	5.94	2.40	59.60	60.70
09:02:11	65.00	-32767.00	20.65	20.37	20.51	37.25	99.53	65.00	2.29	5.40	14.00	758.00	32.00	36.00	1.46	14.00	21.00	2.50	422.00	426.00	5.89	87.04	9.00	5.96	2.50	59.60	60.70
09:03:11	66.00	-32767.00	21.12	20.83	20.98	37.25	99.52	66.00	2.32	5.40	14.00	758.00	32.00	36.00	1.46	14.00	20.00	2.30	426.00	421.00	5.87	87.04	9.00	5.95	2.30	59.60	60.70
09:04:11	66.00	-32767.00	21.52	21.28	21.39	37.23	99.61	66.00	2.36	5.40	14.00	758.00	32.00	36.00	1.46	14.00	20.00	2.30	421.00	421.00	5.89	87.04	9.00	5.96	2.30	59.60	60.70
09:05:11	66.00	-32767.00	22.01	21.71	21.85	37.23	99.65	66.00	2.29	5.30	14.00	758.00	32.00	36.00	1.46	14.00	20.00	2.20	427.00	423.00	5.93	87.04	9.00	5.96	2.20	59.70	60.70
09:06:11	66.00	-32767.00	22.38	22.05	22.21	37.23	99.03	66.00	2.42	5.20	14.00	758.00	32.00	36.00	1.46	14.00	20.00	2.20	426.00	420.00	5.87	87.04	9.00	5.95	2.20	59.80	60.70
09:07:11	67.00	-32767.00	22.90	22.62	22.75	37.20	99.33	67.00	2.41	5.20	14.00	758.00	32.00	36.00	1.46	14.00	20.00	2.10	425.00	416.00	5.87	87.04	9.00	5.95	2.10	59.80	60.70
09:08:11	67.00	-32767.00	23.26	23.05	23.16	37.20	99.26	67.00	2.42	5.20	14.00	758.00	32.00	36.00	1.46	14.00	20.00	2.30	420.00	411.00	5.86	87.04	9.00	5.94	2.30	59.80	60.70
09:09:11	66.00	-32767.00	23.71	23.48	23.60	37.20	99.04	66.00	2.44	5.30	14.00	758.00	32.00	36.00	1.46	14.00	20.00	2.20	425.00	418.00	5.86	87.04	9.00	5.95	2.20	59.70	60.70
09:10:11	67.00	-32767.00	24.16	23.90	24.02	37.18	99.04	67.00	2.49	5.20	14.00	758.00	32.00	36.00	1.51	14.00	20.00	2.20	422.00	415.00	5.86	87.04	9.00	5.95	2.20	59.70	60.70
09:11:11	67.00	-32767.00	24.55	24.23	24.39	37.18	99.44	67.00	2.55	5.20	14.00	758.00	32.00	36.00	1.51	14.00	21.00	2.00	428.00	420.00	5.86	87.04	9.00	5.95	2.00	59.70	60.70
09:12:11	67.00	-32767.00	24.86	24.67	24.76	37.18	99.14	67.00	2.50	5.20	14.00	758.00	32.00	36.00	1.51	14.00	21.00	2.00	426.00	419.00	5.86	87.04	9.00	5.95	2.00	59.70	60.70
09:13:11	67.00	-32767.00	25.26	25.06	25.16	37.18	99.20	67.00	2.49	5.20	14.00	758.00	32.00	36.00	1.51	14.00	20.00	2.20	428.00	419.00	5.86	87.04	9.00	5.96	2.20	59.70	60.60
09:14:11	67.00	-32767.00	25.66	25.44	25.54	37.18	99.11	67.00	2.51	5.30	14.00	758.00	32.00	36.00	1.51	14.00	21.00	2.40	429.00	421.00	5.86	87.04	9.00	5.96	2.40	59.60	60.60
09:15:11	68.00	-32767.00	26.02	25.77	25.89	37.16	99.24	68.00	2.47	5.30	14.00	758.00	32.00	36.00	1.51	14.00	21.00	1.90	422.00	409.00	5.84	87.04	9.00	5.94	1.90	59.60	60.60
09:16:11	67.00	-32767.00	26.38	26.08	26.22	37.16	99.27	67.00	2.55	5.20	14.00	758.00	32.00	36.00	1.51	14.00	21.00	2.00	419.00	413.00	5.86	87.04	9.00	5.95	2.00	59.70	60.60
09:17:11	67.00	-32767.00	26.63	26.46	26.55	37.16	99.19	67.00	2.67	5.20	14.00	758.00	32.00	36.00	1.51	14.00	21.00	2.30	421.00	413.00	5.85	87.04	9.00	5.95	2.30	59.70	60.60
09:18:11	67.00	-32767.00	27.05	26.85	26.95	37.16	99.20	67.00	2.51	5.20	14.00	758.00	32.00	36.00	1.51	14.00	21.00	2.30	426.00	418.00	5.85	87.04	9.00	5.95	2.30	59.70	60.60
09:19:11	67.00	-32767.00	27.41	27.22	27.32	37.16	99.29	67.00	2.48	5.30	14.00	758.00	32.00	36.00	1.51	14.00	21.00	2.20	424.00	416.00	5.85	87.04	9.00	5.95	2.20	59.60	60.70
09:20:11	68.00	-32767.00	27.80	27.58	27.67	37.16	99.27	68.00	2.47	5.20	14.00	758.00	32.00	36.00	1.51	14.00	20.00	2.40	426.00	420.00	5.86	87.04	9.00	5.96	2.40	59.70	60.60
09:21:11	67.00	-32767.00	28.09	27.88	27.99	37.16	99.43	67.00	2.40	5.30	14.00	758.00	32.00	36.00	1.51	14.00	21.00	1.80	420.00	416.00	5.85	87.04	9.00	5.95	1.80	59.60	60.60
09:22:11	67.00	-32767.00	28.43	28.24	28.33	37.16	99.33	67.00	2.42	5.20	14.00	758.00	32.00	36.00	1.51	14.00	21.00	2.40	427.00	420.00	5.83	87.04	9.00	5.94	2.40	59.70	60.60
09:23:11	68.00	-32767.00	28.75	28.57	28.66	37.16	99.51	68.00	2.40	5.20	14.00	758.00	32.00	36.00	1.51	14.00	21.00	2.10	424.00	414.00	5.85	87.04	9.00	5.97	2.10	59.70	60.60
09:24:11	67.00	-32767.00	29.06	28.86	28.96	37.16	99.58	67.00	2.40	5.20	14.00	758.00	32.00	36.00	1.51	14.00	21.00	2.70	433.00	445.00	5.86	87.04	9.00	5.95	2.70	59.70	60.60
09:25:11	68.00	-32767.00	29.38	29.12	29.25	37.16	99.37	68.00	2.29	5.20	14.00	758.00	32.00	35.00	1.51	14.00	21.00	1.70	437.00	424.00	5.91	87.04	9.00	5.97	1.70	59.70	61.70
09:26:11	68.00	-32767.00	29.71	29.48	29.60	37.13	99.18	68.00	2.29	5.10	14.00	758.00	32.00	36.00	1.51	14.00	21.00	2.40	425.00	417.00	5.82	87.04	9.00	5.95	2.40	59.80	60.60
09:27:11	68.00	-32767.00	30.03	29.85	29.93	37.13	99.07	68.00	2.33	5.20	14.00	758.00	32.00	36.00	1.51	14.00	21.00	2.30	430.00	423.00	5.84	87.04	9.00	5.96	2.30	59.70	60.60
09:28:11	68.00	-32767.00	30.37	30.15	30.25	37.13	99.15	68.00	2.34	5.30	14.00	758.00	32.00	36.00	1.51	14.00	21.00	2.10	422.00	415.00	5.83	87.04	9.00	5.95	2.10	59.60	60.60
09:29:11	68.00	-32767.00	30.68	30.42	30.53	37.13	99.60	68.00	2.40	5.30	14.00	758.00	32.00	36.00	1.51	14.00	21.00	2.00	425.00	413.00	5.83	87.04	9.00	5.95	2.00	59.60	60.60
09:30:11	68.00	-32767.00	30.91	30.69	30.80	37.13	99.16	68.00	2.39	5.30	14.00	758.00	32.00	36.00	1.51	14.00	21.00	1.80	423.00	419.00	5.84	87.04	9.00	5.96	1.80	59.60	60.70
09:31:11	68.00	-32767.00	31.20	31.02	31.10	37.16	99.42	68.00	2.38	5.30	14.00	758.00	32.00	36.00	1.46	14.00	21.00	1.90	426.00	418.00	5.84	87.04	9.00	5.95	1.90	59.70	60.80
09:32:11	68.00	-32767.00	31.44	31.29	31.37	37.16	99.27	68.00	2.33	5.20	14.00	758.00	32.00	36.00	1.46	14.00	21.00	2.20	421.00	412.00	5.84	87.04	9.00	5.94	2.20	59.80	60.80
09:33:11	68.00	-32767.00	31.71	31.51	31.61	37.16	99.57	68.00	2.35	5.10	14.00	758.00	32.00	36.00	1.46	14.00	21.00	2.40	421.00	413.00	5.84	87.04	9.00	5.95	2.40	59.90	60.80
09:34:11	68.00	-32767.00	31.95	31.68	31.81	37.16	99.46	68.00	2.36	5.20	14.00	758.00	32.00	36.00	1.46	14.00	21.00	2.30	427.00	419.00	5.84	87.04	9.00	5.95	2.30	59.80	60.90
09:35:11	68.00	-32767.00	32.16	31.93	32.04	37.16	99.44	68.00	2.31	5.20	14.00	758.00	32.00	36.00	1.41	14.00	21.00	2.30	422.00	415.00	5.84	87.04	9.00	5.96	2.30	59.90	60.90
09:36:11	68.00	-32767.00	32.35	32.15	32.23	37.16	99.57	68.00	2.32	5.20	14.00	758.00	32.00	36.00	1.41	14.00	21.00	2.30	426.00	419.00	5.84	87.04	9.00	5.95	2.30	59.90	60.90
09:37:11	78.00	-32767.00	32.51	32.33	32.42	37.18	99.59	78.00	2.23	5.30	14.00	758.00	31.00	36.00	1.41	14.00	21.00	2.20	427.00	419.00	5.84	87.04	9.00	5.96	2.20	60.80	60.90
09:38:11	92.00	-32767.00	32.70	32.35	32.53	37.16	99.32	92.00	1.56	5.40	14.00	758.00	31.00	36.00	1.41	14.00	21.00	2.40	422.00	416.00	5.83	87.04	9.00	5.95	2.40	60.70	60.90
09:39:11	89.00	-32767.00	48.87	44.21	46.11	37.16	99.45	89.00	1.65	5.40	14.00	758.00	31.00	36.00	1.36	14.00	21.00	2.30	422.00	415.00	5.84	87.04	9.00	5.95	2.30	60.80	60.90
09:40:11	154.00	-32767.00	55.66	48.02	51.83	37.16	99.49	85.00	1.70	5.20	14.00	758.00	31.00	36.00	1.41	14.00	21.00	2.40	426.00	417.00	5.84	87.04	9.00	5.96	2.40	60.90	60.90
09:41:11	83.00	-32767.00	109.16	58.99	78.72	37.13	99.41	83.00	1.78	5.20	14.00	758.00	32.00	36.00	1.41	14.00	21.00	2.30	419.00	413.00	5.83	87.04	9.00	5.94	2.30	59.90	60.90
09:42:11	82.00	-32767.00	121.09	116.61	118.09	37.16	99.45	82.00	1.82	5.30	14.00	758.00	31.00	36.00	1.36	14.00	21.00	2.40	429.00	420.00	5.82	87.04	9.00	5.93	2.40	60.90	61.00
09:43:11	81.00	-32767.00	90.19	63.00	77.55	37.13	99.36	80.00	1.83	5.20	14.00	758.00	31.00	36.00	1.36	14.00	21.00	2.10	427.00	416.00	5.82	87.04	9.00	5.96	2.10	61.00	61.00
09:44:11	80.00	-32767.00	89.47	61.61	76.59	37.13	99.22	80.00	1.85	5.10	14.00	758.00	32.00	36.00	1.36	14.00	22.00	2.20	426.00	418.00	5.81	87.04	9.00	5.94	2.20	60.10	61.00
09:45:11	79.00	-32767.00	92.70	57.75	75.41	37.13	99.32	79.00	1.91	5.20	14.00	758.00	31.00	36.00	1.36	14.00	22.00	1.90	425.00	417.00	5.83	87.04	9.00	5.95	1.90	61.00	61.00
09:46:11	78.00	-32767.00	88.95	59.92	75.56	37.13	99.33	78.00	1.95	5.10	14.00	758.00	32.00	36.00	1.36	14.00	22.00	2.40	422.00	416.00	5.82	87.04	9.00	5.95	2.40	60.10	61.00
09:47:11	78.00	-32767.00	87.70	59.33	74.58	37.13	99.37	78.00	2.01	5.10	14.00	758.00	32.00	36.00	1.36	14.00	22.00	2.30	425.00	414.00	5.83	87.04	9.00	5.95	2.30	60.10	61.00
09:48:11	78.00	-32767.00	87.15	59.07	73.82	37.13	99.21	78.00	2.03	5.10	14.00	758.00	32.00	36.00	1.36	14.00	22.00	2.30	432.00	420.00	5.81	87.04	9.00	5.95	2.30	60.10	61.00
09:49:11	77.00	-32767.00	87.84	59.16	74.33	37.13	99.18	77.00	2.04	5.20	14.00	758.00	32.00	36.00	1.36	14.00	22.00	2.30	423.00	415.00	5.82	87.04	9.00	5.96	2.30	60.00	61.00
09:50:11	77.00	-32767.00	89.39	61.27	76.25	37.13	99.22	77.00	2.08	5.20	14.00	758.00	32.00	36.00	1.36	14.00	22.00	2.20	418.00	418.00	5.83	87.04	9.00	5.95	2.20	60.00	61.00
09:51:11	77.00	-32767.00	89.13	60.28	75.53	37.13	99.03	77.00	2.01	5.20	14.00	758.00	32.00	36.00	1.36	14.00	22.00	2.00	427.00	418.00	5.82	87.04	9.00	5.95	2.00	60.00	61.00
09:52:11	77.00	-32767.00	89.22	60.97	75.78	37.13	99.20	77.00	1.95	5.20	14.00	758.00	32.00	36.00	1.36	14.00	22.00	2.40	418.00	414.00	5.82	87.04	9.00	5.95	2.40	60.00	61.00
09:53:11	77.00	-32767.00	89.45	62.31	76.93	37.13	99.14	77.00	1.92	5.20	14.00	758.00	32.00	36.00	1.36	14.00	22.00	2.30	425.00	417.00	5.82	87.04	9.00	5.95	2.30	60.00	61.00
09:54:11	77.00	-32767.00	90.52	61.52	76.68	37.13	99.18	77.00	1.96	5.30	14.00	758.00	31.00	36.00	1.36	14.00	22.00	2.20	422.00	412.00	5.82	87.04	9.00	5.95	2.20	60.90	61.00
09:55:11	77.00	-32767.00	89.51	61.41	76.43	37.13	99.24	77.00	1.92	5.20	14.00	758.00	31.00	36.00	1.36	14.00	22.00	2.40	422.00	415.00	5.82	87.04	9.00	5.95	2.40	61.00	61.00
09:56:11	77.00	-32767.00	92.51	57.50	73.78	37.13	99.20	77.00	1.94	5.40	14.00	758.00	31.00	36.00	1.36	14.00	22.00	1.90	429.00	416.00	5.82	87.04	9.00	5.95	1.90	60.80	61.00
09:57:11	77.00	-32767.00	89.14	60.48	75.75	37.13	99.10	77.00	1.99	5.30	14.00	758.00	31.00	36.00	1.36	14.00	22.00	2.40	425.00	415.00	5.82	87.04	9.00	5.96	2.40	60.90	61.00
09:58:11	77.00	-32767.00	90.60	57.79	74.47	37.13	99.24	77.00	1.98	5.40	14.00	758.00	31.00	35.00	1.36	14.00	22.00	1.90	431.00	419.00	5.81	87.04	9.00	5.95	1.90	60.80	62.00
09:59:11	76.00	-32767.00	89.44	59.00	75.44	37.13	99.10	76.00	2.01	5.20	14.00	758.00	31.00	35.00	1.36	14.00	22.00	2.30	425.00	417.00	5.83	87.04	9.00	5.96	2.30	61.00	62.00
10:00:11	76.00	-32767.00	88.52	59.54	74.77	37.13	99.15	76.00	2.02	5.30	14.00	758.00	31.00	36.00	1.36	14.00	22.00	2.30	424.00	416.00	5.82	87.04	9.00	5.95	2.30	60.90	61.00
10:01:11	81.00	-32767.00	94.46	68.65	82.68	37.13	99.28	81.00	2.01	5.30	14.00	758.00	31.00	35.00	1.36	14.00	22.00	2.30	431.00	419.00	5.82	87.04	9.00	5.96	2.30	60.90	62.00
10:02:11	95.00	-32767.00	104.84	59.07	84.59	37.13	98.33	95.00	2.05	5.50	14.00	758.00	31.00	35.00	1.36	14.00	21.00	2.20	427.00	417.00	5.83	87.04	9.00	5.98	2.20	60.70	62.00
10:03:11	96.00	-32767.00	102.23	66.35	84.71	37.13	98.25	96.00	1.94	5.50	14.00	758.00	31.00	35.00	1.36	14.00	21.00	2.30	430.00	418.00	5.82	87.04	9.00	5.95	2.30	60.70	62.00
10:04:11	97.00	-32767.00	100.48	66.39	83.18	37.13	98.07	97.00	2.09	5.60	14.00	758.00	30.00	35.00	1.36	14.00	21.00	1.90	420.00	409.00	5.82	87.04	9.00	5.96	1.90	61.60	62.00
10:05:11	98.00	-32767.00	99.40	64.27	81.81	37.13	98.02	98.00	2.23	5.50	14.00	758.00	31.00	35.00	1.36	14.00	21.00	2.60	425.00	418.00	5.82	87.04	9.00	5.96	2.60	60.70	62.00
10:06:11	101.00	-32767.00	106.93	63.11	82.29	37.13	97.76	101.00	2.36	5.70	14.00	758.00	30.00	35.00	1.36	14.00	21.00	2.40	425.00	415.00	5.81	87.04	9.00	5.94	2.40	61.50	62.00
10:07:11	101.00	-32767.00	97.89	61.32	79.73	37.13	97.78	101.00	2.43	5.50	14.00	758.00	30.00	35.00	1.36	14.00	21.00	1.80	420.00	412.00	5.82	87.04	9.00	5.96	1.80	61.70	62.00
10:08:11	101.00	-32767.00	95.35	58.84	76.54	37.13	97.63	101.00	2.52	5.70	14.00	758.00	30.00	35.00	1.36	14.00	21.00	2.30	425.00	417.00	5.81	87.04	9.00	5.96	2.30	61.50	62.00
10:09:11	101.00	-32767.00	93.29	57.19	74.31	37.13	97.59	101.00	2.62	5.50	14.00	758.00	30.00	35.00	1.36	14.00	21.00	1.60	421.00	411.00	5.81	87.04	9.00	5.95	1.60	61.70	62.00
10:10:11	100.00	-32767.00	90.64	56.81	73.23	37.13	97.74	100.00	2.72	5.70	14.00	758.00	30.00	35.00	1.36	14.00	21.00	2.00	424.00	416.00	5.81	87.04	9.00	5.95	2.00	61.50	62.00
10:11:11	100.00	-32767.00	100.03	53.75	72.20	37.13	97.60	100.00	2.78	5.60	14.00	758.00	30.00	35.00	1.36	14.00	21.00	1.80	425.00	413.00	5.80	87.04	9.00	5.95	1.80	61.60	62.00
10:12:11	99.00	-32767.00	91.31	54.01	71.20	37.16	97.51	99.00	2.83	5.60	14.00	758.00	30.00	35.00	1.36	14.00	21.00	1.70	426.00	416.00	5.81	87.04	9.00	5.96	1.70	61.60	62.00
10:13:11	101.00	-32767.00	92.31	55.09	72.15	37.16	97.27	101.00	2.74	5.40	14.00	758.00	30.00	35.00	1.36	14.00	21.00	2.20	425.00	415.00	5.81	87.04	9.00	5.95	2.20	61.80	62.00
10:14:11	101.00	-32767.00	93.08	54.75	72.16	37.16	97.27	101.00	2.77	5.40	14.00	758.00	30.00	35.00	1.36	14.00	21.00	2.20	429.00	413.00	5.81	87.04	9.00	5.96	2.20	61.80	62.00
10:15:11	101.00	-32767.00	93.18	58.35	74.91	37.16	97.31	101.00	2.67	5.40	14.00	758.00	30.00	35.00	1.36	14.00	21.00	2.50	425.00	417.00	5.81	87.04	9.00	5.96	2.50	61.80	62.00
10:16:11	101.00	-32767.00	95.39	57.34	74.53	37.16	97.24	101.00	2.54	5.60	14.00	758.00	30.00	35.00	1.36	14.00	21.00	2.20	425.00	416.00	5.81	87.04	9.00	5.95	2.20	61.60	62.00
10:17:11	101.00	-32767.00	100.48	37.96	72.37	37.16	97.05	101.00	2.69	5.60	14.00	758.00	30.00	35.00	1.36	14.00	21.00	2.40	427.00	417.00	5.81	87.04	9.00	5.96	2.40	61.60	62.00
10:18:11	101.00	-32767.00	90.98	54.05	70.72	37.16	97.17	101.00	2.80	5.60	14.00	758.00	30.00	35.00	1.36	14.00	21.00	2.20	425.00	415.00	5.81	87.04	9.00	5.95	2.20	61.60	62.00
10:19:11	101.00	-32767.00	91.44	53.81	70.18	37.16	97.05	101.00	2.92	5.60	14.00	758.00	30.00	34.00	1.36	14.00	21.00	1.90	427.00	413.00	5.80	87.04	9.00	5.95	1.90	61.60	63.00
10:20:11	101.00	-32767.00	90.03	52.57	69.07	37.16	97.13	101.00	2.96	5.50	14.00	758.00	30.00	34.00	1.36	14.00	21.00	1.70	424.00	414.00	5.80	87.04	9.00	5.95	1.70	61.70	63.00
10:21:11	101.00	-32767.00	90.40	51.51	67.81	37.16	97.05	101.00	2.99	5.40	14.00	758.00	30.00	34.00	1.36	14.00	21.00	1.70	424.00	412.00	5.80	87.04	9.00	5.96	1.70	61.80	63.00
10:22:11	101.00	-32767.00	88.81	51.87	67.60	37.16	97.09	101.00	3.00	5.50	14.00	758.00	30.00	34.00	1.36	14.00	21.00	2.50	427.00	417.00	5.80	87.04	9.00	5.95	2.50	61.70	63.00
10:23:11	101.00	-32767.00	89.29	52.22	68.22	37.16	97.18	101.00	3.00	5.40	14.00	758.00	30.00	34.00	1.36	14.00	21.00	1.80	425.00	413.00	5.81	87.04	9.00	5.96	1.80	61.80	63.00
10:24:11	100.00	-32767.00	89.00	51.71	67.69	37.16	97.27	100.00	3.06	5.40	14.00	758.00	30.00	34.00	1.41	14.00	21.00	2.10	424.00	414.00	5.80	87.04	9.00	5.95	2.10	61.70	63.00
10:25:11	100.00	-32767.00	88.12	50.70	65.94	37.18	97.42	100.00	3.02	5.60	14.00	758.00	30.00	34.00	1.36	14.00	21.00	1.70	426.00	421.00	5.81	87.04	9.00	5.95	1.70	61.60	63.00
10:26:11	95.00	-32767.00	79.51	44.66	57.55	37.18	97.73	95.00	3.04	5.30	14.00	758.00	30.00	34.00	1.36	14.00	21.00	1.90	427.00	413.00	5.79	87.04	9.00	5.95	1.90	61.90	63.00
10:27:11	89.00	-32767.00	75.36	42.14	53.88	37.18	96.94	89.00	2.89	5.30	14.00	758.00	31.00	35.00	1.41	14.00	22.00	2.10	417.00	409.00	5.78	87.04	9.00	5.93	2.10	60.80	62.00
10:28:11	86.00	-32767.00	71.80	39.93	51.35	37.18	97.34	86.00	2.84	5.00	14.00	758.00	31.00	35.00	1.41	14.00	22.00	1.90	438.00	428.00	5.81	87.04	9.00	5.95	1.90	61.10	62.00
10:29:11	83.00	-32767.00	66.79	35.55	45.00	37.20	97.03	83.00	2.42	5.00	14.00	758.00	31.00	35.00	1.41	14.00	22.00	1.80	427.00	416.00	5.79	87.04	9.00	5.95	1.80	61.10	62.00
10:30:11	80.00	-32767.00	63.76	33.64	42.00	37.20	97.31	80.00	2.39	4.90	14.00	758.00	31.00	35.00	1.41	14.00	22.00	1.70	418.00	411.00	5.82	87.04	9.00	5.96	1.70	61.20	61.90
10:31:11	80.00	-32767.00	65.97	38.80	48.14	37.23	97.33	80.00	2.31	4.90	14.00	758.00	32.00	35.00	1.41	14.00	22.00	2.40	417.00	416.00	5.80	87.04	9.00	5.93	2.40	60.20	62.00
10:32:11	78.00	-32767.00	61.55	32.11	39.97	37.23	97.77	78.00	2.23	5.00	14.00	758.00	32.00	35.00	1.41	14.00	22.00	1.70	420.00	406.00	5.81	87.04	9.00	5.96	1.70	60.10	62.00
10:33:11	77.00	-32767.00	67.96	33.29	47.68	37.23	97.87	77.00	1.94	4.90	14.00	758.00	32.00	36.00	1.41	14.00	22.00	1.80	436.00	415.00	5.82	87.04	9.00	5.96	1.80	60.20	60.90
10:34:11	76.00	-32767.00	60.25	33.40	41.59	37.25	97.89	76.00	1.73	4.90	14.00	758.00	32.00	36.00	1.41	14.00	22.00	2.60	433.00	420.00	5.78	87.04	9.00	5.94	2.60	60.20	61.00
10:35:11	74.00	-32767.00	83.22	-20.65	27.59	37.25	97.89	74.00	1.43	4.60	14.00	758.00	32.00	36.00	1.41	14.00	22.00	2.20	428.00	415.00	5.78	87.04	10.00	5.95	2.20	60.50	61.00
10:36:11	75.00	-32767.00	56.23	30.59	37.25	37.27	98.22	75.00	1.57	4.80	14.00	758.00	32.00	36.00	1.46	14.00	22.00	2.30	424.00	407.00	5.83	87.04	9.00	5.98	2.30	60.20	60.90
10:37:11	96.00	-32767.00	71.02	37.42	45.67	37.27	97.60	96.00	1.59	4.90	14.00	758.00	32.00	36.00	1.41	14.00	22.00	2.00	424.00	412.00	5.77	87.04	9.00	5.95	2.00	60.20	60.90
10:38:11	96.00	-32767.00	68.04	37.11	44.70	37.29	97.72	96.00	1.71	4.90	14.00	758.00	32.00	36.00	1.46	14.00	22.00	2.50	426.00	416.00	5.80	87.04	9.00	5.95	2.50	60.10	60.90
10:39:11	96.00	-32767.00	68.70	38.85	47.32	37.29	97.55	96.00	1.80	5.20	14.00	758.00	32.00	36.00	1.46	14.00	21.00	2.40	426.00	415.00	5.81	87.04	9.00	5.97	2.40	59.80	60.90
10:40:11	102.00	-32767.00	76.82	42.59	52.05	37.29	97.69	102.00	1.94	5.30	14.00	758.00	31.00	36.00	1.41	14.00	21.00	2.50	425.00	413.00	5.79	87.04	9.00	5.95	2.50	60.80	60.90
10:41:11	107.00	-32767.00	80.72	42.39	53.03	37.29	98.12	107.00	2.12	5.10	14.00	758.00	32.00	36.00	1.41	14.00	21.00	2.10	426.00	415.00	5.81	87.04	9.00	5.96	2.10	60.00	60.90
10:42:11	106.00	-32767.00	83.96	42.97	54.05	37.29	98.16	106.00	2.15	5.00	14.00	759.00	32.00	35.00	1.41	14.00	21.00	2.50	428.00	421.00	5.84	87.04	9.00	5.96	2.50	60.10	61.90
10:43:11	110.00	-32767.00	87.82	45.84	57.74	37.29	97.97	110.00	2.28	5.20	14.00	759.00	31.00	35.00	1.41	14.00	21.00	1.80	424.00	414.00	5.82	87.04	9.00	5.96	1.80	60.90	61.90
10:44:11	111.00	-32767.00	88.55	46.59	59.27	37.29	97.99	111.00	2.35	5.30	14.00	759.00	31.00	35.00	1.41	14.00	21.00	1.70	425.00	414.00	5.81	87.04	9.00	5.96	1.70	60.80	61.90
10:45:11	109.00	-32767.00	88.73	45.42	58.59	37.27	97.98	109.00	2.42	5.30	14.00	759.00	31.00	35.00	1.41	14.00	21.00	2.20	425.00	413.00	5.81	87.04	9.00	5.96	2.20	60.80	61.90
10:46:11	107.00	-32767.00	86.64	45.49	58.38	37.27	97.98	107.00	2.47	5.30	14.00	759.00	31.00	35.00	1.41	14.00	20.00	1.80	424.00	411.00	5.80	87.04	9.00	5.96	1.80	60.80	61.90
10:47:11	103.00	-32767.00	84.24	42.94	56.63	37.25	98.04	103.00	2.46	5.20	14.00	759.00	31.00	35.00	1.41	14.00	20.00	2.40	427.00	415.00	5.80	87.04	9.00	5.95	2.40	60.90	61.90
10:48:11	101.00	-32767.00	84.74	43.72	56.71	37.25	98.02	101.00	2.46	5.20	14.00	759.00	31.00	35.00	1.41	14.00	20.00	2.10	423.00	412.00	5.80	87.04	9.00	5.95	2.10	60.90	61.90
10:49:11	98.00	-32767.00	82.14	42.65	55.88	37.25	97.99	98.00	2.51	5.50	14.00	759.00	30.00	35.00	1.41	14.00	20.00	2.10	425.00	415.00	5.80	87.04	9.00	5.95	2.10	61.60	61.90
10:50:11	99.00	-32767.00	82.80	42.47	55.85	37.25	98.08	99.00	2.55	5.20	14.00	759.00	31.00	35.00	1.41	14.00	21.00	2.60	426.00	417.00	5.79	87.04	9.00	5.94	2.60	60.90	62.00
10:51:11	98.00	-32767.00	80.70	43.05	55.52	37.25	98.03	98.00	2.53	5.20	14.00	759.00	31.00	35.00	1.41	14.00	20.00	2.60	427.00	415.00	5.81	87.04	9.00	5.96	2.60	60.90	61.90
10:52:11	99.00	-32767.00	85.31	43.86	57.19	37.25	98.00	99.00	2.52	5.30	14.00	759.00	31.00	35.00	1.41	14.00	20.00	2.40	430.00	415.00	5.80	87.04	9.00	5.96	2.40	60.80	62.00
10:53:11	100.00	-32767.00	83.72	43.27	56.32	37.23	98.24	100.00	2.52	5.30	14.00	759.00	31.00	35.00	1.41	14.00	21.00	2.30	426.00	416.00	5.79	87.04	9.00	5.95	2.30	60.80	61.90
10:54:11	98.00	-32767.00	84.84	42.47	56.04	37.23	98.26	98.00	2.55	5.50	14.00	759.00	30.00	35.00	1.41	14.00	21.00	1.80	425.00	411.00	5.79	87.04	9.00	5.96	1.80	61.60	61.90
10:55:11	96.00	-32767.00	81.19	41.03	54.09	37.23	98.42	96.00	2.60	5.20	14.00	759.00	31.00	35.00	1.41	14.00	21.00	2.30	433.00	418.00	5.80	87.04	9.00	5.96	2.30	60.90	61.90
10:56:11	98.00	-32767.00	83.36	42.41	55.56	37.25	98.26	98.00	2.59	5.30	14.00	759.00	31.00	35.00	1.41	14.00	20.00	2.50	426.00	414.00	5.80	87.04	9.00	5.96	2.50	60.80	61.90
10:57:11	98.00	-32767.00	85.78	43.33	57.20	37.25	98.37	98.00	2.60	5.50	14.00	759.00	30.00	35.00	1.41	14.00	21.00	1.90	429.00	417.00	5.78	87.04	9.00	5.95	1.90	61.60	61.90
10:58:11	98.00	-32767.00	82.58	42.33	55.74	37.25	98.49	98.00	2.64	5.30	14.00	759.00	31.00	35.00	1.41	14.00	20.00	2.50	426.00	416.00	5.80	87.04	9.00	5.96	2.50	60.80	61.90
10:59:11	96.00	-32767.00	81.98	41.48	54.55	37.25	98.52	96.00	2.65	5.50	14.00	759.00	30.00	35.00	1.41	14.00	20.00	1.90	428.00	417.00	5.80	87.04	9.00	5.96	1.90	61.60	61.90
11:00:11	95.00	-32767.00	81.89	41.11	54.49	37.25	98.68	95.00	2.69	5.40	14.00	759.00	30.00	35.00	1.41	14.00	20.00	1.90	423.00	413.00	5.80	87.04	9.00	5.96	1.90	61.70	61.90
11:01:11	92.00	-32767.00	79.11	40.14	53.42	37.25	98.71	92.00	2.64	5.30	14.00	759.00	31.00	35.00	1.41	14.00	21.00	2.60	429.00	421.00	5.80	87.04	9.00	5.95	2.60	60.80	61.90
11:02:11	91.00	-32767.00	80.30	31.37	50.42	37.25	98.85	91.00	2.67	5.20	14.00	759.00	31.00	35.00	1.41	14.00	20.00	2.30	425.00	414.00	5.81	87.04	9.00	5.97	2.30	60.90	61.90
11:03:11	89.00	-32767.00	79.77	38.85	52.85	37.25	99.01	89.00	2.69	5.30	14.00	759.00	30.00	35.00	1.41	14.00	20.00	2.50	426.00	416.00	5.79	87.04	9.00	5.95	2.50	61.80	61.90
11:04:11	88.00	-32767.00	77.68	38.68	52.49	37.25	98.96	88.00	2.78	5.30	14.00	759.00	30.00	35.00	1.41	14.00	20.00	2.50	426.00	416.00	5.79	87.04	9.00	5.95	2.50	61.80	61.90
11:05:11	90.00	-32767.00	81.53	41.33	55.67	37.25	98.75	90.00	2.76	5.50	14.00	759.00	30.00	35.00	1.41	14.00	20.00	2.10	422.00	410.00	5.82	87.04	9.00	5.98	2.10	61.60	61.90
11:06:11	89.00	-32767.00	78.67	40.15	54.65	37.25	98.71	89.00	2.82	5.40	14.00	759.00	30.00	35.00	1.41	14.00	20.00	2.00	419.00	411.00	5.80	87.04	9.00	5.95	2.00	61.70	61.90
11:07:11	88.00	-32767.00	77.87	40.74	55.34	37.25	98.80	88.00	2.81	5.30	14.00	759.00	31.00	35.00	1.41	14.00	20.00	2.60	427.00	416.00	5.80	87.04	9.00	5.96	2.60	60.80	62.00
11:08:11	87.00	-32767.00	76.26	39.57	53.16	37.25	98.92	87.00	2.84	5.50	14.00	759.00	30.00	35.00	1.41	14.00	20.00	2.60	428.00	416.00	5.80	87.04	9.00	5.96	2.60	61.60	62.00
11:09:11	85.00	-32767.00	78.52	37.55	52.41	37.25	98.79	85.00	2.89	5.40	14.00	759.00	30.00	35.00	1.41	14.00	20.00	2.60	427.00	415.00	5.80	87.04	9.00	5.95	2.60	61.70	61.90
11:10:11	84.00	-32767.00	77.45	37.00	51.84	37.25	98.75	84.00	2.86	5.20	14.00	759.00	31.00	35.00	1.41	14.00	20.00	2.10	427.00	417.00	5.80	87.04	9.00	5.95	2.10	60.90	61.90
11:11:11	83.00	-32767.00	76.14	36.56	51.31	37.25	98.76	83.00	2.88	5.40	14.00	759.00	30.00	35.00	1.41	14.00	20.00	2.10	425.00	413.00	5.80	87.04	9.00	5.96	2.10	61.70	61.90
11:12:11	82.00	-32767.00	75.32	36.21	50.33	37.25	98.85	82.00	2.91	5.30	14.00	759.00	31.00	35.00	1.41	14.00	20.00	2.60	428.00	417.00	5.79	87.04	9.00	5.95	2.60	60.80	61.90
11:14:10	81.00	-32767.00	75.36	38.25	53.33	37.25	98.90	81.00	2.83	5.20	14.00	759.00	31.00	35.00	1.41	14.00	20.00	2.70	425.00	416.00	5.80	87.04	9.00	5.95	2.70	60.90	61.90
11:15:10	81.00	-32767.00	77.30	41.27	57.10	37.27	99.21	81.00	2.67	5.40	14.00	759.00	30.00	35.00	1.41	14.00	20.00	2.10	427.00	414.00	5.80	87.04	9.00	5.95	2.10	61.70	62.00
11:16:10	81.00	-32767.00	80.10	40.43	57.41	37.27	99.22	81.00	2.59	5.40	14.00	759.00	30.00	35.00	1.41	14.00	20.00	2.10	426.00	414.00	5.80	87.04	9.00	5.96	2.10	61.70	61.90
11:17:10	81.00	-32767.00	77.30	42.21	57.78	37.27	99.19	81.00	2.58	5.40	14.00	759.00	30.00	35.00	1.41	14.00	20.00	2.30	425.00	412.00	5.79	87.04	9.00	5.95	2.30	61.70	61.90
11:18:10	81.00	-32767.00	78.43	41.51	58.40	37.27	99.17	81.00	2.59	5.30	14.00	759.00	31.00	35.00	1.41	14.00	20.00	2.60	425.00	413.00	5.79	87.04	9.00	5.95	2.60	60.80	61.90
11:19:10	81.00	-32767.00	77.58	41.64	57.74	37.27	99.17	81.00	2.60	5.30	14.00	759.00	31.00	35.00	1.41	14.00	20.00	2.50	423.00	412.00	5.79	87.04	9.00	5.95	2.50	60.80	61.90
11:20:10	81.00	-32767.00	76.91	41.25	57.21	37.27	99.12	81.00	2.59	5.40	14.00	759.00	30.00	35.00	1.41	14.00	20.00	2.00	426.00	412.00	5.78	87.04	9.00	5.96	2.00	61.70	61.90
11:21:10	81.00	-32767.00	76.60	41.39	56.84	37.27	99.21	81.00	2.59	5.40	14.00	759.00	30.00	35.00	1.41	14.00	20.00	2.40	426.00	412.00	5.79	87.04	9.00	5.95	2.40	61.70	61.90
11:22:10	81.00	-32767.00	76.19	41.16	57.02	37.27	99.14	81.00	2.60	5.40	14.00	759.00	30.00	35.00	1.41	14.00	20.00	2.10	426.00	413.00	5.80	87.04	9.00	5.96	2.10	61.70	61.90
11:23:10	81.00	-32767.00	76.64	41.33	57.52	37.29	99.08	81.00	2.57	5.20	14.00	759.00	31.00	35.00	1.41	14.00	20.00	1.90	425.00	414.00	5.79	87.04	9.00	5.95	1.90	60.90	61.90
11:24:10	81.00	-32767.00	76.49	41.19	57.21	37.29	99.05	81.00	2.56	5.20	14.00	759.00	31.00	35.00	1.41	14.00	20.00	2.60	426.00	416.00	5.80	87.04	9.00	5.95	2.60	60.90	61.90
11:25:10	81.00	-32767.00	75.75	41.21	56.55	37.29	99.09	81.00	2.55	5.40	14.00	759.00	30.00	35.00	1.41	14.00	20.00	2.30	428.00	413.00	5.80	87.04	9.00	5.96	2.30	61.70	61.90
11:26:10	81.00	-32767.00	75.76	41.54	57.36	37.29	99.05	81.00	2.56	5.20	14.00	759.00	31.00	35.00	1.41	14.00	20.00	2.00	421.00	410.00	5.79	87.04	9.00	5.95	2.00	60.90	61.90
11:27:10	81.00	-32767.00	76.68	41.68	57.40	37.32	99.07	81.00	2.55	5.30	14.00	759.00	31.00	35.00	1.41	14.00	20.00	2.60	425.00	415.00	5.79	87.04	9.00	5.95	2.60	60.80	61.90
11:28:10	80.00	-32767.00	76.68	41.86	57.95	37.32	99.09	80.00	2.54	5.20	14.00	759.00	31.00	35.00	1.41	14.00	20.00	1.90	424.00	413.00	5.79	87.04	9.00	5.95	1.90	60.90	61.90
11:29:10	80.00	-32767.00	75.80	41.44	57.02	37.34	99.10	80.00	2.54	5.30	14.00	759.00	31.00	35.00	1.41	14.00	20.00	2.50	426.00	414.00	5.80	87.04	9.00	5.95	2.50	60.80	61.90
11:30:10	80.00	-32767.00	76.20	41.75	57.59	37.34	99.04	80.00	2.54	5.20	14.00	759.00	31.00	35.00	1.46	14.00	20.00	2.50	421.00	411.00	5.79	87.04	9.00	5.95	2.50	60.80	61.90
11:31:10	80.00	-32767.00	86.72	37.80	57.27	37.36	99.11	80.00	2.53	5.20	14.00	759.00	30.00	35.00	1.41	14.00	20.00	2.10	425.00	415.00	5.80	87.04	9.00	5.95	2.10	61.90	61.90
11:32:10	80.00	-32767.00	78.14	37.28	56.60	37.36	99.16	80.00	2.53	5.40	14.00	759.00	30.00	35.00	1.41	14.00	20.00	1.80	426.00	414.00	5.79	87.04	9.00	5.95	1.80	61.70	61.90
11:33:10	80.00	-32767.00	75.14	41.43	56.95	37.39	99.13	80.00	2.53	5.40	14.00	759.00	30.00	35.00	1.46	14.00	20.00	2.10	426.00	412.00	5.79	87.04	9.00	5.95	2.10	61.60	61.90
11:34:10	80.00	-32767.00	75.25	41.13	56.76	37.39	99.12	80.00	2.54	5.40	14.00	759.00	30.00	35.00	1.46	14.00	20.00	1.80	426.00	414.00	5.79	87.04	9.00	5.95	1.80	61.60	61.90
11:35:10	80.00	-32767.00	76.52	41.86	58.12	37.41	99.13	80.00	2.56	5.30	14.00	759.00	30.00	35.00	1.46	14.00	20.00	2.10	424.00	414.00	5.79	87.04	9.00	5.95	2.10	61.70	61.90
11:36:10	80.00	-32767.00	76.31	41.18	57.37	37.44	99.07	80.00	2.56	5.20	14.00	759.00	31.00	35.00	1.46	14.00	20.00	2.60	425.00	414.00	5.79	87.04	9.00	5.95	2.60	60.80	61.90
11:37:10	80.00	-32767.00	76.06	41.08	56.84	37.44	99.07	80.00	2.57	5.40	14.00	759.00	30.00	35.00	1.46	14.00	20.00	1.80	428.00	415.00	5.79	87.04	9.00	5.95	1.80	61.60	61.90
11:38:10	79.00	-32767.00	75.15	40.93	56.30	37.46	99.07	79.00	2.58	5.20	14.00	759.00	31.00	35.00	1.46	14.00	20.00	2.50	428.00	414.00	5.79	87.04	9.00	5.95	2.50	60.80	61.90
11:39:10	79.00	-32767.00	76.23	41.23	57.06	37.46	99.05	79.00	2.59	5.20	14.00	759.00	31.00	35.00	1.46	14.00	20.00	2.60	422.00	412.00	5.79	87.04	9.00	5.96	2.60	60.80	61.90
11:40:10	79.00	-32767.00	75.86	40.67	57.12	37.48	99.09	79.00	2.59	5.20	14.00	759.00	31.00	35.00	1.46	14.00	20.00	2.50	422.00	412.00	5.78	87.04	9.00	5.95	2.50	60.80	61.90
11:41:10	79.00	-32767.00	75.91	40.79	56.88	37.48	99.10	79.00	2.60	5.40	14.00	759.00	30.00	35.00	1.46	14.00	20.00	1.80	428.00	413.00	5.79	87.04	9.00	5.95	1.80	61.60	61.90
11:42:10	79.00	-32767.00	75.56	40.90	56.71	37.51	99.15	79.00	2.61	5.30	14.00	759.00	30.00	35.00	1.41	14.00	20.00	2.20	426.00	412.00	5.80	87.04	9.00	5.95	2.20	61.80	61.90
11:43:10	79.00	-32767.00	74.99	40.88	56.30	37.53	99.14	79.00	2.62	5.40	14.00	759.00	30.00	35.00	1.46	14.00	20.00	2.20	426.00	412.00	5.79	87.04	9.00	5.95	2.20	61.60	61.90
11:44:10	79.00	-32767.00	75.80	41.08	56.60	37.53	99.08	79.00	2.65	5.40	14.00	759.00	30.00	35.00	1.46	14.00	20.00	2.10	426.00	412.00	5.78	87.04	9.00	5.96	2.10	61.60	61.90
11:45:10	79.00	-32767.00	76.02	40.56	56.69	37.56	99.15	79.00	2.63	5.40	14.00	759.00	30.00	35.00	1.46	14.00	20.00	1.90	427.00	412.00	5.79	87.04	9.00	5.95	1.90	61.60	61.90
11:46:10	79.00	-32767.00	75.02	39.74	55.60	37.58	99.04	79.00	2.65	5.40	14.00	759.00	30.00	35.00	1.46	14.00	20.00	2.20	426.00	414.00	5.79	87.04	9.00	5.95	2.20	61.60	61.90
11:47:10	79.00	-32767.00	74.49	40.23	55.43	37.58	99.01	79.00	2.67	5.30	14.00	759.00	30.00	35.00	1.46	14.00	20.00	2.40	426.00	414.00	5.78	87.04	9.00	5.95	2.40	61.70	61.90
11:48:10	78.00	-32767.00	76.65	38.57	56.33	37.60	99.00	78.00	2.68	5.30	14.00	759.00	30.00	35.00	1.46	14.00	20.00	2.60	421.00	412.00	5.79	87.04	9.00	5.95	2.60	61.70	61.90
11:49:10	78.00	-32767.00	75.13	39.88	55.70	37.60	98.98	78.00	2.66	5.50	14.00	759.00	30.00	35.00	1.46	14.00	20.00	1.80	429.00	416.00	5.78	87.04	9.00	5.95	1.80	61.50	61.90
11:50:10	78.00	-32767.00	75.29	40.15	55.76	37.63	98.99	78.00	2.65	5.30	14.00	759.00	30.00	34.00	1.46	14.00	20.00	2.50	427.00	415.00	5.78	87.04	9.00	5.95	2.50	61.70	62.90
11:51:10	78.00	-32767.00	74.75	39.98	55.71	37.63	99.07	78.00	2.70	5.40	14.00	759.00	30.00	34.00	1.46	14.00	20.00	2.20	424.00	411.00	5.78	87.04	9.00	5.95	2.20	61.60	62.90
11:52:10	78.00	-32767.00	74.66	39.94	55.90	37.63	99.06	78.00	2.71	5.50	14.00	759.00	30.00	34.00	1.46	14.00	20.00	2.20	422.00	410.00	5.78	87.04	9.00	5.95	2.20	61.50	62.90
11:53:10	78.00	-32767.00	75.02	39.62	55.68	37.65	99.02	78.00	2.72	5.50	14.00	759.00	30.00	34.00	1.46	14.00	20.00	2.10	426.00	416.00	5.78	87.04	9.00	5.95	2.10	61.50	62.90
11:54:10	78.00	-32767.00	74.62	39.31	55.15	37.65	98.99	78.00	2.72	5.50	14.00	759.00	30.00	34.00	1.46	14.00	20.00	2.20	419.00	409.00	5.78	87.04	9.00	5.95	2.20	61.50	62.90
11:55:10	78.00	-32767.00	74.03	39.56	55.05	37.68	98.98	78.00	2.72	5.30	14.00	759.00	30.00	34.00	1.46	14.00	20.00	2.60	422.00	412.00	5.79	87.04	9.00	5.95	2.60	61.70	62.90
11:56:10	78.00	-32767.00	75.67	40.26	55.95	37.68	99.00	78.00	2.72	5.30	14.00	759.00	30.00	34.00	1.46	14.00	20.00	2.60	425.00	413.00	5.78	87.04	9.00	5.95	2.60	61.70	62.90
11:57:10	78.00	-32767.00	75.36	39.75	55.66	37.70	98.95	78.00	2.72	5.30	14.00	759.00	30.00	34.00	1.46	14.00	20.00	2.00	427.00	412.00	5.78	87.04	9.00	5.95	2.00	61.70	62.90
11:58:10	78.00	-32767.00	75.04	39.18	55.30	37.70	98.96	78.00	2.74	5.40	14.00	759.00	30.00	34.00	1.46	14.00	20.00	2.40	422.00	412.00	5.78	87.04	9.00	5.95	2.40	61.60	62.90
11:59:10	78.00	-32767.00	74.67	39.46	54.89	37.72	98.99	78.00	2.73	5.30	14.00	759.00	30.00	34.00	1.41	14.00	20.00	2.50	428.00	417.00	5.79	87.04	9.00	5.95	2.50	61.80	62.90
12:00:10	78.00	-32767.00	74.89	39.74	55.66	37.72	99.00	78.00	2.75	5.50	14.00	759.00	30.00	34.00	1.41	14.00	20.00	1.80	427.00	414.00	5.80	87.04	9.00	5.96	1.80	61.60	63.00
12:01:10	78.00	-32767.00	75.93	40.36	56.35	37.75	99.02	78.00	2.76	5.50	14.00	759.00	30.00	34.00	1.41	14.00	21.00	2.20	422.00	411.00	5.78	87.04	9.00	5.94	2.20	61.60	63.00
12:02:10	78.00	-32767.00	104.11	100.26	101.55	37.75	98.95	78.00	2.73	5.30	14.00	759.00	30.00	34.00	1.41	14.00	20.00	2.60	423.00	415.00	5.80	87.04	9.00	5.96	2.60	61.80	63.00
12:03:10	78.00	-32767.00	75.40	39.81	55.58	37.77	98.98	78.00	2.69	5.40	14.00	759.00	30.00	34.00	1.41	14.00	20.00	1.90	427.00	413.00	5.79	87.04	9.00	5.95	1.90	61.70	63.00
12:04:10	78.00	-32767.00	75.22	39.82	55.90	37.77	99.00	78.00	2.68	5.40	14.00	759.00	30.00	34.00	1.36	14.00	20.00	2.50	426.00	416.00	5.79	87.04	9.00	5.95	2.50	61.80	63.00
12:05:10	78.00	-32767.00	75.91	40.02	55.94	37.80	98.95	78.00	2.68	5.30	14.00	759.00	30.00	34.00	1.41	14.00	20.00	2.40	426.00	415.00	5.79	87.04	9.00	5.96	2.40	61.80	63.00
12:06:10	78.00	-32767.00	75.33	39.50	55.44	37.82	98.93	78.00	2.70	5.40	14.00	759.00	30.00	34.00	1.36	14.00	20.00	1.80	425.00	413.00	5.79	87.04	9.00	5.95	1.80	61.80	63.10
12:07:10	77.00	-32767.00	75.07	39.76	55.52	37.82	98.88	77.00	2.74	5.30	14.00	759.00	30.00	34.00	1.36	14.00	21.00	2.60	422.00	412.00	5.79	87.04	9.00	5.95	2.60	61.90	63.10
12:08:10	78.00	-32767.00	75.10	39.87	55.33	37.82	98.83	78.00	2.71	5.30	14.00	759.00	30.00	34.00	1.36	14.00	21.00	2.20	426.00	413.00	5.79	87.04	9.00	5.95	2.20	61.90	63.10
12:09:10	77.00	-32767.00	75.58	39.69	55.91	37.84	98.81	77.00	2.74	5.30	14.00	759.00	30.00	34.00	1.36	14.00	21.00	2.60	422.00	413.00	5.79	87.04	9.00	5.95	2.60	61.90	63.10
12:10:10	77.00	-32767.00	75.50	39.55	55.74	37.84	98.82	77.00	2.72	5.40	14.00	759.00	30.00	34.00	1.36	14.00	21.00	1.80	427.00	414.00	5.80	87.04	9.00	5.95	1.80	61.80	63.10
12:11:10	77.00	-32767.00	74.97	39.27	55.35	37.87	98.85	77.00	2.74	5.30	14.00	759.00	30.00	34.00	1.36	14.00	21.00	2.30	426.00	414.00	5.79	87.04	9.00	5.95	2.30	61.90	63.10
12:12:10	77.00	-32767.00	74.80	39.25	55.12	37.87	98.82	77.00	2.76	5.30	14.00	759.00	30.00	34.00	1.36	14.00	21.00	2.60	421.00	412.00	5.79	87.04	9.00	5.95	2.60	61.90	63.10
12:13:10	77.00	-32767.00	74.74	39.40	55.47	37.87	98.77	77.00	2.78	5.50	14.00	759.00	30.00	34.00	1.36	14.00	21.00	1.70	426.00	412.00	5.79	87.04	9.00	5.95	1.70	61.70	63.10
12:14:10	77.00	-32767.00	75.85	39.69	55.98	37.89	98.81	77.00	2.78	5.30	14.00	759.00	30.00	34.00	1.36	14.00	20.00	2.60	424.00	413.00	5.79	87.04	9.00	5.95	2.60	61.90	63.10
12:15:10	77.00	-32767.00	75.76	39.32	55.29	37.89	98.84	77.00	2.77	5.50	14.00	759.00	29.00	34.00	1.36	14.00	21.00	2.30	426.00	414.00	5.78	87.04	9.00	5.95	2.30	62.70	63.10
12:16:10	77.00	-32767.00	74.43	39.31	54.85	37.89	98.89	77.00	2.80	5.40	14.00	759.00	30.00	34.00	1.36	14.00	21.00	2.00	428.00	413.00	5.79	87.04	9.00	5.96	2.00	61.80	63.10
12:17:10	77.00	-32767.00	75.49	39.49	55.20	37.89	98.85	77.00	2.81	5.30	14.00	759.00	30.00	34.00	1.36	14.00	21.00	2.60	423.00	412.00	5.79	87.04	9.00	5.96	2.60	61.90	63.10
12:18:10	78.00	-32767.00	75.49	39.45	55.29	37.89	98.81	78.00	2.81	5.50	14.00	759.00	29.00	34.00	1.36	14.00	21.00	1.70	427.00	414.00	5.79	87.04	9.00	5.95	1.70	62.70	63.10
12:19:10	77.00	-32767.00	75.84	39.44	55.67	37.92	98.80	77.00	2.78	5.30	14.00	759.00	30.00	34.00	1.36	14.00	21.00	2.40	425.00	413.00	5.79	87.04	9.00	5.95	2.40	61.90	63.10
12:20:10	77.00	-32767.00	74.18	38.79	54.51	37.92	98.78	77.00	2.78	5.40	14.00	759.00	30.00	34.00	1.36	14.00	21.00	2.60	421.00	412.00	5.78	87.04	9.00	5.95	2.60	61.80	63.10
12:21:10	77.00	-32767.00	74.53	38.99	54.79	37.92	98.77	77.00	2.82	5.50	14.00	759.00	30.00	34.00	1.36	14.00	21.00	1.80	426.00	414.00	5.79	87.04	9.00	5.95	1.80	61.70	63.10
12:22:10	77.00	-32767.00	76.19	39.74	55.71	37.94	98.81	77.00	2.82	5.30	14.00	759.00	30.00	34.00	1.36	14.00	21.00	2.50	425.00	413.00	5.78	87.04	9.00	5.95	2.50	61.90	63.10
12:23:10	77.00	-32767.00	74.90	38.82	54.43	37.94	98.77	77.00	2.82	5.50	14.00	759.00	30.00	34.00	1.36	14.00	21.00	2.50	423.00	412.00	5.78	87.04	9.00	5.95	2.50	61.70	63.10
12:24:10	77.00	-32767.00	74.40	38.63	54.39	37.94	98.75	77.00	2.82	5.50	14.00	759.00	29.00	34.00	1.36	14.00	21.00	1.70	424.00	412.00	5.79	87.04	9.00	5.95	1.70	62.70	63.10
12:25:10	77.00	-32767.00	74.70	39.20	54.54	37.96	98.75	77.00	2.83	5.30	14.00	759.00	30.00	34.00	1.36	14.00	21.00	2.30	428.00	415.00	5.78	87.04	9.00	5.95	2.30	61.90	63.10
12:26:10	77.00	-32767.00	75.34	38.45	54.55	37.96	98.74	77.00	2.86	5.30	14.00	759.00	30.00	34.00	1.36	14.00	21.00	2.60	422.00	411.00	5.79	87.04	9.00	5.96	2.60	61.90	63.10
12:27:10	77.00	-32767.00	75.01	38.44	54.16	37.96	98.67	77.00	2.89	5.50	14.00	759.00	29.00	34.00	1.36	14.00	21.00	2.10	428.00	416.00	5.78	87.04	9.00	5.95	2.10	62.70	63.10
12:28:10	77.00	-32767.00	73.90	37.86	53.25	37.96	98.66	77.00	2.90	5.50	14.00	759.00	30.00	34.00	1.36	14.00	21.00	2.00	427.00	414.00	5.80	87.04	9.00	5.96	2.00	61.70	63.10
12:29:10	77.00	-32767.00	74.25	37.52	52.80	37.99	98.66	77.00	2.94	5.50	14.00	759.00	29.00	34.00	1.36	14.00	21.00	2.30	426.00	414.00	5.79	87.04	9.00	5.95	2.30	62.70	63.10
12:30:10	77.00	-32767.00	73.76	37.25	53.19	37.99	98.65	77.00	2.97	5.30	14.00	759.00	30.00	34.00	1.36	14.00	21.00	2.60	423.00	414.00	5.79	87.04	9.00	5.95	2.60	61.90	63.10
12:31:10	77.00	-32767.00	73.91	35.35	52.62	37.99	98.58	77.00	2.98	5.30	14.00	759.00	30.00	34.00	1.36	14.00	21.00	2.00	428.00	413.00	5.78	87.04	9.00	5.95	2.00	61.90	63.10
12:32:10	77.00	-32767.00	75.26	33.57	50.36	37.99	98.63	77.00	2.97	5.40	14.00	759.00	30.00	34.00	1.36	14.00	21.00	1.80	427.00	414.00	5.79	87.04	9.00	5.96	1.80	61.80	63.10
12:33:10	77.00	-32767.00	73.37	36.90	52.31	38.01	98.64	77.00	3.01	5.40	14.00	759.00	30.00	34.00	1.36	14.00	21.00	2.60	420.00	411.00	5.79	87.04	9.00	5.95	2.60	61.80	63.10
12:34:10	77.00	-32767.00	73.98	37.68	52.60	38.01	98.66	77.00	2.96	5.30	14.00	759.00	30.00	34.00	1.36	14.00	21.00	2.10	425.00	411.00	5.78	87.04	9.00	5.95	2.10	61.90	63.10
12:35:10	76.00	-32767.00	74.19	37.37	53.12	38.01	98.64	76.00	2.96	5.50	14.00	759.00	29.00	34.00	1.36	14.00	21.00	2.40	425.00	413.00	5.79	87.04	9.00	5.95	2.40	62.70	63.10
12:36:10	76.00	-32767.00	73.74	37.29	52.80	38.01	98.65	76.00	2.97	5.30	14.00	759.00	30.00	34.00	1.36	14.00	21.00	2.20	425.00	412.00	5.78	87.04	9.00	5.95	2.20	61.90	63.10
12:37:10	76.00	-32767.00	73.51	37.19	52.65	38.01	98.62	76.00	2.94	5.50	14.00	759.00	29.00	34.00	1.36	14.00	21.00	2.60	423.00	413.00	5.79	87.04	9.00	5.95	2.60	62.70	63.10
12:38:10	76.00	-32767.00	72.65	37.24	52.41	38.01	98.61	76.00	2.98	5.40	14.00	759.00	30.00	34.00	1.36	14.00	21.00	1.70	428.00	415.00	5.78	87.04	9.00	5.95	1.70	61.80	63.10
12:39:10	76.00	-32767.00	63.99	38.48	50.79	38.01	98.67	76.00	3.00	5.30	14.00	759.00	30.00	34.00	1.36	14.00	21.00	2.40	423.00	413.00	5.79	87.04	9.00	5.96	2.40	61.90	63.10
12:40:10	76.00	-32767.00	66.16	37.93	50.09	38.01	98.69	76.00	3.00	5.50	14.00	759.00	30.00	34.00	1.36	14.00	21.00	2.60	422.00	412.00	5.79	87.04	9.00	5.95	2.60	61.70	63.10
12:41:10	76.00	-32767.00	67.79	37.36	50.03	38.04	98.70	76.00	3.03	5.50	14.00	759.00	30.00	34.00	1.36	14.00	21.00	1.80	428.00	415.00	5.79	87.04	9.00	5.95	1.80	61.70	63.10
12:42:10	76.00	-32767.00	67.98	37.51	50.45	38.04	98.69	76.00	3.01	5.30	14.00	759.00	30.00	34.00	1.36	14.00	21.00	1.90	429.00	415.00	5.81	87.04	9.00	5.95	1.90	61.90	63.10
12:43:10	76.00	-32767.00	68.92	37.79	50.48	38.04	98.66	76.00	3.00	5.30	14.00	759.00	30.00	34.00	1.36	14.00	21.00	1.80	428.00	413.00	5.81	87.04	9.00	5.96	1.80	61.90	63.10
12:44:10	76.00	-32767.00	68.04	37.11	50.09	38.04	98.60	76.00	2.97	5.30	14.00	759.00	30.00	34.00	1.36	14.00	21.00	1.80	427.00	415.00	5.79	87.04	9.00	5.95	1.80	61.90	63.10
12:45:10	76.00	-32767.00	61.30	36.48	48.67	38.04	98.56	76.00	2.94	5.40	14.00	759.00	30.00	34.00	1.36	14.00	21.00	1.90	428.00	414.00	5.80	87.04	9.00	5.96	1.90	61.80	63.10
12:46:10	76.00	-32767.00	58.46	36.27	47.08	38.04	98.57	76.00	2.96	5.50	14.00	759.00	30.00	34.00	1.36	14.00	21.00	2.60	421.00	412.00	5.78	87.04	9.00	5.95	2.60	61.70	63.10
12:47:10	76.00	-32767.00	58.05	36.72	46.95	38.04	98.63	76.00	2.97	5.30	14.00	759.00	30.00	34.00	1.36	14.00	21.00	2.10	423.00	411.00	5.80	87.04	9.00	5.95	2.10	61.90	63.10
12:48:10	75.00	-32767.00	58.02	36.44	46.79	38.04	98.63	75.00	2.99	5.50	14.00	759.00	30.00	34.00	1.36	14.00	21.00	2.20	426.00	415.00	5.79	87.04	9.00	5.95	2.20	61.70	63.10
12:49:10	76.00	-32767.00	58.34	36.22	46.81	38.04	98.66	76.00	2.98	5.40	14.00	759.00	30.00	34.00	1.36	14.00	21.00	2.70	423.00	414.00	5.79	87.04	9.00	5.95	2.70	61.80	63.10
12:50:10	76.00	-32767.00	57.15	35.40	46.08	38.04	98.74	76.00	3.04	5.20	14.00	759.00	30.00	34.00	1.36	14.00	21.00	1.90	425.00	412.00	5.79	87.04	9.00	5.95	1.90	62.00	63.10
12:51:10	76.00	-32767.00	58.15	35.96	47.10	38.06	98.65	76.00	3.03	5.50	14.00	759.00	30.00	34.00	1.36	14.00	21.00	2.00	429.00	416.00	5.78	87.04	9.00	5.95	2.00	61.70	63.10
12:52:10	76.00	-32767.00	66.04	36.06	50.02	38.06	98.62	76.00	3.01	5.40	14.00	759.00	30.00	34.00	1.36	14.00	21.00	2.60	422.00	414.00	5.79	87.04	9.00	5.95	2.60	61.80	63.10
12:53:10	75.00	-32767.00	62.86	35.81	48.75	38.06	98.59	75.00	3.00	5.50	14.00	759.00	30.00	34.00	1.36	14.00	21.00	2.50	428.00	417.00	5.80	87.04	9.00	5.96	2.50	61.70	63.10
12:54:10	75.00	-32767.00	60.19	35.96	47.98	38.09	98.56	75.00	2.99	5.30	14.00	759.00	30.00	34.00	1.36	14.00	21.00	1.70	428.00	412.00	5.78	87.04	9.00	5.95	1.70	61.90	63.10
12:55:10	75.00	-32767.00	59.97	36.27	48.19	38.09	98.59	75.00	2.98	5.20	14.00	759.00	30.00	34.00	1.36	14.00	21.00	1.80	424.00	410.00	5.78	87.04	9.00	5.95	1.80	62.00	63.10
12:56:10	75.00	-32767.00	58.50	36.01	46.24	38.09	98.47	75.00	2.97	5.10	14.00	759.00	30.00	34.00	1.36	14.00	21.00	1.70	426.00	413.00	5.78	87.04	9.00	5.95	1.70	62.10	63.10
12:57:10	75.00	-32767.00	58.10	35.48	45.89	38.09	98.39	75.00	2.98	5.30	14.00	759.00	30.00	34.00	1.36	14.00	21.00	2.60	422.00	411.00	5.77	87.04	9.00	5.94	2.60	61.90	63.10
12:58:10	75.00	-32767.00	57.95	35.64	45.89	38.09	98.42	75.00	2.96	5.20	14.00	759.00	30.00	34.00	1.36	14.00	21.00	2.60	423.00	412.00	5.77	87.04	9.00	5.95	2.60	62.00	63.10
12:59:10	75.00	-32767.00	57.50	35.59	45.45	38.09	98.38	75.00	2.98	5.00	14.00	759.00	30.00	34.00	1.36	14.00	22.00	1.80	424.00	410.00	5.76	87.04	9.00	5.94	1.80	62.20	63.10
13:00:10	74.00	-32767.00	57.63	35.67	45.94	38.09	98.38	74.00	2.92	5.20	14.00	759.00	30.00	34.00	1.36	14.00	22.00	2.60	425.00	412.00	5.77	87.04	9.00	5.95	2.60	62.00	63.10
13:01:10	74.00	-32767.00	57.88	35.31	45.86	38.09	98.42	74.00	2.91	5.30	14.00	759.00	30.00	34.00	1.36	14.00	22.00	2.60	422.00	412.00	5.77	87.04	9.00	5.94	2.60	61.90	63.10
13:02:10	74.00	-32767.00	57.95	35.48	45.89	38.09	98.35	74.00	2.95	5.20	14.00	759.00	30.00	34.00	1.36	14.00	22.00	2.60	424.00	411.00	5.77	87.04	10.00	5.95	2.60	62.00	63.10
13:03:10	73.00	-32767.00	87.38	30.54	46.19	38.09	98.16	73.00	2.88	5.00	14.00	759.00	30.00	34.00	1.36	14.00	22.00	2.00	423.00	412.00	5.77	87.04	10.00	5.95	2.00	62.20	63.10
13:04:10	73.00	-32767.00	70.82	35.72	50.85	38.09	98.26	73.00	2.86	5.20	14.00	759.00	30.00	34.00	1.36	14.00	22.00	2.50	425.00	413.00	5.78	87.04	10.00	5.95	2.50	62.00	63.10
13:05:10	73.00	-32767.00	71.24	35.58	50.56	38.09	98.27	73.00	2.86	5.00	14.00	759.00	30.00	34.00	1.36	14.00	22.00	1.90	423.00	411.00	5.77	87.04	10.00	5.95	1.90	62.20	63.10
13:06:10	74.00	-32767.00	46.16	22.84	33.72	38.09	98.32	74.00	2.88	5.40	14.00	759.00	30.00	34.00	1.36	14.00	22.00	2.60	423.00	412.00	5.78	87.04	10.00	5.95	2.60	61.80	63.10
13:07:10	73.00	-32767.00	69.85	34.86	49.55	38.09	98.26	73.00	2.91	5.20	14.00	759.00	30.00	34.00	1.36	14.00	22.00	2.50	425.00	412.00	5.78	87.04	10.00	5.95	2.50	62.00	63.10
13:08:10	73.00	-32767.00	72.76	31.08	49.32	38.09	98.27	73.00	2.89	5.10	14.00	759.00	30.00	34.00	1.36	14.00	22.00	2.00	426.00	413.00	5.78	87.04	10.00	5.95	2.00	62.10	63.10
13:09:10	73.00	-32767.00	70.55	35.43	50.20	38.09	98.42	73.00	2.95	5.20	14.00	759.00	30.00	34.00	1.36	14.00	22.00	2.50	427.00	415.00	5.78	87.04	10.00	5.95	2.50	62.00	63.10
13:10:10	72.00	-32767.00	72.59	35.25	51.01	38.09	98.60	72.00	2.88	5.30	14.00	759.00	30.00	34.00	1.36	14.00	23.00	2.60	431.00	417.00	5.77	87.04	10.00	5.95	2.60	61.90	63.10
13:11:10	73.00	-32767.00	71.58	33.97	51.27	38.09	98.61	73.00	2.83	5.40	14.00	759.00	30.00	34.00	1.36	14.00	22.00	2.50	424.00	411.00	5.79	87.04	10.00	5.97	2.50	61.80	63.10
13:12:10	73.00	-32767.00	-32766.00	-32766.00	-32766.00	38.09	98.53	73.00	2.84	5.40	14.00	759.00	30.00	34.00	1.36	14.00	22.00	2.40	425.00	413.00	5.78	87.04	10.00	5.95	2.40	61.80	63.10
13:13:10	73.00	-32767.00	39.88	-1.96	21.45	38.09	98.45	73.00	2.85	5.20	14.00	759.00	30.00	34.00	1.36	14.00	22.00	2.10	423.00	411.00	5.78	87.04	10.00	5.96	2.10	62.00	63.10
13:14:10	73.00	-32767.00	65.32	40.46	51.12	38.09	98.35	73.00	2.87	5.20	14.00	759.00	30.00	34.00	1.36	14.00	22.00	1.80	425.00	412.00	5.79	87.04	10.00	5.95	1.80	62.00	63.10
13:15:10	72.00	-32767.00	53.17	41.53	48.24	38.09	98.38	72.00	2.93	5.30	14.00	759.00	30.00	34.00	1.36	14.00	22.00	2.50	422.00	410.00	5.79	87.04	10.00	5.95	2.50	61.90	63.10
13:16:10	72.00	-32767.00	88.20	23.03	50.05	38.09	98.39	72.00	2.93	5.20	14.00	759.00	30.00	34.00	1.36	14.00	22.00	1.70	423.00	411.00	5.78	87.04	10.00	5.96	1.70	62.00	63.10
13:17:10	72.00	-32767.00	70.60	34.59	49.69	38.09	98.51	72.00	2.94	5.50	14.00	759.00	30.00	34.00	1.36	14.00	22.00	2.60	422.00	413.00	5.79	87.04	10.00	5.95	2.60	61.70	63.10
13:18:10	72.00	-32767.00	70.09	34.03	48.81	38.09	98.58	72.00	2.95	5.20	14.00	759.00	30.00	34.00	1.36	14.00	22.00	2.50	427.00	417.00	5.79	87.04	10.00	5.95	2.50	62.00	63.10
13:19:10	72.00	-32767.00	70.04	34.65	49.10	38.09	98.61	72.00	2.96	5.30	14.00	759.00	30.00	34.00	1.36	14.00	22.00	1.60	425.00	412.00	5.79	87.04	9.00	5.96	1.60	61.90	63.10
13:20:10	72.00	-32767.00	70.41	34.62	49.29	38.09	98.63	72.00	2.96	5.50	14.00	759.00	30.00	34.00	1.36	14.00	22.00	2.40	425.00	413.00	5.78	87.04	10.00	5.95	2.40	61.70	63.10
13:21:10	72.00	-32767.00	70.54	34.78	49.90	38.09	98.54	72.00	2.91	5.40	14.00	759.00	30.00	34.00	1.36	14.00	22.00	2.60	423.00	411.00	5.78	87.04	9.00	5.95	2.60	61.80	63.10
13:22:10	72.00	-32767.00	71.12	34.83	49.78	38.09	98.54	72.00	2.90	5.20	14.00	759.00	30.00	34.00	1.36	14.00	22.00	1.80	424.00	412.00	5.79	87.04	9.00	5.96	1.80	62.00	63.10
13:23:10	72.00	-32767.00	70.90	34.67	49.57	38.09	98.53	72.00	2.93	5.50	14.00	759.00	30.00	34.00	1.36	14.00	22.00	2.10	425.00	413.00	5.77	87.04	10.00	5.95	2.10	61.70	63.10
13:24:10	72.00	-32767.00	69.91	34.59	49.31	38.09	98.52	72.00	2.90	5.40	14.00	759.00	30.00	34.00	1.36	14.00	22.00	2.60	423.00	411.00	5.78	87.04	9.00	5.95	2.60	61.80	63.10
13:25:10	72.00	-32767.00	71.20	35.28	49.81	38.09	98.56	72.00	2.92	5.30	14.00	759.00	30.00	34.00	1.36	14.00	22.00	1.80	425.00	412.00	5.78	87.04	9.00	5.95	1.80	61.90	63.10
13:26:10	72.00	-32767.00	70.83	34.52	49.74	38.11	98.65	72.00	2.92	5.50	14.00	759.00	30.00	34.00	1.41	14.00	22.00	2.60	423.00	412.00	5.78	87.04	9.00	5.95	2.60	61.60	63.10
13:27:10	72.00	-32767.00	71.23	34.77	49.59	38.11	98.68	72.00	2.96	5.30	14.00	759.00	30.00	34.00	1.36	14.00	22.00	1.60	425.00	412.00	5.79	87.04	9.00	5.95	1.60	61.90	63.10
13:28:10	72.00	-32767.00	70.74	34.60	49.60	38.11	98.65	72.00	2.96	5.50	14.00	759.00	30.00	34.00	1.36	14.00	22.00	2.60	422.00	412.00	5.78	87.04	9.00	5.95	2.60	61.70	63.10
13:29:10	72.00	-32767.00	70.48	35.17	49.79	38.11	98.57	72.00	2.97	5.30	14.00	759.00	30.00	34.00	1.36	14.00	22.00	1.70	425.00	413.00	5.79	87.04	9.00	5.95	1.70	61.90	63.10
13:30:10	72.00	-32767.00	71.14	34.60	49.96	38.11	98.58	72.00	2.97	5.50	14.00	759.00	30.00	34.00	1.41	14.00	22.00	2.60	422.00	411.00	5.78	87.04	9.00	5.95	2.60	61.60	63.10
13:31:10	72.00	-32767.00	70.54	34.77	49.48	38.11	98.51	72.00	2.98	5.30	14.00	759.00	30.00	34.00	1.36	14.00	22.00	1.80	423.00	411.00	5.78	87.04	9.00	5.95	1.80	61.90	63.10
13:32:10	72.00	-32767.00	70.56	34.88	49.74	38.11	98.56	72.00	2.95	5.50	14.00	759.00	30.00	34.00	1.36	14.00	22.00	2.60	424.00	412.00	5.79	87.04	9.00	5.95	2.60	61.70	63.10
13:33:10	73.00	-32767.00	86.11	27.24	50.47	38.11	98.47	73.00	2.97	5.40	14.00	759.00	30.00	34.00	1.36	14.00	22.00	2.00	425.00	413.00	5.79	87.04	9.00	5.95	2.00	61.80	63.10
13:34:10	72.00	-32767.00	70.65	34.90	49.83	38.14	98.51	72.00	2.93	5.40	14.00	759.00	30.00	34.00	1.41	14.00	22.00	2.50	427.00	416.00	5.79	87.04	9.00	5.95	2.50	61.70	63.10
13:35:10	73.00	-32767.00	70.43	34.72	49.46	38.14	98.62	73.00	2.98	5.50	14.00	759.00	30.00	34.00	1.36	14.00	22.00	2.30	425.00	413.00	5.79	87.04	9.00	5.95	2.30	61.70	63.10
13:36:10	72.00	-32767.00	70.47	34.82	49.78	38.14	98.70	72.00	2.97	5.30	14.00	759.00	30.00	34.00	1.36	14.00	22.00	2.00	427.00	414.00	5.79	87.04	9.00	5.95	2.00	61.90	63.10
13:37:10	73.00	-32767.00	70.63	35.24	50.23	38.14	98.72	73.00	2.93	5.40	14.00	759.00	30.00	34.00	1.36	14.00	22.00	2.50	427.00	414.00	5.79	87.04	9.00	5.96	2.50	61.80	63.10
13:38:10	73.00	-32767.00	71.73	35.17	50.54	38.14	98.63	73.00	2.97	5.60	14.00	759.00	30.00	34.00	1.41	14.00	22.00	2.60	425.00	414.00	5.79	87.04	9.00	5.95	2.60	61.50	63.10
13:39:10	73.00	-32767.00	71.22	34.97	50.24	38.14	98.54	73.00	2.97	5.50	14.00	759.00	30.00	34.00	1.36	14.00	22.00	2.30	426.00	415.00	5.79	87.04	9.00	5.95	2.30	61.70	63.10
13:40:10	73.00	-32767.00	70.99	35.24	50.06	38.14	98.53	73.00	2.96	5.50	14.00	759.00	30.00	34.00	1.36	14.00	22.00	2.30	426.00	414.00	5.79	87.04	9.00	5.95	2.30	61.70	63.10
13:41:10	73.00	-32767.00	70.94	35.05	49.76	38.16	98.53	73.00	2.97	5.40	14.00	759.00	30.00	34.00	1.36	14.00	22.00	2.10	424.00	410.00	5.78	87.04	9.00	5.95	2.10	61.80	63.10
13:42:10	73.00	-32767.00	71.61	35.33	50.22	38.16	98.48	73.00	2.96	5.40	14.00	759.00	30.00	34.00	1.41	14.00	22.00	2.00	422.00	411.00	5.80	87.04	9.00	5.95	2.00	61.70	63.10
13:43:10	73.00	-32767.00	71.18	34.96	50.23	38.16	98.43	73.00	2.97	5.50	14.00	759.00	30.00	34.00	1.36	14.00	22.00	2.50	425.00	416.00	5.79	87.04	9.00	5.95	2.50	61.70	63.10
13:44:10	73.00	-32767.00	71.46	34.81	50.08	38.16	98.58	73.00	3.00	5.50	14.00	759.00	30.00	34.00	1.41	14.00	22.00	2.60	423.00	411.00	5.79	87.04	9.00	5.95	2.60	61.60	63.10
13:45:10	73.00	-32767.00	70.59	35.07	49.65	38.16	98.59	73.00	3.00	5.40	14.00	759.00	30.00	34.00	1.41	14.00	22.00	1.70	425.00	411.00	5.78	87.04	9.00	5.95	1.70	61.70	63.10
13:46:10	73.00	-32767.00	71.03	35.19	50.13	38.16	98.55	73.00	3.01	5.60	14.00	759.00	30.00	34.00	1.41	14.00	22.00	2.60	425.00	415.00	5.78	87.04	9.00	5.95	2.60	61.50	63.10
13:47:10	73.00	-32767.00	71.11	35.13	49.91	38.16	98.48	73.00	3.02	5.40	14.00	759.00	30.00	34.00	1.36	14.00	22.00	2.00	428.00	410.00	5.78	87.04	9.00	5.96	2.00	61.80	63.10
13:48:10	73.00	-32767.00	70.67	34.96	49.96	38.19	98.45	73.00	3.00	5.50	14.00	759.00	30.00	34.00	1.36	14.00	22.00	2.50	425.00	413.00	5.78	87.04	9.00	5.95	2.50	61.70	63.10
13:49:10	73.00	-32767.00	70.72	35.04	49.70	38.19	98.42	73.00	2.97	5.30	14.00	759.00	30.00	34.00	1.36	14.00	22.00	1.70	428.00	414.00	5.78	87.04	9.00	5.95	1.70	61.90	63.10
13:50:10	74.00	-32767.00	70.74	35.27	50.21	38.19	98.39	74.00	2.99	5.50	14.00	759.00	30.00	34.00	1.36	14.00	22.00	2.50	427.00	415.00	5.79	87.04	9.00	5.96	2.50	61.70	63.10
13:51:10	74.00	-32767.00	71.39	35.09	50.24	38.21	98.39	74.00	3.01	5.60	14.00	759.00	29.00	34.00	1.41	14.00	22.00	2.60	423.00	412.00	5.78	87.04	9.00	5.95	2.60	62.50	63.10
13:52:10	74.00	-32767.00	71.36	34.85	50.04	38.21	98.40	74.00	3.01	5.60	14.00	759.00	29.00	34.00	1.41	14.00	22.00	2.60	423.00	413.00	5.78	87.04	9.00	5.95	2.60	62.50	63.10
13:53:10	74.00	-32767.00	71.07	35.20	49.96	38.21	98.42	74.00	3.02	5.60	14.00	759.00	29.00	34.00	1.36	14.00	22.00	2.60	426.00	414.00	5.79	87.04	9.00	5.95	2.60	62.60	63.10
13:54:10	74.00	-32767.00	71.08	35.13	50.14	38.21	98.50	74.00	3.04	5.40	14.00	759.00	30.00	34.00	1.36	14.00	22.00	1.90	427.00	414.00	5.78	87.04	9.00	5.95	1.90	61.80	63.10
13:55:10	74.00	-32767.00	72.36	35.59	50.60	38.21	98.46	74.00	3.05	5.40	14.00	759.00	30.00	34.00	1.36	14.00	22.00	2.30	426.00	414.00	5.79	87.04	9.00	5.96	2.30	61.80	63.10
13:56:10	74.00	-32767.00	71.53	35.29	50.26	38.24	98.44	74.00	3.05	5.60	14.00	759.00	29.00	34.00	1.41	14.00	22.00	2.40	421.00	409.00	5.78	87.04	9.00	5.95	2.40	62.50	63.10
13:57:10	74.00	-32767.00	71.07	35.27	49.97	38.24	98.36	74.00	3.03	5.40	14.00	759.00	30.00	34.00	1.41	14.00	22.00	2.20	425.00	412.00	5.79	87.04	9.00	5.95	2.20	61.70	63.10
13:58:10	75.00	-32767.00	71.35	35.57	50.20	38.24	98.37	75.00	3.06	5.40	14.00	759.00	30.00	34.00	1.36	14.00	22.00	1.80	425.00	411.00	5.78	87.04	9.00	5.96	1.80	61.80	63.10
13:59:10	75.00	-32767.00	72.44	36.19	51.48	38.24	98.39	75.00	3.03	5.40	14.00	759.00	30.00	34.00	1.36	14.00	22.00	2.50	423.00	413.00	5.78	87.04	9.00	5.95	2.50	61.80	63.10
14:00:10	76.00	-32767.00	72.27	36.03	51.32	38.24	98.43	76.00	3.03	5.50	14.00	759.00	29.00	34.00	1.36	14.00	22.00	1.80	427.00	414.00	5.78	87.04	9.00	5.95	1.80	62.70	63.10
14:01:10	76.00	-32767.00	71.84	36.00	50.91	38.24	98.49	76.00	3.05	5.60	14.00	759.00	29.00	34.00	1.41	14.00	22.00	2.60	425.00	413.00	5.79	87.04	9.00	5.95	2.60	62.50	63.10
14:02:10	75.00	-32767.00	70.95	35.52	50.20	38.26	98.37	75.00	3.10	5.40	14.00	759.00	30.00	34.00	1.36	14.00	22.00	1.80	425.00	413.00	5.78	87.04	9.00	5.95	1.80	61.80	63.10
14:03:10	75.00	-32767.00	71.82	35.43	50.52	38.26	98.49	75.00	3.13	5.60	14.00	759.00	30.00	34.00	1.36	14.00	22.00	2.60	424.00	414.00	5.78	87.04	9.00	5.95	2.60	61.60	63.10
14:04:10	76.00	-32767.00	74.39	37.72	53.55	38.26	98.56	76.00	3.10	5.40	14.00	759.00	30.00	34.00	1.41	14.00	22.00	1.80	429.00	414.00	5.79	87.04	9.00	5.96	1.80	61.70	63.10
14:05:10	78.00	-32767.00	74.95	38.96	54.50	38.26	98.72	78.00	2.73	5.40	14.00	759.00	30.00	34.00	1.36	14.00	21.00	2.50	423.00	413.00	5.78	87.04	9.00	5.96	2.50	61.80	63.10
14:06:10	78.00	-32767.00	72.58	36.84	52.02	38.24	98.53	78.00	2.87	5.60	14.00	759.00	30.00	34.00	1.41	14.00	22.00	1.80	427.00	413.00	5.77	87.04	9.00	5.95	1.80	61.50	63.10
14:07:10	78.00	-32767.00	72.41	36.61	51.20	38.24	98.31	78.00	3.06	5.40	14.00	759.00	30.00	34.00	1.36	14.00	21.00	2.40	426.00	413.00	5.78	87.04	9.00	5.96	1.80	61.80	63.10
14:08:10	78.00	-32767.00	73.82	37.61	52.92	38.24	98.31	78.00	3.04	5.40	14.00	759.00	30.00	34.00	1.36	14.00	22.00	2.70	426.00	414.00	5.78	87.04	9.00	5.95	1.90	61.80	63.10
14:09:10	78.00	-32767.00	71.63	36.59	51.50	38.24	98.37	78.00	3.02	5.40	14.00	759.00	30.00	34.00	1.36	14.00	22.00	2.40	422.00	409.00	5.77	87.04	9.00	5.95	2.40	61.80	63.10
14:10:10	77.00	-32767.00	71.40	36.05	50.42	38.24	98.37	77.00	3.14	5.40	14.00	759.00	30.00	34.00	1.36	14.00	21.00	2.60	422.00	409.00	5.78	87.04	9.00	5.95	2.60	61.80	63.10
14:11:10	76.00	-32767.00	71.31	36.26	50.89	38.24	98.38	76.00	3.17	5.40	14.00	759.00	30.00	34.00	1.36	14.00	21.00	1.70	433.00	412.00	5.78	87.04	9.00	5.95	1.70	61.80	63.10
14:12:10	76.00	-32767.00	71.67	35.99	50.56	38.24	98.52	76.00	3.17	5.30	14.00	759.00	30.00	34.00	1.36	14.00	21.00	1.70	426.00	415.00	5.79	87.04	9.00	5.96	1.70	61.90	63.10
14:13:10	76.00	-32767.00	72.30	36.61	51.41	38.24	98.49	76.00	3.13	5.30	14.00	759.00	30.00	34.00	1.36	14.00	22.00	1.90	429.00	415.00	5.78	87.04	9.00	5.95	1.90	61.90	63.10
14:14:10	77.00	-32767.00	73.45	38.95	54.10	38.24	98.59	77.00	3.00	5.40	14.00	759.00	30.00	34.00	1.36	14.00	22.00	2.60	424.00	411.00	5.78	87.04	9.00	5.96	2.60	61.80	63.10
14:15:10	78.00	-32767.00	73.26	38.68	53.86	38.24	98.57	78.00	2.86	5.60	14.00	759.00	30.00	34.00	1.36	14.00	21.00	1.80	426.00	413.00	5.78	87.04	9.00	5.95	1.80	61.60	63.10
14:16:10	78.00	-32767.00	73.02	37.92	52.80	38.24	98.43	78.00	2.95	5.50	14.00	759.00	30.00	34.00	1.36	14.00	22.00	1.90	428.00	412.00	5.77	87.04	9.00	5.96	1.90	61.70	63.10
14:17:10	78.00	-32767.00	71.94	36.88	51.68	38.24	98.40	78.00	3.02	5.40	14.00	759.00	30.00	34.00	1.36	14.00	21.00	2.00	426.00	411.00	5.78	87.04	9.00	5.95	2.00	61.80	63.10
14:18:10	78.00	-32767.00	71.65	36.36	50.58	38.24	98.33	78.00	3.05	5.40	14.00	759.00	30.00	34.00	1.36	14.00	21.00	2.10	426.00	412.00	5.77	87.04	9.00	5.95	2.10	61.80	63.10
14:19:10	78.00	-32767.00	70.80	36.50	50.54	38.24	98.38	78.00	3.09	5.40	14.00	759.00	30.00	34.00	1.36	14.00	21.00	2.00	427.00	412.00	5.78	87.04	9.00	5.96	2.00	61.80	63.10
14:20:10	78.00	-32767.00	70.62	36.02	50.44	38.24	98.45	78.00	3.13	5.60	14.00	759.00	30.00	34.00	1.36	14.00	21.00	2.30	422.00	411.00	5.77	87.04	9.00	5.95	2.30	61.60	63.10
14:21:10	77.00	-32767.00	70.48	35.73	50.13	38.24	98.40	77.00	3.19	5.40	14.00	759.00	30.00	34.00	1.36	14.00	22.00	1.90	427.00	412.00	5.78	87.04	9.00	5.96	1.90	61.80	63.10
14:22:10	77.00	-32767.00	69.68	35.41	49.19	38.24	98.39	77.00	3.18	5.30	14.00	759.00	30.00	34.00	1.36	14.00	21.00	2.60	426.00	414.00	5.78	87.04	9.00	5.95	2.60	61.90	63.10
14:23:10	77.00	-32767.00	70.74	35.84	49.87	38.24	98.38	77.00	3.15	5.30	14.00	759.00	30.00	34.00	1.36	14.00	21.00	2.70	422.00	412.00	5.78	87.04	9.00	5.95	2.70	61.90	63.10
14:24:10	77.00	-32767.00	71.46	35.87	49.76	38.24	98.32	77.00	3.13	5.30	14.00	759.00	30.00	34.00	1.36	14.00	22.00	2.60	424.00	412.00	5.78	87.04	9.00	5.95	2.60	61.90	63.10
14:25:10	77.00	-32767.00	71.56	36.34	50.89	38.26	98.36	77.00	3.12	5.40	14.00	759.00	30.00	34.00	1.36	14.00	22.00	1.70	428.00	413.00	5.78	87.04	9.00	5.95	1.70	61.80	63.10
14:26:10	76.00	-32767.00	70.51	36.09	50.39	38.26	98.41	76.00	3.08	5.30	14.00	759.00	30.00	34.00	1.36	14.00	22.00	2.70	423.00	413.00	5.77	87.04	9.00	5.95	2.70	61.90	63.10
14:27:10	76.00	-32767.00	70.97	36.54	50.92	38.26	98.47	76.00	3.08	5.50	14.00	759.00	30.00	34.00	1.41	14.00	21.00	2.10	425.00	413.00	5.78	87.04	9.00	5.95	2.10	61.60	63.10
14:28:10	76.00	-32767.00	70.74	36.85	51.38	38.26	98.53	76.00	3.09	5.50	14.00	759.00	30.00	34.00	1.36	14.00	21.00	1.90	425.00	412.00	5.77	87.04	9.00	5.95	1.90	61.70	63.10
14:29:10	76.00	-32767.00	71.83	37.28	51.85	38.26	98.54	76.00	3.07	5.30	14.00	759.00	30.00	34.00	1.36	14.00	21.00	2.30	426.00	411.00	5.77	87.04	9.00	5.95	2.30	61.90	63.10
14:30:10	76.00	-32767.00	71.68	37.16	51.82	38.26	98.58	76.00	3.08	5.50	14.00	759.00	30.00	34.00	1.36	14.00	22.00	2.30	426.00	412.00	5.77	87.04	9.00	5.95	2.30	61.70	63.10
14:31:10	76.00	-32767.00	71.15	37.30	51.81	38.26	98.57	76.00	3.04	5.30	14.00	759.00	30.00	34.00	1.36	14.00	22.00	1.90	426.00	411.00	5.77	87.04	9.00	5.95	1.90	61.90	63.10
14:32:10	76.00	-32767.00	72.17	37.68	52.61	38.26	98.55	76.00	3.02	5.50	14.00	759.00	30.00	34.00	1.41	14.00	22.00	1.70	427.00	414.00	5.78	87.04	9.00	5.96	1.70	61.60	63.10
14:33:10	76.00	-32767.00	83.35	26.15	53.65	38.26	98.48	76.00	3.01	5.30	14.00	759.00	30.00	34.00	1.36	14.00	21.00	2.60	426.00	414.00	5.78	87.04	9.00	5.96	2.00	61.90	63.10
14:34:10	76.00	-32767.00	74.34	39.02	54.51	38.26	98.58	76.00	2.96	5.40	14.00	759.00	30.00	34.00	1.36	14.00	22.00	1.80	426.00	413.00	5.77	87.04	9.00	5.95	1.80	61.80	63.10
14:35:10	76.00	-32767.00	73.53	39.24	54.06	38.26	98.59	76.00	2.94	5.60	14.00	759.00	30.00	34.00	1.36	14.00	21.00	2.50	422.00	411.00	5.77	87.04	9.00	5.95	2.50	61.60	63.10
14:36:10	77.00	-32767.00	73.62	39.72	54.29	38.24	98.65	77.00	2.95	5.30	14.00	759.00	30.00	34.00	1.36	14.00	22.00	2.30	427.00	412.00	5.77	87.04	9.00	5.95	2.30	61.90	63.10
14:37:10	77.00	-32767.00	74.23	39.59	55.00	38.24	98.63	77.00	2.95	5.50	14.00	759.00	30.00	34.00	1.36	14.00	22.00	1.80	426.00	413.00	5.77	87.04	9.00	5.95	2.60	61.70	63.10
14:38:10	77.00	-32767.00	74.00	39.52	54.96	38.24	98.57	77.00	2.95	5.40	14.00	759.00	30.00	34.00	1.36	14.00	22.00	2.60	425.00	414.00	5.78	87.04	9.00	5.95	2.60	61.80	63.10
14:39:10	77.00	-32767.00	73.55	39.54	54.77	38.24	98.58	77.00	2.95	5.40	14.00	759.00	30.00	34.00	1.36	14.00	21.00	2.60	424.00	411.00	5.78	87.04	9.00	5.95	1.90	61.80	63.10
14:40:10	77.00	-32767.00	73.73	39.93	54.67	38.24	98.58	77.00	2.96	5.30	14.00	759.00	30.00	34.00	1.36	14.00	22.00	2.40	426.00	412.00	5.77	87.04	9.00	5.95	2.40	61.90	63.10
14:41:10	77.00	-32767.00	74.83	40.59	55.58	38.24	98.57	77.00	2.96	5.30	14.00	759.00	30.00	34.00	1.36	14.00	21.00	2.60	425.00	414.00	5.78	87.04	9.00	5.96	2.60	61.90	63.10
14:42:10	77.00	-32767.00	74.42	40.70	56.03	38.21	98.60	77.00	2.94	5.50	14.00	759.00	30.00	34.00	1.36	14.00	22.00	2.40	426.00	415.00	5.80	87.04	9.00	5.95	2.40	61.70	63.10
14:43:10	78.00	-32767.00	73.92	40.39	55.30	38.21	98.52	78.00	2.92	5.30	14.00	759.00	30.00	34.00	1.36	14.00	22.00	2.60	422.00	412.00	5.79	87.04	9.00	5.95	2.60	61.90	63.10
14:44:10	78.00	-32767.00	73.28	40.31	55.34	38.21	98.68	78.00	2.96	5.40	14.00	759.00	30.00	-32767.00	1.36	14.00	22.00	2.60	422.00	411.00	5.78	87.04	9.00	5.95	2.60	61.80	-32767.00
14:45:10	78.00	-32767.00	73.77	40.56	55.61	38.21	98.66	78.00	2.96	5.50	14.00	759.00	30.00	34.00	1.36	14.00	22.00	1.80	428.00	413.00	5.78	87.04	9.00	5.95	1.80	61.70	63.10
14:46:10	78.00	-32767.00	74.20	40.43	55.64	38.21	98.59	78.00	2.96	5.40	14.00	759.00	30.00	34.00	1.36	14.00	22.00	2.70	425.00	413.00	5.77	87.04	9.00	5.95	2.70	61.80	63.10
14:47:10	79.00	-32767.00	73.93	40.46	55.24	38.21	98.58	79.00	2.93	5.40	14.00	759.00	30.00	34.00	1.36	14.00	22.00	2.40	425.00	411.00	5.77	87.04	9.00	5.95	2.40	61.80	63.10
14:48:10	79.00	-32767.00	73.36	40.41	55.13	38.21	98.57	79.00	2.97	5.50	14.00	759.00	30.00	34.00	1.36	14.00	22.00	2.20	427.00	411.00	5.77	87.04	9.00	5.95	2.20	61.70	63.10
14:49:10	79.00	-32767.00	73.15	40.79	55.24	38.21	98.49	79.00	2.97	5.50	14.00	759.00	30.00	34.00	1.36	14.00	22.00	2.30	421.00	409.00	5.77	87.04	9.00	5.95	1.90	61.70	63.10
14:50:10	79.00	-32767.00	74.96	40.87	55.99	38.21	98.55	79.00	2.98	5.40	14.00	759.00	30.00	34.00	1.36	14.00	22.00	2.50	425.00	413.00	5.77	87.04	9.00	5.95	2.50	61.80	63.10
14:51:10	80.00	-32767.00	74.17	40.32	55.20	38.21	98.60	80.00	2.99	5.40	14.00	759.00	30.00	34.00	1.36	14.00	22.00	1.90	427.00	411.00	5.77	87.04	9.00	5.95	1.90	61.80	63.10
14:52:10	80.00	-32767.00	73.12	40.37	54.89	38.21	98.56	80.00	3.01	5.40	14.00	759.00	30.00	34.00	1.36	14.00	22.00	1.90	423.00	412.00	5.77	87.04	9.00	5.95	1.90	61.80	63.10
14:53:10	80.00	-32767.00	73.55	40.59	55.49	38.21	98.54	80.00	3.00	5.50	14.00	759.00	30.00	34.00	1.41	14.00	22.00	1.90	423.00	412.00	5.77	87.04	9.00	5.95	2.40	61.60	63.10
14:54:10	80.00	-32767.00	74.14	40.73	55.87	38.21	98.55	80.00	2.99	5.50	14.00	759.00	30.00	34.00	1.36	14.00	22.00	2.40	422.00	413.00	5.78	87.04	9.00	5.95	2.40	61.70	63.10
14:55:10	80.00	-32767.00	73.87	40.74	55.73	38.21	98.52	80.00	2.99	5.30	14.00	759.00	30.00	34.00	1.36	14.00	22.00	1.90	421.00	409.00	5.77	87.04	9.00	5.95	1.90	61.90	63.10
14:56:10	80.00	-32767.00	73.46	40.71	55.14	38.24	98.54	80.00	2.93	5.40	14.00	759.00	30.00	34.00	1.36	14.00	22.00	2.50	425.00	415.00	5.78	87.04	9.00	5.95	2.50	61.80	63.10
14:57:10	80.00	-32767.00	72.92	40.32	55.02	38.24	98.54	80.00	3.00	5.50	14.00	759.00	30.00	34.00	1.36	14.00	22.00	2.00	426.00	413.00	5.78	87.04	9.00	5.96	2.00	61.70	63.10
14:58:10	81.00	-32767.00	73.94	40.84	55.98	38.24	98.53	81.00	3.01	5.50	14.00	759.00	30.00	34.00	1.36	14.00	22.00	2.10	425.00	410.00	5.78	87.04	9.00	5.95	2.10	61.70	63.10
14:59:10	81.00	-32767.00	73.72	40.94	55.67	38.24	98.57	81.00	2.99	5.50	14.00	759.00	30.00	34.00	1.36	14.00	22.00	2.20	427.00	409.00	5.77	87.04	9.00	5.95	2.20	61.70	63.10
15:00:10	81.00	-32767.00	72.86	40.83	55.23	38.24	98.49	81.00	3.02	5.50	14.00	759.00	30.00	34.00	1.36	14.00	22.00	2.60	426.00	412.00	5.78	87.04	9.00	5.95	2.60	61.70	63.10
15:01:10	81.00	-32767.00	73.17	40.64	55.51	38.24	98.50	81.00	3.00	5.40	14.00	759.00	30.00	34.00	1.36	14.00	22.00	2.30	427.00	415.00	5.78	87.04	9.00	5.95	2.30	61.80	63.10
15:02:10	82.00	-32767.00	90.67	22.18	56.51	38.24	98.47	82.00	3.01	5.50	14.00	759.00	29.00	34.00	1.36	14.00	23.00	2.30	450.00	436.00	5.84	87.04	10.00	6.02	2.30	62.70	63.10
15:03:10	82.00	-32767.00	75.85	43.16	58.43	38.24	98.60	82.00	2.88	5.30	14.00	759.00	30.00	34.00	1.36	14.00	23.00	2.20	449.00	436.00	6.14	87.04	10.00	6.31	2.20	61.90	63.10
15:04:10	83.00	-32767.00	75.23	42.40	57.52	38.24	98.62	83.00	2.79	5.10	14.00	759.00	30.00	34.00	1.36	14.00	23.00	1.90	450.00	439.00	6.13	87.04	10.00	6.30	1.90	62.10	63.10
15:05:10	83.00	-32767.00	74.37	41.95	56.82	38.24	98.60	83.00	2.84	5.10	14.00	759.00	30.00	34.00	1.36	14.00	23.00	2.10	451.00	441.00	6.14	87.04	10.00	6.30	2.10	62.10	63.10
15:06:10	83.00	-32767.00	73.44	41.10	55.78	38.24	98.60	83.00	2.96	5.10	14.00	759.00	30.00	34.00	1.36	14.00	23.00	1.90	448.00	436.00	6.13	87.04	10.00	6.30	1.90	62.10	63.10
15:07:10	84.00	-32767.00	72.77	40.67	55.15	38.24	98.50	84.00	3.03	5.30	14.00	759.00	30.00	34.00	1.36	14.00	23.00	2.50	450.00	436.00	6.14	87.04	10.00	6.31	2.50	61.90	63.10
15:08:10	84.00	-32767.00	73.28	40.61	55.01	38.21	98.49	84.00	3.01	5.10	14.00	759.00	30.00	34.00	1.36	14.00	23.00	2.20	451.00	439.00	6.12	87.04	10.00	6.30	2.20	62.10	63.10
15:09:10	84.00	-32767.00	72.85	41.10	55.21	38.21	98.51	84.00	2.93	5.20	14.00	759.00	30.00	34.00	1.36	14.00	22.00	2.70	450.00	438.00	6.15	87.04	10.00	6.31	2.70	62.00	63.10
15:10:10	84.00	-32767.00	73.62	41.59	55.83	38.21	98.50	84.00	2.94	5.30	14.00	759.00	30.00	34.00	1.36	14.00	23.00	2.70	450.00	438.00	6.12	87.04	10.00	6.30	2.70	61.90	63.10
15:11:10	84.00	-32767.00	73.76	41.94	56.60	38.21	98.54	84.00	2.94	5.20	14.00	759.00	29.00	34.00	1.36	14.00	23.00	2.70	451.00	437.00	6.12	87.04	10.00	6.30	2.70	63.00	63.00
15:12:10	84.00	-32767.00	74.52	41.64	56.26	38.21	98.58	84.00	2.92	5.30	14.00	759.00	30.00	34.00	1.36	14.00	23.00	2.70	451.00	438.00	6.13	87.04	10.00	6.30	2.70	61.90	63.10
15:13:10	84.00	-32767.00	73.34	41.35	56.04	38.21	98.57	84.00	2.93	5.10	14.00	759.00	30.00	34.00	1.36	14.00	23.00	2.00	450.00	438.00	6.13	87.04	10.00	6.31	2.00	62.10	63.10
15:14:10	84.00	-32767.00	73.27	41.76	56.09	38.21	98.52	84.00	2.96	5.10	14.00	759.00	30.00	34.00	1.36	14.00	23.00	2.30	451.00	438.00	6.13	87.04	10.00	6.31	2.30	62.10	63.10
15:15:10	84.00	-32767.00	74.30	42.31	56.97	38.21	98.50	84.00	2.93	5.20	14.00	759.00	30.00	34.00	1.36	14.00	23.00	2.70	450.00	437.00	6.11	87.04	10.00	6.30	2.70	62.00	63.10
15:16:10	84.00	-32767.00	74.96	42.40	57.53	38.21	98.56	84.00	2.87	5.10	14.00	759.00	30.00	34.00	1.36	14.00	23.00	1.90	450.00	437.00	6.12	87.04	10.00	6.30	1.90	62.10	63.10
15:17:10	85.00	-32767.00	73.45	42.04	56.19	38.21	98.56	85.00	2.96	5.30	14.00	759.00	29.00	34.00	1.36	14.00	22.00	2.70	449.00	437.00	6.13	87.04	10.00	6.31	2.70	62.90	63.10
15:18:10	85.00	-32767.00	73.17	42.12	56.20	38.21	98.57	85.00	2.94	5.20	14.00	759.00	29.00	34.00	1.36	14.00	23.00	2.70	450.00	438.00	6.12	87.04	10.00	6.30	2.70	63.00	63.00
15:19:10	85.00	-32767.00	74.06	42.48	56.79	38.21	98.59	85.00	2.95	5.20	14.00	759.00	29.00	34.00	1.36	14.00	23.00	2.70	449.00	437.00	6.13	87.04	10.00	6.30	2.70	63.00	63.10
15:20:10	85.00	-32767.00	74.96	42.06	56.78	38.21	98.54	85.00	2.96	5.20	14.00	759.00	30.00	34.00	1.36	14.00	22.00	2.10	450.00	437.00	6.13	87.04	10.00	6.30	2.10	62.00	63.10
15:21:10	85.00	-32767.00	73.33	41.62	55.96	38.21	98.49	85.00	2.98	5.10	14.00	759.00	30.00	34.00	1.36	14.00	23.00	1.90	447.00	434.00	6.12	87.04	10.00	6.30	1.90	62.10	63.10
15:22:10	85.00	-32767.00	73.37	41.46	55.99	38.21	98.52	85.00	2.99	5.00	14.00	759.00	30.00	34.00	1.36	14.00	23.00	1.90	447.00	436.00	6.13	87.04	10.00	6.30	1.90	62.20	63.10
15:23:10	85.00	-32767.00	74.00	42.12	56.62	38.21	98.54	85.00	2.97	5.10	14.00	759.00	30.00	34.00	1.36	14.00	23.00	2.00	450.00	437.00	6.13	87.04	10.00	6.31	2.00	62.10	63.10
15:24:10	85.00	-32767.00	75.08	42.34	57.29	38.21	98.56	85.00	2.96	5.10	14.00	759.00	30.00	34.00	1.36	14.00	23.00	1.90	447.00	435.00	6.12	87.04	10.00	6.30	2.10	62.10	63.10
15:25:10	85.00	-32767.00	73.60	42.36	56.51	38.21	98.54	85.00	2.95	5.20	14.00	759.00	29.00	34.00	1.36	14.00	23.00	2.70	450.00	437.00	6.13	87.04	10.00	6.30	2.70	63.00	63.10
15:26:10	85.00	-32767.00	74.00	42.03	56.37	38.21	98.48	85.00	2.97	5.10	14.00	759.00	30.00	34.00	1.36	14.00	23.00	1.90	448.00	436.00	6.12	87.04	10.00	6.31	1.90	62.10	63.00
15:27:10	86.00	-32767.00	74.41	42.56	56.94	38.21	98.45	86.00	2.96	5.20	14.00	759.00	29.00	34.00	1.36	14.00	23.00	2.70	450.00	438.00	6.13	87.04	10.00	6.30	2.30	63.00	63.10
15:28:10	86.00	-32767.00	75.01	43.15	58.16	38.21	98.42	86.00	2.98	5.10	14.00	759.00	30.00	34.00	1.36	14.00	23.00	2.60	451.00	438.00	6.13	87.04	10.00	6.30	2.60	62.10	63.10
15:29:10	86.00	-32767.00	74.55	42.60	57.27	38.21	98.39	86.00	2.94	5.10	14.00	759.00	30.00	34.00	1.36	14.00	23.00	2.30	450.00	438.00	6.12	87.04	10.00	6.31	2.30	62.10	63.10
15:30:10	86.00	-32767.00	73.98	42.57	57.12	38.21	98.43	86.00	2.97	5.00	14.00	759.00	30.00	34.00	1.36	14.00	23.00	2.40	450.00	438.00	6.12	87.04	10.00	6.30	2.40	62.20	63.00
15:31:10	86.00	-32767.00	74.28	42.82	57.48	38.21	98.46	86.00	2.94	5.00	14.00	759.00	30.00	34.00	1.36	14.00	23.00	2.30	449.00	435.00	6.12	87.04	10.00	6.30	2.30	62.20	63.00
15:32:10	86.00	-32767.00	75.50	43.08	58.24	38.21	98.46	86.00	2.96	5.10	14.00	759.00	30.00	34.00	1.36	14.00	23.00	2.30	448.00	437.00	6.12	87.04	10.00	6.30	2.30	62.10	63.10
15:33:10	86.00	-32767.00	109.91	14.02	71.23	38.21	98.45	86.00	2.98	5.00	14.00	759.00	30.00	34.00	1.36	14.00	23.00	2.50	449.00	437.00	6.12	87.04	10.00	6.30	2.50	62.20	63.00
15:34:10	86.00	-32767.00	74.50	43.61	57.94	38.24	98.43	86.00	2.91	5.20	14.00	759.00	30.00	34.00	1.36	14.00	23.00	2.70	450.00	439.00	6.13	87.04	10.00	6.30	2.70	62.00	63.10
15:35:10	86.00	-32767.00	74.87	43.28	58.07	38.24	98.43	86.00	2.90	5.10	14.00	759.00	30.00	34.00	1.36	14.00	22.00	2.10	448.00	435.00	6.12	87.04	10.00	6.30	2.10	62.10	63.00
15:36:10	87.00	-32767.00	75.13	43.42	58.05	38.24	98.42	87.00	2.94	5.20	14.00	759.00	29.00	34.00	1.36	14.00	23.00	2.10	450.00	437.00	6.12	87.04	10.00	6.30	2.10	63.00	63.00
15:37:10	87.00	-32767.00	75.89	43.39	57.74	38.24	98.41	87.00	2.93	5.20	14.00	759.00	29.00	34.00	1.36	14.00	23.00	2.10	451.00	438.00	6.13	87.04	10.00	6.31	2.10	63.00	63.00
15:38:10	87.00	-32767.00	73.88	42.67	56.77	38.24	98.40	87.00	2.95	5.20	14.00	759.00	29.00	34.00	1.36	14.00	22.00	2.50	450.00	438.00	6.13	87.04	10.00	6.31	2.50	63.00	63.10
15:39:10	87.00	-32767.00	73.84	42.60	57.01	38.24	98.41	87.00	2.99	5.20	14.00	759.00	29.00	34.00	1.36	14.00	23.00	2.70	451.00	438.00	6.12	87.04	10.00	6.30	2.70	63.00	63.00
15:40:10	87.00	-32767.00	73.99	42.52	57.19	38.24	98.36	87.00	3.02	5.10	14.00	759.00	30.00	34.00	1.36	14.00	23.00	2.70	450.00	438.00	6.12	87.04	10.00	6.30	2.70	62.10	63.10
15:41:10	87.00	-32767.00	74.52	42.65	57.06	38.24	98.38	87.00	3.03	5.20	14.00	759.00	29.00	34.00	1.36	14.00	23.00	2.70	452.00	439.00	6.13	87.04	10.00	6.31	2.70	63.00	63.00
15:42:10	87.00	-32767.00	73.67	42.40	56.47	38.24	98.39	87.00	3.00	5.20	14.00	759.00	29.00	34.00	1.36	14.00	23.00	2.60	452.00	439.00	6.14	87.04	10.00	6.30	2.60	63.00	63.00
15:43:10	87.00	-32767.00	72.86	42.40	56.35	38.24	98.36	87.00	2.99	5.20	14.00	759.00	29.00	34.00	1.36	14.00	23.00	2.40	451.00	439.00	6.13	87.04	10.00	6.31	2.40	63.00	63.00
15:44:10	87.00	-32767.00	74.21	42.94	57.37	38.24	98.39	87.00	2.97	5.20	14.00	759.00	29.00	34.00	1.36	14.00	23.00	2.00	449.00	437.00	6.12	87.04	10.00	6.30	2.00	63.00	63.10
15:45:10	87.00	-32767.00	74.62	42.86	57.32	38.24	98.40	87.00	2.96	5.10	14.00	759.00	30.00	34.00	1.36	14.00	23.00	2.00	448.00	434.00	6.12	87.04	10.00	6.30	2.00	62.10	63.00
15:46:10	87.00	-32767.00	74.28	42.52	56.98	38.24	98.42	87.00	2.96	5.20	14.00	759.00	29.00	34.00	1.36	14.00	23.00	2.20	448.00	435.00	6.12	87.04	10.00	6.31	2.20	63.00	63.00
15:47:10	88.00	-32767.00	73.81	42.55	56.87	38.24	98.34	88.00	2.98	5.20	14.00	759.00	29.00	34.00	1.36	14.00	22.00	2.20	447.00	434.00	6.12	87.04	10.00	6.30	2.20	63.00	63.00
15:48:10	88.00	-32767.00	73.82	42.74	56.94	38.26	98.36	88.00	2.94	5.00	14.00	759.00	30.00	34.00	1.36	14.00	23.00	2.60	451.00	438.00	6.12	87.04	10.00	6.30	2.60	62.20	63.00
15:49:09	88.00	-32767.00	74.33	43.07	57.85	38.24	98.38	88.00	2.95	5.00	14.00	759.00	30.00	34.00	1.36	14.00	23.00	2.70	451.00	438.00	6.13	87.04	10.00	6.30	2.70	62.20	63.00
15:50:09	88.00	-32767.00	74.53	42.53	57.07	38.24	98.36	88.00	2.92	5.20	14.00	759.00	29.00	34.00	1.36	14.00	23.00	2.10	448.00	435.00	6.12	87.04	10.00	6.30	2.10	63.00	63.00
15:51:09	88.00	-32767.00	75.83	43.15	58.72	38.24	98.07	88.00	2.92	5.20	13.00	759.00	34.00	44.00	1.51	14.00	22.00	3.60	436.00	409.00	6.14	87.04	10.00	6.35	3.60	57.70	51.70
15:52:09	87.00	-32767.00	73.52	42.85	57.17	38.24	98.90	87.00	3.11	5.00	14.00	759.00	34.00	40.00	1.21	14.00	23.00	2.60	454.00	441.00	6.14	87.04	10.00	6.26	2.60	58.50	57.50
15:53:09	88.00	-32767.00	75.99	44.27	59.21	38.24	98.76	88.00	2.86	5.10	14.00	759.00	33.00	38.00	1.31	14.00	22.00	2.00	452.00	438.00	6.13	87.04	10.00	6.31	2.00	59.20	59.30
15:54:09	88.00	-32767.00	76.05	43.32	58.81	38.24	98.67	88.00	2.94	4.90	14.00	759.00	33.00	38.00	1.31	14.00	23.00	2.50	452.00	439.00	6.12	87.04	10.00	6.30	2.50	59.40	59.20
15:55:09	88.00	-32767.00	74.62	42.62	57.12	38.24	98.61	88.00	2.96	5.00	14.00	759.00	32.00	37.00	1.36	14.00	22.00	2.00	449.00	436.00	6.13	87.04	10.00	6.31	2.00	60.20	60.20
15:56:09	88.00	-32767.00	74.00	42.56	56.91	38.24	98.60	88.00	3.01	5.10	14.00	759.00	32.00	37.00	1.36	14.00	22.00	1.80	447.00	435.00	6.12	87.04	10.00	6.30	1.80	60.10	60.10
15:57:09	88.00	-32767.00	74.40	42.98	57.54	38.24	98.54	88.00	3.00	5.10	14.00	759.00	31.00	36.00	1.36	14.00	22.00	2.30	451.00	438.00	6.12	87.04	10.00	6.30	2.30	61.10	61.10
15:58:09	88.00	-32767.00	74.65	42.95	57.77	38.24	98.53	88.00	3.02	4.90	14.00	759.00	31.00	36.00	1.36	14.00	23.00	2.60	448.00	437.00	6.12	87.04	10.00	6.30	2.60	61.30	61.10
15:59:09	88.00	-32767.00	72.95	41.60	56.02	38.26	98.51	88.00	3.04	5.10	14.00	759.00	31.00	36.00	1.41	14.00	22.00	1.90	454.00	438.00	6.13	87.04	10.00	6.31	1.90	61.00	61.00
16:00:09	88.00	-32767.00	74.15	42.61	56.90	38.24	98.46	88.00	3.00	5.00	14.00	759.00	31.00	35.00	1.41	14.00	23.00	2.60	448.00	435.00	6.12	87.04	10.00	6.30	2.60	61.10	62.00
16:01:09	88.00	-32767.00	73.76	42.58	56.83	38.24	98.47	88.00	3.00	4.90	14.00	759.00	31.00	35.00	1.41	14.00	23.00	2.60	451.00	438.00	6.12	87.04	10.00	6.30	2.60	61.20	62.00
16:02:09	89.00	-32767.00	73.65	42.55	56.62	38.24	98.47	89.00	2.84	5.10	14.00	759.00	30.00	35.00	1.41	14.00	23.00	1.80	451.00	440.00	6.13	87.04	10.00	6.30	1.80	62.00	62.00
16:03:09	89.00	-32767.00	80.84	36.56	56.04	38.24	98.40	89.00	2.97	5.00	14.00	759.00	30.00	35.00	1.41	14.00	23.00	2.50	451.00	438.00	6.13	87.04	10.00	6.31	2.50	62.10	62.00
16:04:09	88.00	-32767.00	71.26	42.36	55.61	38.24	98.38	88.00	3.07	5.00	14.00	759.00	30.00	35.00	1.41	14.00	22.00	1.90	455.00	435.00	6.13	87.04	10.00	6.31	1.90	62.10	62.00
16:05:09	88.00	-32767.00	71.61	40.49	54.37	38.24	98.46	88.00	3.06	5.10	14.00	759.00	30.00	35.00	1.41	14.00	22.00	1.90	449.00	436.00	6.11	87.04	10.00	6.30	1.90	62.00	62.00
16:06:09	88.00	-32767.00	72.59	41.87	55.76	38.24	98.47	88.00	3.03	5.10	14.00	759.00	30.00	35.00	1.41	14.00	23.00	2.00	451.00	435.00	6.12	87.04	10.00	6.30	2.00	62.00	62.00
16:07:09	89.00	-32767.00	71.44	39.66	53.53	38.24	98.40	89.00	3.02	4.90	14.00	759.00	30.00	35.00	1.46	14.00	23.00	2.40	450.00	437.00	6.12	87.04	10.00	6.31	2.40	62.10	62.00
16:08:09	88.00	-32767.00	70.84	40.29	54.28	38.24	98.39	88.00	3.10	4.90	14.00	759.00	30.00	35.00	1.46	14.00	23.00	2.70	455.00	444.00	6.14	87.04	10.00	6.30	2.70	62.10	61.90
16:09:09	88.00	-32767.00	70.10	38.93	52.76	38.24	98.30	88.00	3.14	4.90	14.00	759.00	30.00	35.00	1.46	14.00	23.00	2.10	452.00	434.00	6.14	87.04	10.00	6.32	2.10	62.10	61.90
16:10:09	87.00	-32767.00	70.26	38.97	52.37	38.26	98.33	87.00	3.14	5.10	14.00	759.00	29.00	35.00	1.46	14.00	22.00	1.90	450.00	436.00	6.12	87.04	10.00	6.31	1.90	62.90	61.90
16:11:09	87.00	-32767.00	69.66	38.30	51.70	38.26	98.39	87.00	3.05	5.10	14.00	759.00	30.00	35.00	1.46	14.00	23.00	2.20	449.00	437.00	6.12	87.04	10.00	6.30	2.20	61.90	61.90
16:12:09	87.00	-32767.00	67.36	37.71	50.46	38.26	98.38	87.00	3.08	4.90	14.00	759.00	30.00	35.00	1.46	14.00	23.00	2.60	451.00	439.00	6.13	87.04	10.00	6.30	2.60	62.10	61.90
16:13:09	87.00	-32767.00	68.19	38.02	50.92	38.26	98.38	87.00	3.07	5.00	14.00	759.00	30.00	35.00	1.46	14.00	23.00	1.90	451.00	437.00	6.13	87.04	10.00	6.31	1.90	62.00	61.90
16:14:09	87.00	-32767.00	69.16	38.88	52.22	38.26	98.41	87.00	3.03	5.00	14.00	759.00	29.00	34.00	1.46	14.00	23.00	2.60	452.00	439.00	6.13	87.04	10.00	6.30	2.60	63.00	62.90
16:15:09	87.00	-32767.00	69.09	38.61	52.20	38.26	98.38	87.00	2.99	5.00	14.00	759.00	29.00	34.00	1.46	14.00	23.00	2.70	451.00	439.00	6.13	87.04	10.00	6.30	2.70	63.00	62.90
16:16:09	87.00	-32767.00	68.26	38.01	51.21	38.29	98.33	87.00	2.99	4.90	14.00	759.00	30.00	34.00	1.46	14.00	23.00	2.30	449.00	436.00	6.13	87.04	10.00	6.30	2.30	62.10	62.90
16:17:09	87.00	-32767.00	67.79	38.19	51.03	38.26	98.38	87.00	3.01	5.10	14.00	759.00	29.00	34.00	1.46	14.00	23.00	2.70	449.00	439.00	6.13	87.04	10.00	6.30	2.70	62.90	62.90
16:18:09	86.00	-32767.00	68.62	38.66	51.62	38.29	98.37	86.00	3.02	5.00	14.00	759.00	29.00	34.00	1.46	14.00	23.00	2.60	450.00	438.00	6.13	87.04	10.00	6.31	2.60	63.00	62.90
16:19:09	86.00	-32767.00	69.34	38.49	51.99	38.29	98.37	86.00	2.99	4.90	14.00	759.00	30.00	34.00	1.46	14.00	23.00	2.30	451.00	438.00	6.13	87.04	10.00	6.30	2.30	62.10	62.90
16:20:09	86.00	-32767.00	68.89	38.71	51.98	38.29	98.41	86.00	3.02	4.90	14.00	759.00	30.00	34.00	1.51	14.00	23.00	2.00	448.00	435.00	6.14	87.04	10.00	6.31	2.00	62.00	62.90
16:21:09	86.00	-32767.00	68.95	39.12	52.24	38.29	98.41	86.00	2.96	4.90	14.00	759.00	30.00	34.00	1.46	14.00	23.00	1.90	449.00	436.00	6.13	87.04	10.00	6.30	1.90	62.10	62.90
16:22:09	86.00	-32767.00	69.24	39.01	52.02	38.29	98.36	86.00	2.99	4.90	14.00	759.00	29.00	34.00	1.46	14.00	23.00	1.90	449.00	436.00	6.13	87.04	10.00	6.30	1.90	63.10	62.90
16:23:09	86.00	-32767.00	70.72	39.59	53.14	38.29	98.35	86.00	2.96	4.90	14.00	759.00	30.00	34.00	1.46	14.00	23.00	2.10	446.00	434.00	6.13	87.04	10.00	6.30	2.10	62.10	62.80
16:24:09	86.00	-32767.00	69.37	38.91	52.32	38.29	98.32	86.00	2.96	4.90	14.00	759.00	30.00	34.00	1.51	14.00	23.00	2.30	449.00	437.00	6.13	87.04	10.00	6.30	2.30	62.00	62.80
16:25:09	86.00	-32767.00	68.40	38.89	51.51	38.29	98.33	86.00	2.98	4.90	14.00	759.00	29.00	34.00	1.51	14.00	23.00	2.60	452.00	440.00	6.13	87.04	10.00	6.30	2.60	63.00	62.90
16:26:09	86.00	-32767.00	69.87	39.80	52.85	38.29	98.41	86.00	2.92	5.00	14.00	759.00	29.00	34.00	1.46	14.00	23.00	2.20	451.00	439.00	6.14	87.04	10.00	6.31	2.20	63.00	62.90
16:27:09	86.00	-32767.00	70.34	39.54	53.05	38.29	98.36	86.00	2.95	4.90	14.00	759.00	30.00	34.00	1.46	14.00	23.00	2.40	451.00	439.00	6.13	87.04	10.00	6.30	2.40	62.10	63.00
16:28:09	87.00	-32767.00	70.21	39.16	52.52	38.29	98.35	87.00	2.96	5.00	14.00	759.00	29.00	34.00	1.46	14.00	23.00	2.10	449.00	438.00	6.15	87.04	10.00	6.31	2.10	63.00	63.00
16:29:09	86.00	-32767.00	69.45	38.57	51.92	38.29	98.36	86.00	2.98	4.90	14.00	759.00	30.00	34.00	1.46	14.00	23.00	1.80	448.00	436.00	6.13	87.04	10.00	6.30	1.80	62.10	63.00
16:30:09	86.00	-32767.00	69.17	38.50	51.68	38.29	98.30	86.00	2.99	4.90	14.00	759.00	30.00	34.00	1.41	14.00	23.00	1.80	449.00	436.00	6.13	87.04	10.00	6.30	1.80	62.20	63.00
16:31:09	86.00	-32767.00	70.70	39.45	53.16	38.29	98.30	86.00	2.98	4.90	14.00	759.00	30.00	34.00	1.41	14.00	23.00	1.90	450.00	437.00	6.14	87.04	10.00	6.30	1.90	62.20	63.10
16:32:09	86.00	-32767.00	70.82	39.49	53.72	38.29	98.36	86.00	2.91	4.90	14.00	759.00	30.00	34.00	1.41	14.00	23.00	2.20	451.00	438.00	6.14	87.04	10.00	6.30	2.20	62.20	63.00
16:33:09	86.00	-32767.00	75.14	24.40	52.00	38.29	98.33	86.00	2.94	5.00	14.00	759.00	29.00	34.00	1.41	14.00	23.00	2.70	450.00	439.00	6.14	87.04	10.00	6.30	2.70	63.10	63.10
16:34:09	87.00	-32767.00	70.65	39.22	52.93	38.29	98.38	87.00	2.90	4.90	14.00	759.00	30.00	34.00	1.41	14.00	23.00	2.00	447.00	435.00	6.14	87.04	10.00	6.30	2.00	62.20	63.10
16:35:09	87.00	-32767.00	69.60	38.34	51.94	38.31	98.39	87.00	2.93	5.10	14.00	759.00	29.00	34.00	1.41	14.00	23.00	2.60	451.00	439.00	6.14	87.04	10.00	6.30	2.60	63.00	63.10
16:36:09	87.00	-32767.00	70.14	38.17	52.30	38.31	98.34	87.00	2.98	4.90	14.00	759.00	30.00	34.00	1.41	14.00	23.00	2.00	449.00	437.00	6.13	87.04	10.00	6.30	2.00	62.20	63.10
16:37:09	87.00	-32767.00	69.04	38.26	51.35	38.31	98.26	87.00	2.93	5.10	14.00	759.00	29.00	34.00	1.41	14.00	23.00	2.70	452.00	440.00	6.14	87.04	10.00	6.30	2.70	63.00	63.10
16:38:09	87.00	-32767.00	69.09	38.36	51.90	38.31	98.24	87.00	2.91	4.90	14.00	759.00	29.00	34.00	1.41	14.00	23.00	2.40	450.00	437.00	6.13	87.04	10.00	6.30	2.40	63.20	63.10
16:39:09	87.00	-32767.00	69.92	38.75	52.31	38.34	98.19	87.00	2.92	4.90	14.00	759.00	30.00	34.00	1.36	14.00	23.00	2.10	447.00	435.00	6.13	87.04	10.00	6.30	2.10	62.30	63.10
16:40:09	87.00	-32767.00	70.43	38.38	52.45	38.34	98.17	87.00	2.93	4.90	14.00	759.00	30.00	34.00	1.41	14.00	23.00	1.90	448.00	435.00	6.13	87.04	10.00	6.30	1.90	62.20	63.10
16:41:09	87.00	-32767.00	69.81	38.27	51.82	38.34	98.17	87.00	2.93	5.00	14.00	759.00	29.00	34.00	1.36	14.00	23.00	1.80	448.00	436.00	6.13	87.04	10.00	6.30	1.80	63.20	63.10
16:42:09	87.00	-32767.00	69.13	38.22	51.58	38.36	98.16	87.00	2.90	5.10	14.00	759.00	29.00	34.00	1.36	14.00	23.00	2.30	453.00	442.00	6.16	87.04	10.00	6.30	2.30	63.10	63.10
16:43:09	87.00	-32767.00	69.61	38.47	51.96	38.36	98.21	87.00	2.92	5.10	14.00	759.00	29.00	34.00	1.36	14.00	23.00	2.30	452.00	439.00	6.15	87.04	10.00	6.31	2.30	63.10	63.10
16:44:09	87.00	-32767.00	70.42	38.95	52.56	38.36	98.19	87.00	2.90	5.10	14.00	759.00	29.00	34.00	1.36	14.00	23.00	2.00	451.00	438.00	6.13	87.04	10.00	6.30	2.00	63.10	63.10
16:45:09	88.00	-32767.00	70.34	38.39	52.32	38.36	98.23	88.00	2.88	4.90	14.00	759.00	30.00	34.00	1.36	14.00	23.00	2.00	448.00	435.00	6.13	87.04	10.00	6.30	2.00	62.30	63.20
16:46:09	88.00	-32767.00	68.73	38.28	51.72	38.39	98.21	88.00	2.88	4.90	14.00	759.00	29.00	34.00	1.36	14.00	23.00	2.60	452.00	441.00	6.13	87.04	10.00	6.30	2.60	63.30	63.20
16:47:09	88.00	-32767.00	68.96	37.81	51.03	38.39	98.19	88.00	2.92	5.10	14.00	759.00	29.00	34.00	1.36	14.00	23.00	1.90	449.00	435.00	6.13	87.04	10.00	6.31	1.90	63.10	63.20
16:48:09	87.00	-32767.00	70.08	38.35	52.21	38.39	98.16	87.00	2.91	4.90	14.00	759.00	30.00	34.00	1.36	14.00	23.00	2.10	449.00	437.00	6.12	87.04	10.00	6.30	2.10	62.30	63.10
16:49:09	87.00	-32767.00	69.76	38.06	52.01	38.39	98.13	87.00	2.90	4.90	14.00	759.00	30.00	34.00	1.36	14.00	23.00	2.60	453.00	440.00	6.13	87.04	10.00	6.30	2.60	62.30	63.20
16:50:09	88.00	-32767.00	68.57	37.62	50.62	38.41	98.17	88.00	2.91	5.10	14.00	759.00	29.00	34.00	1.36	14.00	23.00	2.00	450.00	438.00	6.13	87.04	10.00	6.31	2.00	63.10	63.20
16:51:09	88.00	-32767.00	69.12	38.13	51.60	38.41	98.13	88.00	2.90	4.90	14.00	759.00	30.00	34.00	1.36	14.00	23.00	2.50	450.00	437.00	6.12	87.04	10.00	6.30	2.50	62.30	63.20
16:52:09	88.00	-32767.00	69.45	38.20	52.01	38.41	98.18	88.00	2.93	5.10	14.00	759.00	29.00	34.00	1.36	14.00	23.00	2.60	451.00	438.00	6.13	87.04	10.00	6.31	2.60	63.10	63.20
16:53:09	88.00	-32767.00	70.88	38.49	52.36	38.41	98.16	88.00	2.91	5.00	14.00	759.00	29.00	34.00	1.36	14.00	23.00	1.90	448.00	435.00	6.12	87.04	10.00	6.30	1.90	63.20	63.10
16:54:09	88.00	-32767.00	69.00	38.27	51.65	38.41	98.16	88.00	2.87	5.00	14.00	759.00	29.00	34.00	1.36	14.00	23.00	2.70	451.00	439.00	6.12	87.04	10.00	6.30	2.70	63.20	63.20
16:55:09	88.00	-32767.00	69.37	38.07	51.56	38.44	98.11	88.00	2.92	5.00	14.00	759.00	30.00	34.00	1.36	14.00	23.00	2.00	448.00	434.00	6.12	87.04	10.00	6.30	2.00	62.20	63.20
16:56:09	88.00	-32767.00	69.81	38.52	52.34	38.44	98.15	88.00	2.88	5.00	14.00	759.00	29.00	34.00	1.36	14.00	23.00	2.70	450.00	438.00	6.12	87.04	10.00	6.30	2.70	63.20	63.20
16:57:09	88.00	-32767.00	70.21	38.14	51.66	38.44	98.15	88.00	2.86	5.00	14.00	759.00	29.00	34.00	1.36	14.00	23.00	1.80	450.00	437.00	6.12	87.04	10.00	6.30	1.80	63.20	63.20
16:58:09	88.00	-32767.00	68.98	37.96	51.44	38.44	98.19	88.00	2.85	4.90	14.00	759.00	30.00	34.00	1.36	14.00	23.00	2.50	450.00	438.00	6.12	87.04	10.00	6.30	2.50	62.30	63.20
16:59:09	88.00	-32767.00	68.90	38.11	51.39	38.44	98.16	88.00	2.85	5.10	14.00	759.00	29.00	34.00	1.36	14.00	23.00	2.70	451.00	437.00	6.12	87.04	10.00	6.31	2.70	63.10	63.20
17:00:09	88.00	-32767.00	69.75	38.19	51.63	38.44	98.18	88.00	2.86	5.00	14.00	759.00	29.00	34.00	1.36	14.00	23.00	2.00	449.00	435.00	6.12	87.04	10.00	6.30	2.00	63.20	63.20
17:01:09	88.00	-32767.00	70.80	38.86	53.07	38.46	98.24	88.00	2.86	5.00	14.00	759.00	29.00	34.00	1.36	14.00	23.00	2.60	452.00	438.00	6.12	87.04	10.00	6.30	2.60	63.20	63.20
17:02:09	88.00	-32767.00	69.86	38.43	52.16	38.46	98.20	88.00	2.87	4.90	14.00	759.00	29.00	34.00	1.36	14.00	23.00	2.60	448.00	436.00	6.12	87.04	10.00	6.30	2.60	63.30	63.20
17:03:09	88.00	-32767.00	77.99	33.48	52.50	38.46	98.18	88.00	2.88	5.00	14.00	759.00	30.00	34.00	1.36	14.00	23.00	2.50	449.00	436.00	6.12	87.04	10.00	6.30	2.50	62.20	63.20
17:04:09	88.00	-32767.00	69.29	37.90	51.24	38.46	98.20	88.00	2.86	5.00	14.00	759.00	29.00	34.00	1.36	14.00	23.00	1.90	448.00	434.00	6.11	87.04	10.00	6.30	1.90	63.20	63.20
17:05:09	88.00	-32767.00	70.70	39.01	53.09	38.46	98.15	88.00	2.84	5.10	14.00	759.00	29.00	34.00	1.36	14.00	23.00	2.50	451.00	437.00	6.11	87.04	10.00	6.30	2.50	63.10	63.20
17:06:09	88.00	-32767.00	70.73	38.79	52.95	38.46	98.19	88.00	2.84	5.00	14.00	759.00	29.00	34.00	1.36	14.00	23.00	2.60	449.00	437.00	6.11	87.04	10.00	6.30	2.60	63.20	63.20
17:07:09	88.00	-32767.00	68.93	38.69	52.00	38.46	98.24	88.00	2.84	5.00	14.00	759.00	29.00	34.00	1.36	14.00	23.00	2.60	451.00	438.00	6.11	87.04	10.00	6.30	2.60	63.20	63.20
17:08:09	88.00	-32767.00	69.72	38.91	52.58	38.46	98.15	88.00	2.81	5.10	14.00	759.00	29.00	34.00	1.36	14.00	23.00	2.50	452.00	438.00	6.11	87.04	10.00	6.30	2.50	63.10	63.20
17:09:09	88.00	-32767.00	70.08	38.89	52.50	38.46	98.17	88.00	2.81	5.10	14.00	759.00	29.00	34.00	1.36	14.00	23.00	1.90	451.00	437.00	6.11	87.04	10.00	6.30	1.90	63.10	63.20
17:10:09	88.00	-32767.00	70.77	38.32	52.35	38.46	98.20	88.00	2.85	5.00	14.00	759.00	29.00	34.00	1.36	14.00	23.00	2.00	448.00	433.00	6.10	87.04	10.00	6.30	2.00	63.20	63.20
17:11:09	88.00	-32767.00	69.43	37.89	50.96	38.46	98.11	88.00	2.88	5.00	14.00	759.00	29.00	34.00	1.36	14.00	23.00	2.00	448.00	432.00	6.10	87.04	10.00	6.30	2.00	63.20	63.20
17:12:09	88.00	-32767.00	68.66	37.54	50.77	38.49	98.18	88.00	2.87	5.10	14.00	759.00	29.00	34.00	1.36	14.00	23.00	1.90	450.00	436.00	6.10	87.04	10.00	6.30	1.90	63.10	63.20
17:13:09	88.00	-32767.00	69.18	37.98	51.17	38.49	98.06	88.00	2.94	5.20	14.00	759.00	29.00	34.00	1.36	14.00	23.00	1.80	451.00	437.00	6.10	87.04	10.00	6.30	1.80	63.00	63.20
17:14:09	90.00	-32767.00	69.11	37.74	51.15	38.49	98.09	90.00	2.93	5.10	14.00	759.00	29.00	34.00	1.36	14.00	23.00	2.20	453.00	438.00	6.10	87.04	10.00	6.31	2.20	63.10	63.20
17:15:09	93.00	-32767.00	67.59	36.90	49.06	38.49	97.98	93.00	3.09	5.20	14.00	759.00	28.00	34.00	1.36	14.00	23.00	2.10	452.00	432.00	6.08	87.04	10.00	6.30	2.10	64.00	63.20
17:16:09	97.00	-32767.00	67.68	36.70	49.11	38.49	97.71	97.00	3.07	5.20	14.00	759.00	28.00	34.00	1.36	14.00	23.00	2.50	450.00	431.00	6.08	87.04	10.00	6.30	2.50	64.00	63.20
17:17:09	99.00	-32767.00	67.02	36.76	48.94	38.51	97.45	99.00	2.81	5.50	14.00	759.00	27.00	33.00	1.36	14.00	23.00	2.30	451.00	435.00	6.07	87.04	10.00	6.30	2.30	64.70	64.20
17:18:09	106.00	-32767.00	68.05	36.30	48.96	38.51	97.04	106.00	2.62	5.70	14.00	759.00	26.00	33.00	1.36	14.00	23.00	1.80	449.00	432.00	6.05	87.04	10.00	6.30	1.80	65.50	64.20
17:19:09	110.00	-32767.00	65.21	35.69	47.36	38.51	96.59	110.00	2.34	5.80	14.00	759.00	26.00	32.00	1.36	14.00	23.00	2.30	447.00	429.00	6.04	87.04	10.00	6.30	2.30	65.40	65.10
17:20:09	117.00	-32767.00	66.13	36.40	48.56	38.54	96.00	117.00	2.12	5.90	14.00	759.00	25.00	32.00	1.36	14.00	23.00	2.00	450.00	432.00	6.04	87.04	10.00	6.30	2.00	66.30	65.10
17:21:09	122.00	-32767.00	66.21	37.26	49.53	38.54	95.88	122.00	1.97	6.00	14.00	759.00	25.00	31.00	1.41	14.00	23.00	2.30	452.00	433.00	6.05	87.04	10.00	6.30	2.30	66.10	66.10
17:22:09	122.00	-32767.00	67.99	38.54	51.28	38.54	95.74	122.00	1.96	5.90	14.00	759.00	25.00	31.00	1.41	14.00	23.00	1.90	451.00	432.00	6.06	87.04	10.00	6.31	1.90	66.20	66.10
17:23:09	125.00	-32767.00	69.23	38.74	51.45	38.56	95.42	125.00	1.94	6.00	14.00	759.00	24.00	31.00	1.41	14.00	23.00	2.40	449.00	431.00	6.05	87.04	10.00	6.30	2.40	67.10	66.10
17:24:09	125.00	-32767.00	68.90	38.92	51.80	38.56	95.36	125.00	1.93	5.70	14.00	759.00	24.00	31.00	1.41	14.00	26.00	2.70	497.00	486.00	6.37	87.04	11.00	6.61	2.70	67.40	66.10
17:25:09	125.00	-32767.00	70.95	39.96	52.75	38.59	95.66	125.00	1.89	5.70	14.00	759.00	24.00	32.00	1.41	14.00	25.00	2.40	499.00	482.00	6.89	87.04	11.00	7.10	2.40	67.40	65.10
17:26:09	117.00	-32767.00	67.54	40.84	52.51	38.59	96.45	117.00	2.00	5.60	14.00	759.00	24.00	31.00	1.41	14.00	25.00	2.40	501.00	488.00	6.80	87.04	11.00	7.01	2.40	67.50	66.10
17:27:09	109.00	-32767.00	70.38	41.42	53.35	38.61	97.20	109.00	2.21	5.30	14.00	759.00	25.00	31.00	1.41	14.00	22.00	2.40	454.00	439.00	6.73	87.04	10.00	6.91	2.40	66.80	66.10
17:28:09	105.00	-32767.00	70.54	41.11	53.56	38.61	97.41	105.00	2.33	5.50	14.00	759.00	26.00	31.00	1.36	14.00	22.00	2.50	449.00	435.00	6.11	87.04	10.00	6.30	2.50	65.70	66.10
17:29:09	105.00	-32767.00	70.88	40.90	53.52	38.61	97.57	105.00	2.38	5.40	14.00	759.00	26.00	31.00	1.36	14.00	22.00	2.60	451.00	437.00	6.11	87.04	10.00	6.31	2.60	65.80	66.10
17:30:09	101.00	-32767.00	71.06	40.11	52.89	38.64	97.72	101.00	2.37	5.40	14.00	759.00	27.00	32.00	1.36	14.00	22.00	1.90	448.00	434.00	6.11	87.04	9.00	6.31	1.90	64.80	65.10
17:31:09	98.00	-32767.00	68.62	38.93	50.92	38.64	97.60	98.00	2.54	5.30	14.00	759.00	27.00	32.00	1.36	14.00	22.00	2.70	448.00	435.00	6.10	87.04	10.00	6.30	2.70	64.90	65.10
17:32:09	97.00	-32767.00	69.46	38.92	51.56	38.66	97.72	97.00	2.58	5.30	14.00	759.00	27.00	32.00	1.36	14.00	22.00	2.20	449.00	435.00	6.11	87.04	10.00	6.30	2.20	64.90	65.20
17:33:09	97.00	-32767.00	76.88	30.97	57.63	38.66	97.81	97.00	2.57	5.40	14.00	759.00	27.00	32.00	1.36	14.00	22.00	2.00	448.00	436.00	6.09	87.04	10.00	6.29	2.00	64.80	65.10
17:34:09	96.00	-32767.00	70.90	38.58	51.91	38.66	97.95	96.00	2.61	5.40	14.00	759.00	27.00	33.00	1.36	14.00	22.00	2.20	449.00	436.00	6.11	87.04	10.00	6.31	2.20	64.80	64.10
17:35:09	96.00	-32767.00	68.20	36.78	49.22	38.69	97.84	96.00	2.64	5.30	14.00	759.00	28.00	33.00	1.36	14.00	22.00	2.60	450.00	436.00	6.11	87.04	10.00	6.30	2.60	63.90	64.20
17:36:09	96.00	-32767.00	68.09	36.60	49.31	38.69	97.91	96.00	2.64	5.30	14.00	759.00	28.00	33.00	1.36	14.00	22.00	2.60	453.00	439.00	6.10	87.04	10.00	6.30	2.60	63.90	64.20
17:37:09	96.00	-32767.00	69.22	36.33	49.11	38.69	97.88	96.00	2.67	5.30	14.00	759.00	28.00	33.00	1.36	14.00	22.00	2.60	448.00	436.00	6.11	87.04	10.00	6.30	2.60	63.90	64.20
17:38:09	96.00	-32767.00	68.79	36.53	49.76	38.69	97.87	96.00	2.67	5.40	14.00	759.00	28.00	33.00	1.36	14.00	22.00	2.60	444.00	428.00	6.07	87.04	10.00	6.28	2.60	63.80	64.10
17:39:09	96.00	-32767.00	68.03	35.81	48.32	38.69	97.79	96.00	2.67	5.20	14.00	759.00	28.00	33.00	1.36	14.00	23.00	2.00	455.00	442.00	6.07	87.04	10.00	6.28	2.00	64.00	64.20
17:40:09	96.00	-32767.00	68.39	36.28	49.04	38.69	97.85	96.00	2.66	5.30	14.00	759.00	28.00	33.00	1.36	14.00	22.00	2.50	451.00	438.00	6.13	87.04	10.00	6.33	2.50	63.90	64.20
17:41:09	96.00	-32767.00	69.42	36.88	49.99	38.69	97.94	96.00	2.65	5.20	14.00	759.00	28.00	33.00	1.36	14.00	22.00	1.90	450.00	435.00	6.10	87.04	10.00	6.30	1.90	64.00	64.20
17:42:09	96.00	-32767.00	69.40	36.46	49.60	38.69	98.00	96.00	2.68	5.20	14.00	759.00	29.00	33.00	1.36	14.00	22.00	1.90	450.00	436.00	6.12	87.04	10.00	6.30	1.90	63.00	64.20
17:43:09	96.00	-32767.00	68.66	36.34	49.41	38.69	97.98	96.00	2.68	5.40	14.00	759.00	28.00	33.00	1.36	14.00	22.00	2.70	449.00	436.00	6.11	87.04	10.00	6.31	2.70	63.80	64.20
17:44:09	98.00	-32767.00	69.63	37.19	50.02	38.69	97.99	98.00	2.66	5.20	14.00	759.00	28.00	33.00	1.36	14.00	22.00	2.10	450.00	436.00	6.10	87.04	10.00	6.30	2.10	64.00	64.20
17:45:09	97.00	-32767.00	70.33	37.49	50.81	38.69	97.99	97.00	2.66	5.30	14.00	759.00	28.00	33.00	1.36	14.00	23.00	1.90	450.00	436.00	6.10	87.04	10.00	6.30	1.90	63.90	64.20
17:46:09	96.00	-32767.00	69.67	36.98	50.32	38.71	97.95	96.00	2.66	5.30	14.00	759.00	28.00	33.00	1.36	14.00	23.00	2.60	451.00	436.00	6.10	87.04	10.00	6.30	2.60	63.90	64.20
17:47:09	98.00	-32767.00	69.62	37.03	50.42	38.69	97.99	98.00	2.65	5.30	14.00	759.00	28.00	33.00	1.36	14.00	22.00	2.60	449.00	435.00	6.10	87.04	10.00	6.30	2.60	63.90	64.20
17:48:09	99.00	-32767.00	68.53	37.36	50.08	38.71	97.99	99.00	2.62	5.30	14.00	759.00	28.00	33.00	1.36	14.00	22.00	2.50	448.00	433.00	6.09	87.04	10.00	6.30	2.50	63.90	64.20
17:49:09	99.00	-32767.00	68.94	37.82	50.92	38.71	97.92	99.00	2.61	5.20	14.00	759.00	29.00	33.00	1.36	14.00	23.00	2.60	452.00	438.00	6.10	87.04	10.00	6.30	2.60	63.00	64.20
17:50:09	99.00	-32767.00	69.81	38.02	51.18	38.71	97.88	99.00	2.61	5.30	14.00	759.00	28.00	33.00	1.36	14.00	22.00	1.90	450.00	435.00	6.10	87.04	10.00	6.30	1.90	63.90	64.20
17:51:09	100.00	-32767.00	69.55	37.49	50.79	38.71	97.95	100.00	2.57	5.30	14.00	759.00	28.00	34.00	1.36	14.00	22.00	2.30	450.00	435.00	6.09	87.04	10.00	6.30	2.30	63.90	63.20
17:52:09	101.00	-32767.00	68.56	37.38	49.87	38.71	97.95	101.00	2.54	5.30	14.00	759.00	28.00	34.00	1.36	14.00	22.00	1.90	448.00	433.00	6.09	87.04	10.00	6.30	1.90	63.90	63.20
17:53:09	100.00	-32767.00	69.43	37.07	50.09	38.71	97.87	100.00	2.62	5.20	14.00	759.00	28.00	34.00	1.36	14.00	22.00	2.60	451.00	436.00	6.10	87.04	10.00	6.30	2.60	64.00	63.20
17:54:09	101.00	-32767.00	70.14	38.15	51.28	38.71	97.98	101.00	2.57	5.30	14.00	759.00	29.00	34.00	1.36	14.00	22.00	2.60	450.00	436.00	6.09	87.04	10.00	6.30	2.60	62.90	63.20
17:55:09	101.00	-32767.00	69.94	37.60	50.87	38.71	97.96	101.00	2.52	5.40	14.00	759.00	28.00	34.00	1.36	14.00	22.00	1.90	450.00	435.00	6.09	87.04	10.00	6.30	1.90	63.80	63.20
17:56:09	105.00	-32767.00	68.23	37.61	50.41	38.74	97.96	105.00	2.50	5.20	14.00	759.00	29.00	34.00	1.36	14.00	22.00	2.00	449.00	433.00	6.09	87.04	10.00	6.30	2.00	63.00	63.20
17:57:09	103.00	-32767.00	69.29	37.49	50.42	38.74	97.89	103.00	2.52	5.40	14.00	759.00	28.00	34.00	1.36	14.00	22.00	2.30	450.00	435.00	6.09	87.04	10.00	6.30	2.30	63.80	63.20
17:58:09	101.00	-32767.00	70.51	38.45	51.72	38.74	97.95	101.00	2.53	5.30	14.00	759.00	28.00	33.00	1.36	14.00	22.00	2.60	448.00	434.00	6.09	87.04	10.00	6.30	2.60	63.90	64.20
17:59:09	104.00	-32767.00	70.56	39.13	52.35	38.74	97.98	104.00	2.47	5.20	14.00	759.00	29.00	34.00	1.36	14.00	23.00	2.10	449.00	434.00	6.09	87.04	10.00	6.30	2.10	63.00	63.20
18:00:09	106.00	-32767.00	72.37	42.15	55.06	38.74	98.04	106.00	2.38	5.20	14.00	759.00	29.00	34.00	1.36	14.00	23.00	2.50	449.00	437.00	6.09	87.04	10.00	6.31	2.50	63.00	63.20
18:01:09	103.00	-32767.00	71.80	40.81	54.04	38.74	98.05	103.00	2.31	5.40	14.00	759.00	28.00	34.00	1.36	14.00	23.00	2.30	447.00	432.00	6.09	87.04	10.00	6.30	2.30	63.80	63.20
18:02:09	101.00	-32767.00	69.46	36.74	49.97	38.74	98.11	101.00	2.44	5.20	14.00	759.00	29.00	34.00	1.36	14.00	22.00	2.00	452.00	436.00	6.09	87.04	10.00	6.30	2.00	63.00	63.20
18:03:09	109.00	-32767.00	69.43	37.89	50.66	38.74	97.78	109.00	2.57	5.40	14.00	759.00	28.00	33.00	1.36	14.00	23.00	2.40	455.00	436.00	6.10	87.04	10.00	6.30	2.40	63.80	64.20
18:04:09	105.00	-32767.00	67.05	35.85	48.78	38.74	97.66	105.00	2.36	5.30	14.00	759.00	28.00	33.00	1.36	14.00	22.00	2.00	448.00	428.00	6.06	87.04	10.00	6.32	2.00	63.90	64.20
18:05:09	111.00	-32767.00	66.79	34.03	46.67	38.74	97.62	111.00	2.21	5.30	14.00	759.00	28.00	33.00	1.36	14.00	23.00	2.60	449.00	433.00	6.06	87.04	10.00	6.30	2.60	63.90	64.20
18:06:09	115.00	-32767.00	65.53	32.70	46.10	38.74	97.32	115.00	2.17	5.50	14.00	759.00	27.00	33.00	1.36	14.00	23.00	2.00	447.00	430.00	6.06	87.04	10.00	6.29	2.00	64.70	64.20
18:07:09	119.00	-32767.00	63.48	30.22	43.31	38.76	96.87	119.00	1.93	5.70	14.00	759.00	26.00	32.00	1.36	14.00	23.00	2.10	449.00	430.00	6.05	87.04	10.00	6.29	2.10	65.50	65.20
18:08:09	125.00	-32767.00	60.48	28.23	41.14	38.76	96.09	125.00	1.81	5.70	14.00	759.00	26.00	32.00	1.36	14.00	23.00	1.90	454.00	435.00	6.05	87.04	10.00	6.30	1.90	65.50	65.20
18:09:09	122.00	-32767.00	61.22	27.77	40.44	38.76	95.83	122.00	1.65	5.90	14.00	759.00	25.00	32.00	1.36	14.00	23.00	1.90	452.00	434.00	6.06	87.04	10.00	6.31	1.90	66.30	65.10
18:10:09	122.00	-32767.00	62.10	28.95	42.04	38.76	95.78	122.00	1.60	5.80	14.00	759.00	25.00	31.00	1.36	14.00	23.00	1.90	448.00	430.00	6.06	87.04	10.00	6.30	1.90	66.40	66.20
18:11:09	124.00	-32767.00	61.89	29.00	42.17	38.76	95.45	124.00	1.58	5.80	14.00	759.00	25.00	31.00	1.36	14.00	23.00	1.90	448.00	431.00	6.05	87.04	10.00	6.29	1.90	66.40	66.10
18:12:09	129.00	-32767.00	63.85	30.34	43.89	38.76	94.80	129.00	1.64	6.00	14.00	759.00	24.00	31.00	1.36	14.00	24.00	1.90	441.00	421.00	6.03	87.04	10.00	6.27	1.90	67.20	66.10
18:13:09	133.00	-32767.00	63.48	30.12	43.63	38.76	93.62	133.00	1.57	6.10	14.00	759.00	23.00	30.00	1.36	14.00	24.00	2.30	453.00	435.00	6.04	87.04	10.00	6.30	2.30	68.10	67.10
18:14:09	135.00	-32767.00	64.01	30.93	44.71	38.76	92.28	135.00	1.59	6.10	14.00	759.00	23.00	30.00	1.36	14.00	24.00	2.50	450.00	430.00	6.02	87.04	10.00	6.29	2.50	68.10	67.10
18:15:09	136.00	-32767.00	65.85	30.93	45.38	38.74	90.78	136.00	1.55	6.10	14.00	759.00	23.00	29.00	1.36	14.00	24.00	2.40	444.00	424.00	6.01	87.04	10.00	6.29	2.40	68.10	68.10
18:16:09	139.00	-32767.00	67.09	31.00	46.01	38.69	89.73	139.00	1.54	6.30	14.00	759.00	22.00	29.00	1.36	14.00	24.00	1.80	447.00	427.00	6.02	87.04	10.00	6.30	1.80	68.90	68.10
18:17:09	142.00	-32767.00	67.58	31.16	46.11	38.66	88.76	142.00	1.62	6.30	14.00	759.00	22.00	29.00	1.36	14.00	24.00	2.10	449.00	430.00	6.03	87.04	10.00	6.31	2.10	68.90	68.10
18:18:09	146.00	-32767.00	70.12	31.21	47.55	38.61	87.04	146.00	1.63	6.40	14.00	759.00	21.00	28.00	1.36	14.00	24.00	1.90	450.00	428.00	6.01	87.04	10.00	6.29	1.90	69.80	69.10
18:19:09	144.00	-32767.00	74.60	32.06	49.04	38.59	90.94	144.00	1.74	6.30	14.00	759.00	26.00	34.00	1.36	14.00	28.00	2.30	496.00	481.00	6.39	87.04	12.00	6.66	2.30	64.90	63.10
18:20:09	144.00	-32767.00	74.05	31.12	50.41	38.54	96.68	144.00	1.87	6.00	16.00	759.00	32.00	41.00	1.36	16.00	28.00	2.00	496.00	481.00	7.72	87.04	12.00	7.97	2.00	59.20	56.10
18:21:09	143.00	-32767.00	73.93	31.47	51.08	38.49	98.32	143.00	1.62	6.00	16.00	759.00	39.00	47.00	1.36	16.00	29.00	2.00	499.00	484.00	7.72	87.04	12.00	7.97	2.00	52.20	50.10
18:22:09	143.00	-32767.00	73.65	32.38	51.67	38.44	98.94	143.00	1.49	6.00	16.00	759.00	44.00	53.00	1.36	16.00	30.00	2.10	497.00	480.00	7.69	87.04	13.00	7.96	2.10	47.20	44.00
18:23:09	141.00	-32767.00	79.10	30.13	51.16	38.39	98.88	141.00	1.34	5.90	16.00	759.00	43.00	50.00	1.36	16.00	30.00	2.20	497.00	479.00	7.74	87.04	13.00	8.00	2.20	48.30	47.10
18:24:09	129.00	-32767.00	75.96	33.75	52.44	38.36	99.50	129.00	1.47	5.90	16.00	759.00	42.00	48.00	1.36	16.00	28.00	2.30	500.00	489.00	7.86	87.04	12.00	8.09	2.30	49.30	49.10
18:25:09	120.00	-32767.00	76.10	32.79	51.40	38.31	99.47	120.00	1.65	5.40	16.00	759.00	42.00	48.00	1.31	16.00	28.00	2.40	502.00	491.00	7.81	87.04	12.00	7.97	2.40	49.90	49.20
18:26:09	115.00	-32767.00	75.93	32.35	50.52	38.26	99.17	115.00	1.56	5.20	16.00	759.00	42.00	48.00	1.31	16.00	29.00	2.50	503.00	493.00	7.81	87.04	12.00	7.98	2.50	50.10	49.20
18:27:09	111.00	-32767.00	75.45	31.99	49.32	38.21	99.20	111.00	1.48	5.10	16.00	759.00	42.00	47.00	1.31	16.00	30.00	2.20	499.00	489.00	7.79	87.04	12.00	7.97	2.20	50.20	50.20
18:28:09	109.00	-32767.00	73.95	31.23	48.02	38.16	99.20	109.00	1.39	4.90	16.00	759.00	42.00	47.00	1.31	16.00	30.00	2.40	499.00	489.00	7.80	87.04	13.00	7.98	2.40	50.40	50.20
18:29:09	109.00	-32767.00	73.00	31.31	47.76	38.11	99.16	109.00	1.36	4.90	16.00	759.00	42.00	47.00	1.31	16.00	31.00	2.50	501.00	489.00	7.80	87.04	13.00	7.98	2.50	50.40	50.20
18:30:09	107.00	-32767.00	71.44	30.98	47.00	38.06	99.00	107.00	1.37	5.30	15.00	759.00	42.00	47.00	1.31	15.00	28.00	2.10	444.00	428.00	7.02	87.04	11.00	7.22	2.10	50.00	50.20
18:31:09	106.00	-32767.00	69.31	28.56	44.86	38.04	98.81	106.00	1.35	5.30	14.00	759.00	42.00	47.00	1.31	14.00	28.00	2.20	446.00	430.00	6.06	87.04	11.00	6.29	2.20	50.00	50.20
18:32:09	106.00	-32767.00	64.86	27.73	42.58	38.01	98.68	106.00	1.27	5.10	14.00	759.00	42.00	47.00	1.31	14.00	28.00	2.30	454.00	438.00	6.08	87.04	12.00	6.30	2.30	50.20	50.20
18:33:09	106.00	-32767.00	63.22	27.52	42.05	37.99	98.73	106.00	1.26	5.10	14.00	759.00	42.00	46.00	1.31	14.00	28.00	2.30	450.00	434.00	6.09	87.04	12.00	6.31	2.30	50.20	51.30
18:34:09	106.00	-32767.00	63.04	28.10	42.40	37.99	98.76	106.00	1.34	5.20	14.00	759.00	42.00	46.00	1.31	14.00	28.00	2.00	447.00	432.00	6.08	87.04	11.00	6.31	2.00	50.10	51.30
18:35:09	106.00	-32767.00	64.86	28.93	43.32	37.99	98.77	106.00	1.43	5.30	14.00	759.00	41.00	46.00	1.31	14.00	27.00	2.40	455.00	438.00	6.08	87.04	11.00	6.31	2.40	51.00	51.20
18:36:09	105.00	-32767.00	66.67	30.02	44.45	38.01	98.72	105.00	1.57	5.10	14.00	759.00	42.00	46.00	1.31	14.00	27.00	2.00	445.00	428.00	6.08	87.04	11.00	6.31	2.00	50.20	51.20
18:37:09	106.00	-32767.00	69.76	32.23	47.00	38.01	98.58	106.00	1.82	5.20	14.00	759.00	41.00	45.00	1.31	14.00	27.00	2.20	456.00	433.00	6.09	87.04	11.00	6.32	2.20	51.10	52.30
18:38:09	106.00	-32767.00	75.09	35.02	51.07	38.01	98.52	106.00	2.19	5.20	14.00	759.00	40.00	45.00	1.31	14.00	27.00	2.40	454.00	436.00	6.07	87.04	11.00	6.32	2.40	52.10	52.20
18:39:09	106.00	-32767.00	76.84	36.25	53.01	38.01	98.51	106.00	2.49	5.20	14.00	759.00	41.00	45.00	1.26	14.00	26.00	2.30	454.00	436.00	6.08	87.04	11.00	6.32	2.30	51.20	52.30
18:40:09	107.00	-32767.00	80.94	33.59	52.33	38.01	98.45	107.00	2.56	5.30	14.00	759.00	40.00	45.00	1.31	14.00	26.00	2.30	448.00	431.00	6.08	87.04	11.00	6.31	2.30	52.00	52.30
18:41:09	105.00	-32767.00	73.27	35.47	51.50	38.01	98.38	105.00	2.58	5.10	14.00	759.00	41.00	45.00	1.26	14.00	27.00	2.00	449.00	432.00	6.06	87.04	11.00	6.29	2.00	51.30	52.30
18:42:09	105.00	-32767.00	73.91	35.48	51.55	37.99	98.40	105.00	2.62	5.20	14.00	760.00	40.00	45.00	1.26	14.00	26.00	2.40	451.00	435.00	6.09	87.04	11.00	6.30	2.40	52.20	52.30
18:43:09	105.00	-32767.00	73.70	35.27	51.10	37.94	98.30	105.00	2.68	5.10	14.00	760.00	41.00	45.00	1.26	14.00	27.00	2.40	452.00	435.00	6.07	87.04	11.00	6.30	2.40	51.30	52.30
18:44:09	105.00	-32767.00	73.61	35.19	51.06	37.92	98.16	105.00	2.73	5.10	14.00	760.00	40.00	45.00	1.26	14.00	27.00	2.20	449.00	432.00	6.06	87.04	11.00	6.30	2.20	52.30	52.30
18:45:09	105.00	-32767.00	72.32	35.01	50.89	37.89	98.16	105.00	2.74	4.90	14.00	760.00	41.00	45.00	1.26	14.00	27.00	2.10	447.00	435.00	6.06	87.04	11.00	6.30	2.10	51.50	52.30
18:46:09	105.00	-32767.00	72.13	34.79	50.43	37.87	98.14	105.00	2.80	5.00	14.00	760.00	40.00	45.00	1.26	14.00	27.00	2.00	448.00	432.00	6.06	87.04	11.00	6.30	2.00	52.40	52.30
18:47:09	105.00	-32767.00	72.07	34.70	50.27	37.82	98.17	105.00	2.82	5.10	14.00	760.00	40.00	45.00	1.26	14.00	27.00	2.30	451.00	434.00	6.06	87.04	11.00	6.30	2.30	52.30	52.30
18:48:09	105.00	-32767.00	72.23	34.52	50.27	37.80	98.18	105.00	2.86	5.10	14.00	760.00	40.00	45.00	1.26	14.00	27.00	2.40	451.00	435.00	6.07	87.04	11.00	6.31	2.40	52.30	52.30
18:49:09	105.00	-32767.00	71.98	34.12	49.85	37.80	98.16	105.00	2.90	5.10	14.00	760.00	40.00	45.00	1.26	14.00	26.00	2.00	451.00	434.00	6.07	87.04	11.00	6.31	2.00	52.30	52.30
18:50:09	105.00	-32767.00	71.60	33.89	49.22	37.80	98.25	105.00	2.95	4.90	14.00	760.00	41.00	45.00	1.26	14.00	26.00	1.90	449.00	431.00	6.07	87.04	11.00	6.30	1.90	51.50	52.30
18:51:09	105.00	-32767.00	70.94	33.73	48.93	37.80	98.19	105.00	2.94	4.90	14.00	760.00	41.00	45.00	1.26	14.00	26.00	2.30	448.00	432.00	6.07	87.04	11.00	6.31	2.30	51.50	52.30
18:52:09	105.00	-32767.00	71.80	33.54	48.74	37.80	98.19	105.00	2.98	5.00	14.00	760.00	41.00	45.00	1.26	14.00	26.00	2.50	448.00	432.00	6.07	87.04	11.00	6.30	2.50	51.40	52.30
18:53:09	106.00	-32767.00	73.09	31.53	48.71	37.80	98.18	106.00	2.97	5.10	14.00	760.00	40.00	45.00	1.26	14.00	26.00	2.30	451.00	435.00	6.09	87.04	11.00	6.31	2.30	52.30	52.30
18:54:09	105.00	-32767.00	70.53	32.74	47.67	37.80	98.22	105.00	3.02	5.10	14.00	760.00	40.00	45.00	1.26	14.00	26.00	2.40	450.00	435.00	6.08	87.04	11.00	6.31	2.40	52.30	52.30
18:55:09	105.00	-32767.00	70.04	32.30	47.09	37.82	98.21	105.00	3.01	5.00	14.00	760.00	41.00	46.00	1.26	14.00	26.00	2.50	451.00	435.00	6.08	87.04	11.00	6.31	2.50	51.40	51.30
18:56:09	105.00	-32767.00	70.01	32.34	47.13	37.82	98.21	105.00	2.96	5.00	14.00	760.00	41.00	46.00	1.26	14.00	25.00	2.00	450.00	433.00	6.08	87.04	11.00	6.31	2.00	51.40	51.30
18:57:09	105.00	-32767.00	69.72	31.75	46.73	37.82	98.18	105.00	2.95	4.80	14.00	760.00	41.00	46.00	1.26	14.00	25.00	1.80	450.00	432.00	6.08	87.04	11.00	6.31	1.80	51.60	51.30
18:58:09	104.00	-32767.00	68.31	31.12	45.61	37.82	98.20	104.00	2.92	4.90	14.00	760.00	41.00	46.00	1.26	14.00	25.00	1.80	449.00	433.00	6.08	87.04	11.00	6.30	1.80	51.50	51.30
18:59:09	103.00	-32767.00	67.63	30.70	45.05	37.82	98.21	103.00	2.81	5.00	14.00	760.00	41.00	46.00	1.26	14.00	25.00	2.40	451.00	435.00	6.08	87.04	11.00	6.30	2.40	51.40	51.30
19:00:09	103.00	-32767.00	67.50	30.21	45.02	37.84	98.15	103.00	2.80	5.10	14.00	760.00	41.00	46.00	1.26	14.00	25.00	2.00	445.00	429.00	6.07	87.04	11.00	6.30	2.00	51.30	51.30
19:01:09	103.00	-32767.00	79.98	17.35	42.84	37.84	98.14	103.00	2.74	4.90	14.00	760.00	41.00	46.00	1.26	14.00	26.00	2.70	450.00	435.00	6.07	87.04	11.00	6.29	2.70	51.50	51.30
19:02:09	101.00	-32767.00	64.91	28.78	42.75	37.84	98.14	101.00	2.63	5.00	14.00	760.00	41.00	46.00	1.26	14.00	25.00	1.90	449.00	434.00	6.11	87.04	11.00	6.32	1.90	51.40	51.30
19:03:09	101.00	-32767.00	65.48	29.05	42.96	37.84	98.15	101.00	2.58	5.00	14.00	760.00	41.00	46.00	1.31	14.00	25.00	1.90	447.00	431.00	6.08	87.04	11.00	6.30	1.90	51.30	51.30
19:04:09	101.00	-32767.00	65.54	30.32	43.97	37.84	98.16	101.00	2.63	4.90	14.00	760.00	41.00	46.00	1.26	14.00	25.00	1.80	449.00	434.00	6.09	87.04	11.00	6.31	1.80	51.50	51.30
19:05:09	101.00	-32767.00	65.97	29.77	43.70	37.84	98.18	101.00	2.62	4.90	14.00	760.00	41.00	46.00	1.26	14.00	25.00	2.50	452.00	437.00	6.10	87.04	11.00	6.30	2.50	51.50	51.30
19:06:09	100.00	-32767.00	65.28	29.21	42.82	37.84	98.18	100.00	2.59	5.00	14.00	760.00	41.00	46.00	1.26	14.00	25.00	1.80	449.00	433.00	6.10	87.04	11.00	6.31	1.80	51.40	51.30
19:07:09	100.00	-32767.00	64.83	28.47	42.01	37.84	98.16	100.00	2.58	5.00	14.00	760.00	41.00	46.00	1.31	14.00	25.00	2.00	449.00	436.00	6.10	87.04	11.00	6.30	2.00	51.30	51.30
19:08:09	98.00	-32767.00	64.82	28.39	42.10	37.84	98.19	98.00	2.57	4.70	14.00	760.00	42.00	46.00	1.26	14.00	25.00	2.50	449.00	437.00	6.10	87.04	11.00	6.30	2.50	50.70	51.30
19:09:09	98.00	-32767.00	65.30	28.87	42.57	37.84	98.25	98.00	2.57	4.90	14.00	760.00	41.00	46.00	1.26	14.00	25.00	2.60	450.00	436.00	6.10	87.04	11.00	6.31	2.60	51.50	51.30
19:10:09	98.00	-32767.00	65.54	29.17	42.82	37.84	98.30	98.00	2.61	4.80	14.00	760.00	41.00	46.00	1.26	14.00	25.00	2.70	451.00	436.00	6.10	87.04	11.00	6.31	2.70	51.60	51.30
19:11:09	98.00	-32767.00	65.56	28.94	42.36	37.84	98.35	98.00	2.64	4.70	14.00	760.00	42.00	46.00	1.26	14.00	25.00	2.30	450.00	435.00	6.10	87.04	10.00	6.31	2.30	50.70	51.30
19:12:09	98.00	-32767.00	64.61	28.75	42.15	37.84	98.38	98.00	2.65	4.70	14.00	760.00	42.00	-32767.00	1.26	14.00	25.00	2.50	450.00	435.00	6.10	87.04	11.00	6.30	2.50	50.70	-32767.00
19:13:09	96.00	-32767.00	66.09	29.22	42.64	37.84	98.37	96.00	2.70	4.70	14.00	760.00	42.00	46.00	1.26	14.00	25.00	1.90	452.00	435.00	6.10	87.04	11.00	6.30	1.90	50.70	51.30
19:14:09	96.00	-32767.00	65.12	29.12	42.49	37.84	98.41	96.00	2.66	4.80	14.00	760.00	41.00	46.00	1.31	14.00	25.00	2.60	449.00	435.00	6.10	87.04	10.00	6.30	2.60	51.50	51.30
19:15:09	96.00	-32767.00	65.08	28.99	42.20	37.84	98.39	96.00	2.68	4.90	14.00	760.00	41.00	46.00	1.26	14.00	25.00	2.70	450.00	436.00	6.11	87.04	10.00	6.31	2.70	51.50	51.30
19:16:09	95.00	-32767.00	64.48	28.98	41.86	37.84	98.45	95.00	2.70	4.70	14.00	760.00	42.00	46.00	1.26	14.00	25.00	1.80	448.00	435.00	6.11	87.04	10.00	6.30	1.80	50.70	51.30
19:17:09	95.00	-32767.00	64.75	29.55	42.63	37.84	98.46	95.00	2.70	4.80	14.00	760.00	42.00	46.00	1.31	14.00	25.00	2.60	450.00	437.00	6.10	87.04	10.00	6.30	2.60	50.50	51.30
19:18:09	95.00	-32767.00	66.43	29.62	42.90	37.84	98.49	95.00	2.75	4.60	14.00	760.00	42.00	46.00	1.31	14.00	25.00	1.80	451.00	436.00	6.10	87.04	10.00	6.31	1.80	50.70	51.30
19:19:09	95.00	-32767.00	65.43	29.48	42.43	37.84	98.51	95.00	2.71	4.60	14.00	760.00	42.00	46.00	1.31	14.00	24.00	1.80	454.00	436.00	6.10	87.04	10.00	6.31	1.80	50.70	51.30
19:20:09	93.00	-32767.00	65.78	29.73	42.69	37.82	98.52	93.00	2.77	4.70	14.00	760.00	42.00	46.00	1.26	14.00	24.00	2.40	448.00	436.00	6.09	87.04	10.00	6.30	2.40	50.70	51.30
19:21:09	93.00	-32767.00	66.77	29.76	42.37	37.82	98.54	93.00	2.77	4.60	14.00	760.00	42.00	46.00	1.31	14.00	24.00	1.90	451.00	435.00	6.10	87.04	10.00	6.31	1.90	50.70	51.30
19:22:09	93.00	-32767.00	65.73	29.91	42.90	37.82	98.57	93.00	2.76	4.70	14.00	760.00	42.00	46.00	1.31	14.00	24.00	2.60	450.00	436.00	6.10	87.04	10.00	6.31	2.60	50.60	51.30
19:23:09	93.00	-32767.00	66.81	29.75	42.60	37.82	98.57	93.00	2.77	4.90	14.00	760.00	42.00	46.00	1.31	14.00	24.00	2.20	451.00	435.00	6.11	87.04	10.00	6.30	2.20	50.40	51.30
19:24:09	92.00	-32767.00	65.55	29.80	42.65	37.82	98.60	92.00	2.79	4.70	14.00	760.00	42.00	46.00	1.31	14.00	24.00	2.70	449.00	437.00	6.10	87.04	10.00	6.30	2.70	50.60	51.30
19:25:09	92.00	-32767.00	65.55	29.93	42.91	37.82	98.59	92.00	2.80	4.80	14.00	760.00	42.00	46.00	1.26	14.00	24.00	2.60	453.00	438.00	6.11	87.04	10.00	6.30	2.60	50.60	51.30
19:26:09	92.00	-32767.00	66.65	30.07	43.08	37.80	98.60	92.00	2.78	4.70	14.00	760.00	42.00	46.00	1.31	14.00	24.00	1.80	452.00	435.00	6.11	87.04	10.00	6.31	1.80	50.60	51.30
19:27:09	91.00	-32767.00	65.57	29.51	42.30	37.82	98.61	91.00	2.78	4.60	14.00	760.00	42.00	46.00	1.31	14.00	24.00	2.30	450.00	434.00	6.10	87.04	10.00	6.30	2.10	50.70	51.30
19:28:09	91.00	-32767.00	65.50	29.45	42.02	37.80	98.59	91.00	2.76	4.70	14.00	760.00	42.00	46.00	1.31	14.00	24.00	2.20	451.00	436.00	6.11	87.04	10.00	6.31	2.60	50.60	51.30
19:29:09	90.00	-32767.00	65.60	29.36	41.83	37.80	98.62	90.00	2.77	4.70	14.00	760.00	42.00	46.00	1.31	14.00	24.00	1.90	448.00	438.00	6.11	87.04	10.00	6.30	1.90	50.60	51.30
19:30:09	89.00	-32767.00	66.37	29.70	42.29	37.80	98.65	89.00	2.76	4.60	14.00	760.00	42.00	47.00	1.31	14.00	24.00	2.40	451.00	432.00	6.10	87.04	10.00	6.31	2.40	50.70	50.30
19:31:09	89.00	-32767.00	66.45	29.55	42.48	37.80	98.65	89.00	2.80	4.80	14.00	760.00	42.00	47.00	1.31	14.00	24.00	1.80	452.00	437.00	6.11	87.04	10.00	6.30	1.80	50.50	50.30
19:32:09	89.00	-32767.00	64.78	29.39	42.05	37.80	98.67	89.00	2.75	4.80	14.00	760.00	42.00	47.00	1.31	14.00	24.00	2.00	449.00	434.00	6.11	87.04	10.00	6.30	2.00	50.50	50.30
19:33:09	89.00	-32767.00	73.77	23.53	41.75	37.80	98.68	89.00	2.81	4.60	14.00	760.00	42.00	47.00	1.31	14.00	24.00	2.70	452.00	439.00	6.11	87.04	10.00	6.31	2.70	50.70	50.30
19:34:09	88.00	-32767.00	66.34	30.42	43.12	37.80	98.67	88.00	2.91	4.80	14.00	760.00	42.00	47.00	1.31	14.00	24.00	2.00	451.00	432.00	6.11	87.04	10.00	6.31	2.00	50.50	50.20
19:35:09	88.00	-32767.00	66.00	30.53	43.90	37.77	98.67	88.00	2.93	4.70	14.00	760.00	42.00	47.00	1.31	14.00	24.00	1.80	451.00	435.00	6.10	87.04	10.00	6.30	1.80	50.60	50.30
19:36:09	88.00	-32767.00	65.99	30.15	43.18	37.77	98.68	88.00	2.96	4.70	14.00	760.00	42.00	47.00	1.26	14.00	24.00	1.70	450.00	435.00	6.10	87.04	10.00	6.30	1.70	50.70	50.30
19:37:09	88.00	-32767.00	66.32	29.81	42.05	37.77	98.70	88.00	2.89	4.70	14.00	760.00	42.00	47.00	1.31	14.00	24.00	2.70	452.00	437.00	6.11	87.04	10.00	6.30	2.70	50.60	50.30
19:38:09	88.00	-32767.00	65.47	29.68	42.18	37.77	98.69	88.00	2.86	4.60	14.00	760.00	42.00	47.00	1.31	14.00	24.00	1.80	445.00	432.00	6.10	87.04	10.00	6.30	1.80	50.70	50.30
19:39:09	87.00	-32767.00	66.33	29.85	42.83	37.77	98.69	87.00	2.80	4.50	14.00	760.00	43.00	47.00	1.31	14.00	24.00	2.40	452.00	438.00	6.11	87.04	10.00	6.30	2.40	49.80	50.30
19:40:09	87.00	-32767.00	66.62	30.08	42.79	37.77	98.71	87.00	2.89	4.50	14.00	760.00	42.00	47.00	1.31	14.00	24.00	2.10	450.00	437.00	6.11	87.04	10.00	6.31	2.10	50.80	50.30
19:41:09	87.00	-32767.00	65.79	29.77	42.34	37.77	98.72	87.00	2.86	4.50	14.00	760.00	42.00	47.00	1.31	14.00	24.00	1.70	446.00	433.00	6.10	87.04	10.00	6.30	1.70	50.80	50.30
19:42:09	87.00	-32767.00	66.06	30.00	42.36	37.77	98.73	87.00	2.85	4.80	14.00	760.00	42.00	47.00	1.31	14.00	24.00	2.60	450.00	437.00	6.12	87.04	10.00	6.30	2.60	50.50	50.30
19:43:09	87.00	-32767.00	66.40	30.58	43.54	37.77	98.75	87.00	2.90	4.50	14.00	760.00	42.00	47.00	1.31	14.00	24.00	2.10	452.00	437.00	6.11	87.04	10.00	6.30	2.10	50.80	50.30
19:44:09	87.00	-32767.00	67.66	30.89	43.83	37.77	98.82	87.00	2.91	4.70	14.00	760.00	42.00	47.00	1.31	14.00	24.00	2.70	453.00	438.00	6.11	87.04	10.00	6.31	2.70	50.60	50.30
19:45:09	87.00	-32767.00	66.51	30.34	43.21	37.77	98.81	87.00	2.92	4.60	14.00	760.00	42.00	47.00	1.31	14.00	24.00	1.90	448.00	434.00	6.11	87.04	10.00	6.30	1.90	50.70	50.30
19:46:09	86.00	-32767.00	65.21	30.02	42.64	37.77	98.81	86.00	2.83	4.60	14.00	760.00	42.00	47.00	1.31	14.00	24.00	1.80	448.00	433.00	6.10	87.04	10.00	6.30	1.80	50.70	50.30
19:47:09	86.00	-32767.00	65.20	29.98	42.43	37.75	98.79	86.00	2.81	4.70	14.00	760.00	42.00	47.00	1.31	14.00	24.00	2.50	451.00	437.00	6.11	87.04	10.00	6.31	2.50	50.60	50.30
19:48:09	85.00	-32767.00	66.98	30.03	42.55	37.75	98.79	85.00	2.78	4.70	14.00	760.00	42.00	47.00	1.31	14.00	24.00	2.70	452.00	439.00	6.11	87.04	10.00	6.30	2.70	50.60	50.30
19:49:09	85.00	-32767.00	64.84	30.19	42.90	37.75	98.86	85.00	2.85	4.50	14.00	760.00	43.00	47.00	1.31	14.00	24.00	1.70	447.00	435.00	6.11	87.04	10.00	6.30	1.70	49.80	50.30
19:50:09	85.00	-32767.00	64.84	30.05	42.51	37.75	98.87	85.00	2.81	4.50	14.00	760.00	43.00	47.00	1.31	14.00	24.00	1.90	451.00	437.00	6.10	87.04	10.00	6.30	1.90	49.80	50.30
19:51:09	85.00	-32767.00	64.98	29.92	42.46	37.72	98.82	85.00	2.74	4.50	14.00	760.00	43.00	47.00	1.31	14.00	24.00	1.80	450.00	437.00	6.10	87.04	10.00	6.30	1.80	49.80	50.30
19:52:09	85.00	-32767.00	65.35	29.70	42.27	37.72	98.88	85.00	2.76	4.60	14.00	760.00	42.00	47.00	1.31	14.00	24.00	2.60	449.00	436.00	6.11	87.04	10.00	6.31	2.60	50.70	50.30
19:53:09	85.00	-32767.00	64.85	29.51	41.76	37.72	98.83	85.00	2.73	4.60	14.00	760.00	42.00	47.00	1.31	14.00	24.00	2.40	451.00	437.00	6.11	87.04	10.00	6.30	2.40	50.70	50.30
19:54:09	85.00	-32767.00	65.00	29.28	41.54	37.72	98.82	85.00	2.63	4.50	14.00	760.00	43.00	47.00	1.31	14.00	24.00	1.80	448.00	435.00	6.10	87.04	10.00	6.30	1.80	49.80	50.30
19:55:09	84.00	-32767.00	65.51	29.30	41.30	37.72	98.80	84.00	2.56	4.50	14.00	760.00	42.00	47.00	1.31	14.00	24.00	2.00	450.00	435.00	6.12	87.04	10.00	6.31	2.00	50.80	50.20
19:56:09	84.00	-32767.00	65.41	29.40	41.74	37.72	98.86	84.00	2.58	4.40	14.00	760.00	43.00	47.00	1.31	14.00	24.00	1.80	447.00	435.00	6.10	87.04	10.00	6.30	1.80	49.90	50.20
19:57:09	83.00	-32767.00	86.87	6.90	40.32	37.75	98.91	83.00	2.53	4.70	14.00	760.00	42.00	47.00	1.31	14.00	24.00	2.60	450.00	434.00	6.12	87.04	10.00	6.31	2.60	50.60	50.20
19:58:09	83.00	-32767.00	64.44	24.82	40.07	37.75	98.93	83.00	2.50	4.60	14.00	760.00	43.00	47.00	1.31	14.00	24.00	2.70	452.00	436.00	6.09	87.04	10.00	6.30	2.70	49.70	50.20
19:59:09	82.00	-32767.00	63.85	23.58	40.46	37.75	98.96	82.00	2.40	4.40	14.00	760.00	43.00	47.00	1.31	14.00	24.00	2.00	451.00	438.00	6.11	87.04	10.00	6.30	2.00	49.90	50.20
20:00:09	83.00	-32767.00	63.21	30.45	42.10	37.77	99.04	83.00	2.47	4.60	14.00	760.00	43.00	47.00	1.31	14.00	24.00	2.20	449.00	433.00	6.11	87.04	10.00	6.31	2.20	49.70	50.30
20:01:09	82.00	-32767.00	64.98	30.66	42.64	37.77	99.25	82.00	2.60	4.50	14.00	760.00	43.00	47.00	1.31	14.00	24.00	2.70	451.00	435.00	6.11	87.04	10.00	6.30	2.70	49.80	50.20
20:02:09	82.00	-32767.00	64.03	30.70	42.22	37.77	99.25	82.00	2.58	4.50	14.00	760.00	43.00	47.00	1.31	14.00	24.00	2.70	450.00	435.00	6.11	87.04	10.00	6.30	2.70	49.80	50.20
20:03:09	-32766.00	-32767.00	16.32	15.33	15.80	37.77	98.10	-32766.00	1.97	0.90	14.00	760.00	46.00	47.00	1.36	14.00	23.00	2.40	445.00	439.00	6.12	87.04	10.00	6.32	2.40	50.30	50.20
