# Supplementary material for: The unsuitability of implantable Doppler probes for the early detection of renal vascular complications – a porcine model for prevention of renal transplant loss
Source: PLoS One. 2017 May 25;12(5):e0178301. doi: 10.1371/journal.pone.0178301 (PMC5444816; doi:10.1371/journal.pone.0178301)
Supplement: S1 Data — (ZIP) [file pone.0178301.s001.zip › Supporting Information/Lumbal 5 d. 08.08.13/An├astesiskema d. 08.08.13.xlsx]

## Sheet: Sheet1
Anæstesiskema Gris nr. 13, lumbal 5
Gris på leje kl. 08.10
Vægt: 38,3									t=0	30	60	90	120	150	180	210	240	270	300	330	360	390	420	450	480
Tidspunkt	08:10:00	08:40:00	09:00:00	09:30:00	10:00:00	10:30:00	11:00:00	11:30:00	12:00:00	12:30:00	13:00:00	13:30:00	14:00:00	14:30:00	15:00:00	15:30:00	16:00:00	16:30:00	17:00:00	17:30:00	18:00:00	18:30:00	19:00:00	19:30:00	20:00:00
Medicin
Fentanyl Bolus - 10 mL																				10	5
Fentanyl - 10 ml/h																						15
Cefuroxim 750 mg
S-ketamin + dormicum 7+3 mL
S-ketamin
Saltvand - 500 mL/h						750		1000
Glukose:
Respirator
MAC - 1,1-1,4	1.4	1.4	1.5	1.4	1.4	1.4	1.4	1.4	1.4	1.4	1.4	1.4	1.4	1.4	1.4	1.4	1.4	1.4	1.4	1.4	1.3	1.3	1.3	1.3	1.3
E-CO2	5.3	5.7	5.4	5.3	5.6	4.9	5.6	5.3	5.5	5.4	5	5.3	5.4	5.6	5.6	5.3	5.4	4.9	5	5.5	5.3	5.2	4.9	4.7	4.7
TV - 400 mL			425												450					450
RF - 12	14	14	14
Værdier
Blodtryk Sys				90	102	60	80	76	86	73	58	70	72	72	74	74	74	69	70	69	73	66	70	66	64
Blodtryk Dia				61	65	35	41	42	34	37	36	35	36	38	41	43	43	39	38	39	40	24	26	30	31
MAP				77	85	42	53	58	56	53	46	50	50	52	56	57	57	53	52	51	52	43	43	42	43
Puls	49	55	65	80	95	75	92	80	78	77	73	72	75	76	81	86	89	86	88	97	101	106	102	89	82
SAT-O2	100	98	100	100	98	98	99	99	99	99	98	98	98	99	98	98	99	98	98	98	98	99	98	99	99
Temperatur	37.3	37.3	37.3	37.1	37.1	37.3	37.3	37.4	37.8	38	38.1	38.1	38.3	38.3	38.2	38.2	38.2	38.3	38.5	38.7	38.7	38	37.8	37.8	37.5
Diurese - Ve										42	50	55	51	16	4	1	10	11	13	11	9	5	0	0	0
Diurese - Hø										48	50	55	66	72	59	56	50	54	54	60	60	174	350	204	160
A-gas
pH						7.434	7.399	7.412	7.412	7.385	7.38	7.391	7.385	7.374	7.353	7.358	7.36	7.37	7.357	7.352	7.343	7.281	7.295	7.31	7.286
pO2						17.3	17.2	20.1	19.7	18.7	17.9	19	18.5	18.4	18.5	18.2	18.8	18.5	18.3	17.3	17.9	23.3	21.3	22.6	23.4
pCO2						5.28	5.72	5.21	5.41	5.82	5.91	5.51	5.59	5.62	5.81	5.69	5.59	5.29	5.33	5.27	5.22	5.44	5.23	5.05	5.55
Base excess						2.2	1.6	0.4	1.3	1.1	1	0.2	0.1	-0.5	-1.2	-1.3	-1.6	-2.1	-2.8	-3.3	-4	-6.9	-6.8	-6.6	-6.2
HCO3						26.4	25.8	24.8	25.6	25.3	25.3	24.6	24.5	23.9	23.3	23.2	23	22.7	22.1	21.6	21	18.7	18.7	18.9	19.2
Na						140	141	142	142	142	142	142	142	142	143	143	143	143	144	144	144	129	134	135	136
K						4	3.7	3.7	3.9	4.1	4.1	4.1	4.2	4.3	4.3	4.4	4.4	4.4	4.4	4.5	4.5	4.1	4.4	4.5	4.7
Glu						5.4	5.5	4.6	4.7	4.8	4.8	4.6	4.6	4.5	4.3	4.2	4.1	4	3.8	3.7	3.6	3.1	3.2	3.2	3.3
Lac						0.5	0.5	0.5	0.5	0.5	0.5	0.5	0.6	0.5	0.5	0.5	0.5	0.5	0.5	0.5	0.5	0.6	0.4	0.4	0.4
Bemærkninger
Flow
Ven Cook - død 18.15									x	x	x	x	x	x	x	x	x	x	x	x	x
Art Cook									x	x	x	x	x	x	x	x	x	x	x	x	x	x	x	x	x

## Sheet: Ark1
kl.	t=	flow
12:00:00	0
12:15:00	15	161
12:30:00	30	164
12:45:00	45	164
13:00:00	60	153
13:15:00	75	163
13:30:00	90	161
13:45:00	105	174
14:00:00	120	167
14:15:00	135	50
14:30:00	150	60
14:45:00	165	87
15:00:00	180	98
15:15:00	195	102
15:30:00	210	112
15:45:00	225	105
16:00:00	240	104
16:15:00	255	90
16:30:00	270	90
16:45:00	285	96
17:00:00	300	96
17:15:00	315	90
17:30:00	330	96
17:45:00	345	91
18:00:00	360	99
18:15:00	375	-2
18:30:00	390	-2
18:45:00	405	-5
19:00:00	420	-2
19:15:00	435	-2
19:30:00	450	-7
19:45:00	465	-5
20:00:00	480	0
