# Supplementary material for: The unsuitability of implantable Doppler probes for the early detection of renal vascular complications – a porcine model for prevention of renal transplant loss
Source: PLoS One. 2017 May 25;12(5):e0178301. doi: 10.1371/journal.pone.0178301 (PMC5444816; doi:10.1371/journal.pone.0178301)
Supplement: S1 Data — (ZIP) [file pone.0178301.s001.zip › Supporting Information/Lumbal 6 d. 19.08.13/An├astesiskema d. 19.08.13.xlsx]

## Sheet: Sheet1
Anæstesiskema Gris nr. 14, lumbal 6 d. 19.08.13
Gris på leje kl. 08.15
Vægt: 36,4							t=0	30	60	90	120	150	180	210	240	270	300	330	360	390	420	450	480
Tidspunkt	08:15:00	08:30:00	09:30:00	10:00:00	10:30:00	11:00:00	11:30:00	12:00:00	12:30:00	13:00:00	13:30:00	14:00:00	14:30:00	15:00:00	15:30:00	16:00:00	16:30:00	17:00:00	17:30:00	18:00:00	18:30:00	19:00:00	19:30:00
Medicin
Fentanyl Bolus - 10 mL
Fentanyl - 10 ml/h
Cefuroxim 750 mg
S-ketamin + dormicum 7+3 mL
S-ketamin
Saltvand - 500 mL/h
Glukose:
Respirator
MAC - 1,1-1,4	1.2	1.3	1.4	1.4	1.4	1.4	1.5	1.4	1.4	1.4	1.4	1.3	1.3	1.3	1.3	1.3	1.3	1.3	1.3	1.3	1.3	1.3	1.3
E-CO2	5.2	5.5	5.3	5.5	5.3	5.3	5.3	5.5	5.3	5.2	5.2	5	4.6	5	5.1	5	5	4.8	4.8	5.2	5.3	5.3	5.4
TV - 400 mL
RF - 12									14										12
Værdier
Blodtryk Sys					83	80	83	83	84	83	83	80	86	85	85	74	73	75	78	69	70	70	69
Blodtryk dia					48	46	46	45	45	45	45	43	43	48	50	45	44	46	44	39	38	37	36
MAP					65	65	64	63	63	63	63	60	60	66	65	58	56	57	59	51	50	50	48
Puls	46	49	57	61	64	64	69	68	72	77	78	76	76	71	83	90	92	87	82	83	82	80	79
SAT-O2	100	100	100	100	100	100	100	100	100	100	100	100	100	100	100	100	100	100	100	100	100	100	100
Temperatur	37.1	37.1	36.6	36.4	36.1	36.1	36.3	36.7	37.2	37.5	37.7	37.6	37.4	37.4	37.4	37.4	37.4	37.3	37.4	37.4	37.4	37.5	37.5
Diurese - Ve								13	15	23	30	8	1	1	2	2	1	0	0	0	0	0	0
Diurese - Hø								7	11	17	25	26	30	26	32	34	40	56	70	64	50	54	52
A-gas
pH					7.342	7.409	7.403	7.403	7.421	7.42	7.433	7.418	7.415	7.413	7.415	7.415	7.419	7.385	7.387	7.35	7.345	7.35	7.323
pO2					18.6	18	15.9	15.6	15.5	14.3	14.5	14.8	15.5	15	15.4	16.1	19.9	21.9	22.3	18.6	18.5	18.9	18.8
pCO2					5.77	5.56	5.72	5.52	5.28	5.27	5.05	5.15	5.13	5.17	5.09	4.87	4.74	5.16	5.21	5.44	5.44	5.25	5.65
Base excess					1.4	1.7	1.9	1	1.3	1.3	1	0.5	0.2	0.3	0	-0.9	-1.3	-1.6	-1.3	-2.7	-3.1	-3.5	-3.7
HCO3					25.6	25.9	26	25.3	25.6	25.5	25.4	24.9	24.7	24.7	24.5	23.8	23.5	23.1	23.3	22.1	21.8	21.5	21.3
Na					139	139	139	140	139	139	139	139	139	139	139	140	140	139	139	140	140	140	140
K					4	4.3	4.4	4.3	4.5	4.6	4.6	4.6	4.6	4.7	4.8	4.6	4.6	4.6	4.8	4.5	4.5	4.5	4.5
Glu					7.3	6.5	6	5.5	5.6	5.5	5.4	5.2	4.9	5.1	4.9	4.5	4.5	4.5	4.6	4.3	4.2	4.2	4
Lac					0.9	0.8	0.7	0.6	0.6	0.6	0.6	0.5	0.5	0.5	0.5	0.4	0.4	0.4	0.4	0.4	0.4	0.4	0.4
Bemærkninger
Flow
Art cook							x	x	x	x	x	x	x	x	x	x	x	x	x	x	x	x	x
Ven cook							x	x	x	x	x	x	x	x	x	x	x	x	x

## Sheet: Ark1
	kl	t=	flow
	11:30:00	0	132
	11:45:00	15	134
	12:00:00	30	138
	12:15:00	45	145
	12:30:00	60	143
	12:45:00	75	153
	13:00:00	90	165
	13:15:00	105	168
	13:30:00	120	177
	13:45:00	135	30
	14:00:00	150
	14:15:00	165	40
	14:30:00	180	52
	14:45:00	195	53
	15:00:00	210	54
	15:15:00	225	57
	15:30:00	240	54
	15:45:00	255	46
	16:00:00	270	52
	16:15:00	285	48
	16:30:00	300	45
	16:45:00	315	47
	17:00:00	330	52
	17:15:00	345	55
	17:30:00	360	50
	17:45:00	375	5
	18:00:00	390	-4
	18:15:00	405	8
	18:30:00	420	5
	18:45:00	435	4
	19:00:00	450	5
	19:15:00	465	-4
	19:30:00	480	-1
