# Supplementary material for: The unsuitability of implantable Doppler probes for the early detection of renal vascular complications – a porcine model for prevention of renal transplant loss
Source: PLoS One. 2017 May 25;12(5):e0178301. doi: 10.1371/journal.pone.0178301 (PMC5444816; doi:10.1371/journal.pone.0178301)
Supplement: S1 Data — (ZIP) [file pone.0178301.s001.zip › Supporting Information/Lumbal 7 d. 17.09.13/17.09.09/17.09.13.asc]

17/09/2013 07:50:55	Trend	1379404255
Time	HR	ST1	P1sys	P1dia	P1mean	PR(P1)	P2sys	P2dia	P2mean	PR(P2)	P4sys	P4dia	P4mean	PR(P4)	T2	EtCO2	FiCO2	RR(CO2)	Pamb	FeO2	FiO2	FeN2O	RR(Spiro)	Ppeak	PEEP	Pplat	TVinsp	TVexp	Compl	MVexp	C.O.	Tblood	PCWP	HR(ECG)	HRmax	HRmin	HR(aECG)	ST(II)	NMT(Count)	NMT(R1)	NMT(R2)	NMT(R3)	NMT(R4)	SE	RE	BSR	VO2	VCO2	EE
07:50:55	-32767.00	-32766.00	-32766.00	-32766.00	-32766.00	-32767.00	-32766.00	-32766.00	-32766.00	-32767.00	-32766.00	-32766.00	-32766.00	-32767.00	20.00	0.00	0.00	0.00	741.00	91.00	91.00	0.00	-32767.00	24.00	19.70	-32767.00	-32767.00	-32767.00	-32767.00	-32767.00	-32767.00	-32767.00	-32767.00	-32767.00	-32767.00	-32767.00	-32767.00	87.04	0.00	0.00	0.00	0.00	0.00	0.00	0.00	0.00	-32767.00	-32767.00	-32767.00
07:51:06	-32767.00	-32766.00	-32766.00	-32766.00	-32766.00	-32767.00	-32766.00	-32766.00	-32766.00	-32767.00	-32766.00	-32766.00	-32766.00	-32767.00	20.08	0.00	0.00	0.00	741.00	92.00	92.00	0.00	-32767.00	24.00	19.70	-32767.00	-32767.00	-32767.00	-32767.00	-32767.00	-32767.00	-32767.00	-32767.00	-32767.00	-32767.00	-32767.00	-32767.00	87.04	0.00	0.00	0.00	0.00	0.00	0.00	0.00	0.00	-32767.00	-32767.00	-32767.00
07:51:08	-32767.00	-32766.00	-32766.00	-32766.00	-32766.00	-32767.00	-32766.00	-32766.00	-32766.00	-32767.00	-32766.00	-32766.00	-32766.00	-32767.00	20.07	0.00	0.00	0.00	741.00	93.00	93.00	0.00	-32767.00	24.00	19.70	-32767.00	-32767.00	-32767.00	-32767.00	-32767.00	-32767.00	-32767.00	-32767.00	-32767.00	-32767.00	-32767.00	-32767.00	87.04	0.00	0.00	0.00	0.00	0.00	0.00	0.00	0.00	-32767.00	-32767.00	-32767.00
07:51:18	-32767.00	-32766.00	-32766.00	-32766.00	-32766.00	-32767.00	-32766.00	-32766.00	-32766.00	-32767.00	-32766.00	-32766.00	-32766.00	-32767.00	20.05	0.00	0.00	0.00	741.00	93.00	93.00	0.00	-32767.00	20.00	16.20	-32767.00	-32767.00	-32767.00	-32767.00	-32767.00	-32767.00	-32767.00	-32767.00	-32767.00	-32767.00	-32767.00	-32767.00	87.04	0.00	0.00	0.00	0.00	0.00	0.00	0.00	0.00	-32767.00	-32767.00	-32767.00
07:51:28	-32767.00	-32766.00	-32766.00	-32766.00	-32766.00	-32767.00	-32766.00	-32766.00	-32766.00	-32767.00	-32766.00	-32766.00	-32766.00	-32767.00	19.84	0.00	0.00	0.00	741.00	93.00	93.00	0.00	-32767.00	20.00	16.20	-32767.00	-32767.00	-32767.00	-32767.00	-32767.00	-32767.00	-32767.00	-32767.00	-32767.00	-32767.00	-32767.00	-32767.00	87.04	0.00	0.00	0.00	0.00	0.00	0.00	0.00	0.00	-32767.00	-32767.00	-32767.00
07:51:38	-32767.00	-32766.00	-32766.00	-32766.00	-32766.00	-32767.00	-32766.00	-32766.00	-32766.00	-32767.00	-32766.00	-32766.00	-32766.00	-32767.00	19.64	0.00	0.00	0.00	741.00	92.00	92.00	0.00	-32767.00	20.00	16.20	-32767.00	-32767.00	-32767.00	-32767.00	-32767.00	-32767.00	-32767.00	-32767.00	-32767.00	-32767.00	-32767.00	-32767.00	87.04	0.00	0.00	0.00	0.00	0.00	0.00	0.00	0.00	-32767.00	-32767.00	-32767.00
07:51:48	-32767.00	-32766.00	-32766.00	-32766.00	-32766.00	-32767.00	-32766.00	-32766.00	-32766.00	-32767.00	-32766.00	-32766.00	-32766.00	-32767.00	19.67	0.00	0.00	0.00	741.00	90.00	90.00	0.00	-32767.00	20.00	16.20	-32767.00	-32767.00	-32767.00	-32767.00	-32767.00	-32767.00	-32767.00	-32767.00	-32767.00	-32767.00	-32767.00	-32767.00	87.04	0.00	0.00	0.00	0.00	0.00	0.00	0.00	0.00	-32767.00	-32767.00	-32767.00
07:51:58	-32767.00	-32766.00	-32766.00	-32766.00	-32766.00	-32767.00	-32766.00	-32766.00	-32766.00	-32767.00	-32766.00	-32766.00	-32766.00	-32767.00	19.73	0.00	0.00	0.00	741.00	87.00	87.00	0.00	-32767.00	20.00	16.20	-32767.00	-32767.00	-32767.00	-32767.00	-32767.00	-32767.00	-32767.00	-32767.00	-32767.00	-32767.00	-32767.00	-32767.00	87.04	0.00	0.00	0.00	0.00	0.00	0.00	0.00	0.00	-32767.00	-32767.00	-32767.00
07:52:08	-32767.00	-32766.00	-32766.00	-32766.00	-32766.00	-32767.00	-32766.00	-32766.00	-32766.00	-32767.00	-32766.00	-32766.00	-32766.00	-32767.00	19.85	0.00	0.00	0.00	741.00	83.00	83.00	0.00	-32767.00	20.00	16.20	-32767.00	-32767.00	-32767.00	-32767.00	-32767.00	-32767.00	-32767.00	-32767.00	-32767.00	-32767.00	-32767.00	-32767.00	87.04	0.00	0.00	0.00	0.00	0.00	0.00	0.00	0.00	-32767.00	-32767.00	-32767.00
07:52:18	-32767.00	-32766.00	-32766.00	-32766.00	-32766.00	-32767.00	-32766.00	-32766.00	-32766.00	-32767.00	-32766.00	-32766.00	-32766.00	-32767.00	19.91	0.00	0.00	0.00	741.00	80.00	79.00	0.00	-32767.00	16.00	13.30	-32767.00	-32767.00	-32767.00	-32767.00	-32767.00	-32767.00	-32767.00	-32767.00	-32767.00	-32767.00	-32767.00	-32767.00	87.04	0.00	0.00	0.00	0.00	0.00	0.00	0.00	0.00	-32767.00	-32767.00	-32767.00
07:52:28	-32767.00	-32766.00	-32766.00	-32766.00	-32766.00	-32767.00	-32766.00	-32766.00	-32766.00	-32767.00	-32766.00	-32766.00	-32766.00	-32767.00	19.99	0.00	0.00	0.00	741.00	74.00	66.00	0.00	-32767.00	0.00	0.20	-32767.00	-32767.00	-32767.00	-32767.00	-32767.00	-32767.00	-32767.00	-32767.00	-32767.00	-32767.00	-32767.00	-32767.00	87.04	0.00	0.00	0.00	0.00	0.00	0.00	0.00	0.00	-32767.00	-32767.00	-32767.00
07:52:38	-32767.00	-32766.00	-32766.00	-32766.00	-32766.00	-32767.00	-32766.00	-32766.00	-32766.00	-32767.00	-32766.00	-32766.00	-32766.00	-32767.00	19.97	0.00	0.00	0.00	741.00	59.00	59.00	0.00	-32767.00	1.00	0.50	-32767.00	-32767.00	-32767.00	-32767.00	-32767.00	-32767.00	-32767.00	-32767.00	-32767.00	-32767.00	-32767.00	-32767.00	87.04	0.00	0.00	0.00	0.00	0.00	0.00	0.00	0.00	-32767.00	-32767.00	-32767.00
07:52:48	-32767.00	-32766.00	-32766.00	-32766.00	-32766.00	-32767.00	-32766.00	-32766.00	-32766.00	-32767.00	-32766.00	-32766.00	-32766.00	-32767.00	20.04	0.00	0.00	0.00	741.00	49.00	49.00	0.00	1.00	3.00	1.40	-32767.00	951.00	38.00	-32767.00	0.04	-32767.00	-32767.00	-32767.00	-32767.00	-32767.00	-32767.00	-32767.00	87.04	0.00	0.00	0.00	0.00	0.00	0.00	0.00	0.00	-32767.00	-32767.00	-32767.00
07:52:58	-32767.00	-32766.00	-32766.00	-32766.00	-32766.00	-32767.00	-32766.00	-32766.00	-32766.00	-32767.00	-32766.00	-32766.00	-32766.00	-32767.00	20.38	0.00	0.00	0.00	741.00	81.00	81.00	0.00	2.00	7.00	2.40	-32767.00	86.00	62.00	-32767.00	0.10	-32767.00	-32767.00	-32767.00	-32767.00	-32767.00	-32767.00	-32767.00	87.04	0.00	0.00	0.00	0.00	0.00	0.00	0.00	0.00	-32767.00	-32767.00	-32767.00
07:53:08	-32767.00	-32766.00	-32766.00	-32766.00	-32766.00	-32767.00	-32766.00	-32766.00	-32766.00	-32767.00	-32766.00	-32766.00	-32766.00	-32767.00	20.42	0.00	0.00	0.00	741.00	64.00	64.00	0.00	4.00	10.00	2.70	-32767.00	124.00	111.00	-32767.00	0.27	-32767.00	-32767.00	-32767.00	-32767.00	-32767.00	-32767.00	-32767.00	87.04	0.00	0.00	0.00	0.00	0.00	0.00	0.00	0.00	-32767.00	-32767.00	-32767.00
07:53:18	-32767.00	-32766.00	-32766.00	-32766.00	-32766.00	-32767.00	-32766.00	-32766.00	-32766.00	-32767.00	-32766.00	-32766.00	-32766.00	-32767.00	20.57	0.00	0.00	0.00	741.00	66.00	66.00	0.00	6.00	16.00	2.80	-32767.00	212.00	190.00	-32767.00	0.61	-32767.00	-32767.00	-32767.00	-32767.00	-32767.00	-32767.00	-32767.00	87.04	0.00	0.00	0.00	0.00	0.00	0.00	0.00	0.00	-32767.00	-32767.00	-32767.00
07:53:28	-32767.00	-32766.00	-32766.00	-32766.00	-32766.00	-32767.00	-32766.00	-32766.00	-32766.00	-32767.00	-32766.00	-32766.00	-32766.00	-32767.00	20.53	0.00	0.00	0.00	741.00	98.00	73.00	0.00	8.00	23.00	2.80	-32767.00	308.00	283.00	-32767.00	1.13	-32767.00	-32767.00	-32767.00	-32767.00	-32767.00	-32767.00	-32767.00	87.04	0.00	0.00	0.00	0.00	0.00	0.00	0.00	0.00	-32767.00	-32767.00	-32767.00
07:53:38	-32767.00	-32766.00	-32766.00	-32766.00	-32766.00	-32767.00	-32766.00	-32766.00	-32766.00	-32767.00	-32766.00	-32766.00	-32766.00	-32767.00	20.72	0.00	0.00	0.00	741.00	98.00	98.00	0.00	10.00	26.00	2.80	-32767.00	377.00	348.00	-32767.00	1.80	-32767.00	-32767.00	-32767.00	-32767.00	-32767.00	-32767.00	-32767.00	87.04	0.00	0.00	0.00	0.00	0.00	0.00	0.00	0.00	-32767.00	-32767.00	-32767.00
07:53:48	-32767.00	-32766.00	-32766.00	-32766.00	-32766.00	-32767.00	-32766.00	-32766.00	-32766.00	-32767.00	-32766.00	-32766.00	-32766.00	-32767.00	20.99	0.00	0.00	0.00	741.00	98.00	98.00	0.00	12.00	27.00	2.80	-32767.00	397.00	364.00	-32767.00	2.51	-32767.00	-32767.00	-32767.00	-32767.00	-32767.00	-32767.00	-32767.00	87.04	0.00	0.00	0.00	0.00	0.00	0.00	0.00	0.00	-32767.00	-32767.00	-32767.00
07:53:58	-32767.00	-32766.00	-32766.00	-32766.00	-32766.00	-32767.00	-32766.00	-32766.00	-32766.00	-32767.00	-32766.00	-32766.00	-32766.00	-32767.00	21.16	0.00	0.00	0.00	741.00	99.00	99.00	0.00	12.00	28.00	2.80	-32767.00	421.00	372.00	-32767.00	2.80	-32767.00	-32767.00	-32767.00	-32767.00	-32767.00	-32767.00	-32767.00	87.04	0.00	0.00	0.00	0.00	0.00	0.00	0.00	0.00	-32767.00	-32767.00	-32767.00
07:54:08	-32767.00	-32766.00	-32766.00	-32766.00	-32766.00	-32767.00	-32766.00	-32766.00	-32766.00	-32767.00	-32766.00	-32766.00	-32766.00	-32767.00	21.25	0.00	0.00	0.00	741.00	99.00	99.00	0.00	13.00	28.00	2.80	-32767.00	401.00	375.00	-32767.00	3.59	-32767.00	-32767.00	-32767.00	-32767.00	-32767.00	-32767.00	-32767.00	87.04	0.00	0.00	0.00	0.00	0.00	0.00	0.00	0.00	-32767.00	-32767.00	-32767.00
07:54:18	-32767.00	-32766.00	-32766.00	-32766.00	-32766.00	-32767.00	-32766.00	-32766.00	-32766.00	-32767.00	-32766.00	-32766.00	-32766.00	-32767.00	21.31	0.00	0.00	0.00	741.00	99.00	99.00	0.00	13.00	28.00	2.80	-32767.00	402.00	376.00	-32767.00	4.05	-32767.00	-32767.00	-32767.00	-32767.00	-32767.00	-32767.00	-32767.00	87.04	0.00	0.00	0.00	0.00	0.00	0.00	0.00	0.00	-32767.00	-32767.00	-32767.00
07:54:28	-32767.00	-32766.00	-32766.00	-32766.00	-32766.00	-32767.00	-32766.00	-32766.00	-32766.00	-32767.00	-32766.00	-32766.00	-32766.00	-32767.00	21.35	0.00	0.00	0.00	741.00	99.00	99.00	0.00	13.00	28.00	2.80	-32767.00	401.00	375.00	-32767.00	4.35	-32767.00	-32767.00	-32767.00	-32767.00	-32767.00	-32767.00	-32767.00	87.04	0.00	0.00	0.00	0.00	0.00	0.00	0.00	0.00	-32767.00	-32767.00	-32767.00
07:54:38	-32767.00	-32766.00	-32766.00	-32766.00	-32766.00	-32767.00	-32766.00	-32766.00	-32766.00	-32767.00	-32766.00	-32766.00	-32766.00	-32767.00	21.39	0.00	0.00	0.00	741.00	98.00	98.00	0.00	13.00	28.00	2.80	-32767.00	402.00	375.00	-32767.00	4.48	-32767.00	-32767.00	-32767.00	-32767.00	-32767.00	-32767.00	-32767.00	87.04	0.00	0.00	0.00	0.00	0.00	0.00	0.00	0.00	-32767.00	-32767.00	-32767.00
07:54:48	-32767.00	-32766.00	-32766.00	-32766.00	-32766.00	-32767.00	-32766.00	-32766.00	-32766.00	-32767.00	-32766.00	-32766.00	-32766.00	-32767.00	21.41	0.00	0.00	0.00	741.00	98.00	97.00	0.00	13.00	28.00	2.80	-32767.00	401.00	376.00	-32767.00	4.52	-32767.00	-32767.00	-32767.00	-32767.00	-32767.00	-32767.00	-32767.00	87.04	0.00	0.00	0.00	0.00	0.00	0.00	0.00	0.00	-32767.00	-32767.00	-32767.00
07:54:58	-32767.00	-32766.00	-32766.00	-32766.00	-32766.00	-32767.00	-32766.00	-32766.00	-32766.00	-32767.00	-32766.00	-32766.00	-32766.00	-32767.00	21.42	0.00	0.00	0.00	741.00	99.00	97.00	0.00	12.00	28.00	2.80	-32767.00	401.00	375.00	-32767.00	4.50	-32767.00	-32767.00	-32767.00	-32767.00	-32767.00	-32767.00	-32767.00	87.04	0.00	0.00	0.00	0.00	0.00	0.00	0.00	0.00	-32767.00	-32767.00	-32767.00
07:55:08	-32767.00	-32766.00	-32766.00	-32766.00	-32766.00	-32767.00	-32766.00	-32766.00	-32766.00	-32767.00	-32766.00	-32766.00	-32766.00	-32767.00	21.43	0.00	0.00	0.00	741.00	99.00	99.00	0.00	12.00	28.00	2.80	-32767.00	403.00	376.00	-32767.00	4.51	-32767.00	-32767.00	-32767.00	-32767.00	-32767.00	-32767.00	-32767.00	87.04	0.00	0.00	0.00	0.00	0.00	0.00	0.00	0.00	-32767.00	-32767.00	-32767.00
07:55:18	-32767.00	-32766.00	-32766.00	-32766.00	-32766.00	-32767.00	-32766.00	-32766.00	-32766.00	-32767.00	-32766.00	-32766.00	-32766.00	-32767.00	21.43	0.00	0.00	0.00	741.00	99.00	99.00	0.00	12.00	28.00	2.80	-32767.00	403.00	376.00	-32767.00	4.51	-32767.00	-32767.00	-32767.00	-32767.00	-32767.00	-32767.00	-32767.00	87.04	0.00	0.00	0.00	0.00	0.00	0.00	0.00	0.00	-32767.00	-32767.00	-32767.00
07:55:28	-32767.00	-32766.00	-32766.00	-32766.00	-32766.00	-32767.00	-32766.00	-32766.00	-32766.00	-32767.00	-32766.00	-32766.00	-32766.00	-32767.00	21.43	0.00	0.00	0.00	741.00	99.00	99.00	0.00	12.00	28.00	2.80	-32767.00	400.00	375.00	-32767.00	4.51	-32767.00	-32767.00	-32767.00	-32767.00	-32767.00	-32767.00	-32767.00	87.04	0.00	0.00	0.00	0.00	0.00	0.00	0.00	0.00	-32767.00	-32767.00	-32767.00
07:55:38	-32767.00	-32766.00	-32766.00	-32766.00	-32766.00	-32767.00	-32766.00	-32766.00	-32766.00	-32767.00	-32766.00	-32766.00	-32766.00	-32767.00	21.43	0.00	0.00	0.00	741.00	99.00	99.00	0.00	12.00	28.00	2.80	-32767.00	401.00	377.00	-32767.00	4.51	-32767.00	-32767.00	-32767.00	-32767.00	-32767.00	-32767.00	-32767.00	87.04	0.00	0.00	0.00	0.00	0.00	0.00	0.00	0.00	-32767.00	-32767.00	-32767.00
07:55:48	-32767.00	-32766.00	-32766.00	-32766.00	-32766.00	-32767.00	-32766.00	-32766.00	-32766.00	-32767.00	-32766.00	-32766.00	-32766.00	-32767.00	21.41	0.00	0.00	0.00	741.00	99.00	99.00	0.00	12.00	28.00	2.80	-32767.00	400.00	375.00	-32767.00	4.51	-32767.00	-32767.00	-32767.00	-32767.00	-32767.00	-32767.00	-32767.00	87.04	0.00	0.00	0.00	0.00	0.00	0.00	0.00	0.00	-32767.00	-32767.00	-32767.00
07:55:58	-32767.00	-32766.00	-32766.00	-32766.00	-32766.00	-32767.00	-32766.00	-32766.00	-32766.00	-32767.00	-32766.00	-32766.00	-32766.00	-32767.00	21.36	0.00	0.00	0.00	741.00	99.00	99.00	0.00	12.00	28.00	2.80	-32767.00	403.00	377.00	-32767.00	4.51	-32767.00	-32767.00	-32767.00	-32767.00	-32767.00	-32767.00	-32767.00	87.04	0.00	0.00	0.00	0.00	0.00	0.00	0.00	0.00	-32767.00	-32767.00	-32767.00
07:56:08	-32767.00	-32766.00	-32766.00	-32766.00	-32766.00	-32767.00	-32766.00	-32766.00	-32766.00	-32767.00	-32766.00	-32766.00	-32766.00	-32767.00	21.38	0.00	0.00	0.00	741.00	99.00	99.00	0.00	12.00	28.00	2.80	-32767.00	399.00	376.00	-32767.00	4.51	-32767.00	-32767.00	-32767.00	-32767.00	-32767.00	-32767.00	-32767.00	87.04	0.00	0.00	0.00	0.00	0.00	0.00	0.00	0.00	-32767.00	-32767.00	-32767.00
07:56:18	-32767.00	-32766.00	-32766.00	-32766.00	-32766.00	-32767.00	-32766.00	-32766.00	-32766.00	-32767.00	-32766.00	-32766.00	-32766.00	-32767.00	21.39	0.00	0.00	0.00	741.00	99.00	99.00	0.00	12.00	28.00	2.80	-32767.00	401.00	377.00	-32767.00	4.52	-32767.00	-32767.00	-32767.00	-32767.00	-32767.00	-32767.00	-32767.00	87.04	0.00	0.00	0.00	0.00	0.00	0.00	0.00	0.00	-32767.00	-32767.00	-32767.00
07:56:28	-32767.00	-32766.00	-32766.00	-32766.00	-32766.00	-32767.00	-32766.00	-32766.00	-32766.00	-32767.00	-32766.00	-32766.00	-32766.00	-32767.00	21.39	0.00	0.00	0.00	741.00	99.00	99.00	0.00	12.00	28.00	2.80	-32767.00	402.00	377.00	-32767.00	4.52	-32767.00	-32767.00	-32767.00	-32767.00	-32767.00	-32767.00	-32767.00	87.04	0.00	0.00	0.00	0.00	0.00	0.00	0.00	0.00	-32767.00	-32767.00	-32767.00
07:56:38	-32767.00	-32766.00	-32766.00	-32766.00	-32766.00	-32767.00	-32766.00	-32766.00	-32766.00	-32767.00	-32766.00	-32766.00	-32766.00	-32767.00	21.39	0.00	0.00	0.00	741.00	99.00	99.00	0.00	12.00	28.00	2.80	-32767.00	400.00	376.00	-32767.00	4.52	-32767.00	-32767.00	-32767.00	-32767.00	-32767.00	-32767.00	-32767.00	87.04	0.00	0.00	0.00	0.00	0.00	0.00	0.00	0.00	-32767.00	-32767.00	-32767.00
07:56:48	-32767.00	-32766.00	-32766.00	-32766.00	-32766.00	-32767.00	-32766.00	-32766.00	-32766.00	-32767.00	-32766.00	-32766.00	-32766.00	-32767.00	21.38	0.00	0.00	0.00	741.00	99.00	99.00	0.00	12.00	28.00	2.80	-32767.00	401.00	377.00	-32767.00	4.52	-32767.00	-32767.00	-32767.00	-32767.00	-32767.00	-32767.00	-32767.00	87.04	0.00	0.00	0.00	0.00	0.00	0.00	0.00	0.00	-32767.00	-32767.00	-32767.00
07:56:58	-32767.00	-32766.00	-32766.00	-32766.00	-32766.00	-32767.00	-32766.00	-32766.00	-32766.00	-32767.00	-32766.00	-32766.00	-32766.00	-32767.00	21.38	0.00	0.00	0.00	741.00	99.00	99.00	0.00	12.00	28.00	2.80	-32767.00	399.00	375.00	-32767.00	4.52	-32767.00	-32767.00	-32767.00	-32767.00	-32767.00	-32767.00	-32767.00	87.04	0.00	0.00	0.00	0.00	0.00	0.00	0.00	0.00	-32767.00	-32767.00	-32767.00
07:57:08	-32767.00	-32766.00	-32766.00	-32766.00	-32766.00	-32767.00	-32766.00	-32766.00	-32766.00	-32767.00	-32766.00	-32766.00	-32766.00	-32767.00	21.38	0.00	0.00	0.00	741.00	99.00	99.00	0.00	12.00	28.00	2.80	-32767.00	400.00	376.00	-32767.00	4.52	-32767.00	-32767.00	-32767.00	-32767.00	-32767.00	-32767.00	-32767.00	87.04	0.00	0.00	0.00	0.00	0.00	0.00	0.00	0.00	-32767.00	-32767.00	-32767.00
07:57:18	-32767.00	-32766.00	-32766.00	-32766.00	-32766.00	-32767.00	-32766.00	-32766.00	-32766.00	-32767.00	-32766.00	-32766.00	-32766.00	-32767.00	21.38	0.00	0.00	0.00	741.00	99.00	99.00	0.00	12.00	28.00	2.80	-32767.00	402.00	378.00	-32767.00	4.52	-32767.00	-32767.00	-32767.00	-32767.00	-32767.00	-32767.00	-32767.00	87.04	0.00	0.00	0.00	0.00	0.00	0.00	0.00	0.00	-32767.00	-32767.00	-32767.00
07:57:28	-32767.00	-32766.00	-32766.00	-32766.00	-32766.00	-32767.00	-32766.00	-32766.00	-32766.00	-32767.00	-32766.00	-32766.00	-32766.00	-32767.00	21.39	0.00	0.00	0.00	741.00	99.00	99.00	0.00	12.00	28.00	2.80	-32767.00	402.00	377.00	-32767.00	4.52	-32767.00	-32767.00	-32767.00	-32767.00	-32767.00	-32767.00	-32767.00	87.04	0.00	0.00	0.00	0.00	0.00	0.00	0.00	0.00	-32767.00	-32767.00	-32767.00
07:57:38	-32767.00	-32766.00	-32766.00	-32766.00	-32766.00	-32767.00	-32766.00	-32766.00	-32766.00	-32767.00	-32766.00	-32766.00	-32766.00	-32767.00	21.39	0.00	0.00	0.00	741.00	99.00	99.00	0.00	12.00	28.00	2.80	-32767.00	400.00	376.00	-32767.00	4.52	-32767.00	-32767.00	-32767.00	-32767.00	-32767.00	-32767.00	-32767.00	87.04	0.00	0.00	0.00	0.00	0.00	0.00	0.00	0.00	-32767.00	-32767.00	-32767.00
07:57:48	-32767.00	-32766.00	-32766.00	-32766.00	-32766.00	-32767.00	-32766.00	-32766.00	-32766.00	-32767.00	-32766.00	-32766.00	-32766.00	-32767.00	21.38	0.00	0.00	0.00	741.00	99.00	99.00	0.00	12.00	28.00	2.80	-32767.00	399.00	375.00	-32767.00	4.51	-32767.00	-32767.00	-32767.00	-32767.00	-32767.00	-32767.00	-32767.00	87.04	0.00	0.00	0.00	0.00	0.00	0.00	0.00	0.00	-32767.00	-32767.00	-32767.00
07:57:58	-32767.00	-32766.00	-32766.00	-32766.00	-32766.00	-32767.00	-32766.00	-32766.00	-32766.00	-32767.00	-32766.00	-32766.00	-32766.00	-32767.00	21.38	0.00	0.00	0.00	741.00	99.00	99.00	0.00	12.00	28.00	2.80	-32767.00	399.00	376.00	-32767.00	4.51	-32767.00	-32767.00	-32767.00	-32767.00	-32767.00	-32767.00	-32767.00	87.04	0.00	0.00	0.00	0.00	0.00	0.00	0.00	0.00	-32767.00	-32767.00	-32767.00
07:58:08	-32767.00	-32766.00	-32766.00	-32766.00	-32766.00	-32767.00	-32766.00	-32766.00	-32766.00	-32767.00	-32766.00	-32766.00	-32766.00	-32767.00	21.38	0.00	0.00	0.00	741.00	99.00	99.00	0.00	12.00	28.00	2.80	-32767.00	402.00	377.00	-32767.00	4.51	-32767.00	-32767.00	-32767.00	-32767.00	-32767.00	-32767.00	-32767.00	87.04	0.00	0.00	0.00	0.00	0.00	0.00	0.00	0.00	-32767.00	-32767.00	-32767.00
07:58:18	-32767.00	-32766.00	-32766.00	-32766.00	-32766.00	-32766.00	-32766.00	-32766.00	-32766.00	-32766.00	-32766.00	-32766.00	-32766.00	-32767.00	21.39	0.00	0.00	0.00	741.00	99.00	99.00	0.00	12.00	28.00	2.80	-32767.00	401.00	376.00	-32767.00	4.51	-32767.00	-32767.00	-32767.00	-32767.00	-32767.00	-32767.00	-32767.00	87.04	0.00	0.00	0.00	0.00	0.00	0.00	0.00	0.00	-32767.00	-32767.00	-32767.00
07:58:28	-32767.00	-32766.00	-32766.00	-32766.00	-32766.00	-32767.00	-32766.00	-32766.00	-32766.00	-32767.00	-32766.00	-32766.00	-32766.00	-32767.00	21.38	0.00	0.00	0.00	741.00	99.00	99.00	0.00	12.00	28.00	2.80	-32767.00	401.00	377.00	-32767.00	4.51	-32767.00	-32767.00	-32767.00	-32767.00	-32767.00	-32767.00	-32767.00	87.04	0.00	0.00	0.00	0.00	0.00	0.00	0.00	0.00	-32767.00	-32767.00	-32767.00
07:58:38	-32767.00	-32766.00	-32766.00	-32766.00	-32766.00	-32767.00	-32766.00	-32766.00	-32766.00	-32767.00	-32766.00	-32766.00	-32766.00	-32767.00	21.36	0.00	0.00	0.00	741.00	99.00	99.00	0.00	12.00	28.00	2.80	-32767.00	401.00	378.00	-32767.00	4.52	-32767.00	-32767.00	-32767.00	-32767.00	-32767.00	-32767.00	-32767.00	87.04	0.00	0.00	0.00	0.00	0.00	0.00	0.00	0.00	-32767.00	-32767.00	-32767.00
07:58:48	-32767.00	-32766.00	-32766.00	-32766.00	-32766.00	-32767.00	-32766.00	-32766.00	-32766.00	-32767.00	-32766.00	-32766.00	-32766.00	-32767.00	21.36	0.00	0.00	0.00	741.00	99.00	99.00	0.00	12.00	28.00	2.80	-32767.00	403.00	377.00	-32767.00	4.52	-32767.00	-32767.00	-32767.00	-32767.00	-32767.00	-32767.00	-32767.00	87.04	0.00	0.00	0.00	0.00	0.00	0.00	0.00	0.00	-32767.00	-32767.00	-32767.00
07:58:58	-32767.00	-32766.00	-32766.00	-32766.00	-32766.00	-32767.00	-32766.00	-32766.00	-32766.00	-32767.00	-32766.00	-32766.00	-32766.00	-32767.00	21.36	0.00	0.00	0.00	741.00	99.00	99.00	0.00	12.00	28.00	2.80	-32767.00	402.00	378.00	-32767.00	4.52	-32767.00	-32767.00	-32767.00	-32767.00	-32767.00	-32767.00	-32767.00	87.04	0.00	0.00	0.00	0.00	0.00	0.00	0.00	0.00	-32767.00	-32767.00	-32767.00
07:59:08	-32767.00	-32766.00	-32766.00	-32766.00	-32766.00	-32767.00	-32766.00	-32766.00	-32766.00	-32767.00	-32766.00	-32766.00	-32766.00	-32767.00	21.38	0.00	0.00	0.00	741.00	99.00	99.00	0.00	12.00	28.00	2.80	-32767.00	401.00	376.00	-32767.00	4.52	-32767.00	-32767.00	-32767.00	-32767.00	-32767.00	-32767.00	-32767.00	87.04	0.00	0.00	0.00	0.00	0.00	0.00	0.00	0.00	-32767.00	-32767.00	-32767.00
07:59:18	-32767.00	-32766.00	-32766.00	-32766.00	-32766.00	-32767.00	-32766.00	-32766.00	-32766.00	-32767.00	-32766.00	-32766.00	-32766.00	-32767.00	21.38	0.00	0.00	0.00	741.00	99.00	99.00	0.00	12.00	28.00	2.80	-32767.00	402.00	378.00	-32767.00	4.52	-32767.00	-32767.00	-32767.00	-32767.00	-32767.00	-32767.00	-32767.00	87.04	0.00	0.00	0.00	0.00	0.00	0.00	0.00	0.00	-32767.00	-32767.00	-32767.00
07:59:28	-32767.00	-32766.00	-32766.00	-32766.00	-32766.00	-32767.00	-32766.00	-32766.00	-32766.00	-32767.00	-32766.00	-32766.00	-32766.00	-32767.00	21.39	0.00	0.00	0.00	741.00	99.00	99.00	0.00	12.00	28.00	2.80	-32767.00	399.00	375.00	-32767.00	4.52	-32767.00	-32767.00	-32767.00	-32767.00	-32767.00	-32767.00	-32767.00	87.04	0.00	0.00	0.00	0.00	0.00	0.00	0.00	0.00	-32767.00	-32767.00	-32767.00
07:59:38	-32767.00	-32766.00	-32766.00	-32766.00	-32766.00	-32767.00	-32766.00	-32766.00	-32766.00	-32767.00	-32766.00	-32766.00	-32766.00	-32767.00	21.39	0.00	0.00	0.00	741.00	99.00	99.00	0.00	12.00	28.00	2.80	-32767.00	399.00	377.00	-32767.00	4.52	-32767.00	-32767.00	-32767.00	-32767.00	-32767.00	-32767.00	-32767.00	87.04	0.00	0.00	0.00	0.00	0.00	0.00	0.00	0.00	-32767.00	-32767.00	-32767.00
07:59:48	-32767.00	-32766.00	-32766.00	-32766.00	-32766.00	-32767.00	-32766.00	-32766.00	-32766.00	-32767.00	-32766.00	-32766.00	-32766.00	-32767.00	21.39	0.00	0.00	0.00	741.00	99.00	99.00	0.00	12.00	28.00	2.80	-32767.00	402.00	377.00	-32767.00	4.52	-32767.00	-32767.00	-32767.00	-32767.00	-32767.00	-32767.00	-32767.00	87.04	0.00	0.00	0.00	0.00	0.00	0.00	0.00	0.00	-32767.00	-32767.00	-32767.00
07:59:58	-32767.00	-32766.00	-32766.00	-32766.00	-32766.00	-32767.00	-32766.00	-32766.00	-32766.00	-32767.00	-32766.00	-32766.00	-32766.00	-32767.00	21.38	0.00	0.00	0.00	741.00	99.00	99.00	0.00	12.00	28.00	2.80	-32767.00	400.00	376.00	-32767.00	4.52	-32767.00	-32767.00	-32767.00	-32767.00	-32767.00	-32767.00	-32767.00	87.04	0.00	0.00	0.00	0.00	0.00	0.00	0.00	0.00	-32767.00	-32767.00	-32767.00
08:00:08	-32767.00	-32766.00	-32766.00	-32766.00	-32766.00	-32767.00	-32766.00	-32766.00	-32766.00	-32767.00	-32766.00	-32766.00	-32766.00	-32767.00	21.38	0.00	0.00	0.00	741.00	99.00	99.00	0.00	12.00	28.00	2.80	-32767.00	401.00	378.00	-32767.00	4.52	-32767.00	-32767.00	-32767.00	-32767.00	-32767.00	-32767.00	-32767.00	87.04	0.00	0.00	0.00	0.00	0.00	0.00	0.00	0.00	-32767.00	-32767.00	-32767.00
08:00:18	-32767.00	-32766.00	-32766.00	-32766.00	-32766.00	-32767.00	-32766.00	-32766.00	-32766.00	-32767.00	-32766.00	-32766.00	-32766.00	-32767.00	21.38	0.00	0.00	0.00	741.00	99.00	99.00	0.00	12.00	28.00	2.80	-32767.00	402.00	378.00	-32767.00	4.52	-32767.00	-32767.00	-32767.00	-32767.00	-32767.00	-32767.00	-32767.00	87.04	0.00	0.00	0.00	0.00	0.00	0.00	0.00	0.00	-32767.00	-32767.00	-32767.00
08:00:28	-32767.00	-32766.00	-32766.00	-32766.00	-32766.00	-32767.00	-32766.00	-32766.00	-32766.00	-32767.00	-32766.00	-32766.00	-32766.00	-32767.00	21.39	0.00	0.00	0.00	741.00	99.00	99.00	0.00	12.00	28.00	2.80	-32767.00	402.00	377.00	-32767.00	4.52	-32767.00	-32767.00	-32767.00	-32767.00	-32767.00	-32767.00	-32767.00	87.04	0.00	0.00	0.00	0.00	0.00	0.00	0.00	0.00	-32767.00	-32767.00	-32767.00
08:00:38	-32767.00	-32766.00	-32766.00	-32766.00	-32766.00	-32767.00	-32766.00	-32766.00	-32766.00	-32767.00	-32766.00	-32766.00	-32766.00	-32767.00	21.39	0.00	0.00	0.00	741.00	99.00	99.00	0.00	12.00	28.00	2.80	-32767.00	401.00	377.00	-32767.00	4.53	-32767.00	-32767.00	-32767.00	-32767.00	-32767.00	-32767.00	-32767.00	87.04	0.00	0.00	0.00	0.00	0.00	0.00	0.00	0.00	-32767.00	-32767.00	-32767.00
08:00:48	-32767.00	-32766.00	-32766.00	-32766.00	-32766.00	-32767.00	-32766.00	-32766.00	-32766.00	-32767.00	-32766.00	-32766.00	-32766.00	-32767.00	21.40	0.00	0.00	0.00	741.00	99.00	99.00	0.00	12.00	28.00	2.80	-32767.00	400.00	378.00	-32767.00	4.53	-32767.00	-32767.00	-32767.00	-32767.00	-32767.00	-32767.00	-32767.00	87.04	0.00	0.00	0.00	0.00	0.00	0.00	0.00	0.00	-32767.00	-32767.00	-32767.00
08:00:58	-32767.00	-32766.00	-32766.00	-32766.00	-32766.00	-32767.00	-32766.00	-32766.00	-32766.00	-32767.00	-32766.00	-32766.00	-32766.00	-32767.00	21.40	0.00	0.00	0.00	741.00	99.00	99.00	0.00	12.00	28.00	2.80	-32767.00	402.00	377.00	-32767.00	4.53	-32767.00	-32767.00	-32767.00	-32767.00	-32767.00	-32767.00	-32767.00	87.04	0.00	0.00	0.00	0.00	0.00	0.00	0.00	0.00	-32767.00	-32767.00	-32767.00
08:01:08	-32767.00	-32766.00	-32766.00	-32766.00	-32766.00	-32767.00	-32766.00	-32766.00	-32766.00	-32767.00	-32766.00	-32766.00	-32766.00	-32767.00	21.40	0.00	0.00	0.00	741.00	99.00	99.00	0.00	12.00	28.00	2.80	-32767.00	402.00	377.00	-32767.00	4.53	-32767.00	-32767.00	-32767.00	-32767.00	-32767.00	-32767.00	-32767.00	87.04	0.00	0.00	0.00	0.00	0.00	0.00	0.00	0.00	-32767.00	-32767.00	-32767.00
08:01:18	-32767.00	-32766.00	-32766.00	-32766.00	-32766.00	-32767.00	-32766.00	-32766.00	-32766.00	-32767.00	-32766.00	-32766.00	-32766.00	-32767.00	21.40	0.00	0.00	0.00	741.00	99.00	99.00	0.00	12.00	27.00	2.80	-32767.00	398.00	375.00	-32767.00	4.52	-32767.00	-32767.00	-32767.00	-32767.00	-32767.00	-32767.00	-32767.00	87.04	0.00	0.00	0.00	0.00	0.00	0.00	0.00	0.00	-32767.00	-32767.00	-32767.00
08:01:28	-32767.00	-32766.00	-32766.00	-32766.00	-32766.00	-32767.00	-32766.00	-32766.00	-32766.00	-32767.00	-32766.00	-32766.00	-32766.00	-32767.00	21.41	0.00	0.00	0.00	741.00	99.00	99.00	0.00	12.00	28.00	2.80	-32767.00	400.00	377.00	-32767.00	4.52	-32767.00	-32767.00	-32767.00	-32767.00	-32767.00	-32767.00	-32767.00	87.04	0.00	0.00	0.00	0.00	0.00	0.00	0.00	0.00	-32767.00	-32767.00	-32767.00
08:01:38	-32767.00	-32766.00	-32766.00	-32766.00	-32766.00	-32767.00	-32766.00	-32766.00	-32766.00	-32767.00	-32766.00	-32766.00	-32766.00	-32767.00	21.41	0.00	0.00	0.00	741.00	99.00	99.00	0.00	12.00	28.00	2.80	-32767.00	402.00	377.00	-32767.00	4.52	-32767.00	-32767.00	-32767.00	-32767.00	-32767.00	-32767.00	-32767.00	87.04	0.00	0.00	0.00	0.00	0.00	0.00	0.00	0.00	-32767.00	-32767.00	-32767.00
08:01:48	-32767.00	-32766.00	-32766.00	-32766.00	-32766.00	-32767.00	-32766.00	-32766.00	-32766.00	-32767.00	-32766.00	-32766.00	-32766.00	-32767.00	21.41	0.00	0.00	0.00	741.00	99.00	99.00	0.00	12.00	28.00	2.80	-32767.00	401.00	376.00	-32767.00	4.52	-32767.00	-32767.00	-32767.00	-32767.00	-32767.00	-32767.00	-32767.00	87.04	0.00	0.00	0.00	0.00	0.00	0.00	0.00	0.00	-32767.00	-32767.00	-32767.00
08:01:58	-32767.00	-32766.00	-32766.00	-32766.00	-32766.00	-32767.00	-32766.00	-32766.00	-32766.00	-32767.00	-32766.00	-32766.00	-32766.00	-32767.00	21.41	0.00	0.00	0.00	741.00	99.00	99.00	0.00	12.00	28.00	2.80	-32767.00	399.00	375.00	-32767.00	4.51	-32767.00	-32767.00	-32767.00	-32767.00	-32767.00	-32767.00	-32767.00	87.04	0.00	0.00	0.00	0.00	0.00	0.00	0.00	0.00	-32767.00	-32767.00	-32767.00
08:02:08	-32767.00	-32766.00	-32766.00	-32766.00	-32766.00	-32767.00	-32766.00	-32766.00	-32766.00	-32767.00	-32766.00	-32766.00	-32766.00	-32767.00	21.41	0.00	0.00	0.00	741.00	99.00	99.00	0.00	12.00	28.00	2.80	-32767.00	401.00	377.00	-32767.00	4.51	-32767.00	-32767.00	-32767.00	-32767.00	-32767.00	-32767.00	-32767.00	87.04	0.00	0.00	0.00	0.00	0.00	0.00	0.00	0.00	-32767.00	-32767.00	-32767.00
08:02:18	-32767.00	-32766.00	-32766.00	-32766.00	-32766.00	-32767.00	-32766.00	-32766.00	-32766.00	-32767.00	-32766.00	-32766.00	-32766.00	-32767.00	21.41	0.00	0.00	0.00	741.00	99.00	99.00	0.00	12.00	28.00	2.80	-32767.00	401.00	376.00	-32767.00	4.51	-32767.00	-32767.00	-32767.00	-32767.00	-32767.00	-32767.00	-32767.00	87.04	0.00	0.00	0.00	0.00	0.00	0.00	0.00	0.00	-32767.00	-32767.00	-32767.00
08:02:28	-32767.00	-32766.00	-32766.00	-32766.00	-32766.00	-32767.00	-32766.00	-32766.00	-32766.00	-32767.00	-32766.00	-32766.00	-32766.00	-32767.00	21.41	0.00	0.00	0.00	741.00	99.00	99.00	0.00	12.00	28.00	2.80	-32767.00	400.00	375.00	-32767.00	4.51	-32767.00	-32767.00	-32767.00	-32767.00	-32767.00	-32767.00	-32767.00	87.04	0.00	0.00	0.00	0.00	0.00	0.00	0.00	0.00	-32767.00	-32767.00	-32767.00
08:02:38	-32767.00	-32766.00	-32766.00	-32766.00	-32766.00	-32767.00	-32766.00	-32766.00	-32766.00	-32767.00	-32766.00	-32766.00	-32766.00	-32767.00	21.42	0.00	0.00	0.00	741.00	99.00	99.00	0.00	12.00	28.00	2.80	-32767.00	399.00	376.00	-32767.00	4.51	-32767.00	-32767.00	-32767.00	-32767.00	-32767.00	-32767.00	-32767.00	87.04	0.00	0.00	0.00	0.00	0.00	0.00	0.00	0.00	-32767.00	-32767.00	-32767.00
08:02:48	-32767.00	-32766.00	-32766.00	-32766.00	-32766.00	-32767.00	-32766.00	-32766.00	-32766.00	-32767.00	-32766.00	-32766.00	-32766.00	-32767.00	21.41	0.00	0.00	0.00	741.00	99.00	99.00	0.00	12.00	28.00	2.80	-32767.00	402.00	377.00	-32767.00	4.51	-32767.00	-32767.00	-32767.00	-32767.00	-32767.00	-32767.00	-32767.00	87.04	0.00	0.00	0.00	0.00	0.00	0.00	0.00	0.00	-32767.00	-32767.00	-32767.00
08:02:58	-32767.00	-32766.00	-32766.00	-32766.00	-32766.00	-32767.00	-32766.00	-32766.00	-32766.00	-32767.00	-32766.00	-32766.00	-32766.00	-32767.00	21.41	0.00	0.00	0.00	741.00	99.00	99.00	0.00	12.00	28.00	2.80	-32767.00	402.00	378.00	-32767.00	4.52	-32767.00	-32767.00	-32767.00	-32767.00	-32767.00	-32767.00	-32767.00	87.04	0.00	0.00	0.00	0.00	0.00	0.00	0.00	0.00	-32767.00	-32767.00	-32767.00
08:03:08	-32767.00	-32766.00	-32766.00	-32766.00	-32766.00	-32767.00	-32766.00	-32766.00	-32766.00	-32767.00	-32766.00	-32766.00	-32766.00	-32767.00	21.40	0.00	0.00	0.00	741.00	99.00	99.00	0.00	12.00	28.00	2.80	-32767.00	401.00	376.00	-32767.00	4.52	-32767.00	-32767.00	-32767.00	-32767.00	-32767.00	-32767.00	-32767.00	87.04	0.00	0.00	0.00	0.00	0.00	0.00	0.00	0.00	-32767.00	-32767.00	-32767.00
08:03:18	-32767.00	-32766.00	-32766.00	-32766.00	-32766.00	-32767.00	-32766.00	-32766.00	-32766.00	-32767.00	-32766.00	-32766.00	-32766.00	-32767.00	21.41	0.00	0.00	0.00	741.00	99.00	99.00	0.00	12.00	28.00	2.80	-32767.00	402.00	376.00	-32767.00	4.52	-32767.00	-32767.00	-32767.00	-32767.00	-32767.00	-32767.00	-32767.00	87.04	0.00	0.00	0.00	0.00	0.00	0.00	0.00	0.00	-32767.00	-32767.00	-32767.00
08:03:28	-32767.00	-32766.00	-32766.00	-32766.00	-32766.00	-32767.00	-32766.00	-32766.00	-32766.00	-32767.00	-32766.00	-32766.00	-32766.00	-32767.00	21.41	0.00	0.00	0.00	741.00	99.00	99.00	0.00	12.00	28.00	2.80	-32767.00	402.00	377.00	-32767.00	4.52	-32767.00	-32767.00	-32767.00	-32767.00	-32767.00	-32767.00	-32767.00	87.04	0.00	0.00	0.00	0.00	0.00	0.00	0.00	0.00	-32767.00	-32767.00	-32767.00
08:03:38	-32767.00	-32766.00	-32766.00	-32766.00	-32766.00	-32767.00	-32766.00	-32766.00	-32766.00	-32767.00	-32766.00	-32766.00	-32766.00	-32767.00	21.41	0.00	0.00	0.00	741.00	99.00	99.00	0.00	12.00	27.00	2.80	-32767.00	399.00	375.00	-32767.00	4.52	-32767.00	-32767.00	-32767.00	-32767.00	-32767.00	-32767.00	-32767.00	87.04	0.00	0.00	0.00	0.00	0.00	0.00	0.00	0.00	-32767.00	-32767.00	-32767.00
08:03:48	-32767.00	-32766.00	-32766.00	-32766.00	-32766.00	-32767.00	-32766.00	-32766.00	-32766.00	-32767.00	-32766.00	-32766.00	-32766.00	-32767.00	21.41	0.00	0.00	0.00	741.00	99.00	99.00	0.00	12.00	28.00	2.80	-32767.00	402.00	376.00	-32767.00	4.52	-32767.00	-32767.00	-32767.00	-32767.00	-32767.00	-32767.00	-32767.00	87.04	0.00	0.00	0.00	0.00	0.00	0.00	0.00	0.00	-32767.00	-32767.00	-32767.00
08:03:58	-32767.00	-32766.00	-32766.00	-32766.00	-32766.00	-32767.00	-32766.00	-32766.00	-32766.00	-32767.00	-32766.00	-32766.00	-32766.00	-32767.00	21.41	0.00	0.00	0.00	741.00	99.00	99.00	0.00	12.00	28.00	2.80	-32767.00	401.00	377.00	-32767.00	4.52	-32767.00	-32767.00	-32767.00	-32767.00	-32767.00	-32767.00	-32767.00	87.04	0.00	0.00	0.00	0.00	0.00	0.00	0.00	0.00	-32767.00	-32767.00	-32767.00
08:04:08	-32767.00	-32766.00	-32766.00	-32766.00	-32766.00	-32767.00	-32766.00	-32766.00	-32766.00	-32767.00	-32766.00	-32766.00	-32766.00	-32767.00	21.41	0.00	0.00	0.00	741.00	99.00	99.00	0.00	12.00	28.00	2.80	-32767.00	402.00	377.00	-32767.00	4.52	-32767.00	-32767.00	-32767.00	-32767.00	-32767.00	-32767.00	-32767.00	87.04	0.00	0.00	0.00	0.00	0.00	0.00	0.00	0.00	-32767.00	-32767.00	-32767.00
08:04:18	-32767.00	-32766.00	-32766.00	-32766.00	-32766.00	-32767.00	-32766.00	-32766.00	-32766.00	-32767.00	-32766.00	-32766.00	-32766.00	-32767.00	21.41	0.00	0.00	0.00	741.00	99.00	99.00	0.00	12.00	28.00	2.80	-32767.00	400.00	377.00	-32767.00	4.52	-32767.00	-32767.00	-32767.00	-32767.00	-32767.00	-32767.00	-32767.00	87.04	0.00	0.00	0.00	0.00	0.00	0.00	0.00	0.00	-32767.00	-32767.00	-32767.00
08:04:28	-32767.00	-32766.00	-32766.00	-32766.00	-32766.00	-32767.00	-32766.00	-32766.00	-32766.00	-32767.00	-32766.00	-32766.00	-32766.00	-32767.00	21.41	0.00	0.00	0.00	741.00	99.00	99.00	0.00	12.00	28.00	2.80	-32767.00	403.00	378.00	-32767.00	4.52	-32767.00	-32767.00	-32767.00	-32767.00	-32767.00	-32767.00	-32767.00	87.04	0.00	0.00	0.00	0.00	0.00	0.00	0.00	0.00	-32767.00	-32767.00	-32767.00
08:04:38	-32767.00	-32766.00	-32766.00	-32766.00	-32766.00	-32767.00	-32766.00	-32766.00	-32766.00	-32767.00	-32766.00	-32766.00	-32766.00	-32767.00	21.41	0.00	0.00	0.00	741.00	99.00	99.00	0.00	12.00	28.00	2.80	-32767.00	401.00	376.00	-32767.00	4.52	-32767.00	-32767.00	-32767.00	-32767.00	-32767.00	-32767.00	-32767.00	87.04	0.00	0.00	0.00	0.00	0.00	0.00	0.00	0.00	-32767.00	-32767.00	-32767.00
08:04:48	-32767.00	-32766.00	-32766.00	-32766.00	-32766.00	-32767.00	-32766.00	-32766.00	-32766.00	-32767.00	-32766.00	-32766.00	-32766.00	-32767.00	21.41	0.00	0.00	0.00	741.00	99.00	99.00	0.00	12.00	28.00	2.80	-32767.00	402.00	377.00	-32767.00	4.52	-32767.00	-32767.00	-32767.00	-32767.00	-32767.00	-32767.00	-32767.00	87.04	0.00	0.00	0.00	0.00	0.00	0.00	0.00	0.00	-32767.00	-32767.00	-32767.00
08:04:58	-32767.00	-32766.00	-32766.00	-32766.00	-32766.00	-32767.00	-32766.00	-32766.00	-32766.00	-32767.00	-32766.00	-32766.00	-32766.00	-32767.00	21.41	0.00	0.00	0.00	741.00	99.00	99.00	0.00	12.00	28.00	2.80	-32767.00	401.00	377.00	-32767.00	4.52	-32767.00	-32767.00	-32767.00	-32767.00	-32767.00	-32767.00	-32767.00	87.04	0.00	0.00	0.00	0.00	0.00	0.00	0.00	0.00	-32767.00	-32767.00	-32767.00
08:05:08	-32767.00	-32766.00	-32766.00	-32766.00	-32766.00	-32767.00	-32766.00	-32766.00	-32766.00	-32767.00	-32766.00	-32766.00	-32766.00	-32767.00	21.35	0.00	0.00	0.00	741.00	99.00	99.00	0.00	12.00	28.00	2.80	-32767.00	401.00	377.00	-32767.00	4.53	-32767.00	-32767.00	-32767.00	-32767.00	-32767.00	-32767.00	-32767.00	87.04	0.00	0.00	0.00	0.00	0.00	0.00	0.00	0.00	-32767.00	-32767.00	-32767.00
08:05:18	-32767.00	-32766.00	-32766.00	-32766.00	-32766.00	-32767.00	-32766.00	-32766.00	-32766.00	-32767.00	-32766.00	-32766.00	-32766.00	-32767.00	21.35	0.00	0.00	0.00	741.00	99.00	99.00	0.00	12.00	28.00	2.80	-32767.00	402.00	378.00	-32767.00	4.53	-32767.00	-32767.00	-32767.00	-32767.00	-32767.00	-32767.00	-32767.00	87.04	0.00	0.00	0.00	0.00	0.00	0.00	0.00	0.00	-32767.00	-32767.00	-32767.00
08:05:28	-32767.00	-32766.00	-32766.00	-32766.00	-32766.00	-32767.00	-32766.00	-32766.00	-32766.00	-32767.00	-32766.00	-32766.00	-32766.00	-32767.00	21.30	0.00	0.00	0.00	741.00	99.00	99.00	0.00	12.00	28.00	2.80	-32767.00	401.00	377.00	-32767.00	4.53	-32767.00	-32767.00	-32767.00	-32767.00	-32767.00	-32767.00	-32767.00	87.04	0.00	0.00	0.00	0.00	0.00	0.00	0.00	0.00	-32767.00	-32767.00	-32767.00
08:05:38	-32767.00	-32766.00	-32766.00	-32766.00	-32766.00	-32767.00	-32766.00	-32766.00	-32766.00	-32767.00	-32766.00	-32766.00	-32766.00	-32767.00	21.29	0.00	0.00	0.00	741.00	99.00	99.00	0.00	12.00	28.00	2.80	-32767.00	403.00	378.00	-32767.00	4.53	-32767.00	-32767.00	-32767.00	-32767.00	-32767.00	-32767.00	-32767.00	87.04	0.00	0.00	0.00	0.00	0.00	0.00	0.00	0.00	-32767.00	-32767.00	-32767.00
08:05:48	-32767.00	-32766.00	-32766.00	-32766.00	-32766.00	-32767.00	-32766.00	-32766.00	-32766.00	-32767.00	-32766.00	-32766.00	-32766.00	-32767.00	21.29	0.00	0.00	0.00	741.00	99.00	99.00	0.00	12.00	28.00	2.80	-32767.00	401.00	378.00	-32767.00	4.53	-32767.00	-32767.00	-32767.00	-32767.00	-32767.00	-32767.00	-32767.00	87.04	0.00	0.00	0.00	0.00	0.00	0.00	0.00	0.00	-32767.00	-32767.00	-32767.00
08:05:58	-32767.00	-32766.00	-32766.00	-32766.00	-32766.00	-32767.00	-32766.00	-32766.00	-32766.00	-32767.00	-32766.00	-32766.00	-32766.00	-32767.00	21.30	0.00	0.00	0.00	741.00	99.00	99.00	0.00	12.00	28.00	2.80	-32767.00	401.00	376.00	-32767.00	4.53	-32767.00	-32767.00	-32767.00	-32767.00	-32767.00	-32767.00	-32767.00	87.04	0.00	0.00	0.00	0.00	0.00	0.00	0.00	0.00	-32767.00	-32767.00	-32767.00
08:06:08	-32767.00	-32766.00	-32766.00	-32766.00	-32766.00	-32767.00	-32766.00	-32766.00	-32766.00	-32767.00	-32766.00	-32766.00	-32766.00	-32767.00	21.30	0.00	0.00	0.00	741.00	99.00	99.00	0.00	12.00	28.00	2.80	-32767.00	402.00	378.00	-32767.00	4.53	-32767.00	-32767.00	-32767.00	-32767.00	-32767.00	-32767.00	-32767.00	87.04	0.00	0.00	0.00	0.00	0.00	0.00	0.00	0.00	-32767.00	-32767.00	-32767.00
08:06:18	-32767.00	-32766.00	-32766.00	-32766.00	-32766.00	-32767.00	-32766.00	-32766.00	-32766.00	-32767.00	-32766.00	-32766.00	-32766.00	-32767.00	21.31	0.00	0.00	0.00	741.00	99.00	99.00	0.00	12.00	28.00	2.80	-32767.00	401.00	377.00	-32767.00	4.53	-32767.00	-32767.00	-32767.00	-32767.00	-32767.00	-32767.00	-32767.00	87.04	0.00	0.00	0.00	0.00	0.00	0.00	0.00	0.00	-32767.00	-32767.00	-32767.00
08:06:28	-32767.00	-32766.00	-32766.00	-32766.00	-32766.00	-32767.00	-32766.00	-32766.00	-32766.00	-32767.00	-32766.00	-32766.00	-32766.00	-32767.00	21.32	0.00	0.00	0.00	741.00	99.00	99.00	0.00	12.00	28.00	2.80	-32767.00	401.00	376.00	-32767.00	4.52	-32767.00	-32767.00	-32767.00	-32767.00	-32767.00	-32767.00	-32767.00	87.04	0.00	0.00	0.00	0.00	0.00	0.00	0.00	0.00	-32767.00	-32767.00	-32767.00
08:06:38	-32767.00	-32766.00	-32766.00	-32766.00	-32766.00	-32767.00	-32766.00	-32766.00	-32766.00	-32767.00	-32766.00	-32766.00	-32766.00	-32767.00	21.32	0.00	0.00	0.00	741.00	99.00	99.00	0.00	12.00	28.00	2.80	-32767.00	399.00	376.00	-32767.00	4.52	-32767.00	-32767.00	-32767.00	-32767.00	-32767.00	-32767.00	-32767.00	87.04	0.00	0.00	0.00	0.00	0.00	0.00	0.00	0.00	-32767.00	-32767.00	-32767.00
08:06:48	-32767.00	-32766.00	-32766.00	-32766.00	-32766.00	-32767.00	-32766.00	-32766.00	-32766.00	-32767.00	-32766.00	-32766.00	-32766.00	-32767.00	21.33	0.00	0.00	0.00	741.00	99.00	99.00	0.00	12.00	28.00	2.80	-32767.00	402.00	377.00	-32767.00	4.52	-32767.00	-32767.00	-32767.00	-32767.00	-32767.00	-32767.00	-32767.00	87.04	0.00	0.00	0.00	0.00	0.00	0.00	0.00	0.00	-32767.00	-32767.00	-32767.00
08:06:58	-32767.00	-32766.00	-32766.00	-32766.00	-32766.00	-32767.00	-32766.00	-32766.00	-32766.00	-32767.00	-32766.00	-32766.00	-32766.00	-32767.00	21.33	0.00	0.00	0.00	741.00	99.00	99.00	0.00	12.00	28.00	2.80	-32767.00	404.00	380.00	-32767.00	4.52	-32767.00	-32767.00	-32767.00	-32767.00	-32767.00	-32767.00	-32767.00	87.04	0.00	0.00	0.00	0.00	0.00	0.00	0.00	0.00	-32767.00	-32767.00	-32767.00
08:07:08	-32767.00	-32766.00	-32766.00	-32766.00	-32766.00	-32767.00	-32766.00	-32766.00	-32766.00	-32767.00	-32766.00	-32766.00	-32766.00	-32767.00	21.34	0.00	0.00	0.00	741.00	99.00	99.00	0.00	12.00	28.00	2.80	-32767.00	400.00	376.00	-32767.00	4.52	-32767.00	-32767.00	-32767.00	-32767.00	-32767.00	-32767.00	-32767.00	87.04	0.00	0.00	0.00	0.00	0.00	0.00	0.00	0.00	-32767.00	-32767.00	-32767.00
08:07:18	-32767.00	-32766.00	-32766.00	-32766.00	-32766.00	-32767.00	-32766.00	-32766.00	-32766.00	-32767.00	-32766.00	-32766.00	-32766.00	-32767.00	21.34	0.00	0.00	0.00	741.00	99.00	99.00	0.00	12.00	28.00	2.80	-32767.00	400.00	377.00	-32767.00	4.52	-32767.00	-32767.00	-32767.00	-32767.00	-32767.00	-32767.00	-32767.00	87.04	0.00	0.00	0.00	0.00	0.00	0.00	0.00	0.00	-32767.00	-32767.00	-32767.00
08:07:28	-32767.00	-32766.00	-32766.00	-32766.00	-32766.00	-32767.00	-32766.00	-32766.00	-32766.00	-32767.00	-32766.00	-32766.00	-32766.00	-32767.00	21.34	0.00	0.00	0.00	741.00	99.00	99.00	0.00	12.00	28.00	2.80	-32767.00	400.00	377.00	-32767.00	4.53	-32767.00	-32767.00	-32767.00	-32767.00	-32767.00	-32767.00	-32767.00	87.04	0.00	0.00	0.00	0.00	0.00	0.00	0.00	0.00	-32767.00	-32767.00	-32767.00
08:07:38	-32767.00	-32766.00	-32766.00	-32766.00	-32766.00	-32767.00	-32766.00	-32766.00	-32766.00	-32767.00	-32766.00	-32766.00	-32766.00	-32767.00	21.35	0.00	0.00	0.00	741.00	99.00	99.00	0.00	12.00	28.00	2.80	-32767.00	401.00	377.00	-32767.00	4.53	-32767.00	-32767.00	-32767.00	-32767.00	-32767.00	-32767.00	-32767.00	87.04	0.00	0.00	0.00	0.00	0.00	0.00	0.00	0.00	-32767.00	-32767.00	-32767.00
08:07:48	-32767.00	-32766.00	-32766.00	-32766.00	-32766.00	-32767.00	-32766.00	-32766.00	-32766.00	-32767.00	-32766.00	-32766.00	-32766.00	-32767.00	21.35	0.00	0.00	0.00	741.00	99.00	99.00	0.00	12.00	28.00	2.80	-32767.00	397.00	381.00	-32767.00	4.54	-32767.00	-32767.00	-32767.00	-32767.00	-32767.00	-32767.00	-32767.00	87.04	0.00	0.00	0.00	0.00	0.00	0.00	0.00	0.00	-32767.00	-32767.00	-32767.00
08:07:58	-32767.00	-32766.00	-32766.00	-32766.00	-32766.00	-32767.00	-32766.00	-32766.00	-32766.00	-32767.00	-32766.00	-32766.00	-32766.00	-32767.00	21.35	0.00	0.00	0.00	741.00	99.00	99.00	0.00	12.00	28.00	2.80	-32767.00	400.00	376.00	-32767.00	4.54	-32767.00	-32767.00	-32767.00	-32767.00	-32767.00	-32767.00	-32767.00	87.04	0.00	0.00	0.00	0.00	0.00	0.00	0.00	0.00	-32767.00	-32767.00	-32767.00
08:08:08	-32767.00	-32766.00	-32766.00	-32766.00	-32766.00	-32767.00	-32766.00	-32766.00	-32766.00	-32767.00	-32766.00	-32766.00	-32766.00	-32767.00	21.36	0.00	0.00	0.00	741.00	99.00	99.00	0.00	12.00	28.00	2.80	-32767.00	402.00	378.00	-32767.00	4.54	-32767.00	-32767.00	-32767.00	-32767.00	-32767.00	-32767.00	-32767.00	87.04	0.00	0.00	0.00	0.00	0.00	0.00	0.00	0.00	-32767.00	-32767.00	-32767.00
08:08:18	-32767.00	-32766.00	-32766.00	-32766.00	-32766.00	-32767.00	-32766.00	-32766.00	-32766.00	-32767.00	-32766.00	-32766.00	-32766.00	-32767.00	21.36	0.00	0.00	0.00	741.00	99.00	99.00	0.00	12.00	28.00	2.80	-32767.00	401.00	378.00	-32767.00	4.54	-32767.00	-32767.00	-32767.00	-32767.00	-32767.00	-32767.00	-32767.00	87.04	0.00	0.00	0.00	0.00	0.00	0.00	0.00	0.00	-32767.00	-32767.00	-32767.00
08:08:28	-32767.00	-32766.00	-32766.00	-32766.00	-32766.00	-32767.00	-32766.00	-32766.00	-32766.00	-32767.00	-32766.00	-32766.00	-32766.00	-32767.00	21.38	0.00	0.00	0.00	741.00	99.00	99.00	0.00	12.00	28.00	2.80	-32767.00	403.00	378.00	-32767.00	4.54	-32767.00	-32767.00	-32767.00	-32767.00	-32767.00	-32767.00	-32767.00	87.04	0.00	0.00	0.00	0.00	0.00	0.00	0.00	0.00	-32767.00	-32767.00	-32767.00
08:08:38	-32767.00	-32766.00	-32766.00	-32766.00	-32766.00	-32767.00	-32766.00	-32766.00	-32766.00	-32767.00	-32766.00	-32766.00	-32766.00	-32767.00	21.38	0.00	0.00	0.00	741.00	99.00	99.00	0.00	12.00	28.00	2.80	-32767.00	401.00	377.00	-32767.00	4.54	-32767.00	-32767.00	-32767.00	-32767.00	-32767.00	-32767.00	-32767.00	87.04	0.00	0.00	0.00	0.00	0.00	0.00	0.00	0.00	-32767.00	-32767.00	-32767.00
08:08:48	-32767.00	-32766.00	-32766.00	-32766.00	-32766.00	-32767.00	-32766.00	-32766.00	-32766.00	-32767.00	-32766.00	-32766.00	-32766.00	-32767.00	21.36	0.00	0.00	0.00	741.00	99.00	99.00	0.00	12.00	28.00	2.80	-32767.00	401.00	378.00	-32767.00	4.53	-32767.00	-32767.00	-32767.00	-32767.00	-32767.00	-32767.00	-32767.00	87.04	0.00	0.00	0.00	0.00	0.00	0.00	0.00	0.00	-32767.00	-32767.00	-32767.00
08:08:58	-32767.00	-32766.00	-32766.00	-32766.00	-32766.00	-32767.00	-32766.00	-32766.00	-32766.00	-32767.00	-32766.00	-32766.00	-32766.00	-32767.00	21.38	0.00	0.00	0.00	741.00	99.00	99.00	0.00	12.00	28.00	2.80	-32767.00	400.00	376.00	-32767.00	4.53	-32767.00	-32767.00	-32767.00	-32767.00	-32767.00	-32767.00	-32767.00	87.04	0.00	0.00	0.00	0.00	0.00	0.00	0.00	0.00	-32767.00	-32767.00	-32767.00
08:09:08	-32767.00	-32766.00	-32766.00	-32766.00	-32766.00	-32767.00	-32766.00	-32766.00	-32766.00	-32767.00	-32766.00	-32766.00	-32766.00	-32767.00	21.38	0.00	0.00	0.00	741.00	99.00	99.00	0.00	12.00	28.00	2.80	-32767.00	403.00	378.00	-32767.00	4.53	-32767.00	-32767.00	-32767.00	-32767.00	-32767.00	-32767.00	-32767.00	87.04	0.00	0.00	0.00	0.00	0.00	0.00	0.00	0.00	-32767.00	-32767.00	-32767.00
08:09:18	-32767.00	-32766.00	-32766.00	-32766.00	-32766.00	-32767.00	-32766.00	-32766.00	-32766.00	-32767.00	-32766.00	-32766.00	-32766.00	-32767.00	21.36	0.00	0.00	0.00	741.00	99.00	99.00	0.00	12.00	28.00	2.80	-32767.00	402.00	377.00	-32767.00	4.53	-32767.00	-32767.00	-32767.00	-32767.00	-32767.00	-32767.00	-32767.00	87.04	0.00	0.00	0.00	0.00	0.00	0.00	0.00	0.00	-32767.00	-32767.00	-32767.00
08:09:28	-32767.00	-32766.00	-32766.00	-32766.00	-32766.00	-32767.00	-32766.00	-32766.00	-32766.00	-32767.00	-32766.00	-32766.00	-32766.00	-32767.00	21.28	0.00	0.00	0.00	741.00	99.00	99.00	0.00	12.00	28.00	2.80	-32767.00	401.00	377.00	-32767.00	4.53	-32767.00	-32767.00	-32767.00	-32767.00	-32767.00	-32767.00	-32767.00	87.04	0.00	0.00	0.00	0.00	0.00	0.00	0.00	0.00	-32767.00	-32767.00	-32767.00
08:09:38	-32767.00	-32766.00	-32766.00	-32766.00	-32766.00	-32767.00	-32766.00	-32766.00	-32766.00	-32767.00	-32766.00	-32766.00	-32766.00	-32767.00	21.22	0.00	0.00	0.00	741.00	99.00	99.00	0.00	12.00	28.00	2.80	-32767.00	400.00	376.00	-32767.00	4.53	-32767.00	-32767.00	-32767.00	-32767.00	-32767.00	-32767.00	-32767.00	87.04	0.00	0.00	0.00	0.00	0.00	0.00	0.00	0.00	-32767.00	-32767.00	-32767.00
08:09:48	-32767.00	-32766.00	-32766.00	-32766.00	-32766.00	-32767.00	-32766.00	-32766.00	-32766.00	-32767.00	-32766.00	-32766.00	-32766.00	-32767.00	21.22	0.00	0.00	0.00	741.00	99.00	99.00	0.00	12.00	28.00	2.80	-32767.00	401.00	378.00	-32767.00	4.53	-32767.00	-32767.00	-32767.00	-32767.00	-32767.00	-32767.00	-32767.00	87.04	0.00	0.00	0.00	0.00	0.00	0.00	0.00	0.00	-32767.00	-32767.00	-32767.00
08:09:58	-32767.00	-32766.00	-32766.00	-32766.00	-32766.00	-32767.00	-32766.00	-32766.00	-32766.00	-32767.00	-32766.00	-32766.00	-32766.00	-32767.00	21.22	0.00	0.00	0.00	741.00	99.00	99.00	0.00	12.00	28.00	2.80	-32767.00	403.00	378.00	-32767.00	4.53	-32767.00	-32767.00	-32767.00	-32767.00	-32767.00	-32767.00	-32767.00	87.04	0.00	0.00	0.00	0.00	0.00	0.00	0.00	0.00	-32767.00	-32767.00	-32767.00
08:10:08	-32767.00	-32766.00	-32766.00	-32766.00	-32766.00	-32767.00	-32766.00	-32766.00	-32766.00	-32767.00	-32766.00	-32766.00	-32766.00	-32767.00	21.23	0.00	0.00	0.00	741.00	99.00	99.00	0.00	12.00	28.00	2.80	-32767.00	401.00	377.00	-32767.00	4.53	-32767.00	-32767.00	-32767.00	-32767.00	-32767.00	-32767.00	-32767.00	87.04	0.00	0.00	0.00	0.00	0.00	0.00	0.00	0.00	-32767.00	-32767.00	-32767.00
08:10:18	-32767.00	-32766.00	-32766.00	-32766.00	-32766.00	-32767.00	-32766.00	-32766.00	-32766.00	-32767.00	-32766.00	-32766.00	-32766.00	-32767.00	21.23	0.00	0.00	0.00	741.00	99.00	99.00	0.00	12.00	28.00	2.80	-32767.00	402.00	377.00	-32767.00	4.53	-32767.00	-32767.00	-32767.00	-32767.00	-32767.00	-32767.00	-32767.00	87.04	0.00	0.00	0.00	0.00	0.00	0.00	0.00	0.00	-32767.00	-32767.00	-32767.00
08:10:28	-32767.00	-32766.00	-32766.00	-32766.00	-32766.00	-32767.00	-32766.00	-32766.00	-32766.00	-32767.00	-32766.00	-32766.00	-32766.00	-32767.00	21.24	0.00	0.00	0.00	741.00	99.00	99.00	0.00	12.00	28.00	2.80	-32767.00	402.00	378.00	-32767.00	4.53	-32767.00	-32767.00	-32767.00	-32767.00	-32767.00	-32767.00	-32767.00	87.04	0.00	0.00	0.00	0.00	0.00	0.00	0.00	0.00	-32767.00	-32767.00	-32767.00
08:10:38	-32767.00	-32766.00	-32766.00	-32766.00	-32766.00	-32767.00	-32766.00	-32766.00	-32766.00	-32767.00	-32766.00	-32766.00	-32766.00	-32767.00	21.25	0.00	0.00	0.00	741.00	99.00	99.00	0.00	12.00	28.00	2.80	-32767.00	400.00	377.00	-32767.00	4.53	-32767.00	-32767.00	-32767.00	-32767.00	-32767.00	-32767.00	-32767.00	87.04	0.00	0.00	0.00	0.00	0.00	0.00	0.00	0.00	-32767.00	-32767.00	-32767.00
08:10:48	-32767.00	-32766.00	-32766.00	-32766.00	-32766.00	-32767.00	-32766.00	-32766.00	-32766.00	-32767.00	-32766.00	-32766.00	-32766.00	-32767.00	21.27	0.00	0.00	0.00	741.00	99.00	99.00	0.00	12.00	28.00	2.80	-32767.00	401.00	377.00	-32767.00	4.53	-32767.00	-32767.00	-32767.00	-32767.00	-32767.00	-32767.00	-32767.00	87.04	0.00	0.00	0.00	0.00	0.00	0.00	0.00	0.00	-32767.00	-32767.00	-32767.00
08:10:58	-32767.00	-32766.00	-32766.00	-32766.00	-32766.00	-32767.00	-32766.00	-32766.00	-32766.00	-32766.00	-32766.00	-32766.00	-32766.00	-32767.00	21.28	0.00	0.00	0.00	741.00	99.00	99.00	0.00	12.00	28.00	2.80	-32767.00	402.00	377.00	-32767.00	4.52	-32767.00	-32767.00	-32767.00	-32767.00	-32767.00	-32767.00	-32767.00	87.04	0.00	0.00	0.00	0.00	0.00	0.00	0.00	0.00	-32767.00	-32767.00	-32767.00
08:11:08	-32767.00	-32766.00	-32766.00	-32766.00	-32766.00	-32767.00	-32766.00	-32766.00	-32766.00	-32767.00	-32766.00	-32766.00	-32766.00	-32767.00	21.28	0.00	0.00	0.00	741.00	99.00	99.00	0.00	12.00	28.00	2.80	-32767.00	401.00	377.00	-32767.00	4.52	-32767.00	-32767.00	-32767.00	-32767.00	-32767.00	-32767.00	-32767.00	87.04	0.00	0.00	0.00	0.00	0.00	0.00	0.00	0.00	-32767.00	-32767.00	-32767.00
08:11:18	-32767.00	-32766.00	-32766.00	-32766.00	-32766.00	-32767.00	-32766.00	-32766.00	-32766.00	-32767.00	-32766.00	-32766.00	-32766.00	-32767.00	21.29	0.00	0.00	0.00	741.00	99.00	99.00	0.00	12.00	28.00	2.80	-32767.00	403.00	377.00	-32767.00	4.52	-32767.00	-32767.00	-32767.00	-32767.00	-32767.00	-32767.00	-32767.00	87.04	0.00	0.00	0.00	0.00	0.00	0.00	0.00	0.00	-32767.00	-32767.00	-32767.00
08:11:28	-32767.00	-32766.00	-32766.00	-32766.00	-32766.00	-32767.00	-32766.00	-32766.00	-32766.00	-32767.00	-32766.00	-32766.00	-32766.00	-32767.00	21.30	0.00	0.00	0.00	741.00	99.00	99.00	0.00	12.00	28.00	2.80	-32767.00	400.00	376.00	-32767.00	4.52	-32767.00	-32767.00	-32767.00	-32767.00	-32767.00	-32767.00	-32767.00	87.04	0.00	0.00	0.00	0.00	0.00	0.00	0.00	0.00	-32767.00	-32767.00	-32767.00
08:11:38	-32767.00	-32766.00	-32766.00	-32766.00	-32766.00	-32767.00	-32766.00	-32766.00	-32766.00	-32767.00	-32766.00	-32766.00	-32766.00	-32767.00	21.30	0.00	0.00	0.00	741.00	99.00	99.00	0.00	12.00	28.00	2.80	-32767.00	401.00	378.00	-32767.00	4.52	-32767.00	-32767.00	-32767.00	-32767.00	-32767.00	-32767.00	-32767.00	87.04	0.00	0.00	0.00	0.00	0.00	0.00	0.00	0.00	-32767.00	-32767.00	-32767.00
08:11:48	-32767.00	-32766.00	-32766.00	-32766.00	-32766.00	-32767.00	-32766.00	-32766.00	-32766.00	-32767.00	-32766.00	-32766.00	-32766.00	-32767.00	21.31	0.00	0.00	0.00	741.00	99.00	99.00	0.00	12.00	28.00	2.80	-32767.00	403.00	378.00	-32767.00	4.53	-32767.00	-32767.00	-32767.00	-32767.00	-32767.00	-32767.00	-32767.00	87.04	0.00	0.00	0.00	0.00	0.00	0.00	0.00	0.00	-32767.00	-32767.00	-32767.00
08:11:58	-32767.00	-32766.00	-32766.00	-32766.00	-32766.00	-32767.00	-32766.00	-32766.00	-32766.00	-32767.00	-32766.00	-32766.00	-32766.00	-32767.00	21.31	0.00	0.00	0.00	741.00	99.00	99.00	0.00	12.00	28.00	2.80	-32767.00	403.00	377.00	-32767.00	4.53	-32767.00	-32767.00	-32767.00	-32767.00	-32767.00	-32767.00	-32767.00	87.04	0.00	0.00	0.00	0.00	0.00	0.00	0.00	0.00	-32767.00	-32767.00	-32767.00
08:12:08	-32767.00	-32766.00	-32766.00	-32766.00	-32766.00	-32767.00	-32766.00	-32766.00	-32766.00	-32767.00	-32766.00	-32766.00	-32766.00	-32767.00	21.32	0.00	0.00	0.00	741.00	99.00	99.00	0.00	12.00	28.00	2.80	-32767.00	402.00	377.00	-32767.00	4.53	-32767.00	-32767.00	-32767.00	-32767.00	-32767.00	-32767.00	-32767.00	87.04	0.00	0.00	0.00	0.00	0.00	0.00	0.00	0.00	-32767.00	-32767.00	-32767.00
08:12:18	-32767.00	-32766.00	-32766.00	-32766.00	-32766.00	-32767.00	-32766.00	-32766.00	-32766.00	-32767.00	-32766.00	-32766.00	-32766.00	-32767.00	21.32	0.00	0.00	0.00	741.00	99.00	99.00	0.00	12.00	28.00	2.80	-32767.00	402.00	377.00	-32767.00	4.52	-32767.00	-32767.00	-32767.00	-32767.00	-32767.00	-32767.00	-32767.00	87.04	0.00	0.00	0.00	0.00	0.00	0.00	0.00	0.00	-32767.00	-32767.00	-32767.00
08:12:28	-32767.00	-32766.00	-32766.00	-32766.00	-32766.00	-32767.00	-32766.00	-32766.00	-32766.00	-32767.00	-32766.00	-32766.00	-32766.00	-32767.00	21.32	0.00	0.00	0.00	741.00	99.00	99.00	0.00	12.00	28.00	2.80	-32767.00	399.00	377.00	-32767.00	4.52	-32767.00	-32767.00	-32767.00	-32767.00	-32767.00	-32767.00	-32767.00	87.04	0.00	0.00	0.00	0.00	0.00	0.00	0.00	0.00	-32767.00	-32767.00	-32767.00
08:12:38	-32767.00	-32766.00	-32766.00	-32766.00	-32766.00	-32767.00	-32766.00	-32766.00	-32766.00	-32767.00	-32766.00	-32766.00	-32766.00	-32767.00	21.33	0.00	0.00	0.00	741.00	99.00	99.00	0.00	12.00	28.00	2.80	-32767.00	402.00	378.00	-32767.00	4.53	-32767.00	-32767.00	-32767.00	-32767.00	-32767.00	-32767.00	-32767.00	87.04	0.00	0.00	0.00	0.00	0.00	0.00	0.00	0.00	-32767.00	-32767.00	-32767.00
08:12:48	-32767.00	-32766.00	-32766.00	-32766.00	-32766.00	-32767.00	-32766.00	-32766.00	-32766.00	-32767.00	-32766.00	-32766.00	-32766.00	-32767.00	21.34	0.00	0.00	0.00	741.00	99.00	99.00	0.00	12.00	28.00	2.80	-32767.00	401.00	378.00	-32767.00	4.53	-32767.00	-32767.00	-32767.00	-32767.00	-32767.00	-32767.00	-32767.00	87.04	0.00	0.00	0.00	0.00	0.00	0.00	0.00	0.00	-32767.00	-32767.00	-32767.00
08:12:58	-32767.00	-32766.00	-32766.00	-32766.00	-32766.00	-32767.00	-32766.00	-32766.00	-32766.00	-32767.00	-32766.00	-32766.00	-32766.00	-32767.00	21.34	0.00	0.00	0.00	741.00	99.00	99.00	0.00	12.00	28.00	2.80	-32767.00	401.00	377.00	-32767.00	4.52	-32767.00	-32767.00	-32767.00	-32767.00	-32767.00	-32767.00	-32767.00	87.04	0.00	0.00	0.00	0.00	0.00	0.00	0.00	0.00	-32767.00	-32767.00	-32767.00
08:13:08	-32767.00	-32766.00	-32766.00	-32766.00	-32766.00	-32767.00	-32766.00	-32766.00	-32766.00	-32767.00	-32766.00	-32766.00	-32766.00	-32767.00	21.35	0.00	0.00	0.00	741.00	99.00	99.00	0.00	12.00	28.00	2.80	-32767.00	400.00	376.00	-32767.00	4.52	-32767.00	-32767.00	-32767.00	-32767.00	-32767.00	-32767.00	-32767.00	87.04	0.00	0.00	0.00	0.00	0.00	0.00	0.00	0.00	-32767.00	-32767.00	-32767.00
08:13:18	-32767.00	-32766.00	-32766.00	-32766.00	-32766.00	-32767.00	-32766.00	-32766.00	-32766.00	-32767.00	-32766.00	-32766.00	-32766.00	-32767.00	21.35	0.00	0.00	0.00	741.00	99.00	99.00	0.00	12.00	28.00	2.80	-32767.00	402.00	377.00	-32767.00	4.53	-32767.00	-32767.00	-32767.00	-32767.00	-32767.00	-32767.00	-32767.00	87.04	0.00	0.00	0.00	0.00	0.00	0.00	0.00	0.00	-32767.00	-32767.00	-32767.00
08:13:28	-32767.00	-32766.00	-32766.00	-32766.00	-32766.00	-32767.00	-32766.00	-32766.00	-32766.00	-32767.00	-32766.00	-32766.00	-32766.00	-32767.00	21.36	0.00	0.00	0.00	741.00	99.00	99.00	0.00	12.00	28.00	2.80	-32767.00	401.00	377.00	-32767.00	4.53	-32767.00	-32767.00	-32767.00	-32767.00	-32767.00	-32767.00	-32767.00	87.04	0.00	0.00	0.00	0.00	0.00	0.00	0.00	0.00	-32767.00	-32767.00	-32767.00
08:13:38	-32767.00	-32766.00	-32766.00	-32766.00	-32766.00	-32767.00	-32766.00	-32766.00	-32766.00	-32767.00	-32766.00	-32766.00	-32766.00	-32767.00	21.36	0.00	0.00	0.00	741.00	99.00	99.00	0.00	12.00	28.00	2.80	-32767.00	401.00	377.00	-32767.00	4.53	-32767.00	-32767.00	-32767.00	-32767.00	-32767.00	-32767.00	-32767.00	87.04	0.00	0.00	0.00	0.00	0.00	0.00	0.00	0.00	-32767.00	-32767.00	-32767.00
08:13:48	-32767.00	-32766.00	-32766.00	-32766.00	-32766.00	-32767.00	-32766.00	-32766.00	-32766.00	-32767.00	-32766.00	-32766.00	-32766.00	-32767.00	21.36	0.00	0.00	0.00	741.00	99.00	99.00	0.00	12.00	28.00	2.80	-32767.00	403.00	378.00	-32767.00	4.53	-32767.00	-32767.00	-32767.00	-32767.00	-32767.00	-32767.00	-32767.00	87.04	0.00	0.00	0.00	0.00	0.00	0.00	0.00	0.00	-32767.00	-32767.00	-32767.00
08:13:58	-32767.00	-32766.00	-32766.00	-32766.00	-32766.00	-32767.00	-32766.00	-32766.00	-32766.00	-32767.00	-32766.00	-32766.00	-32766.00	-32767.00	21.36	0.00	0.00	0.00	741.00	99.00	99.00	0.00	12.00	28.00	2.80	-32767.00	401.00	377.00	-32767.00	4.53	-32767.00	-32767.00	-32767.00	-32767.00	-32767.00	-32767.00	-32767.00	87.04	0.00	0.00	0.00	0.00	0.00	0.00	0.00	0.00	-32767.00	-32767.00	-32767.00
08:14:08	-32767.00	-32766.00	-32766.00	-32766.00	-32766.00	-32767.00	-32766.00	-32766.00	-32766.00	-32767.00	-32766.00	-32766.00	-32766.00	-32767.00	21.36	0.00	0.00	0.00	741.00	99.00	99.00	0.00	12.00	28.00	2.80	-32767.00	401.00	378.00	-32767.00	4.53	-32767.00	-32767.00	-32767.00	-32767.00	-32767.00	-32767.00	-32767.00	87.04	0.00	0.00	0.00	0.00	0.00	0.00	0.00	0.00	-32767.00	-32767.00	-32767.00
08:14:18	-32767.00	-32766.00	-32766.00	-32766.00	-32766.00	-32767.00	-32766.00	-32766.00	-32766.00	-32767.00	-32766.00	-32766.00	-32766.00	-32767.00	21.36	0.00	0.00	0.00	741.00	99.00	99.00	0.00	12.00	28.00	2.80	-32767.00	400.00	376.00	-32767.00	4.53	-32767.00	-32767.00	-32767.00	-32767.00	-32767.00	-32767.00	-32767.00	87.04	0.00	0.00	0.00	0.00	0.00	0.00	0.00	0.00	-32767.00	-32767.00	-32767.00
08:14:28	-32767.00	-32766.00	-32766.00	-32766.00	-32766.00	-32767.00	-32766.00	-32766.00	-32766.00	-32767.00	-32766.00	-32766.00	-32766.00	-32767.00	21.36	0.00	0.00	0.00	741.00	99.00	99.00	0.00	12.00	28.00	2.80	-32767.00	401.00	377.00	-32767.00	4.53	-32767.00	-32767.00	-32767.00	-32767.00	-32767.00	-32767.00	-32767.00	87.04	0.00	0.00	0.00	0.00	0.00	0.00	0.00	0.00	-32767.00	-32767.00	-32767.00
08:14:38	-32767.00	-32766.00	-32766.00	-32766.00	-32766.00	-32767.00	-32766.00	-32766.00	-32766.00	-32767.00	-32766.00	-32766.00	-32766.00	-32767.00	21.36	0.00	0.00	0.00	741.00	99.00	99.00	0.00	12.00	28.00	2.80	-32767.00	402.00	378.00	-32767.00	4.53	-32767.00	-32767.00	-32767.00	-32767.00	-32767.00	-32767.00	-32767.00	87.04	0.00	0.00	0.00	0.00	0.00	0.00	0.00	0.00	-32767.00	-32767.00	-32767.00
08:14:48	-32767.00	-32766.00	-32766.00	-32766.00	-32766.00	-32767.00	-32766.00	-32766.00	-32766.00	-32767.00	-32766.00	-32766.00	-32766.00	-32767.00	21.35	0.00	0.00	0.00	741.00	99.00	99.00	0.00	12.00	28.00	2.80	-32767.00	401.00	376.00	-32767.00	4.53	-32767.00	-32767.00	-32767.00	-32767.00	-32767.00	-32767.00	-32767.00	87.04	0.00	0.00	0.00	0.00	0.00	0.00	0.00	0.00	-32767.00	-32767.00	-32767.00
08:14:58	-32767.00	-32766.00	-32766.00	-32766.00	-32766.00	-32767.00	-32766.00	-32766.00	-32766.00	-32767.00	-32766.00	-32766.00	-32766.00	-32767.00	21.32	0.00	0.00	0.00	741.00	99.00	99.00	0.00	12.00	28.00	2.80	-32767.00	401.00	376.00	-32767.00	4.53	-32767.00	-32767.00	-32767.00	-32767.00	-32767.00	-32767.00	-32767.00	87.04	0.00	0.00	0.00	0.00	0.00	0.00	0.00	0.00	-32767.00	-32767.00	-32767.00
08:15:08	-32767.00	-32766.00	-32766.00	-32766.00	-32766.00	-32766.00	-32766.00	-32766.00	-32766.00	-32766.00	-32766.00	-32766.00	-32766.00	-32767.00	21.31	0.00	0.00	0.00	741.00	99.00	99.00	0.00	12.00	28.00	2.80	-32767.00	401.00	377.00	-32767.00	4.52	-32767.00	-32767.00	-32767.00	-32767.00	-32767.00	-32767.00	-32767.00	87.04	0.00	0.00	0.00	0.00	0.00	0.00	0.00	0.00	-32767.00	-32767.00	-32767.00
08:15:18	-32767.00	-32766.00	-32766.00	-32766.00	-32766.00	-32766.00	-32766.00	-32766.00	-32766.00	-32766.00	-32766.00	-32766.00	-32766.00	-32767.00	21.30	0.00	0.00	0.00	741.00	99.00	99.00	0.00	12.00	28.00	2.80	-32767.00	400.00	375.00	-32767.00	4.52	-32767.00	-32767.00	-32767.00	-32767.00	-32767.00	-32767.00	-32767.00	87.04	0.00	0.00	0.00	0.00	0.00	0.00	0.00	0.00	-32767.00	-32767.00	-32767.00
08:15:28	-32767.00	-32766.00	-32766.00	-32766.00	-32766.00	-32767.00	-32766.00	-32766.00	-32766.00	-32767.00	-32766.00	-32766.00	-32766.00	-32767.00	21.25	0.00	0.00	0.00	741.00	99.00	99.00	0.00	12.00	28.00	2.80	-32767.00	403.00	377.00	-32767.00	4.52	-32767.00	-32767.00	-32767.00	-32767.00	-32767.00	-32767.00	-32767.00	87.04	0.00	0.00	0.00	0.00	0.00	0.00	0.00	0.00	-32767.00	-32767.00	-32767.00
08:15:38	-32767.00	-32766.00	-32766.00	-32766.00	-32766.00	-32767.00	-32766.00	-32766.00	-32766.00	-32767.00	-32766.00	-32766.00	-32766.00	-32767.00	21.25	0.00	0.00	0.00	741.00	99.00	99.00	0.00	12.00	28.00	2.80	-32767.00	401.00	378.00	-32767.00	4.52	-32767.00	-32767.00	-32767.00	-32767.00	-32767.00	-32767.00	-32767.00	87.04	0.00	0.00	0.00	0.00	0.00	0.00	0.00	0.00	-32767.00	-32767.00	-32767.00
08:15:48	-32767.00	-32766.00	-32766.00	-32766.00	-32766.00	-32767.00	-32766.00	-32766.00	-32766.00	-32767.00	-32766.00	-32766.00	-32766.00	-32767.00	21.22	0.00	0.00	0.00	741.00	99.00	99.00	0.00	12.00	28.00	2.80	-32767.00	402.00	377.00	-32767.00	4.52	-32767.00	-32767.00	-32767.00	-32767.00	-32767.00	-32767.00	-32767.00	87.04	0.00	0.00	0.00	0.00	0.00	0.00	0.00	0.00	-32767.00	-32767.00	-32767.00
08:15:58	-32767.00	-32766.00	-32766.00	-32766.00	-32766.00	-32767.00	-32766.00	-32766.00	-32766.00	-32767.00	-32766.00	-32766.00	-32766.00	-32767.00	21.21	0.00	0.00	0.00	741.00	99.00	99.00	0.00	12.00	28.00	2.80	-32767.00	401.00	377.00	-32767.00	4.52	-32767.00	-32767.00	-32767.00	-32767.00	-32767.00	-32767.00	-32767.00	87.04	0.00	0.00	0.00	0.00	0.00	0.00	0.00	0.00	-32767.00	-32767.00	-32767.00
08:16:08	-32767.00	-32766.00	-32766.00	-32766.00	-32766.00	-32767.00	-32766.00	-32766.00	-32766.00	-32767.00	-32766.00	-32766.00	-32766.00	-32767.00	21.20	0.00	0.00	0.00	741.00	99.00	99.00	0.00	12.00	28.00	2.80	-32767.00	400.00	376.00	-32767.00	4.52	-32767.00	-32767.00	-32767.00	-32767.00	-32767.00	-32767.00	-32767.00	87.04	0.00	0.00	0.00	0.00	0.00	0.00	0.00	0.00	-32767.00	-32767.00	-32767.00
08:16:18	-32767.00	-32766.00	-32766.00	-32766.00	-32766.00	-32767.00	-32766.00	-32766.00	-32766.00	-32767.00	-32766.00	-32766.00	-32766.00	-32767.00	21.20	0.00	0.00	0.00	741.00	99.00	99.00	0.00	12.00	28.00	2.80	-32767.00	402.00	377.00	-32767.00	4.52	-32767.00	-32767.00	-32767.00	-32767.00	-32767.00	-32767.00	-32767.00	87.04	0.00	0.00	0.00	0.00	0.00	0.00	0.00	0.00	-32767.00	-32767.00	-32767.00
08:16:28	-32767.00	-32766.00	-32766.00	-32766.00	-32766.00	-32767.00	-32766.00	-32766.00	-32766.00	-32767.00	-32766.00	-32766.00	-32766.00	-32767.00	21.21	0.00	0.00	0.00	741.00	99.00	99.00	0.00	12.00	28.00	2.80	-32767.00	401.00	377.00	-32767.00	4.52	-32767.00	-32767.00	-32767.00	-32767.00	-32767.00	-32767.00	-32767.00	87.04	0.00	0.00	0.00	0.00	0.00	0.00	0.00	0.00	-32767.00	-32767.00	-32767.00
08:16:38	-32767.00	-32766.00	-32766.00	-32766.00	-32766.00	-32767.00	-32766.00	-32766.00	-32766.00	-32767.00	-32766.00	-32766.00	-32766.00	-32767.00	21.22	0.00	0.00	0.00	741.00	99.00	99.00	0.00	12.00	28.00	2.80	-32767.00	402.00	376.00	-32767.00	4.52	-32767.00	-32767.00	-32767.00	-32767.00	-32767.00	-32767.00	-32767.00	87.04	0.00	0.00	0.00	0.00	0.00	0.00	0.00	0.00	-32767.00	-32767.00	-32767.00
08:16:48	-32767.00	-32766.00	-32766.00	-32766.00	-32766.00	-32767.00	-32766.00	-32766.00	-32766.00	-32767.00	-32766.00	-32766.00	-32766.00	-32767.00	21.22	0.00	0.00	0.00	741.00	99.00	99.00	0.00	12.00	28.00	2.80	-32767.00	401.00	377.00	-32767.00	4.52	-32767.00	-32767.00	-32767.00	-32767.00	-32767.00	-32767.00	-32767.00	87.04	0.00	0.00	0.00	0.00	0.00	0.00	0.00	0.00	-32767.00	-32767.00	-32767.00
08:16:58	-32767.00	-32766.00	-32766.00	-32766.00	-32766.00	-32767.00	-32766.00	-32766.00	-32766.00	-32767.00	-32766.00	-32766.00	-32766.00	-32767.00	21.23	0.00	0.00	0.00	741.00	99.00	99.00	0.00	12.00	28.00	2.80	-32767.00	401.00	376.00	-32767.00	4.52	-32767.00	-32767.00	-32767.00	-32767.00	-32767.00	-32767.00	-32767.00	87.04	0.00	0.00	0.00	0.00	0.00	0.00	0.00	0.00	-32767.00	-32767.00	-32767.00
08:17:08	-32767.00	-32766.00	-32766.00	-32766.00	-32766.00	-32767.00	-32766.00	-32766.00	-32766.00	-32767.00	-32766.00	-32766.00	-32766.00	-32767.00	21.23	0.00	0.00	0.00	741.00	99.00	99.00	0.00	12.00	28.00	2.80	-32767.00	401.00	376.00	-32767.00	4.52	-32767.00	-32767.00	-32767.00	-32767.00	-32767.00	-32767.00	-32767.00	87.04	0.00	0.00	0.00	0.00	0.00	0.00	0.00	0.00	-32767.00	-32767.00	-32767.00
08:17:18	-32767.00	-32766.00	-32766.00	-32766.00	-32766.00	-32767.00	-32766.00	-32766.00	-32766.00	-32767.00	-32766.00	-32766.00	-32766.00	-32767.00	21.24	0.00	0.00	0.00	741.00	99.00	99.00	0.00	12.00	28.00	2.80	-32767.00	401.00	377.00	-32767.00	4.52	-32767.00	-32767.00	-32767.00	-32767.00	-32767.00	-32767.00	-32767.00	87.04	0.00	0.00	0.00	0.00	0.00	0.00	0.00	0.00	-32767.00	-32767.00	-32767.00
08:17:28	-32767.00	-32766.00	-32766.00	-32766.00	-32766.00	-32767.00	-32766.00	-32766.00	-32766.00	-32767.00	-32766.00	-32766.00	-32766.00	-32767.00	21.24	0.00	0.00	0.00	741.00	99.00	99.00	0.00	12.00	28.00	2.80	-32767.00	401.00	376.00	-32767.00	4.52	-32767.00	-32767.00	-32767.00	-32767.00	-32767.00	-32767.00	-32767.00	87.04	0.00	0.00	0.00	0.00	0.00	0.00	0.00	0.00	-32767.00	-32767.00	-32767.00
08:17:38	-32767.00	-32766.00	-32766.00	-32766.00	-32766.00	-32767.00	-32766.00	-32766.00	-32766.00	-32767.00	-32766.00	-32766.00	-32766.00	-32767.00	21.25	0.00	0.00	0.00	741.00	98.00	98.00	0.00	12.00	28.00	2.80	-32767.00	401.00	376.00	-32767.00	4.52	-32767.00	-32767.00	-32767.00	-32767.00	-32767.00	-32767.00	-32767.00	87.04	0.00	0.00	0.00	0.00	0.00	0.00	0.00	0.00	-32767.00	-32767.00	-32767.00
08:17:48	-32767.00	-32766.00	-32766.00	-32766.00	-32766.00	-32767.00	-32766.00	-32766.00	-32766.00	-32767.00	-32766.00	-32766.00	-32766.00	-32767.00	21.25	0.00	0.00	0.00	741.00	99.00	99.00	0.00	12.00	28.00	2.80	-32767.00	403.00	377.00	-32767.00	4.52	-32767.00	-32767.00	-32767.00	-32767.00	-32767.00	-32767.00	-32767.00	87.04	0.00	0.00	0.00	0.00	0.00	0.00	0.00	0.00	-32767.00	-32767.00	-32767.00
08:17:58	-32767.00	-32766.00	-32766.00	-32766.00	-32766.00	-32767.00	-32766.00	-32766.00	-32766.00	-32767.00	-32766.00	-32766.00	-32766.00	-32767.00	21.27	0.00	0.00	0.00	741.00	99.00	99.00	0.00	12.00	28.00	2.80	-32767.00	403.00	378.00	-32767.00	4.52	-32767.00	-32767.00	-32767.00	-32767.00	-32767.00	-32767.00	-32767.00	87.04	0.00	0.00	0.00	0.00	0.00	0.00	0.00	0.00	-32767.00	-32767.00	-32767.00
08:18:08	-32767.00	-32766.00	-32766.00	-32766.00	-32766.00	-32767.00	-32766.00	-32766.00	-32766.00	-32767.00	-32766.00	-32766.00	-32766.00	-32767.00	21.27	0.00	0.00	0.00	741.00	99.00	99.00	0.00	12.00	28.00	2.80	-32767.00	400.00	378.00	-32767.00	4.52	-32767.00	-32767.00	-32767.00	-32767.00	-32767.00	-32767.00	-32767.00	87.04	0.00	0.00	0.00	0.00	0.00	0.00	0.00	0.00	-32767.00	-32767.00	-32767.00
08:18:18	-32767.00	-32766.00	-32766.00	-32766.00	-32766.00	-32767.00	-32766.00	-32766.00	-32766.00	-32767.00	-32766.00	-32766.00	-32766.00	-32767.00	21.28	0.00	0.00	0.00	741.00	99.00	99.00	0.00	12.00	28.00	2.80	-32767.00	401.00	377.00	-32767.00	4.52	-32767.00	-32767.00	-32767.00	-32767.00	-32767.00	-32767.00	-32767.00	87.04	0.00	0.00	0.00	0.00	0.00	0.00	0.00	0.00	-32767.00	-32767.00	-32767.00
08:18:28	-32767.00	-32766.00	-32766.00	-32766.00	-32766.00	-32767.00	-32766.00	-32766.00	-32766.00	-32767.00	-32766.00	-32766.00	-32766.00	-32767.00	21.28	0.00	0.00	0.00	741.00	99.00	99.00	0.00	12.00	28.00	2.80	-32767.00	403.00	378.00	-32767.00	4.52	-32767.00	-32767.00	-32767.00	-32767.00	-32767.00	-32767.00	-32767.00	87.04	0.00	0.00	0.00	0.00	0.00	0.00	0.00	0.00	-32767.00	-32767.00	-32767.00
08:18:38	-32767.00	-32766.00	-32766.00	-32766.00	-32766.00	-32767.00	-32766.00	-32766.00	-32766.00	-32767.00	-32766.00	-32766.00	-32766.00	-32767.00	21.28	0.00	0.00	0.00	741.00	99.00	99.00	0.00	12.00	28.00	2.80	-32767.00	402.00	377.00	-32767.00	4.52	-32767.00	-32767.00	-32767.00	-32767.00	-32767.00	-32767.00	-32767.00	87.04	0.00	0.00	0.00	0.00	0.00	0.00	0.00	0.00	-32767.00	-32767.00	-32767.00
08:18:48	-32767.00	-32766.00	-32766.00	-32766.00	-32766.00	-32767.00	-32766.00	-32766.00	-32766.00	-32767.00	-32766.00	-32766.00	-32766.00	-32767.00	21.29	0.00	0.00	0.00	741.00	99.00	99.00	0.00	12.00	28.00	2.80	-32767.00	403.00	376.00	-32767.00	4.53	-32767.00	-32767.00	-32767.00	-32767.00	-32767.00	-32767.00	-32767.00	87.04	0.00	0.00	0.00	0.00	0.00	0.00	0.00	0.00	-32767.00	-32767.00	-32767.00
08:18:58	-32767.00	-32766.00	-32766.00	-32766.00	-32766.00	-32767.00	-32766.00	-32766.00	-32766.00	-32767.00	-32766.00	-32766.00	-32766.00	-32767.00	21.29	0.00	0.00	0.00	741.00	99.00	99.00	0.00	12.00	28.00	2.80	-32767.00	400.00	375.00	-32767.00	4.52	-32767.00	-32767.00	-32767.00	-32767.00	-32767.00	-32767.00	-32767.00	87.04	0.00	0.00	0.00	0.00	0.00	0.00	0.00	0.00	-32767.00	-32767.00	-32767.00
08:19:08	-32767.00	-32766.00	-32766.00	-32766.00	-32766.00	-32767.00	-32766.00	-32766.00	-32766.00	-32767.00	-32766.00	-32766.00	-32766.00	-32767.00	21.30	0.00	0.00	0.00	741.00	99.00	99.00	0.00	12.00	28.00	2.80	-32767.00	403.00	377.00	-32767.00	4.52	-32767.00	-32767.00	-32767.00	-32767.00	-32767.00	-32767.00	-32767.00	87.04	0.00	0.00	0.00	0.00	0.00	0.00	0.00	0.00	-32767.00	-32767.00	-32767.00
08:19:18	-32767.00	-32766.00	-32766.00	-32766.00	-32766.00	-32767.00	-32766.00	-32766.00	-32766.00	-32767.00	-32766.00	-32766.00	-32766.00	-32767.00	21.29	0.00	0.00	0.00	741.00	99.00	99.00	0.00	12.00	28.00	2.80	-32767.00	403.00	377.00	-32767.00	4.52	-32767.00	-32767.00	-32767.00	-32767.00	-32767.00	-32767.00	-32767.00	87.04	0.00	0.00	0.00	0.00	0.00	0.00	0.00	0.00	-32767.00	-32767.00	-32767.00
08:19:28	-32767.00	-32766.00	-32766.00	-32766.00	-32766.00	-32766.00	-32766.00	-32766.00	-32766.00	-32766.00	-32766.00	-32766.00	-32766.00	-32767.00	21.29	0.00	0.00	0.00	741.00	99.00	99.00	0.00	12.00	28.00	2.80	-32767.00	401.00	377.00	-32767.00	4.52	-32767.00	-32767.00	-32767.00	-32767.00	-32767.00	-32767.00	-32767.00	87.04	0.00	0.00	0.00	0.00	0.00	0.00	0.00	0.00	-32767.00	-32767.00	-32767.00
08:19:38	-32767.00	-32766.00	-32766.00	-32766.00	-32766.00	-32767.00	-32766.00	-32766.00	-32766.00	-32767.00	-32766.00	-32766.00	-32766.00	-32767.00	21.29	0.00	0.00	0.00	741.00	99.00	99.00	0.00	12.00	28.00	2.80	-32767.00	402.00	377.00	-32767.00	4.52	-32767.00	-32767.00	-32767.00	-32767.00	-32767.00	-32767.00	-32767.00	87.04	0.00	0.00	0.00	0.00	0.00	0.00	0.00	0.00	-32767.00	-32767.00	-32767.00
08:19:48	-32767.00	-32766.00	-32766.00	-32766.00	-32766.00	-32767.00	-32766.00	-32766.00	-32766.00	-32767.00	-32766.00	-32766.00	-32766.00	-32767.00	21.28	0.00	0.00	0.00	741.00	99.00	99.00	0.00	12.00	28.00	2.80	-32767.00	402.00	376.00	-32767.00	4.52	-32767.00	-32767.00	-32767.00	-32767.00	-32767.00	-32767.00	-32767.00	87.04	0.00	0.00	0.00	0.00	0.00	0.00	0.00	0.00	-32767.00	-32767.00	-32767.00
08:19:58	-32767.00	-32766.00	-32766.00	-32766.00	-32766.00	-32767.00	-32766.00	-32766.00	-32766.00	-32767.00	-32766.00	-32766.00	-32766.00	-32767.00	21.25	0.00	0.00	0.00	741.00	99.00	99.00	0.00	12.00	28.00	2.80	-32767.00	401.00	376.00	-32767.00	4.52	-32767.00	-32767.00	-32767.00	-32767.00	-32767.00	-32767.00	-32767.00	87.04	0.00	0.00	0.00	0.00	0.00	0.00	0.00	0.00	-32767.00	-32767.00	-32767.00
08:20:08	-32767.00	-32766.00	-32766.00	-32766.00	-32766.00	-32767.00	-32766.00	-32766.00	-32766.00	-32767.00	-32766.00	-32766.00	-32766.00	-32767.00	21.25	0.00	0.00	0.00	741.00	99.00	99.00	0.00	12.00	28.00	2.80	-32767.00	402.00	377.00	-32767.00	4.52	-32767.00	-32767.00	-32767.00	-32767.00	-32767.00	-32767.00	-32767.00	87.04	0.00	0.00	0.00	0.00	0.00	0.00	0.00	0.00	-32767.00	-32767.00	-32767.00
08:20:18	-32767.00	-32766.00	-32766.00	-32766.00	-32766.00	-32767.00	-32766.00	-32766.00	-32766.00	-32767.00	-32766.00	-32766.00	-32766.00	-32767.00	21.25	0.00	0.00	0.00	741.00	99.00	99.00	0.00	12.00	28.00	2.80	-32767.00	402.00	376.00	-32767.00	4.52	-32767.00	-32767.00	-32767.00	-32767.00	-32767.00	-32767.00	-32767.00	87.04	0.00	0.00	0.00	0.00	0.00	0.00	0.00	0.00	-32767.00	-32767.00	-32767.00
08:20:28	-32767.00	-32766.00	-32766.00	-32766.00	-32766.00	-32767.00	-32766.00	-32766.00	-32766.00	-32767.00	-32766.00	-32766.00	-32766.00	-32767.00	21.25	0.00	0.00	0.00	741.00	99.00	99.00	0.00	12.00	28.00	2.80	-32767.00	402.00	376.00	-32767.00	4.52	-32767.00	-32767.00	-32767.00	-32767.00	-32767.00	-32767.00	-32767.00	87.04	0.00	0.00	0.00	0.00	0.00	0.00	0.00	0.00	-32767.00	-32767.00	-32767.00
08:20:38	-32767.00	-32766.00	-32766.00	-32766.00	-32766.00	-32767.00	-32766.00	-32766.00	-32766.00	-32767.00	-32766.00	-32766.00	-32766.00	-32767.00	21.25	0.00	0.00	0.00	741.00	99.00	99.00	0.00	12.00	28.00	3.60	-32767.00	402.00	392.00	-32767.00	4.53	-32767.00	-32767.00	-32767.00	-32767.00	-32767.00	-32767.00	-32767.00	87.04	0.00	0.00	0.00	0.00	0.00	0.00	0.00	0.00	-32767.00	-32767.00	-32767.00
08:20:48	-32767.00	-32766.00	-32766.00	-32766.00	-32766.00	-32767.00	-32766.00	-32766.00	-32766.00	-32767.00	-32766.00	-32766.00	-32766.00	-32767.00	21.22	0.00	0.00	0.00	741.00	99.00	99.00	0.00	12.00	3.00	2.80	-32767.00	1366.00	9.00	-32767.00	4.19	-32767.00	-32767.00	-32767.00	-32767.00	-32767.00	-32767.00	-32767.00	87.04	0.00	0.00	0.00	0.00	0.00	0.00	0.00	0.00	-32767.00	-32767.00	-32767.00
08:20:58	-32767.00	-32766.00	-32766.00	-32766.00	-32766.00	-32767.00	-32766.00	-32766.00	-32766.00	-32767.00	-32766.00	-32766.00	-32766.00	-32767.00	21.21	0.00	0.00	0.00	741.00	99.00	99.00	0.00	13.00	26.00	3.70	-32767.00	0.00	504.00	-32767.00	4.40	-32767.00	-32767.00	-32767.00	-32767.00	-32767.00	-32767.00	-32767.00	87.04	0.00	0.00	0.00	0.00	0.00	0.00	0.00	0.00	-32767.00	-32767.00	-32767.00
08:21:08	-32767.00	-32766.00	-32766.00	-32766.00	-32766.00	-32767.00	-32766.00	-32766.00	-32766.00	-32767.00	-32766.00	-32766.00	-32766.00	-32767.00	21.20	4.60	0.00	0.00	741.00	70.00	97.00	0.00	13.00	24.00	3.10	-32767.00	511.00	467.00	-32767.00	4.59	-32767.00	-32767.00	-32767.00	-32767.00	-32767.00	-32767.00	-32767.00	87.04	0.00	0.00	0.00	0.00	0.00	0.00	0.00	0.00	-32767.00	-32767.00	-32767.00
08:21:18	-32767.00	-32766.00	-32766.00	-32766.00	-32766.00	-32767.00	-32766.00	-32766.00	-32766.00	-32767.00	-32766.00	-32766.00	-32766.00	-32767.00	21.21	4.70	0.00	12.00	741.00	80.00	68.00	0.00	13.00	20.00	3.00	-32767.00	501.00	447.00	-32767.00	4.74	-32767.00	-32767.00	-32767.00	-32767.00	-32767.00	-32767.00	-32767.00	87.04	0.00	0.00	0.00	0.00	0.00	0.00	0.00	0.00	-32767.00	-32767.00	-32767.00
08:21:28	-32767.00	-32766.00	-32766.00	-32766.00	-32766.00	-32767.00	-32766.00	-32766.00	-32766.00	-32767.00	-32766.00	-32766.00	-32766.00	-32767.00	21.22	4.90	0.00	12.00	741.00	61.00	45.00	0.00	13.00	17.00	2.90	-32767.00	484.00	432.00	-32767.00	4.86	-32767.00	-32767.00	-32767.00	-32767.00	-32767.00	-32767.00	-32767.00	87.04	0.00	0.00	0.00	0.00	0.00	0.00	0.00	0.00	-32767.00	-32767.00	-32767.00
08:21:38	-32767.00	-32766.00	-32766.00	-32766.00	-32766.00	-32767.00	-32766.00	-32766.00	-32766.00	-32767.00	-32766.00	-32766.00	-32766.00	-32767.00	21.22	4.90	0.00	12.00	741.00	48.00	41.00	0.00	13.00	16.00	3.30	-32767.00	409.00	378.00	-32767.00	4.85	-32767.00	-32767.00	-32767.00	-32767.00	-32767.00	-32767.00	-32767.00	87.04	0.00	0.00	0.00	0.00	0.00	0.00	0.00	0.00	-32767.00	-32767.00	-32767.00
08:21:48	-32767.00	-32766.00	-32766.00	-32766.00	-32766.00	-32767.00	-32766.00	-32766.00	-32766.00	-32767.00	-32766.00	-32766.00	-32766.00	-32767.00	21.21	5.00	0.00	12.00	741.00	42.00	39.00	0.00	13.00	15.00	3.30	-32767.00	403.00	369.00	-32767.00	5.19	-32767.00	-32767.00	-32767.00	-32767.00	-32767.00	-32767.00	-32767.00	87.04	0.00	0.00	0.00	0.00	0.00	0.00	0.00	0.00	-32767.00	-32767.00	-32767.00
08:21:58	-32767.00	-32766.00	-32766.00	-32766.00	-32766.00	-32767.00	-32766.00	-32766.00	-32766.00	-32767.00	-32766.00	-32766.00	-32766.00	-32767.00	21.21	5.00	0.00	12.00	741.00	38.00	38.00	0.00	13.00	15.00	3.00	-32767.00	396.00	365.00	-32767.00	4.95	-32767.00	-32767.00	-32767.00	-32767.00	-32767.00	-32767.00	-32767.00	87.04	0.00	0.00	0.00	0.00	0.00	0.00	0.00	0.00	-32767.00	-32767.00	-32767.00
08:22:08	-32767.00	-32766.00	-32766.00	-32766.00	-32766.00	-32767.00	-32766.00	-32766.00	-32766.00	-32767.00	-32766.00	-32766.00	-32766.00	-32767.00	21.22	5.10	0.00	12.00	741.00	36.00	38.00	0.00	12.00	16.00	3.10	-32767.00	399.00	382.00	-32767.00	4.76	-32767.00	-32767.00	-32767.00	-32767.00	-32767.00	-32767.00	-32767.00	87.04	0.00	0.00	0.00	0.00	0.00	0.00	0.00	0.00	-32767.00	-32767.00	-32767.00
08:22:18	-32767.00	-32766.00	-32766.00	-32766.00	-32766.00	-32767.00	-32766.00	-32766.00	-32766.00	-32767.00	-32766.00	-32766.00	-32766.00	-32767.00	21.22	5.00	0.00	12.00	741.00	35.00	38.00	0.00	12.00	15.00	2.30	-32767.00	402.00	18.00	-32767.00	4.68	-32767.00	-32767.00	-32767.00	-32767.00	-32767.00	-32767.00	-32767.00	87.04	0.00	0.00	0.00	0.00	0.00	0.00	0.00	0.00	-32767.00	-32767.00	-32767.00
08:22:28	-32767.00	-32766.00	-32766.00	-32766.00	-32766.00	-32767.00	-32766.00	-32766.00	-32766.00	-32767.00	-32766.00	-32766.00	-32766.00	-32767.00	21.22	5.00	0.00	12.00	741.00	34.00	38.00	0.00	13.00	16.00	3.30	-32767.00	437.00	427.00	-32767.00	4.51	-32767.00	-32767.00	-32767.00	-32767.00	-32767.00	-32767.00	-32767.00	87.04	0.00	0.00	0.00	0.00	0.00	0.00	0.00	0.00	-32767.00	-32767.00	-32767.00
08:22:38	-32767.00	-32766.00	-32766.00	-32766.00	-32766.00	-32767.00	-32766.00	-32766.00	-32766.00	-32767.00	-32766.00	-32766.00	-32766.00	-32767.00	21.23	5.30	0.00	12.00	741.00	33.00	38.00	0.00	13.00	15.00	3.20	-32767.00	414.00	409.00	-32767.00	4.55	-32767.00	-32767.00	-32767.00	-32767.00	-32767.00	-32767.00	-32767.00	87.04	0.00	0.00	0.00	0.00	0.00	0.00	0.00	0.00	-32767.00	-32767.00	-32767.00
08:22:48	-32767.00	-32766.00	-32766.00	-32766.00	-32766.00	-32767.00	-32766.00	-32766.00	-32766.00	-32767.00	-32766.00	-32766.00	-32766.00	-32767.00	20.93	5.20	0.00	12.00	741.00	33.00	38.00	0.00	14.00	8.00	3.50	-32767.00	404.00	72.00	-32767.00	4.58	-32767.00	-32767.00	-32767.00	-32767.00	-32767.00	-32767.00	-32767.00	87.04	0.00	0.00	0.00	0.00	0.00	0.00	0.00	0.00	-32767.00	-32767.00	-32767.00
08:22:58	-32767.00	-32766.00	-32766.00	-32766.00	-32766.00	-32767.00	-32766.00	-32766.00	-32766.00	-32767.00	-32766.00	-32766.00	-32766.00	-32767.00	20.98	5.20	0.00	12.00	741.00	33.00	38.00	0.00	14.00	16.00	3.10	-32767.00	419.00	391.00	-32767.00	4.59	-32767.00	-32767.00	-32767.00	-32767.00	-32767.00	-32767.00	-32767.00	87.04	0.00	0.00	0.00	0.00	0.00	0.00	0.00	0.00	-32767.00	-32767.00	-32767.00
08:23:08	-32767.00	-32766.00	-32766.00	-32766.00	-32766.00	-32767.00	-32766.00	-32766.00	-32766.00	-32767.00	-32766.00	-32766.00	-32766.00	-32767.00	21.21	5.20	0.00	12.00	741.00	33.00	38.00	0.00	14.00	16.00	3.20	-32767.00	461.00	389.00	-32767.00	4.60	-32767.00	-32767.00	-32767.00	-32767.00	-32767.00	-32767.00	-32767.00	87.04	0.00	0.00	0.00	0.00	0.00	0.00	0.00	0.00	-32767.00	-32767.00	-32767.00
08:23:18	-32767.00	-32766.00	-32766.00	-32766.00	-32766.00	-32767.00	-32766.00	-32766.00	-32766.00	-32767.00	-32766.00	-32766.00	-32766.00	-32767.00	21.64	5.10	0.00	12.00	741.00	33.00	38.00	0.00	14.00	15.00	2.90	-32767.00	400.00	375.00	-32767.00	4.59	-32767.00	-32767.00	-32767.00	-32767.00	-32767.00	-32767.00	-32767.00	87.04	0.00	0.00	0.00	0.00	0.00	0.00	0.00	0.00	-32767.00	-32767.00	-32767.00
08:23:28	-32767.00	-32766.00	-32766.00	-32766.00	-32766.00	-32767.00	-32766.00	-32766.00	-32766.00	-32767.00	-32766.00	-32766.00	-32766.00	-32767.00	21.74	5.30	0.00	12.00	741.00	33.00	38.00	0.00	13.00	15.00	3.30	-32767.00	391.00	369.00	-32767.00	4.61	-32767.00	-32767.00	-32767.00	-32767.00	-32767.00	-32767.00	-32767.00	87.04	0.00	0.00	0.00	0.00	0.00	0.00	0.00	0.00	-32767.00	-32767.00	-32767.00
08:23:38	-32767.00	-32766.00	-32766.00	-32766.00	-32766.00	-32767.00	-32766.00	-32766.00	-32766.00	-32767.00	-32766.00	-32766.00	-32766.00	-32767.00	25.58	5.30	0.00	12.00	741.00	32.00	38.00	0.00	13.00	15.00	3.00	-32767.00	402.00	380.00	-32767.00	4.58	-32767.00	-32767.00	-32767.00	-32767.00	-32767.00	-32767.00	-32767.00	87.04	0.00	0.00	0.00	0.00	0.00	0.00	0.00	0.00	-32767.00	-32767.00	-32767.00
08:23:48	-32767.00	-32766.00	-32766.00	-32766.00	-32766.00	-32766.00	-32766.00	-32766.00	-32766.00	-32766.00	-32766.00	-32766.00	-32766.00	-32767.00	32.98	5.20	0.00	12.00	741.00	33.00	38.00	0.00	13.00	15.00	2.90	-32767.00	396.00	369.00	-32767.00	4.54	-32767.00	-32767.00	-32767.00	-32767.00	-32767.00	-32767.00	-32767.00	87.04	0.00	0.00	0.00	0.00	0.00	0.00	0.00	0.00	-32767.00	-32767.00	-32767.00
08:23:58	-32767.00	-32766.00	-32766.00	-32766.00	-32766.00	-32767.00	-32766.00	-32766.00	-32766.00	-32767.00	-32766.00	-32766.00	-32766.00	-32767.00	35.49	5.30	0.00	12.00	741.00	32.00	38.00	0.00	12.00	15.00	2.90	-32767.00	412.00	359.00	-32767.00	4.51	-32767.00	-32767.00	-32767.00	-32767.00	-32767.00	-32767.00	-32767.00	87.04	0.00	0.00	0.00	0.00	0.00	0.00	0.00	0.00	-32767.00	-32767.00	-32767.00
08:24:08	63.00	-32766.00	-32766.00	-32766.00	-32766.00	-32767.00	-32766.00	-32766.00	-32766.00	-32767.00	-32766.00	-32766.00	-32766.00	-32767.00	36.44	5.20	0.00	12.00	741.00	32.00	38.00	0.00	12.00	15.00	3.10	-32767.00	394.00	366.00	-32767.00	4.49	-32767.00	-32767.00	-32767.00	-32767.00	-32767.00	-32767.00	-32767.00	87.04	0.00	0.00	0.00	0.00	0.00	0.00	0.00	0.00	-32767.00	-32767.00	-32767.00
08:24:18	64.00	-32766.00	-32766.00	-32766.00	-32766.00	-32767.00	-32766.00	-32766.00	-32766.00	-32767.00	-32766.00	-32766.00	-32766.00	-32767.00	36.89	5.20	0.00	12.00	741.00	33.00	38.00	0.00	12.00	16.00	3.40	-32767.00	402.00	372.00	-32767.00	4.47	-32767.00	-32767.00	-32767.00	-32767.00	-32767.00	-32767.00	-32767.00	87.04	0.00	0.00	0.00	0.00	0.00	0.00	0.00	0.00	-32767.00	-32767.00	-32767.00
08:24:28	64.00	-32766.00	-32766.00	-32766.00	-32766.00	-32767.00	-32766.00	-32766.00	-32766.00	-32767.00	-32766.00	-32766.00	-32766.00	-32767.00	37.13	5.20	0.00	12.00	741.00	33.00	38.00	0.00	12.00	16.00	3.30	-32767.00	394.00	373.00	-32767.00	4.47	-32767.00	-32767.00	-32767.00	-32767.00	-32767.00	-32767.00	-32767.00	87.04	0.00	0.00	0.00	0.00	0.00	0.00	0.00	0.00	-32767.00	-32767.00	-32767.00
08:24:38	63.00	-32766.00	-32766.00	-32766.00	-32766.00	-32767.00	-32766.00	-32766.00	-32766.00	-32767.00	-32766.00	-32766.00	-32766.00	-32767.00	37.27	5.30	0.00	12.00	741.00	32.00	38.00	0.00	12.00	16.00	3.20	-32767.00	399.00	373.00	-32767.00	4.45	-32767.00	-32767.00	-32767.00	-32767.00	-32767.00	-32767.00	-32767.00	87.04	0.00	0.00	0.00	0.00	0.00	0.00	0.00	0.00	-32767.00	-32767.00	-32767.00
08:24:48	63.00	-32766.00	-32766.00	-32766.00	-32766.00	-32767.00	-32766.00	-32766.00	-32766.00	-32767.00	-32766.00	-32766.00	-32766.00	-32767.00	37.39	5.20	0.00	12.00	741.00	33.00	38.00	0.00	12.00	16.00	3.30	-32767.00	398.00	374.00	-32767.00	4.45	-32767.00	-32767.00	-32767.00	-32767.00	-32767.00	-32767.00	-32767.00	87.04	0.00	0.00	0.00	0.00	0.00	0.00	0.00	0.00	-32767.00	-32767.00	-32767.00
08:24:58	63.00	-32766.00	-32766.00	-32766.00	-32766.00	-32767.00	-32766.00	-32766.00	-32766.00	-32767.00	-32766.00	-32766.00	-32766.00	-32767.00	37.44	5.20	0.00	12.00	741.00	32.00	38.00	0.00	12.00	16.00	3.30	-32767.00	402.00	375.00	-32767.00	4.47	-32767.00	-32767.00	-32767.00	-32767.00	-32767.00	-32767.00	-32767.00	87.04	0.00	0.00	0.00	0.00	0.00	0.00	0.00	0.00	-32767.00	-32767.00	-32767.00
08:25:08	62.00	-32766.00	-32766.00	-32766.00	-32766.00	-32767.00	-32766.00	-32766.00	-32766.00	-32767.00	-32766.00	-32766.00	-32766.00	-32767.00	37.51	5.10	0.00	12.00	741.00	33.00	38.00	0.00	12.00	16.00	3.00	-32767.00	394.00	374.00	-32767.00	4.49	-32767.00	-32767.00	-32767.00	-32767.00	-32767.00	-32767.00	-32767.00	87.04	0.00	0.00	0.00	0.00	0.00	0.00	0.00	0.00	-32767.00	-32767.00	-32767.00
08:25:18	61.00	-32766.00	-32766.00	-32766.00	-32766.00	-32767.00	-32766.00	-32766.00	-32766.00	-32767.00	-32766.00	-32766.00	-32766.00	-32767.00	37.56	5.10	0.00	12.00	741.00	33.00	38.00	0.00	12.00	16.00	3.20	-32767.00	407.00	383.00	-32767.00	4.50	-32767.00	-32767.00	-32767.00	-32767.00	-32767.00	-32767.00	-32767.00	87.04	0.00	0.00	0.00	0.00	0.00	0.00	0.00	0.00	-32767.00	-32767.00	-32767.00
08:25:28	61.00	-32766.00	-32766.00	-32766.00	-32766.00	-32767.00	-32766.00	-32766.00	-32766.00	-32767.00	-32766.00	-32766.00	-32766.00	-32767.00	37.58	5.20	0.00	12.00	741.00	32.00	38.00	0.00	12.00	16.00	3.30	-32767.00	402.00	379.00	-32767.00	4.51	-32767.00	-32767.00	-32767.00	-32767.00	-32767.00	-32767.00	-32767.00	87.04	0.00	0.00	0.00	0.00	0.00	0.00	0.00	0.00	-32767.00	-32767.00	-32767.00
08:25:38	61.00	-32766.00	-32766.00	-32766.00	-32766.00	-32767.00	-32766.00	-32766.00	-32766.00	-32767.00	-32766.00	-32766.00	-32766.00	-32767.00	37.60	5.10	0.00	12.00	741.00	33.00	38.00	0.00	12.00	16.00	3.30	-32767.00	404.00	379.00	-32767.00	4.52	-32767.00	-32767.00	-32767.00	-32767.00	-32767.00	-32767.00	-32767.00	87.04	0.00	0.00	0.00	0.00	0.00	0.00	0.00	0.00	-32767.00	-32767.00	-32767.00
08:25:48	60.00	-32766.00	-32766.00	-32766.00	-32766.00	-32767.00	-32766.00	-32766.00	-32766.00	-32767.00	-32766.00	-32766.00	-32766.00	-32767.00	37.63	5.10	0.00	12.00	741.00	33.00	38.00	0.00	12.00	16.00	3.30	-32767.00	401.00	377.00	-32767.00	4.53	-32767.00	-32767.00	-32767.00	-32767.00	-32767.00	-32767.00	-32767.00	87.04	0.00	0.00	0.00	0.00	0.00	0.00	0.00	0.00	-32767.00	-32767.00	-32767.00
08:25:58	60.00	-32766.00	-32766.00	-32766.00	-32766.00	-32767.00	-32766.00	-32766.00	-32766.00	-32767.00	-32766.00	-32766.00	-32766.00	-32767.00	37.65	5.10	0.00	12.00	741.00	32.00	38.00	0.00	12.00	16.00	3.20	-32767.00	400.00	376.00	-32767.00	4.53	-32767.00	-32767.00	-32767.00	-32767.00	-32767.00	-32767.00	-32767.00	87.04	0.00	0.00	0.00	0.00	0.00	0.00	0.00	0.00	-32767.00	-32767.00	-32767.00
08:26:08	60.00	-32766.00	-32766.00	-32766.00	-32766.00	-32767.00	-32766.00	-32766.00	-32766.00	-32767.00	-32766.00	-32766.00	-32766.00	-32767.00	37.68	5.10	0.00	12.00	741.00	32.00	38.00	0.00	12.00	16.00	3.30	-32767.00	399.00	375.00	-32767.00	4.53	-32767.00	-32767.00	-32767.00	-32767.00	-32767.00	-32767.00	-32767.00	87.04	0.00	0.00	0.00	0.00	0.00	0.00	0.00	0.00	-32767.00	-32767.00	-32767.00
08:26:18	60.00	-32766.00	-32766.00	-32766.00	-32766.00	-32767.00	-32766.00	-32766.00	-32766.00	-32767.00	-32766.00	-32766.00	-32766.00	-32767.00	37.68	5.10	0.00	12.00	741.00	33.00	38.00	0.00	12.00	16.00	3.30	-32767.00	400.00	376.00	-32767.00	4.53	-32767.00	-32767.00	-32767.00	-32767.00	-32767.00	-32767.00	-32767.00	87.04	0.00	0.00	0.00	0.00	0.00	0.00	0.00	0.00	-32767.00	-32767.00	-32767.00
08:26:28	59.00	-32766.00	-32766.00	-32766.00	-32766.00	-32767.00	-32766.00	-32766.00	-32766.00	-32767.00	-32766.00	-32766.00	-32766.00	-32767.00	37.70	5.10	0.00	12.00	741.00	32.00	38.00	0.00	12.00	16.00	3.30	-32767.00	398.00	375.00	-32767.00	4.52	-32767.00	-32767.00	-32767.00	-32767.00	-32767.00	-32767.00	-32767.00	87.04	0.00	0.00	0.00	0.00	0.00	0.00	0.00	0.00	-32767.00	-32767.00	-32767.00
08:26:38	59.00	-32766.00	-32766.00	-32766.00	-32766.00	-32767.00	-32766.00	-32766.00	-32766.00	-32767.00	-32766.00	-32766.00	-32766.00	-32767.00	37.70	5.20	0.00	12.00	741.00	32.00	38.00	0.00	12.00	16.00	3.20	-32767.00	391.00	368.00	-32767.00	4.51	-32767.00	-32767.00	-32767.00	-32767.00	-32767.00	-32767.00	-32767.00	87.04	0.00	0.00	0.00	0.00	0.00	0.00	0.00	0.00	-32767.00	-32767.00	-32767.00
08:26:48	59.00	-32766.00	-32766.00	-32766.00	-32766.00	-32767.00	-32766.00	-32766.00	-32766.00	-32767.00	-32766.00	-32766.00	-32766.00	-32767.00	37.72	5.10	0.00	12.00	741.00	32.00	38.00	0.00	12.00	16.00	2.90	-32767.00	399.00	377.00	-32767.00	4.50	-32767.00	-32767.00	-32767.00	-32767.00	-32767.00	-32767.00	-32767.00	87.04	0.00	0.00	0.00	0.00	0.00	0.00	0.00	0.00	-32767.00	-32767.00	-32767.00
08:26:58	58.00	-32766.00	-32766.00	-32766.00	-32766.00	-32767.00	-32766.00	-32766.00	-32766.00	-32767.00	-32766.00	-32766.00	-32766.00	-32767.00	37.72	5.10	0.00	12.00	741.00	32.00	38.00	0.00	12.00	16.00	3.00	-32767.00	399.00	384.00	-32767.00	4.50	-32767.00	-32767.00	-32767.00	-32767.00	-32767.00	-32767.00	-32767.00	87.04	0.00	0.00	0.00	0.00	0.00	0.00	0.00	0.00	-32767.00	-32767.00	-32767.00
08:27:08	58.00	-32766.00	-32766.00	-32766.00	-32766.00	-32767.00	-32766.00	-32766.00	-32766.00	-32767.00	-32766.00	-32766.00	-32766.00	-32767.00	37.72	5.10	0.00	12.00	741.00	32.00	38.00	0.00	12.00	16.00	3.30	-32767.00	407.00	381.00	-32767.00	4.52	-32767.00	-32767.00	-32767.00	-32767.00	-32767.00	-32767.00	-32767.00	87.04	0.00	0.00	0.00	0.00	0.00	0.00	0.00	0.00	-32767.00	-32767.00	-32767.00
08:27:18	58.00	-32766.00	-32766.00	-32766.00	-32766.00	-32767.00	-32766.00	-32766.00	-32766.00	-32767.00	-32766.00	-32766.00	-32766.00	-32767.00	37.75	5.10	0.00	12.00	741.00	32.00	38.00	0.00	12.00	16.00	3.20	-32767.00	402.00	372.00	-32767.00	4.52	-32767.00	-32767.00	-32767.00	-32767.00	-32767.00	-32767.00	-32767.00	87.04	0.00	0.00	0.00	0.00	0.00	0.00	0.00	0.00	-32767.00	-32767.00	-32767.00
08:27:28	58.00	-32766.00	-32766.00	-32766.00	-32766.00	-32767.00	-32766.00	-32766.00	-32766.00	-32767.00	-32766.00	-32766.00	-32766.00	-32767.00	37.75	5.10	0.00	12.00	741.00	32.00	38.00	0.00	12.00	16.00	2.80	-32767.00	395.00	373.00	-32767.00	4.52	-32767.00	-32767.00	-32767.00	-32767.00	-32767.00	-32767.00	-32767.00	87.04	0.00	0.00	0.00	0.00	0.00	0.00	0.00	0.00	-32767.00	-32767.00	-32767.00
08:27:38	58.00	-32766.00	-32766.00	-32766.00	-32766.00	-32767.00	-32766.00	-32766.00	-32766.00	-32767.00	-32766.00	-32766.00	-32766.00	-32767.00	37.75	5.10	0.00	12.00	741.00	32.00	38.00	0.00	12.00	16.00	3.30	-32767.00	395.00	417.00	-32767.00	4.57	-32767.00	-32767.00	-32767.00	-32767.00	-32767.00	-32767.00	-32767.00	87.04	0.00	0.00	0.00	0.00	0.00	0.00	0.00	0.00	-32767.00	-32767.00	-32767.00
08:27:48	58.00	-32766.00	-32766.00	-32766.00	-32766.00	-32766.00	-32766.00	-32766.00	-32766.00	-32766.00	-32766.00	-32766.00	-32766.00	-32767.00	37.75	5.10	0.00	12.00	741.00	32.00	38.00	0.00	12.00	16.00	2.10	-32767.00	421.00	402.00	-32767.00	4.64	-32767.00	-32767.00	-32767.00	-32767.00	-32767.00	-32767.00	-32767.00	87.04	0.00	0.00	0.00	0.00	0.00	0.00	0.00	0.00	-32767.00	-32767.00	-32767.00
08:27:58	57.00	-32766.00	-32766.00	-32766.00	-32766.00	-32766.00	-32766.00	-32766.00	-32766.00	-32766.00	-32766.00	-32766.00	-32766.00	-32767.00	37.75	5.00	0.00	12.00	741.00	33.00	38.00	0.00	12.00	15.00	2.10	-32767.00	409.00	393.00	-32767.00	4.67	-32767.00	-32767.00	-32767.00	-32767.00	-32767.00	-32767.00	-32767.00	87.04	0.00	0.00	0.00	0.00	0.00	0.00	0.00	0.00	-32767.00	-32767.00	-32767.00
08:28:08	57.00	-32766.00	-32766.00	-32766.00	-32766.00	-32767.00	-32766.00	-32766.00	-32766.00	-32767.00	-32766.00	-32766.00	-32766.00	-32767.00	37.77	5.00	0.00	12.00	741.00	32.00	37.00	0.00	12.00	15.00	2.30	-32767.00	404.00	381.00	-32767.00	4.67	-32767.00	-32767.00	-32767.00	-32767.00	-32767.00	-32767.00	-32767.00	87.04	0.00	0.00	0.00	0.00	0.00	0.00	0.00	0.00	-32767.00	-32767.00	-32767.00
08:28:18	57.00	-32766.00	-32766.00	-32766.00	-32766.00	-32767.00	-32766.00	-32766.00	-32766.00	-32767.00	-32766.00	-32766.00	-32766.00	-32767.00	37.77	5.00	0.00	12.00	741.00	32.00	36.00	0.00	12.00	15.00	1.80	-32767.00	396.00	383.00	-32767.00	4.68	-32767.00	-32767.00	-32767.00	-32767.00	-32767.00	-32767.00	-32767.00	87.04	0.00	0.00	0.00	0.00	0.00	0.00	0.00	0.00	-32767.00	-32767.00	-32767.00
08:28:28	57.00	-32766.00	-32766.00	-32766.00	-32766.00	-32767.00	-32766.00	-32766.00	-32766.00	-32767.00	-32766.00	-32766.00	-32766.00	-32767.00	37.77	5.10	0.00	12.00	741.00	31.00	36.00	0.00	12.00	15.00	2.30	-32767.00	405.00	381.00	-32767.00	4.70	-32767.00	-32767.00	-32767.00	-32767.00	-32767.00	-32767.00	-32767.00	87.04	0.00	0.00	0.00	0.00	0.00	0.00	0.00	0.00	-32767.00	-32767.00	-32767.00
08:28:38	57.00	-32766.00	-32766.00	-32766.00	-32766.00	-32767.00	-32766.00	-32766.00	-32766.00	-32767.00	-32766.00	-32766.00	-32766.00	-32767.00	37.77	5.00	0.00	12.00	741.00	31.00	36.00	0.00	12.00	15.00	2.10	-32767.00	394.00	379.00	-32767.00	4.70	-32767.00	-32767.00	-32767.00	-32767.00	-32767.00	-32767.00	-32767.00	87.04	0.00	0.00	0.00	0.00	0.00	0.00	0.00	0.00	-32767.00	-32767.00	-32767.00
08:28:48	57.00	-32766.00	-32766.00	-32766.00	-32766.00	-32767.00	-32766.00	-32766.00	-32766.00	-32767.00	-32766.00	-32766.00	-32766.00	-32767.00	37.75	5.10	0.00	12.00	741.00	31.00	36.00	0.00	12.00	15.00	2.30	-32767.00	401.00	375.00	-32767.00	4.63	-32767.00	-32767.00	-32767.00	-32767.00	-32767.00	-32767.00	-32767.00	87.04	0.00	0.00	0.00	0.00	0.00	0.00	0.00	0.00	-32767.00	-32767.00	-32767.00
08:28:58	57.00	-32766.00	-32766.00	-32766.00	-32766.00	-32767.00	-32766.00	-32766.00	-32766.00	-32767.00	-32766.00	-32766.00	-32766.00	-32767.00	37.77	5.10	0.00	12.00	741.00	31.00	36.00	0.00	12.00	15.00	1.80	-32767.00	390.00	372.00	-32767.00	4.60	-32767.00	-32767.00	-32767.00	-32767.00	-32767.00	-32767.00	-32767.00	87.04	0.00	0.00	0.00	0.00	0.00	0.00	0.00	0.00	-32767.00	-32767.00	-32767.00
08:29:08	57.00	-32766.00	-32766.00	-32766.00	-32766.00	-32767.00	-32766.00	-32766.00	-32766.00	-32767.00	-32766.00	-32766.00	-32766.00	-32767.00	37.82	5.10	0.00	12.00	741.00	30.00	35.00	0.00	12.00	15.00	2.30	-32767.00	396.00	381.00	-32767.00	4.59	-32767.00	-32767.00	-32767.00	-32767.00	-32767.00	-32767.00	-32767.00	87.04	0.00	0.00	0.00	0.00	0.00	0.00	0.00	0.00	-32767.00	-32767.00	-32767.00
08:29:18	56.00	-32766.00	-32766.00	-32766.00	-32766.00	-32767.00	-32766.00	-32766.00	-32766.00	-32767.00	-32766.00	-32766.00	-32766.00	-32767.00	37.77	5.00	0.00	12.00	741.00	30.00	35.00	0.00	12.00	15.00	2.10	-32767.00	388.00	370.00	-32767.00	4.57	-32767.00	-32767.00	-32767.00	-32767.00	-32767.00	-32767.00	-32767.00	87.04	0.00	0.00	0.00	0.00	0.00	0.00	0.00	0.00	-32767.00	-32767.00	-32767.00
08:29:28	56.00	-32766.00	-32766.00	-32766.00	-32766.00	-32767.00	-32766.00	-32766.00	-32766.00	-32767.00	-32766.00	-32766.00	-32766.00	-32767.00	37.77	5.10	0.00	12.00	741.00	30.00	35.00	0.00	12.00	15.00	2.20	-32767.00	402.00	379.00	-32767.00	4.57	-32767.00	-32767.00	-32767.00	-32767.00	-32767.00	-32767.00	-32767.00	87.04	0.00	0.00	0.00	0.00	0.00	0.00	0.00	0.00	-32767.00	-32767.00	-32767.00
08:29:38	56.00	-32766.00	-32766.00	-32766.00	-32766.00	-32767.00	-32766.00	-32766.00	-32766.00	-32767.00	-32766.00	-32766.00	-32766.00	-32767.00	37.77	5.00	0.00	12.00	741.00	30.00	35.00	0.00	12.00	15.00	2.20	-32767.00	395.00	383.00	-32767.00	4.55	-32767.00	-32767.00	-32767.00	-32767.00	-32767.00	-32767.00	-32767.00	87.04	0.00	0.00	0.00	0.00	0.00	0.00	0.00	0.00	-32767.00	-32767.00	-32767.00
08:29:48	56.00	-32766.00	-32766.00	-32766.00	-32766.00	-32767.00	-32766.00	-32766.00	-32766.00	-32767.00	-32766.00	-32766.00	-32766.00	-32767.00	37.77	5.10	0.00	12.00	741.00	29.00	34.00	0.00	12.00	15.00	1.80	-32767.00	391.00	376.00	-32767.00	4.54	-32767.00	-32767.00	-32767.00	-32767.00	-32767.00	-32767.00	-32767.00	87.04	0.00	0.00	0.00	0.00	0.00	0.00	0.00	0.00	-32767.00	-32767.00	-32767.00
08:29:58	56.00	-32766.00	-32766.00	-32766.00	-32766.00	-32767.00	-32766.00	-32766.00	-32766.00	-32767.00	-32766.00	-32766.00	-32766.00	-32767.00	37.77	5.10	0.00	12.00	741.00	29.00	34.00	0.00	12.00	15.00	2.30	-32767.00	403.00	379.00	-32767.00	4.56	-32767.00	-32767.00	-32767.00	-32767.00	-32767.00	-32767.00	-32767.00	87.04	0.00	0.00	0.00	0.00	0.00	0.00	0.00	0.00	-32767.00	-32767.00	-32767.00
08:30:08	56.00	-32766.00	-32766.00	-32766.00	-32766.00	-32767.00	-32766.00	-32766.00	-32766.00	-32767.00	-32766.00	-32766.00	-32766.00	-32767.00	37.77	5.10	0.00	12.00	741.00	29.00	34.00	0.00	12.00	15.00	2.10	-32767.00	392.00	385.00	-32767.00	4.54	-32767.00	-32767.00	-32767.00	-32767.00	-32767.00	-32767.00	-32767.00	87.04	0.00	0.00	0.00	0.00	0.00	0.00	0.00	0.00	-32767.00	-32767.00	-32767.00
08:30:18	56.00	-32766.00	-32766.00	-32766.00	-32766.00	-32767.00	-32766.00	-32766.00	-32766.00	-32767.00	-32766.00	-32766.00	-32766.00	-32767.00	37.77	5.10	0.00	12.00	741.00	29.00	34.00	0.00	12.00	15.00	2.10	-32767.00	405.00	377.00	-32767.00	4.55	-32767.00	-32767.00	-32767.00	-32767.00	-32767.00	-32767.00	-32767.00	87.04	0.00	0.00	0.00	0.00	0.00	0.00	0.00	0.00	-32767.00	-32767.00	-32767.00
08:30:28	56.00	-32766.00	-32766.00	-32766.00	-32766.00	-32767.00	-32766.00	-32766.00	-32766.00	-32767.00	-32766.00	-32766.00	-32766.00	-32767.00	37.77	5.00	0.00	12.00	741.00	29.00	33.00	0.00	12.00	15.00	2.30	-32767.00	404.00	382.00	-32767.00	4.55	-32767.00	-32767.00	-32767.00	-32767.00	-32767.00	-32767.00	-32767.00	87.04	0.00	0.00	0.00	0.00	0.00	0.00	0.00	0.00	-32767.00	-32767.00	-32767.00
08:30:38	56.00	-32766.00	-32766.00	-32766.00	-32766.00	-32767.00	-32766.00	-32766.00	-32766.00	-32767.00	-32766.00	-32766.00	-32766.00	-32767.00	37.77	5.10	0.00	12.00	741.00	28.00	33.00	0.00	12.00	15.00	1.80	-32767.00	398.00	381.00	-32767.00	4.56	-32767.00	-32767.00	-32767.00	-32767.00	-32767.00	-32767.00	-32767.00	87.04	0.00	0.00	0.00	0.00	0.00	0.00	0.00	0.00	-32767.00	-32767.00	-32767.00
08:30:48	56.00	-32766.00	-32766.00	-32766.00	-32766.00	-32767.00	-32766.00	-32766.00	-32766.00	-32767.00	-32766.00	-32766.00	-32766.00	-32767.00	37.77	5.20	0.00	12.00	741.00	28.00	33.00	0.00	12.00	15.00	2.20	-32767.00	404.00	383.00	-32767.00	4.56	-32767.00	-32767.00	-32767.00	-32767.00	-32767.00	-32767.00	-32767.00	87.04	0.00	0.00	0.00	0.00	0.00	0.00	0.00	0.00	-32767.00	-32767.00	-32767.00
08:30:58	56.00	-32766.00	-32766.00	-32766.00	-32766.00	-32767.00	-32766.00	-32766.00	-32766.00	-32767.00	-32766.00	-32766.00	-32766.00	-32767.00	37.77	5.00	0.00	12.00	741.00	28.00	33.00	0.00	12.00	15.00	2.20	-32767.00	405.00	383.00	-32767.00	4.56	-32767.00	-32767.00	-32767.00	-32767.00	-32767.00	-32767.00	-32767.00	87.04	0.00	0.00	0.00	0.00	0.00	0.00	0.00	0.00	-32767.00	-32767.00	-32767.00
08:31:08	56.00	-32766.00	-32766.00	-32766.00	-32766.00	-32767.00	-32766.00	-32766.00	-32766.00	-32767.00	-32766.00	-32766.00	-32766.00	-32767.00	37.77	5.10	0.00	12.00	741.00	28.00	33.00	0.00	12.00	15.00	1.80	-32767.00	397.00	381.00	-32767.00	4.57	-32767.00	-32767.00	-32767.00	-32767.00	-32767.00	-32767.00	-32767.00	87.04	0.00	0.00	0.00	0.00	0.00	0.00	0.00	0.00	-32767.00	-32767.00	-32767.00
08:31:18	56.00	-32766.00	-32766.00	-32766.00	-32766.00	-32767.00	-32766.00	-32766.00	-32766.00	-32767.00	-32766.00	-32766.00	-32766.00	-32767.00	37.77	5.20	0.00	12.00	741.00	28.00	33.00	0.00	12.00	15.00	2.20	-32767.00	397.00	377.00	-32767.00	4.56	-32767.00	-32767.00	-32767.00	-32767.00	-32767.00	-32767.00	-32767.00	87.04	0.00	0.00	0.00	0.00	0.00	0.00	0.00	0.00	-32767.00	-32767.00	-32767.00
08:31:28	56.00	-32766.00	-32766.00	-32766.00	-32766.00	-32767.00	-32766.00	-32766.00	-32766.00	-32767.00	-32766.00	-32766.00	-32766.00	-32767.00	37.77	5.00	0.00	12.00	741.00	28.00	32.00	0.00	12.00	15.00	2.20	-32767.00	405.00	382.00	-32767.00	4.56	-32767.00	-32767.00	-32767.00	-32767.00	-32767.00	-32767.00	-32767.00	87.04	0.00	0.00	0.00	0.00	0.00	0.00	0.00	0.00	-32767.00	-32767.00	-32767.00
08:31:38	56.00	-32766.00	-32766.00	-32766.00	-32766.00	-32767.00	-32766.00	-32766.00	-32766.00	-32767.00	-32766.00	-32766.00	-32766.00	-32767.00	37.75	5.10	0.00	12.00	741.00	27.00	32.00	0.00	12.00	15.00	2.00	-32767.00	398.00	380.00	-32767.00	4.56	-32767.00	-32767.00	-32767.00	-32767.00	-32767.00	-32767.00	-32767.00	87.04	0.00	0.00	0.00	0.00	0.00	0.00	0.00	0.00	-32767.00	-32767.00	-32767.00
08:31:48	56.00	-32766.00	-32766.00	-32766.00	-32766.00	-32767.00	-32766.00	-32766.00	-32766.00	-32767.00	-32766.00	-32766.00	-32766.00	-32767.00	37.75	5.20	0.00	12.00	741.00	27.00	32.00	0.00	12.00	15.00	2.10	-32767.00	405.00	378.00	-32767.00	4.57	-32767.00	-32767.00	-32767.00	-32767.00	-32767.00	-32767.00	-32767.00	87.04	0.00	0.00	0.00	0.00	0.00	0.00	0.00	0.00	-32767.00	-32767.00	-32767.00
08:31:58	55.00	-32766.00	-32766.00	-32766.00	-32766.00	-32767.00	-32766.00	-32766.00	-32766.00	-32767.00	-32766.00	-32766.00	-32766.00	-32767.00	37.77	5.10	0.00	12.00	741.00	27.00	32.00	0.00	12.00	15.00	2.30	-32767.00	402.00	382.00	-32767.00	4.57	-32767.00	-32767.00	-32767.00	-32767.00	-32767.00	-32767.00	-32767.00	87.04	0.00	0.00	0.00	0.00	0.00	0.00	0.00	0.00	-32767.00	-32767.00	-32767.00
08:32:08	55.00	-32766.00	-32766.00	-32766.00	-32766.00	-32767.00	-32766.00	-32766.00	-32766.00	-32767.00	-32766.00	-32766.00	-32766.00	-32767.00	37.75	5.10	0.00	12.00	741.00	27.00	32.00	0.00	12.00	15.00	2.30	-32767.00	392.00	381.00	-32767.00	4.59	-32767.00	-32767.00	-32767.00	-32767.00	-32767.00	-32767.00	-32767.00	87.04	0.00	0.00	0.00	0.00	0.00	0.00	0.00	0.00	-32767.00	-32767.00	-32767.00
08:32:18	55.00	-32766.00	-32766.00	-32766.00	-32766.00	-32766.00	-32766.00	-32766.00	-32766.00	-32766.00	-32766.00	-32766.00	-32766.00	-32767.00	37.75	5.10	0.00	12.00	741.00	27.00	32.00	0.00	12.00	15.00	2.00	-32767.00	393.00	356.00	-32767.00	4.57	-32767.00	-32767.00	-32767.00	-32767.00	-32767.00	-32767.00	-32767.00	87.04	0.00	0.00	0.00	0.00	0.00	0.00	0.00	0.00	-32767.00	-32767.00	-32767.00
08:32:28	55.00	-32766.00	-32766.00	-32766.00	-32766.00	-32767.00	-32766.00	-32766.00	-32766.00	-32767.00	-32766.00	-32766.00	-32766.00	-32767.00	37.80	5.10	0.00	12.00	741.00	26.00	32.00	0.00	12.00	15.00	1.90	-32767.00	405.00	379.00	-32767.00	4.57	-32767.00	-32767.00	-32767.00	-32767.00	-32767.00	-32767.00	-32767.00	87.04	0.00	0.00	0.00	0.00	0.00	0.00	0.00	0.00	-32767.00	-32767.00	-32767.00
08:32:38	55.00	-32766.00	-32766.00	-32766.00	-32766.00	-32767.00	-32766.00	-32766.00	-32766.00	-32767.00	-32766.00	-32766.00	-32766.00	-32767.00	37.75	5.20	0.00	12.00	741.00	26.00	31.00	0.00	12.00	15.00	2.40	-32767.00	404.00	418.00	-32767.00	4.60	-32767.00	-32767.00	-32767.00	-32767.00	-32767.00	-32767.00	-32767.00	87.04	0.00	0.00	0.00	0.00	0.00	0.00	0.00	0.00	-32767.00	-32767.00	-32767.00
08:32:48	55.00	-32766.00	-32766.00	-32766.00	-32766.00	-32767.00	-32766.00	-32766.00	-32766.00	-32767.00	-32766.00	-32766.00	-32766.00	-32767.00	37.75	5.00	0.00	12.00	741.00	26.00	31.00	0.00	12.00	15.00	2.20	-32767.00	399.00	377.00	-32767.00	4.59	-32767.00	-32767.00	-32767.00	-32767.00	-32767.00	-32767.00	-32767.00	87.04	0.00	0.00	0.00	0.00	0.00	0.00	0.00	0.00	-32767.00	-32767.00	-32767.00
08:32:58	55.00	-32766.00	-32766.00	-32766.00	-32766.00	-32767.00	-32766.00	-32766.00	-32766.00	-32767.00	-32766.00	-32766.00	-32766.00	-32767.00	37.75	5.20	0.00	12.00	741.00	26.00	31.00	0.00	12.00	15.00	2.10	-32767.00	396.00	372.00	-32767.00	4.58	-32767.00	-32767.00	-32767.00	-32767.00	-32767.00	-32767.00	-32767.00	87.04	0.00	0.00	0.00	0.00	0.00	0.00	0.00	0.00	-32767.00	-32767.00	-32767.00
08:33:08	55.00	-32766.00	-32766.00	-32766.00	-32766.00	-32767.00	-32766.00	-32766.00	-32766.00	-32767.00	-32766.00	-32766.00	-32766.00	-32767.00	37.75	5.20	0.00	12.00	741.00	26.00	31.00	0.00	12.00	15.00	1.70	-32767.00	402.00	381.00	-32767.00	4.54	-32767.00	-32767.00	-32767.00	-32767.00	-32767.00	-32767.00	-32767.00	87.04	0.00	0.00	0.00	0.00	0.00	0.00	0.00	0.00	-32767.00	-32767.00	-32767.00
08:33:18	55.00	-32766.00	-32766.00	-32766.00	-32766.00	-32767.00	-32766.00	-32766.00	-32766.00	-32767.00	-32766.00	-32766.00	-32766.00	-32767.00	37.75	5.20	0.00	12.00	741.00	26.00	31.00	0.00	12.00	15.00	2.10	-32767.00	406.00	375.00	-32767.00	4.55	-32767.00	-32767.00	-32767.00	-32767.00	-32767.00	-32767.00	-32767.00	87.04	0.00	0.00	0.00	0.00	0.00	0.00	0.00	0.00	-32767.00	-32767.00	-32767.00
08:33:28	55.00	-32766.00	-32766.00	-32766.00	-32766.00	-32767.00	-32766.00	-32766.00	-32766.00	-32767.00	-32766.00	-32766.00	-32766.00	-32767.00	37.72	5.10	0.00	12.00	741.00	26.00	31.00	0.00	12.00	15.00	2.60	-32767.00	403.00	400.00	-32767.00	4.61	-32767.00	-32767.00	-32767.00	-32767.00	-32767.00	-32767.00	-32767.00	87.04	0.00	0.00	0.00	0.00	0.00	0.00	0.00	0.00	-32767.00	-32767.00	-32767.00
08:33:38	55.00	-32766.00	-32766.00	-32766.00	-32766.00	-32767.00	-32766.00	-32766.00	-32766.00	-32767.00	-32766.00	-32766.00	-32766.00	-32767.00	37.72	5.10	0.00	12.00	741.00	26.00	31.00	0.00	12.00	15.00	2.10	-32767.00	385.00	383.00	-32767.00	4.59	-32767.00	-32767.00	-32767.00	-32767.00	-32767.00	-32767.00	-32767.00	87.04	0.00	0.00	0.00	0.00	0.00	0.00	0.00	0.00	-32767.00	-32767.00	-32767.00
08:33:48	55.00	-32766.00	-32766.00	-32766.00	-32766.00	-32767.00	-32766.00	-32766.00	-32766.00	-32767.00	-32766.00	-32766.00	-32766.00	-32767.00	37.72	5.20	0.00	12.00	741.00	25.00	30.00	0.00	12.00	15.00	2.10	-32767.00	397.00	381.00	-32767.00	4.55	-32767.00	-32767.00	-32767.00	-32767.00	-32767.00	-32767.00	-32767.00	87.04	0.00	0.00	0.00	0.00	0.00	0.00	0.00	0.00	-32767.00	-32767.00	-32767.00
08:33:58	55.00	-32766.00	-32766.00	-32766.00	-32766.00	-32767.00	-32766.00	-32766.00	-32766.00	-32767.00	-32766.00	-32766.00	-32766.00	-32767.00	37.72	5.10	0.00	12.00	741.00	25.00	30.00	0.00	12.00	15.00	1.80	-32767.00	384.00	375.00	-32767.00	4.55	-32767.00	-32767.00	-32767.00	-32767.00	-32767.00	-32767.00	-32767.00	87.04	0.00	0.00	0.00	0.00	0.00	0.00	0.00	0.00	-32767.00	-32767.00	-32767.00
08:34:08	55.00	-32766.00	-32766.00	-32766.00	-32766.00	-32767.00	-32766.00	-32766.00	-32766.00	-32767.00	-32766.00	-32766.00	-32766.00	-32767.00	37.75	5.20	0.00	12.00	741.00	25.00	30.00	0.00	12.00	15.00	2.00	-32767.00	389.00	375.00	-32767.00	4.57	-32767.00	-32767.00	-32767.00	-32767.00	-32767.00	-32767.00	-32767.00	87.04	0.00	0.00	0.00	0.00	0.00	0.00	0.00	0.00	-32767.00	-32767.00	-32767.00
08:34:18	55.00	-32766.00	-32766.00	-32766.00	-32766.00	-32767.00	-32766.00	-32766.00	-32766.00	-32767.00	-32766.00	-32766.00	-32766.00	-32767.00	37.75	5.20	0.00	12.00	741.00	25.00	30.00	0.00	12.00	15.00	2.00	-32767.00	390.00	392.00	-32767.00	4.58	-32767.00	-32767.00	-32767.00	-32767.00	-32767.00	-32767.00	-32767.00	87.04	0.00	0.00	0.00	0.00	0.00	0.00	0.00	0.00	-32767.00	-32767.00	-32767.00
08:34:28	55.00	-32766.00	-32766.00	-32766.00	-32766.00	-32767.00	-32766.00	-32766.00	-32766.00	-32767.00	-32766.00	-32766.00	-32766.00	-32767.00	37.70	5.10	0.00	12.00	741.00	25.00	30.00	0.00	12.00	16.00	2.60	-32767.00	411.00	370.00	-32767.00	4.55	-32767.00	-32767.00	-32767.00	-32767.00	-32767.00	-32767.00	-32767.00	87.04	0.00	0.00	0.00	0.00	0.00	0.00	0.00	0.00	-32767.00	-32767.00	-32767.00
08:34:38	55.00	-32766.00	-32766.00	-32766.00	-32766.00	-32767.00	-32766.00	-32766.00	-32766.00	-32767.00	-32766.00	-32766.00	-32766.00	-32767.00	37.72	5.10	0.00	12.00	741.00	25.00	30.00	0.00	12.00	16.00	2.20	-32767.00	413.00	384.00	-32767.00	4.53	-32767.00	-32767.00	-32767.00	-32767.00	-32767.00	-32767.00	-32767.00	87.04	0.00	0.00	0.00	0.00	0.00	0.00	0.00	0.00	-32767.00	-32767.00	-32767.00
08:34:48	55.00	-32766.00	-32766.00	-32766.00	-32766.00	-32767.00	-32766.00	-32766.00	-32766.00	-32767.00	-32766.00	-32766.00	-32766.00	-32767.00	37.72	5.10	0.00	12.00	741.00	25.00	30.00	0.00	12.00	15.00	2.20	-32767.00	383.00	370.00	-32767.00	4.56	-32767.00	-32767.00	-32767.00	-32767.00	-32767.00	-32767.00	-32767.00	87.04	0.00	0.00	0.00	0.00	0.00	0.00	0.00	0.00	-32767.00	-32767.00	-32767.00
08:34:58	54.00	-32766.00	-32766.00	-32766.00	-32766.00	-32767.00	-32766.00	-32766.00	-32766.00	-32767.00	-32766.00	-32766.00	-32766.00	-32767.00	37.72	5.20	0.00	12.00	741.00	25.00	30.00	0.00	12.00	16.00	2.10	-32767.00	435.00	399.00	-32767.00	4.59	-32767.00	-32767.00	-32767.00	-32767.00	-32767.00	-32767.00	-32767.00	87.04	0.00	0.00	0.00	0.00	0.00	0.00	0.00	0.00	-32767.00	-32767.00	-32767.00
08:35:08	54.00	-32766.00	-32766.00	-32766.00	-32766.00	-32767.00	-32766.00	-32766.00	-32766.00	-32767.00	-32766.00	-32766.00	-32766.00	-32767.00	37.70	5.10	0.00	12.00	741.00	25.00	30.00	0.00	12.00	15.00	2.20	-32767.00	409.00	366.00	-32767.00	4.61	-32767.00	-32767.00	-32767.00	-32767.00	-32767.00	-32767.00	-32767.00	87.04	0.00	0.00	0.00	0.00	0.00	0.00	0.00	0.00	-32767.00	-32767.00	-32767.00
08:35:18	54.00	-32766.00	-32766.00	-32766.00	-32766.00	-32767.00	-32766.00	-32766.00	-32766.00	-32767.00	-32766.00	-32766.00	-32766.00	-32767.00	37.70	5.10	0.00	12.00	741.00	24.00	29.00	0.00	12.00	15.00	1.40	-32767.00	383.00	382.00	-32767.00	4.61	-32767.00	-32767.00	-32767.00	-32767.00	-32767.00	-32767.00	-32767.00	87.04	0.00	0.00	0.00	0.00	0.00	0.00	0.00	0.00	-32767.00	-32767.00	-32767.00
08:35:28	54.00	-32766.00	-32766.00	-32766.00	-32766.00	-32767.00	-32766.00	-32766.00	-32766.00	-32767.00	-32766.00	-32766.00	-32766.00	-32767.00	37.70	5.10	0.00	12.00	741.00	24.00	29.00	0.00	12.00	15.00	1.90	-32767.00	392.00	367.00	-32767.00	4.58	-32767.00	-32767.00	-32767.00	-32767.00	-32767.00	-32767.00	-32767.00	87.04	0.00	0.00	0.00	0.00	0.00	0.00	0.00	0.00	-32767.00	-32767.00	-32767.00
08:35:38	54.00	-32766.00	-32766.00	-32766.00	-32766.00	-32767.00	-32766.00	-32766.00	-32766.00	-32767.00	-32766.00	-32766.00	-32766.00	-32767.00	37.70	5.20	0.00	12.00	741.00	24.00	29.00	0.00	12.00	15.00	1.90	-32767.00	428.00	389.00	-32767.00	4.60	-32767.00	-32767.00	-32767.00	-32767.00	-32767.00	-32767.00	-32767.00	87.04	0.00	0.00	0.00	0.00	0.00	0.00	0.00	0.00	-32767.00	-32767.00	-32767.00
08:35:48	54.00	-32766.00	-32766.00	-32766.00	-32766.00	-32767.00	-32766.00	-32766.00	-32766.00	-32767.00	-32766.00	-32766.00	-32766.00	-32767.00	37.70	5.10	0.00	12.00	741.00	24.00	29.00	0.00	12.00	15.00	2.10	-32767.00	399.00	366.00	-32767.00	4.58	-32767.00	-32767.00	-32767.00	-32767.00	-32767.00	-32767.00	-32767.00	87.04	0.00	0.00	0.00	0.00	0.00	0.00	0.00	0.00	-32767.00	-32767.00	-32767.00
08:35:58	54.00	-32766.00	-32766.00	-32766.00	-32766.00	-32767.00	-32766.00	-32766.00	-32766.00	-32767.00	-32766.00	-32766.00	-32766.00	-32767.00	37.70	5.10	0.00	12.00	741.00	24.00	29.00	0.00	12.00	15.00	2.20	-32767.00	397.00	370.00	-32767.00	4.57	-32767.00	-32767.00	-32767.00	-32767.00	-32767.00	-32767.00	-32767.00	87.04	0.00	0.00	0.00	0.00	0.00	0.00	0.00	0.00	-32767.00	-32767.00	-32767.00
08:36:08	54.00	-32766.00	-32766.00	-32766.00	-32766.00	-32767.00	-32766.00	-32766.00	-32766.00	-32767.00	-32766.00	-32766.00	-32766.00	-32767.00	37.68	5.10	0.00	12.00	741.00	24.00	29.00	0.00	12.00	15.00	2.30	-32767.00	396.00	385.00	-32767.00	4.54	-32767.00	-32767.00	-32767.00	-32767.00	-32767.00	-32767.00	-32767.00	87.04	0.00	0.00	0.00	0.00	0.00	0.00	0.00	0.00	-32767.00	-32767.00	-32767.00
08:36:18	54.00	-32766.00	-32766.00	-32766.00	-32766.00	-32767.00	-32766.00	-32766.00	-32766.00	-32767.00	-32766.00	-32766.00	-32766.00	-32767.00	37.68	5.10	0.00	12.00	741.00	24.00	29.00	0.00	12.00	15.00	2.10	-32767.00	393.00	369.00	-32767.00	4.52	-32767.00	-32767.00	-32767.00	-32767.00	-32767.00	-32767.00	-32767.00	87.04	0.00	0.00	0.00	0.00	0.00	0.00	0.00	0.00	-32767.00	-32767.00	-32767.00
08:36:28	54.00	-32766.00	-32766.00	-32766.00	-32766.00	-32766.00	-32766.00	-32766.00	-32766.00	-32766.00	-32766.00	-32766.00	-32766.00	-32767.00	37.68	5.10	0.00	12.00	741.00	24.00	29.00	0.00	12.00	15.00	2.30	-32767.00	390.00	371.00	-32767.00	4.55	-32767.00	-32767.00	-32767.00	-32767.00	-32767.00	-32767.00	-32767.00	87.04	0.00	0.00	0.00	0.00	0.00	0.00	0.00	0.00	-32767.00	-32767.00	-32767.00
08:36:38	54.00	-32766.00	-32766.00	-32766.00	-32766.00	-32767.00	-32766.00	-32766.00	-32766.00	-32767.00	-32766.00	-32766.00	-32766.00	-32767.00	37.68	5.10	0.00	12.00	741.00	24.00	29.00	0.00	12.00	15.00	2.20	-32767.00	395.00	377.00	-32767.00	4.55	-32767.00	-32767.00	-32767.00	-32767.00	-32767.00	-32767.00	-32767.00	87.04	0.00	0.00	0.00	0.00	0.00	0.00	0.00	0.00	-32767.00	-32767.00	-32767.00
08:36:48	54.00	-32766.00	-32766.00	-32766.00	-32766.00	-32767.00	-32766.00	-32766.00	-32766.00	-32767.00	-32766.00	-32766.00	-32766.00	-32767.00	37.68	5.20	0.00	12.00	741.00	24.00	31.00	0.00	12.00	15.00	2.20	-32767.00	382.00	365.00	-32767.00	4.55	-32767.00	-32767.00	-32767.00	-32767.00	-32767.00	-32767.00	-32767.00	87.04	0.00	0.00	0.00	0.00	0.00	0.00	0.00	0.00	-32767.00	-32767.00	-32767.00
08:36:58	54.00	-32766.00	-32766.00	-32766.00	-32766.00	-32767.00	-32766.00	-32766.00	-32766.00	-32767.00	-32766.00	-32766.00	-32766.00	-32767.00	37.65	5.20	0.00	12.00	741.00	26.00	32.00	0.00	12.00	15.00	2.10	-32767.00	397.00	364.00	-32767.00	4.54	-32767.00	-32767.00	-32767.00	-32767.00	-32767.00	-32767.00	-32767.00	87.04	0.00	0.00	0.00	0.00	0.00	0.00	0.00	0.00	-32767.00	-32767.00	-32767.00
08:37:08	54.00	-32766.00	-32766.00	-32766.00	-32766.00	-32767.00	-32766.00	-32766.00	-32766.00	-32767.00	-32766.00	-32766.00	-32766.00	-32767.00	37.65	5.10	0.00	12.00	741.00	26.00	32.00	0.00	12.00	15.00	2.20	-32767.00	389.00	404.00	-32767.00	4.54	-32767.00	-32767.00	-32767.00	-32767.00	-32767.00	-32767.00	-32767.00	87.04	0.00	0.00	0.00	0.00	0.00	0.00	0.00	0.00	-32767.00	-32767.00	-32767.00
08:37:18	54.00	-32766.00	-32766.00	-32766.00	-32766.00	-32767.00	-32766.00	-32766.00	-32766.00	-32767.00	-32766.00	-32766.00	-32766.00	-32767.00	37.65	5.10	0.00	12.00	741.00	27.00	32.00	0.00	12.00	15.00	2.00	-32767.00	414.00	381.00	-32767.00	4.55	-32767.00	-32767.00	-32767.00	-32767.00	-32767.00	-32767.00	-32767.00	87.04	0.00	0.00	0.00	0.00	0.00	0.00	0.00	0.00	-32767.00	-32767.00	-32767.00
08:37:28	54.00	-32766.00	-32766.00	-32766.00	-32766.00	-32767.00	-32766.00	-32766.00	-32766.00	-32767.00	-32766.00	-32766.00	-32766.00	-32767.00	37.65	5.10	0.00	12.00	741.00	27.00	32.00	0.00	12.00	15.00	2.40	-32767.00	399.00	365.00	-32767.00	4.55	-32767.00	-32767.00	-32767.00	-32767.00	-32767.00	-32767.00	-32767.00	87.04	0.00	0.00	0.00	0.00	0.00	0.00	0.00	0.00	-32767.00	-32767.00	-32767.00
08:37:38	54.00	-32766.00	-32766.00	-32766.00	-32766.00	-32767.00	-32766.00	-32766.00	-32766.00	-32767.00	-32766.00	-32766.00	-32766.00	-32767.00	37.65	5.10	0.00	12.00	741.00	27.00	32.00	0.00	12.00	15.00	2.40	-32767.00	392.00	378.00	-32767.00	4.55	-32767.00	-32767.00	-32767.00	-32767.00	-32767.00	-32767.00	-32767.00	87.04	0.00	0.00	0.00	0.00	0.00	0.00	0.00	0.00	-32767.00	-32767.00	-32767.00
08:37:48	54.00	-32766.00	-32766.00	-32766.00	-32766.00	-32767.00	-32766.00	-32766.00	-32766.00	-32767.00	-32766.00	-32766.00	-32766.00	-32767.00	37.63	5.10	0.00	12.00	741.00	28.00	32.00	0.00	12.00	15.00	1.90	-32767.00	398.00	386.00	-32767.00	4.56	-32767.00	-32767.00	-32767.00	-32767.00	-32767.00	-32767.00	-32767.00	87.04	0.00	0.00	0.00	0.00	0.00	0.00	0.00	0.00	-32767.00	-32767.00	-32767.00
08:37:58	54.00	-32766.00	-32766.00	-32766.00	-32766.00	-32767.00	-32766.00	-32766.00	-32766.00	-32767.00	-32766.00	-32766.00	-32766.00	-32767.00	37.63	5.10	0.00	12.00	741.00	28.00	32.00	0.00	12.00	15.00	1.90	-32767.00	391.00	378.00	-32767.00	4.57	-32767.00	-32767.00	-32767.00	-32767.00	-32767.00	-32767.00	-32767.00	87.04	0.00	0.00	0.00	0.00	0.00	0.00	0.00	0.00	-32767.00	-32767.00	-32767.00
08:38:08	54.00	-32766.00	-32766.00	-32766.00	-32766.00	-32767.00	-32766.00	-32766.00	-32766.00	-32767.00	-32766.00	-32766.00	-32766.00	-32767.00	37.63	5.20	0.00	12.00	743.00	28.00	33.00	0.00	12.00	15.00	1.80	-32767.00	401.00	374.00	-32767.00	4.58	-32767.00	-32767.00	-32767.00	-32767.00	-32767.00	-32767.00	-32767.00	87.04	0.00	0.00	0.00	0.00	0.00	0.00	0.00	0.00	-32767.00	-32767.00	-32767.00
08:38:18	54.00	-32766.00	-32766.00	-32766.00	-32766.00	-32767.00	-32766.00	-32766.00	-32766.00	-32767.00	-32766.00	-32766.00	-32766.00	-32767.00	37.63	5.20	0.00	12.00	743.00	29.00	33.00	0.00	12.00	16.00	2.00	-32767.00	421.00	390.00	-32767.00	4.56	-32767.00	-32767.00	-32767.00	-32767.00	-32767.00	-32767.00	-32767.00	87.04	0.00	0.00	0.00	0.00	0.00	0.00	0.00	0.00	-32767.00	-32767.00	-32767.00
08:38:28	54.00	-32766.00	-32766.00	-32766.00	-32766.00	-32767.00	-32766.00	-32766.00	-32766.00	-32767.00	-32766.00	-32766.00	-32766.00	-32767.00	37.63	5.20	0.00	12.00	743.00	29.00	34.00	0.00	12.00	15.00	1.90	-32767.00	414.00	390.00	-32767.00	4.57	-32767.00	-32767.00	-32767.00	-32767.00	-32767.00	-32767.00	-32767.00	87.04	0.00	0.00	0.00	0.00	0.00	0.00	0.00	0.00	-32767.00	-32767.00	-32767.00
08:38:38	54.00	-32766.00	-32766.00	-32766.00	-32766.00	-32767.00	-32766.00	-32766.00	-32766.00	-32767.00	-32766.00	-32766.00	-32766.00	-32767.00	37.63	5.10	0.00	12.00	743.00	29.00	34.00	0.00	12.00	15.00	1.50	-32767.00	409.00	394.00	-32767.00	4.63	-32767.00	-32767.00	-32767.00	-32767.00	-32767.00	-32767.00	-32767.00	87.04	0.00	0.00	0.00	0.00	0.00	0.00	0.00	0.00	-32767.00	-32767.00	-32767.00
08:38:48	54.00	-32766.00	-32766.00	-32766.00	-32766.00	-32767.00	-32766.00	-32766.00	-32766.00	-32767.00	-32766.00	-32766.00	-32766.00	-32767.00	37.60	5.20	0.00	12.00	743.00	30.00	34.00	0.00	12.00	15.00	2.30	-32767.00	409.00	384.00	-32767.00	4.61	-32767.00	-32767.00	-32767.00	-32767.00	-32767.00	-32767.00	-32767.00	87.04	0.00	0.00	0.00	0.00	0.00	0.00	0.00	0.00	-32767.00	-32767.00	-32767.00
08:38:58	54.00	-32766.00	-32766.00	-32766.00	-32766.00	-32767.00	-32766.00	-32766.00	-32766.00	-32767.00	-32766.00	-32766.00	-32766.00	-32767.00	37.60	5.00	0.00	12.00	743.00	30.00	35.00	0.00	12.00	15.00	2.20	-32767.00	367.00	329.00	-32767.00	4.57	-32767.00	-32767.00	-32767.00	-32767.00	-32767.00	-32767.00	-32767.00	87.04	0.00	0.00	0.00	0.00	0.00	0.00	0.00	0.00	-32767.00	-32767.00	-32767.00
08:39:08	54.00	-32766.00	-32766.00	-32766.00	-32766.00	-32767.00	-32766.00	-32766.00	-32766.00	-32767.00	-32766.00	-32766.00	-32766.00	-32767.00	37.60	5.10	0.00	12.00	743.00	31.00	35.00	0.00	12.00	15.00	2.30	-32767.00	425.00	388.00	-32767.00	4.58	-32767.00	-32767.00	-32767.00	-32767.00	-32767.00	-32767.00	-32767.00	87.04	0.00	0.00	0.00	0.00	0.00	0.00	0.00	0.00	-32767.00	-32767.00	-32767.00
08:39:18	54.00	-32766.00	-32766.00	-32766.00	-32766.00	-32767.00	-32766.00	-32766.00	-32766.00	-32767.00	-32766.00	-32766.00	-32766.00	-32767.00	37.60	5.10	0.00	12.00	743.00	31.00	35.00	0.00	12.00	16.00	2.40	-32767.00	397.00	361.00	-32767.00	4.59	-32767.00	-32767.00	-32767.00	-32767.00	-32767.00	-32767.00	-32767.00	87.04	0.00	0.00	0.00	0.00	0.00	0.00	0.00	0.00	-32767.00	-32767.00	-32767.00
08:39:28	54.00	-32766.00	-32766.00	-32766.00	-32766.00	-32767.00	-32766.00	-32766.00	-32766.00	-32767.00	-32766.00	-32766.00	-32766.00	-32767.00	37.60	5.00	0.00	12.00	743.00	31.00	36.00	0.00	12.00	15.00	1.70	-32767.00	379.00	366.00	-32767.00	4.54	-32767.00	-32767.00	-32767.00	-32767.00	-32767.00	-32767.00	-32767.00	87.04	0.00	0.00	0.00	0.00	0.00	0.00	0.00	0.00	-32767.00	-32767.00	-32767.00
08:39:38	54.00	-32766.00	-32766.00	-32766.00	-32766.00	-32767.00	-32766.00	-32766.00	-32766.00	-32767.00	-32766.00	-32766.00	-32766.00	-32767.00	37.60	5.10	0.00	12.00	743.00	31.00	36.00	0.00	12.00	15.00	2.10	-32767.00	393.00	371.00	-32767.00	4.48	-32767.00	-32767.00	-32767.00	-32767.00	-32767.00	-32767.00	-32767.00	87.04	0.00	0.00	0.00	0.00	0.00	0.00	0.00	0.00	-32767.00	-32767.00	-32767.00
08:39:48	54.00	-32766.00	-32766.00	-32766.00	-32766.00	-32767.00	-32766.00	-32766.00	-32766.00	-32767.00	-32766.00	-32766.00	-32766.00	-32767.00	37.63	5.20	0.00	12.00	743.00	31.00	36.00	0.00	12.00	16.00	2.10	-32767.00	400.00	380.00	-32767.00	4.50	-32767.00	-32767.00	-32767.00	-32767.00	-32767.00	-32767.00	-32767.00	87.04	0.00	0.00	0.00	0.00	0.00	0.00	0.00	0.00	-32767.00	-32767.00	-32767.00
08:39:58	55.00	-32766.00	-32766.00	-32766.00	-32766.00	-32767.00	-32766.00	-32766.00	-32766.00	-32767.00	-32766.00	-32766.00	-32766.00	-32767.00	37.60	5.20	0.00	12.00	743.00	32.00	37.00	0.00	12.00	16.00	2.00	-32767.00	405.00	371.00	-32767.00	4.48	-32767.00	-32767.00	-32767.00	-32767.00	-32767.00	-32767.00	-32767.00	87.04	0.00	0.00	0.00	0.00	0.00	0.00	0.00	0.00	-32767.00	-32767.00	-32767.00
08:40:08	55.00	-32766.00	-32766.00	-32766.00	-32766.00	-32767.00	-32766.00	-32766.00	-32766.00	-32767.00	-32766.00	-32766.00	-32766.00	-32767.00	37.58	5.20	0.00	12.00	743.00	32.00	37.00	0.00	12.00	15.00	2.20	-32767.00	406.00	383.00	-32767.00	4.54	-32767.00	-32767.00	-32767.00	-32767.00	-32767.00	-32767.00	-32767.00	87.04	0.00	0.00	0.00	0.00	0.00	0.00	0.00	0.00	-32767.00	-32767.00	-32767.00
08:40:18	55.00	-32766.00	-32766.00	-32766.00	-32766.00	-32767.00	-32766.00	-32766.00	-32766.00	-32767.00	-32766.00	-32766.00	-32766.00	-32767.00	37.58	5.10	0.00	12.00	743.00	32.00	37.00	0.00	12.00	15.00	2.50	-32767.00	399.00	391.00	-32767.00	4.53	-32767.00	-32767.00	-32767.00	-32767.00	-32767.00	-32767.00	-32767.00	87.04	0.00	0.00	0.00	0.00	0.00	0.00	0.00	0.00	-32767.00	-32767.00	-32767.00
08:40:28	55.00	-32766.00	-32766.00	-32766.00	-32766.00	-32767.00	-32766.00	-32766.00	-32766.00	-32767.00	-32766.00	-32766.00	-32766.00	-32767.00	37.58	5.20	0.00	12.00	743.00	33.00	37.00	0.00	12.00	16.00	2.30	-32767.00	422.00	402.00	-32767.00	4.59	-32767.00	-32767.00	-32767.00	-32767.00	-32767.00	-32767.00	-32767.00	87.04	0.00	0.00	0.00	0.00	0.00	0.00	0.00	0.00	-32767.00	-32767.00	-32767.00
08:40:38	55.00	-32766.00	-32766.00	-32766.00	-32766.00	-32767.00	-32766.00	-32766.00	-32766.00	-32766.00	-32766.00	-32766.00	-32766.00	-32767.00	37.56	5.10	0.00	12.00	743.00	33.00	38.00	0.00	12.00	15.00	1.90	-32767.00	399.00	379.00	-32767.00	4.62	-32767.00	-32767.00	-32767.00	-32767.00	-32767.00	-32767.00	-32767.00	87.04	0.00	0.00	0.00	0.00	0.00	0.00	0.00	0.00	-32767.00	-32767.00	-32767.00
08:40:48	55.00	-32766.00	-32766.00	-32766.00	-32766.00	-32766.00	-32766.00	-32766.00	-32766.00	-32766.00	-32766.00	-32766.00	-32766.00	-32767.00	37.56	5.10	0.00	12.00	743.00	33.00	39.00	0.00	12.00	15.00	2.30	-32767.00	402.00	390.00	-32767.00	4.63	-32767.00	-32767.00	-32767.00	-32767.00	-32767.00	-32767.00	-32767.00	87.04	0.00	0.00	0.00	0.00	0.00	0.00	0.00	0.00	-32767.00	-32767.00	-32767.00
08:40:58	55.00	-32766.00	-32766.00	-32766.00	-32766.00	-32767.00	-32766.00	-32766.00	-32766.00	-32767.00	-32766.00	-32766.00	-32766.00	-32767.00	37.56	5.30	0.00	12.00	743.00	33.00	37.00	0.00	12.00	16.00	1.60	-32767.00	473.00	393.00	-32767.00	4.62	-32767.00	-32767.00	-32767.00	-32767.00	-32767.00	-32767.00	-32767.00	87.04	0.00	0.00	0.00	0.00	0.00	0.00	0.00	0.00	-32767.00	-32767.00	-32767.00
08:41:08	55.00	-32766.00	-32766.00	-32766.00	-32766.00	-32767.00	-32766.00	-32766.00	-32766.00	-32767.00	-32766.00	-32766.00	-32766.00	-32767.00	37.56	5.10	0.00	12.00	743.00	33.00	38.00	0.00	12.00	15.00	1.90	-32767.00	387.00	364.00	-32767.00	4.60	-32767.00	-32767.00	-32767.00	-32767.00	-32767.00	-32767.00	-32767.00	87.04	0.00	0.00	0.00	0.00	0.00	0.00	0.00	0.00	-32767.00	-32767.00	-32767.00
08:41:18	55.00	-32766.00	-32766.00	-32766.00	-32766.00	-32767.00	-32766.00	-32766.00	-32766.00	-32767.00	-32766.00	-32766.00	-32766.00	-32767.00	37.56	5.20	0.00	12.00	743.00	34.00	39.00	0.00	12.00	15.00	2.20	-32767.00	418.00	399.00	-32767.00	4.63	-32767.00	-32767.00	-32767.00	-32767.00	-32767.00	-32767.00	-32767.00	87.04	0.00	0.00	0.00	0.00	0.00	0.00	0.00	0.00	-32767.00	-32767.00	-32767.00
08:41:28	55.00	-32766.00	-32766.00	-32766.00	-32766.00	-32767.00	-32766.00	-32766.00	-32766.00	-32767.00	-32766.00	-32766.00	-32766.00	-32767.00	37.56	5.10	0.00	12.00	743.00	34.00	39.00	0.00	12.00	15.00	2.30	-32767.00	411.00	372.00	-32767.00	4.60	-32767.00	-32767.00	-32767.00	-32767.00	-32767.00	-32767.00	-32767.00	87.04	0.00	0.00	0.00	0.00	0.00	0.00	0.00	0.00	-32767.00	-32767.00	-32767.00
08:41:38	55.00	-32766.00	-32766.00	-32766.00	-32766.00	-32767.00	-32766.00	-32766.00	-32766.00	-32767.00	-32766.00	-32766.00	-32766.00	-32767.00	37.53	5.10	0.00	12.00	743.00	34.00	39.00	0.00	12.00	15.00	2.20	-32767.00	384.00	378.00	-32767.00	4.56	-32767.00	-32767.00	-32767.00	-32767.00	-32767.00	-32767.00	-32767.00	87.04	0.00	0.00	0.00	0.00	0.00	0.00	0.00	0.00	-32767.00	-32767.00	-32767.00
08:41:48	55.00	-32766.00	-32766.00	-32766.00	-32766.00	-32767.00	-32766.00	-32766.00	-32766.00	-32767.00	-32766.00	-32766.00	-32766.00	-32767.00	37.56	5.10	0.00	12.00	743.00	35.00	39.00	0.00	12.00	15.00	2.30	-32767.00	397.00	380.00	-32767.00	4.55	-32767.00	-32767.00	-32767.00	-32767.00	-32767.00	-32767.00	-32767.00	87.04	0.00	0.00	0.00	0.00	0.00	0.00	0.00	0.00	-32767.00	-32767.00	-32767.00
08:41:58	55.00	-32766.00	-32766.00	-32766.00	-32766.00	-32767.00	-32766.00	-32766.00	-32766.00	-32767.00	-32766.00	-32766.00	-32766.00	-32767.00	37.53	5.20	0.00	12.00	743.00	35.00	39.00	0.00	12.00	15.00	1.80	-32767.00	396.00	383.00	-32767.00	4.53	-32767.00	-32767.00	-32767.00	-32767.00	-32767.00	-32767.00	-32767.00	87.04	0.00	0.00	0.00	0.00	0.00	0.00	0.00	0.00	-32767.00	-32767.00	-32767.00
08:42:08	55.00	-32766.00	-32766.00	-32766.00	-32766.00	-32767.00	-32766.00	-32766.00	-32766.00	-32767.00	-32766.00	-32766.00	-32766.00	-32767.00	37.53	5.10	0.00	12.00	743.00	35.00	40.00	0.00	12.00	15.00	2.00	-32767.00	407.00	382.00	-32767.00	4.55	-32767.00	-32767.00	-32767.00	-32767.00	-32767.00	-32767.00	-32767.00	87.04	0.00	0.00	0.00	0.00	0.00	0.00	0.00	0.00	-32767.00	-32767.00	-32767.00
08:42:18	55.00	-32766.00	-32766.00	-32766.00	-32766.00	-32767.00	-32766.00	-32766.00	-32766.00	-32767.00	-32766.00	-32766.00	-32766.00	-32767.00	37.56	5.10	0.00	12.00	743.00	35.00	40.00	0.00	12.00	15.00	2.40	-32767.00	408.00	372.00	-32767.00	4.54	-32767.00	-32767.00	-32767.00	-32767.00	-32767.00	-32767.00	-32767.00	87.04	0.00	0.00	0.00	0.00	0.00	0.00	0.00	0.00	-32767.00	-32767.00	-32767.00
08:42:28	55.00	-32766.00	-32766.00	-32766.00	-32766.00	-32767.00	-32766.00	-32766.00	-32766.00	-32767.00	-32766.00	-32766.00	-32766.00	-32767.00	37.51	5.20	0.00	12.00	743.00	35.00	40.00	0.00	12.00	15.00	2.30	-32767.00	386.00	377.00	-32767.00	4.50	-32767.00	-32767.00	-32767.00	-32767.00	-32767.00	-32767.00	-32767.00	87.04	0.00	0.00	0.00	0.00	0.00	0.00	0.00	0.00	-32767.00	-32767.00	-32767.00
08:42:38	55.00	-32766.00	-32766.00	-32766.00	-32766.00	-32767.00	-32766.00	-32766.00	-32766.00	-32767.00	-32766.00	-32766.00	-32766.00	-32767.00	37.53	5.20	0.00	12.00	743.00	36.00	41.00	0.00	12.00	15.00	2.60	-32767.00	406.00	407.00	-32767.00	4.54	-32767.00	-32767.00	-32767.00	-32767.00	-32767.00	-32767.00	-32767.00	87.04	0.00	0.00	0.00	0.00	0.00	0.00	0.00	0.00	-32767.00	-32767.00	-32767.00
08:42:48	55.00	-32766.00	-32766.00	-32766.00	-32766.00	-32767.00	-32766.00	-32766.00	-32766.00	-32767.00	-32766.00	-32766.00	-32766.00	-32767.00	37.51	5.10	0.00	12.00	743.00	36.00	41.00	0.00	12.00	15.00	2.30	-32767.00	403.00	384.00	-32767.00	4.56	-32767.00	-32767.00	-32767.00	-32767.00	-32767.00	-32767.00	-32767.00	87.04	0.00	0.00	0.00	0.00	0.00	0.00	0.00	0.00	-32767.00	-32767.00	-32767.00
08:42:58	55.00	-32766.00	-32766.00	-32766.00	-32766.00	-32767.00	-32766.00	-32766.00	-32766.00	-32767.00	-32766.00	-32766.00	-32766.00	-32767.00	37.56	5.20	0.00	12.00	743.00	36.00	41.00	0.00	12.00	15.00	2.10	-32767.00	404.00	385.00	-32767.00	4.59	-32767.00	-32767.00	-32767.00	-32767.00	-32767.00	-32767.00	-32767.00	87.04	0.00	0.00	0.00	0.00	0.00	0.00	0.00	0.00	-32767.00	-32767.00	-32767.00
08:43:08	55.00	-32766.00	-32766.00	-32766.00	-32766.00	-32767.00	-32766.00	-32766.00	-32766.00	-32767.00	-32766.00	-32766.00	-32766.00	-32767.00	37.51	5.10	0.00	12.00	743.00	36.00	41.00	0.00	12.00	15.00	2.10	-32767.00	393.00	390.00	-32767.00	4.59	-32767.00	-32767.00	-32767.00	-32767.00	-32767.00	-32767.00	-32767.00	87.04	0.00	0.00	0.00	0.00	0.00	0.00	0.00	0.00	-32767.00	-32767.00	-32767.00
08:43:18	54.00	-32766.00	-32766.00	-32766.00	-32766.00	-32767.00	-32766.00	-32766.00	-32766.00	-32767.00	-32766.00	-32766.00	-32766.00	-32767.00	37.51	5.10	0.00	12.00	743.00	36.00	42.00	0.00	12.00	15.00	2.10	-32767.00	402.00	377.00	-32767.00	4.62	-32767.00	-32767.00	-32767.00	-32767.00	-32767.00	-32767.00	-32767.00	87.04	0.00	0.00	0.00	0.00	0.00	0.00	0.00	0.00	-32767.00	-32767.00	-32767.00
08:43:28	54.00	-32766.00	-32766.00	-32766.00	-32766.00	-32767.00	-32766.00	-32766.00	-32766.00	-32767.00	-32766.00	-32766.00	-32766.00	-32767.00	37.53	5.10	0.00	12.00	743.00	37.00	41.00	0.00	12.00	15.00	1.80	-32767.00	385.00	373.00	-32767.00	4.63	-32767.00	-32767.00	-32767.00	-32767.00	-32767.00	-32767.00	-32767.00	87.04	0.00	0.00	0.00	0.00	0.00	0.00	0.00	0.00	-32767.00	-32767.00	-32767.00
08:43:38	54.00	-32766.00	-32766.00	-32766.00	-32766.00	-32767.00	-32766.00	-32766.00	-32766.00	-32767.00	-32766.00	-32766.00	-32766.00	-32767.00	37.51	5.10	0.00	12.00	743.00	37.00	42.00	0.00	12.00	15.00	2.10	-32767.00	405.00	386.00	-32767.00	4.64	-32767.00	-32767.00	-32767.00	-32767.00	-32767.00	-32767.00	-32767.00	87.04	0.00	0.00	0.00	0.00	0.00	0.00	0.00	0.00	-32767.00	-32767.00	-32767.00
08:43:48	55.00	-32766.00	-32766.00	-32766.00	-32766.00	-32767.00	-32766.00	-32766.00	-32766.00	-32767.00	-32766.00	-32766.00	-32766.00	-32767.00	37.51	5.10	0.00	12.00	743.00	37.00	42.00	0.00	12.00	15.00	2.40	-32767.00	403.00	381.00	-32767.00	4.61	-32767.00	-32767.00	-32767.00	-32767.00	-32767.00	-32767.00	-32767.00	87.04	0.00	0.00	0.00	0.00	0.00	0.00	0.00	0.00	-32767.00	-32767.00	-32767.00
08:43:58	55.00	-32766.00	-32766.00	-32766.00	-32766.00	-32767.00	-32766.00	-32766.00	-32766.00	-32767.00	-32766.00	-32766.00	-32766.00	-32767.00	37.51	5.10	0.00	12.00	743.00	37.00	42.00	0.00	12.00	15.00	2.30	-32767.00	407.00	386.00	-32767.00	4.59	-32767.00	-32767.00	-32767.00	-32767.00	-32767.00	-32767.00	-32767.00	87.04	0.00	0.00	0.00	0.00	0.00	0.00	0.00	0.00	-32767.00	-32767.00	-32767.00
08:44:08	55.00	-32766.00	-32766.00	-32766.00	-32766.00	-32767.00	-32766.00	-32766.00	-32766.00	-32767.00	-32766.00	-32766.00	-32766.00	-32767.00	37.51	5.00	0.00	12.00	743.00	37.00	42.00	0.00	12.00	15.00	2.40	-32767.00	399.00	379.00	-32767.00	4.57	-32767.00	-32767.00	-32767.00	-32767.00	-32767.00	-32767.00	-32767.00	87.04	0.00	0.00	0.00	0.00	0.00	0.00	0.00	0.00	-32767.00	-32767.00	-32767.00
08:44:18	54.00	-32766.00	-32766.00	-32766.00	-32766.00	-32767.00	-32766.00	-32766.00	-32766.00	-32767.00	-32766.00	-32766.00	-32766.00	-32767.00	37.51	5.10	0.00	12.00	743.00	37.00	42.00	0.00	12.00	15.00	2.30	-32767.00	393.00	380.00	-32767.00	4.54	-32767.00	-32767.00	-32767.00	-32767.00	-32767.00	-32767.00	-32767.00	87.04	0.00	0.00	0.00	0.00	0.00	0.00	0.00	0.00	-32767.00	-32767.00	-32767.00
08:44:28	54.00	-32766.00	-32766.00	-32766.00	-32766.00	-32767.00	-32766.00	-32766.00	-32766.00	-32767.00	-32766.00	-32766.00	-32766.00	-32767.00	37.51	5.10	0.00	12.00	743.00	38.00	42.00	0.00	12.00	15.00	2.30	-32767.00	396.00	375.00	-32767.00	4.55	-32767.00	-32767.00	-32767.00	-32767.00	-32767.00	-32767.00	-32767.00	87.04	0.00	0.00	0.00	0.00	0.00	0.00	0.00	0.00	-32767.00	-32767.00	-32767.00
08:44:38	54.00	-32766.00	-32766.00	-32766.00	-32766.00	-32767.00	-32766.00	-32766.00	-32766.00	-32767.00	-32766.00	-32766.00	-32766.00	-32767.00	37.51	5.10	0.00	12.00	743.00	38.00	42.00	0.00	12.00	15.00	1.90	-32767.00	394.00	382.00	-32767.00	4.57	-32767.00	-32767.00	-32767.00	-32767.00	-32767.00	-32767.00	-32767.00	87.04	0.00	0.00	0.00	0.00	0.00	0.00	0.00	0.00	-32767.00	-32767.00	-32767.00
08:44:48	55.00	-32766.00	-32766.00	-32766.00	-32766.00	-32767.00	-32766.00	-32766.00	-32766.00	-32767.00	-32766.00	-32766.00	-32766.00	-32767.00	37.48	5.20	0.00	12.00	743.00	38.00	43.00	0.00	12.00	15.00	1.90	-32767.00	417.00	381.00	-32767.00	4.60	-32767.00	-32767.00	-32767.00	-32767.00	-32767.00	-32767.00	-32767.00	87.04	0.00	0.00	0.00	0.00	0.00	0.00	0.00	0.00	-32767.00	-32767.00	-32767.00
08:44:58	55.00	-32766.00	-32766.00	-32766.00	-32766.00	-32767.00	-32766.00	-32766.00	-32766.00	-32767.00	-32766.00	-32766.00	-32766.00	-32767.00	37.48	5.10	0.00	12.00	743.00	38.00	43.00	0.00	12.00	15.00	2.20	-32767.00	384.00	403.00	-32767.00	4.61	-32767.00	-32767.00	-32767.00	-32767.00	-32767.00	-32767.00	-32767.00	87.04	0.00	0.00	0.00	0.00	0.00	0.00	0.00	0.00	-32767.00	-32767.00	-32767.00
08:45:08	55.00	-32766.00	-32766.00	-32766.00	-32766.00	-32767.00	-32766.00	-32766.00	-32766.00	-32767.00	-32766.00	-32766.00	-32766.00	-32767.00	37.48	5.20	0.00	12.00	743.00	38.00	43.00	0.00	12.00	15.00	2.20	-32767.00	413.00	396.00	-32767.00	4.62	-32767.00	-32767.00	-32767.00	-32767.00	-32767.00	-32767.00	-32767.00	87.04	0.00	0.00	0.00	0.00	0.00	0.00	0.00	0.00	-32767.00	-32767.00	-32767.00
08:45:18	55.00	-32766.00	-32766.00	-32766.00	-32766.00	-32767.00	-32766.00	-32766.00	-32766.00	-32767.00	-32766.00	-32766.00	-32766.00	-32767.00	37.48	5.10	0.00	12.00	743.00	38.00	43.00	0.00	12.00	15.00	1.60	-32767.00	401.00	373.00	-32767.00	4.61	-32767.00	-32767.00	-32767.00	-32767.00	-32767.00	-32767.00	-32767.00	87.04	0.00	0.00	0.00	0.00	0.00	0.00	0.00	0.00	-32767.00	-32767.00	-32767.00
08:45:28	55.00	-32766.00	-32766.00	-32766.00	-32766.00	-32767.00	-32766.00	-32766.00	-32766.00	-32767.00	-32766.00	-32766.00	-32766.00	-32767.00	37.48	5.10	0.00	12.00	743.00	38.00	43.00	0.00	12.00	15.00	2.60	-32767.00	424.00	420.00	-32767.00	4.66	-32767.00	-32767.00	-32767.00	-32767.00	-32767.00	-32767.00	-32767.00	87.04	0.00	0.00	0.00	0.00	0.00	0.00	0.00	0.00	-32767.00	-32767.00	-32767.00
08:45:38	55.00	-32766.00	-32766.00	-32766.00	-32766.00	-32767.00	-32766.00	-32766.00	-32766.00	-32767.00	-32766.00	-32766.00	-32766.00	-32767.00	37.48	5.10	0.00	12.00	743.00	38.00	43.00	0.00	12.00	15.00	2.40	-32767.00	403.00	382.00	-32767.00	4.63	-32767.00	-32767.00	-32767.00	-32767.00	-32767.00	-32767.00	-32767.00	87.04	0.00	0.00	0.00	0.00	0.00	0.00	0.00	0.00	-32767.00	-32767.00	-32767.00
08:45:48	55.00	-32766.00	-32766.00	-32766.00	-32766.00	-32767.00	-32766.00	-32766.00	-32766.00	-32767.00	-32766.00	-32766.00	-32766.00	-32767.00	37.46	5.10	0.00	12.00	743.00	39.00	43.00	0.00	12.00	15.00	2.10	-32767.00	367.00	362.00	-32767.00	4.56	-32767.00	-32767.00	-32767.00	-32767.00	-32767.00	-32767.00	-32767.00	87.04	0.00	0.00	0.00	0.00	0.00	0.00	0.00	0.00	-32767.00	-32767.00	-32767.00
08:45:58	55.00	-32766.00	-32766.00	-32766.00	-32766.00	-32767.00	-32766.00	-32766.00	-32766.00	-32767.00	-32766.00	-32766.00	-32766.00	-32767.00	37.48	5.20	0.00	12.00	743.00	39.00	44.00	0.00	12.00	16.00	2.40	-32767.00	423.00	392.00	-32767.00	4.58	-32767.00	-32767.00	-32767.00	-32767.00	-32767.00	-32767.00	-32767.00	87.04	0.00	0.00	0.00	0.00	0.00	0.00	0.00	0.00	-32767.00	-32767.00	-32767.00
08:46:08	55.00	-32766.00	-32766.00	-32766.00	-32766.00	-32767.00	-32766.00	-32766.00	-32766.00	-32767.00	-32766.00	-32766.00	-32766.00	-32767.00	37.46	5.20	0.00	12.00	743.00	39.00	43.00	0.00	12.00	16.00	2.20	-32767.00	399.00	362.00	-32767.00	4.52	-32767.00	-32767.00	-32767.00	-32767.00	-32767.00	-32767.00	-32767.00	87.04	0.00	0.00	0.00	0.00	0.00	0.00	0.00	0.00	-32767.00	-32767.00	-32767.00
08:46:18	55.00	-32766.00	-32766.00	-32766.00	-32766.00	-32767.00	-32766.00	-32766.00	-32766.00	-32767.00	-32766.00	-32766.00	-32766.00	-32767.00	37.46	5.20	0.00	12.00	743.00	39.00	44.00	0.00	12.00	16.00	2.20	-32767.00	402.00	391.00	-32767.00	4.55	-32767.00	-32767.00	-32767.00	-32767.00	-32767.00	-32767.00	-32767.00	87.04	0.00	0.00	0.00	0.00	0.00	0.00	0.00	0.00	-32767.00	-32767.00	-32767.00
08:46:28	55.00	-32766.00	-32766.00	-32766.00	-32766.00	-32767.00	-32766.00	-32766.00	-32766.00	-32767.00	-32766.00	-32766.00	-32766.00	-32767.00	37.46	5.00	0.00	12.00	743.00	39.00	44.00	0.00	12.00	15.00	2.00	-32767.00	384.00	371.00	-32767.00	4.53	-32767.00	-32767.00	-32767.00	-32767.00	-32767.00	-32767.00	-32767.00	87.04	0.00	0.00	0.00	0.00	0.00	0.00	0.00	0.00	-32767.00	-32767.00	-32767.00
08:46:38	55.00	-32766.00	-32766.00	-32766.00	-32766.00	-32767.00	-32766.00	-32766.00	-32766.00	-32767.00	-32766.00	-32766.00	-32766.00	-32767.00	37.46	5.10	0.00	12.00	743.00	39.00	44.00	0.00	12.00	16.00	2.20	-32767.00	395.00	370.00	-32767.00	4.48	-32767.00	-32767.00	-32767.00	-32767.00	-32767.00	-32767.00	-32767.00	87.04	0.00	0.00	0.00	0.00	0.00	0.00	0.00	0.00	-32767.00	-32767.00	-32767.00
08:46:48	56.00	-32766.00	-32766.00	-32766.00	-32766.00	-32767.00	-32766.00	-32766.00	-32766.00	-32767.00	-32766.00	-32766.00	-32766.00	-32767.00	37.46	5.20	0.00	12.00	743.00	39.00	44.00	0.00	12.00	16.00	2.30	-32767.00	420.00	404.00	-32767.00	4.51	-32767.00	-32767.00	-32767.00	-32767.00	-32767.00	-32767.00	-32767.00	87.04	0.00	0.00	0.00	0.00	0.00	0.00	0.00	0.00	-32767.00	-32767.00	-32767.00
08:46:58	56.00	-32766.00	-32766.00	-32766.00	-32766.00	-32767.00	-32766.00	-32766.00	-32766.00	-32767.00	-32766.00	-32766.00	-32766.00	-32767.00	37.44	5.20	0.00	12.00	743.00	39.00	44.00	0.00	12.00	16.00	1.80	-32767.00	411.00	376.00	-32767.00	4.52	-32767.00	-32767.00	-32767.00	-32767.00	-32767.00	-32767.00	-32767.00	87.04	0.00	0.00	0.00	0.00	0.00	0.00	0.00	0.00	-32767.00	-32767.00	-32767.00
08:47:08	56.00	-32766.00	-32766.00	-32766.00	-32766.00	-32767.00	-32766.00	-32766.00	-32766.00	-32767.00	-32766.00	-32766.00	-32766.00	-32767.00	37.44	5.10	0.00	12.00	743.00	39.00	44.00	0.00	12.00	15.00	2.20	-32767.00	403.00	382.00	-32767.00	4.54	-32767.00	-32767.00	-32767.00	-32767.00	-32767.00	-32767.00	-32767.00	87.04	0.00	0.00	0.00	0.00	0.00	0.00	0.00	0.00	-32767.00	-32767.00	-32767.00
08:47:18	56.00	-32766.00	-32766.00	-32766.00	-32766.00	-32767.00	-32766.00	-32766.00	-32766.00	-32767.00	-32766.00	-32766.00	-32766.00	-32767.00	37.44	5.10	0.00	12.00	743.00	40.00	44.00	0.00	12.00	15.00	2.20	-32767.00	398.00	380.00	-32767.00	4.53	-32767.00	-32767.00	-32767.00	-32767.00	-32767.00	-32767.00	-32767.00	87.04	0.00	0.00	0.00	0.00	0.00	0.00	0.00	0.00	-32767.00	-32767.00	-32767.00
08:47:28	56.00	-32766.00	-32766.00	-32766.00	-32766.00	-32767.00	-32766.00	-32766.00	-32766.00	-32767.00	-32766.00	-32766.00	-32766.00	-32767.00	37.44	5.20	0.00	12.00	743.00	40.00	45.00	0.00	12.00	15.00	1.90	-32767.00	389.00	370.00	-32767.00	4.52	-32767.00	-32767.00	-32767.00	-32767.00	-32767.00	-32767.00	-32767.00	87.04	0.00	0.00	0.00	0.00	0.00	0.00	0.00	0.00	-32767.00	-32767.00	-32767.00
08:47:38	56.00	-32766.00	-32766.00	-32766.00	-32766.00	-32767.00	-32766.00	-32766.00	-32766.00	-32767.00	-32766.00	-32766.00	-32766.00	-32767.00	37.44	5.20	0.00	12.00	743.00	40.00	45.00	0.00	12.00	16.00	2.40	-32767.00	402.00	403.00	-32767.00	4.56	-32767.00	-32767.00	-32767.00	-32767.00	-32767.00	-32767.00	-32767.00	87.04	0.00	0.00	0.00	0.00	0.00	0.00	0.00	0.00	-32767.00	-32767.00	-32767.00
08:47:48	56.00	-32766.00	-32766.00	-32766.00	-32766.00	-32767.00	-32766.00	-32766.00	-32766.00	-32767.00	-32766.00	-32766.00	-32766.00	-32767.00	37.44	5.10	0.00	12.00	743.00	40.00	45.00	0.00	12.00	15.00	2.20	-32767.00	404.00	380.00	-32767.00	4.60	-32767.00	-32767.00	-32767.00	-32767.00	-32767.00	-32767.00	-32767.00	87.04	0.00	0.00	0.00	0.00	0.00	0.00	0.00	0.00	-32767.00	-32767.00	-32767.00
08:47:58	56.00	-32766.00	-32766.00	-32766.00	-32766.00	-32767.00	-32766.00	-32766.00	-32766.00	-32767.00	-32766.00	-32766.00	-32766.00	-32767.00	37.41	5.20	0.00	12.00	743.00	40.00	45.00	0.00	12.00	15.00	2.00	-32767.00	405.00	378.00	-32767.00	4.57	-32767.00	-32767.00	-32767.00	-32767.00	-32767.00	-32767.00	-32767.00	87.04	0.00	0.00	0.00	0.00	0.00	0.00	0.00	0.00	-32767.00	-32767.00	-32767.00
08:48:08	56.00	-32766.00	-32766.00	-32766.00	-32766.00	-32767.00	-32766.00	-32766.00	-32766.00	-32767.00	-32766.00	-32766.00	-32766.00	-32767.00	37.41	5.20	0.00	12.00	743.00	40.00	45.00	0.00	12.00	15.00	2.30	-32767.00	403.00	380.00	-32767.00	4.57	-32767.00	-32767.00	-32767.00	-32767.00	-32767.00	-32767.00	-32767.00	87.04	0.00	0.00	0.00	0.00	0.00	0.00	0.00	0.00	-32767.00	-32767.00	-32767.00
08:48:18	56.00	-32766.00	-32766.00	-32766.00	-32766.00	-32767.00	-32766.00	-32766.00	-32766.00	-32767.00	-32766.00	-32766.00	-32766.00	-32767.00	37.41	5.10	0.00	12.00	743.00	40.00	45.00	0.00	12.00	15.00	2.20	-32767.00	394.00	378.00	-32767.00	4.57	-32767.00	-32767.00	-32767.00	-32767.00	-32767.00	-32767.00	-32767.00	87.04	0.00	0.00	0.00	0.00	0.00	0.00	0.00	0.00	-32767.00	-32767.00	-32767.00
08:48:28	56.00	-32766.00	-32766.00	-32766.00	-32766.00	-32767.00	-32766.00	-32766.00	-32766.00	-32767.00	-32766.00	-32766.00	-32766.00	-32767.00	37.41	5.20	0.00	12.00	743.00	40.00	45.00	0.00	12.00	15.00	1.90	-32767.00	396.00	377.00	-32767.00	4.55	-32767.00	-32767.00	-32767.00	-32767.00	-32767.00	-32767.00	-32767.00	87.04	0.00	0.00	0.00	0.00	0.00	0.00	0.00	0.00	-32767.00	-32767.00	-32767.00
08:48:38	56.00	-32766.00	-32766.00	-32766.00	-32766.00	-32767.00	-32766.00	-32766.00	-32766.00	-32767.00	-32766.00	-32766.00	-32766.00	-32767.00	37.41	5.20	0.00	12.00	743.00	40.00	45.00	0.00	12.00	15.00	2.20	-32767.00	404.00	381.00	-32767.00	4.57	-32767.00	-32767.00	-32767.00	-32767.00	-32767.00	-32767.00	-32767.00	87.04	0.00	0.00	0.00	0.00	0.00	0.00	0.00	0.00	-32767.00	-32767.00	-32767.00
08:48:48	56.00	-32766.00	-32766.00	-32766.00	-32766.00	-32767.00	-32766.00	-32766.00	-32766.00	-32767.00	-32766.00	-32766.00	-32766.00	-32767.00	37.39	5.10	0.00	12.00	743.00	40.00	45.00	0.00	12.00	15.00	2.30	-32767.00	399.00	380.00	-32767.00	4.54	-32767.00	-32767.00	-32767.00	-32767.00	-32767.00	-32767.00	-32767.00	87.04	0.00	0.00	0.00	0.00	0.00	0.00	0.00	0.00	-32767.00	-32767.00	-32767.00
08:48:58	55.00	-32766.00	-32766.00	-32766.00	-32766.00	-32767.00	-32766.00	-32766.00	-32766.00	-32767.00	-32766.00	-32766.00	-32766.00	-32767.00	37.39	5.10	0.00	12.00	743.00	40.00	45.00	0.00	12.00	15.00	2.10	-32767.00	408.00	414.00	-32767.00	4.58	-32767.00	-32767.00	-32767.00	-32767.00	-32767.00	-32767.00	-32767.00	87.04	0.00	0.00	0.00	0.00	0.00	0.00	0.00	0.00	-32767.00	-32767.00	-32767.00
08:49:08	55.00	-32766.00	-32766.00	-32766.00	-32766.00	-32767.00	-32766.00	-32766.00	-32766.00	-32767.00	-32766.00	-32766.00	-32766.00	-32767.00	37.39	5.20	0.00	12.00	743.00	40.00	45.00	0.00	12.00	15.00	2.20	-32767.00	377.00	372.00	-32767.00	4.58	-32767.00	-32767.00	-32767.00	-32767.00	-32767.00	-32767.00	-32767.00	87.04	0.00	0.00	0.00	0.00	0.00	0.00	0.00	0.00	-32767.00	-32767.00	-32767.00
08:49:18	55.00	-32766.00	-32766.00	-32766.00	-32766.00	-32766.00	-32766.00	-32766.00	-32766.00	-32766.00	-32766.00	-32766.00	-32766.00	-32767.00	37.39	5.30	0.00	12.00	743.00	40.00	45.00	0.00	12.00	16.00	2.30	-32767.00	399.00	369.00	-32767.00	4.56	-32767.00	-32767.00	-32767.00	-32767.00	-32767.00	-32767.00	-32767.00	87.04	0.00	0.00	0.00	0.00	0.00	0.00	0.00	0.00	-32767.00	-32767.00	-32767.00
08:49:28	56.00	-32766.00	-32766.00	-32766.00	-32766.00	-32767.00	-32766.00	-32766.00	-32766.00	-32767.00	-32766.00	-32766.00	-32766.00	-32767.00	37.39	5.20	0.00	12.00	743.00	41.00	45.00	0.00	12.00	16.00	2.00	-32767.00	389.00	379.00	-32767.00	4.56	-32767.00	-32767.00	-32767.00	-32767.00	-32767.00	-32767.00	-32767.00	87.04	0.00	0.00	0.00	0.00	0.00	0.00	0.00	0.00	-32767.00	-32767.00	-32767.00
08:49:38	56.00	-32766.00	-32766.00	-32766.00	-32766.00	-32767.00	-32766.00	-32766.00	-32766.00	-32767.00	-32766.00	-32766.00	-32766.00	-32767.00	37.39	5.20	0.00	12.00	743.00	41.00	46.00	0.00	12.00	16.00	2.00	-32767.00	404.00	372.00	-32767.00	4.56	-32767.00	-32767.00	-32767.00	-32767.00	-32767.00	-32767.00	-32767.00	87.04	0.00	0.00	0.00	0.00	0.00	0.00	0.00	0.00	-32767.00	-32767.00	-32767.00
08:49:48	56.00	-32766.00	-32766.00	-32766.00	-32766.00	-32767.00	-32766.00	-32766.00	-32766.00	-32767.00	-32766.00	-32766.00	-32766.00	-32767.00	37.39	5.20	0.00	12.00	743.00	41.00	45.00	0.00	12.00	16.00	2.30	-32767.00	413.00	392.00	-32767.00	4.57	-32767.00	-32767.00	-32767.00	-32767.00	-32767.00	-32767.00	-32767.00	87.04	0.00	0.00	0.00	0.00	0.00	0.00	0.00	0.00	-32767.00	-32767.00	-32767.00
08:49:58	56.00	-32766.00	-32766.00	-32766.00	-32766.00	-32767.00	-32766.00	-32766.00	-32766.00	-32767.00	-32766.00	-32766.00	-32766.00	-32767.00	37.39	5.00	0.00	12.00	743.00	41.00	45.00	0.00	12.00	16.00	2.10	-32767.00	396.00	377.00	-32767.00	4.57	-32767.00	-32767.00	-32767.00	-32767.00	-32767.00	-32767.00	-32767.00	87.04	0.00	0.00	0.00	0.00	0.00	0.00	0.00	0.00	-32767.00	-32767.00	-32767.00
08:50:08	56.00	-32766.00	-32766.00	-32766.00	-32766.00	-32767.00	-32766.00	-32766.00	-32766.00	-32767.00	-32766.00	-32766.00	-32766.00	-32767.00	37.39	5.10	0.00	12.00	743.00	41.00	46.00	0.00	12.00	16.00	1.90	-32767.00	397.00	377.00	-32767.00	4.54	-32767.00	-32767.00	-32767.00	-32767.00	-32767.00	-32767.00	-32767.00	87.04	0.00	0.00	0.00	0.00	0.00	0.00	0.00	0.00	-32767.00	-32767.00	-32767.00
08:50:18	56.00	-32766.00	-32766.00	-32766.00	-32766.00	-32767.00	-32766.00	-32766.00	-32766.00	-32767.00	-32766.00	-32766.00	-32766.00	-32767.00	37.39	5.10	0.00	12.00	743.00	41.00	46.00	0.00	12.00	16.00	2.30	-32767.00	397.00	380.00	-32767.00	4.56	-32767.00	-32767.00	-32767.00	-32767.00	-32767.00	-32767.00	-32767.00	87.04	0.00	0.00	0.00	0.00	0.00	0.00	0.00	0.00	-32767.00	-32767.00	-32767.00
08:50:28	56.00	-32766.00	-32766.00	-32766.00	-32766.00	-32767.00	-32766.00	-32766.00	-32766.00	-32767.00	-32766.00	-32766.00	-32766.00	-32767.00	37.36	5.10	0.00	12.00	743.00	41.00	46.00	0.00	12.00	16.00	2.10	-32767.00	391.00	382.00	-32767.00	4.57	-32767.00	-32767.00	-32767.00	-32767.00	-32767.00	-32767.00	-32767.00	87.04	0.00	0.00	0.00	0.00	0.00	0.00	0.00	0.00	-32767.00	-32767.00	-32767.00
08:50:38	56.00	-32766.00	-32766.00	-32766.00	-32766.00	-32767.00	-32766.00	-32766.00	-32766.00	-32767.00	-32766.00	-32766.00	-32766.00	-32767.00	37.36	5.20	0.00	12.00	743.00	41.00	46.00	0.00	12.00	16.00	1.90	-32767.00	410.00	389.00	-32767.00	4.57	-32767.00	-32767.00	-32767.00	-32767.00	-32767.00	-32767.00	-32767.00	87.04	0.00	0.00	0.00	0.00	0.00	0.00	0.00	0.00	-32767.00	-32767.00	-32767.00
08:50:48	56.00	-32766.00	-32766.00	-32766.00	-32766.00	-32767.00	-32766.00	-32766.00	-32766.00	-32767.00	-32766.00	-32766.00	-32766.00	-32767.00	37.36	5.10	0.00	12.00	743.00	41.00	46.00	0.00	12.00	16.00	2.30	-32767.00	402.00	385.00	-32767.00	4.57	-32767.00	-32767.00	-32767.00	-32767.00	-32767.00	-32767.00	-32767.00	87.04	0.00	0.00	0.00	0.00	0.00	0.00	0.00	0.00	-32767.00	-32767.00	-32767.00
08:50:58	56.00	-32766.00	-32766.00	-32766.00	-32766.00	-32767.00	-32766.00	-32766.00	-32766.00	-32767.00	-32766.00	-32766.00	-32766.00	-32767.00	37.36	5.10	0.00	12.00	743.00	41.00	46.00	0.00	12.00	16.00	2.10	-32767.00	398.00	382.00	-32767.00	4.56	-32767.00	-32767.00	-32767.00	-32767.00	-32767.00	-32767.00	-32767.00	87.04	0.00	0.00	0.00	0.00	0.00	0.00	0.00	0.00	-32767.00	-32767.00	-32767.00
08:51:08	56.00	-32766.00	-32766.00	-32766.00	-32766.00	-32767.00	-32766.00	-32766.00	-32766.00	-32767.00	-32766.00	-32766.00	-32766.00	-32767.00	37.36	5.10	0.00	12.00	743.00	41.00	46.00	0.00	12.00	16.00	1.90	-32767.00	404.00	384.00	-32767.00	4.55	-32767.00	-32767.00	-32767.00	-32767.00	-32767.00	-32767.00	-32767.00	87.04	0.00	0.00	0.00	0.00	0.00	0.00	0.00	0.00	-32767.00	-32767.00	-32767.00
08:51:18	56.00	-32766.00	-32766.00	-32766.00	-32766.00	-32767.00	-32766.00	-32766.00	-32766.00	-32767.00	-32766.00	-32766.00	-32766.00	-32767.00	37.36	5.20	0.00	12.00	743.00	41.00	46.00	0.00	12.00	16.00	2.30	-32767.00	394.00	381.00	-32767.00	4.56	-32767.00	-32767.00	-32767.00	-32767.00	-32767.00	-32767.00	-32767.00	87.04	0.00	0.00	0.00	0.00	0.00	0.00	0.00	0.00	-32767.00	-32767.00	-32767.00
08:51:28	56.00	-32766.00	-32766.00	-32766.00	-32766.00	-32767.00	-32766.00	-32766.00	-32766.00	-32767.00	-32766.00	-32766.00	-32766.00	-32767.00	37.36	5.00	0.00	12.00	743.00	42.00	46.00	0.00	12.00	16.00	2.10	-32767.00	399.00	383.00	-32767.00	4.55	-32767.00	-32767.00	-32767.00	-32767.00	-32767.00	-32767.00	-32767.00	87.04	0.00	0.00	0.00	0.00	0.00	0.00	0.00	0.00	-32767.00	-32767.00	-32767.00
08:51:38	56.00	-32766.00	-32766.00	-32766.00	-32766.00	-32767.00	-32766.00	-32766.00	-32766.00	-32767.00	-32766.00	-32766.00	-32766.00	-32767.00	37.34	5.10	0.00	12.00	743.00	41.00	46.00	0.00	12.00	16.00	2.30	-32767.00	414.00	402.00	-32767.00	4.58	-32767.00	-32767.00	-32767.00	-32767.00	-32767.00	-32767.00	-32767.00	87.04	0.00	0.00	0.00	0.00	0.00	0.00	0.00	0.00	-32767.00	-32767.00	-32767.00
08:51:48	56.00	-32766.00	-32766.00	-32766.00	-32766.00	-32767.00	-32766.00	-32766.00	-32766.00	-32767.00	-32766.00	-32766.00	-32766.00	-32767.00	37.34	5.10	0.00	12.00	743.00	41.00	46.00	0.00	12.00	16.00	2.30	-32767.00	418.00	391.00	-32767.00	4.58	-32767.00	-32767.00	-32767.00	-32767.00	-32767.00	-32767.00	-32767.00	87.04	0.00	0.00	0.00	0.00	0.00	0.00	0.00	0.00	-32767.00	-32767.00	-32767.00
08:51:58	56.00	-32766.00	-32766.00	-32766.00	-32766.00	-32767.00	-32766.00	-32766.00	-32766.00	-32767.00	-32766.00	-32766.00	-32766.00	-32767.00	37.34	5.10	0.00	12.00	743.00	42.00	46.00	0.00	12.00	16.00	2.10	-32767.00	395.00	377.00	-32767.00	4.58	-32767.00	-32767.00	-32767.00	-32767.00	-32767.00	-32767.00	-32767.00	87.04	0.00	0.00	0.00	0.00	0.00	0.00	0.00	0.00	-32767.00	-32767.00	-32767.00
08:52:08	56.00	-32766.00	-32766.00	-32766.00	-32766.00	-32767.00	-32766.00	-32766.00	-32766.00	-32767.00	-32766.00	-32766.00	-32766.00	-32767.00	37.34	5.10	0.00	12.00	743.00	41.00	46.00	0.00	12.00	16.00	2.10	-32767.00	404.00	377.00	-32767.00	4.58	-32767.00	-32767.00	-32767.00	-32767.00	-32767.00	-32767.00	-32767.00	87.04	0.00	0.00	0.00	0.00	0.00	0.00	0.00	0.00	-32767.00	-32767.00	-32767.00
08:52:18	56.00	-32766.00	-32766.00	-32766.00	-32766.00	-32767.00	-32766.00	-32766.00	-32766.00	-32767.00	-32766.00	-32766.00	-32766.00	-32767.00	37.34	5.10	0.00	12.00	743.00	42.00	46.00	0.00	12.00	16.00	2.30	-32767.00	401.00	382.00	-32767.00	4.58	-32767.00	-32767.00	-32767.00	-32767.00	-32767.00	-32767.00	-32767.00	87.04	0.00	0.00	0.00	0.00	0.00	0.00	0.00	0.00	-32767.00	-32767.00	-32767.00
08:52:28	56.00	-32766.00	-32766.00	-32766.00	-32766.00	-32767.00	-32766.00	-32766.00	-32766.00	-32767.00	-32766.00	-32766.00	-32766.00	-32767.00	37.34	5.10	0.00	12.00	743.00	42.00	46.00	0.00	12.00	16.00	2.20	-32767.00	398.00	384.00	-32767.00	4.58	-32767.00	-32767.00	-32767.00	-32767.00	-32767.00	-32767.00	-32767.00	87.04	0.00	0.00	0.00	0.00	0.00	0.00	0.00	0.00	-32767.00	-32767.00	-32767.00
08:52:38	56.00	-32766.00	-32766.00	-32766.00	-32766.00	-32767.00	-32766.00	-32766.00	-32766.00	-32767.00	-32766.00	-32766.00	-32766.00	-32767.00	37.34	5.10	0.00	12.00	743.00	42.00	46.00	0.00	12.00	16.00	2.10	-32767.00	405.00	379.00	-32767.00	4.58	-32767.00	-32767.00	-32767.00	-32767.00	-32767.00	-32767.00	-32767.00	87.04	0.00	0.00	0.00	0.00	0.00	0.00	0.00	0.00	-32767.00	-32767.00	-32767.00
08:52:48	56.00	-32766.00	-32766.00	-32766.00	-32766.00	-32767.00	-32766.00	-32766.00	-32766.00	-32767.00	-32766.00	-32766.00	-32766.00	-32767.00	37.34	5.10	0.00	12.00	743.00	42.00	46.00	0.00	12.00	16.00	2.30	-32767.00	400.00	381.00	-32767.00	4.57	-32767.00	-32767.00	-32767.00	-32767.00	-32767.00	-32767.00	-32767.00	87.04	0.00	0.00	0.00	0.00	0.00	0.00	0.00	0.00	-32767.00	-32767.00	-32767.00
08:52:58	56.00	-32766.00	-32766.00	-32766.00	-32766.00	-32767.00	-32766.00	-32766.00	-32766.00	-32767.00	-32766.00	-32766.00	-32766.00	-32767.00	37.34	5.10	0.00	12.00	743.00	42.00	47.00	0.00	12.00	16.00	2.00	-32767.00	395.00	379.00	-32767.00	4.56	-32767.00	-32767.00	-32767.00	-32767.00	-32767.00	-32767.00	-32767.00	87.04	0.00	0.00	0.00	0.00	0.00	0.00	0.00	0.00	-32767.00	-32767.00	-32767.00
08:53:08	56.00	-32766.00	-32766.00	-32766.00	-32766.00	-32767.00	-32766.00	-32766.00	-32766.00	-32767.00	-32766.00	-32766.00	-32766.00	-32767.00	37.34	5.10	0.00	12.00	743.00	42.00	47.00	0.00	12.00	16.00	2.20	-32767.00	406.00	386.00	-32767.00	4.57	-32767.00	-32767.00	-32767.00	-32767.00	-32767.00	-32767.00	-32767.00	87.04	0.00	0.00	0.00	0.00	0.00	0.00	0.00	0.00	-32767.00	-32767.00	-32767.00
08:53:18	56.00	-32766.00	-32766.00	-32766.00	-32766.00	-32767.00	-32766.00	-32766.00	-32766.00	-32767.00	-32766.00	-32766.00	-32766.00	-32767.00	37.34	5.10	0.00	12.00	743.00	42.00	47.00	0.00	12.00	16.00	2.10	-32767.00	377.00	361.00	-32767.00	4.58	-32767.00	-32767.00	-32767.00	-32767.00	-32767.00	-32767.00	-32767.00	87.04	0.00	0.00	0.00	0.00	0.00	0.00	0.00	0.00	-32767.00	-32767.00	-32767.00
08:53:28	56.00	-32766.00	-32766.00	-32766.00	-32766.00	-32767.00	-32766.00	-32766.00	-32766.00	-32767.00	-32766.00	-32766.00	-32766.00	-32767.00	37.32	5.10	0.00	12.00	743.00	42.00	47.00	0.00	12.00	16.00	2.00	-32767.00	402.00	362.00	-32767.00	4.57	-32767.00	-32767.00	-32767.00	-32767.00	-32767.00	-32767.00	-32767.00	87.04	0.00	0.00	0.00	0.00	0.00	0.00	0.00	0.00	-32767.00	-32767.00	-32767.00
08:53:38	56.00	-32766.00	-32766.00	-32766.00	-32766.00	-32767.00	-32766.00	-32766.00	-32766.00	-32767.00	-32766.00	-32766.00	-32766.00	-32767.00	37.34	5.10	0.00	12.00	743.00	42.00	47.00	0.00	12.00	16.00	2.30	-32767.00	392.00	380.00	-32767.00	4.55	-32767.00	-32767.00	-32767.00	-32767.00	-32767.00	-32767.00	-32767.00	87.04	0.00	0.00	0.00	0.00	0.00	0.00	0.00	0.00	-32767.00	-32767.00	-32767.00
08:53:48	56.00	-32766.00	-32766.00	-32766.00	-32766.00	-32767.00	-32766.00	-32766.00	-32766.00	-32767.00	-32766.00	-32766.00	-32766.00	-32767.00	37.34	5.10	0.00	12.00	743.00	42.00	47.00	0.00	12.00	16.00	2.30	-32767.00	410.00	390.00	-32767.00	4.56	-32767.00	-32767.00	-32767.00	-32767.00	-32767.00	-32767.00	-32767.00	87.04	0.00	0.00	0.00	0.00	0.00	0.00	0.00	0.00	-32767.00	-32767.00	-32767.00
08:53:58	56.00	-32766.00	-32766.00	-32766.00	-32766.00	-32767.00	-32766.00	-32766.00	-32766.00	-32767.00	-32766.00	-32766.00	-32766.00	-32767.00	37.34	5.20	0.00	12.00	743.00	42.00	47.00	0.00	12.00	16.00	1.80	-32767.00	375.00	357.00	-32767.00	4.55	-32767.00	-32767.00	-32767.00	-32767.00	-32767.00	-32767.00	-32767.00	87.04	0.00	0.00	0.00	0.00	0.00	0.00	0.00	0.00	-32767.00	-32767.00	-32767.00
08:54:08	56.00	-32766.00	-32766.00	-32766.00	-32766.00	-32767.00	-32766.00	-32766.00	-32766.00	-32767.00	-32766.00	-32766.00	-32766.00	-32767.00	37.34	5.20	0.00	12.00	743.00	42.00	47.00	0.00	12.00	16.00	2.10	-32767.00	398.00	414.00	-32767.00	4.55	-32767.00	-32767.00	-32767.00	-32767.00	-32767.00	-32767.00	-32767.00	87.04	0.00	0.00	0.00	0.00	0.00	0.00	0.00	0.00	-32767.00	-32767.00	-32767.00
08:54:18	57.00	-32766.00	-32766.00	-32766.00	-32766.00	-32767.00	-32766.00	-32766.00	-32766.00	-32767.00	-32766.00	-32766.00	-32766.00	-32767.00	37.34	5.20	0.00	12.00	743.00	42.00	47.00	0.00	12.00	16.00	2.10	-32767.00	418.00	398.00	-32767.00	4.57	-32767.00	-32767.00	-32767.00	-32767.00	-32767.00	-32767.00	-32767.00	87.04	0.00	0.00	0.00	0.00	0.00	0.00	0.00	0.00	-32767.00	-32767.00	-32767.00
08:54:28	57.00	-32766.00	-32766.00	-32766.00	-32766.00	-32767.00	-32766.00	-32766.00	-32766.00	-32767.00	-32766.00	-32766.00	-32766.00	-32767.00	37.32	5.10	0.00	12.00	743.00	42.00	47.00	0.00	12.00	16.00	2.40	-32767.00	369.00	325.00	-32767.00	4.55	-32767.00	-32767.00	-32767.00	-32767.00	-32767.00	-32767.00	-32767.00	87.04	0.00	0.00	0.00	0.00	0.00	0.00	0.00	0.00	-32767.00	-32767.00	-32767.00
08:54:38	57.00	-32766.00	-32766.00	-32766.00	-32766.00	-32767.00	-32766.00	-32766.00	-32766.00	-32767.00	-32766.00	-32766.00	-32766.00	-32767.00	37.32	5.30	0.00	12.00	743.00	42.00	47.00	0.00	12.00	17.00	1.40	-32767.00	426.00	402.00	-32767.00	4.59	-32767.00	-32767.00	-32767.00	-32767.00	-32767.00	-32767.00	-32767.00	87.04	0.00	0.00	0.00	0.00	0.00	0.00	0.00	0.00	-32767.00	-32767.00	-32767.00
08:54:48	57.00	-32766.00	-32766.00	-32766.00	-32766.00	-32767.00	-32766.00	-32766.00	-32766.00	-32767.00	-32766.00	-32766.00	-32766.00	-32767.00	37.32	5.30	0.00	12.00	743.00	42.00	46.00	0.00	12.00	17.00	2.00	-32767.00	420.00	398.00	-32767.00	4.56	-32767.00	-32767.00	-32767.00	-32767.00	-32767.00	-32767.00	-32767.00	87.04	0.00	0.00	0.00	0.00	0.00	0.00	0.00	0.00	-32767.00	-32767.00	-32767.00
08:54:58	57.00	-32766.00	-32766.00	-32766.00	-32766.00	-32767.00	-32766.00	-32766.00	-32766.00	-32767.00	-32766.00	-32766.00	-32766.00	-32767.00	37.32	5.10	0.00	12.00	743.00	42.00	47.00	0.00	12.00	16.00	1.40	-32767.00	398.00	384.00	-32767.00	4.55	-32767.00	-32767.00	-32767.00	-32767.00	-32767.00	-32767.00	-32767.00	87.04	0.00	0.00	0.00	0.00	0.00	0.00	0.00	0.00	-32767.00	-32767.00	-32767.00
08:55:08	57.00	-32766.00	-32766.00	-32766.00	-32766.00	-32767.00	-32766.00	-32766.00	-32766.00	-32767.00	-32766.00	-32766.00	-32766.00	-32767.00	37.32	5.10	0.00	12.00	743.00	42.00	47.00	0.00	12.00	17.00	2.00	-32767.00	410.00	374.00	-32767.00	4.58	-32767.00	-32767.00	-32767.00	-32767.00	-32767.00	-32767.00	-32767.00	87.04	0.00	0.00	0.00	0.00	0.00	0.00	0.00	0.00	-32767.00	-32767.00	-32767.00
08:55:18	57.00	-32766.00	-32766.00	-32766.00	-32766.00	-32767.00	-32766.00	-32766.00	-32766.00	-32767.00	-32766.00	-32766.00	-32766.00	-32767.00	37.32	5.20	0.00	12.00	743.00	42.00	47.00	0.00	12.00	16.00	2.10	-32767.00	392.00	361.00	-32767.00	4.51	-32767.00	-32767.00	-32767.00	-32767.00	-32767.00	-32767.00	-32767.00	87.04	0.00	0.00	0.00	0.00	0.00	0.00	0.00	0.00	-32767.00	-32767.00	-32767.00
08:55:28	57.00	-32766.00	-32766.00	-32766.00	-32766.00	-32767.00	-32766.00	-32766.00	-32766.00	-32767.00	-32766.00	-32766.00	-32766.00	-32767.00	37.32	5.10	0.00	12.00	743.00	42.00	47.00	0.00	12.00	16.00	2.30	-32767.00	412.00	381.00	-32767.00	4.46	-32767.00	-32767.00	-32767.00	-32767.00	-32767.00	-32767.00	-32767.00	87.04	0.00	0.00	0.00	0.00	0.00	0.00	0.00	0.00	-32767.00	-32767.00	-32767.00
08:55:38	57.00	-32766.00	-32766.00	-32766.00	-32766.00	-32767.00	-32766.00	-32766.00	-32766.00	-32767.00	-32766.00	-32766.00	-32766.00	-32767.00	37.32	5.30	0.00	12.00	743.00	42.00	47.00	0.00	12.00	18.00	1.50	-32767.00	383.00	377.00	-32767.00	4.53	-32767.00	-32767.00	-32767.00	-32767.00	-32767.00	-32767.00	-32767.00	87.04	0.00	0.00	0.00	0.00	0.00	0.00	0.00	0.00	-32767.00	-32767.00	-32767.00
08:55:48	57.00	-32766.00	-32766.00	-32766.00	-32766.00	-32767.00	-32766.00	-32766.00	-32766.00	-32767.00	-32766.00	-32766.00	-32766.00	-32767.00	37.32	5.00	0.00	12.00	743.00	43.00	48.00	0.00	12.00	16.00	1.70	-32767.00	389.00	323.00	-32767.00	4.51	-32767.00	-32767.00	-32767.00	-32767.00	-32767.00	-32767.00	-32767.00	87.04	0.00	0.00	0.00	0.00	0.00	0.00	0.00	0.00	-32767.00	-32767.00	-32767.00
08:55:58	57.00	-32766.00	-32766.00	-32766.00	-32766.00	-32767.00	-32766.00	-32766.00	-32766.00	-32767.00	-32766.00	-32766.00	-32766.00	-32767.00	37.32	5.30	0.00	12.00	743.00	42.00	47.00	0.00	12.00	17.00	2.10	-32767.00	406.00	395.00	-32767.00	4.48	-32767.00	-32767.00	-32767.00	-32767.00	-32767.00	-32767.00	-32767.00	87.04	0.00	0.00	0.00	0.00	0.00	0.00	0.00	0.00	-32767.00	-32767.00	-32767.00
08:56:08	58.00	-32766.00	-32766.00	-32766.00	-32766.00	-32767.00	-32766.00	-32766.00	-32766.00	-32767.00	-32766.00	-32766.00	-32766.00	-32767.00	37.32	5.20	0.00	12.00	743.00	42.00	47.00	0.00	12.00	17.00	2.20	-32767.00	415.00	393.00	-32767.00	4.53	-32767.00	-32767.00	-32767.00	-32767.00	-32767.00	-32767.00	-32767.00	87.04	0.00	0.00	0.00	0.00	0.00	0.00	0.00	0.00	-32767.00	-32767.00	-32767.00
08:56:18	58.00	-32766.00	-32766.00	-32766.00	-32766.00	-32767.00	-32766.00	-32766.00	-32766.00	-32767.00	-32766.00	-32766.00	-32766.00	-32767.00	37.32	5.10	0.00	12.00	743.00	42.00	47.00	0.00	12.00	16.00	1.90	-32767.00	422.00	388.00	-32767.00	4.54	-32767.00	-32767.00	-32767.00	-32767.00	-32767.00	-32767.00	-32767.00	87.04	0.00	0.00	0.00	0.00	0.00	0.00	0.00	0.00	-32767.00	-32767.00	-32767.00
08:56:28	58.00	-32766.00	-32766.00	-32766.00	-32766.00	-32767.00	-32766.00	-32766.00	-32766.00	-32767.00	-32766.00	-32766.00	-32766.00	-32767.00	37.32	5.20	0.00	12.00	743.00	42.00	47.00	0.00	12.00	16.00	2.20	-32767.00	407.00	384.00	-32767.00	4.58	-32767.00	-32767.00	-32767.00	-32767.00	-32767.00	-32767.00	-32767.00	87.04	0.00	0.00	0.00	0.00	0.00	0.00	0.00	0.00	-32767.00	-32767.00	-32767.00
08:56:38	58.00	-32766.00	-32766.00	-32766.00	-32766.00	-32767.00	-32766.00	-32766.00	-32766.00	-32767.00	-32766.00	-32766.00	-32766.00	-32767.00	37.32	5.20	0.00	12.00	743.00	42.00	47.00	0.00	12.00	16.00	2.30	-32767.00	399.00	386.00	-32767.00	4.60	-32767.00	-32767.00	-32767.00	-32767.00	-32767.00	-32767.00	-32767.00	87.04	0.00	0.00	0.00	0.00	0.00	0.00	0.00	0.00	-32767.00	-32767.00	-32767.00
08:56:48	58.00	-32766.00	-32766.00	-32766.00	-32766.00	-32767.00	-32766.00	-32766.00	-32766.00	-32767.00	-32766.00	-32766.00	-32766.00	-32767.00	37.32	5.20	0.00	12.00	743.00	42.00	47.00	0.00	12.00	16.00	1.80	-32767.00	400.00	366.00	-32767.00	4.58	-32767.00	-32767.00	-32767.00	-32767.00	-32767.00	-32767.00	-32767.00	87.04	0.00	0.00	0.00	0.00	0.00	0.00	0.00	0.00	-32767.00	-32767.00	-32767.00
08:56:58	58.00	-32766.00	-32766.00	-32766.00	-32766.00	-32767.00	-32766.00	-32766.00	-32766.00	-32767.00	-32766.00	-32766.00	-32766.00	-32767.00	37.32	5.20	0.00	12.00	743.00	42.00	47.00	0.00	12.00	16.00	2.20	-32767.00	399.00	384.00	-32767.00	4.65	-32767.00	-32767.00	-32767.00	-32767.00	-32767.00	-32767.00	-32767.00	87.04	0.00	0.00	0.00	0.00	0.00	0.00	0.00	0.00	-32767.00	-32767.00	-32767.00
08:57:08	58.00	-32766.00	-32766.00	-32766.00	-32766.00	-32767.00	-32766.00	-32766.00	-32766.00	-32767.00	-32766.00	-32766.00	-32766.00	-32767.00	37.32	5.10	0.00	12.00	743.00	42.00	47.00	0.00	12.00	16.00	2.30	-32767.00	404.00	380.00	-32767.00	4.61	-32767.00	-32767.00	-32767.00	-32767.00	-32767.00	-32767.00	-32767.00	87.04	0.00	0.00	0.00	0.00	0.00	0.00	0.00	0.00	-32767.00	-32767.00	-32767.00
08:57:18	58.00	-32766.00	-32766.00	-32766.00	-32766.00	-32767.00	-32766.00	-32766.00	-32766.00	-32767.00	-32766.00	-32766.00	-32766.00	-32767.00	37.32	5.20	0.00	12.00	743.00	42.00	47.00	0.00	12.00	16.00	1.90	-32767.00	395.00	374.00	-32767.00	4.58	-32767.00	-32767.00	-32767.00	-32767.00	-32767.00	-32767.00	-32767.00	87.04	0.00	0.00	0.00	0.00	0.00	0.00	0.00	0.00	-32767.00	-32767.00	-32767.00
08:57:28	58.00	-32766.00	-32766.00	-32766.00	-32766.00	-32767.00	-32766.00	-32766.00	-32766.00	-32767.00	-32766.00	-32766.00	-32766.00	-32767.00	37.32	5.20	0.00	12.00	743.00	42.00	47.00	0.00	12.00	16.00	2.10	-32767.00	404.00	382.00	-32767.00	4.57	-32767.00	-32767.00	-32767.00	-32767.00	-32767.00	-32767.00	-32767.00	87.04	0.00	0.00	0.00	0.00	0.00	0.00	0.00	0.00	-32767.00	-32767.00	-32767.00
08:57:38	58.00	-32766.00	-32766.00	-32766.00	-32766.00	-32767.00	-32766.00	-32766.00	-32766.00	-32767.00	-32766.00	-32766.00	-32766.00	-32767.00	37.32	5.20	0.00	12.00	743.00	43.00	47.00	0.00	12.00	16.00	2.20	-32767.00	403.00	382.00	-32767.00	4.55	-32767.00	-32767.00	-32767.00	-32767.00	-32767.00	-32767.00	-32767.00	87.04	0.00	0.00	0.00	0.00	0.00	0.00	0.00	0.00	-32767.00	-32767.00	-32767.00
08:57:48	57.00	-32766.00	-32766.00	-32766.00	-32766.00	-32766.00	-32766.00	-32766.00	-32766.00	-32766.00	-32766.00	-32766.00	-32766.00	-32767.00	37.32	5.10	0.00	12.00	743.00	43.00	47.00	0.00	12.00	16.00	1.90	-32767.00	394.00	375.00	-32767.00	4.54	-32767.00	-32767.00	-32767.00	-32767.00	-32767.00	-32767.00	-32767.00	87.04	0.00	0.00	0.00	0.00	0.00	0.00	0.00	0.00	-32767.00	-32767.00	-32767.00
08:57:58	58.00	-32766.00	-32766.00	-32766.00	-32766.00	-32767.00	-32766.00	-32766.00	-32766.00	-32767.00	-32766.00	-32766.00	-32766.00	-32767.00	37.29	5.20	0.00	12.00	743.00	42.00	47.00	0.00	12.00	16.00	2.30	-32767.00	405.00	385.00	-32767.00	4.55	-32767.00	-32767.00	-32767.00	-32767.00	-32767.00	-32767.00	-32767.00	87.04	0.00	0.00	0.00	0.00	0.00	0.00	0.00	0.00	-32767.00	-32767.00	-32767.00
08:58:08	57.00	-32766.00	-32766.00	-32766.00	-32766.00	-32767.00	-32766.00	-32766.00	-32766.00	-32767.00	-32766.00	-32766.00	-32766.00	-32767.00	37.29	5.20	0.00	12.00	743.00	42.00	47.00	0.00	12.00	16.00	2.10	-32767.00	397.00	375.00	-32767.00	4.55	-32767.00	-32767.00	-32767.00	-32767.00	-32767.00	-32767.00	-32767.00	87.04	0.00	0.00	0.00	0.00	0.00	0.00	0.00	0.00	-32767.00	-32767.00	-32767.00
08:58:18	57.00	-32766.00	-32766.00	-32766.00	-32766.00	-32767.00	-32766.00	-32766.00	-32766.00	-32767.00	-32766.00	-32766.00	-32766.00	-32767.00	37.29	5.20	0.00	12.00	743.00	43.00	47.00	0.00	12.00	16.00	2.10	-32767.00	398.00	380.00	-32767.00	4.55	-32767.00	-32767.00	-32767.00	-32767.00	-32767.00	-32767.00	-32767.00	87.04	0.00	0.00	0.00	0.00	0.00	0.00	0.00	0.00	-32767.00	-32767.00	-32767.00
08:58:28	57.00	-32766.00	-32766.00	-32766.00	-32766.00	-32767.00	-32766.00	-32766.00	-32766.00	-32767.00	-32766.00	-32766.00	-32766.00	-32767.00	37.29	5.20	0.00	12.00	743.00	43.00	47.00	0.00	12.00	16.00	2.30	-32767.00	404.00	382.00	-32767.00	4.56	-32767.00	-32767.00	-32767.00	-32767.00	-32767.00	-32767.00	-32767.00	87.04	0.00	0.00	0.00	0.00	0.00	0.00	0.00	0.00	-32767.00	-32767.00	-32767.00
08:58:38	57.00	-32766.00	-32766.00	-32766.00	-32766.00	-32767.00	-32766.00	-32766.00	-32766.00	-32767.00	-32766.00	-32766.00	-32766.00	-32767.00	37.29	5.10	0.00	12.00	743.00	43.00	47.00	0.00	12.00	16.00	2.00	-32767.00	394.00	379.00	-32767.00	4.55	-32767.00	-32767.00	-32767.00	-32767.00	-32767.00	-32767.00	-32767.00	87.04	0.00	0.00	0.00	0.00	0.00	0.00	0.00	0.00	-32767.00	-32767.00	-32767.00
08:58:48	57.00	-32766.00	-32766.00	-32766.00	-32766.00	-32767.00	-32766.00	-32766.00	-32766.00	-32767.00	-32766.00	-32766.00	-32766.00	-32767.00	37.29	5.20	0.00	12.00	743.00	43.00	48.00	0.00	12.00	16.00	2.30	-32767.00	402.00	381.00	-32767.00	4.56	-32767.00	-32767.00	-32767.00	-32767.00	-32767.00	-32767.00	-32767.00	87.04	0.00	0.00	0.00	0.00	0.00	0.00	0.00	0.00	-32767.00	-32767.00	-32767.00
08:58:58	57.00	-32766.00	-32766.00	-32766.00	-32766.00	-32767.00	-32766.00	-32766.00	-32766.00	-32767.00	-32766.00	-32766.00	-32766.00	-32767.00	37.29	5.20	0.00	12.00	743.00	43.00	47.00	0.00	12.00	16.00	1.90	-32767.00	400.00	377.00	-32767.00	4.56	-32767.00	-32767.00	-32767.00	-32767.00	-32767.00	-32767.00	-32767.00	87.04	0.00	0.00	0.00	0.00	0.00	0.00	0.00	0.00	-32767.00	-32767.00	-32767.00
08:59:08	57.00	-32766.00	-32766.00	-32766.00	-32766.00	-32767.00	-32766.00	-32766.00	-32766.00	-32767.00	-32766.00	-32766.00	-32766.00	-32767.00	37.29	5.10	0.00	12.00	743.00	43.00	47.00	0.00	12.00	16.00	2.20	-32767.00	401.00	382.00	-32767.00	4.56	-32767.00	-32767.00	-32767.00	-32767.00	-32767.00	-32767.00	-32767.00	87.04	0.00	0.00	0.00	0.00	0.00	0.00	0.00	0.00	-32767.00	-32767.00	-32767.00
08:59:18	57.00	-32766.00	-32766.00	-32766.00	-32766.00	-32767.00	-32766.00	-32766.00	-32766.00	-32767.00	-32766.00	-32766.00	-32766.00	-32767.00	37.29	5.10	0.00	12.00	743.00	43.00	48.00	0.00	12.00	16.00	2.10	-32767.00	402.00	380.00	-32767.00	4.57	-32767.00	-32767.00	-32767.00	-32767.00	-32767.00	-32767.00	-32767.00	87.04	0.00	0.00	0.00	0.00	0.00	0.00	0.00	0.00	-32767.00	-32767.00	-32767.00
08:59:28	57.00	-32766.00	-32766.00	-32766.00	-32766.00	-32767.00	-32766.00	-32766.00	-32766.00	-32767.00	-32766.00	-32766.00	-32766.00	-32767.00	37.29	5.10	0.00	12.00	743.00	43.00	48.00	0.00	12.00	16.00	2.10	-32767.00	399.00	381.00	-32767.00	4.56	-32767.00	-32767.00	-32767.00	-32767.00	-32767.00	-32767.00	-32767.00	87.04	0.00	0.00	0.00	0.00	0.00	0.00	0.00	0.00	-32767.00	-32767.00	-32767.00
08:59:38	57.00	-32766.00	-32766.00	-32766.00	-32766.00	-32767.00	-32766.00	-32766.00	-32766.00	-32767.00	-32766.00	-32766.00	-32766.00	-32767.00	37.27	5.10	0.00	12.00	743.00	43.00	48.00	0.00	12.00	16.00	2.20	-32767.00	403.00	380.00	-32767.00	4.57	-32767.00	-32767.00	-32767.00	-32767.00	-32767.00	-32767.00	-32767.00	87.04	0.00	0.00	0.00	0.00	0.00	0.00	0.00	0.00	-32767.00	-32767.00	-32767.00
08:59:48	57.00	-32766.00	-32766.00	-32766.00	-32766.00	-32767.00	-32766.00	-32766.00	-32766.00	-32767.00	-32766.00	-32766.00	-32766.00	-32767.00	37.27	5.10	0.00	12.00	743.00	43.00	48.00	0.00	12.00	16.00	2.10	-32767.00	406.00	382.00	-32767.00	4.58	-32767.00	-32767.00	-32767.00	-32767.00	-32767.00	-32767.00	-32767.00	87.04	0.00	0.00	0.00	0.00	0.00	0.00	0.00	0.00	-32767.00	-32767.00	-32767.00
08:59:58	57.00	-32766.00	-32766.00	-32766.00	-32766.00	-32767.00	-32766.00	-32766.00	-32766.00	-32767.00	-32766.00	-32766.00	-32766.00	-32767.00	37.27	5.10	0.00	12.00	743.00	43.00	47.00	0.00	12.00	16.00	2.30	-32767.00	398.00	379.00	-32767.00	4.57	-32767.00	-32767.00	-32767.00	-32767.00	-32767.00	-32767.00	-32767.00	87.04	0.00	0.00	0.00	0.00	0.00	0.00	0.00	0.00	-32767.00	-32767.00	-32767.00
09:00:08	57.00	-32766.00	-32766.00	-32766.00	-32766.00	-32767.00	-32766.00	-32766.00	-32766.00	-32767.00	-32766.00	-32766.00	-32766.00	-32767.00	37.27	5.00	0.00	12.00	743.00	43.00	48.00	0.00	12.00	16.00	2.00	-32767.00	392.00	375.00	-32767.00	4.57	-32767.00	-32767.00	-32767.00	-32767.00	-32767.00	-32767.00	-32767.00	87.04	0.00	0.00	0.00	0.00	0.00	0.00	0.00	0.00	-32767.00	-32767.00	-32767.00
09:00:18	57.00	-32766.00	-32766.00	-32766.00	-32766.00	-32767.00	-32766.00	-32766.00	-32766.00	-32767.00	-32766.00	-32766.00	-32766.00	-32767.00	37.27	5.10	0.00	12.00	743.00	43.00	48.00	0.00	12.00	16.00	2.30	-32767.00	403.00	383.00	-32767.00	4.57	-32767.00	-32767.00	-32767.00	-32767.00	-32767.00	-32767.00	-32767.00	87.04	0.00	0.00	0.00	0.00	0.00	0.00	0.00	0.00	-32767.00	-32767.00	-32767.00
09:00:28	57.00	-32766.00	-32766.00	-32766.00	-32766.00	-32767.00	-32766.00	-32766.00	-32766.00	-32767.00	-32766.00	-32766.00	-32766.00	-32767.00	37.27	5.10	0.00	12.00	743.00	43.00	48.00	0.00	12.00	16.00	1.90	-32767.00	394.00	376.00	-32767.00	4.57	-32767.00	-32767.00	-32767.00	-32767.00	-32767.00	-32767.00	-32767.00	87.04	0.00	0.00	0.00	0.00	0.00	0.00	0.00	0.00	-32767.00	-32767.00	-32767.00
09:00:38	57.00	-32766.00	-32766.00	-32766.00	-32766.00	-32767.00	-32766.00	-32766.00	-32766.00	-32767.00	-32766.00	-32766.00	-32766.00	-32767.00	37.27	5.10	0.00	12.00	743.00	43.00	48.00	0.00	12.00	16.00	2.30	-32767.00	403.00	383.00	-32767.00	4.57	-32767.00	-32767.00	-32767.00	-32767.00	-32767.00	-32767.00	-32767.00	87.04	0.00	0.00	0.00	0.00	0.00	0.00	0.00	0.00	-32767.00	-32767.00	-32767.00
09:00:48	57.00	-32766.00	-32766.00	-32766.00	-32766.00	-32767.00	-32766.00	-32766.00	-32766.00	-32767.00	-32766.00	-32766.00	-32766.00	-32767.00	37.27	5.10	0.00	12.00	743.00	43.00	48.00	0.00	12.00	16.00	1.90	-32767.00	395.00	378.00	-32767.00	4.55	-32767.00	-32767.00	-32767.00	-32767.00	-32767.00	-32767.00	-32767.00	87.04	0.00	0.00	0.00	0.00	0.00	0.00	0.00	0.00	-32767.00	-32767.00	-32767.00
09:00:58	57.00	-32766.00	-32766.00	-32766.00	-32766.00	-32767.00	-32766.00	-32766.00	-32766.00	-32767.00	-32766.00	-32766.00	-32766.00	-32767.00	37.25	5.10	0.00	12.00	743.00	43.00	48.00	0.00	12.00	16.00	2.30	-32767.00	404.00	385.00	-32767.00	4.56	-32767.00	-32767.00	-32767.00	-32767.00	-32767.00	-32767.00	-32767.00	87.04	0.00	0.00	0.00	0.00	0.00	0.00	0.00	0.00	-32767.00	-32767.00	-32767.00
09:01:08	57.00	-32766.00	-32766.00	-32766.00	-32766.00	-32767.00	-32766.00	-32766.00	-32766.00	-32767.00	-32766.00	-32766.00	-32766.00	-32767.00	37.25	5.10	0.00	12.00	743.00	43.00	48.00	0.00	12.00	16.00	1.80	-32767.00	395.00	378.00	-32767.00	4.56	-32767.00	-32767.00	-32767.00	-32767.00	-32767.00	-32767.00	-32767.00	87.04	0.00	0.00	0.00	0.00	0.00	0.00	0.00	0.00	-32767.00	-32767.00	-32767.00
09:01:18	57.00	-32766.00	-32766.00	-32766.00	-32766.00	-32767.00	-32766.00	-32766.00	-32766.00	-32767.00	-32766.00	-32766.00	-32766.00	-32767.00	37.25	5.10	0.00	12.00	743.00	43.00	48.00	0.00	12.00	16.00	2.30	-32767.00	404.00	384.00	-32767.00	4.57	-32767.00	-32767.00	-32767.00	-32767.00	-32767.00	-32767.00	-32767.00	87.04	0.00	0.00	0.00	0.00	0.00	0.00	0.00	0.00	-32767.00	-32767.00	-32767.00
09:01:28	57.00	-32766.00	-32766.00	-32766.00	-32766.00	-32767.00	-32766.00	-32766.00	-32766.00	-32767.00	-32766.00	-32766.00	-32766.00	-32767.00	37.25	5.10	0.00	12.00	743.00	43.00	48.00	0.00	12.00	16.00	1.90	-32767.00	394.00	377.00	-32767.00	4.56	-32767.00	-32767.00	-32767.00	-32767.00	-32767.00	-32767.00	-32767.00	87.04	0.00	0.00	0.00	0.00	0.00	0.00	0.00	0.00	-32767.00	-32767.00	-32767.00
09:01:38	57.00	-32766.00	-32766.00	-32766.00	-32766.00	-32767.00	-32766.00	-32766.00	-32766.00	-32767.00	-32766.00	-32766.00	-32766.00	-32767.00	37.25	5.10	0.00	12.00	743.00	43.00	48.00	0.00	12.00	16.00	2.40	-32767.00	403.00	385.00	-32767.00	4.57	-32767.00	-32767.00	-32767.00	-32767.00	-32767.00	-32767.00	-32767.00	87.04	0.00	0.00	0.00	0.00	0.00	0.00	0.00	0.00	-32767.00	-32767.00	-32767.00
09:01:48	57.00	-32766.00	-32766.00	-32766.00	-32766.00	-32767.00	-32766.00	-32766.00	-32766.00	-32767.00	-32766.00	-32766.00	-32766.00	-32767.00	37.25	5.00	0.00	12.00	743.00	43.00	48.00	0.00	12.00	16.00	1.90	-32767.00	392.00	377.00	-32767.00	4.57	-32767.00	-32767.00	-32767.00	-32767.00	-32767.00	-32767.00	-32767.00	87.04	0.00	0.00	0.00	0.00	0.00	0.00	0.00	0.00	-32767.00	-32767.00	-32767.00
09:01:58	57.00	-32766.00	-32766.00	-32766.00	-32766.00	-32767.00	-32766.00	-32766.00	-32766.00	-32767.00	-32766.00	-32766.00	-32766.00	-32767.00	37.25	5.10	0.00	12.00	743.00	43.00	48.00	0.00	12.00	16.00	2.30	-32767.00	405.00	385.00	-32767.00	4.57	-32767.00	-32767.00	-32767.00	-32767.00	-32767.00	-32767.00	-32767.00	87.04	0.00	0.00	0.00	0.00	0.00	0.00	0.00	0.00	-32767.00	-32767.00	-32767.00
09:02:08	57.00	-32766.00	-32766.00	-32766.00	-32766.00	-32767.00	-32766.00	-32766.00	-32766.00	-32767.00	-32766.00	-32766.00	-32766.00	-32767.00	37.25	5.00	0.00	12.00	743.00	43.00	48.00	0.00	12.00	16.00	2.00	-32767.00	395.00	379.00	-32767.00	4.57	-32767.00	-32767.00	-32767.00	-32767.00	-32767.00	-32767.00	-32767.00	87.04	0.00	0.00	0.00	0.00	0.00	0.00	0.00	0.00	-32767.00	-32767.00	-32767.00
09:02:18	57.00	-32766.00	-32766.00	-32766.00	-32766.00	-32767.00	-32766.00	-32766.00	-32766.00	-32767.00	-32766.00	-32766.00	-32766.00	-32767.00	37.25	5.10	0.00	12.00	743.00	43.00	48.00	0.00	12.00	16.00	2.30	-32767.00	404.00	383.00	-32767.00	4.57	-32767.00	-32767.00	-32767.00	-32767.00	-32767.00	-32767.00	-32767.00	87.04	0.00	0.00	0.00	0.00	0.00	0.00	0.00	0.00	-32767.00	-32767.00	-32767.00
09:02:28	57.00	-32766.00	-32766.00	-32766.00	-32766.00	-32767.00	-32766.00	-32766.00	-32766.00	-32767.00	-32766.00	-32766.00	-32766.00	-32767.00	37.25	5.00	0.00	12.00	743.00	43.00	48.00	0.00	12.00	16.00	2.10	-32767.00	393.00	376.00	-32767.00	4.57	-32767.00	-32767.00	-32767.00	-32767.00	-32767.00	-32767.00	-32767.00	87.04	0.00	0.00	0.00	0.00	0.00	0.00	0.00	0.00	-32767.00	-32767.00	-32767.00
09:02:38	57.00	-32766.00	-32766.00	-32766.00	-32766.00	-32767.00	-32766.00	-32766.00	-32766.00	-32767.00	-32766.00	-32766.00	-32766.00	-32767.00	37.23	5.10	0.00	12.00	743.00	43.00	48.00	0.00	12.00	16.00	2.30	-32767.00	404.00	385.00	-32767.00	4.58	-32767.00	-32767.00	-32767.00	-32767.00	-32767.00	-32767.00	-32767.00	87.04	0.00	0.00	0.00	0.00	0.00	0.00	0.00	0.00	-32767.00	-32767.00	-32767.00
09:02:48	57.00	-32766.00	-32766.00	-32766.00	-32766.00	-32767.00	-32766.00	-32766.00	-32766.00	-32767.00	-32766.00	-32766.00	-32766.00	-32767.00	37.23	5.00	0.00	12.00	743.00	43.00	48.00	0.00	12.00	16.00	2.10	-32767.00	395.00	377.00	-32767.00	4.57	-32767.00	-32767.00	-32767.00	-32767.00	-32767.00	-32767.00	-32767.00	87.04	0.00	0.00	0.00	0.00	0.00	0.00	0.00	0.00	-32767.00	-32767.00	-32767.00
09:02:58	57.00	-32766.00	-32766.00	-32766.00	-32766.00	-32767.00	-32766.00	-32766.00	-32766.00	-32767.00	-32766.00	-32766.00	-32766.00	-32767.00	37.23	5.10	0.00	12.00	743.00	43.00	48.00	0.00	12.00	16.00	2.20	-32767.00	403.00	383.00	-32767.00	4.58	-32767.00	-32767.00	-32767.00	-32767.00	-32767.00	-32767.00	-32767.00	87.04	0.00	0.00	0.00	0.00	0.00	0.00	0.00	0.00	-32767.00	-32767.00	-32767.00
09:03:08	57.00	-32766.00	-32766.00	-32766.00	-32766.00	-32767.00	-32766.00	-32766.00	-32766.00	-32767.00	-32766.00	-32766.00	-32766.00	-32767.00	37.23	5.00	0.00	12.00	743.00	43.00	48.00	0.00	12.00	16.00	2.10	-32767.00	397.00	381.00	-32767.00	4.57	-32767.00	-32767.00	-32767.00	-32767.00	-32767.00	-32767.00	-32767.00	87.04	0.00	0.00	0.00	0.00	0.00	0.00	0.00	0.00	-32767.00	-32767.00	-32767.00
09:03:18	57.00	-32766.00	-32766.00	-32766.00	-32766.00	-32767.00	-32766.00	-32766.00	-32766.00	-32767.00	-32766.00	-32766.00	-32766.00	-32767.00	37.23	5.10	0.00	12.00	743.00	43.00	48.00	0.00	12.00	16.00	2.10	-32767.00	404.00	381.00	-32767.00	4.57	-32767.00	-32767.00	-32767.00	-32767.00	-32767.00	-32767.00	-32767.00	87.04	0.00	0.00	0.00	0.00	0.00	0.00	0.00	0.00	-32767.00	-32767.00	-32767.00
09:03:28	57.00	-32766.00	-32766.00	-32766.00	-32766.00	-32767.00	-32766.00	-32766.00	-32766.00	-32767.00	-32766.00	-32766.00	-32766.00	-32767.00	37.23	5.00	0.00	12.00	743.00	43.00	48.00	0.00	12.00	16.00	2.20	-32767.00	399.00	381.00	-32767.00	4.57	-32767.00	-32767.00	-32767.00	-32767.00	-32767.00	-32767.00	-32767.00	87.04	0.00	0.00	0.00	0.00	0.00	0.00	0.00	0.00	-32767.00	-32767.00	-32767.00
09:03:38	57.00	-32766.00	-32766.00	-32766.00	-32766.00	-32767.00	-32766.00	-32766.00	-32766.00	-32767.00	-32766.00	-32766.00	-32766.00	-32767.00	37.23	5.10	0.00	12.00	743.00	43.00	48.00	0.00	12.00	16.00	2.00	-32767.00	403.00	379.00	-32767.00	4.57	-32767.00	-32767.00	-32767.00	-32767.00	-32767.00	-32767.00	-32767.00	87.04	0.00	0.00	0.00	0.00	0.00	0.00	0.00	0.00	-32767.00	-32767.00	-32767.00
09:03:48	57.00	-32766.00	-32766.00	-32766.00	-32766.00	-32767.00	-32766.00	-32766.00	-32766.00	-32767.00	-32766.00	-32766.00	-32766.00	-32767.00	37.23	5.10	0.00	12.00	743.00	43.00	48.00	0.00	12.00	16.00	2.20	-32767.00	401.00	383.00	-32767.00	4.57	-32767.00	-32767.00	-32767.00	-32767.00	-32767.00	-32767.00	-32767.00	87.04	0.00	0.00	0.00	0.00	0.00	0.00	0.00	0.00	-32767.00	-32767.00	-32767.00
09:03:58	57.00	-32766.00	-32766.00	-32766.00	-32766.00	-32767.00	-32766.00	-32766.00	-32766.00	-32767.00	-32766.00	-32766.00	-32766.00	-32767.00	37.20	5.10	0.00	12.00	743.00	43.00	48.00	0.00	12.00	16.00	1.90	-32767.00	400.00	379.00	-32767.00	4.57	-32767.00	-32767.00	-32767.00	-32767.00	-32767.00	-32767.00	-32767.00	87.04	0.00	0.00	0.00	0.00	0.00	0.00	0.00	0.00	-32767.00	-32767.00	-32767.00
09:04:08	56.00	-32766.00	-32766.00	-32766.00	-32766.00	-32767.00	-32766.00	-32766.00	-32766.00	-32767.00	-32766.00	-32766.00	-32766.00	-32767.00	37.20	5.10	0.00	12.00	743.00	43.00	48.00	0.00	12.00	16.00	2.30	-32767.00	402.00	383.00	-32767.00	4.57	-32767.00	-32767.00	-32767.00	-32767.00	-32767.00	-32767.00	-32767.00	87.04	0.00	0.00	0.00	0.00	0.00	0.00	0.00	0.00	-32767.00	-32767.00	-32767.00
09:04:18	57.00	-32766.00	-32766.00	-32766.00	-32766.00	-32767.00	-32766.00	-32766.00	-32766.00	-32767.00	-32766.00	-32766.00	-32766.00	-32767.00	37.20	5.00	0.00	12.00	743.00	43.00	48.00	0.00	12.00	16.00	1.80	-32767.00	401.00	382.00	-32767.00	4.57	-32767.00	-32767.00	-32767.00	-32767.00	-32767.00	-32767.00	-32767.00	87.04	0.00	0.00	0.00	0.00	0.00	0.00	0.00	0.00	-32767.00	-32767.00	-32767.00
09:04:28	57.00	-32766.00	-32766.00	-32766.00	-32766.00	-32767.00	-32766.00	-32766.00	-32766.00	-32767.00	-32766.00	-32766.00	-32766.00	-32767.00	37.20	5.10	0.00	12.00	743.00	43.00	48.00	0.00	12.00	16.00	2.30	-32767.00	401.00	380.00	-32767.00	4.57	-32767.00	-32767.00	-32767.00	-32767.00	-32767.00	-32767.00	-32767.00	87.04	0.00	0.00	0.00	0.00	0.00	0.00	0.00	0.00	-32767.00	-32767.00	-32767.00
09:04:38	56.00	-32766.00	-32766.00	-32766.00	-32766.00	-32767.00	-32766.00	-32766.00	-32766.00	-32767.00	-32766.00	-32766.00	-32766.00	-32767.00	37.20	5.00	0.00	12.00	743.00	43.00	48.00	0.00	12.00	16.00	2.00	-32767.00	391.00	375.00	-32767.00	4.56	-32767.00	-32767.00	-32767.00	-32767.00	-32767.00	-32767.00	-32767.00	87.04	0.00	0.00	0.00	0.00	0.00	0.00	0.00	0.00	-32767.00	-32767.00	-32767.00
09:04:48	57.00	-32766.00	-32766.00	-32766.00	-32766.00	-32767.00	-32766.00	-32766.00	-32766.00	-32767.00	-32766.00	-32766.00	-32766.00	-32767.00	37.20	5.10	0.00	12.00	743.00	43.00	48.00	0.00	12.00	16.00	2.20	-32767.00	404.00	382.00	-32767.00	4.57	-32767.00	-32767.00	-32767.00	-32767.00	-32767.00	-32767.00	-32767.00	87.04	0.00	0.00	0.00	0.00	0.00	0.00	0.00	0.00	-32767.00	-32767.00	-32767.00
09:04:58	56.00	-32766.00	-32766.00	-32766.00	-32766.00	-32767.00	-32766.00	-32766.00	-32766.00	-32767.00	-32766.00	-32766.00	-32766.00	-32767.00	37.20	5.00	0.00	12.00	743.00	43.00	48.00	0.00	12.00	16.00	2.10	-32767.00	397.00	378.00	-32767.00	4.56	-32767.00	-32767.00	-32767.00	-32767.00	-32767.00	-32767.00	-32767.00	87.04	0.00	0.00	0.00	0.00	0.00	0.00	0.00	0.00	-32767.00	-32767.00	-32767.00
09:05:08	56.00	-32766.00	-32766.00	-32766.00	-32766.00	-32767.00	-32766.00	-32766.00	-32766.00	-32767.00	-32766.00	-32766.00	-32766.00	-32767.00	37.20	5.00	0.00	12.00	743.00	43.00	48.00	0.00	12.00	16.00	2.10	-32767.00	404.00	379.00	-32767.00	4.57	-32767.00	-32767.00	-32767.00	-32767.00	-32767.00	-32767.00	-32767.00	87.04	0.00	0.00	0.00	0.00	0.00	0.00	0.00	0.00	-32767.00	-32767.00	-32767.00
09:05:18	56.00	-32766.00	-32766.00	-32766.00	-32766.00	-32767.00	-32766.00	-32766.00	-32766.00	-32767.00	-32766.00	-32766.00	-32766.00	-32767.00	37.20	5.10	0.00	12.00	743.00	43.00	48.00	0.00	12.00	16.00	2.30	-32767.00	400.00	381.00	-32767.00	4.56	-32767.00	-32767.00	-32767.00	-32767.00	-32767.00	-32767.00	-32767.00	87.04	0.00	0.00	0.00	0.00	0.00	0.00	0.00	0.00	-32767.00	-32767.00	-32767.00
09:05:28	56.00	-32766.00	-32766.00	-32766.00	-32766.00	-32767.00	-32766.00	-32766.00	-32766.00	-32767.00	-32766.00	-32766.00	-32766.00	-32767.00	37.20	5.10	0.00	12.00	743.00	43.00	48.00	0.00	12.00	16.00	1.80	-32767.00	399.00	379.00	-32767.00	4.55	-32767.00	-32767.00	-32767.00	-32767.00	-32767.00	-32767.00	-32767.00	87.04	0.00	0.00	0.00	0.00	0.00	0.00	0.00	0.00	-32767.00	-32767.00	-32767.00
09:05:38	56.00	-32766.00	-32766.00	-32766.00	-32766.00	-32767.00	-32766.00	-32766.00	-32766.00	-32767.00	-32766.00	-32766.00	-32766.00	-32767.00	37.20	5.10	0.00	12.00	743.00	43.00	48.00	0.00	12.00	16.00	2.30	-32767.00	404.00	382.00	-32767.00	4.56	-32767.00	-32767.00	-32767.00	-32767.00	-32767.00	-32767.00	-32767.00	87.04	0.00	0.00	0.00	0.00	0.00	0.00	0.00	0.00	-32767.00	-32767.00	-32767.00
09:05:48	56.00	-32766.00	-32766.00	-32766.00	-32766.00	-32767.00	-32766.00	-32766.00	-32766.00	-32767.00	-32766.00	-32766.00	-32766.00	-32767.00	37.18	5.00	0.00	12.00	743.00	43.00	48.00	0.00	12.00	16.00	2.00	-32767.00	392.00	376.00	-32767.00	4.56	-32767.00	-32767.00	-32767.00	-32767.00	-32767.00	-32767.00	-32767.00	87.04	0.00	0.00	0.00	0.00	0.00	0.00	0.00	0.00	-32767.00	-32767.00	-32767.00
09:05:58	56.00	-32766.00	-32766.00	-32766.00	-32766.00	-32767.00	-32766.00	-32766.00	-32766.00	-32767.00	-32766.00	-32766.00	-32766.00	-32767.00	37.18	5.10	0.00	12.00	743.00	43.00	48.00	0.00	12.00	16.00	2.20	-32767.00	405.00	383.00	-32767.00	4.56	-32767.00	-32767.00	-32767.00	-32767.00	-32767.00	-32767.00	-32767.00	87.04	0.00	0.00	0.00	0.00	0.00	0.00	0.00	0.00	-32767.00	-32767.00	-32767.00
09:06:08	56.00	-32766.00	-32766.00	-32766.00	-32766.00	-32767.00	-32766.00	-32766.00	-32766.00	-32767.00	-32766.00	-32766.00	-32766.00	-32767.00	37.18	5.00	0.00	12.00	743.00	43.00	48.00	0.00	12.00	16.00	2.20	-32767.00	395.00	379.00	-32767.00	4.56	-32767.00	-32767.00	-32767.00	-32767.00	-32767.00	-32767.00	-32767.00	87.04	0.00	0.00	0.00	0.00	0.00	0.00	0.00	0.00	-32767.00	-32767.00	-32767.00
09:06:18	56.00	-32766.00	-32766.00	-32766.00	-32766.00	-32767.00	-32766.00	-32766.00	-32766.00	-32767.00	-32766.00	-32766.00	-32766.00	-32767.00	37.18	5.00	0.00	12.00	743.00	43.00	48.00	0.00	12.00	16.00	2.00	-32767.00	406.00	381.00	-32767.00	4.56	-32767.00	-32767.00	-32767.00	-32767.00	-32767.00	-32767.00	-32767.00	87.04	0.00	0.00	0.00	0.00	0.00	0.00	0.00	0.00	-32767.00	-32767.00	-32767.00
09:06:28	56.00	-32766.00	-32766.00	-32766.00	-32766.00	-32767.00	-32766.00	-32766.00	-32766.00	-32767.00	-32766.00	-32766.00	-32766.00	-32767.00	37.18	5.00	0.00	12.00	743.00	43.00	48.00	0.00	12.00	16.00	2.30	-32767.00	402.00	384.00	-32767.00	4.56	-32767.00	-32767.00	-32767.00	-32767.00	-32767.00	-32767.00	-32767.00	87.04	0.00	0.00	0.00	0.00	0.00	0.00	0.00	0.00	-32767.00	-32767.00	-32767.00
09:06:38	56.00	-32766.00	-32766.00	-32766.00	-32766.00	-32767.00	-32766.00	-32766.00	-32766.00	-32767.00	-32766.00	-32766.00	-32766.00	-32767.00	37.18	5.00	0.00	12.00	743.00	43.00	48.00	0.00	12.00	16.00	1.80	-32767.00	397.00	376.00	-32767.00	4.57	-32767.00	-32767.00	-32767.00	-32767.00	-32767.00	-32767.00	-32767.00	87.04	0.00	0.00	0.00	0.00	0.00	0.00	0.00	0.00	-32767.00	-32767.00	-32767.00
09:06:48	56.00	-32766.00	-32766.00	-32766.00	-32766.00	-32767.00	-32766.00	-32766.00	-32766.00	-32767.00	-32766.00	-32766.00	-32766.00	-32767.00	37.18	5.10	0.00	12.00	743.00	43.00	48.00	0.00	12.00	16.00	2.40	-32767.00	404.00	388.00	-32767.00	4.57	-32767.00	-32767.00	-32767.00	-32767.00	-32767.00	-32767.00	-32767.00	87.04	0.00	0.00	0.00	0.00	0.00	0.00	0.00	0.00	-32767.00	-32767.00	-32767.00
09:06:58	56.00	-32766.00	-32766.00	-32766.00	-32766.00	-32767.00	-32766.00	-32766.00	-32766.00	-32767.00	-32766.00	-32766.00	-32766.00	-32767.00	37.18	4.90	0.00	12.00	743.00	44.00	48.00	0.00	12.00	16.00	2.00	-32767.00	393.00	375.00	-32767.00	4.57	-32767.00	-32767.00	-32767.00	-32767.00	-32767.00	-32767.00	-32767.00	87.04	0.00	0.00	0.00	0.00	0.00	0.00	0.00	0.00	-32767.00	-32767.00	-32767.00
09:07:08	56.00	-32766.00	-32766.00	-32766.00	-32766.00	-32767.00	-32766.00	-32766.00	-32766.00	-32767.00	-32766.00	-32766.00	-32766.00	-32767.00	37.18	5.00	0.00	12.00	743.00	43.00	48.00	0.00	12.00	16.00	2.20	-32767.00	404.00	381.00	-32767.00	4.57	-32767.00	-32767.00	-32767.00	-32767.00	-32767.00	-32767.00	-32767.00	87.04	0.00	0.00	0.00	0.00	0.00	0.00	0.00	0.00	-32767.00	-32767.00	-32767.00
09:07:18	56.00	-32766.00	-32766.00	-32766.00	-32766.00	-32767.00	-32766.00	-32766.00	-32766.00	-32767.00	-32766.00	-32766.00	-32766.00	-32767.00	37.18	5.00	0.00	12.00	743.00	43.00	48.00	0.00	12.00	16.00	2.20	-32767.00	398.00	380.00	-32767.00	4.57	-32767.00	-32767.00	-32767.00	-32767.00	-32767.00	-32767.00	-32767.00	87.04	0.00	0.00	0.00	0.00	0.00	0.00	0.00	0.00	-32767.00	-32767.00	-32767.00
09:07:28	56.00	-32766.00	-32766.00	-32766.00	-32766.00	-32767.00	-32766.00	-32766.00	-32766.00	-32767.00	-32766.00	-32766.00	-32766.00	-32767.00	37.18	5.00	0.00	12.00	743.00	43.00	48.00	0.00	12.00	16.00	2.10	-32767.00	400.00	380.00	-32767.00	4.57	-32767.00	-32767.00	-32767.00	-32767.00	-32767.00	-32767.00	-32767.00	87.04	0.00	0.00	0.00	0.00	0.00	0.00	0.00	0.00	-32767.00	-32767.00	-32767.00
09:07:38	56.00	-32766.00	-32766.00	-32766.00	-32766.00	-32767.00	-32766.00	-32766.00	-32766.00	-32767.00	-32766.00	-32766.00	-32766.00	-32767.00	37.16	5.00	0.00	12.00	743.00	43.00	48.00	0.00	12.00	16.00	2.40	-32767.00	398.00	376.00	-32767.00	4.59	-32767.00	-32767.00	-32767.00	-32767.00	-32767.00	-32767.00	-32767.00	87.04	0.00	0.00	0.00	0.00	0.00	0.00	0.00	0.00	-32767.00	-32767.00	-32767.00
09:07:48	56.00	-32766.00	-32766.00	-32766.00	-32766.00	-32767.00	-32766.00	-32766.00	-32766.00	-32767.00	-32766.00	-32766.00	-32766.00	-32767.00	37.16	5.00	0.00	12.00	743.00	43.00	48.00	0.00	12.00	16.00	1.90	-32767.00	392.00	352.00	-32767.00	4.57	-32767.00	-32767.00	-32767.00	-32767.00	-32767.00	-32767.00	-32767.00	87.04	0.00	0.00	0.00	0.00	0.00	0.00	0.00	0.00	-32767.00	-32767.00	-32767.00
09:07:58	56.00	-32766.00	-32766.00	-32766.00	-32766.00	-32767.00	-32766.00	-32766.00	-32766.00	-32767.00	-32766.00	-32766.00	-32766.00	-32767.00	37.16	5.00	0.00	12.00	743.00	43.00	48.00	0.00	12.00	16.00	2.20	-32767.00	398.00	384.00	-32767.00	4.57	-32767.00	-32767.00	-32767.00	-32767.00	-32767.00	-32767.00	-32767.00	87.04	0.00	0.00	0.00	0.00	0.00	0.00	0.00	0.00	-32767.00	-32767.00	-32767.00
09:08:08	56.00	-32766.00	-32766.00	-32766.00	-32766.00	-32767.00	-32766.00	-32766.00	-32766.00	-32767.00	-32766.00	-32766.00	-32766.00	-32767.00	37.16	5.10	0.00	12.00	743.00	43.00	48.00	0.00	12.00	17.00	2.20	-32767.00	429.00	400.00	-32767.00	4.55	-32767.00	-32767.00	-32767.00	-32767.00	-32767.00	-32767.00	-32767.00	87.04	0.00	0.00	0.00	0.00	0.00	0.00	0.00	0.00	-32767.00	-32767.00	-32767.00
09:08:18	56.00	-32766.00	-32766.00	-32766.00	-32766.00	-32767.00	-32766.00	-32766.00	-32766.00	-32767.00	-32766.00	-32766.00	-32766.00	-32767.00	37.16	5.00	0.00	12.00	743.00	43.00	48.00	0.00	12.00	16.00	1.90	-32767.00	398.00	385.00	-32767.00	4.56	-32767.00	-32767.00	-32767.00	-32767.00	-32767.00	-32767.00	-32767.00	87.04	0.00	0.00	0.00	0.00	0.00	0.00	0.00	0.00	-32767.00	-32767.00	-32767.00
09:08:28	56.00	-32766.00	-32766.00	-32766.00	-32766.00	-32767.00	-32766.00	-32766.00	-32766.00	-32767.00	-32766.00	-32766.00	-32766.00	-32767.00	37.16	5.10	0.00	12.00	743.00	43.00	48.00	0.00	12.00	16.00	2.30	-32767.00	405.00	386.00	-32767.00	4.57	-32767.00	-32767.00	-32767.00	-32767.00	-32767.00	-32767.00	-32767.00	87.04	0.00	0.00	0.00	0.00	0.00	0.00	0.00	0.00	-32767.00	-32767.00	-32767.00
09:08:38	56.00	-32766.00	-32766.00	-32766.00	-32766.00	-32767.00	-32766.00	-32766.00	-32766.00	-32767.00	-32766.00	-32766.00	-32766.00	-32767.00	37.16	5.10	0.00	12.00	743.00	43.00	48.00	0.00	12.00	16.00	2.10	-32767.00	315.00	322.00	-32767.00	4.53	-32767.00	-32767.00	-32767.00	-32767.00	-32767.00	-32767.00	-32767.00	87.04	0.00	0.00	0.00	0.00	0.00	0.00	0.00	0.00	-32767.00	-32767.00	-32767.00
09:08:48	56.00	-32766.00	-32766.00	-32766.00	-32766.00	-32767.00	-32766.00	-32766.00	-32766.00	-32767.00	-32766.00	-32766.00	-32766.00	-32767.00	37.16	5.30	0.00	12.00	743.00	43.00	48.00	0.00	12.00	18.00	2.30	-32767.00	426.00	384.00	-32767.00	4.50	-32767.00	-32767.00	-32767.00	-32767.00	-32767.00	-32767.00	-32767.00	87.04	0.00	0.00	0.00	0.00	0.00	0.00	0.00	0.00	-32767.00	-32767.00	-32767.00
09:08:58	56.00	-32766.00	-32766.00	-32766.00	-32766.00	-32767.00	-32766.00	-32766.00	-32766.00	-32767.00	-32766.00	-32766.00	-32766.00	-32767.00	37.16	5.10	0.00	12.00	743.00	43.00	48.00	0.00	12.00	18.00	1.50	-32767.00	397.00	362.00	-32767.00	4.49	-32767.00	-32767.00	-32767.00	-32767.00	-32767.00	-32767.00	-32767.00	87.04	0.00	0.00	0.00	0.00	0.00	0.00	0.00	0.00	-32767.00	-32767.00	-32767.00
09:09:08	56.00	-32766.00	-32766.00	-32766.00	-32766.00	-32767.00	-32766.00	-32766.00	-32766.00	-32767.00	-32766.00	-32766.00	-32766.00	-32767.00	37.16	4.90	0.00	12.00	743.00	43.00	49.00	0.00	12.00	17.00	2.20	-32767.00	430.00	401.00	-32767.00	4.57	-32767.00	-32767.00	-32767.00	-32767.00	-32767.00	-32767.00	-32767.00	87.04	0.00	0.00	0.00	0.00	0.00	0.00	0.00	0.00	-32767.00	-32767.00	-32767.00
09:09:18	57.00	-32766.00	-32766.00	-32766.00	-32766.00	-32767.00	-32766.00	-32766.00	-32766.00	-32767.00	-32766.00	-32766.00	-32766.00	-32767.00	37.16	4.90	0.00	12.00	743.00	44.00	48.00	0.00	12.00	16.00	2.20	-32767.00	402.00	384.00	-32767.00	4.58	-32767.00	-32767.00	-32767.00	-32767.00	-32767.00	-32767.00	-32767.00	87.04	0.00	0.00	0.00	0.00	0.00	0.00	0.00	0.00	-32767.00	-32767.00	-32767.00
09:09:28	57.00	-32766.00	-32766.00	-32766.00	-32766.00	-32767.00	-32766.00	-32766.00	-32766.00	-32767.00	-32766.00	-32766.00	-32766.00	-32767.00	37.13	5.00	0.00	12.00	743.00	43.00	48.00	0.00	12.00	16.00	2.00	-32767.00	404.00	380.00	-32767.00	4.58	-32767.00	-32767.00	-32767.00	-32767.00	-32767.00	-32767.00	-32767.00	87.04	0.00	0.00	0.00	0.00	0.00	0.00	0.00	0.00	-32767.00	-32767.00	-32767.00
09:09:38	57.00	-32766.00	-32766.00	-32766.00	-32766.00	-32767.00	-32766.00	-32766.00	-32766.00	-32767.00	-32766.00	-32766.00	-32766.00	-32767.00	37.13	5.00	0.00	12.00	743.00	44.00	48.00	0.00	12.00	16.00	2.30	-32767.00	410.00	403.00	-32767.00	4.62	-32767.00	-32767.00	-32767.00	-32767.00	-32767.00	-32767.00	-32767.00	87.04	0.00	0.00	0.00	0.00	0.00	0.00	0.00	0.00	-32767.00	-32767.00	-32767.00
09:09:48	57.00	-32766.00	-32766.00	-32766.00	-32766.00	-32767.00	-32766.00	-32766.00	-32766.00	-32767.00	-32766.00	-32766.00	-32766.00	-32767.00	37.13	5.10	0.00	12.00	743.00	43.00	48.00	0.00	12.00	16.00	1.80	-32767.00	402.00	367.00	-32767.00	4.62	-32767.00	-32767.00	-32767.00	-32767.00	-32767.00	-32767.00	-32767.00	87.04	0.00	0.00	0.00	0.00	0.00	0.00	0.00	0.00	-32767.00	-32767.00	-32767.00
09:09:58	57.00	-32766.00	-32766.00	-32766.00	-32766.00	-32767.00	-32766.00	-32766.00	-32766.00	-32767.00	-32766.00	-32766.00	-32766.00	-32767.00	37.13	5.10	0.00	12.00	743.00	43.00	48.00	0.00	12.00	16.00	2.20	-32767.00	394.00	388.00	-32767.00	4.65	-32767.00	-32767.00	-32767.00	-32767.00	-32767.00	-32767.00	-32767.00	87.04	0.00	0.00	0.00	0.00	0.00	0.00	0.00	0.00	-32767.00	-32767.00	-32767.00
09:10:08	57.00	-32766.00	-32766.00	-32766.00	-32766.00	-32767.00	-32766.00	-32766.00	-32766.00	-32767.00	-32766.00	-32766.00	-32766.00	-32767.00	37.13	5.20	0.00	12.00	743.00	43.00	48.00	0.00	12.00	17.00	1.80	-32767.00	369.00	362.00	-32767.00	4.60	-32767.00	-32767.00	-32767.00	-32767.00	-32767.00	-32767.00	-32767.00	87.04	0.00	0.00	0.00	0.00	0.00	0.00	0.00	0.00	-32767.00	-32767.00	-32767.00
09:10:18	57.00	-32766.00	-32766.00	-32766.00	-32766.00	-32767.00	-32766.00	-32766.00	-32766.00	-32767.00	-32766.00	-32766.00	-32766.00	-32767.00	37.13	5.00	0.00	12.00	743.00	43.00	48.00	0.00	12.00	17.00	2.20	-32767.00	421.00	378.00	-32767.00	4.59	-32767.00	-32767.00	-32767.00	-32767.00	-32767.00	-32767.00	-32767.00	87.04	0.00	0.00	0.00	0.00	0.00	0.00	0.00	0.00	-32767.00	-32767.00	-32767.00
09:10:28	57.00	-32766.00	-32766.00	-32766.00	-32766.00	-32767.00	-32766.00	-32766.00	-32766.00	-32767.00	-32766.00	-32766.00	-32766.00	-32767.00	37.13	5.00	0.00	12.00	743.00	43.00	48.00	0.00	12.00	18.00	1.80	-32767.00	403.00	364.00	-32767.00	4.52	-32767.00	-32767.00	-32767.00	-32767.00	-32767.00	-32767.00	-32767.00	87.04	0.00	0.00	0.00	0.00	0.00	0.00	0.00	0.00	-32767.00	-32767.00	-32767.00
09:10:38	57.00	-32766.00	-32766.00	-32766.00	-32766.00	-32767.00	-32766.00	-32766.00	-32766.00	-32767.00	-32766.00	-32766.00	-32766.00	-32767.00	37.11	5.00	0.00	12.00	743.00	44.00	48.00	0.00	12.00	18.00	2.30	-32767.00	394.00	371.00	-32767.00	4.48	-32767.00	-32767.00	-32767.00	-32767.00	-32767.00	-32767.00	-32767.00	87.04	0.00	0.00	0.00	0.00	0.00	0.00	0.00	0.00	-32767.00	-32767.00	-32767.00
09:10:48	57.00	-32766.00	-32766.00	-32766.00	-32766.00	-32767.00	-32766.00	-32766.00	-32766.00	-32767.00	-32766.00	-32766.00	-32766.00	-32767.00	37.11	4.90	0.00	12.00	743.00	44.00	48.00	0.00	12.00	18.00	2.10	-32767.00	382.00	367.00	-32767.00	4.46	-32767.00	-32767.00	-32767.00	-32767.00	-32767.00	-32767.00	-32767.00	87.04	0.00	0.00	0.00	0.00	0.00	0.00	0.00	0.00	-32767.00	-32767.00	-32767.00
09:10:58	56.00	-32766.00	-32766.00	-32766.00	-32766.00	-32767.00	-32766.00	-32766.00	-32766.00	-32767.00	-32766.00	-32766.00	-32766.00	-32767.00	37.11	5.00	0.00	12.00	743.00	44.00	48.00	0.00	12.00	19.00	2.30	-32767.00	401.00	375.00	-32767.00	4.49	-32767.00	-32767.00	-32767.00	-32767.00	-32767.00	-32767.00	-32767.00	87.04	0.00	0.00	0.00	0.00	0.00	0.00	0.00	0.00	-32767.00	-32767.00	-32767.00
09:11:08	56.00	-32766.00	-32766.00	-32766.00	-32766.00	-32767.00	-32766.00	-32766.00	-32766.00	-32767.00	-32766.00	-32766.00	-32766.00	-32767.00	37.11	5.00	0.00	12.00	743.00	43.00	48.00	0.00	12.00	19.00	1.90	-32767.00	397.00	374.00	-32767.00	4.43	-32767.00	-32767.00	-32767.00	-32767.00	-32767.00	-32767.00	-32767.00	87.04	0.00	0.00	0.00	0.00	0.00	0.00	0.00	0.00	-32767.00	-32767.00	-32767.00
09:11:18	57.00	-32766.00	-32766.00	-32766.00	-32766.00	-32767.00	-32766.00	-32766.00	-32766.00	-32767.00	-32766.00	-32766.00	-32766.00	-32767.00	37.11	5.10	0.00	12.00	743.00	44.00	48.00	0.00	12.00	19.00	1.60	-32767.00	422.00	383.00	-32767.00	4.46	-32767.00	-32767.00	-32767.00	-32767.00	-32767.00	-32767.00	-32767.00	87.04	0.00	0.00	0.00	0.00	0.00	0.00	0.00	0.00	-32767.00	-32767.00	-32767.00
09:11:28	56.00	-32766.00	-32766.00	-32766.00	-32766.00	-32767.00	-32766.00	-32766.00	-32766.00	-32767.00	-32766.00	-32766.00	-32766.00	-32767.00	37.09	5.00	0.00	12.00	743.00	43.00	48.00	0.00	12.00	19.00	2.10	-32767.00	400.00	379.00	-32767.00	4.50	-32767.00	-32767.00	-32767.00	-32767.00	-32767.00	-32767.00	-32767.00	87.04	0.00	0.00	0.00	0.00	0.00	0.00	0.00	0.00	-32767.00	-32767.00	-32767.00
09:11:38	56.00	-32766.00	-32766.00	-32766.00	-32766.00	-32767.00	-32766.00	-32766.00	-32766.00	-32767.00	-32766.00	-32766.00	-32766.00	-32767.00	37.11	5.00	0.00	12.00	743.00	43.00	48.00	0.00	12.00	19.00	2.10	-32767.00	370.00	360.00	-32767.00	4.50	-32767.00	-32767.00	-32767.00	-32767.00	-32767.00	-32767.00	-32767.00	87.04	0.00	0.00	0.00	0.00	0.00	0.00	0.00	0.00	-32767.00	-32767.00	-32767.00
09:11:48	54.00	-32766.00	-32766.00	-32766.00	-32766.00	-32767.00	-32766.00	-32766.00	-32766.00	-32767.00	-32766.00	-32766.00	-32766.00	-32767.00	37.09	5.00	0.00	12.00	743.00	44.00	48.00	0.00	12.00	19.00	2.50	-32767.00	407.00	426.00	-32767.00	4.54	-32767.00	-32767.00	-32767.00	-32767.00	-32767.00	-32767.00	-32767.00	87.04	0.00	0.00	0.00	0.00	0.00	0.00	0.00	0.00	-32767.00	-32767.00	-32767.00
09:11:58	56.00	-32766.00	-32766.00	-32766.00	-32766.00	-32767.00	-32766.00	-32766.00	-32766.00	-32767.00	-32766.00	-32766.00	-32766.00	-32767.00	37.09	4.80	0.00	12.00	743.00	44.00	49.00	0.00	12.00	18.00	2.00	-32767.00	387.00	392.00	-32767.00	4.56	-32767.00	-32767.00	-32767.00	-32767.00	-32767.00	-32767.00	-32767.00	87.04	0.00	0.00	0.00	0.00	0.00	0.00	0.00	0.00	-32767.00	-32767.00	-32767.00
09:12:08	57.00	-32766.00	-32766.00	-32766.00	-32766.00	-32767.00	-32766.00	-32766.00	-32766.00	-32767.00	-32766.00	-32766.00	-32766.00	-32767.00	37.09	5.00	0.00	12.00	743.00	44.00	48.00	0.00	12.00	19.00	1.90	-32767.00	399.00	371.00	-32767.00	4.55	-32767.00	-32767.00	-32767.00	-32767.00	-32767.00	-32767.00	-32767.00	87.04	0.00	0.00	0.00	0.00	0.00	0.00	0.00	0.00	-32767.00	-32767.00	-32767.00
09:12:18	67.00	-32766.00	-32766.00	-32766.00	-32766.00	-32767.00	-32766.00	-32766.00	-32766.00	-32767.00	-32766.00	-32766.00	-32766.00	-32767.00	37.09	5.00	0.00	12.00	743.00	43.00	48.00	0.00	12.00	19.00	2.10	-32767.00	397.00	371.00	-32767.00	4.51	-32767.00	-32767.00	-32767.00	-32767.00	-32767.00	-32767.00	-32767.00	87.04	0.00	0.00	0.00	0.00	0.00	0.00	0.00	0.00	-32767.00	-32767.00	-32767.00
09:12:28	71.00	-32766.00	-32766.00	-32766.00	-32766.00	-32767.00	-32766.00	-32766.00	-32766.00	-32767.00	-32766.00	-32766.00	-32766.00	-32767.00	37.09	5.20	0.00	12.00	743.00	43.00	48.00	0.00	12.00	19.00	1.50	-32767.00	409.00	378.00	-32767.00	4.51	-32767.00	-32767.00	-32767.00	-32767.00	-32767.00	-32767.00	-32767.00	87.04	0.00	0.00	0.00	0.00	0.00	0.00	0.00	0.00	-32767.00	-32767.00	-32767.00
09:12:38	68.00	-32766.00	-32766.00	-32766.00	-32766.00	-32767.00	-32766.00	-32766.00	-32766.00	-32767.00	-32766.00	-32766.00	-32766.00	-32767.00	37.09	5.40	0.00	12.00	743.00	43.00	48.00	0.00	12.00	19.00	2.20	-32767.00	402.00	375.00	-32767.00	4.52	-32767.00	-32767.00	-32767.00	-32767.00	-32767.00	-32767.00	-32767.00	87.04	0.00	0.00	0.00	0.00	0.00	0.00	0.00	0.00	-32767.00	-32767.00	-32767.00
09:12:48	67.00	-32766.00	-32766.00	-32766.00	-32766.00	-32767.00	-32766.00	-32766.00	-32766.00	-32767.00	-32766.00	-32766.00	-32766.00	-32767.00	37.09	5.50	0.00	12.00	743.00	42.00	48.00	0.00	12.00	19.00	2.40	-32767.00	395.00	380.00	-32767.00	4.55	-32767.00	-32767.00	-32767.00	-32767.00	-32767.00	-32767.00	-32767.00	87.04	0.00	0.00	0.00	0.00	0.00	0.00	0.00	0.00	-32767.00	-32767.00	-32767.00
09:12:58	66.00	-32766.00	-32766.00	-32766.00	-32766.00	-32767.00	-32766.00	-32766.00	-32766.00	-32767.00	-32766.00	-32766.00	-32766.00	-32767.00	37.09	5.50	0.00	12.00	743.00	43.00	48.00	0.00	12.00	19.00	2.30	-32767.00	394.00	375.00	-32767.00	4.49	-32767.00	-32767.00	-32767.00	-32767.00	-32767.00	-32767.00	-32767.00	87.04	0.00	0.00	0.00	0.00	0.00	0.00	0.00	0.00	-32767.00	-32767.00	-32767.00
09:13:08	65.00	-32766.00	-32766.00	-32766.00	-32766.00	-32767.00	-32766.00	-32766.00	-32766.00	-32767.00	-32766.00	-32766.00	-32766.00	-32767.00	37.09	5.40	0.00	12.00	743.00	43.00	48.00	0.00	12.00	19.00	2.00	-32767.00	398.00	373.00	-32767.00	4.50	-32767.00	-32767.00	-32767.00	-32767.00	-32767.00	-32767.00	-32767.00	87.04	0.00	0.00	0.00	0.00	0.00	0.00	0.00	0.00	-32767.00	-32767.00	-32767.00
09:13:18	64.00	-32766.00	-32766.00	-32766.00	-32766.00	-32767.00	-32766.00	-32766.00	-32766.00	-32767.00	-32766.00	-32766.00	-32766.00	-32767.00	37.06	5.30	0.00	12.00	743.00	43.00	48.00	0.00	12.00	19.00	1.90	-32767.00	400.00	378.00	-32767.00	4.51	-32767.00	-32767.00	-32767.00	-32767.00	-32767.00	-32767.00	-32767.00	87.04	0.00	0.00	0.00	0.00	0.00	0.00	0.00	0.00	-32767.00	-32767.00	-32767.00
09:13:28	64.00	-32766.00	-32766.00	-32766.00	-32766.00	-32767.00	-32766.00	-32766.00	-32766.00	-32767.00	-32766.00	-32766.00	-32766.00	-32767.00	37.06	5.30	0.00	12.00	743.00	43.00	48.00	0.00	12.00	19.00	2.30	-32767.00	403.00	387.00	-32767.00	4.53	-32767.00	-32767.00	-32767.00	-32767.00	-32767.00	-32767.00	-32767.00	87.04	0.00	0.00	0.00	0.00	0.00	0.00	0.00	0.00	-32767.00	-32767.00	-32767.00
09:13:38	63.00	-32766.00	-32766.00	-32766.00	-32766.00	-32767.00	-32766.00	-32766.00	-32766.00	-32767.00	-32766.00	-32766.00	-32766.00	-32767.00	37.06	5.30	0.00	12.00	743.00	43.00	48.00	0.00	12.00	20.00	1.80	-32767.00	398.00	376.00	-32767.00	4.50	-32767.00	-32767.00	-32767.00	-32767.00	-32767.00	-32767.00	-32767.00	87.04	0.00	0.00	0.00	0.00	0.00	0.00	0.00	0.00	-32767.00	-32767.00	-32767.00
09:13:48	63.00	-32766.00	-32766.00	-32766.00	-32766.00	-32767.00	-32766.00	-32766.00	-32766.00	-32767.00	-32766.00	-32766.00	-32766.00	-32767.00	37.06	5.20	0.00	12.00	743.00	43.00	48.00	0.00	12.00	19.00	2.10	-32767.00	413.00	389.00	-32767.00	4.52	-32767.00	-32767.00	-32767.00	-32767.00	-32767.00	-32767.00	-32767.00	87.04	0.00	0.00	0.00	0.00	0.00	0.00	0.00	0.00	-32767.00	-32767.00	-32767.00
09:13:58	63.00	-32766.00	-32766.00	-32766.00	-32766.00	-32767.00	-32766.00	-32766.00	-32766.00	-32767.00	-32766.00	-32766.00	-32766.00	-32767.00	37.06	5.20	0.00	12.00	743.00	43.00	48.00	0.00	12.00	19.00	2.00	-32767.00	394.00	373.00	-32767.00	4.52	-32767.00	-32767.00	-32767.00	-32767.00	-32767.00	-32767.00	-32767.00	87.04	0.00	0.00	0.00	0.00	0.00	0.00	0.00	0.00	-32767.00	-32767.00	-32767.00
09:14:08	63.00	-32766.00	-32766.00	-32766.00	-32766.00	-32767.00	-32766.00	-32766.00	-32766.00	-32767.00	-32766.00	-32766.00	-32766.00	-32767.00	37.06	5.20	0.00	12.00	743.00	43.00	48.00	0.00	12.00	19.00	2.10	-32767.00	404.00	380.00	-32767.00	4.52	-32767.00	-32767.00	-32767.00	-32767.00	-32767.00	-32767.00	-32767.00	87.04	0.00	0.00	0.00	0.00	0.00	0.00	0.00	0.00	-32767.00	-32767.00	-32767.00
09:14:18	63.00	-32766.00	-32766.00	-32766.00	-32766.00	-32767.00	-32766.00	-32766.00	-32766.00	-32767.00	-32766.00	-32766.00	-32766.00	-32767.00	37.06	5.20	0.00	12.00	743.00	43.00	48.00	0.00	12.00	19.00	2.10	-32767.00	399.00	376.00	-32767.00	4.53	-32767.00	-32767.00	-32767.00	-32767.00	-32767.00	-32767.00	-32767.00	87.04	0.00	0.00	0.00	0.00	0.00	0.00	0.00	0.00	-32767.00	-32767.00	-32767.00
09:14:28	62.00	-32766.00	-32766.00	-32766.00	-32766.00	-32767.00	-32766.00	-32766.00	-32766.00	-32767.00	-32766.00	-32766.00	-32766.00	-32767.00	37.04	5.10	0.00	12.00	743.00	43.00	48.00	0.00	12.00	19.00	2.20	-32767.00	393.00	373.00	-32767.00	4.53	-32767.00	-32767.00	-32767.00	-32767.00	-32767.00	-32767.00	-32767.00	87.04	0.00	0.00	0.00	0.00	0.00	0.00	0.00	0.00	-32767.00	-32767.00	-32767.00
09:14:38	61.00	-32766.00	-32766.00	-32766.00	-32766.00	-32767.00	-32766.00	-32766.00	-32766.00	-32766.00	-32766.00	-32766.00	-32766.00	-32767.00	37.04	5.20	0.00	12.00	743.00	43.00	48.00	0.00	12.00	19.00	2.00	-32767.00	404.00	380.00	-32767.00	4.55	-32767.00	-32767.00	-32767.00	-32767.00	-32767.00	-32767.00	-32767.00	87.04	0.00	0.00	0.00	0.00	0.00	0.00	0.00	0.00	-32767.00	-32767.00	-32767.00
09:14:48	61.00	-32766.00	-32766.00	-32766.00	-32766.00	-32766.00	-32766.00	-32766.00	-32766.00	-32766.00	-32766.00	-32766.00	-32766.00	-32767.00	37.04	5.10	0.00	12.00	743.00	43.00	48.00	0.00	12.00	19.00	1.80	-32767.00	395.00	375.00	-32767.00	4.54	-32767.00	-32767.00	-32767.00	-32767.00	-32767.00	-32767.00	-32767.00	87.04	0.00	0.00	0.00	0.00	0.00	0.00	0.00	0.00	-32767.00	-32767.00	-32767.00
09:14:58	61.00	-32766.00	-32766.00	-32766.00	-32766.00	-32767.00	-32766.00	-32766.00	-32766.00	-32767.00	-32766.00	-32766.00	-32766.00	-32767.00	37.04	5.10	0.00	12.00	743.00	44.00	48.00	0.00	12.00	20.00	2.10	-32767.00	400.00	380.00	-32767.00	4.52	-32767.00	-32767.00	-32767.00	-32767.00	-32767.00	-32767.00	-32767.00	87.04	0.00	0.00	0.00	0.00	0.00	0.00	0.00	0.00	-32767.00	-32767.00	-32767.00
09:15:08	61.00	-32766.00	-32766.00	-32766.00	-32766.00	-32767.00	-32766.00	-32766.00	-32766.00	-32767.00	-32766.00	-32766.00	-32766.00	-32767.00	37.04	5.00	0.00	12.00	743.00	44.00	48.00	0.00	12.00	20.00	2.20	-32767.00	402.00	377.00	-32767.00	4.54	-32767.00	-32767.00	-32767.00	-32767.00	-32767.00	-32767.00	-32767.00	87.04	0.00	0.00	0.00	0.00	0.00	0.00	0.00	0.00	-32767.00	-32767.00	-32767.00
09:15:18	62.00	-32766.00	-32766.00	-32766.00	-32766.00	-32767.00	-32766.00	-32766.00	-32766.00	-32767.00	-32766.00	-32766.00	-32766.00	-32767.00	37.04	5.10	0.00	12.00	743.00	43.00	48.00	0.00	12.00	19.00	1.90	-32767.00	397.00	374.00	-32767.00	4.53	-32767.00	-32767.00	-32767.00	-32767.00	-32767.00	-32767.00	-32767.00	87.04	0.00	0.00	0.00	0.00	0.00	0.00	0.00	0.00	-32767.00	-32767.00	-32767.00
09:15:28	62.00	-32766.00	-32766.00	-32766.00	-32766.00	-32767.00	-32766.00	-32766.00	-32766.00	-32767.00	-32766.00	-32766.00	-32766.00	-32767.00	37.04	5.10	0.00	12.00	743.00	43.00	48.00	0.00	12.00	19.00	2.10	-32767.00	397.00	378.00	-32767.00	4.53	-32767.00	-32767.00	-32767.00	-32767.00	-32767.00	-32767.00	-32767.00	87.04	0.00	0.00	0.00	0.00	0.00	0.00	0.00	0.00	-32767.00	-32767.00	-32767.00
09:15:38	62.00	-32766.00	-32766.00	-32766.00	-32766.00	-32767.00	-32766.00	-32766.00	-32766.00	-32767.00	-32766.00	-32766.00	-32766.00	-32767.00	37.01	5.00	0.00	12.00	743.00	44.00	48.00	0.00	12.00	19.00	2.20	-32767.00	403.00	382.00	-32767.00	4.54	-32767.00	-32767.00	-32767.00	-32767.00	-32767.00	-32767.00	-32767.00	87.04	0.00	0.00	0.00	0.00	0.00	0.00	0.00	0.00	-32767.00	-32767.00	-32767.00
09:15:48	62.00	-32766.00	-32766.00	-32766.00	-32766.00	-32767.00	-32766.00	-32766.00	-32766.00	-32767.00	-32766.00	-32766.00	-32766.00	-32767.00	37.01	5.10	0.00	12.00	743.00	43.00	48.00	0.00	12.00	19.00	1.70	-32767.00	400.00	375.00	-32767.00	4.54	-32767.00	-32767.00	-32767.00	-32767.00	-32767.00	-32767.00	-32767.00	87.04	0.00	0.00	0.00	0.00	0.00	0.00	0.00	0.00	-32767.00	-32767.00	-32767.00
09:15:58	62.00	-32766.00	-32766.00	-32766.00	-32766.00	-32767.00	-32766.00	-32766.00	-32766.00	-32767.00	-32766.00	-32766.00	-32766.00	-32767.00	37.01	5.10	0.00	12.00	743.00	43.00	48.00	0.00	12.00	19.00	2.30	-32767.00	400.00	377.00	-32767.00	4.54	-32767.00	-32767.00	-32767.00	-32767.00	-32767.00	-32767.00	-32767.00	87.04	0.00	0.00	0.00	0.00	0.00	0.00	0.00	0.00	-32767.00	-32767.00	-32767.00
09:16:08	63.00	-32766.00	-32766.00	-32766.00	-32766.00	-32767.00	-32766.00	-32766.00	-32766.00	-32767.00	-32766.00	-32766.00	-32766.00	-32767.00	37.01	5.10	0.00	12.00	743.00	43.00	48.00	0.00	12.00	19.00	2.00	-32767.00	408.00	382.00	-32767.00	4.53	-32767.00	-32767.00	-32767.00	-32767.00	-32767.00	-32767.00	-32767.00	87.04	0.00	0.00	0.00	0.00	0.00	0.00	0.00	0.00	-32767.00	-32767.00	-32767.00
09:16:18	63.00	-32766.00	-32766.00	-32766.00	-32766.00	-32767.00	-32766.00	-32766.00	-32766.00	-32767.00	-32766.00	-32766.00	-32766.00	-32767.00	36.99	5.10	0.00	12.00	743.00	43.00	48.00	0.00	12.00	19.00	2.10	-32767.00	400.00	377.00	-32767.00	4.53	-32767.00	-32767.00	-32767.00	-32767.00	-32767.00	-32767.00	-32767.00	87.04	0.00	0.00	0.00	0.00	0.00	0.00	0.00	0.00	-32767.00	-32767.00	-32767.00
09:16:28	63.00	-32766.00	-32766.00	-32766.00	-32766.00	-32767.00	-32766.00	-32766.00	-32766.00	-32767.00	-32766.00	-32766.00	-32766.00	-32767.00	36.99	5.00	0.00	12.00	743.00	43.00	48.00	0.00	12.00	19.00	2.00	-32767.00	404.00	379.00	-32767.00	4.54	-32767.00	-32767.00	-32767.00	-32767.00	-32767.00	-32767.00	-32767.00	87.04	0.00	0.00	0.00	0.00	0.00	0.00	0.00	0.00	-32767.00	-32767.00	-32767.00
09:16:38	63.00	-32766.00	-32766.00	-32766.00	-32766.00	-32767.00	-32766.00	-32766.00	-32766.00	-32767.00	-32766.00	-32766.00	-32766.00	-32767.00	36.99	5.10	0.00	12.00	743.00	43.00	48.00	0.00	12.00	19.00	2.00	-32767.00	395.00	372.00	-32767.00	4.53	-32767.00	-32767.00	-32767.00	-32767.00	-32767.00	-32767.00	-32767.00	87.04	0.00	0.00	0.00	0.00	0.00	0.00	0.00	0.00	-32767.00	-32767.00	-32767.00
09:16:48	63.00	-32766.00	-32766.00	-32766.00	-32766.00	-32767.00	-32766.00	-32766.00	-32766.00	-32767.00	-32766.00	-32766.00	-32766.00	-32767.00	36.99	5.00	0.00	12.00	743.00	44.00	48.00	0.00	12.00	19.00	2.10	-32767.00	405.00	381.00	-32767.00	4.53	-32767.00	-32767.00	-32767.00	-32767.00	-32767.00	-32767.00	-32767.00	87.04	0.00	0.00	0.00	0.00	0.00	0.00	0.00	0.00	-32767.00	-32767.00	-32767.00
09:16:58	63.00	-32766.00	-32766.00	-32766.00	-32766.00	-32767.00	-32766.00	-32766.00	-32766.00	-32767.00	-32766.00	-32766.00	-32766.00	-32767.00	36.99	5.10	0.00	12.00	743.00	43.00	48.00	0.00	12.00	19.00	1.90	-32767.00	396.00	374.00	-32767.00	4.53	-32767.00	-32767.00	-32767.00	-32767.00	-32767.00	-32767.00	-32767.00	87.04	0.00	0.00	0.00	0.00	0.00	0.00	0.00	0.00	-32767.00	-32767.00	-32767.00
09:17:08	63.00	-32766.00	-32766.00	-32766.00	-32766.00	-32767.00	-32766.00	-32766.00	-32766.00	-32767.00	-32766.00	-32766.00	-32766.00	-32767.00	36.99	5.10	0.00	12.00	743.00	44.00	48.00	0.00	12.00	19.00	2.20	-32767.00	403.00	383.00	-32767.00	4.54	-32767.00	-32767.00	-32767.00	-32767.00	-32767.00	-32767.00	-32767.00	87.04	0.00	0.00	0.00	0.00	0.00	0.00	0.00	0.00	-32767.00	-32767.00	-32767.00
09:17:18	63.00	-32766.00	-32766.00	-32766.00	-32766.00	-32767.00	-32766.00	-32766.00	-32766.00	-32767.00	-32766.00	-32766.00	-32766.00	-32767.00	36.99	5.10	0.00	12.00	743.00	43.00	48.00	0.00	12.00	19.00	1.80	-32767.00	395.00	373.00	-32767.00	4.53	-32767.00	-32767.00	-32767.00	-32767.00	-32767.00	-32767.00	-32767.00	87.04	0.00	0.00	0.00	0.00	0.00	0.00	0.00	0.00	-32767.00	-32767.00	-32767.00
09:17:28	63.00	-32766.00	-32766.00	-32766.00	-32766.00	-32767.00	-32766.00	-32766.00	-32766.00	-32767.00	-32766.00	-32766.00	-32766.00	-32767.00	36.97	5.10	0.00	12.00	743.00	44.00	48.00	0.00	12.00	19.00	2.20	-32767.00	403.00	382.00	-32767.00	4.53	-32767.00	-32767.00	-32767.00	-32767.00	-32767.00	-32767.00	-32767.00	87.04	0.00	0.00	0.00	0.00	0.00	0.00	0.00	0.00	-32767.00	-32767.00	-32767.00
09:17:38	63.00	-32766.00	-32766.00	-32766.00	-32766.00	-32767.00	-32766.00	-32766.00	-32766.00	-32767.00	-32766.00	-32766.00	-32766.00	-32767.00	36.97	5.10	0.00	12.00	743.00	43.00	48.00	0.00	12.00	19.00	1.80	-32767.00	396.00	374.00	-32767.00	4.53	-32767.00	-32767.00	-32767.00	-32767.00	-32767.00	-32767.00	-32767.00	87.04	0.00	0.00	0.00	0.00	0.00	0.00	0.00	0.00	-32767.00	-32767.00	-32767.00
09:17:48	63.00	-32766.00	-32766.00	-32766.00	-32766.00	-32767.00	-32766.00	-32766.00	-32766.00	-32767.00	-32766.00	-32766.00	-32766.00	-32767.00	36.97	5.00	0.00	12.00	743.00	43.00	48.00	0.00	12.00	19.00	2.30	-32767.00	406.00	385.00	-32767.00	4.53	-32767.00	-32767.00	-32767.00	-32767.00	-32767.00	-32767.00	-32767.00	87.04	0.00	0.00	0.00	0.00	0.00	0.00	0.00	0.00	-32767.00	-32767.00	-32767.00
09:17:58	63.00	-32766.00	-32766.00	-32766.00	-32766.00	-32767.00	-32766.00	-32766.00	-32766.00	-32767.00	-32766.00	-32766.00	-32766.00	-32767.00	36.97	5.10	0.00	12.00	743.00	44.00	48.00	0.00	12.00	19.00	1.80	-32767.00	398.00	374.00	-32767.00	4.53	-32767.00	-32767.00	-32767.00	-32767.00	-32767.00	-32767.00	-32767.00	87.04	0.00	0.00	0.00	0.00	0.00	0.00	0.00	0.00	-32767.00	-32767.00	-32767.00
09:18:08	63.00	-32766.00	-32766.00	-32766.00	-32766.00	-32767.00	-32766.00	-32766.00	-32766.00	-32767.00	-32766.00	-32766.00	-32766.00	-32767.00	36.97	5.10	0.00	12.00	743.00	44.00	48.00	0.00	12.00	19.00	2.20	-32767.00	402.00	381.00	-32767.00	4.53	-32767.00	-32767.00	-32767.00	-32767.00	-32767.00	-32767.00	-32767.00	87.04	0.00	0.00	0.00	0.00	0.00	0.00	0.00	0.00	-32767.00	-32767.00	-32767.00
09:18:18	63.00	-32766.00	-32766.00	-32766.00	-32766.00	-32767.00	-32766.00	-32766.00	-32766.00	-32767.00	-32766.00	-32766.00	-32766.00	-32767.00	36.94	5.10	0.00	12.00	743.00	43.00	48.00	0.00	12.00	19.00	1.90	-32767.00	399.00	375.00	-32767.00	4.53	-32767.00	-32767.00	-32767.00	-32767.00	-32767.00	-32767.00	-32767.00	87.04	0.00	0.00	0.00	0.00	0.00	0.00	0.00	0.00	-32767.00	-32767.00	-32767.00
09:18:28	63.00	-32766.00	-32766.00	-32766.00	-32766.00	-32767.00	-32766.00	-32766.00	-32766.00	-32767.00	-32766.00	-32766.00	-32766.00	-32767.00	36.94	5.00	0.00	12.00	743.00	43.00	48.00	0.00	12.00	19.00	2.10	-32767.00	398.00	376.00	-32767.00	4.53	-32767.00	-32767.00	-32767.00	-32767.00	-32767.00	-32767.00	-32767.00	87.04	0.00	0.00	0.00	0.00	0.00	0.00	0.00	0.00	-32767.00	-32767.00	-32767.00
09:18:38	63.00	-32766.00	-32766.00	-32766.00	-32766.00	-32767.00	-32766.00	-32766.00	-32766.00	-32767.00	-32766.00	-32766.00	-32766.00	-32767.00	36.94	5.10	0.00	12.00	743.00	44.00	48.00	0.00	12.00	19.00	2.10	-32767.00	392.00	370.00	-32767.00	4.52	-32767.00	-32767.00	-32767.00	-32767.00	-32767.00	-32767.00	-32767.00	87.04	0.00	0.00	0.00	0.00	0.00	0.00	0.00	0.00	-32767.00	-32767.00	-32767.00
09:18:48	63.00	-32766.00	-32766.00	-32766.00	-32766.00	-32767.00	-32766.00	-32766.00	-32766.00	-32767.00	-32766.00	-32766.00	-32766.00	-32767.00	36.94	5.00	0.00	12.00	743.00	44.00	48.00	0.00	12.00	19.00	2.10	-32767.00	410.00	384.00	-32767.00	4.53	-32767.00	-32767.00	-32767.00	-32767.00	-32767.00	-32767.00	-32767.00	87.04	0.00	0.00	0.00	0.00	0.00	0.00	0.00	0.00	-32767.00	-32767.00	-32767.00
09:18:58	63.00	-32766.00	-32766.00	-32766.00	-32766.00	-32766.00	-32766.00	-32766.00	-32766.00	-32766.00	-32766.00	-32766.00	-32766.00	-32767.00	36.94	5.10	0.00	12.00	743.00	44.00	48.00	0.00	12.00	19.00	2.30	-32767.00	397.00	378.00	-32767.00	4.52	-32767.00	-32767.00	-32767.00	-32767.00	-32767.00	-32767.00	-32767.00	87.04	0.00	0.00	0.00	0.00	0.00	0.00	0.00	0.00	-32767.00	-32767.00	-32767.00
09:19:08	63.00	-32766.00	-32766.00	-32766.00	-32766.00	-32767.00	-32766.00	-32766.00	-32766.00	-32767.00	-32766.00	-32766.00	-32766.00	-32767.00	36.92	5.10	0.00	12.00	743.00	43.00	48.00	0.00	12.00	19.00	1.70	-32767.00	406.00	381.00	-32767.00	4.53	-32767.00	-32767.00	-32767.00	-32767.00	-32767.00	-32767.00	-32767.00	87.04	0.00	0.00	0.00	0.00	0.00	0.00	0.00	0.00	-32767.00	-32767.00	-32767.00
09:19:18	63.00	-32766.00	-32766.00	-32766.00	-32766.00	-32767.00	-32766.00	-32766.00	-32766.00	-32767.00	-32766.00	-32766.00	-32766.00	-32767.00	36.92	5.00	0.00	12.00	743.00	44.00	48.00	0.00	12.00	19.00	2.20	-32767.00	407.00	386.00	-32767.00	4.53	-32767.00	-32767.00	-32767.00	-32767.00	-32767.00	-32767.00	-32767.00	87.04	0.00	0.00	0.00	0.00	0.00	0.00	0.00	0.00	-32767.00	-32767.00	-32767.00
09:19:28	63.00	-32766.00	-32766.00	-32766.00	-32766.00	-32767.00	-32766.00	-32766.00	-32766.00	-32767.00	-32766.00	-32766.00	-32766.00	-32767.00	36.92	5.00	0.00	12.00	743.00	43.00	48.00	0.00	12.00	19.00	2.10	-32767.00	395.00	373.00	-32767.00	4.53	-32767.00	-32767.00	-32767.00	-32767.00	-32767.00	-32767.00	-32767.00	87.04	0.00	0.00	0.00	0.00	0.00	0.00	0.00	0.00	-32767.00	-32767.00	-32767.00
09:19:38	63.00	-32766.00	-32766.00	-32766.00	-32766.00	-32767.00	-32766.00	-32766.00	-32766.00	-32767.00	-32766.00	-32766.00	-32766.00	-32767.00	36.92	5.00	0.00	12.00	743.00	43.00	48.00	0.00	12.00	19.00	2.00	-32767.00	401.00	378.00	-32767.00	4.54	-32767.00	-32767.00	-32767.00	-32767.00	-32767.00	-32767.00	-32767.00	87.04	0.00	0.00	0.00	0.00	0.00	0.00	0.00	0.00	-32767.00	-32767.00	-32767.00
09:19:48	63.00	-32766.00	-32766.00	-32766.00	-32766.00	-32767.00	-32766.00	-32766.00	-32766.00	-32767.00	-32766.00	-32766.00	-32766.00	-32767.00	36.92	5.00	0.00	12.00	743.00	43.00	48.00	0.00	12.00	19.00	2.30	-32767.00	400.00	379.00	-32767.00	4.54	-32767.00	-32767.00	-32767.00	-32767.00	-32767.00	-32767.00	-32767.00	87.04	0.00	0.00	0.00	0.00	0.00	0.00	0.00	0.00	-32767.00	-32767.00	-32767.00
09:19:58	63.00	-32766.00	-32766.00	-32766.00	-32766.00	-32767.00	-32766.00	-32766.00	-32766.00	-32767.00	-32766.00	-32766.00	-32766.00	-32767.00	36.92	5.10	0.00	12.00	743.00	44.00	48.00	0.00	12.00	19.00	1.80	-32767.00	401.00	377.00	-32767.00	4.54	-32767.00	-32767.00	-32767.00	-32767.00	-32767.00	-32767.00	-32767.00	87.04	0.00	0.00	0.00	0.00	0.00	0.00	0.00	0.00	-32767.00	-32767.00	-32767.00
09:20:08	63.00	-32766.00	-32766.00	-32766.00	-32766.00	-32767.00	-32766.00	-32766.00	-32766.00	-32767.00	-32766.00	-32766.00	-32766.00	-32767.00	36.89	5.00	0.00	12.00	743.00	44.00	48.00	0.00	12.00	19.00	2.10	-32767.00	404.00	381.00	-32767.00	4.55	-32767.00	-32767.00	-32767.00	-32767.00	-32767.00	-32767.00	-32767.00	87.04	0.00	0.00	0.00	0.00	0.00	0.00	0.00	0.00	-32767.00	-32767.00	-32767.00
09:20:18	63.00	-32766.00	-32766.00	-32766.00	-32766.00	-32767.00	-32766.00	-32766.00	-32766.00	-32767.00	-32766.00	-32766.00	-32766.00	-32767.00	36.89	5.00	0.00	12.00	743.00	44.00	48.00	0.00	12.00	19.00	2.30	-32767.00	393.00	375.00	-32767.00	4.54	-32767.00	-32767.00	-32767.00	-32767.00	-32767.00	-32767.00	-32767.00	87.04	0.00	0.00	0.00	0.00	0.00	0.00	0.00	0.00	-32767.00	-32767.00	-32767.00
09:20:28	64.00	-32766.00	-32766.00	-32766.00	-32766.00	-32767.00	-32766.00	-32766.00	-32766.00	-32767.00	-32766.00	-32766.00	-32766.00	-32767.00	36.89	5.00	0.00	12.00	743.00	44.00	48.00	0.00	12.00	19.00	1.80	-32767.00	400.00	375.00	-32767.00	4.53	-32767.00	-32767.00	-32767.00	-32767.00	-32767.00	-32767.00	-32767.00	87.04	0.00	0.00	0.00	0.00	0.00	0.00	0.00	0.00	-32767.00	-32767.00	-32767.00
09:20:38	64.00	-32766.00	-32766.00	-32766.00	-32766.00	-32767.00	-32766.00	-32766.00	-32766.00	-32767.00	-32766.00	-32766.00	-32766.00	-32767.00	36.89	5.00	0.00	12.00	743.00	44.00	48.00	0.00	12.00	19.00	2.00	-32767.00	401.00	379.00	-32767.00	4.53	-32767.00	-32767.00	-32767.00	-32767.00	-32767.00	-32767.00	-32767.00	87.04	0.00	0.00	0.00	0.00	0.00	0.00	0.00	0.00	-32767.00	-32767.00	-32767.00
09:20:48	64.00	-32766.00	-32766.00	-32766.00	-32766.00	-32767.00	-32766.00	-32766.00	-32766.00	-32767.00	-32766.00	-32766.00	-32766.00	-32767.00	36.87	5.00	0.00	12.00	743.00	44.00	48.00	0.00	12.00	19.00	2.20	-32767.00	394.00	371.00	-32767.00	4.54	-32767.00	-32767.00	-32767.00	-32767.00	-32767.00	-32767.00	-32767.00	87.04	0.00	0.00	0.00	0.00	0.00	0.00	0.00	0.00	-32767.00	-32767.00	-32767.00
09:20:58	64.00	-32766.00	-32766.00	-32766.00	-32766.00	-32767.00	-32766.00	-32766.00	-32766.00	-32767.00	-32766.00	-32766.00	-32766.00	-32767.00	36.87	5.00	0.00	12.00	743.00	43.00	48.00	0.00	12.00	19.00	1.90	-32767.00	402.00	376.00	-32767.00	4.54	-32767.00	-32767.00	-32767.00	-32767.00	-32767.00	-32767.00	-32767.00	87.04	0.00	0.00	0.00	0.00	0.00	0.00	0.00	0.00	-32767.00	-32767.00	-32767.00
09:21:08	64.00	-32766.00	-32766.00	-32766.00	-32766.00	-32767.00	-32766.00	-32766.00	-32766.00	-32767.00	-32766.00	-32766.00	-32766.00	-32767.00	36.87	5.00	0.00	12.00	743.00	44.00	48.00	0.00	12.00	19.00	2.00	-32767.00	404.00	379.00	-32767.00	4.54	-32767.00	-32767.00	-32767.00	-32767.00	-32767.00	-32767.00	-32767.00	87.04	0.00	0.00	0.00	0.00	0.00	0.00	0.00	0.00	-32767.00	-32767.00	-32767.00
09:21:18	65.00	-32766.00	-32766.00	-32766.00	-32766.00	-32767.00	-32766.00	-32766.00	-32766.00	-32767.00	-32766.00	-32766.00	-32766.00	-32767.00	36.87	5.00	0.00	12.00	743.00	44.00	48.00	0.00	12.00	19.00	2.10	-32767.00	398.00	379.00	-32767.00	4.53	-32767.00	-32767.00	-32767.00	-32767.00	-32767.00	-32767.00	-32767.00	87.04	0.00	0.00	0.00	0.00	0.00	0.00	0.00	0.00	-32767.00	-32767.00	-32767.00
09:21:28	65.00	-32766.00	-32766.00	-32766.00	-32766.00	-32767.00	-32766.00	-32766.00	-32766.00	-32767.00	-32766.00	-32766.00	-32766.00	-32767.00	36.87	5.00	0.00	12.00	743.00	44.00	48.00	0.00	12.00	19.00	2.30	-32767.00	398.00	378.00	-32767.00	4.53	-32767.00	-32767.00	-32767.00	-32767.00	-32767.00	-32767.00	-32767.00	87.04	0.00	0.00	0.00	0.00	0.00	0.00	0.00	0.00	-32767.00	-32767.00	-32767.00
09:21:38	64.00	-32766.00	-32766.00	-32766.00	-32766.00	-32767.00	-32766.00	-32766.00	-32766.00	-32767.00	-32766.00	-32766.00	-32766.00	-32767.00	36.85	5.00	0.00	12.00	743.00	44.00	48.00	0.00	12.00	19.00	2.00	-32767.00	397.00	372.00	-32767.00	4.53	-32767.00	-32767.00	-32767.00	-32767.00	-32767.00	-32767.00	-32767.00	87.04	0.00	0.00	0.00	0.00	0.00	0.00	0.00	0.00	-32767.00	-32767.00	-32767.00
09:21:48	65.00	-32766.00	-32766.00	-32766.00	-32766.00	-32767.00	-32766.00	-32766.00	-32766.00	-32767.00	-32766.00	-32766.00	-32766.00	-32767.00	36.85	5.00	0.00	12.00	743.00	44.00	48.00	0.00	12.00	19.00	1.70	-32767.00	402.00	378.00	-32767.00	4.53	-32767.00	-32767.00	-32767.00	-32767.00	-32767.00	-32767.00	-32767.00	87.04	0.00	0.00	0.00	0.00	0.00	0.00	0.00	0.00	-32767.00	-32767.00	-32767.00
09:21:58	65.00	-32766.00	-32766.00	-32766.00	-32766.00	-32767.00	-32766.00	-32766.00	-32766.00	-32767.00	-32766.00	-32766.00	-32766.00	-32767.00	36.85	5.00	0.00	12.00	743.00	44.00	48.00	0.00	12.00	19.00	2.10	-32767.00	407.00	380.00	-32767.00	4.53	-32767.00	-32767.00	-32767.00	-32767.00	-32767.00	-32767.00	-32767.00	87.04	0.00	0.00	0.00	0.00	0.00	0.00	0.00	0.00	-32767.00	-32767.00	-32767.00
09:22:08	65.00	-32766.00	-32766.00	-32766.00	-32766.00	-32767.00	-32766.00	-32766.00	-32766.00	-32767.00	-32766.00	-32766.00	-32766.00	-32767.00	36.85	5.00	0.00	12.00	743.00	44.00	48.00	0.00	12.00	19.00	2.20	-32767.00	399.00	382.00	-32767.00	4.54	-32767.00	-32767.00	-32767.00	-32767.00	-32767.00	-32767.00	-32767.00	87.04	0.00	0.00	0.00	0.00	0.00	0.00	0.00	0.00	-32767.00	-32767.00	-32767.00
09:22:18	65.00	-32766.00	-32766.00	-32766.00	-32766.00	-32767.00	-32766.00	-32766.00	-32766.00	-32767.00	-32766.00	-32766.00	-32766.00	-32767.00	36.85	5.00	0.00	12.00	743.00	44.00	48.00	0.00	12.00	19.00	2.30	-32767.00	401.00	379.00	-32767.00	4.54	-32767.00	-32767.00	-32767.00	-32767.00	-32767.00	-32767.00	-32767.00	87.04	0.00	0.00	0.00	0.00	0.00	0.00	0.00	0.00	-32767.00	-32767.00	-32767.00
09:22:28	65.00	-32766.00	-32766.00	-32766.00	-32766.00	-32767.00	-32766.00	-32766.00	-32766.00	-32767.00	-32766.00	-32766.00	-32766.00	-32767.00	36.85	5.00	0.00	12.00	743.00	43.00	48.00	0.00	12.00	19.00	2.20	-32767.00	396.00	374.00	-32767.00	4.54	-32767.00	-32767.00	-32767.00	-32767.00	-32767.00	-32767.00	-32767.00	87.04	0.00	0.00	0.00	0.00	0.00	0.00	0.00	0.00	-32767.00	-32767.00	-32767.00
09:22:38	65.00	-32766.00	-32766.00	-32766.00	-32766.00	-32767.00	-32766.00	-32766.00	-32766.00	-32767.00	-32766.00	-32766.00	-32766.00	-32767.00	36.85	5.10	0.00	12.00	743.00	43.00	48.00	0.00	12.00	19.00	1.90	-32767.00	397.00	374.00	-32767.00	4.53	-32767.00	-32767.00	-32767.00	-32767.00	-32767.00	-32767.00	-32767.00	87.04	0.00	0.00	0.00	0.00	0.00	0.00	0.00	0.00	-32767.00	-32767.00	-32767.00
09:22:48	65.00	-32766.00	-32766.00	-32766.00	-32766.00	-32767.00	-32766.00	-32766.00	-32766.00	-32767.00	-32766.00	-32766.00	-32766.00	-32767.00	36.85	5.00	0.00	12.00	743.00	44.00	48.00	0.00	12.00	19.00	1.90	-32767.00	395.00	375.00	-32767.00	4.53	-32767.00	-32767.00	-32767.00	-32767.00	-32767.00	-32767.00	-32767.00	87.04	0.00	0.00	0.00	0.00	0.00	0.00	0.00	0.00	-32767.00	-32767.00	-32767.00
09:22:58	65.00	-32766.00	-32766.00	-32766.00	-32766.00	-32767.00	-32766.00	-32766.00	-32766.00	-32767.00	-32766.00	-32766.00	-32766.00	-32767.00	36.82	5.10	0.00	12.00	743.00	43.00	48.00	0.00	12.00	19.00	2.40	-32767.00	402.00	374.00	-32767.00	4.52	-32767.00	-32767.00	-32767.00	-32767.00	-32767.00	-32767.00	-32767.00	87.04	0.00	0.00	0.00	0.00	0.00	0.00	0.00	0.00	-32767.00	-32767.00	-32767.00
09:23:08	65.00	-32766.00	-32766.00	-32766.00	-32766.00	-32767.00	-32766.00	-32766.00	-32766.00	-32767.00	-32766.00	-32766.00	-32766.00	-32767.00	36.82	5.00	0.00	12.00	743.00	44.00	48.00	0.00	12.00	19.00	2.60	-32767.00	398.00	375.00	-32767.00	4.52	-32767.00	-32767.00	-32767.00	-32767.00	-32767.00	-32767.00	-32767.00	87.04	0.00	0.00	0.00	0.00	0.00	0.00	0.00	0.00	-32767.00	-32767.00	-32767.00
09:23:18	65.00	-32766.00	-32766.00	-32766.00	-32766.00	-32766.00	-32766.00	-32766.00	-32766.00	-32766.00	-32766.00	-32766.00	-32766.00	-32767.00	36.82	5.00	0.00	12.00	743.00	44.00	48.00	0.00	12.00	19.00	2.30	-32767.00	389.00	378.00	-32767.00	4.52	-32767.00	-32767.00	-32767.00	-32767.00	-32767.00	-32767.00	-32767.00	87.04	0.00	0.00	0.00	0.00	0.00	0.00	0.00	0.00	-32767.00	-32767.00	-32767.00
09:23:28	65.00	-32766.00	-32766.00	-32766.00	-32766.00	-32767.00	-32766.00	-32766.00	-32766.00	-32767.00	-32766.00	-32766.00	-32766.00	-32767.00	36.82	5.00	0.00	12.00	743.00	44.00	48.00	0.00	12.00	19.00	1.80	-32767.00	397.00	380.00	-32767.00	4.52	-32767.00	-32767.00	-32767.00	-32767.00	-32767.00	-32767.00	-32767.00	87.04	0.00	0.00	0.00	0.00	0.00	0.00	0.00	0.00	-32767.00	-32767.00	-32767.00
09:23:38	65.00	-32766.00	-32766.00	-32766.00	-32766.00	-32767.00	-32766.00	-32766.00	-32766.00	-32767.00	-32766.00	-32766.00	-32766.00	-32767.00	36.82	5.00	0.00	12.00	743.00	44.00	48.00	0.00	12.00	19.00	2.30	-32767.00	401.00	370.00	-32767.00	4.52	-32767.00	-32767.00	-32767.00	-32767.00	-32767.00	-32767.00	-32767.00	87.04	0.00	0.00	0.00	0.00	0.00	0.00	0.00	0.00	-32767.00	-32767.00	-32767.00
09:23:48	65.00	-32766.00	-32766.00	-32766.00	-32766.00	-32767.00	-32766.00	-32766.00	-32766.00	-32767.00	-32766.00	-32766.00	-32766.00	-32767.00	36.82	5.00	0.00	12.00	743.00	44.00	48.00	0.00	12.00	20.00	2.50	-32767.00	410.00	386.00	-32767.00	4.53	-32767.00	-32767.00	-32767.00	-32767.00	-32767.00	-32767.00	-32767.00	87.04	0.00	0.00	0.00	0.00	0.00	0.00	0.00	0.00	-32767.00	-32767.00	-32767.00
09:23:58	65.00	-32766.00	-32766.00	-32766.00	-32766.00	-32767.00	-32766.00	-32766.00	-32766.00	-32767.00	-32766.00	-32766.00	-32766.00	-32767.00	36.82	5.00	0.00	12.00	743.00	43.00	48.00	0.00	12.00	19.00	2.60	-32767.00	405.00	382.00	-32767.00	4.55	-32767.00	-32767.00	-32767.00	-32767.00	-32767.00	-32767.00	-32767.00	87.04	0.00	0.00	0.00	0.00	0.00	0.00	0.00	0.00	-32767.00	-32767.00	-32767.00
09:24:08	65.00	-32766.00	-32766.00	-32766.00	-32766.00	-32767.00	-32766.00	-32766.00	-32766.00	-32767.00	-32766.00	-32766.00	-32766.00	-32767.00	36.82	5.00	0.00	12.00	743.00	44.00	48.00	0.00	12.00	19.00	2.60	-32767.00	392.00	377.00	-32767.00	4.55	-32767.00	-32767.00	-32767.00	-32767.00	-32767.00	-32767.00	-32767.00	87.04	0.00	0.00	0.00	0.00	0.00	0.00	0.00	0.00	-32767.00	-32767.00	-32767.00
09:24:18	65.00	-32766.00	-32766.00	-32766.00	-32766.00	-32767.00	-32766.00	-32766.00	-32766.00	-32767.00	-32766.00	-32766.00	-32766.00	-32767.00	36.80	5.00	0.00	12.00	743.00	44.00	48.00	0.00	12.00	19.00	2.30	-32767.00	397.00	377.00	-32767.00	4.55	-32767.00	-32767.00	-32767.00	-32767.00	-32767.00	-32767.00	-32767.00	87.04	0.00	0.00	0.00	0.00	0.00	0.00	0.00	0.00	-32767.00	-32767.00	-32767.00
09:24:28	65.00	-32766.00	-32766.00	-32766.00	-32766.00	-32767.00	-32766.00	-32766.00	-32766.00	-32767.00	-32766.00	-32766.00	-32766.00	-32767.00	36.80	5.00	0.00	12.00	743.00	44.00	48.00	0.00	12.00	19.00	2.10	-32767.00	400.00	381.00	-32767.00	4.55	-32767.00	-32767.00	-32767.00	-32767.00	-32767.00	-32767.00	-32767.00	87.04	0.00	0.00	0.00	0.00	0.00	0.00	0.00	0.00	-32767.00	-32767.00	-32767.00
09:24:38	65.00	-32766.00	-32766.00	-32766.00	-32766.00	-32767.00	-32766.00	-32766.00	-32766.00	-32767.00	-32766.00	-32766.00	-32766.00	-32767.00	36.80	5.00	0.00	12.00	743.00	44.00	48.00	0.00	12.00	19.00	2.20	-32767.00	381.00	370.00	-32767.00	4.53	-32767.00	-32767.00	-32767.00	-32767.00	-32767.00	-32767.00	-32767.00	87.04	0.00	0.00	0.00	0.00	0.00	0.00	0.00	0.00	-32767.00	-32767.00	-32767.00
09:24:48	65.00	-32766.00	-32766.00	-32766.00	-32766.00	-32767.00	-32766.00	-32766.00	-32766.00	-32767.00	-32766.00	-32766.00	-32766.00	-32767.00	36.80	5.00	0.00	12.00	743.00	44.00	48.00	0.00	12.00	20.00	2.70	-32767.00	411.00	384.00	-32767.00	4.54	-32767.00	-32767.00	-32767.00	-32767.00	-32767.00	-32767.00	-32767.00	87.04	0.00	0.00	0.00	0.00	0.00	0.00	0.00	0.00	-32767.00	-32767.00	-32767.00
09:24:58	65.00	-32766.00	-32766.00	-32766.00	-32766.00	-32767.00	-32766.00	-32766.00	-32766.00	-32767.00	-32766.00	-32766.00	-32766.00	-32767.00	36.80	5.00	0.00	12.00	743.00	44.00	48.00	0.00	12.00	20.00	2.60	-32767.00	408.00	385.00	-32767.00	4.53	-32767.00	-32767.00	-32767.00	-32767.00	-32767.00	-32767.00	-32767.00	87.04	0.00	0.00	0.00	0.00	0.00	0.00	0.00	0.00	-32767.00	-32767.00	-32767.00
09:25:08	65.00	-32766.00	-32766.00	-32766.00	-32766.00	-32767.00	-32766.00	-32766.00	-32766.00	-32767.00	-32766.00	-32766.00	-32766.00	-32767.00	36.80	5.00	0.00	12.00	743.00	44.00	48.00	0.00	12.00	19.00	2.70	-32767.00	407.00	383.00	-32767.00	4.54	-32767.00	-32767.00	-32767.00	-32767.00	-32767.00	-32767.00	-32767.00	87.04	0.00	0.00	0.00	0.00	0.00	0.00	0.00	0.00	-32767.00	-32767.00	-32767.00
09:25:18	65.00	-32766.00	-32766.00	-32766.00	-32766.00	-32767.00	-32766.00	-32766.00	-32766.00	-32767.00	-32766.00	-32766.00	-32766.00	-32767.00	36.78	5.00	0.00	12.00	743.00	43.00	48.00	0.00	12.00	19.00	2.50	-32767.00	391.00	379.00	-32767.00	4.54	-32767.00	-32767.00	-32767.00	-32767.00	-32767.00	-32767.00	-32767.00	87.04	0.00	0.00	0.00	0.00	0.00	0.00	0.00	0.00	-32767.00	-32767.00	-32767.00
09:25:28	65.00	-32766.00	-32766.00	-32766.00	-32766.00	-32767.00	-32766.00	-32766.00	-32766.00	-32767.00	-32766.00	-32766.00	-32766.00	-32767.00	36.78	5.00	0.00	12.00	743.00	44.00	48.00	0.00	12.00	19.00	2.80	-32767.00	396.00	370.00	-32767.00	4.54	-32767.00	-32767.00	-32767.00	-32767.00	-32767.00	-32767.00	-32767.00	87.04	0.00	0.00	0.00	0.00	0.00	0.00	0.00	0.00	-32767.00	-32767.00	-32767.00
09:25:38	65.00	-32766.00	-32766.00	-32766.00	-32766.00	-32767.00	-32766.00	-32766.00	-32766.00	-32767.00	-32766.00	-32766.00	-32766.00	-32767.00	36.78	5.00	0.00	12.00	743.00	43.00	48.00	0.00	12.00	20.00	2.10	-32767.00	408.00	387.00	-32767.00	4.56	-32767.00	-32767.00	-32767.00	-32767.00	-32767.00	-32767.00	-32767.00	87.04	0.00	0.00	0.00	0.00	0.00	0.00	0.00	0.00	-32767.00	-32767.00	-32767.00
09:25:48	65.00	-32766.00	-32766.00	-32766.00	-32766.00	-32767.00	-32766.00	-32766.00	-32766.00	-32767.00	-32766.00	-32766.00	-32766.00	-32767.00	36.78	4.90	0.00	12.00	743.00	44.00	48.00	0.00	12.00	19.00	1.90	-32767.00	401.00	384.00	-32767.00	4.57	-32767.00	-32767.00	-32767.00	-32767.00	-32767.00	-32767.00	-32767.00	87.04	0.00	0.00	0.00	0.00	0.00	0.00	0.00	0.00	-32767.00	-32767.00	-32767.00
09:25:58	65.00	-32766.00	-32766.00	-32766.00	-32766.00	-32767.00	-32766.00	-32766.00	-32766.00	-32767.00	-32766.00	-32766.00	-32766.00	-32767.00	36.78	5.00	0.00	12.00	743.00	44.00	48.00	0.00	12.00	19.00	1.90	-32767.00	400.00	383.00	-32767.00	4.58	-32767.00	-32767.00	-32767.00	-32767.00	-32767.00	-32767.00	-32767.00	87.04	0.00	0.00	0.00	0.00	0.00	0.00	0.00	0.00	-32767.00	-32767.00	-32767.00
09:26:08	65.00	-32766.00	-32766.00	-32766.00	-32766.00	-32767.00	-32766.00	-32766.00	-32766.00	-32767.00	-32766.00	-32766.00	-32766.00	-32767.00	36.78	5.00	0.00	12.00	743.00	44.00	48.00	0.00	12.00	19.00	2.60	-32767.00	404.00	375.00	-32767.00	4.56	-32767.00	-32767.00	-32767.00	-32767.00	-32767.00	-32767.00	-32767.00	87.04	0.00	0.00	0.00	0.00	0.00	0.00	0.00	0.00	-32767.00	-32767.00	-32767.00
09:26:18	65.00	-32766.00	-32766.00	-32766.00	-32766.00	-32767.00	-32766.00	-32766.00	-32766.00	-32767.00	-32766.00	-32766.00	-32766.00	-32767.00	36.78	5.00	0.00	12.00	743.00	43.00	48.00	0.00	12.00	19.00	2.50	-32767.00	409.00	381.00	-32767.00	4.57	-32767.00	-32767.00	-32767.00	-32767.00	-32767.00	-32767.00	-32767.00	87.04	0.00	0.00	0.00	0.00	0.00	0.00	0.00	0.00	-32767.00	-32767.00	-32767.00
09:26:28	65.00	-32766.00	-32766.00	-32766.00	-32766.00	-32767.00	-32766.00	-32766.00	-32766.00	-32767.00	-32766.00	-32766.00	-32766.00	-32767.00	36.76	5.00	0.00	12.00	743.00	44.00	48.00	0.00	12.00	19.00	2.60	-32767.00	405.00	382.00	-32767.00	4.57	-32767.00	-32767.00	-32767.00	-32767.00	-32767.00	-32767.00	-32767.00	87.04	0.00	0.00	0.00	0.00	0.00	0.00	0.00	0.00	-32767.00	-32767.00	-32767.00
09:26:38	65.00	-32766.00	-32766.00	-32766.00	-32766.00	-32767.00	-32766.00	-32766.00	-32766.00	-32767.00	-32766.00	-32766.00	-32766.00	-32767.00	36.76	5.00	0.00	12.00	743.00	44.00	48.00	0.00	12.00	19.00	2.70	-32767.00	403.00	379.00	-32767.00	4.57	-32767.00	-32767.00	-32767.00	-32767.00	-32767.00	-32767.00	-32767.00	87.04	0.00	0.00	0.00	0.00	0.00	0.00	0.00	0.00	-32767.00	-32767.00	-32767.00
09:26:48	65.00	-32766.00	-32766.00	-32766.00	-32766.00	-32767.00	-32766.00	-32766.00	-32766.00	-32767.00	-32766.00	-32766.00	-32766.00	-32767.00	36.76	5.00	0.00	12.00	743.00	43.00	48.00	0.00	12.00	19.00	2.60	-32767.00	400.00	378.00	-32767.00	4.56	-32767.00	-32767.00	-32767.00	-32767.00	-32767.00	-32767.00	-32767.00	87.04	0.00	0.00	0.00	0.00	0.00	0.00	0.00	0.00	-32767.00	-32767.00	-32767.00
09:26:58	65.00	-32766.00	-32766.00	-32766.00	-32766.00	-32767.00	-32766.00	-32766.00	-32766.00	-32767.00	-32766.00	-32766.00	-32766.00	-32767.00	36.76	5.00	0.00	12.00	743.00	44.00	48.00	0.00	12.00	19.00	2.60	-32767.00	392.00	378.00	-32767.00	4.56	-32767.00	-32767.00	-32767.00	-32767.00	-32767.00	-32767.00	-32767.00	87.04	0.00	0.00	0.00	0.00	0.00	0.00	0.00	0.00	-32767.00	-32767.00	-32767.00
09:27:08	65.00	-32766.00	-32766.00	-32766.00	-32766.00	-32767.00	-32766.00	-32766.00	-32766.00	-32767.00	-32766.00	-32766.00	-32766.00	-32767.00	36.76	5.00	0.00	12.00	743.00	44.00	48.00	0.00	12.00	19.00	2.60	-32767.00	394.00	381.00	-32767.00	4.55	-32767.00	-32767.00	-32767.00	-32767.00	-32767.00	-32767.00	-32767.00	87.04	0.00	0.00	0.00	0.00	0.00	0.00	0.00	0.00	-32767.00	-32767.00	-32767.00
09:27:18	65.00	-32766.00	-32766.00	-32766.00	-32766.00	-32767.00	-32766.00	-32766.00	-32766.00	-32767.00	-32766.00	-32766.00	-32766.00	-32767.00	36.76	5.00	0.00	12.00	743.00	44.00	48.00	0.00	12.00	19.00	2.50	-32767.00	392.00	376.00	-32767.00	4.55	-32767.00	-32767.00	-32767.00	-32767.00	-32767.00	-32767.00	-32767.00	87.04	0.00	0.00	0.00	0.00	0.00	0.00	0.00	0.00	-32767.00	-32767.00	-32767.00
09:27:28	65.00	-32766.00	-32766.00	-32766.00	-32766.00	-32766.00	-32766.00	-32766.00	-32766.00	-32766.00	-32766.00	-32766.00	-32766.00	-32767.00	36.73	5.00	0.00	12.00	743.00	44.00	48.00	0.00	12.00	19.00	2.30	-32767.00	406.00	383.00	-32767.00	4.57	-32767.00	-32767.00	-32767.00	-32767.00	-32767.00	-32767.00	-32767.00	87.04	0.00	0.00	0.00	0.00	0.00	0.00	0.00	0.00	-32767.00	-32767.00	-32767.00
09:27:38	65.00	-32766.00	-32766.00	-32766.00	-32766.00	-32767.00	-32766.00	-32766.00	-32766.00	-32767.00	-32766.00	-32766.00	-32766.00	-32767.00	36.73	5.00	0.00	12.00	743.00	44.00	48.00	0.00	12.00	19.00	2.20	-32767.00	397.00	380.00	-32767.00	4.56	-32767.00	-32767.00	-32767.00	-32767.00	-32767.00	-32767.00	-32767.00	87.04	0.00	0.00	0.00	0.00	0.00	0.00	0.00	0.00	-32767.00	-32767.00	-32767.00
09:27:48	65.00	-32766.00	-32766.00	-32766.00	-32766.00	-32767.00	-32766.00	-32766.00	-32766.00	-32767.00	-32766.00	-32766.00	-32766.00	-32767.00	36.73	4.90	0.00	12.00	743.00	44.00	48.00	0.00	12.00	19.00	1.90	-32767.00	399.00	390.00	-32767.00	4.57	-32767.00	-32767.00	-32767.00	-32767.00	-32767.00	-32767.00	-32767.00	87.04	0.00	0.00	0.00	0.00	0.00	0.00	0.00	0.00	-32767.00	-32767.00	-32767.00
09:27:58	65.00	-32766.00	-32766.00	-32766.00	-32766.00	-32767.00	-32766.00	-32766.00	-32766.00	-32767.00	-32766.00	-32766.00	-32766.00	-32767.00	36.73	4.90	0.00	12.00	743.00	44.00	48.00	0.00	12.00	19.00	2.40	-32767.00	397.00	373.00	-32767.00	4.57	-32767.00	-32767.00	-32767.00	-32767.00	-32767.00	-32767.00	-32767.00	87.04	0.00	0.00	0.00	0.00	0.00	0.00	0.00	0.00	-32767.00	-32767.00	-32767.00
09:28:08	65.00	-32766.00	-32766.00	-32766.00	-32766.00	-32767.00	-32766.00	-32766.00	-32766.00	-32767.00	-32766.00	-32766.00	-32766.00	-32767.00	36.73	4.90	0.00	12.00	743.00	44.00	48.00	0.00	12.00	19.00	2.50	-32767.00	400.00	371.00	-32767.00	4.57	-32767.00	-32767.00	-32767.00	-32767.00	-32767.00	-32767.00	-32767.00	87.04	0.00	0.00	0.00	0.00	0.00	0.00	0.00	0.00	-32767.00	-32767.00	-32767.00
09:28:18	65.00	-32766.00	-32766.00	-32766.00	-32766.00	-32767.00	-32766.00	-32766.00	-32766.00	-32767.00	-32766.00	-32766.00	-32766.00	-32767.00	36.73	5.00	0.00	12.00	743.00	44.00	48.00	0.00	12.00	20.00	2.50	-32767.00	389.00	373.00	-32767.00	4.54	-32767.00	-32767.00	-32767.00	-32767.00	-32767.00	-32767.00	-32767.00	87.04	0.00	0.00	0.00	0.00	0.00	0.00	0.00	0.00	-32767.00	-32767.00	-32767.00
09:28:28	65.00	-32766.00	-32766.00	-32766.00	-32766.00	-32767.00	-32766.00	-32766.00	-32766.00	-32767.00	-32766.00	-32766.00	-32766.00	-32767.00	36.73	5.00	0.00	12.00	743.00	44.00	48.00	0.00	12.00	20.00	2.90	-32767.00	393.00	367.00	-32767.00	4.52	-32767.00	-32767.00	-32767.00	-32767.00	-32767.00	-32767.00	-32767.00	87.04	0.00	0.00	0.00	0.00	0.00	0.00	0.00	0.00	-32767.00	-32767.00	-32767.00
09:28:38	66.00	-32766.00	-32766.00	-32766.00	-32766.00	-32767.00	-32766.00	-32766.00	-32766.00	-32767.00	-32766.00	-32766.00	-32766.00	-32767.00	36.73	5.00	0.00	12.00	743.00	44.00	48.00	0.00	12.00	20.00	2.70	-32767.00	401.00	385.00	-32767.00	4.52	-32767.00	-32767.00	-32767.00	-32767.00	-32767.00	-32767.00	-32767.00	87.04	0.00	0.00	0.00	0.00	0.00	0.00	0.00	0.00	-32767.00	-32767.00	-32767.00
09:28:48	66.00	-32766.00	-32766.00	-32766.00	-32766.00	-32767.00	-32766.00	-32766.00	-32766.00	-32767.00	-32766.00	-32766.00	-32766.00	-32767.00	36.71	5.00	0.00	12.00	743.00	44.00	48.00	0.00	12.00	20.00	2.10	-32767.00	401.00	396.00	-32767.00	4.54	-32767.00	-32767.00	-32767.00	-32767.00	-32767.00	-32767.00	-32767.00	87.04	0.00	0.00	0.00	0.00	0.00	0.00	0.00	0.00	-32767.00	-32767.00	-32767.00
09:28:58	66.00	-32766.00	-32766.00	-32766.00	-32766.00	-32767.00	-32766.00	-32766.00	-32766.00	-32767.00	-32766.00	-32766.00	-32766.00	-32767.00	36.71	5.00	0.00	12.00	743.00	44.00	48.00	0.00	12.00	20.00	2.70	-32767.00	412.00	374.00	-32767.00	4.53	-32767.00	-32767.00	-32767.00	-32767.00	-32767.00	-32767.00	-32767.00	87.04	0.00	0.00	0.00	0.00	0.00	0.00	0.00	0.00	-32767.00	-32767.00	-32767.00
09:29:08	66.00	-32766.00	-32766.00	-32766.00	-32766.00	-32767.00	-32766.00	-32766.00	-32766.00	-32767.00	-32766.00	-32766.00	-32766.00	-32767.00	36.71	5.00	0.00	12.00	743.00	44.00	48.00	0.00	12.00	20.00	2.30	-32767.00	412.00	385.00	-32767.00	4.55	-32767.00	-32767.00	-32767.00	-32767.00	-32767.00	-32767.00	-32767.00	87.04	0.00	0.00	0.00	0.00	0.00	0.00	0.00	0.00	-32767.00	-32767.00	-32767.00
09:29:18	66.00	-32766.00	-32766.00	-32766.00	-32766.00	-32767.00	-32766.00	-32766.00	-32766.00	-32767.00	-32766.00	-32766.00	-32766.00	-32767.00	36.71	5.00	0.00	12.00	743.00	44.00	48.00	0.00	12.00	20.00	2.20	-32767.00	410.00	385.00	-32767.00	4.58	-32767.00	-32767.00	-32767.00	-32767.00	-32767.00	-32767.00	-32767.00	87.04	0.00	0.00	0.00	0.00	0.00	0.00	0.00	0.00	-32767.00	-32767.00	-32767.00
09:29:28	66.00	-32766.00	-32766.00	-32766.00	-32766.00	-32767.00	-32766.00	-32766.00	-32766.00	-32767.00	-32766.00	-32766.00	-32766.00	-32767.00	36.71	5.00	0.00	12.00	743.00	44.00	48.00	0.00	12.00	20.00	2.40	-32767.00	394.00	378.00	-32767.00	4.58	-32767.00	-32767.00	-32767.00	-32767.00	-32767.00	-32767.00	-32767.00	87.04	0.00	0.00	0.00	0.00	0.00	0.00	0.00	0.00	-32767.00	-32767.00	-32767.00
09:29:38	66.00	-32766.00	-32766.00	-32766.00	-32766.00	-32767.00	-32766.00	-32766.00	-32766.00	-32767.00	-32766.00	-32766.00	-32766.00	-32767.00	36.71	5.00	0.00	12.00	743.00	44.00	48.00	0.00	12.00	20.00	2.40	-32767.00	405.00	382.00	-32767.00	4.60	-32767.00	-32767.00	-32767.00	-32767.00	-32767.00	-32767.00	-32767.00	87.04	0.00	0.00	0.00	0.00	0.00	0.00	0.00	0.00	-32767.00	-32767.00	-32767.00
09:29:48	66.00	-32766.00	-32766.00	-32766.00	-32766.00	-32767.00	-32766.00	-32766.00	-32766.00	-32767.00	-32766.00	-32766.00	-32766.00	-32767.00	36.71	4.90	0.00	12.00	743.00	44.00	48.00	0.00	12.00	20.00	2.40	-32767.00	407.00	380.00	-32767.00	4.60	-32767.00	-32767.00	-32767.00	-32767.00	-32767.00	-32767.00	-32767.00	87.04	0.00	0.00	0.00	0.00	0.00	0.00	0.00	0.00	-32767.00	-32767.00	-32767.00
09:29:58	66.00	-32766.00	-32766.00	-32766.00	-32766.00	-32767.00	-32766.00	-32766.00	-32766.00	-32767.00	-32766.00	-32766.00	-32766.00	-32767.00	36.71	4.90	0.00	12.00	743.00	44.00	48.00	0.00	12.00	20.00	2.70	-32767.00	405.00	374.00	-32767.00	4.57	-32767.00	-32767.00	-32767.00	-32767.00	-32767.00	-32767.00	-32767.00	87.04	0.00	0.00	0.00	0.00	0.00	0.00	0.00	0.00	-32767.00	-32767.00	-32767.00
09:30:08	66.00	-32766.00	-32766.00	-32766.00	-32766.00	-32767.00	-32766.00	-32766.00	-32766.00	-32767.00	-32766.00	-32766.00	-32766.00	-32767.00	36.71	5.00	0.00	12.00	743.00	44.00	48.00	0.00	12.00	20.00	2.60	-32767.00	409.00	383.00	-32767.00	4.57	-32767.00	-32767.00	-32767.00	-32767.00	-32767.00	-32767.00	-32767.00	87.04	0.00	0.00	0.00	0.00	0.00	0.00	0.00	0.00	-32767.00	-32767.00	-32767.00
09:30:18	66.00	-32766.00	-32766.00	-32766.00	-32766.00	-32767.00	-32766.00	-32766.00	-32766.00	-32767.00	-32766.00	-32766.00	-32766.00	-32767.00	36.71	4.90	0.00	12.00	743.00	44.00	48.00	0.00	12.00	20.00	2.60	-32767.00	404.00	381.00	-32767.00	4.57	-32767.00	-32767.00	-32767.00	-32767.00	-32767.00	-32767.00	-32767.00	87.04	0.00	0.00	0.00	0.00	0.00	0.00	0.00	0.00	-32767.00	-32767.00	-32767.00
09:30:28	62.00	-32766.00	-32766.00	-32766.00	-32766.00	-32767.00	-32766.00	-32766.00	-32766.00	-32767.00	-32766.00	-32766.00	-32766.00	-32767.00	36.69	4.90	0.00	12.00	743.00	44.00	48.00	0.00	12.00	20.00	1.80	-32767.00	392.00	378.00	-32767.00	4.57	-32767.00	-32767.00	-32767.00	-32767.00	-32767.00	-32767.00	-32767.00	87.04	0.00	0.00	0.00	0.00	0.00	0.00	0.00	0.00	-32767.00	-32767.00	-32767.00
09:30:38	63.00	-32766.00	-32766.00	-32766.00	-32766.00	-32767.00	-32766.00	-32766.00	-32766.00	-32767.00	-32766.00	-32766.00	-32766.00	-32767.00	36.69	4.70	0.00	12.00	743.00	44.00	48.00	0.00	12.00	20.00	2.90	-32767.00	403.00	380.00	-32767.00	4.57	-32767.00	-32767.00	-32767.00	-32767.00	-32767.00	-32767.00	-32767.00	87.04	0.00	0.00	0.00	0.00	0.00	0.00	0.00	0.00	-32767.00	-32767.00	-32767.00
09:30:48	66.00	-32766.00	-32766.00	-32766.00	-32766.00	-32767.00	-32766.00	-32766.00	-32766.00	-32767.00	-32766.00	-32766.00	-32766.00	-32767.00	36.69	4.80	0.00	12.00	743.00	44.00	48.00	0.00	12.00	20.00	2.60	-32767.00	390.00	389.00	-32767.00	4.56	-32767.00	-32767.00	-32767.00	-32767.00	-32767.00	-32767.00	-32767.00	87.04	0.00	0.00	0.00	0.00	0.00	0.00	0.00	0.00	-32767.00	-32767.00	-32767.00
09:30:58	66.00	-32766.00	-32766.00	-32766.00	-32766.00	-32767.00	-32766.00	-32766.00	-32766.00	-32767.00	-32766.00	-32766.00	-32766.00	-32767.00	36.69	5.00	0.00	12.00	743.00	44.00	48.00	0.00	12.00	20.00	2.70	-32767.00	404.00	388.00	-32767.00	4.58	-32767.00	-32767.00	-32767.00	-32767.00	-32767.00	-32767.00	-32767.00	87.04	0.00	0.00	0.00	0.00	0.00	0.00	0.00	0.00	-32767.00	-32767.00	-32767.00
09:31:08	66.00	-32766.00	-32766.00	-32766.00	-32766.00	-32767.00	-32766.00	-32766.00	-32766.00	-32767.00	-32766.00	-32766.00	-32766.00	-32767.00	36.69	5.00	0.00	12.00	743.00	44.00	48.00	0.00	12.00	19.00	3.30	-32767.00	395.00	367.00	-32767.00	4.58	-32767.00	-32767.00	-32767.00	-32767.00	-32767.00	-32767.00	-32767.00	87.04	0.00	0.00	0.00	0.00	0.00	0.00	0.00	0.00	-32767.00	-32767.00	-32767.00
09:31:18	66.00	-32766.00	-32766.00	-32766.00	-32766.00	-32767.00	-32766.00	-32766.00	-32766.00	-32767.00	-32766.00	-32766.00	-32766.00	-32767.00	36.69	5.00	0.00	12.00	743.00	44.00	48.00	0.00	12.00	20.00	3.50	-32767.00	394.00	370.00	-32767.00	4.56	-32767.00	-32767.00	-32767.00	-32767.00	-32767.00	-32767.00	-32767.00	87.04	0.00	0.00	0.00	0.00	0.00	0.00	0.00	0.00	-32767.00	-32767.00	-32767.00
09:31:28	67.00	-32766.00	-32766.00	-32766.00	-32766.00	-32767.00	-32766.00	-32766.00	-32766.00	-32767.00	-32766.00	-32766.00	-32766.00	-32767.00	36.69	5.00	0.00	12.00	743.00	44.00	48.00	0.00	12.00	20.00	2.90	-32767.00	402.00	387.00	-32767.00	4.56	-32767.00	-32767.00	-32767.00	-32767.00	-32767.00	-32767.00	-32767.00	87.04	0.00	0.00	0.00	0.00	0.00	0.00	0.00	0.00	-32767.00	-32767.00	-32767.00
09:31:38	67.00	-32766.00	-32766.00	-32766.00	-32766.00	-32767.00	-32766.00	-32766.00	-32766.00	-32767.00	-32766.00	-32766.00	-32766.00	-32767.00	36.69	5.00	0.00	12.00	743.00	44.00	48.00	0.00	12.00	20.00	2.60	-32767.00	407.00	386.00	-32767.00	4.58	-32767.00	-32767.00	-32767.00	-32767.00	-32767.00	-32767.00	-32767.00	87.04	0.00	0.00	0.00	0.00	0.00	0.00	0.00	0.00	-32767.00	-32767.00	-32767.00
09:31:48	67.00	-32766.00	-32766.00	-32766.00	-32766.00	-32766.00	-32766.00	-32766.00	-32766.00	-32766.00	-32766.00	-32766.00	-32766.00	-32767.00	36.69	4.90	0.00	12.00	743.00	44.00	48.00	0.00	12.00	20.00	2.30	-32767.00	392.00	365.00	-32767.00	4.58	-32767.00	-32767.00	-32767.00	-32767.00	-32767.00	-32767.00	-32767.00	87.04	0.00	0.00	0.00	0.00	0.00	0.00	0.00	0.00	-32767.00	-32767.00	-32767.00
09:31:58	67.00	-32766.00	-32766.00	-32766.00	-32766.00	-32767.00	-32766.00	-32766.00	-32766.00	-32767.00	-32766.00	-32766.00	-32766.00	-32767.00	36.66	4.90	0.00	12.00	743.00	44.00	48.00	0.00	12.00	20.00	2.80	-32767.00	414.00	382.00	-32767.00	4.58	-32767.00	-32767.00	-32767.00	-32767.00	-32767.00	-32767.00	-32767.00	87.04	0.00	0.00	0.00	0.00	0.00	0.00	0.00	0.00	-32767.00	-32767.00	-32767.00
09:32:08	67.00	-32766.00	-32766.00	-32766.00	-32766.00	-32767.00	-32766.00	-32766.00	-32766.00	-32767.00	-32766.00	-32766.00	-32766.00	-32767.00	36.66	5.00	0.00	12.00	743.00	44.00	48.00	0.00	12.00	19.00	2.70	-32767.00	395.00	379.00	-32767.00	4.57	-32767.00	-32767.00	-32767.00	-32767.00	-32767.00	-32767.00	-32767.00	87.04	0.00	0.00	0.00	0.00	0.00	0.00	0.00	0.00	-32767.00	-32767.00	-32767.00
09:32:18	67.00	-32766.00	-32766.00	-32766.00	-32766.00	-32767.00	-32766.00	-32766.00	-32766.00	-32767.00	-32766.00	-32766.00	-32766.00	-32767.00	36.66	5.00	0.00	12.00	743.00	44.00	48.00	0.00	12.00	20.00	2.40	-32767.00	396.00	377.00	-32767.00	4.58	-32767.00	-32767.00	-32767.00	-32767.00	-32767.00	-32767.00	-32767.00	87.04	0.00	0.00	0.00	0.00	0.00	0.00	0.00	0.00	-32767.00	-32767.00	-32767.00
09:32:28	68.00	-32766.00	-32766.00	-32766.00	-32766.00	-32767.00	-32766.00	-32766.00	-32766.00	-32767.00	-32766.00	-32766.00	-32766.00	-32767.00	36.66	4.90	0.00	12.00	743.00	44.00	48.00	0.00	12.00	20.00	2.70	-32767.00	398.00	376.00	-32767.00	4.59	-32767.00	-32767.00	-32767.00	-32767.00	-32767.00	-32767.00	-32767.00	87.04	0.00	0.00	0.00	0.00	0.00	0.00	0.00	0.00	-32767.00	-32767.00	-32767.00
09:32:38	68.00	-32766.00	-32766.00	-32766.00	-32766.00	-32767.00	-32766.00	-32766.00	-32766.00	-32767.00	-32766.00	-32766.00	-32766.00	-32767.00	36.66	4.90	0.00	12.00	743.00	44.00	48.00	0.00	12.00	20.00	3.20	-32767.00	396.00	375.00	-32767.00	4.57	-32767.00	-32767.00	-32767.00	-32767.00	-32767.00	-32767.00	-32767.00	87.04	0.00	0.00	0.00	0.00	0.00	0.00	0.00	0.00	-32767.00	-32767.00	-32767.00
09:32:48	68.00	-32766.00	-32766.00	-32766.00	-32766.00	-32767.00	-32766.00	-32766.00	-32766.00	-32767.00	-32766.00	-32766.00	-32766.00	-32767.00	36.66	5.00	0.00	12.00	743.00	44.00	48.00	0.00	12.00	20.00	2.90	-32767.00	399.00	383.00	-32767.00	4.56	-32767.00	-32767.00	-32767.00	-32767.00	-32767.00	-32767.00	-32767.00	87.04	0.00	0.00	0.00	0.00	0.00	0.00	0.00	0.00	-32767.00	-32767.00	-32767.00
09:32:58	68.00	-32766.00	-32766.00	-32766.00	-32766.00	-32767.00	-32766.00	-32766.00	-32766.00	-32767.00	-32766.00	-32766.00	-32766.00	-32767.00	36.66	5.00	0.00	12.00	743.00	44.00	48.00	0.00	12.00	20.00	2.80	-32767.00	402.00	390.00	-32767.00	4.56	-32767.00	-32767.00	-32767.00	-32767.00	-32767.00	-32767.00	-32767.00	87.04	0.00	0.00	0.00	0.00	0.00	0.00	0.00	0.00	-32767.00	-32767.00	-32767.00
09:33:08	68.00	-32766.00	-32766.00	-32766.00	-32766.00	-32767.00	-32766.00	-32766.00	-32766.00	-32767.00	-32766.00	-32766.00	-32766.00	-32767.00	36.66	5.00	0.00	12.00	743.00	44.00	48.00	0.00	12.00	20.00	3.40	-32767.00	415.00	400.00	-32767.00	4.57	-32767.00	-32767.00	-32767.00	-32767.00	-32767.00	-32767.00	-32767.00	87.04	0.00	0.00	0.00	0.00	0.00	0.00	0.00	0.00	-32767.00	-32767.00	-32767.00
09:33:18	68.00	-32766.00	-32766.00	-32766.00	-32766.00	-32767.00	-32766.00	-32766.00	-32766.00	-32767.00	-32766.00	-32766.00	-32766.00	-32767.00	36.64	5.00	0.00	12.00	743.00	44.00	48.00	0.00	12.00	19.00	3.00	-32767.00	401.00	376.00	-32767.00	4.58	-32767.00	-32767.00	-32767.00	-32767.00	-32767.00	-32767.00	-32767.00	87.04	0.00	0.00	0.00	0.00	0.00	0.00	0.00	0.00	-32767.00	-32767.00	-32767.00
09:33:28	68.00	-32766.00	-32766.00	-32766.00	-32766.00	-32767.00	-32766.00	-32766.00	-32766.00	-32767.00	-32766.00	-32766.00	-32766.00	-32767.00	36.64	4.90	0.00	12.00	743.00	44.00	48.00	0.00	12.00	19.00	2.60	-32767.00	397.00	380.00	-32767.00	4.58	-32767.00	-32767.00	-32767.00	-32767.00	-32767.00	-32767.00	-32767.00	87.04	0.00	0.00	0.00	0.00	0.00	0.00	0.00	0.00	-32767.00	-32767.00	-32767.00
09:33:38	68.00	-32766.00	-32766.00	-32766.00	-32766.00	-32767.00	-32766.00	-32766.00	-32766.00	-32767.00	-32766.00	-32766.00	-32766.00	-32767.00	36.64	4.90	0.00	12.00	743.00	44.00	48.00	0.00	12.00	20.00	3.30	-32767.00	395.00	378.00	-32767.00	4.57	-32767.00	-32767.00	-32767.00	-32767.00	-32767.00	-32767.00	-32767.00	87.04	0.00	0.00	0.00	0.00	0.00	0.00	0.00	0.00	-32767.00	-32767.00	-32767.00
09:33:48	68.00	-32766.00	-32766.00	-32766.00	-32766.00	-32767.00	-32766.00	-32766.00	-32766.00	-32767.00	-32766.00	-32766.00	-32766.00	-32767.00	36.64	5.00	0.00	12.00	743.00	44.00	48.00	0.00	12.00	20.00	3.00	-32767.00	386.00	376.00	-32767.00	4.58	-32767.00	-32767.00	-32767.00	-32767.00	-32767.00	-32767.00	-32767.00	87.04	0.00	0.00	0.00	0.00	0.00	0.00	0.00	0.00	-32767.00	-32767.00	-32767.00
09:33:58	68.00	-32766.00	-32766.00	-32766.00	-32766.00	-32767.00	-32766.00	-32766.00	-32766.00	-32767.00	-32766.00	-32766.00	-32766.00	-32767.00	36.64	5.00	0.00	12.00	743.00	44.00	48.00	0.00	12.00	20.00	3.30	-32767.00	422.00	401.00	-32767.00	4.59	-32767.00	-32767.00	-32767.00	-32767.00	-32767.00	-32767.00	-32767.00	87.04	0.00	0.00	0.00	0.00	0.00	0.00	0.00	0.00	-32767.00	-32767.00	-32767.00
09:34:08	68.00	-32766.00	-32766.00	-32766.00	-32766.00	-32767.00	-32766.00	-32766.00	-32766.00	-32767.00	-32766.00	-32766.00	-32766.00	-32767.00	36.64	4.90	0.00	12.00	743.00	44.00	48.00	0.00	12.00	20.00	3.20	-32767.00	392.00	386.00	-32767.00	4.59	-32767.00	-32767.00	-32767.00	-32767.00	-32767.00	-32767.00	-32767.00	87.04	0.00	0.00	0.00	0.00	0.00	0.00	0.00	0.00	-32767.00	-32767.00	-32767.00
09:34:18	68.00	-32766.00	-32766.00	-32766.00	-32766.00	-32767.00	-32766.00	-32766.00	-32766.00	-32767.00	-32766.00	-32766.00	-32766.00	-32767.00	36.64	5.00	0.00	12.00	743.00	44.00	48.00	0.00	12.00	20.00	2.40	-32767.00	401.00	386.00	-32767.00	4.56	-32767.00	-32767.00	-32767.00	-32767.00	-32767.00	-32767.00	-32767.00	87.04	0.00	0.00	0.00	0.00	0.00	0.00	0.00	0.00	-32767.00	-32767.00	-32767.00
09:34:28	68.00	-32766.00	-32766.00	-32766.00	-32766.00	-32767.00	-32766.00	-32766.00	-32766.00	-32767.00	-32766.00	-32766.00	-32766.00	-32767.00	36.64	4.90	0.00	12.00	743.00	44.00	48.00	0.00	12.00	20.00	3.70	-32767.00	386.00	376.00	-32767.00	4.57	-32767.00	-32767.00	-32767.00	-32767.00	-32767.00	-32767.00	-32767.00	87.04	0.00	0.00	0.00	0.00	0.00	0.00	0.00	0.00	-32767.00	-32767.00	-32767.00
09:34:38	69.00	-32766.00	-32766.00	-32766.00	-32766.00	-32767.00	-32766.00	-32766.00	-32766.00	-32767.00	-32766.00	-32766.00	-32766.00	-32767.00	36.62	4.90	0.00	12.00	743.00	44.00	48.00	0.00	12.00	20.00	1.80	-32767.00	401.00	394.00	-32767.00	4.59	-32767.00	-32767.00	-32767.00	-32767.00	-32767.00	-32767.00	-32767.00	87.04	0.00	0.00	0.00	0.00	0.00	0.00	0.00	0.00	-32767.00	-32767.00	-32767.00
09:34:48	69.00	-32766.00	-32766.00	-32766.00	-32766.00	-32767.00	-32766.00	-32766.00	-32766.00	-32767.00	-32766.00	-32766.00	-32766.00	-32767.00	36.62	4.90	0.00	12.00	743.00	44.00	48.00	0.00	12.00	20.00	3.40	-32767.00	395.00	372.00	-32767.00	4.57	-32767.00	-32767.00	-32767.00	-32767.00	-32767.00	-32767.00	-32767.00	87.04	0.00	0.00	0.00	0.00	0.00	0.00	0.00	0.00	-32767.00	-32767.00	-32767.00
09:34:58	69.00	-32766.00	-32766.00	-32766.00	-32766.00	-32767.00	-32766.00	-32766.00	-32766.00	-32767.00	-32766.00	-32766.00	-32766.00	-32767.00	36.62	5.00	0.00	12.00	743.00	44.00	48.00	0.00	12.00	20.00	2.60	-32767.00	400.00	383.00	-32767.00	4.58	-32767.00	-32767.00	-32767.00	-32767.00	-32767.00	-32767.00	-32767.00	87.04	0.00	0.00	0.00	0.00	0.00	0.00	0.00	0.00	-32767.00	-32767.00	-32767.00
09:35:08	69.00	-32766.00	-32766.00	-32766.00	-32766.00	-32767.00	-32766.00	-32766.00	-32766.00	-32767.00	-32766.00	-32766.00	-32766.00	-32767.00	36.62	4.90	0.00	12.00	743.00	44.00	48.00	0.00	12.00	20.00	3.40	-32767.00	402.00	376.00	-32767.00	4.57	-32767.00	-32767.00	-32767.00	-32767.00	-32767.00	-32767.00	-32767.00	87.04	0.00	0.00	0.00	0.00	0.00	0.00	0.00	0.00	-32767.00	-32767.00	-32767.00
09:35:18	69.00	-32766.00	-32766.00	-32766.00	-32766.00	-32767.00	-32766.00	-32766.00	-32766.00	-32767.00	-32766.00	-32766.00	-32766.00	-32767.00	36.62	5.00	0.00	12.00	743.00	44.00	48.00	0.00	12.00	20.00	2.30	-32767.00	403.00	388.00	-32767.00	4.58	-32767.00	-32767.00	-32767.00	-32767.00	-32767.00	-32767.00	-32767.00	87.04	0.00	0.00	0.00	0.00	0.00	0.00	0.00	0.00	-32767.00	-32767.00	-32767.00
09:35:28	69.00	-32766.00	-32766.00	-32766.00	-32766.00	-32767.00	-32766.00	-32766.00	-32766.00	-32767.00	-32766.00	-32766.00	-32766.00	-32767.00	36.62	4.90	0.00	12.00	743.00	44.00	48.00	0.00	12.00	20.00	3.40	-32767.00	389.00	373.00	-32767.00	4.56	-32767.00	-32767.00	-32767.00	-32767.00	-32767.00	-32767.00	-32767.00	87.04	0.00	0.00	0.00	0.00	0.00	0.00	0.00	0.00	-32767.00	-32767.00	-32767.00
09:35:38	69.00	-32766.00	-32766.00	-32766.00	-32766.00	-32767.00	-32766.00	-32766.00	-32766.00	-32767.00	-32766.00	-32766.00	-32766.00	-32767.00	36.62	5.00	0.00	12.00	743.00	44.00	48.00	0.00	12.00	20.00	2.60	-32767.00	404.00	385.00	-32767.00	4.57	-32767.00	-32767.00	-32767.00	-32767.00	-32767.00	-32767.00	-32767.00	87.04	0.00	0.00	0.00	0.00	0.00	0.00	0.00	0.00	-32767.00	-32767.00	-32767.00
09:35:48	69.00	-32766.00	-32766.00	-32766.00	-32766.00	-32767.00	-32766.00	-32766.00	-32766.00	-32767.00	-32766.00	-32766.00	-32766.00	-32767.00	36.60	4.90	0.00	12.00	743.00	44.00	48.00	0.00	12.00	20.00	3.30	-32767.00	393.00	378.00	-32767.00	4.56	-32767.00	-32767.00	-32767.00	-32767.00	-32767.00	-32767.00	-32767.00	87.04	0.00	0.00	0.00	0.00	0.00	0.00	0.00	0.00	-32767.00	-32767.00	-32767.00
09:35:58	69.00	-32766.00	-32766.00	-32766.00	-32766.00	-32766.00	-32766.00	-32766.00	-32766.00	-32766.00	-32766.00	-32766.00	-32766.00	-32767.00	36.60	5.00	0.00	12.00	743.00	44.00	48.00	0.00	12.00	20.00	2.70	-32767.00	406.00	386.00	-32767.00	4.58	-32767.00	-32767.00	-32767.00	-32767.00	-32767.00	-32767.00	-32767.00	87.04	0.00	0.00	0.00	0.00	0.00	0.00	0.00	0.00	-32767.00	-32767.00	-32767.00
09:36:08	69.00	-32766.00	-32766.00	-32766.00	-32766.00	-32767.00	-32766.00	-32766.00	-32766.00	-32767.00	-32766.00	-32766.00	-32766.00	-32767.00	36.60	4.90	0.00	12.00	743.00	44.00	48.00	0.00	12.00	20.00	3.40	-32767.00	393.00	376.00	-32767.00	4.56	-32767.00	-32767.00	-32767.00	-32767.00	-32767.00	-32767.00	-32767.00	87.04	0.00	0.00	0.00	0.00	0.00	0.00	0.00	0.00	-32767.00	-32767.00	-32767.00
09:36:18	69.00	-32766.00	-32766.00	-32766.00	-32766.00	-32767.00	-32766.00	-32766.00	-32766.00	-32767.00	-32766.00	-32766.00	-32766.00	-32767.00	36.60	5.00	0.00	12.00	743.00	44.00	48.00	0.00	12.00	20.00	2.90	-32767.00	406.00	385.00	-32767.00	4.57	-32767.00	-32767.00	-32767.00	-32767.00	-32767.00	-32767.00	-32767.00	87.04	0.00	0.00	0.00	0.00	0.00	0.00	0.00	0.00	-32767.00	-32767.00	-32767.00
09:36:28	69.00	-32766.00	-32766.00	-32766.00	-32766.00	-32767.00	-32766.00	-32766.00	-32766.00	-32767.00	-32766.00	-32766.00	-32766.00	-32767.00	36.60	4.90	0.00	12.00	743.00	44.00	48.00	0.00	12.00	20.00	3.20	-32767.00	395.00	380.00	-32767.00	4.57	-32767.00	-32767.00	-32767.00	-32767.00	-32767.00	-32767.00	-32767.00	87.04	0.00	0.00	0.00	0.00	0.00	0.00	0.00	0.00	-32767.00	-32767.00	-32767.00
09:36:38	69.00	-32766.00	-32766.00	-32766.00	-32766.00	-32767.00	-32766.00	-32766.00	-32766.00	-32767.00	-32766.00	-32766.00	-32766.00	-32767.00	36.60	5.00	0.00	12.00	743.00	44.00	48.00	0.00	12.00	20.00	3.00	-32767.00	406.00	385.00	-32767.00	4.58	-32767.00	-32767.00	-32767.00	-32767.00	-32767.00	-32767.00	-32767.00	87.04	0.00	0.00	0.00	0.00	0.00	0.00	0.00	0.00	-32767.00	-32767.00	-32767.00
09:36:48	69.00	-32766.00	-32766.00	-32766.00	-32766.00	-32767.00	-32766.00	-32766.00	-32766.00	-32767.00	-32766.00	-32766.00	-32766.00	-32767.00	36.60	4.90	0.00	12.00	743.00	44.00	48.00	0.00	12.00	20.00	3.30	-32767.00	391.00	377.00	-32767.00	4.57	-32767.00	-32767.00	-32767.00	-32767.00	-32767.00	-32767.00	-32767.00	87.04	0.00	0.00	0.00	0.00	0.00	0.00	0.00	0.00	-32767.00	-32767.00	-32767.00
09:36:58	69.00	-32766.00	-32766.00	-32766.00	-32766.00	-32767.00	-32766.00	-32766.00	-32766.00	-32767.00	-32766.00	-32766.00	-32766.00	-32767.00	36.57	5.00	0.00	12.00	743.00	44.00	48.00	0.00	12.00	20.00	2.90	-32767.00	405.00	390.00	-32767.00	4.57	-32767.00	-32767.00	-32767.00	-32767.00	-32767.00	-32767.00	-32767.00	87.04	0.00	0.00	0.00	0.00	0.00	0.00	0.00	0.00	-32767.00	-32767.00	-32767.00
09:37:08	68.00	-32766.00	-32766.00	-32766.00	-32766.00	-32767.00	-32766.00	-32766.00	-32766.00	-32767.00	-32766.00	-32766.00	-32766.00	-32767.00	36.57	4.90	0.00	12.00	743.00	44.00	48.00	0.00	12.00	20.00	3.10	-32767.00	391.00	385.00	-32767.00	4.57	-32767.00	-32767.00	-32767.00	-32767.00	-32767.00	-32767.00	-32767.00	87.04	0.00	0.00	0.00	0.00	0.00	0.00	0.00	0.00	-32767.00	-32767.00	-32767.00
09:37:18	68.00	-32766.00	-32766.00	-32766.00	-32766.00	-32767.00	-32766.00	-32766.00	-32766.00	-32767.00	-32766.00	-32766.00	-32766.00	-32767.00	36.57	4.90	0.00	12.00	743.00	44.00	48.00	0.00	12.00	20.00	2.90	-32767.00	405.00	377.00	-32767.00	4.58	-32767.00	-32767.00	-32767.00	-32767.00	-32767.00	-32767.00	-32767.00	87.04	0.00	0.00	0.00	0.00	0.00	0.00	0.00	0.00	-32767.00	-32767.00	-32767.00
09:37:28	69.00	-32766.00	-32766.00	-32766.00	-32766.00	-32767.00	-32766.00	-32766.00	-32766.00	-32767.00	-32766.00	-32766.00	-32766.00	-32767.00	36.57	4.90	0.00	12.00	743.00	44.00	48.00	0.00	12.00	20.00	3.40	-32767.00	405.00	385.00	-32767.00	4.57	-32767.00	-32767.00	-32767.00	-32767.00	-32767.00	-32767.00	-32767.00	87.04	0.00	0.00	0.00	0.00	0.00	0.00	0.00	0.00	-32767.00	-32767.00	-32767.00
09:37:38	69.00	-32766.00	-32766.00	-32766.00	-32766.00	-32767.00	-32766.00	-32766.00	-32766.00	-32767.00	-32766.00	-32766.00	-32766.00	-32767.00	36.57	4.90	0.00	12.00	743.00	44.00	48.00	0.00	12.00	20.00	3.00	-32767.00	404.00	379.00	-32767.00	4.58	-32767.00	-32767.00	-32767.00	-32767.00	-32767.00	-32767.00	-32767.00	87.04	0.00	0.00	0.00	0.00	0.00	0.00	0.00	0.00	-32767.00	-32767.00	-32767.00
09:37:48	69.00	-32766.00	-32766.00	-32766.00	-32766.00	-32767.00	-32766.00	-32766.00	-32766.00	-32767.00	-32766.00	-32766.00	-32766.00	-32767.00	36.57	4.90	0.00	12.00	743.00	44.00	48.00	0.00	12.00	20.00	3.20	-32767.00	394.00	390.00	-32767.00	4.59	-32767.00	-32767.00	-32767.00	-32767.00	-32767.00	-32767.00	-32767.00	87.04	0.00	0.00	0.00	0.00	0.00	0.00	0.00	0.00	-32767.00	-32767.00	-32767.00
09:37:58	69.00	-32766.00	-32766.00	-32766.00	-32766.00	-32767.00	-32766.00	-32766.00	-32766.00	-32767.00	-32766.00	-32766.00	-32766.00	-32767.00	36.57	4.90	0.00	12.00	743.00	44.00	48.00	0.00	12.00	20.00	3.30	-32767.00	407.00	382.00	-32767.00	4.60	-32767.00	-32767.00	-32767.00	-32767.00	-32767.00	-32767.00	-32767.00	87.04	0.00	0.00	0.00	0.00	0.00	0.00	0.00	0.00	-32767.00	-32767.00	-32767.00
09:38:08	68.00	-32766.00	-32766.00	-32766.00	-32766.00	-32767.00	-32766.00	-32766.00	-32766.00	-32767.00	-32766.00	-32766.00	-32766.00	-32767.00	36.57	5.00	0.00	12.00	743.00	44.00	48.00	0.00	12.00	20.00	2.90	-32767.00	407.00	388.00	-32767.00	4.60	-32767.00	-32767.00	-32767.00	-32767.00	-32767.00	-32767.00	-32767.00	87.04	0.00	0.00	0.00	0.00	0.00	0.00	0.00	0.00	-32767.00	-32767.00	-32767.00
09:38:18	68.00	-32766.00	-32766.00	-32766.00	-32766.00	-32767.00	-32766.00	-32766.00	-32766.00	-32767.00	-32766.00	-32766.00	-32766.00	-32767.00	36.55	4.90	0.00	12.00	743.00	44.00	48.00	0.00	12.00	20.00	3.40	-32767.00	396.00	380.00	-32767.00	4.59	-32767.00	-32767.00	-32767.00	-32767.00	-32767.00	-32767.00	-32767.00	87.04	0.00	0.00	0.00	0.00	0.00	0.00	0.00	0.00	-32767.00	-32767.00	-32767.00
09:38:28	68.00	-32766.00	-32766.00	-32766.00	-32766.00	-32767.00	-32766.00	-32766.00	-32766.00	-32767.00	-32766.00	-32766.00	-32766.00	-32767.00	36.55	4.90	0.00	12.00	743.00	43.00	48.00	0.00	12.00	20.00	2.60	-32767.00	406.00	391.00	-32767.00	4.62	-32767.00	-32767.00	-32767.00	-32767.00	-32767.00	-32767.00	-32767.00	87.04	0.00	0.00	0.00	0.00	0.00	0.00	0.00	0.00	-32767.00	-32767.00	-32767.00
09:38:38	68.00	-32766.00	-32766.00	-32766.00	-32766.00	-32767.00	-32766.00	-32766.00	-32766.00	-32767.00	-32766.00	-32766.00	-32766.00	-32767.00	36.55	4.90	0.00	12.00	743.00	44.00	48.00	0.00	12.00	20.00	3.20	-32767.00	397.00	383.00	-32767.00	4.61	-32767.00	-32767.00	-32767.00	-32767.00	-32767.00	-32767.00	-32767.00	87.04	0.00	0.00	0.00	0.00	0.00	0.00	0.00	0.00	-32767.00	-32767.00	-32767.00
09:38:48	68.00	-32766.00	-32766.00	-32766.00	-32766.00	-32767.00	-32766.00	-32766.00	-32766.00	-32767.00	-32766.00	-32766.00	-32766.00	-32767.00	36.55	5.00	0.00	12.00	743.00	43.00	48.00	0.00	12.00	19.00	3.40	-32767.00	402.00	377.00	-32767.00	4.62	-32767.00	-32767.00	-32767.00	-32767.00	-32767.00	-32767.00	-32767.00	87.04	0.00	0.00	0.00	0.00	0.00	0.00	0.00	0.00	-32767.00	-32767.00	-32767.00
09:38:58	68.00	-32766.00	-32766.00	-32766.00	-32766.00	-32767.00	-32766.00	-32766.00	-32766.00	-32766.00	-32766.00	-32766.00	-32766.00	-32767.00	36.55	5.00	0.00	12.00	743.00	44.00	48.00	0.00	12.00	20.00	2.60	-32767.00	404.00	387.00	-32767.00	4.61	-32767.00	-32767.00	-32767.00	-32767.00	-32767.00	-32767.00	-32767.00	87.04	0.00	0.00	0.00	0.00	0.00	0.00	0.00	0.00	-32767.00	-32767.00	-32767.00
09:39:08	68.00	-32766.00	-32766.00	-32766.00	-32766.00	-32767.00	94.18	68.87	81.21	68.00	-32766.00	-32766.00	-32766.00	-32767.00	36.55	4.80	0.00	12.00	743.00	44.00	48.00	0.00	12.00	19.00	3.00	-32767.00	396.00	384.00	-32767.00	4.61	-32767.00	-32767.00	-32767.00	-32767.00	-32767.00	-32767.00	-32767.00	87.04	0.00	0.00	0.00	0.00	0.00	0.00	0.00	0.00	-32767.00	-32767.00	-32767.00
09:39:18	68.00	-32766.00	-32766.00	-32766.00	-32766.00	-32767.00	-32766.00	-32766.00	-32766.00	-32767.00	-32766.00	-32766.00	-32766.00	-32767.00	36.55	5.00	0.00	12.00	743.00	44.00	48.00	0.00	12.00	19.00	3.30	-32767.00	401.00	381.00	-32767.00	4.61	-32767.00	-32767.00	-32767.00	-32767.00	-32767.00	-32767.00	-32767.00	87.04	0.00	0.00	0.00	0.00	0.00	0.00	0.00	0.00	-32767.00	-32767.00	-32767.00
09:39:28	154.00	-32766.00	92.35	54.57	77.46	154.00	-32766.00	-32766.00	-32766.00	-32767.00	-32766.00	-32766.00	-32766.00	-32767.00	36.55	5.00	0.00	12.00	743.00	44.00	48.00	0.00	12.00	19.00	3.00	-32767.00	403.00	378.00	-32767.00	4.60	-32767.00	-32767.00	-32767.00	-32767.00	-32767.00	-32767.00	-32767.00	87.04	0.00	0.00	0.00	0.00	0.00	0.00	0.00	0.00	-32767.00	-32767.00	-32767.00
09:39:38	0.00	-32766.00	-32766.00	-32766.00	-32766.00	0.00	-32766.00	-32766.00	-32766.00	-32767.00	-32766.00	-32766.00	-32766.00	-32767.00	36.55	4.90	0.00	12.00	743.00	44.00	48.00	0.00	12.00	20.00	2.70	-32767.00	402.00	387.00	-32767.00	4.59	-32767.00	-32767.00	-32767.00	-32767.00	-32767.00	-32767.00	-32767.00	87.04	0.00	0.00	0.00	0.00	0.00	0.00	0.00	0.00	-32767.00	-32767.00	-32767.00
09:39:48	0.00	-32766.00	0.11	-0.04	0.04	0.00	-32766.00	-32766.00	-32766.00	-32767.00	-32766.00	-32766.00	-32766.00	-32767.00	36.53	4.90	0.00	12.00	743.00	43.00	48.00	0.00	12.00	19.00	3.30	-32767.00	401.00	380.00	-32767.00	4.59	-32767.00	-32767.00	-32767.00	-32767.00	-32767.00	-32767.00	-32767.00	87.04	0.00	0.00	0.00	0.00	0.00	0.00	0.00	0.00	-32767.00	-32767.00	-32767.00
09:39:58	67.00	-32766.00	0.69	-0.23	1.28	32.00	-32766.00	-32766.00	-32766.00	-32767.00	-32766.00	-32766.00	-32766.00	-32767.00	36.53	4.90	0.00	12.00	743.00	44.00	48.00	0.00	12.00	19.00	3.20	-32767.00	400.00	381.00	-32767.00	4.60	-32767.00	-32767.00	-32767.00	-32767.00	-32767.00	-32767.00	-32767.00	87.04	0.00	0.00	0.00	0.00	0.00	0.00	0.00	0.00	-32767.00	-32767.00	-32767.00
09:40:08	67.00	-32766.00	87.16	75.85	83.19	67.00	-32766.00	-32766.00	-32766.00	-32767.00	-32766.00	-32766.00	-32766.00	-32767.00	36.53	4.90	0.00	12.00	743.00	44.00	48.00	0.00	12.00	20.00	3.00	-32767.00	402.00	378.00	-32767.00	4.59	-32767.00	-32767.00	-32767.00	-32767.00	-32767.00	-32767.00	-32767.00	87.04	0.00	0.00	0.00	0.00	0.00	0.00	0.00	0.00	-32767.00	-32767.00	-32767.00
09:40:18	67.00	-32766.00	86.41	75.51	82.66	69.00	-32766.00	-32766.00	-32766.00	-32766.00	-32766.00	-32766.00	-32766.00	-32767.00	36.53	5.00	0.00	12.00	743.00	44.00	48.00	0.00	12.00	20.00	2.70	-32767.00	401.00	387.00	-32767.00	4.59	-32767.00	-32767.00	-32767.00	-32767.00	-32767.00	-32767.00	-32767.00	87.04	0.00	0.00	0.00	0.00	0.00	0.00	0.00	0.00	-32767.00	-32767.00	-32767.00
09:40:28	67.00	-32766.00	87.03	75.48	82.96	68.00	-32766.00	-32766.00	-32766.00	-32767.00	-32766.00	-32766.00	-32766.00	-32767.00	36.53	4.90	0.00	12.00	743.00	44.00	48.00	0.00	12.00	19.00	3.00	-32767.00	396.00	383.00	-32767.00	4.59	-32767.00	-32767.00	-32767.00	-32767.00	-32767.00	-32767.00	-32767.00	87.04	0.00	0.00	0.00	0.00	0.00	0.00	0.00	0.00	-32767.00	-32767.00	-32767.00
09:40:38	67.00	-32766.00	86.80	75.60	82.76	67.00	-32766.00	-32766.00	-32766.00	-32767.00	-32766.00	-32766.00	-32766.00	-32767.00	36.53	4.90	0.00	12.00	743.00	44.00	48.00	0.00	12.00	19.00	3.30	-32767.00	392.00	382.00	-32767.00	4.59	-32767.00	-32767.00	-32767.00	-32767.00	-32767.00	-32767.00	-32767.00	87.04	0.00	0.00	0.00	0.00	0.00	0.00	0.00	0.00	-32767.00	-32767.00	-32767.00
09:40:48	67.00	-32766.00	86.25	75.99	83.00	67.00	-32766.00	-32766.00	-32766.00	-32767.00	-32766.00	-32766.00	-32766.00	-32767.00	36.53	4.90	0.00	12.00	743.00	44.00	48.00	0.00	12.00	20.00	3.30	-32767.00	398.00	376.00	-32767.00	4.58	-32767.00	-32767.00	-32767.00	-32767.00	-32767.00	-32767.00	-32767.00	87.04	0.00	0.00	0.00	0.00	0.00	0.00	0.00	0.00	-32767.00	-32767.00	-32767.00
09:40:58	67.00	-32766.00	86.91	76.55	83.57	67.00	-32766.00	-32766.00	-32766.00	-32767.00	-32766.00	-32766.00	-32766.00	-32767.00	36.53	4.90	0.00	12.00	743.00	44.00	48.00	0.00	12.00	20.00	2.60	-32767.00	400.00	386.00	-32767.00	4.58	-32767.00	-32767.00	-32767.00	-32767.00	-32767.00	-32767.00	-32767.00	87.04	0.00	0.00	0.00	0.00	0.00	0.00	0.00	0.00	-32767.00	-32767.00	-32767.00
09:41:08	67.00	-32766.00	86.94	76.90	83.50	68.00	-32766.00	-32766.00	-32766.00	-32767.00	-32766.00	-32766.00	-32766.00	-32767.00	36.53	4.90	0.00	12.00	743.00	44.00	48.00	0.00	12.00	20.00	2.80	-32767.00	406.00	386.00	-32767.00	4.59	-32767.00	-32767.00	-32767.00	-32767.00	-32767.00	-32767.00	-32767.00	87.04	0.00	0.00	0.00	0.00	0.00	0.00	0.00	0.00	-32767.00	-32767.00	-32767.00
09:41:18	67.00	-32766.00	86.45	76.19	82.88	68.00	-32766.00	-32766.00	-32766.00	-32767.00	-32766.00	-32766.00	-32766.00	-32767.00	36.53	4.80	0.00	12.00	743.00	44.00	48.00	0.00	12.00	20.00	3.10	-32767.00	399.00	386.00	-32767.00	4.59	-32767.00	-32767.00	-32767.00	-32767.00	-32767.00	-32767.00	-32767.00	87.04	0.00	0.00	0.00	0.00	0.00	0.00	0.00	0.00	-32767.00	-32767.00	-32767.00
09:41:28	67.00	-32766.00	86.40	76.24	83.24	67.00	-32766.00	-32766.00	-32766.00	-32767.00	-32766.00	-32766.00	-32766.00	-32767.00	36.53	4.90	0.00	12.00	743.00	44.00	48.00	0.00	12.00	20.00	3.50	-32767.00	398.00	378.00	-32767.00	4.59	-32767.00	-32767.00	-32767.00	-32767.00	-32767.00	-32767.00	-32767.00	87.04	0.00	0.00	0.00	0.00	0.00	0.00	0.00	0.00	-32767.00	-32767.00	-32767.00
09:41:38	67.00	-32766.00	86.24	76.07	82.86	67.00	-32766.00	-32766.00	-32766.00	-32767.00	-32766.00	-32766.00	-32766.00	-32767.00	36.51	4.90	0.00	12.00	743.00	44.00	48.00	0.00	12.00	19.00	3.00	-32767.00	401.00	390.00	-32767.00	4.61	-32767.00	-32767.00	-32767.00	-32767.00	-32767.00	-32767.00	-32767.00	87.04	0.00	0.00	0.00	0.00	0.00	0.00	0.00	0.00	-32767.00	-32767.00	-32767.00
09:41:48	67.00	-32766.00	85.85	75.95	82.68	67.00	-32766.00	-32766.00	-32766.00	-32767.00	-32766.00	-32766.00	-32766.00	-32767.00	36.51	4.90	0.00	12.00	743.00	43.00	48.00	0.00	12.00	19.00	3.40	-32767.00	400.00	376.00	-32767.00	4.60	-32767.00	-32767.00	-32767.00	-32767.00	-32767.00	-32767.00	-32767.00	87.04	0.00	0.00	0.00	0.00	0.00	0.00	0.00	0.00	-32767.00	-32767.00	-32767.00
09:41:58	67.00	-32766.00	86.09	76.29	82.74	67.00	-32766.00	-32766.00	-32766.00	-32767.00	-32766.00	-32766.00	-32766.00	-32767.00	36.51	4.90	0.00	12.00	743.00	44.00	48.00	0.00	12.00	20.00	2.70	-32767.00	400.00	387.00	-32767.00	4.61	-32767.00	-32767.00	-32767.00	-32767.00	-32767.00	-32767.00	-32767.00	87.04	0.00	0.00	0.00	0.00	0.00	0.00	0.00	0.00	-32767.00	-32767.00	-32767.00
09:42:08	67.00	-32766.00	86.29	75.42	82.39	66.00	-32766.00	-32766.00	-32766.00	-32767.00	-32766.00	-32766.00	-32766.00	-32767.00	36.51	4.90	0.00	12.00	743.00	44.00	48.00	0.00	12.00	20.00	2.60	-32767.00	403.00	386.00	-32767.00	4.62	-32767.00	-32767.00	-32767.00	-32767.00	-32767.00	-32767.00	-32767.00	87.04	0.00	0.00	0.00	0.00	0.00	0.00	0.00	0.00	-32767.00	-32767.00	-32767.00
09:42:18	67.00	-32766.00	86.14	75.59	82.15	68.00	-32766.00	-32766.00	-32766.00	-32767.00	-32766.00	-32766.00	-32766.00	-32767.00	36.51	4.90	0.00	12.00	743.00	44.00	48.00	0.00	12.00	19.00	2.70	-32767.00	398.00	384.00	-32767.00	4.61	-32767.00	-32767.00	-32767.00	-32767.00	-32767.00	-32767.00	-32767.00	87.04	0.00	0.00	0.00	0.00	0.00	0.00	0.00	0.00	-32767.00	-32767.00	-32767.00
09:42:28	66.00	-32766.00	86.09	76.39	82.74	67.00	-32766.00	-32766.00	-32766.00	-32767.00	-32766.00	-32766.00	-32766.00	-32767.00	36.51	4.80	0.00	12.00	743.00	44.00	48.00	0.00	12.00	19.00	2.80	-32767.00	396.00	388.00	-32767.00	4.60	-32767.00	-32767.00	-32767.00	-32767.00	-32767.00	-32767.00	-32767.00	87.04	0.00	0.00	0.00	0.00	0.00	0.00	0.00	0.00	-32767.00	-32767.00	-32767.00
09:42:38	66.00	-32766.00	86.23	76.24	82.82	67.00	-32766.00	-32766.00	-32766.00	-32767.00	-32766.00	-32766.00	-32766.00	-32767.00	36.51	4.80	0.00	12.00	743.00	44.00	48.00	0.00	12.00	19.00	2.70	-32767.00	389.00	388.00	-32767.00	4.60	-32767.00	-32767.00	-32767.00	-32767.00	-32767.00	-32767.00	-32767.00	87.04	0.00	0.00	0.00	0.00	0.00	0.00	0.00	0.00	-32767.00	-32767.00	-32767.00
09:42:48	66.00	-32766.00	86.20	76.26	82.78	66.00	-32766.00	-32766.00	-32766.00	-32767.00	-32766.00	-32766.00	-32766.00	-32767.00	36.51	4.90	0.00	12.00	743.00	44.00	48.00	0.00	12.00	19.00	3.20	-32767.00	393.00	381.00	-32767.00	4.59	-32767.00	-32767.00	-32767.00	-32767.00	-32767.00	-32767.00	-32767.00	87.04	0.00	0.00	0.00	0.00	0.00	0.00	0.00	0.00	-32767.00	-32767.00	-32767.00
09:42:58	66.00	-32766.00	-32766.00	-32766.00	-32766.00	68.00	-32766.00	-32766.00	-32766.00	-32767.00	-32766.00	-32766.00	-32766.00	-32767.00	36.51	4.90	0.00	12.00	743.00	44.00	48.00	0.00	12.00	20.00	3.30	-32767.00	402.00	385.00	-32767.00	4.60	-32767.00	-32767.00	-32767.00	-32767.00	-32767.00	-32767.00	-32767.00	87.04	0.00	0.00	0.00	0.00	0.00	0.00	0.00	0.00	-32767.00	-32767.00	-32767.00
09:43:08	66.00	-32766.00	93.03	63.48	78.41	66.00	-32766.00	-32766.00	-32766.00	-32767.00	-32766.00	-32766.00	-32766.00	-32767.00	36.51	4.90	0.00	12.00	743.00	44.00	48.00	0.00	12.00	20.00	3.20	-32767.00	400.00	384.00	-32767.00	4.60	-32767.00	-32767.00	-32767.00	-32767.00	-32767.00	-32767.00	-32767.00	87.04	0.00	0.00	0.00	0.00	0.00	0.00	0.00	0.00	-32767.00	-32767.00	-32767.00
09:43:18	66.00	-32766.00	91.94	62.68	78.23	67.00	-32766.00	-32766.00	-32766.00	-32767.00	-32766.00	-32766.00	-32766.00	-32767.00	36.51	4.90	0.00	12.00	743.00	44.00	48.00	0.00	12.00	19.00	3.10	-32767.00	401.00	389.00	-32767.00	4.61	-32767.00	-32767.00	-32767.00	-32767.00	-32767.00	-32767.00	-32767.00	87.04	0.00	0.00	0.00	0.00	0.00	0.00	0.00	0.00	-32767.00	-32767.00	-32767.00
09:43:28	66.00	-32766.00	96.53	60.96	79.52	65.00	-32766.00	-32766.00	-32766.00	-32767.00	-32766.00	-32766.00	-32766.00	-32767.00	36.49	4.80	0.00	12.00	743.00	44.00	48.00	0.00	12.00	19.00	3.20	-32767.00	398.00	379.00	-32767.00	4.61	-32767.00	-32767.00	-32767.00	-32767.00	-32767.00	-32767.00	-32767.00	87.04	0.00	0.00	0.00	0.00	0.00	0.00	0.00	0.00	-32767.00	-32767.00	-32767.00
09:43:38	66.00	-32766.00	92.60	64.17	78.70	67.00	-32766.00	-32766.00	-32766.00	-32767.00	-32766.00	-32766.00	-32766.00	-32767.00	36.49	4.90	0.00	12.00	743.00	44.00	48.00	0.00	12.00	19.00	3.20	-32767.00	389.00	377.00	-32767.00	4.60	-32767.00	-32767.00	-32767.00	-32767.00	-32767.00	-32767.00	-32767.00	87.04	0.00	0.00	0.00	0.00	0.00	0.00	0.00	0.00	-32767.00	-32767.00	-32767.00
09:43:48	66.00	-32766.00	91.73	63.60	78.43	66.00	-32766.00	-32766.00	-32766.00	-32767.00	-32766.00	-32766.00	-32766.00	-32767.00	36.49	4.80	0.00	12.00	743.00	44.00	48.00	0.00	12.00	19.00	3.20	-32767.00	399.00	382.00	-32767.00	4.60	-32767.00	-32767.00	-32767.00	-32767.00	-32767.00	-32767.00	-32767.00	87.04	0.00	0.00	0.00	0.00	0.00	0.00	0.00	0.00	-32767.00	-32767.00	-32767.00
09:43:58	66.00	-32766.00	92.24	62.74	78.85	66.00	-32766.00	-32766.00	-32766.00	-32767.00	-32766.00	-32766.00	-32766.00	-32767.00	36.49	4.80	0.00	12.00	743.00	44.00	48.00	0.00	12.00	19.00	3.30	-32767.00	399.00	381.00	-32767.00	4.60	-32767.00	-32767.00	-32767.00	-32767.00	-32767.00	-32767.00	-32767.00	87.04	0.00	0.00	0.00	0.00	0.00	0.00	0.00	0.00	-32767.00	-32767.00	-32767.00
09:44:08	66.00	-32766.00	91.84	64.58	79.05	65.00	-32766.00	-32766.00	-32766.00	-32767.00	-32766.00	-32766.00	-32766.00	-32767.00	36.49	4.90	0.00	12.00	743.00	44.00	48.00	0.00	12.00	19.00	3.30	-32767.00	400.00	381.00	-32767.00	4.60	-32767.00	-32767.00	-32767.00	-32767.00	-32767.00	-32767.00	-32767.00	87.04	0.00	0.00	0.00	0.00	0.00	0.00	0.00	0.00	-32767.00	-32767.00	-32767.00
09:44:18	66.00	-32766.00	92.35	65.24	80.10	67.00	-32766.00	-32766.00	-32766.00	-32767.00	-32766.00	-32766.00	-32766.00	-32767.00	36.49	4.90	0.00	12.00	743.00	44.00	48.00	0.00	12.00	19.00	3.50	-32767.00	393.00	407.00	-32767.00	4.62	-32767.00	-32767.00	-32767.00	-32767.00	-32767.00	-32767.00	-32767.00	87.04	0.00	0.00	0.00	0.00	0.00	0.00	0.00	0.00	-32767.00	-32767.00	-32767.00
09:44:28	66.00	-32766.00	91.88	64.74	79.25	65.00	-32766.00	-32766.00	-32766.00	-32767.00	-32766.00	-32766.00	-32766.00	-32767.00	36.49	4.80	0.00	12.00	743.00	44.00	48.00	0.00	12.00	19.00	3.30	-32767.00	394.00	371.00	-32767.00	4.61	-32767.00	-32767.00	-32767.00	-32767.00	-32767.00	-32767.00	-32767.00	87.04	0.00	0.00	0.00	0.00	0.00	0.00	0.00	0.00	-32767.00	-32767.00	-32767.00
09:44:38	66.00	-32766.00	91.98	63.86	78.98	66.00	-32766.00	-32766.00	-32766.00	-32767.00	-32766.00	-32766.00	-32766.00	-32767.00	36.49	4.80	0.00	12.00	743.00	44.00	48.00	0.00	12.00	19.00	3.30	-32767.00	395.00	376.00	-32767.00	4.61	-32767.00	-32767.00	-32767.00	-32767.00	-32767.00	-32767.00	-32767.00	87.04	0.00	0.00	0.00	0.00	0.00	0.00	0.00	0.00	-32767.00	-32767.00	-32767.00
09:44:48	66.00	-32766.00	94.00	62.35	79.15	66.00	-32766.00	-32766.00	-32766.00	-32767.00	-32766.00	-32766.00	-32766.00	-32767.00	36.49	4.90	0.00	12.00	743.00	44.00	48.00	0.00	12.00	19.00	3.20	-32767.00	399.00	378.00	-32767.00	4.60	-32767.00	-32767.00	-32767.00	-32767.00	-32767.00	-32767.00	-32767.00	87.04	0.00	0.00	0.00	0.00	0.00	0.00	0.00	0.00	-32767.00	-32767.00	-32767.00
09:44:58	66.00	-32766.00	91.33	64.63	79.31	67.00	-32766.00	-32766.00	-32766.00	-32767.00	-32766.00	-32766.00	-32766.00	-32767.00	36.46	4.90	0.00	12.00	743.00	44.00	48.00	0.00	12.00	19.00	3.20	-32767.00	400.00	379.00	-32767.00	4.60	-32767.00	-32767.00	-32767.00	-32767.00	-32767.00	-32767.00	-32767.00	87.04	0.00	0.00	0.00	0.00	0.00	0.00	0.00	0.00	-32767.00	-32767.00	-32767.00
09:45:08	66.00	-32766.00	91.75	64.08	79.05	66.00	-32766.00	-32766.00	-32766.00	-32767.00	-32766.00	-32766.00	-32766.00	-32767.00	36.46	4.90	0.00	12.00	743.00	44.00	48.00	0.00	12.00	19.00	3.10	-32767.00	401.00	379.00	-32767.00	4.60	-32767.00	-32767.00	-32767.00	-32767.00	-32767.00	-32767.00	-32767.00	87.04	0.00	0.00	0.00	0.00	0.00	0.00	0.00	0.00	-32767.00	-32767.00	-32767.00
09:45:18	66.00	-32766.00	91.31	64.25	78.80	67.00	-32766.00	-32766.00	-32766.00	-32767.00	-32766.00	-32766.00	-32766.00	-32767.00	36.46	4.80	0.00	12.00	743.00	44.00	48.00	0.00	12.00	19.00	3.20	-32767.00	391.00	379.00	-32767.00	4.59	-32767.00	-32767.00	-32767.00	-32767.00	-32767.00	-32767.00	-32767.00	87.04	0.00	0.00	0.00	0.00	0.00	0.00	0.00	0.00	-32767.00	-32767.00	-32767.00
09:45:28	66.00	-32766.00	91.35	64.11	78.43	66.00	-32766.00	-32766.00	-32766.00	-32767.00	-32766.00	-32766.00	-32766.00	-32767.00	36.46	4.80	0.00	12.00	743.00	44.00	48.00	0.00	12.00	19.00	3.00	-32767.00	393.00	381.00	-32767.00	4.55	-32767.00	-32767.00	-32767.00	-32767.00	-32767.00	-32767.00	-32767.00	87.04	0.00	0.00	0.00	0.00	0.00	0.00	0.00	0.00	-32767.00	-32767.00	-32767.00
09:45:38	66.00	-32766.00	91.36	64.31	78.63	66.00	-32766.00	-32766.00	-32766.00	-32767.00	-32766.00	-32766.00	-32766.00	-32767.00	36.46	4.80	0.00	12.00	743.00	44.00	48.00	0.00	12.00	20.00	3.00	-32767.00	383.00	374.00	-32767.00	4.57	-32767.00	-32767.00	-32767.00	-32767.00	-32767.00	-32767.00	-32767.00	87.04	0.00	0.00	0.00	0.00	0.00	0.00	0.00	0.00	-32767.00	-32767.00	-32767.00
09:45:48	66.00	-32766.00	92.34	64.37	79.27	66.00	-32766.00	-32766.00	-32766.00	-32767.00	-32766.00	-32766.00	-32766.00	-32767.00	36.46	4.80	0.00	12.00	743.00	44.00	48.00	0.00	12.00	20.00	2.90	-32767.00	390.00	382.00	-32767.00	4.57	-32767.00	-32767.00	-32767.00	-32767.00	-32767.00	-32767.00	-32767.00	87.04	0.00	0.00	0.00	0.00	0.00	0.00	0.00	0.00	-32767.00	-32767.00	-32767.00
09:45:58	66.00	-32766.00	91.78	64.22	78.73	66.00	-32766.00	-32766.00	-32766.00	-32767.00	-32766.00	-32766.00	-32766.00	-32767.00	36.46	4.90	0.00	12.00	743.00	44.00	48.00	0.00	12.00	20.00	2.90	-32767.00	408.00	383.00	-32767.00	4.58	-32767.00	-32767.00	-32767.00	-32767.00	-32767.00	-32767.00	-32767.00	87.04	0.00	0.00	0.00	0.00	0.00	0.00	0.00	0.00	-32767.00	-32767.00	-32767.00
09:46:08	66.00	-32766.00	90.64	63.97	77.98	66.00	-32766.00	-32766.00	-32766.00	-32767.00	-32766.00	-32766.00	-32766.00	-32767.00	36.46	4.80	0.00	12.00	743.00	44.00	48.00	0.00	12.00	20.00	3.00	-32767.00	386.00	378.00	-32767.00	4.57	-32767.00	-32767.00	-32767.00	-32767.00	-32767.00	-32767.00	-32767.00	87.04	0.00	0.00	0.00	0.00	0.00	0.00	0.00	0.00	-32767.00	-32767.00	-32767.00
09:46:18	66.00	-32766.00	89.51	62.87	76.91	65.00	-32766.00	-32766.00	-32766.00	-32767.00	-32766.00	-32766.00	-32766.00	-32767.00	36.46	4.70	0.00	12.00	743.00	44.00	49.00	0.00	12.00	19.00	2.90	-32767.00	398.00	387.00	-32767.00	4.60	-32767.00	-32767.00	-32767.00	-32767.00	-32767.00	-32767.00	-32767.00	87.04	0.00	0.00	0.00	0.00	0.00	0.00	0.00	0.00	-32767.00	-32767.00	-32767.00
09:46:28	66.00	-32766.00	89.79	62.66	76.75	66.00	-32766.00	-32766.00	-32766.00	-32767.00	-32766.00	-32766.00	-32766.00	-32767.00	36.46	4.70	0.00	12.00	743.00	44.00	48.00	0.00	12.00	19.00	2.80	-32767.00	396.00	384.00	-32767.00	4.60	-32767.00	-32767.00	-32767.00	-32767.00	-32767.00	-32767.00	-32767.00	87.04	0.00	0.00	0.00	0.00	0.00	0.00	0.00	0.00	-32767.00	-32767.00	-32767.00
09:46:38	66.00	-32766.00	89.58	62.06	76.49	65.00	-32766.00	-32766.00	-32766.00	-32767.00	-32766.00	-32766.00	-32766.00	-32767.00	36.46	4.80	0.00	12.00	743.00	44.00	48.00	0.00	12.00	19.00	2.70	-32767.00	392.00	380.00	-32767.00	4.59	-32767.00	-32767.00	-32767.00	-32767.00	-32767.00	-32767.00	-32767.00	87.04	0.00	0.00	0.00	0.00	0.00	0.00	0.00	0.00	-32767.00	-32767.00	-32767.00
09:46:48	66.00	-32766.00	89.79	61.41	76.72	66.00	-32766.00	-32766.00	-32766.00	-32767.00	-32766.00	-32766.00	-32766.00	-32767.00	36.46	4.70	0.00	12.00	743.00	44.00	48.00	0.00	12.00	19.00	2.80	-32767.00	393.00	383.00	-32767.00	4.60	-32767.00	-32767.00	-32767.00	-32767.00	-32767.00	-32767.00	-32767.00	87.04	0.00	0.00	0.00	0.00	0.00	0.00	0.00	0.00	-32767.00	-32767.00	-32767.00
09:46:58	66.00	-32766.00	88.00	60.24	75.40	66.00	-32766.00	-32766.00	-32766.00	-32767.00	-32766.00	-32766.00	-32766.00	-32767.00	36.46	4.80	0.00	12.00	743.00	44.00	48.00	0.00	12.00	19.00	2.50	-32767.00	398.00	392.00	-32767.00	4.60	-32767.00	-32767.00	-32767.00	-32767.00	-32767.00	-32767.00	-32767.00	87.04	0.00	0.00	0.00	0.00	0.00	0.00	0.00	0.00	-32767.00	-32767.00	-32767.00
09:47:08	66.00	-32766.00	88.68	60.57	75.67	65.00	-32766.00	-32766.00	-32766.00	-32767.00	-32766.00	-32766.00	-32766.00	-32767.00	36.44	4.70	0.00	12.00	743.00	44.00	48.00	0.00	12.00	19.00	2.50	-32767.00	397.00	380.00	-32767.00	4.61	-32767.00	-32767.00	-32767.00	-32767.00	-32767.00	-32767.00	-32767.00	87.04	0.00	0.00	0.00	0.00	0.00	0.00	0.00	0.00	-32767.00	-32767.00	-32767.00
09:47:18	66.00	-32766.00	87.51	60.03	74.68	66.00	-32766.00	-32766.00	-32766.00	-32767.00	-32766.00	-32766.00	-32766.00	-32767.00	36.44	4.80	0.00	12.00	743.00	44.00	48.00	0.00	12.00	19.00	2.60	-32767.00	399.00	387.00	-32767.00	4.60	-32767.00	-32767.00	-32767.00	-32767.00	-32767.00	-32767.00	-32767.00	87.04	0.00	0.00	0.00	0.00	0.00	0.00	0.00	0.00	-32767.00	-32767.00	-32767.00
09:47:28	66.00	-32766.00	88.26	59.76	75.04	66.00	-32766.00	-32766.00	-32766.00	-32767.00	-32766.00	-32766.00	-32766.00	-32767.00	36.44	4.80	0.00	12.00	743.00	44.00	48.00	0.00	12.00	19.00	2.70	-32767.00	398.00	386.00	-32767.00	4.60	-32767.00	-32767.00	-32767.00	-32767.00	-32767.00	-32767.00	-32767.00	87.04	0.00	0.00	0.00	0.00	0.00	0.00	0.00	0.00	-32767.00	-32767.00	-32767.00
09:47:38	66.00	-32766.00	88.06	60.41	75.15	66.00	-32766.00	-32766.00	-32766.00	-32767.00	-32766.00	-32766.00	-32766.00	-32767.00	36.44	4.90	0.00	12.00	743.00	44.00	48.00	0.00	12.00	20.00	2.90	-32767.00	416.00	390.00	-32767.00	4.61	-32767.00	-32767.00	-32767.00	-32767.00	-32767.00	-32767.00	-32767.00	87.04	0.00	0.00	0.00	0.00	0.00	0.00	0.00	0.00	-32767.00	-32767.00	-32767.00
09:47:48	66.00	-32766.00	87.94	60.40	75.01	66.00	-32766.00	-32766.00	-32766.00	-32767.00	-32766.00	-32766.00	-32766.00	-32767.00	36.44	4.80	0.00	12.00	743.00	44.00	48.00	0.00	12.00	19.00	2.90	-32767.00	399.00	384.00	-32767.00	4.61	-32767.00	-32767.00	-32767.00	-32767.00	-32767.00	-32767.00	-32767.00	87.04	0.00	0.00	0.00	0.00	0.00	0.00	0.00	0.00	-32767.00	-32767.00	-32767.00
09:47:58	66.00	-32766.00	88.62	60.74	75.33	65.00	-32766.00	-32766.00	-32766.00	-32767.00	-32766.00	-32766.00	-32766.00	-32767.00	36.44	4.80	0.00	12.00	743.00	44.00	48.00	0.00	12.00	19.00	3.30	-32767.00	408.00	377.00	-32767.00	4.61	-32767.00	-32767.00	-32767.00	-32767.00	-32767.00	-32767.00	-32767.00	87.04	0.00	0.00	0.00	0.00	0.00	0.00	0.00	0.00	-32767.00	-32767.00	-32767.00
09:48:08	66.00	-32766.00	89.02	60.97	76.22	66.00	-32766.00	-32766.00	-32766.00	-32767.00	-32766.00	-32766.00	-32766.00	-32767.00	36.44	4.90	0.00	12.00	743.00	44.00	48.00	0.00	12.00	19.00	3.20	-32767.00	402.00	379.00	-32767.00	4.59	-32767.00	-32767.00	-32767.00	-32767.00	-32767.00	-32767.00	-32767.00	87.04	0.00	0.00	0.00	0.00	0.00	0.00	0.00	0.00	-32767.00	-32767.00	-32767.00
09:48:18	66.00	-32766.00	89.53	61.64	76.37	66.00	-32766.00	-32766.00	-32766.00	-32767.00	-32766.00	-32766.00	-32766.00	-32767.00	36.44	4.90	0.00	12.00	743.00	44.00	48.00	0.00	12.00	19.00	3.30	-32767.00	401.00	378.00	-32767.00	4.59	-32767.00	-32767.00	-32767.00	-32767.00	-32767.00	-32767.00	-32767.00	87.04	0.00	0.00	0.00	0.00	0.00	0.00	0.00	0.00	-32767.00	-32767.00	-32767.00
09:48:28	66.00	-32766.00	89.28	61.54	76.61	66.00	-32766.00	-32766.00	-32766.00	-32767.00	-32766.00	-32766.00	-32766.00	-32767.00	36.44	4.90	0.00	12.00	743.00	44.00	48.00	0.00	12.00	19.00	3.30	-32767.00	405.00	384.00	-32767.00	4.59	-32767.00	-32767.00	-32767.00	-32767.00	-32767.00	-32767.00	-32767.00	87.04	0.00	0.00	0.00	0.00	0.00	0.00	0.00	0.00	-32767.00	-32767.00	-32767.00
09:48:38	66.00	-32766.00	89.39	61.53	76.37	66.00	-32766.00	-32766.00	-32766.00	-32767.00	-32766.00	-32766.00	-32766.00	-32767.00	36.44	4.80	0.00	12.00	743.00	44.00	48.00	0.00	12.00	19.00	3.40	-32767.00	401.00	380.00	-32767.00	4.59	-32767.00	-32767.00	-32767.00	-32767.00	-32767.00	-32767.00	-32767.00	87.04	0.00	0.00	0.00	0.00	0.00	0.00	0.00	0.00	-32767.00	-32767.00	-32767.00
09:48:48	65.00	-32766.00	89.64	60.35	76.27	66.00	-32766.00	-32766.00	-32766.00	-32766.00	-32766.00	-32766.00	-32766.00	-32767.00	36.44	4.80	0.00	12.00	743.00	44.00	48.00	0.00	12.00	19.00	3.30	-32767.00	400.00	379.00	-32767.00	4.58	-32767.00	-32767.00	-32767.00	-32767.00	-32767.00	-32767.00	-32767.00	87.04	0.00	0.00	0.00	0.00	0.00	0.00	0.00	0.00	-32767.00	-32767.00	-32767.00
09:48:58	65.00	-32766.00	89.21	61.59	76.46	66.00	-32766.00	-32766.00	-32766.00	-32767.00	-32766.00	-32766.00	-32766.00	-32767.00	36.42	4.80	0.00	12.00	743.00	44.00	48.00	0.00	12.00	19.00	3.10	-32767.00	401.00	381.00	-32767.00	4.58	-32767.00	-32767.00	-32767.00	-32767.00	-32767.00	-32767.00	-32767.00	87.04	0.00	0.00	0.00	0.00	0.00	0.00	0.00	0.00	-32767.00	-32767.00	-32767.00
09:49:08	65.00	-32766.00	89.34	61.47	76.35	65.00	-32766.00	-32766.00	-32766.00	-32767.00	-32766.00	-32766.00	-32766.00	-32767.00	36.42	4.80	0.00	12.00	743.00	44.00	48.00	0.00	12.00	19.00	2.80	-32767.00	400.00	382.00	-32767.00	4.59	-32767.00	-32767.00	-32767.00	-32767.00	-32767.00	-32767.00	-32767.00	87.04	0.00	0.00	0.00	0.00	0.00	0.00	0.00	0.00	-32767.00	-32767.00	-32767.00
09:49:18	65.00	-32766.00	89.45	61.83	76.42	65.00	-32766.00	-32766.00	-32766.00	-32767.00	-32766.00	-32766.00	-32766.00	-32767.00	36.42	4.80	0.00	12.00	743.00	44.00	48.00	0.00	12.00	19.00	2.70	-32767.00	399.00	378.00	-32767.00	4.60	-32767.00	-32767.00	-32767.00	-32767.00	-32767.00	-32767.00	-32767.00	87.04	0.00	0.00	0.00	0.00	0.00	0.00	0.00	0.00	-32767.00	-32767.00	-32767.00
09:49:28	65.00	-32766.00	89.64	61.54	76.42	65.00	-32766.00	-32766.00	-32766.00	-32767.00	-32766.00	-32766.00	-32766.00	-32767.00	36.42	4.70	0.00	12.00	743.00	44.00	48.00	0.00	12.00	19.00	2.60	-32767.00	403.00	386.00	-32767.00	4.60	-32767.00	-32767.00	-32767.00	-32767.00	-32767.00	-32767.00	-32767.00	87.04	0.00	0.00	0.00	0.00	0.00	0.00	0.00	0.00	-32767.00	-32767.00	-32767.00
09:49:38	65.00	-32766.00	88.83	60.97	76.23	65.00	-32766.00	-32766.00	-32766.00	-32767.00	-32766.00	-32766.00	-32766.00	-32767.00	36.42	4.80	0.00	12.00	743.00	44.00	48.00	0.00	12.00	19.00	2.60	-32767.00	398.00	383.00	-32767.00	4.59	-32767.00	-32767.00	-32767.00	-32767.00	-32767.00	-32767.00	-32767.00	87.04	0.00	0.00	0.00	0.00	0.00	0.00	0.00	0.00	-32767.00	-32767.00	-32767.00
09:49:48	65.00	-32766.00	88.99	61.66	75.90	65.00	-32766.00	-32766.00	-32766.00	-32767.00	-32766.00	-32766.00	-32766.00	-32767.00	36.42	4.80	0.00	12.00	743.00	44.00	48.00	0.00	12.00	19.00	2.90	-32767.00	401.00	386.00	-32767.00	4.59	-32767.00	-32767.00	-32767.00	-32767.00	-32767.00	-32767.00	-32767.00	87.04	0.00	0.00	0.00	0.00	0.00	0.00	0.00	0.00	-32767.00	-32767.00	-32767.00
09:49:58	65.00	-32766.00	90.30	61.98	76.63	65.00	-32766.00	-32766.00	-32766.00	-32767.00	-32766.00	-32766.00	-32766.00	-32767.00	36.42	4.80	0.00	12.00	743.00	44.00	48.00	0.00	12.00	19.00	2.70	-32767.00	399.00	389.00	-32767.00	4.60	-32767.00	-32767.00	-32767.00	-32767.00	-32767.00	-32767.00	-32767.00	87.04	0.00	0.00	0.00	0.00	0.00	0.00	0.00	0.00	-32767.00	-32767.00	-32767.00
09:50:08	65.00	-32766.00	90.08	61.46	76.94	66.00	-32766.00	-32766.00	-32766.00	-32767.00	-32766.00	-32766.00	-32766.00	-32767.00	36.42	4.80	0.00	12.00	743.00	44.00	48.00	0.00	12.00	19.00	3.30	-32767.00	401.00	375.00	-32767.00	4.58	-32767.00	-32767.00	-32767.00	-32767.00	-32767.00	-32767.00	-32767.00	87.04	0.00	0.00	0.00	0.00	0.00	0.00	0.00	0.00	-32767.00	-32767.00	-32767.00
09:50:18	65.00	-32766.00	89.42	62.24	76.73	66.00	-32766.00	-32766.00	-32766.00	-32767.00	-32766.00	-32766.00	-32766.00	-32767.00	36.42	4.90	0.00	12.00	743.00	44.00	48.00	0.00	12.00	20.00	3.40	-32767.00	412.00	381.00	-32767.00	4.58	-32767.00	-32767.00	-32767.00	-32767.00	-32767.00	-32767.00	-32767.00	87.04	0.00	0.00	0.00	0.00	0.00	0.00	0.00	0.00	-32767.00	-32767.00	-32767.00
09:50:28	65.00	-32766.00	89.39	62.21	77.03	65.00	-32766.00	-32766.00	-32766.00	-32767.00	-32766.00	-32766.00	-32766.00	-32767.00	36.42	4.80	0.00	12.00	743.00	44.00	48.00	0.00	12.00	19.00	3.40	-32767.00	398.00	378.00	-32767.00	4.59	-32767.00	-32767.00	-32767.00	-32767.00	-32767.00	-32767.00	-32767.00	87.04	0.00	0.00	0.00	0.00	0.00	0.00	0.00	0.00	-32767.00	-32767.00	-32767.00
09:50:38	65.00	-32766.00	89.94	61.78	77.08	66.00	-32766.00	-32766.00	-32766.00	-32767.00	-32766.00	-32766.00	-32766.00	-32767.00	36.42	4.80	0.00	12.00	743.00	44.00	48.00	0.00	12.00	19.00	3.50	-32767.00	401.00	381.00	-32767.00	4.58	-32767.00	-32767.00	-32767.00	-32767.00	-32767.00	-32767.00	-32767.00	87.04	0.00	0.00	0.00	0.00	0.00	0.00	0.00	0.00	-32767.00	-32767.00	-32767.00
09:50:48	65.00	-32766.00	89.34	61.94	76.36	66.00	-32766.00	-32766.00	-32766.00	-32767.00	-32766.00	-32766.00	-32766.00	-32767.00	36.40	4.80	0.00	12.00	743.00	44.00	48.00	0.00	12.00	19.00	3.20	-32767.00	400.00	381.00	-32767.00	4.59	-32767.00	-32767.00	-32767.00	-32767.00	-32767.00	-32767.00	-32767.00	87.04	0.00	0.00	0.00	0.00	0.00	0.00	0.00	0.00	-32767.00	-32767.00	-32767.00
09:50:58	65.00	-32766.00	90.25	62.53	77.43	65.00	-32766.00	-32766.00	-32766.00	-32767.00	-32766.00	-32766.00	-32766.00	-32767.00	36.40	4.80	0.00	12.00	743.00	44.00	48.00	0.00	12.00	19.00	3.00	-32767.00	386.00	378.00	-32767.00	4.58	-32767.00	-32767.00	-32767.00	-32767.00	-32767.00	-32767.00	-32767.00	87.04	0.00	0.00	0.00	0.00	0.00	0.00	0.00	0.00	-32767.00	-32767.00	-32767.00
09:51:08	66.00	-32766.00	90.98	62.86	77.90	66.00	-32766.00	-32766.00	-32766.00	-32767.00	-32766.00	-32766.00	-32766.00	-32767.00	36.40	4.80	0.00	12.00	743.00	44.00	48.00	0.00	12.00	20.00	2.90	-32767.00	395.00	384.00	-32767.00	4.57	-32767.00	-32767.00	-32767.00	-32767.00	-32767.00	-32767.00	-32767.00	87.04	0.00	0.00	0.00	0.00	0.00	0.00	0.00	0.00	-32767.00	-32767.00	-32767.00
09:51:18	66.00	-32766.00	90.23	63.48	77.31	66.00	-32766.00	-32766.00	-32766.00	-32767.00	-32766.00	-32766.00	-32766.00	-32767.00	36.40	4.70	0.00	12.00	743.00	44.00	48.00	0.00	12.00	20.00	2.60	-32767.00	398.00	386.00	-32767.00	4.58	-32767.00	-32767.00	-32767.00	-32767.00	-32767.00	-32767.00	-32767.00	87.04	0.00	0.00	0.00	0.00	0.00	0.00	0.00	0.00	-32767.00	-32767.00	-32767.00
09:51:28	65.00	-32766.00	90.66	63.32	77.70	66.00	-32766.00	-32766.00	-32766.00	-32767.00	-32766.00	-32766.00	-32766.00	-32767.00	36.40	4.70	0.00	12.00	743.00	44.00	48.00	0.00	12.00	20.00	2.60	-32767.00	404.00	389.00	-32767.00	4.59	-32767.00	-32767.00	-32767.00	-32767.00	-32767.00	-32767.00	-32767.00	87.04	0.00	0.00	0.00	0.00	0.00	0.00	0.00	0.00	-32767.00	-32767.00	-32767.00
09:51:38	65.00	-32766.00	91.51	63.13	78.07	67.00	-32766.00	-32766.00	-32766.00	-32767.00	-32766.00	-32766.00	-32766.00	-32767.00	36.40	4.80	0.00	12.00	743.00	44.00	48.00	0.00	12.00	20.00	2.40	-32767.00	399.00	390.00	-32767.00	4.60	-32767.00	-32767.00	-32767.00	-32767.00	-32767.00	-32767.00	-32767.00	87.04	0.00	0.00	0.00	0.00	0.00	0.00	0.00	0.00	-32767.00	-32767.00	-32767.00
09:51:48	65.00	-32766.00	90.67	63.82	78.05	66.00	-32766.00	-32766.00	-32766.00	-32767.00	-32766.00	-32766.00	-32766.00	-32767.00	36.40	4.80	0.00	12.00	743.00	44.00	49.00	0.00	12.00	19.00	3.20	-32767.00	397.00	374.00	-32767.00	4.58	-32767.00	-32767.00	-32767.00	-32767.00	-32767.00	-32767.00	-32767.00	87.04	0.00	0.00	0.00	0.00	0.00	0.00	0.00	0.00	-32767.00	-32767.00	-32767.00
09:51:58	66.00	-32766.00	90.56	63.43	77.83	65.00	-32766.00	-32766.00	-32766.00	-32767.00	-32766.00	-32766.00	-32766.00	-32767.00	36.40	4.80	0.00	12.00	743.00	44.00	48.00	0.00	12.00	20.00	3.30	-32767.00	412.00	382.00	-32767.00	4.60	-32767.00	-32767.00	-32767.00	-32767.00	-32767.00	-32767.00	-32767.00	87.04	0.00	0.00	0.00	0.00	0.00	0.00	0.00	0.00	-32767.00	-32767.00	-32767.00
09:52:08	66.00	-32766.00	91.26	63.50	78.23	65.00	-32766.00	-32766.00	-32766.00	-32767.00	-32766.00	-32766.00	-32766.00	-32767.00	36.40	4.80	0.00	12.00	743.00	44.00	48.00	0.00	12.00	19.00	3.30	-32767.00	410.00	385.00	-32767.00	4.60	-32767.00	-32767.00	-32767.00	-32767.00	-32767.00	-32767.00	-32767.00	87.04	0.00	0.00	0.00	0.00	0.00	0.00	0.00	0.00	-32767.00	-32767.00	-32767.00
09:52:18	66.00	-32766.00	91.69	63.40	78.26	65.00	-32766.00	-32766.00	-32766.00	-32767.00	-32766.00	-32766.00	-32766.00	-32767.00	36.37	4.80	0.00	12.00	743.00	44.00	49.00	0.00	12.00	19.00	2.90	-32767.00	404.00	406.00	-32767.00	4.64	-32767.00	-32767.00	-32767.00	-32767.00	-32767.00	-32767.00	-32767.00	87.04	0.00	0.00	0.00	0.00	0.00	0.00	0.00	0.00	-32767.00	-32767.00	-32767.00
09:52:28	65.00	-32766.00	91.25	64.17	78.94	65.00	-32766.00	-32766.00	-32766.00	-32767.00	-32766.00	-32766.00	-32766.00	-32767.00	36.37	4.80	0.00	12.00	743.00	44.00	49.00	0.00	12.00	19.00	3.40	-32767.00	392.00	376.00	-32767.00	4.64	-32767.00	-32767.00	-32767.00	-32767.00	-32767.00	-32767.00	-32767.00	87.04	0.00	0.00	0.00	0.00	0.00	0.00	0.00	0.00	-32767.00	-32767.00	-32767.00
09:52:38	65.00	-32766.00	92.27	64.36	79.23	66.00	-32766.00	-32766.00	-32766.00	-32767.00	-32766.00	-32766.00	-32766.00	-32767.00	36.37	4.90	0.00	12.00	743.00	44.00	48.00	0.00	12.00	19.00	3.30	-32767.00	423.00	388.00	-32767.00	4.63	-32767.00	-32767.00	-32767.00	-32767.00	-32767.00	-32767.00	-32767.00	87.04	0.00	0.00	0.00	0.00	0.00	0.00	0.00	0.00	-32767.00	-32767.00	-32767.00
09:52:48	65.00	-32766.00	93.58	63.16	79.52	65.00	-32766.00	-32766.00	-32766.00	-32767.00	-32766.00	-32766.00	-32766.00	-32767.00	36.37	4.80	0.00	12.00	743.00	44.00	48.00	0.00	12.00	19.00	2.80	-32767.00	398.00	388.00	-32767.00	4.63	-32767.00	-32767.00	-32767.00	-32767.00	-32767.00	-32767.00	-32767.00	87.04	0.00	0.00	0.00	0.00	0.00	0.00	0.00	0.00	-32767.00	-32767.00	-32767.00
09:52:58	65.00	-32766.00	92.72	64.81	79.63	66.00	-32766.00	-32766.00	-32766.00	-32766.00	-32766.00	-32766.00	-32766.00	-32767.00	36.37	4.80	0.00	12.00	743.00	44.00	48.00	0.00	12.00	19.00	2.80	-32767.00	388.00	380.00	-32767.00	4.62	-32767.00	-32767.00	-32767.00	-32767.00	-32767.00	-32767.00	-32767.00	87.04	0.00	0.00	0.00	0.00	0.00	0.00	0.00	0.00	-32767.00	-32767.00	-32767.00
09:53:08	66.00	-32766.00	92.88	65.07	79.62	66.00	-32766.00	-32766.00	-32766.00	-32767.00	-32766.00	-32766.00	-32766.00	-32767.00	36.37	4.70	0.00	12.00	743.00	44.00	49.00	0.00	12.00	19.00	2.70	-32767.00	392.00	388.00	-32767.00	4.63	-32767.00	-32767.00	-32767.00	-32767.00	-32767.00	-32767.00	-32767.00	87.04	0.00	0.00	0.00	0.00	0.00	0.00	0.00	0.00	-32767.00	-32767.00	-32767.00
09:53:18	66.00	-32766.00	93.53	64.52	80.11	66.00	-32766.00	-32766.00	-32766.00	-32767.00	-32766.00	-32766.00	-32766.00	-32767.00	36.37	4.80	0.00	12.00	743.00	44.00	49.00	0.00	12.00	19.00	2.80	-32767.00	385.00	375.00	-32767.00	4.60	-32767.00	-32767.00	-32767.00	-32767.00	-32767.00	-32767.00	-32767.00	87.04	0.00	0.00	0.00	0.00	0.00	0.00	0.00	0.00	-32767.00	-32767.00	-32767.00
09:53:28	66.00	-32766.00	93.47	65.22	79.97	66.00	-32766.00	-32766.00	-32766.00	-32767.00	-32766.00	-32766.00	-32766.00	-32767.00	36.37	4.80	0.00	12.00	743.00	44.00	49.00	0.00	12.00	19.00	2.60	-32767.00	415.00	389.00	-32767.00	4.58	-32767.00	-32767.00	-32767.00	-32767.00	-32767.00	-32767.00	-32767.00	87.04	0.00	0.00	0.00	0.00	0.00	0.00	0.00	0.00	-32767.00	-32767.00	-32767.00
09:53:38	66.00	-32766.00	95.61	63.52	79.80	66.00	-32766.00	-32766.00	-32766.00	-32767.00	-32766.00	-32766.00	-32766.00	-32767.00	36.37	4.70	0.00	12.00	743.00	44.00	48.00	0.00	12.00	19.00	2.70	-32767.00	393.00	381.00	-32767.00	4.59	-32767.00	-32767.00	-32767.00	-32767.00	-32767.00	-32767.00	-32767.00	87.04	0.00	0.00	0.00	0.00	0.00	0.00	0.00	0.00	-32767.00	-32767.00	-32767.00
09:53:48	66.00	-32766.00	92.25	64.43	78.93	67.00	-32766.00	-32766.00	-32766.00	-32767.00	-32766.00	-32766.00	-32766.00	-32767.00	36.37	4.80	0.00	12.00	743.00	44.00	49.00	0.00	12.00	19.00	2.60	-32767.00	401.00	381.00	-32767.00	4.59	-32767.00	-32767.00	-32767.00	-32767.00	-32767.00	-32767.00	-32767.00	87.04	0.00	0.00	0.00	0.00	0.00	0.00	0.00	0.00	-32767.00	-32767.00	-32767.00
09:53:58	66.00	-32766.00	92.27	63.89	79.33	66.00	-32766.00	-32766.00	-32766.00	-32767.00	-32766.00	-32766.00	-32766.00	-32767.00	36.37	4.70	0.00	12.00	743.00	44.00	48.00	0.00	12.00	19.00	2.80	-32767.00	392.00	381.00	-32767.00	4.59	-32767.00	-32767.00	-32767.00	-32767.00	-32767.00	-32767.00	-32767.00	87.04	0.00	0.00	0.00	0.00	0.00	0.00	0.00	0.00	-32767.00	-32767.00	-32767.00
09:54:08	66.00	-32766.00	92.30	64.50	78.97	66.00	-32766.00	-32766.00	-32766.00	-32767.00	-32766.00	-32766.00	-32766.00	-32767.00	36.37	4.80	0.00	12.00	743.00	44.00	49.00	0.00	12.00	19.00	2.60	-32767.00	393.00	382.00	-32767.00	4.59	-32767.00	-32767.00	-32767.00	-32767.00	-32767.00	-32767.00	-32767.00	87.04	0.00	0.00	0.00	0.00	0.00	0.00	0.00	0.00	-32767.00	-32767.00	-32767.00
09:54:18	66.00	-32766.00	91.81	65.53	79.52	67.00	-32766.00	-32766.00	-32766.00	-32767.00	-32766.00	-32766.00	-32766.00	-32767.00	36.35	4.80	0.00	12.00	743.00	44.00	49.00	0.00	12.00	19.00	2.70	-32767.00	403.00	385.00	-32767.00	4.58	-32767.00	-32767.00	-32767.00	-32767.00	-32767.00	-32767.00	-32767.00	87.04	0.00	0.00	0.00	0.00	0.00	0.00	0.00	0.00	-32767.00	-32767.00	-32767.00
09:54:28	66.00	-32766.00	93.54	65.27	80.05	66.00	-32766.00	-32766.00	-32766.00	-32767.00	-32766.00	-32766.00	-32766.00	-32767.00	36.35	4.80	0.00	12.00	743.00	44.00	49.00	0.00	12.00	19.00	2.90	-32767.00	399.00	386.00	-32767.00	4.58	-32767.00	-32767.00	-32767.00	-32767.00	-32767.00	-32767.00	-32767.00	87.04	0.00	0.00	0.00	0.00	0.00	0.00	0.00	0.00	-32767.00	-32767.00	-32767.00
09:54:38	66.00	-32766.00	93.19	64.92	79.72	65.00	-32766.00	-32766.00	-32766.00	-32767.00	-32766.00	-32766.00	-32766.00	-32767.00	36.35	4.80	0.00	12.00	743.00	44.00	49.00	0.00	12.00	19.00	3.50	-32767.00	409.00	382.00	-32767.00	4.58	-32767.00	-32767.00	-32767.00	-32767.00	-32767.00	-32767.00	-32767.00	87.04	0.00	0.00	0.00	0.00	0.00	0.00	0.00	0.00	-32767.00	-32767.00	-32767.00
09:54:48	66.00	-32766.00	91.28	63.80	78.75	66.00	-32766.00	-32766.00	-32766.00	-32767.00	-32766.00	-32766.00	-32766.00	-32767.00	36.35	4.80	0.00	12.00	743.00	44.00	48.00	0.00	12.00	19.00	3.30	-32767.00	406.00	380.00	-32767.00	4.57	-32767.00	-32767.00	-32767.00	-32767.00	-32767.00	-32767.00	-32767.00	87.04	0.00	0.00	0.00	0.00	0.00	0.00	0.00	0.00	-32767.00	-32767.00	-32767.00
09:54:58	66.00	-32766.00	92.45	63.88	78.97	66.00	-32766.00	-32766.00	-32766.00	-32767.00	-32766.00	-32766.00	-32766.00	-32767.00	36.35	4.80	0.00	12.00	743.00	44.00	48.00	0.00	12.00	19.00	3.30	-32767.00	404.00	383.00	-32767.00	4.59	-32767.00	-32767.00	-32767.00	-32767.00	-32767.00	-32767.00	-32767.00	87.04	0.00	0.00	0.00	0.00	0.00	0.00	0.00	0.00	-32767.00	-32767.00	-32767.00
09:55:08	66.00	-32766.00	92.11	64.07	78.72	66.00	-32766.00	-32766.00	-32766.00	-32767.00	-32766.00	-32766.00	-32766.00	-32767.00	36.35	4.80	0.00	12.00	743.00	44.00	48.00	0.00	12.00	19.00	3.40	-32767.00	402.00	381.00	-32767.00	4.59	-32767.00	-32767.00	-32767.00	-32767.00	-32767.00	-32767.00	-32767.00	87.04	0.00	0.00	0.00	0.00	0.00	0.00	0.00	0.00	-32767.00	-32767.00	-32767.00
09:55:18	66.00	-32766.00	92.20	64.21	78.82	66.00	-32766.00	-32766.00	-32766.00	-32767.00	-32766.00	-32766.00	-32766.00	-32767.00	36.35	4.80	0.00	12.00	743.00	44.00	49.00	0.00	12.00	19.00	3.10	-32767.00	396.00	387.00	-32767.00	4.60	-32767.00	-32767.00	-32767.00	-32767.00	-32767.00	-32767.00	-32767.00	87.04	0.00	0.00	0.00	0.00	0.00	0.00	0.00	0.00	-32767.00	-32767.00	-32767.00
09:55:28	66.00	-32766.00	91.57	64.11	78.54	66.00	-32766.00	-32766.00	-32766.00	-32767.00	-32766.00	-32766.00	-32766.00	-32767.00	36.35	4.70	0.00	12.00	743.00	44.00	49.00	0.00	12.00	19.00	3.30	-32767.00	398.00	381.00	-32767.00	4.61	-32767.00	-32767.00	-32767.00	-32767.00	-32767.00	-32767.00	-32767.00	87.04	0.00	0.00	0.00	0.00	0.00	0.00	0.00	0.00	-32767.00	-32767.00	-32767.00
09:55:38	66.00	-32766.00	91.83	63.94	78.60	66.00	-32766.00	-32766.00	-32766.00	-32767.00	-32766.00	-32766.00	-32766.00	-32767.00	36.35	4.80	0.00	12.00	743.00	44.00	49.00	0.00	12.00	19.00	3.10	-32767.00	399.00	379.00	-32767.00	4.60	-32767.00	-32767.00	-32767.00	-32767.00	-32767.00	-32767.00	-32767.00	87.04	0.00	0.00	0.00	0.00	0.00	0.00	0.00	0.00	-32767.00	-32767.00	-32767.00
09:55:48	65.00	-32766.00	91.85	64.33	78.60	65.00	-32766.00	-32766.00	-32766.00	-32767.00	-32766.00	-32766.00	-32766.00	-32767.00	36.33	4.80	0.00	12.00	743.00	44.00	49.00	0.00	12.00	19.00	2.90	-32767.00	390.00	379.00	-32767.00	4.59	-32767.00	-32767.00	-32767.00	-32767.00	-32767.00	-32767.00	-32767.00	87.04	0.00	0.00	0.00	0.00	0.00	0.00	0.00	0.00	-32767.00	-32767.00	-32767.00
09:55:58	65.00	-32766.00	91.96	64.16	78.59	65.00	-32766.00	-32766.00	-32766.00	-32767.00	-32766.00	-32766.00	-32766.00	-32767.00	36.33	4.70	0.00	12.00	743.00	44.00	49.00	0.00	12.00	19.00	2.80	-32767.00	394.00	384.00	-32767.00	4.59	-32767.00	-32767.00	-32767.00	-32767.00	-32767.00	-32767.00	-32767.00	87.04	0.00	0.00	0.00	0.00	0.00	0.00	0.00	0.00	-32767.00	-32767.00	-32767.00
09:56:08	65.00	-32766.00	91.56	64.09	78.24	66.00	-32766.00	-32766.00	-32766.00	-32767.00	-32766.00	-32766.00	-32766.00	-32767.00	36.33	4.70	0.00	12.00	743.00	44.00	49.00	0.00	12.00	19.00	2.60	-32767.00	398.00	388.00	-32767.00	4.60	-32767.00	-32767.00	-32767.00	-32767.00	-32767.00	-32767.00	-32767.00	87.04	0.00	0.00	0.00	0.00	0.00	0.00	0.00	0.00	-32767.00	-32767.00	-32767.00
09:56:18	65.00	-32766.00	91.00	63.91	78.34	65.00	-32766.00	-32766.00	-32766.00	-32767.00	-32766.00	-32766.00	-32766.00	-32767.00	36.33	4.70	0.00	12.00	743.00	44.00	49.00	0.00	12.00	19.00	2.60	-32767.00	398.00	380.00	-32767.00	4.59	-32767.00	-32767.00	-32767.00	-32767.00	-32767.00	-32767.00	-32767.00	87.04	0.00	0.00	0.00	0.00	0.00	0.00	0.00	0.00	-32767.00	-32767.00	-32767.00
09:56:28	65.00	-32766.00	91.58	63.84	78.28	66.00	-32766.00	-32766.00	-32766.00	-32767.00	-32766.00	-32766.00	-32766.00	-32767.00	36.33	4.70	0.00	12.00	743.00	44.00	49.00	0.00	12.00	19.00	2.80	-32767.00	402.00	386.00	-32767.00	4.58	-32767.00	-32767.00	-32767.00	-32767.00	-32767.00	-32767.00	-32767.00	87.04	0.00	0.00	0.00	0.00	0.00	0.00	0.00	0.00	-32767.00	-32767.00	-32767.00
09:56:38	65.00	-32766.00	91.24	64.13	78.59	65.00	-32766.00	-32766.00	-32766.00	-32767.00	-32766.00	-32766.00	-32766.00	-32767.00	36.33	4.80	0.00	12.00	743.00	44.00	49.00	0.00	12.00	19.00	3.30	-32767.00	401.00	378.00	-32767.00	4.58	-32767.00	-32767.00	-32767.00	-32767.00	-32767.00	-32767.00	-32767.00	87.04	0.00	0.00	0.00	0.00	0.00	0.00	0.00	0.00	-32767.00	-32767.00	-32767.00
09:56:48	65.00	-32766.00	91.57	64.33	78.72	65.00	-32766.00	-32766.00	-32766.00	-32767.00	-32766.00	-32766.00	-32766.00	-32767.00	36.33	4.80	0.00	12.00	743.00	44.00	49.00	0.00	12.00	19.00	3.30	-32767.00	405.00	382.00	-32767.00	4.59	-32767.00	-32767.00	-32767.00	-32767.00	-32767.00	-32767.00	-32767.00	87.04	0.00	0.00	0.00	0.00	0.00	0.00	0.00	0.00	-32767.00	-32767.00	-32767.00
09:56:58	65.00	-32766.00	91.68	64.23	79.07	66.00	-32766.00	-32766.00	-32766.00	-32767.00	-32766.00	-32766.00	-32766.00	-32767.00	36.33	4.80	0.00	12.00	743.00	44.00	49.00	0.00	12.00	19.00	3.70	-32767.00	392.00	369.00	-32767.00	4.59	-32767.00	-32767.00	-32767.00	-32767.00	-32767.00	-32767.00	-32767.00	87.04	0.00	0.00	0.00	0.00	0.00	0.00	0.00	0.00	-32767.00	-32767.00	-32767.00
09:57:08	65.00	-32766.00	92.05	63.52	78.90	66.00	-32766.00	-32766.00	-32766.00	-32767.00	-32766.00	-32766.00	-32766.00	-32767.00	36.33	4.80	0.00	12.00	743.00	44.00	49.00	0.00	12.00	19.00	3.40	-32767.00	402.00	382.00	-32767.00	4.59	-32767.00	-32767.00	-32767.00	-32767.00	-32767.00	-32767.00	-32767.00	87.04	0.00	0.00	0.00	0.00	0.00	0.00	0.00	0.00	-32767.00	-32767.00	-32767.00
09:57:18	65.00	-32766.00	91.16	64.16	78.33	66.00	-32766.00	-32766.00	-32766.00	-32766.00	-32766.00	-32766.00	-32766.00	-32767.00	36.33	4.80	0.00	12.00	743.00	44.00	49.00	0.00	12.00	19.00	3.20	-32767.00	398.00	385.00	-32767.00	4.59	-32767.00	-32767.00	-32767.00	-32767.00	-32767.00	-32767.00	-32767.00	87.04	0.00	0.00	0.00	0.00	0.00	0.00	0.00	0.00	-32767.00	-32767.00	-32767.00
09:57:28	65.00	-32766.00	91.35	63.73	78.47	66.00	-32766.00	-32766.00	-32766.00	-32767.00	-32766.00	-32766.00	-32766.00	-32767.00	36.33	4.80	0.00	12.00	743.00	44.00	49.00	0.00	12.00	19.00	3.00	-32767.00	399.00	382.00	-32767.00	4.59	-32767.00	-32767.00	-32767.00	-32767.00	-32767.00	-32767.00	-32767.00	87.04	0.00	0.00	0.00	0.00	0.00	0.00	0.00	0.00	-32767.00	-32767.00	-32767.00
09:57:38	65.00	-32766.00	91.81	64.30	78.68	65.00	-32766.00	-32766.00	-32766.00	-32767.00	-32766.00	-32766.00	-32766.00	-32767.00	36.33	4.70	0.00	12.00	743.00	44.00	49.00	0.00	12.00	19.00	2.80	-32767.00	392.00	383.00	-32767.00	4.59	-32767.00	-32767.00	-32767.00	-32767.00	-32767.00	-32767.00	-32767.00	87.04	0.00	0.00	0.00	0.00	0.00	0.00	0.00	0.00	-32767.00	-32767.00	-32767.00
09:57:48	65.00	-32766.00	91.77	64.39	78.72	66.00	-32766.00	-32766.00	-32766.00	-32767.00	-32766.00	-32766.00	-32766.00	-32767.00	36.33	4.70	0.00	12.00	743.00	44.00	49.00	0.00	12.00	19.00	2.70	-32767.00	395.00	385.00	-32767.00	4.59	-32767.00	-32767.00	-32767.00	-32767.00	-32767.00	-32767.00	-32767.00	87.04	0.00	0.00	0.00	0.00	0.00	0.00	0.00	0.00	-32767.00	-32767.00	-32767.00
09:57:58	65.00	-32766.00	92.33	64.25	79.17	66.00	-32766.00	-32766.00	-32766.00	-32767.00	-32766.00	-32766.00	-32766.00	-32767.00	36.31	4.70	0.00	12.00	743.00	44.00	49.00	0.00	12.00	19.00	2.50	-32767.00	402.00	386.00	-32767.00	4.59	-32767.00	-32767.00	-32767.00	-32767.00	-32767.00	-32767.00	-32767.00	87.04	0.00	0.00	0.00	0.00	0.00	0.00	0.00	0.00	-32767.00	-32767.00	-32767.00
09:58:08	65.00	-32766.00	92.32	64.43	79.03	66.00	-32766.00	-32766.00	-32766.00	-32767.00	-32766.00	-32766.00	-32766.00	-32767.00	36.31	4.80	0.00	12.00	743.00	44.00	49.00	0.00	12.00	19.00	2.70	-32767.00	400.00	383.00	-32767.00	4.60	-32767.00	-32767.00	-32767.00	-32767.00	-32767.00	-32767.00	-32767.00	87.04	0.00	0.00	0.00	0.00	0.00	0.00	0.00	0.00	-32767.00	-32767.00	-32767.00
09:58:18	65.00	-32766.00	92.27	64.46	79.16	66.00	-32766.00	-32766.00	-32766.00	-32767.00	-32766.00	-32766.00	-32766.00	-32767.00	36.31	4.80	0.00	12.00	743.00	44.00	49.00	0.00	12.00	19.00	3.20	-32767.00	409.00	378.00	-32767.00	4.60	-32767.00	-32767.00	-32767.00	-32767.00	-32767.00	-32767.00	-32767.00	87.04	0.00	0.00	0.00	0.00	0.00	0.00	0.00	0.00	-32767.00	-32767.00	-32767.00
09:58:28	65.00	-32766.00	92.19	64.58	79.18	66.00	-32766.00	-32766.00	-32766.00	-32767.00	-32766.00	-32766.00	-32766.00	-32767.00	36.31	4.80	0.00	12.00	743.00	44.00	49.00	0.00	12.00	19.00	3.30	-32767.00	404.00	378.00	-32767.00	4.59	-32767.00	-32767.00	-32767.00	-32767.00	-32767.00	-32767.00	-32767.00	87.04	0.00	0.00	0.00	0.00	0.00	0.00	0.00	0.00	-32767.00	-32767.00	-32767.00
09:58:38	65.00	-32766.00	92.26	64.67	79.17	65.00	-32766.00	-32766.00	-32766.00	-32767.00	-32766.00	-32766.00	-32766.00	-32767.00	36.31	4.80	0.00	12.00	743.00	44.00	49.00	0.00	12.00	19.00	3.40	-32767.00	404.00	380.00	-32767.00	4.59	-32767.00	-32767.00	-32767.00	-32767.00	-32767.00	-32767.00	-32767.00	87.04	0.00	0.00	0.00	0.00	0.00	0.00	0.00	0.00	-32767.00	-32767.00	-32767.00
09:58:48	65.00	-32766.00	91.85	65.08	79.05	65.00	-32766.00	-32766.00	-32766.00	-32767.00	-32766.00	-32766.00	-32766.00	-32767.00	36.31	4.80	0.00	12.00	743.00	44.00	49.00	0.00	12.00	19.00	3.40	-32767.00	403.00	382.00	-32767.00	4.59	-32767.00	-32767.00	-32767.00	-32767.00	-32767.00	-32767.00	-32767.00	87.04	0.00	0.00	0.00	0.00	0.00	0.00	0.00	0.00	-32767.00	-32767.00	-32767.00
09:58:58	65.00	-32766.00	91.79	65.01	78.96	66.00	-32766.00	-32766.00	-32766.00	-32767.00	-32766.00	-32766.00	-32766.00	-32767.00	36.31	4.80	0.00	12.00	743.00	44.00	49.00	0.00	12.00	19.00	3.30	-32767.00	401.00	383.00	-32767.00	4.59	-32767.00	-32767.00	-32767.00	-32767.00	-32767.00	-32767.00	-32767.00	87.04	0.00	0.00	0.00	0.00	0.00	0.00	0.00	0.00	-32767.00	-32767.00	-32767.00
09:59:08	65.00	-32766.00	92.00	65.08	79.16	66.00	-32766.00	-32766.00	-32766.00	-32767.00	-32766.00	-32766.00	-32766.00	-32767.00	36.31	4.80	0.00	12.00	743.00	44.00	49.00	0.00	12.00	19.00	3.10	-32767.00	400.00	384.00	-32767.00	4.59	-32767.00	-32767.00	-32767.00	-32767.00	-32767.00	-32767.00	-32767.00	87.04	0.00	0.00	0.00	0.00	0.00	0.00	0.00	0.00	-32767.00	-32767.00	-32767.00
09:59:18	65.00	-32766.00	92.31	65.18	79.39	65.00	-32766.00	-32766.00	-32766.00	-32767.00	-32766.00	-32766.00	-32766.00	-32767.00	36.31	4.80	0.00	12.00	743.00	44.00	49.00	0.00	12.00	19.00	2.80	-32767.00	401.00	384.00	-32767.00	4.59	-32767.00	-32767.00	-32767.00	-32767.00	-32767.00	-32767.00	-32767.00	87.04	0.00	0.00	0.00	0.00	0.00	0.00	0.00	0.00	-32767.00	-32767.00	-32767.00
09:59:28	65.00	-32766.00	92.27	65.47	79.49	65.00	-32766.00	-32766.00	-32766.00	-32767.00	-32766.00	-32766.00	-32766.00	-32767.00	36.31	4.70	0.00	12.00	743.00	44.00	49.00	0.00	12.00	19.00	2.80	-32767.00	392.00	380.00	-32767.00	4.59	-32767.00	-32767.00	-32767.00	-32767.00	-32767.00	-32767.00	-32767.00	87.04	0.00	0.00	0.00	0.00	0.00	0.00	0.00	0.00	-32767.00	-32767.00	-32767.00
09:59:38	65.00	-32766.00	92.92	65.67	79.76	65.00	-32766.00	-32766.00	-32766.00	-32767.00	-32766.00	-32766.00	-32766.00	-32767.00	36.31	4.70	0.00	12.00	743.00	44.00	49.00	0.00	12.00	19.00	2.70	-32767.00	395.00	382.00	-32767.00	4.59	-32767.00	-32767.00	-32767.00	-32767.00	-32767.00	-32767.00	-32767.00	87.04	0.00	0.00	0.00	0.00	0.00	0.00	0.00	0.00	-32767.00	-32767.00	-32767.00
09:59:48	65.00	-32766.00	93.69	65.74	80.28	65.00	-32766.00	-32766.00	-32766.00	-32767.00	-32766.00	-32766.00	-32766.00	-32767.00	36.31	4.70	0.00	12.00	743.00	44.00	49.00	0.00	12.00	19.00	2.60	-32767.00	399.00	383.00	-32767.00	4.59	-32767.00	-32767.00	-32767.00	-32767.00	-32767.00	-32767.00	-32767.00	87.04	0.00	0.00	0.00	0.00	0.00	0.00	0.00	0.00	-32767.00	-32767.00	-32767.00
09:59:58	65.00	-32766.00	93.68	65.61	80.31	65.00	-32766.00	-32766.00	-32766.00	-32767.00	-32766.00	-32766.00	-32766.00	-32767.00	36.31	4.70	0.00	12.00	743.00	44.00	49.00	0.00	12.00	19.00	2.60	-32767.00	413.00	383.00	-32767.00	4.60	-32767.00	-32767.00	-32767.00	-32767.00	-32767.00	-32767.00	-32767.00	87.04	0.00	0.00	0.00	0.00	0.00	0.00	0.00	0.00	-32767.00	-32767.00	-32767.00
10:00:08	65.00	-32766.00	93.74	66.33	80.66	65.00	-32766.00	-32766.00	-32766.00	-32767.00	-32766.00	-32766.00	-32766.00	-32767.00	36.31	4.80	0.00	12.00	743.00	44.00	49.00	0.00	12.00	19.00	2.80	-32767.00	396.00	380.00	-32767.00	4.59	-32767.00	-32767.00	-32767.00	-32767.00	-32767.00	-32767.00	-32767.00	87.04	0.00	0.00	0.00	0.00	0.00	0.00	0.00	0.00	-32767.00	-32767.00	-32767.00
10:00:18	65.00	-32766.00	94.04	66.62	80.98	65.00	-32766.00	-32766.00	-32766.00	-32767.00	-32766.00	-32766.00	-32766.00	-32767.00	36.28	4.80	0.00	12.00	743.00	44.00	49.00	0.00	12.00	19.00	3.30	-32767.00	407.00	376.00	-32767.00	4.57	-32767.00	-32767.00	-32767.00	-32767.00	-32767.00	-32767.00	-32767.00	87.04	0.00	0.00	0.00	0.00	0.00	0.00	0.00	0.00	-32767.00	-32767.00	-32767.00
10:00:28	65.00	-32766.00	94.44	66.81	81.31	65.00	-32766.00	-32766.00	-32766.00	-32767.00	-32766.00	-32766.00	-32766.00	-32767.00	36.28	4.80	0.00	12.00	743.00	44.00	49.00	0.00	12.00	19.00	3.30	-32767.00	403.00	379.00	-32767.00	4.57	-32767.00	-32767.00	-32767.00	-32767.00	-32767.00	-32767.00	-32767.00	87.04	0.00	0.00	0.00	0.00	0.00	0.00	0.00	0.00	-32767.00	-32767.00	-32767.00
10:00:38	65.00	-32766.00	94.81	66.80	81.69	66.00	-32766.00	-32766.00	-32766.00	-32767.00	-32766.00	-32766.00	-32766.00	-32767.00	36.28	4.80	0.00	12.00	743.00	44.00	49.00	0.00	12.00	19.00	3.40	-32767.00	404.00	378.00	-32767.00	4.57	-32767.00	-32767.00	-32767.00	-32767.00	-32767.00	-32767.00	-32767.00	87.04	0.00	0.00	0.00	0.00	0.00	0.00	0.00	0.00	-32767.00	-32767.00	-32767.00
10:00:48	65.00	-32766.00	94.80	67.08	82.01	65.00	-32766.00	-32766.00	-32766.00	-32767.00	-32766.00	-32766.00	-32766.00	-32767.00	36.28	4.80	0.00	12.00	743.00	44.00	49.00	0.00	12.00	19.00	3.40	-32767.00	405.00	381.00	-32767.00	4.57	-32767.00	-32767.00	-32767.00	-32767.00	-32767.00	-32767.00	-32767.00	87.04	0.00	0.00	0.00	0.00	0.00	0.00	0.00	0.00	-32767.00	-32767.00	-32767.00
10:00:58	65.00	-32766.00	95.28	67.00	82.08	65.00	-32766.00	-32766.00	-32766.00	-32767.00	-32766.00	-32766.00	-32766.00	-32767.00	36.28	4.80	0.00	12.00	743.00	44.00	49.00	0.00	12.00	19.00	3.20	-32767.00	401.00	384.00	-32767.00	4.57	-32767.00	-32767.00	-32767.00	-32767.00	-32767.00	-32767.00	-32767.00	87.04	0.00	0.00	0.00	0.00	0.00	0.00	0.00	0.00	-32767.00	-32767.00	-32767.00
10:01:08	65.00	-32766.00	94.89	67.58	82.23	66.00	-32766.00	-32766.00	-32766.00	-32767.00	-32766.00	-32766.00	-32766.00	-32767.00	36.28	4.80	0.00	12.00	743.00	44.00	49.00	0.00	12.00	19.00	3.20	-32767.00	404.00	382.00	-32767.00	4.58	-32767.00	-32767.00	-32767.00	-32767.00	-32767.00	-32767.00	-32767.00	87.04	0.00	0.00	0.00	0.00	0.00	0.00	0.00	0.00	-32767.00	-32767.00	-32767.00
10:01:18	65.00	-32766.00	95.64	67.77	82.49	65.00	-32766.00	-32766.00	-32766.00	-32767.00	-32766.00	-32766.00	-32766.00	-32767.00	36.28	4.80	0.00	12.00	743.00	44.00	49.00	0.00	12.00	19.00	3.20	-32767.00	398.00	378.00	-32767.00	4.58	-32767.00	-32767.00	-32767.00	-32767.00	-32767.00	-32767.00	-32767.00	87.04	0.00	0.00	0.00	0.00	0.00	0.00	0.00	0.00	-32767.00	-32767.00	-32767.00
10:01:28	65.00	-32766.00	96.09	67.53	82.76	65.00	-32766.00	-32766.00	-32766.00	-32766.00	-32766.00	-32766.00	-32766.00	-32767.00	36.28	4.80	0.00	12.00	743.00	44.00	49.00	0.00	12.00	19.00	2.90	-32767.00	398.00	383.00	-32767.00	4.59	-32767.00	-32767.00	-32767.00	-32767.00	-32767.00	-32767.00	-32767.00	87.04	0.00	0.00	0.00	0.00	0.00	0.00	0.00	0.00	-32767.00	-32767.00	-32767.00
10:01:38	65.00	-32766.00	95.37	67.90	82.70	66.00	-32766.00	-32766.00	-32766.00	-32767.00	-32766.00	-32766.00	-32766.00	-32767.00	36.28	4.80	0.00	12.00	743.00	44.00	49.00	0.00	12.00	19.00	3.10	-32767.00	399.00	377.00	-32767.00	4.58	-32767.00	-32767.00	-32767.00	-32767.00	-32767.00	-32767.00	-32767.00	87.04	0.00	0.00	0.00	0.00	0.00	0.00	0.00	0.00	-32767.00	-32767.00	-32767.00
10:01:48	66.00	-32766.00	95.89	68.24	82.73	66.00	-32766.00	-32766.00	-32766.00	-32767.00	-32766.00	-32766.00	-32766.00	-32767.00	36.28	4.80	0.00	12.00	743.00	44.00	49.00	0.00	12.00	19.00	2.90	-32767.00	390.00	382.00	-32767.00	4.58	-32767.00	-32767.00	-32767.00	-32767.00	-32767.00	-32767.00	-32767.00	87.04	0.00	0.00	0.00	0.00	0.00	0.00	0.00	0.00	-32767.00	-32767.00	-32767.00
10:01:58	66.00	-32766.00	96.69	67.61	83.22	66.00	-32766.00	-32766.00	-32766.00	-32767.00	-32766.00	-32766.00	-32766.00	-32767.00	36.28	4.80	0.00	12.00	743.00	44.00	49.00	0.00	12.00	19.00	2.50	-32767.00	391.00	392.00	-32767.00	4.59	-32767.00	-32767.00	-32767.00	-32767.00	-32767.00	-32767.00	-32767.00	87.04	0.00	0.00	0.00	0.00	0.00	0.00	0.00	0.00	-32767.00	-32767.00	-32767.00
10:02:08	66.00	-32766.00	96.31	67.85	82.96	66.00	-32766.00	-32766.00	-32766.00	-32767.00	-32766.00	-32766.00	-32766.00	-32767.00	36.26	4.80	0.00	12.00	743.00	44.00	49.00	0.00	12.00	19.00	2.90	-32767.00	388.00	379.00	-32767.00	4.57	-32767.00	-32767.00	-32767.00	-32767.00	-32767.00	-32767.00	-32767.00	87.04	0.00	0.00	0.00	0.00	0.00	0.00	0.00	0.00	-32767.00	-32767.00	-32767.00
10:02:18	66.00	-32766.00	96.38	68.48	83.72	67.00	-32766.00	-32766.00	-32766.00	-32767.00	-32766.00	-32766.00	-32766.00	-32767.00	36.26	4.80	0.00	12.00	743.00	44.00	49.00	0.00	12.00	19.00	3.10	-32767.00	401.00	378.00	-32767.00	4.57	-32767.00	-32767.00	-32767.00	-32767.00	-32767.00	-32767.00	-32767.00	87.04	0.00	0.00	0.00	0.00	0.00	0.00	0.00	0.00	-32767.00	-32767.00	-32767.00
10:02:28	66.00	-32766.00	97.52	67.92	83.64	66.00	-32766.00	-32766.00	-32766.00	-32767.00	-32766.00	-32766.00	-32766.00	-32767.00	36.26	4.80	0.00	12.00	743.00	44.00	49.00	0.00	12.00	19.00	3.00	-32767.00	389.00	382.00	-32767.00	4.57	-32767.00	-32767.00	-32767.00	-32767.00	-32767.00	-32767.00	-32767.00	87.04	0.00	0.00	0.00	0.00	0.00	0.00	0.00	0.00	-32767.00	-32767.00	-32767.00
10:02:38	66.00	-32766.00	97.10	69.01	83.80	67.00	-32766.00	-32766.00	-32766.00	-32767.00	-32766.00	-32766.00	-32766.00	-32767.00	36.26	4.90	0.00	12.00	743.00	44.00	49.00	0.00	12.00	19.00	3.20	-32767.00	407.00	381.00	-32767.00	4.57	-32767.00	-32767.00	-32767.00	-32767.00	-32767.00	-32767.00	-32767.00	87.04	0.00	0.00	0.00	0.00	0.00	0.00	0.00	0.00	-32767.00	-32767.00	-32767.00
10:02:48	66.00	-32766.00	97.46	68.54	84.42	66.00	-32766.00	-32766.00	-32766.00	-32767.00	-32766.00	-32766.00	-32766.00	-32767.00	36.26	4.80	0.00	12.00	743.00	44.00	49.00	0.00	12.00	19.00	3.20	-32767.00	398.00	380.00	-32767.00	4.58	-32767.00	-32767.00	-32767.00	-32767.00	-32767.00	-32767.00	-32767.00	87.04	0.00	0.00	0.00	0.00	0.00	0.00	0.00	0.00	-32767.00	-32767.00	-32767.00
10:02:58	66.00	-32766.00	98.64	69.25	84.64	67.00	-32766.00	-32766.00	-32766.00	-32767.00	-32766.00	-32766.00	-32766.00	-32767.00	36.26	4.90	0.00	12.00	743.00	44.00	49.00	0.00	12.00	19.00	3.40	-32767.00	396.00	376.00	-32767.00	4.58	-32767.00	-32767.00	-32767.00	-32767.00	-32767.00	-32767.00	-32767.00	87.04	0.00	0.00	0.00	0.00	0.00	0.00	0.00	0.00	-32767.00	-32767.00	-32767.00
10:03:08	66.00	-32766.00	98.34	69.20	84.96	66.00	-32766.00	-32766.00	-32766.00	-32767.00	-32766.00	-32766.00	-32766.00	-32767.00	36.26	4.80	0.00	12.00	743.00	44.00	49.00	0.00	12.00	19.00	2.70	-32767.00	401.00	393.00	-32767.00	4.59	-32767.00	-32767.00	-32767.00	-32767.00	-32767.00	-32767.00	-32767.00	87.04	0.00	0.00	0.00	0.00	0.00	0.00	0.00	0.00	-32767.00	-32767.00	-32767.00
10:03:18	66.00	-32766.00	98.35	69.10	85.16	67.00	-32766.00	-32766.00	-32766.00	-32767.00	-32766.00	-32766.00	-32766.00	-32767.00	36.26	4.80	0.00	12.00	743.00	44.00	49.00	0.00	12.00	19.00	3.40	-32767.00	397.00	373.00	-32767.00	4.58	-32767.00	-32767.00	-32767.00	-32767.00	-32767.00	-32767.00	-32767.00	87.04	0.00	0.00	0.00	0.00	0.00	0.00	0.00	0.00	-32767.00	-32767.00	-32767.00
10:03:28	66.00	-32766.00	99.17	69.08	85.26	67.00	-32766.00	-32766.00	-32766.00	-32767.00	-32766.00	-32766.00	-32766.00	-32767.00	36.26	4.90	0.00	12.00	743.00	44.00	49.00	0.00	12.00	19.00	3.40	-32767.00	404.00	375.00	-32767.00	4.58	-32767.00	-32767.00	-32767.00	-32767.00	-32767.00	-32767.00	-32767.00	87.04	0.00	0.00	0.00	0.00	0.00	0.00	0.00	0.00	-32767.00	-32767.00	-32767.00
10:03:38	66.00	-32766.00	98.78	69.90	85.56	67.00	-32766.00	-32766.00	-32766.00	-32767.00	-32766.00	-32766.00	-32766.00	-32767.00	36.26	4.90	0.00	12.00	743.00	44.00	49.00	0.00	12.00	19.00	2.70	-32767.00	400.00	390.00	-32767.00	4.57	-32767.00	-32767.00	-32767.00	-32767.00	-32767.00	-32767.00	-32767.00	87.04	0.00	0.00	0.00	0.00	0.00	0.00	0.00	0.00	-32767.00	-32767.00	-32767.00
10:03:48	66.00	-32766.00	99.27	70.00	85.65	67.00	-32766.00	-32766.00	-32766.00	-32767.00	-32766.00	-32766.00	-32766.00	-32767.00	36.26	4.90	0.00	12.00	743.00	44.00	49.00	0.00	12.00	19.00	3.30	-32767.00	401.00	371.00	-32767.00	4.56	-32767.00	-32767.00	-32767.00	-32767.00	-32767.00	-32767.00	-32767.00	87.04	0.00	0.00	0.00	0.00	0.00	0.00	0.00	0.00	-32767.00	-32767.00	-32767.00
10:03:58	66.00	-32766.00	99.02	69.49	85.34	66.00	-32766.00	-32766.00	-32766.00	-32767.00	-32766.00	-32766.00	-32766.00	-32767.00	36.26	4.90	0.00	12.00	743.00	44.00	48.00	0.00	12.00	19.00	2.60	-32767.00	402.00	384.00	-32767.00	4.56	-32767.00	-32767.00	-32767.00	-32767.00	-32767.00	-32767.00	-32767.00	87.04	0.00	0.00	0.00	0.00	0.00	0.00	0.00	0.00	-32767.00	-32767.00	-32767.00
10:04:08	66.00	-32766.00	99.45	69.88	85.77	67.00	-32766.00	-32766.00	-32766.00	-32767.00	-32766.00	-32766.00	-32766.00	-32767.00	36.26	4.90	0.00	12.00	743.00	44.00	49.00	0.00	12.00	19.00	2.60	-32767.00	404.00	384.00	-32767.00	4.57	-32767.00	-32767.00	-32767.00	-32767.00	-32767.00	-32767.00	-32767.00	87.04	0.00	0.00	0.00	0.00	0.00	0.00	0.00	0.00	-32767.00	-32767.00	-32767.00
10:04:18	66.00	-32766.00	100.11	69.51	85.99	67.00	-32766.00	-32766.00	-32766.00	-32767.00	-32766.00	-32766.00	-32766.00	-32767.00	36.24	4.80	0.00	12.00	743.00	44.00	49.00	0.00	12.00	19.00	2.80	-32767.00	401.00	384.00	-32767.00	4.55	-32767.00	-32767.00	-32767.00	-32767.00	-32767.00	-32767.00	-32767.00	87.04	0.00	0.00	0.00	0.00	0.00	0.00	0.00	0.00	-32767.00	-32767.00	-32767.00
10:04:28	66.00	-32766.00	100.05	70.39	85.98	67.00	-32766.00	-32766.00	-32766.00	-32767.00	-32766.00	-32766.00	-32766.00	-32767.00	36.24	4.80	0.00	12.00	743.00	44.00	49.00	0.00	12.00	19.00	3.00	-32767.00	395.00	381.00	-32767.00	4.56	-32767.00	-32767.00	-32767.00	-32767.00	-32767.00	-32767.00	-32767.00	87.04	0.00	0.00	0.00	0.00	0.00	0.00	0.00	0.00	-32767.00	-32767.00	-32767.00
10:04:38	67.00	-32766.00	100.20	70.50	86.44	67.00	-32766.00	-32766.00	-32766.00	-32767.00	-32766.00	-32766.00	-32766.00	-32767.00	36.24	4.90	0.00	12.00	743.00	44.00	49.00	0.00	12.00	19.00	3.30	-32767.00	404.00	379.00	-32767.00	4.58	-32767.00	-32767.00	-32767.00	-32767.00	-32767.00	-32767.00	-32767.00	87.04	0.00	0.00	0.00	0.00	0.00	0.00	0.00	0.00	-32767.00	-32767.00	-32767.00
10:04:48	67.00	-32766.00	100.93	70.02	86.70	67.00	-32766.00	-32766.00	-32766.00	-32767.00	-32766.00	-32766.00	-32766.00	-32767.00	36.24	4.90	0.00	12.00	743.00	44.00	49.00	0.00	12.00	19.00	3.40	-32767.00	404.00	375.00	-32767.00	4.56	-32767.00	-32767.00	-32767.00	-32767.00	-32767.00	-32767.00	-32767.00	87.04	0.00	0.00	0.00	0.00	0.00	0.00	0.00	0.00	-32767.00	-32767.00	-32767.00
10:04:58	67.00	-32766.00	102.09	71.59	88.24	68.00	-32766.00	-32766.00	-32766.00	-32767.00	-32766.00	-32766.00	-32766.00	-32767.00	36.24	4.90	0.00	12.00	743.00	44.00	49.00	0.00	12.00	19.00	2.40	-32767.00	399.00	387.00	-32767.00	4.58	-32767.00	-32767.00	-32767.00	-32767.00	-32767.00	-32767.00	-32767.00	87.04	0.00	0.00	0.00	0.00	0.00	0.00	0.00	0.00	-32767.00	-32767.00	-32767.00
10:05:08	71.00	-32766.00	105.31	72.62	90.09	71.00	-32766.00	-32766.00	-32766.00	-32767.00	-32766.00	-32766.00	-32766.00	-32767.00	36.24	4.80	0.00	12.00	743.00	44.00	49.00	0.00	12.00	19.00	2.80	-32767.00	398.00	384.00	-32767.00	4.58	-32767.00	-32767.00	-32767.00	-32767.00	-32767.00	-32767.00	-32767.00	87.04	0.00	0.00	0.00	0.00	0.00	0.00	0.00	0.00	-32767.00	-32767.00	-32767.00
10:05:18	70.00	-32766.00	105.05	68.96	89.17	80.00	-32766.00	-32766.00	-32766.00	-32767.00	-32766.00	-32766.00	-32766.00	-32767.00	36.24	4.90	0.00	12.00	743.00	44.00	49.00	0.00	12.00	19.00	3.50	-32767.00	390.00	374.00	-32767.00	4.57	-32767.00	-32767.00	-32767.00	-32767.00	-32767.00	-32767.00	-32767.00	87.04	0.00	0.00	0.00	0.00	0.00	0.00	0.00	0.00	-32767.00	-32767.00	-32767.00
10:05:28	69.00	-32766.00	104.49	66.04	87.48	75.00	-32766.00	-32766.00	-32766.00	-32767.00	-32766.00	-32766.00	-32766.00	-32767.00	36.24	5.00	0.00	12.00	743.00	44.00	49.00	0.00	12.00	19.00	2.90	-32767.00	407.00	385.00	-32767.00	4.57	-32767.00	-32767.00	-32767.00	-32767.00	-32767.00	-32767.00	-32767.00	87.04	0.00	0.00	0.00	0.00	0.00	0.00	0.00	0.00	-32767.00	-32767.00	-32767.00
10:05:38	69.00	-32766.00	128.29	65.87	82.51	65.00	-32766.00	-32766.00	-32766.00	-32767.00	-32766.00	-32766.00	-32766.00	-32767.00	36.24	5.00	0.00	12.00	743.00	44.00	49.00	0.00	12.00	19.00	3.50	-32767.00	408.00	376.00	-32767.00	4.57	-32767.00	-32767.00	-32767.00	-32767.00	-32767.00	-32767.00	-32767.00	87.04	0.00	0.00	0.00	0.00	0.00	0.00	0.00	0.00	-32767.00	-32767.00	-32767.00
10:05:48	69.00	-32766.00	105.40	71.36	88.02	69.00	-32766.00	-32766.00	-32766.00	-32766.00	-32766.00	-32766.00	-32766.00	-32767.00	36.24	5.00	0.00	12.00	743.00	44.00	48.00	0.00	12.00	19.00	2.80	-32767.00	416.00	387.00	-32767.00	4.58	-32767.00	-32767.00	-32767.00	-32767.00	-32767.00	-32767.00	-32767.00	87.04	0.00	0.00	0.00	0.00	0.00	0.00	0.00	0.00	-32767.00	-32767.00	-32767.00
10:05:58	68.00	-32766.00	103.07	70.92	87.65	69.00	-32766.00	-32766.00	-32766.00	-32767.00	-32766.00	-32766.00	-32766.00	-32767.00	36.24	5.00	0.00	12.00	743.00	44.00	48.00	0.00	12.00	19.00	3.30	-32767.00	398.00	375.00	-32767.00	4.58	-32767.00	-32767.00	-32767.00	-32767.00	-32767.00	-32767.00	-32767.00	87.04	0.00	0.00	0.00	0.00	0.00	0.00	0.00	0.00	-32767.00	-32767.00	-32767.00
10:06:08	68.00	-32766.00	101.55	70.08	86.65	68.00	-32766.00	-32766.00	-32766.00	-32767.00	-32766.00	-32766.00	-32766.00	-32767.00	36.21	4.90	0.00	12.00	743.00	44.00	48.00	0.00	12.00	19.00	2.60	-32767.00	401.00	382.00	-32767.00	4.58	-32767.00	-32767.00	-32767.00	-32767.00	-32767.00	-32767.00	-32767.00	87.04	0.00	0.00	0.00	0.00	0.00	0.00	0.00	0.00	-32767.00	-32767.00	-32767.00
10:06:18	68.00	-32766.00	101.73	71.69	87.55	68.00	-32766.00	-32766.00	-32766.00	-32767.00	-32766.00	-32766.00	-32766.00	-32767.00	36.21	4.80	0.00	12.00	743.00	44.00	49.00	0.00	12.00	19.00	3.20	-32767.00	402.00	383.00	-32767.00	4.58	-32767.00	-32767.00	-32767.00	-32767.00	-32767.00	-32767.00	-32767.00	87.04	0.00	0.00	0.00	0.00	0.00	0.00	0.00	0.00	-32767.00	-32767.00	-32767.00
10:06:28	68.00	-32766.00	99.56	69.78	85.76	68.00	-32766.00	-32766.00	-32766.00	-32767.00	-32766.00	-32766.00	-32766.00	-32767.00	36.21	4.90	0.00	12.00	743.00	44.00	48.00	0.00	12.00	19.00	2.70	-32767.00	401.00	386.00	-32767.00	4.59	-32767.00	-32767.00	-32767.00	-32767.00	-32767.00	-32767.00	-32767.00	87.04	0.00	0.00	0.00	0.00	0.00	0.00	0.00	0.00	-32767.00	-32767.00	-32767.00
10:06:38	68.00	-32766.00	100.23	69.81	86.24	67.00	-32766.00	-32766.00	-32766.00	-32767.00	-32766.00	-32766.00	-32766.00	-32767.00	36.17	4.90	0.00	12.00	743.00	44.00	49.00	0.00	12.00	19.00	2.80	-32767.00	402.00	379.00	-32767.00	4.57	-32767.00	-32767.00	-32767.00	-32767.00	-32767.00	-32767.00	-32767.00	87.04	0.00	0.00	0.00	0.00	0.00	0.00	0.00	0.00	-32767.00	-32767.00	-32767.00
10:06:48	68.00	-32766.00	101.53	70.46	87.48	68.00	-32766.00	-32766.00	-32766.00	-32767.00	-32766.00	-32766.00	-32766.00	-32767.00	36.21	5.00	0.00	12.00	743.00	44.00	48.00	0.00	12.00	19.00	3.30	-32767.00	403.00	374.00	-32767.00	4.57	-32767.00	-32767.00	-32767.00	-32767.00	-32767.00	-32767.00	-32767.00	87.04	0.00	0.00	0.00	0.00	0.00	0.00	0.00	0.00	-32767.00	-32767.00	-32767.00
10:06:58	69.00	-32766.00	101.04	71.24	87.06	68.00	-32766.00	-32766.00	-32766.00	-32767.00	-32766.00	-32766.00	-32766.00	-32767.00	36.21	4.90	0.00	12.00	743.00	44.00	48.00	0.00	12.00	19.00	2.30	-32767.00	398.00	386.00	-32767.00	4.57	-32767.00	-32767.00	-32767.00	-32767.00	-32767.00	-32767.00	-32767.00	87.04	0.00	0.00	0.00	0.00	0.00	0.00	0.00	0.00	-32767.00	-32767.00	-32767.00
10:07:08	68.00	-32766.00	100.05	70.67	86.16	69.00	-32766.00	-32766.00	-32766.00	-32767.00	-32766.00	-32766.00	-32766.00	-32767.00	36.21	4.90	0.00	12.00	743.00	44.00	49.00	0.00	12.00	19.00	3.20	-32767.00	407.00	378.00	-32767.00	4.57	-32767.00	-32767.00	-32767.00	-32767.00	-32767.00	-32767.00	-32767.00	87.04	0.00	0.00	0.00	0.00	0.00	0.00	0.00	0.00	-32767.00	-32767.00	-32767.00
10:07:18	68.00	-32766.00	100.10	70.67	86.57	68.00	-32766.00	-32766.00	-32766.00	-32767.00	-32766.00	-32766.00	-32766.00	-32767.00	36.21	4.90	0.00	12.00	743.00	44.00	48.00	0.00	12.00	19.00	2.80	-32767.00	401.00	383.00	-32767.00	4.58	-32767.00	-32767.00	-32767.00	-32767.00	-32767.00	-32767.00	-32767.00	87.04	0.00	0.00	0.00	0.00	0.00	0.00	0.00	0.00	-32767.00	-32767.00	-32767.00
10:07:28	68.00	-32766.00	100.52	70.51	86.50	68.00	-32766.00	-32766.00	-32766.00	-32767.00	-32766.00	-32766.00	-32766.00	-32767.00	36.21	4.90	0.00	12.00	743.00	44.00	49.00	0.00	12.00	19.00	2.80	-32767.00	397.00	379.00	-32767.00	4.57	-32767.00	-32767.00	-32767.00	-32767.00	-32767.00	-32767.00	-32767.00	87.04	0.00	0.00	0.00	0.00	0.00	0.00	0.00	0.00	-32767.00	-32767.00	-32767.00
10:07:38	68.00	-32766.00	101.29	71.90	88.20	69.00	-32766.00	-32766.00	-32766.00	-32767.00	-32766.00	-32766.00	-32766.00	-32767.00	36.21	4.90	0.00	12.00	743.00	44.00	49.00	0.00	12.00	19.00	2.60	-32767.00	400.00	387.00	-32767.00	4.57	-32767.00	-32767.00	-32767.00	-32767.00	-32767.00	-32767.00	-32767.00	87.04	0.00	0.00	0.00	0.00	0.00	0.00	0.00	0.00	-32767.00	-32767.00	-32767.00
10:07:48	69.00	-32766.00	101.61	71.77	88.20	69.00	-32766.00	-32766.00	-32766.00	-32767.00	-32766.00	-32766.00	-32766.00	-32767.00	36.19	4.90	0.00	12.00	743.00	44.00	49.00	0.00	12.00	19.00	3.20	-32767.00	393.00	373.00	-32767.00	4.56	-32767.00	-32767.00	-32767.00	-32767.00	-32767.00	-32767.00	-32767.00	87.04	0.00	0.00	0.00	0.00	0.00	0.00	0.00	0.00	-32767.00	-32767.00	-32767.00
10:07:58	70.00	-32766.00	99.61	69.35	85.73	67.00	-32766.00	-32766.00	-32766.00	-32767.00	-32766.00	-32766.00	-32766.00	-32767.00	36.19	4.90	0.00	12.00	743.00	44.00	48.00	0.00	12.00	19.00	2.90	-32767.00	399.00	377.00	-32767.00	4.56	-32767.00	-32767.00	-32767.00	-32767.00	-32767.00	-32767.00	-32767.00	87.04	0.00	0.00	0.00	0.00	0.00	0.00	0.00	0.00	-32767.00	-32767.00	-32767.00
10:08:08	70.00	-32766.00	99.84	69.59	86.04	69.00	-32766.00	-32766.00	-32766.00	-32767.00	-32766.00	-32766.00	-32766.00	-32767.00	36.19	4.90	0.00	12.00	743.00	44.00	49.00	0.00	12.00	19.00	3.30	-32767.00	398.00	378.00	-32767.00	4.55	-32767.00	-32767.00	-32767.00	-32767.00	-32767.00	-32767.00	-32767.00	87.04	0.00	0.00	0.00	0.00	0.00	0.00	0.00	0.00	-32767.00	-32767.00	-32767.00
10:08:18	70.00	-32766.00	100.27	71.13	86.61	74.00	-32766.00	-32766.00	-32766.00	-32767.00	-32766.00	-32766.00	-32766.00	-32767.00	36.19	4.90	0.00	12.00	743.00	44.00	48.00	0.00	12.00	19.00	3.10	-32767.00	403.00	383.00	-32767.00	4.55	-32767.00	-32767.00	-32767.00	-32767.00	-32767.00	-32767.00	-32767.00	87.04	0.00	0.00	0.00	0.00	0.00	0.00	0.00	0.00	-32767.00	-32767.00	-32767.00
10:08:28	71.00	-32766.00	100.36	69.56	86.77	69.00	-32766.00	-32766.00	-32766.00	-32767.00	-32766.00	-32766.00	-32766.00	-32767.00	36.19	4.90	0.00	12.00	743.00	44.00	49.00	0.00	12.00	19.00	2.50	-32767.00	403.00	382.00	-32767.00	4.56	-32767.00	-32767.00	-32767.00	-32767.00	-32767.00	-32767.00	-32767.00	87.04	0.00	0.00	0.00	0.00	0.00	0.00	0.00	0.00	-32767.00	-32767.00	-32767.00
10:08:38	70.00	-32766.00	101.02	69.97	86.89	68.00	-32766.00	-32766.00	-32766.00	-32767.00	-32766.00	-32766.00	-32766.00	-32767.00	36.19	4.90	0.00	12.00	743.00	44.00	48.00	0.00	12.00	19.00	2.80	-32767.00	399.00	384.00	-32767.00	4.56	-32767.00	-32767.00	-32767.00	-32767.00	-32767.00	-32767.00	-32767.00	87.04	0.00	0.00	0.00	0.00	0.00	0.00	0.00	0.00	-32767.00	-32767.00	-32767.00
10:08:48	70.00	-32766.00	100.88	69.57	86.71	69.00	-32766.00	-32766.00	-32766.00	-32767.00	-32766.00	-32766.00	-32766.00	-32767.00	36.19	4.90	0.00	12.00	743.00	44.00	49.00	0.00	12.00	19.00	3.20	-32767.00	398.00	378.00	-32767.00	4.56	-32767.00	-32767.00	-32767.00	-32767.00	-32767.00	-32767.00	-32767.00	87.04	0.00	0.00	0.00	0.00	0.00	0.00	0.00	0.00	-32767.00	-32767.00	-32767.00
10:08:58	69.00	-32766.00	101.42	70.88	87.18	68.00	-32766.00	-32766.00	-32766.00	-32767.00	-32766.00	-32766.00	-32766.00	-32767.00	36.19	4.90	0.00	12.00	743.00	44.00	48.00	0.00	12.00	19.00	2.40	-32767.00	398.00	383.00	-32767.00	4.57	-32767.00	-32767.00	-32767.00	-32767.00	-32767.00	-32767.00	-32767.00	87.04	0.00	0.00	0.00	0.00	0.00	0.00	0.00	0.00	-32767.00	-32767.00	-32767.00
10:09:08	70.00	-32766.00	101.08	69.70	86.47	69.00	-32766.00	-32766.00	-32766.00	-32767.00	-32766.00	-32766.00	-32766.00	-32767.00	36.19	4.90	0.00	12.00	743.00	44.00	49.00	0.00	12.00	19.00	3.40	-32767.00	406.00	375.00	-32767.00	4.58	-32767.00	-32767.00	-32767.00	-32767.00	-32767.00	-32767.00	-32767.00	87.04	0.00	0.00	0.00	0.00	0.00	0.00	0.00	0.00	-32767.00	-32767.00	-32767.00
10:09:18	69.00	-32766.00	102.00	71.14	87.51	73.00	-32766.00	-32766.00	-32766.00	-32767.00	-32766.00	-32766.00	-32766.00	-32767.00	36.19	4.90	0.00	12.00	743.00	44.00	48.00	0.00	12.00	19.00	3.10	-32767.00	400.00	381.00	-32767.00	4.58	-32767.00	-32767.00	-32767.00	-32767.00	-32767.00	-32767.00	-32767.00	87.04	0.00	0.00	0.00	0.00	0.00	0.00	0.00	0.00	-32767.00	-32767.00	-32767.00
10:09:28	72.00	-32766.00	102.70	71.58	88.27	76.00	-32766.00	-32766.00	-32766.00	-32767.00	-32766.00	-32766.00	-32766.00	-32767.00	36.19	4.90	0.00	12.00	743.00	44.00	48.00	0.00	12.00	19.00	3.30	-32767.00	399.00	377.00	-32767.00	4.57	-32767.00	-32767.00	-32767.00	-32767.00	-32767.00	-32767.00	-32767.00	87.04	0.00	0.00	0.00	0.00	0.00	0.00	0.00	0.00	-32767.00	-32767.00	-32767.00
10:09:38	71.00	-32766.00	102.00	70.92	87.53	69.00	-32766.00	-32766.00	-32766.00	-32767.00	-32766.00	-32766.00	-32766.00	-32767.00	36.17	5.00	0.00	12.00	743.00	44.00	48.00	0.00	12.00	19.00	2.80	-32767.00	397.00	377.00	-32767.00	4.56	-32767.00	-32767.00	-32767.00	-32767.00	-32767.00	-32767.00	-32767.00	87.04	0.00	0.00	0.00	0.00	0.00	0.00	0.00	0.00	-32767.00	-32767.00	-32767.00
10:09:48	69.00	-32766.00	101.88	71.80	87.59	68.00	-32766.00	-32766.00	-32766.00	-32767.00	-32766.00	-32766.00	-32766.00	-32767.00	36.17	4.90	0.00	12.00	743.00	44.00	49.00	0.00	12.00	19.00	2.30	-32767.00	400.00	389.00	-32767.00	4.57	-32767.00	-32767.00	-32767.00	-32767.00	-32767.00	-32767.00	-32767.00	87.04	0.00	0.00	0.00	0.00	0.00	0.00	0.00	0.00	-32767.00	-32767.00	-32767.00
10:09:58	69.00	-32766.00	102.90	72.77	88.92	69.00	-32766.00	-32766.00	-32766.00	-32766.00	-32766.00	-32766.00	-32766.00	-32767.00	36.17	4.90	0.00	12.00	743.00	44.00	49.00	0.00	12.00	19.00	3.30	-32767.00	393.00	377.00	-32767.00	4.57	-32767.00	-32767.00	-32767.00	-32767.00	-32767.00	-32767.00	-32767.00	87.04	0.00	0.00	0.00	0.00	0.00	0.00	0.00	0.00	-32767.00	-32767.00	-32767.00
10:10:08	70.00	-32766.00	103.38	75.16	90.18	68.00	-32766.00	-32766.00	-32766.00	-32767.00	-32766.00	-32766.00	-32766.00	-32767.00	36.17	4.90	0.00	12.00	743.00	44.00	48.00	0.00	12.00	19.00	3.30	-32767.00	390.00	372.00	-32767.00	4.54	-32767.00	-32767.00	-32767.00	-32767.00	-32767.00	-32767.00	-32767.00	87.04	0.00	0.00	0.00	0.00	0.00	0.00	0.00	0.00	-32767.00	-32767.00	-32767.00
10:10:18	70.00	-32766.00	104.16	74.16	90.18	69.00	-32766.00	-32766.00	-32766.00	-32767.00	-32766.00	-32766.00	-32766.00	-32767.00	36.17	4.90	0.00	12.00	743.00	44.00	48.00	0.00	12.00	19.00	2.60	-32767.00	419.00	401.00	-32767.00	4.57	-32767.00	-32767.00	-32767.00	-32767.00	-32767.00	-32767.00	-32767.00	87.04	0.00	0.00	0.00	0.00	0.00	0.00	0.00	0.00	-32767.00	-32767.00	-32767.00
10:10:28	73.00	-32766.00	103.27	73.63	89.38	75.00	-32766.00	-32766.00	-32766.00	-32767.00	-32766.00	-32766.00	-32766.00	-32767.00	36.17	4.80	0.00	12.00	743.00	44.00	48.00	0.00	12.00	19.00	2.60	-32767.00	418.00	383.00	-32767.00	4.58	-32767.00	-32767.00	-32767.00	-32767.00	-32767.00	-32767.00	-32767.00	87.04	0.00	0.00	0.00	0.00	0.00	0.00	0.00	0.00	-32767.00	-32767.00	-32767.00
10:10:38	75.00	-32766.00	107.20	75.63	91.78	75.00	-32766.00	-32766.00	-32766.00	-32767.00	-32766.00	-32766.00	-32766.00	-32767.00	36.17	4.90	0.00	12.00	743.00	44.00	49.00	0.00	12.00	19.00	3.20	-32767.00	395.00	372.00	-32767.00	4.58	-32767.00	-32767.00	-32767.00	-32767.00	-32767.00	-32767.00	-32767.00	87.04	0.00	0.00	0.00	0.00	0.00	0.00	0.00	0.00	-32767.00	-32767.00	-32767.00
10:10:48	77.00	-32766.00	110.39	73.72	92.45	80.00	-32766.00	-32766.00	-32766.00	-32767.00	-32766.00	-32766.00	-32766.00	-32767.00	36.17	4.90	0.00	12.00	743.00	44.00	48.00	0.00	12.00	19.00	2.60	-32767.00	393.00	375.00	-32767.00	4.57	-32767.00	-32767.00	-32767.00	-32767.00	-32767.00	-32767.00	-32767.00	87.04	0.00	0.00	0.00	0.00	0.00	0.00	0.00	0.00	-32767.00	-32767.00	-32767.00
10:10:58	77.00	-32766.00	111.71	79.28	95.98	81.00	-32766.00	-32766.00	-32766.00	-32767.00	-32766.00	-32766.00	-32766.00	-32767.00	36.17	5.00	0.00	12.00	743.00	44.00	48.00	0.00	12.00	19.00	3.00	-32767.00	399.00	380.00	-32767.00	4.55	-32767.00	-32767.00	-32767.00	-32767.00	-32767.00	-32767.00	-32767.00	87.04	0.00	0.00	0.00	0.00	0.00	0.00	0.00	0.00	-32767.00	-32767.00	-32767.00
10:11:08	80.00	-32766.00	112.04	79.74	96.37	81.00	-32766.00	-32766.00	-32766.00	-32767.00	-32766.00	-32766.00	-32766.00	-32767.00	36.17	5.00	0.00	12.00	743.00	44.00	49.00	0.00	12.00	19.00	2.80	-32767.00	399.00	383.00	-32767.00	4.57	-32767.00	-32767.00	-32767.00	-32767.00	-32767.00	-32767.00	-32767.00	87.04	0.00	0.00	0.00	0.00	0.00	0.00	0.00	0.00	-32767.00	-32767.00	-32767.00
10:11:18	78.00	-32766.00	114.59	81.78	97.75	80.00	-32766.00	-32766.00	-32766.00	-32767.00	-32766.00	-32766.00	-32766.00	-32767.00	36.17	5.00	0.00	12.00	743.00	43.00	48.00	0.00	12.00	19.00	2.40	-32767.00	398.00	381.00	-32767.00	4.58	-32767.00	-32767.00	-32767.00	-32767.00	-32767.00	-32767.00	-32767.00	87.04	0.00	0.00	0.00	0.00	0.00	0.00	0.00	0.00	-32767.00	-32767.00	-32767.00
10:11:28	77.00	-32766.00	115.29	80.11	97.62	81.00	-32766.00	-32766.00	-32766.00	-32767.00	-32766.00	-32766.00	-32766.00	-32767.00	36.17	5.00	0.00	12.00	743.00	44.00	48.00	0.00	12.00	19.00	2.10	-32767.00	390.00	381.00	-32767.00	4.55	-32767.00	-32767.00	-32767.00	-32767.00	-32767.00	-32767.00	-32767.00	87.04	0.00	0.00	0.00	0.00	0.00	0.00	0.00	0.00	-32767.00	-32767.00	-32767.00
10:11:38	77.00	-32766.00	116.19	84.50	100.60	82.00	-32766.00	-32766.00	-32766.00	-32767.00	-32766.00	-32766.00	-32766.00	-32767.00	36.17	5.00	0.00	12.00	743.00	44.00	49.00	0.00	12.00	19.00	2.80	-32767.00	404.00	384.00	-32767.00	4.54	-32767.00	-32767.00	-32767.00	-32767.00	-32767.00	-32767.00	-32767.00	87.04	0.00	0.00	0.00	0.00	0.00	0.00	0.00	0.00	-32767.00	-32767.00	-32767.00
10:11:48	82.00	-32766.00	114.03	80.98	97.51	81.00	-32766.00	-32766.00	-32766.00	-32767.00	-32766.00	-32766.00	-32766.00	-32767.00	36.17	4.90	0.00	12.00	743.00	44.00	48.00	0.00	12.00	19.00	3.30	-32767.00	395.00	373.00	-32767.00	4.55	-32767.00	-32767.00	-32767.00	-32767.00	-32767.00	-32767.00	-32767.00	87.04	0.00	0.00	0.00	0.00	0.00	0.00	0.00	0.00	-32767.00	-32767.00	-32767.00
10:11:58	80.00	-32766.00	113.90	80.27	97.26	83.00	-32766.00	-32766.00	-32766.00	-32767.00	-32766.00	-32766.00	-32766.00	-32767.00	36.17	5.00	0.00	12.00	743.00	44.00	48.00	0.00	12.00	19.00	2.20	-32767.00	398.00	388.00	-32767.00	4.57	-32767.00	-32767.00	-32767.00	-32767.00	-32767.00	-32767.00	-32767.00	87.04	0.00	0.00	0.00	0.00	0.00	0.00	0.00	0.00	-32767.00	-32767.00	-32767.00
10:12:08	80.00	-32766.00	112.12	80.13	96.97	82.00	-32766.00	-32766.00	-32766.00	-32767.00	-32766.00	-32766.00	-32766.00	-32767.00	36.17	5.00	0.00	12.00	743.00	44.00	49.00	0.00	12.00	19.00	3.10	-32767.00	409.00	387.00	-32767.00	4.58	-32767.00	-32767.00	-32767.00	-32767.00	-32767.00	-32767.00	-32767.00	87.04	0.00	0.00	0.00	0.00	0.00	0.00	0.00	0.00	-32767.00	-32767.00	-32767.00
10:12:18	81.00	-32766.00	113.10	83.06	99.02	84.00	-32766.00	-32766.00	-32766.00	-32767.00	-32766.00	-32766.00	-32766.00	-32767.00	36.17	4.90	0.00	12.00	743.00	44.00	48.00	0.00	12.00	19.00	2.40	-32767.00	397.00	378.00	-32767.00	4.59	-32767.00	-32767.00	-32767.00	-32767.00	-32767.00	-32767.00	-32767.00	87.04	0.00	0.00	0.00	0.00	0.00	0.00	0.00	0.00	-32767.00	-32767.00	-32767.00
10:12:28	84.00	-32766.00	114.59	84.42	100.24	84.00	-32766.00	-32766.00	-32766.00	-32767.00	-32766.00	-32766.00	-32766.00	-32767.00	36.17	5.00	0.00	12.00	743.00	44.00	48.00	0.00	12.00	19.00	2.80	-32767.00	396.00	374.00	-32767.00	4.58	-32767.00	-32767.00	-32767.00	-32767.00	-32767.00	-32767.00	-32767.00	87.04	0.00	0.00	0.00	0.00	0.00	0.00	0.00	0.00	-32767.00	-32767.00	-32767.00
10:12:38	84.00	-32766.00	116.80	83.90	101.01	85.00	-32766.00	-32766.00	-32766.00	-32767.00	-32766.00	-32766.00	-32766.00	-32767.00	36.17	5.00	0.00	12.00	743.00	44.00	48.00	0.00	12.00	19.00	2.80	-32767.00	402.00	378.00	-32767.00	4.58	-32767.00	-32767.00	-32767.00	-32767.00	-32767.00	-32767.00	-32767.00	87.04	0.00	0.00	0.00	0.00	0.00	0.00	0.00	0.00	-32767.00	-32767.00	-32767.00
10:12:48	85.00	-32766.00	115.32	85.28	101.15	85.00	-32766.00	-32766.00	-32766.00	-32767.00	-32766.00	-32766.00	-32766.00	-32767.00	36.17	5.00	0.00	12.00	743.00	44.00	48.00	0.00	12.00	19.00	3.30	-32767.00	393.00	379.00	-32767.00	4.57	-32767.00	-32767.00	-32767.00	-32767.00	-32767.00	-32767.00	-32767.00	87.04	0.00	0.00	0.00	0.00	0.00	0.00	0.00	0.00	-32767.00	-32767.00	-32767.00
10:12:58	85.00	-32766.00	115.50	84.39	100.62	85.00	-32766.00	-32766.00	-32766.00	-32767.00	-32766.00	-32766.00	-32766.00	-32767.00	36.17	5.00	0.00	12.00	743.00	44.00	48.00	0.00	12.00	19.00	3.10	-32767.00	407.00	378.00	-32767.00	4.58	-32767.00	-32767.00	-32767.00	-32767.00	-32767.00	-32767.00	-32767.00	87.04	0.00	0.00	0.00	0.00	0.00	0.00	0.00	0.00	-32767.00	-32767.00	-32767.00
10:13:08	85.00	-32766.00	115.80	84.15	100.86	85.00	-32766.00	-32766.00	-32766.00	-32767.00	-32766.00	-32766.00	-32766.00	-32767.00	36.17	5.00	0.00	12.00	743.00	44.00	48.00	0.00	12.00	19.00	3.30	-32767.00	393.00	373.00	-32767.00	4.55	-32767.00	-32767.00	-32767.00	-32767.00	-32767.00	-32767.00	-32767.00	87.04	0.00	0.00	0.00	0.00	0.00	0.00	0.00	0.00	-32767.00	-32767.00	-32767.00
10:13:18	84.00	-32766.00	114.33	83.71	99.69	85.00	-32766.00	-32766.00	-32766.00	-32767.00	-32766.00	-32766.00	-32766.00	-32767.00	36.17	5.10	0.00	12.00	743.00	43.00	48.00	0.00	12.00	19.00	2.60	-32767.00	399.00	392.00	-32767.00	4.55	-32767.00	-32767.00	-32767.00	-32767.00	-32767.00	-32767.00	-32767.00	87.04	0.00	0.00	0.00	0.00	0.00	0.00	0.00	0.00	-32767.00	-32767.00	-32767.00
10:13:28	84.00	-32766.00	115.21	84.49	100.95	85.00	-32766.00	-32766.00	-32766.00	-32767.00	-32766.00	-32766.00	-32766.00	-32767.00	36.15	5.00	0.00	12.00	743.00	44.00	48.00	0.00	12.00	19.00	2.50	-32767.00	400.00	383.00	-32767.00	4.56	-32767.00	-32767.00	-32767.00	-32767.00	-32767.00	-32767.00	-32767.00	87.04	0.00	0.00	0.00	0.00	0.00	0.00	0.00	0.00	-32767.00	-32767.00	-32767.00
10:13:38	85.00	-32766.00	113.74	84.56	99.99	85.00	-32766.00	-32766.00	-32766.00	-32767.00	-32766.00	-32766.00	-32766.00	-32767.00	36.15	5.00	0.00	12.00	743.00	44.00	48.00	0.00	12.00	19.00	2.40	-32767.00	391.00	381.00	-32767.00	4.56	-32767.00	-32767.00	-32767.00	-32767.00	-32767.00	-32767.00	-32767.00	87.04	0.00	0.00	0.00	0.00	0.00	0.00	0.00	0.00	-32767.00	-32767.00	-32767.00
10:13:48	84.00	-32766.00	114.04	82.61	99.14	83.00	-32766.00	-32766.00	-32766.00	-32767.00	-32766.00	-32766.00	-32766.00	-32767.00	36.15	5.00	0.00	12.00	743.00	44.00	48.00	0.00	12.00	19.00	2.30	-32767.00	392.00	387.00	-32767.00	4.56	-32767.00	-32767.00	-32767.00	-32767.00	-32767.00	-32767.00	-32767.00	87.04	0.00	0.00	0.00	0.00	0.00	0.00	0.00	0.00	-32767.00	-32767.00	-32767.00
10:13:58	84.00	-32766.00	112.72	83.18	99.13	85.00	-32766.00	-32766.00	-32766.00	-32767.00	-32766.00	-32766.00	-32766.00	-32767.00	36.15	5.00	0.00	12.00	743.00	44.00	49.00	0.00	12.00	19.00	2.40	-32767.00	398.00	384.00	-32767.00	4.57	-32767.00	-32767.00	-32767.00	-32767.00	-32767.00	-32767.00	-32767.00	87.04	0.00	0.00	0.00	0.00	0.00	0.00	0.00	0.00	-32767.00	-32767.00	-32767.00
10:14:08	84.00	-32766.00	121.19	80.89	97.98	83.00	-32766.00	-32766.00	-32766.00	-32767.00	-32766.00	-32766.00	-32766.00	-32767.00	36.15	5.00	0.00	12.00	743.00	44.00	48.00	0.00	12.00	19.00	2.50	-32767.00	401.00	386.00	-32767.00	4.58	-32767.00	-32767.00	-32767.00	-32767.00	-32767.00	-32767.00	-32767.00	87.04	0.00	0.00	0.00	0.00	0.00	0.00	0.00	0.00	-32767.00	-32767.00	-32767.00
10:14:18	84.00	-32766.00	110.70	79.30	95.84	85.00	-32766.00	-32766.00	-32766.00	-32766.00	-32766.00	-32766.00	-32766.00	-32767.00	36.15	4.90	0.00	12.00	743.00	44.00	48.00	0.00	12.00	19.00	2.50	-32767.00	394.00	380.00	-32767.00	4.58	-32767.00	-32767.00	-32767.00	-32767.00	-32767.00	-32767.00	-32767.00	87.04	0.00	0.00	0.00	0.00	0.00	0.00	0.00	0.00	-32767.00	-32767.00	-32767.00
10:14:28	84.00	-32766.00	110.18	79.38	95.71	85.00	-32766.00	-32766.00	-32766.00	-32767.00	-32766.00	-32766.00	-32766.00	-32767.00	36.15	5.00	0.00	12.00	743.00	44.00	48.00	0.00	12.00	19.00	2.20	-32767.00	405.00	388.00	-32767.00	4.58	-32767.00	-32767.00	-32767.00	-32767.00	-32767.00	-32767.00	-32767.00	87.04	0.00	0.00	0.00	0.00	0.00	0.00	0.00	0.00	-32767.00	-32767.00	-32767.00
10:14:38	84.00	-32766.00	109.47	78.34	94.84	84.00	-32766.00	-32766.00	-32766.00	-32767.00	-32766.00	-32766.00	-32766.00	-32767.00	36.15	5.00	0.00	12.00	743.00	44.00	48.00	0.00	12.00	19.00	2.20	-32767.00	405.00	383.00	-32767.00	4.60	-32767.00	-32767.00	-32767.00	-32767.00	-32767.00	-32767.00	-32767.00	87.04	0.00	0.00	0.00	0.00	0.00	0.00	0.00	0.00	-32767.00	-32767.00	-32767.00
10:14:48	84.00	-32766.00	108.39	77.45	93.84	85.00	-32766.00	-32766.00	-32766.00	-32767.00	-32766.00	-32766.00	-32766.00	-32767.00	36.15	5.00	0.00	12.00	743.00	44.00	48.00	0.00	12.00	19.00	2.60	-32767.00	397.00	381.00	-32767.00	4.60	-32767.00	-32767.00	-32767.00	-32767.00	-32767.00	-32767.00	-32767.00	87.04	0.00	0.00	0.00	0.00	0.00	0.00	0.00	0.00	-32767.00	-32767.00	-32767.00
10:14:58	84.00	-32766.00	105.78	72.23	89.93	83.00	-32766.00	-32766.00	-32766.00	-32767.00	-32766.00	-32766.00	-32766.00	-32767.00	36.15	5.00	0.00	12.00	743.00	44.00	48.00	0.00	12.00	19.00	2.40	-32767.00	403.00	380.00	-32767.00	4.59	-32767.00	-32767.00	-32767.00	-32767.00	-32767.00	-32767.00	-32767.00	87.04	0.00	0.00	0.00	0.00	0.00	0.00	0.00	0.00	-32767.00	-32767.00	-32767.00
10:15:08	84.00	-32766.00	103.07	69.10	86.97	84.00	-32766.00	-32766.00	-32766.00	-32767.00	-32766.00	-32766.00	-32766.00	-32767.00	36.15	5.10	0.00	12.00	743.00	44.00	48.00	0.00	12.00	19.00	2.30	-32767.00	405.00	389.00	-32767.00	4.60	-32767.00	-32767.00	-32767.00	-32767.00	-32767.00	-32767.00	-32767.00	87.04	0.00	0.00	0.00	0.00	0.00	0.00	0.00	0.00	-32767.00	-32767.00	-32767.00
10:15:18	84.00	-32766.00	102.61	68.86	86.48	83.00	-32766.00	-32766.00	-32766.00	-32767.00	-32766.00	-32766.00	-32766.00	-32767.00	36.15	5.00	0.00	12.00	743.00	44.00	48.00	0.00	12.00	18.00	2.40	-32767.00	391.00	377.00	-32767.00	4.60	-32767.00	-32767.00	-32767.00	-32767.00	-32767.00	-32767.00	-32767.00	87.04	0.00	0.00	0.00	0.00	0.00	0.00	0.00	0.00	-32767.00	-32767.00	-32767.00
10:15:28	83.00	-32766.00	101.92	68.57	85.95	83.00	-32766.00	-32766.00	-32766.00	-32767.00	-32766.00	-32766.00	-32766.00	-32767.00	36.15	5.00	0.00	12.00	743.00	43.00	49.00	0.00	12.00	18.00	3.50	-32767.00	391.00	370.00	-32767.00	4.57	-32767.00	-32767.00	-32767.00	-32767.00	-32767.00	-32767.00	-32767.00	87.04	0.00	0.00	0.00	0.00	0.00	0.00	0.00	0.00	-32767.00	-32767.00	-32767.00
10:15:38	82.00	-32766.00	103.11	71.15	87.86	82.00	-32766.00	-32766.00	-32766.00	-32767.00	-32766.00	-32766.00	-32766.00	-32767.00	36.15	5.00	0.00	12.00	743.00	44.00	48.00	0.00	12.00	19.00	3.20	-32767.00	380.00	367.00	-32767.00	4.54	-32767.00	-32767.00	-32767.00	-32767.00	-32767.00	-32767.00	-32767.00	87.04	0.00	0.00	0.00	0.00	0.00	0.00	0.00	0.00	-32767.00	-32767.00	-32767.00
10:15:48	82.00	-32766.00	102.49	71.30	87.73	81.00	-32766.00	-32766.00	-32766.00	-32767.00	-32766.00	-32766.00	-32766.00	-32767.00	36.15	4.90	0.00	12.00	743.00	44.00	48.00	0.00	12.00	19.00	2.60	-32767.00	402.00	384.00	-32767.00	4.56	-32767.00	-32767.00	-32767.00	-32767.00	-32767.00	-32767.00	-32767.00	87.04	0.00	0.00	0.00	0.00	0.00	0.00	0.00	0.00	-32767.00	-32767.00	-32767.00
10:15:58	82.00	-32766.00	101.97	71.42	87.09	81.00	-32766.00	-32766.00	-32766.00	-32767.00	-32766.00	-32766.00	-32766.00	-32767.00	36.15	4.90	0.00	12.00	743.00	44.00	48.00	0.00	12.00	19.00	3.10	-32767.00	393.00	384.00	-32767.00	4.55	-32767.00	-32767.00	-32767.00	-32767.00	-32767.00	-32767.00	-32767.00	87.04	0.00	0.00	0.00	0.00	0.00	0.00	0.00	0.00	-32767.00	-32767.00	-32767.00
10:16:08	80.00	-32766.00	100.14	68.66	84.90	80.00	-32766.00	-32766.00	-32766.00	-32767.00	-32766.00	-32766.00	-32766.00	-32767.00	36.15	4.90	0.00	12.00	743.00	44.00	49.00	0.00	12.00	19.00	3.50	-32767.00	399.00	371.00	-32767.00	4.54	-32767.00	-32767.00	-32767.00	-32767.00	-32767.00	-32767.00	-32767.00	87.04	0.00	0.00	0.00	0.00	0.00	0.00	0.00	0.00	-32767.00	-32767.00	-32767.00
10:16:18	79.00	-32766.00	98.86	66.50	82.81	79.00	-32766.00	-32766.00	-32766.00	-32767.00	-32766.00	-32766.00	-32766.00	-32767.00	36.15	4.80	0.00	12.00	743.00	44.00	48.00	0.00	12.00	19.00	3.30	-32767.00	392.00	376.00	-32767.00	4.54	-32767.00	-32767.00	-32767.00	-32767.00	-32767.00	-32767.00	-32767.00	87.04	0.00	0.00	0.00	0.00	0.00	0.00	0.00	0.00	-32767.00	-32767.00	-32767.00
10:16:28	77.00	-32766.00	97.33	66.92	82.69	80.00	-32766.00	-32766.00	-32766.00	-32767.00	-32766.00	-32766.00	-32766.00	-32767.00	36.15	4.80	0.00	12.00	743.00	44.00	48.00	0.00	12.00	19.00	3.30	-32767.00	410.00	383.00	-32767.00	4.56	-32767.00	-32767.00	-32767.00	-32767.00	-32767.00	-32767.00	-32767.00	87.04	0.00	0.00	0.00	0.00	0.00	0.00	0.00	0.00	-32767.00	-32767.00	-32767.00
10:16:38	78.00	-32766.00	98.68	68.44	84.27	80.00	-32766.00	-32766.00	-32766.00	-32767.00	-32766.00	-32766.00	-32766.00	-32767.00	36.15	4.80	0.00	12.00	743.00	44.00	48.00	0.00	12.00	19.00	2.20	-32767.00	399.00	383.00	-32767.00	4.58	-32767.00	-32767.00	-32767.00	-32767.00	-32767.00	-32767.00	-32767.00	87.04	0.00	0.00	0.00	0.00	0.00	0.00	0.00	0.00	-32767.00	-32767.00	-32767.00
10:16:48	77.00	-32766.00	97.04	65.84	81.67	79.00	-32766.00	-32766.00	-32766.00	-32767.00	-32766.00	-32766.00	-32766.00	-32767.00	36.15	4.80	0.00	12.00	743.00	44.00	48.00	0.00	12.00	19.00	3.40	-32767.00	394.00	371.00	-32767.00	4.57	-32767.00	-32767.00	-32767.00	-32767.00	-32767.00	-32767.00	-32767.00	87.04	0.00	0.00	0.00	0.00	0.00	0.00	0.00	0.00	-32767.00	-32767.00	-32767.00
10:16:58	76.00	-32766.00	96.05	65.06	80.64	77.00	-32766.00	-32766.00	-32766.00	-32767.00	-32766.00	-32766.00	-32766.00	-32767.00	36.15	4.70	0.00	12.00	743.00	44.00	48.00	0.00	12.00	19.00	2.50	-32767.00	401.00	374.00	-32767.00	4.56	-32767.00	-32767.00	-32767.00	-32767.00	-32767.00	-32767.00	-32767.00	87.04	0.00	0.00	0.00	0.00	0.00	0.00	0.00	0.00	-32767.00	-32767.00	-32767.00
10:17:08	75.00	-32766.00	94.76	62.56	78.60	77.00	-32766.00	-32766.00	-32766.00	-32767.00	-32766.00	-32766.00	-32766.00	-32767.00	36.15	4.80	0.00	12.00	743.00	44.00	48.00	0.00	12.00	19.00	3.10	-32767.00	403.00	380.00	-32767.00	4.57	-32767.00	-32767.00	-32767.00	-32767.00	-32767.00	-32767.00	-32767.00	87.04	0.00	0.00	0.00	0.00	0.00	0.00	0.00	0.00	-32767.00	-32767.00	-32767.00
10:17:18	75.00	-32766.00	93.81	62.81	78.19	78.00	-32766.00	-32766.00	-32766.00	-32767.00	-32766.00	-32766.00	-32766.00	-32767.00	36.15	4.70	0.00	12.00	743.00	44.00	48.00	0.00	12.00	19.00	2.70	-32767.00	404.00	378.00	-32767.00	4.57	-32767.00	-32767.00	-32767.00	-32767.00	-32767.00	-32767.00	-32767.00	87.04	0.00	0.00	0.00	0.00	0.00	0.00	0.00	0.00	-32767.00	-32767.00	-32767.00
10:17:28	75.00	-32766.00	93.01	61.60	77.22	76.00	-32766.00	-32766.00	-32766.00	-32767.00	-32766.00	-32766.00	-32766.00	-32767.00	36.15	4.70	0.00	12.00	743.00	44.00	48.00	0.00	12.00	19.00	3.60	-32767.00	395.00	373.00	-32767.00	4.57	-32767.00	-32767.00	-32767.00	-32767.00	-32767.00	-32767.00	-32767.00	87.04	0.00	0.00	0.00	0.00	0.00	0.00	0.00	0.00	-32767.00	-32767.00	-32767.00
10:17:38	74.00	-32766.00	92.54	61.28	76.85	76.00	-32766.00	-32766.00	-32766.00	-32767.00	-32766.00	-32766.00	-32766.00	-32767.00	36.15	4.60	0.00	12.00	743.00	44.00	48.00	0.00	12.00	19.00	2.60	-32767.00	403.00	383.00	-32767.00	4.57	-32767.00	-32767.00	-32767.00	-32767.00	-32767.00	-32767.00	-32767.00	87.04	0.00	0.00	0.00	0.00	0.00	0.00	0.00	0.00	-32767.00	-32767.00	-32767.00
10:17:48	73.00	-32766.00	90.64	60.67	75.36	74.00	-32766.00	-32766.00	-32766.00	-32767.00	-32766.00	-32766.00	-32766.00	-32767.00	36.15	4.70	0.00	12.00	743.00	44.00	48.00	0.00	12.00	19.00	3.30	-32767.00	405.00	378.00	-32767.00	4.56	-32767.00	-32767.00	-32767.00	-32767.00	-32767.00	-32767.00	-32767.00	87.04	0.00	0.00	0.00	0.00	0.00	0.00	0.00	0.00	-32767.00	-32767.00	-32767.00
10:17:58	74.00	-32766.00	90.65	60.35	75.54	73.00	-32766.00	-32766.00	-32766.00	-32767.00	-32766.00	-32766.00	-32766.00	-32767.00	36.15	4.70	0.00	12.00	743.00	44.00	48.00	0.00	12.00	19.00	2.80	-32767.00	393.00	378.00	-32767.00	4.57	-32767.00	-32767.00	-32767.00	-32767.00	-32767.00	-32767.00	-32767.00	87.04	0.00	0.00	0.00	0.00	0.00	0.00	0.00	0.00	-32767.00	-32767.00	-32767.00
10:18:08	74.00	-32766.00	89.06	58.64	74.02	75.00	-32766.00	-32766.00	-32766.00	-32767.00	-32766.00	-32766.00	-32766.00	-32767.00	36.15	4.60	0.00	12.00	743.00	45.00	49.00	0.00	12.00	19.00	2.70	-32767.00	410.00	390.00	-32767.00	4.57	-32767.00	-32767.00	-32767.00	-32767.00	-32767.00	-32767.00	-32767.00	87.04	0.00	0.00	0.00	0.00	0.00	0.00	0.00	0.00	-32767.00	-32767.00	-32767.00
10:18:18	73.00	-32766.00	89.89	59.28	74.55	72.00	-32766.00	-32766.00	-32766.00	-32767.00	-32766.00	-32766.00	-32766.00	-32767.00	36.17	4.60	0.00	12.00	743.00	44.00	48.00	0.00	12.00	19.00	3.00	-32767.00	401.00	377.00	-32767.00	4.57	-32767.00	-32767.00	-32767.00	-32767.00	-32767.00	-32767.00	-32767.00	87.04	0.00	0.00	0.00	0.00	0.00	0.00	0.00	0.00	-32767.00	-32767.00	-32767.00
10:18:28	73.00	-32766.00	90.41	60.56	75.58	77.00	-32766.00	-32766.00	-32766.00	-32766.00	-32766.00	-32766.00	-32766.00	-32767.00	36.17	4.70	0.00	12.00	743.00	44.00	49.00	0.00	12.00	19.00	3.10	-32767.00	395.00	374.00	-32767.00	4.57	-32767.00	-32767.00	-32767.00	-32767.00	-32767.00	-32767.00	-32767.00	87.04	0.00	0.00	0.00	0.00	0.00	0.00	0.00	0.00	-32767.00	-32767.00	-32767.00
10:18:38	74.00	-32766.00	90.11	60.78	75.54	76.00	-32766.00	-32766.00	-32766.00	-32767.00	-32766.00	-32766.00	-32766.00	-32767.00	36.17	4.60	0.00	12.00	743.00	44.00	49.00	0.00	12.00	19.00	2.30	-32767.00	390.00	384.00	-32767.00	4.56	-32767.00	-32767.00	-32767.00	-32767.00	-32767.00	-32767.00	-32767.00	87.04	0.00	0.00	0.00	0.00	0.00	0.00	0.00	0.00	-32767.00	-32767.00	-32767.00
10:18:48	74.00	-32766.00	89.25	59.73	74.51	74.00	-32766.00	-32766.00	-32766.00	-32767.00	-32766.00	-32766.00	-32766.00	-32767.00	36.17	4.60	0.00	12.00	743.00	44.00	49.00	0.00	12.00	19.00	3.00	-32767.00	404.00	386.00	-32767.00	4.57	-32767.00	-32767.00	-32767.00	-32767.00	-32767.00	-32767.00	-32767.00	87.04	0.00	0.00	0.00	0.00	0.00	0.00	0.00	0.00	-32767.00	-32767.00	-32767.00
10:18:58	73.00	-32766.00	89.69	59.35	74.11	74.00	-32766.00	-32766.00	-32766.00	-32767.00	-32766.00	-32766.00	-32766.00	-32767.00	36.17	4.70	0.00	12.00	743.00	44.00	49.00	0.00	12.00	19.00	3.30	-32767.00	397.00	372.00	-32767.00	4.57	-32767.00	-32767.00	-32767.00	-32767.00	-32767.00	-32767.00	-32767.00	87.04	0.00	0.00	0.00	0.00	0.00	0.00	0.00	0.00	-32767.00	-32767.00	-32767.00
10:19:08	73.00	-32766.00	89.16	59.32	74.54	75.00	-32766.00	-32766.00	-32766.00	-32767.00	-32766.00	-32766.00	-32766.00	-32767.00	36.17	4.70	0.00	12.00	743.00	44.00	49.00	0.00	12.00	19.00	3.50	-32767.00	390.00	367.00	-32767.00	4.55	-32767.00	-32767.00	-32767.00	-32767.00	-32767.00	-32767.00	-32767.00	87.04	0.00	0.00	0.00	0.00	0.00	0.00	0.00	0.00	-32767.00	-32767.00	-32767.00
10:19:18	73.00	-32766.00	89.45	59.64	74.97	74.00	-32766.00	-32766.00	-32766.00	-32767.00	-32766.00	-32766.00	-32766.00	-32767.00	36.17	4.70	0.00	12.00	743.00	44.00	49.00	0.00	12.00	19.00	2.40	-32767.00	412.00	390.00	-32767.00	4.56	-32767.00	-32767.00	-32767.00	-32767.00	-32767.00	-32767.00	-32767.00	87.04	0.00	0.00	0.00	0.00	0.00	0.00	0.00	0.00	-32767.00	-32767.00	-32767.00
10:19:28	73.00	-32766.00	91.32	61.57	76.95	74.00	-32766.00	-32766.00	-32766.00	-32767.00	-32766.00	-32766.00	-32766.00	-32767.00	36.17	4.70	0.00	12.00	743.00	44.00	49.00	0.00	12.00	19.00	2.10	-32767.00	411.00	388.00	-32767.00	4.58	-32767.00	-32767.00	-32767.00	-32767.00	-32767.00	-32767.00	-32767.00	87.04	0.00	0.00	0.00	0.00	0.00	0.00	0.00	0.00	-32767.00	-32767.00	-32767.00
10:19:38	73.00	-32766.00	91.02	61.63	76.68	74.00	-32766.00	-32766.00	-32766.00	-32767.00	-32766.00	-32766.00	-32766.00	-32767.00	36.17	4.70	0.00	12.00	743.00	44.00	48.00	0.00	12.00	19.00	2.80	-32767.00	395.00	373.00	-32767.00	4.58	-32767.00	-32767.00	-32767.00	-32767.00	-32767.00	-32767.00	-32767.00	87.04	0.00	0.00	0.00	0.00	0.00	0.00	0.00	0.00	-32767.00	-32767.00	-32767.00
10:19:48	73.00	-32766.00	91.74	62.28	76.87	74.00	-32766.00	-32766.00	-32766.00	-32767.00	-32766.00	-32766.00	-32766.00	-32767.00	36.17	4.80	0.00	12.00	743.00	44.00	49.00	0.00	12.00	19.00	2.80	-32767.00	407.00	382.00	-32767.00	4.59	-32767.00	-32767.00	-32767.00	-32767.00	-32767.00	-32767.00	-32767.00	87.04	0.00	0.00	0.00	0.00	0.00	0.00	0.00	0.00	-32767.00	-32767.00	-32767.00
10:19:58	73.00	-32766.00	92.25	62.55	77.63	74.00	-32766.00	-32766.00	-32766.00	-32767.00	-32766.00	-32766.00	-32766.00	-32767.00	36.17	4.70	0.00	12.00	743.00	44.00	48.00	0.00	12.00	19.00	2.50	-32767.00	395.00	372.00	-32767.00	4.57	-32767.00	-32767.00	-32767.00	-32767.00	-32767.00	-32767.00	-32767.00	87.04	0.00	0.00	0.00	0.00	0.00	0.00	0.00	0.00	-32767.00	-32767.00	-32767.00
10:20:08	73.00	-32766.00	92.09	62.19	77.29	75.00	-32766.00	-32766.00	-32766.00	-32767.00	-32766.00	-32766.00	-32766.00	-32767.00	36.17	4.60	0.00	12.00	743.00	44.00	49.00	0.00	12.00	19.00	2.30	-32767.00	397.00	377.00	-32767.00	4.58	-32767.00	-32767.00	-32767.00	-32767.00	-32767.00	-32767.00	-32767.00	87.04	0.00	0.00	0.00	0.00	0.00	0.00	0.00	0.00	-32767.00	-32767.00	-32767.00
10:20:18	73.00	-32766.00	92.25	62.01	76.99	76.00	-32766.00	-32766.00	-32766.00	-32767.00	-32766.00	-32766.00	-32766.00	-32767.00	36.17	4.60	0.00	12.00	743.00	44.00	48.00	0.00	12.00	19.00	3.20	-32767.00	397.00	373.00	-32767.00	4.56	-32767.00	-32767.00	-32767.00	-32767.00	-32767.00	-32767.00	-32767.00	87.04	0.00	0.00	0.00	0.00	0.00	0.00	0.00	0.00	-32767.00	-32767.00	-32767.00
10:20:28	74.00	-32766.00	92.82	62.12	77.18	76.00	-32766.00	-32766.00	-32766.00	-32767.00	-32766.00	-32766.00	-32766.00	-32767.00	36.17	4.80	0.00	12.00	743.00	44.00	48.00	0.00	12.00	20.00	2.90	-32767.00	409.00	379.00	-32767.00	4.54	-32767.00	-32767.00	-32767.00	-32767.00	-32767.00	-32767.00	-32767.00	87.04	0.00	0.00	0.00	0.00	0.00	0.00	0.00	0.00	-32767.00	-32767.00	-32767.00
10:20:38	74.00	-32766.00	90.64	60.65	75.59	76.00	-32766.00	-32766.00	-32766.00	-32767.00	-32766.00	-32766.00	-32766.00	-32767.00	36.17	4.50	0.00	12.00	743.00	44.00	49.00	0.00	12.00	19.00	2.50	-32767.00	401.00	385.00	-32767.00	4.56	-32767.00	-32767.00	-32767.00	-32767.00	-32767.00	-32767.00	-32767.00	87.04	0.00	0.00	0.00	0.00	0.00	0.00	0.00	0.00	-32767.00	-32767.00	-32767.00
10:20:48	74.00	-32766.00	91.98	61.79	76.80	76.00	-32766.00	-32766.00	-32766.00	-32767.00	-32766.00	-32766.00	-32766.00	-32767.00	36.17	4.60	0.00	12.00	743.00	44.00	48.00	0.00	12.00	19.00	3.10	-32767.00	402.00	376.00	-32767.00	4.54	-32767.00	-32767.00	-32767.00	-32767.00	-32767.00	-32767.00	-32767.00	87.04	0.00	0.00	0.00	0.00	0.00	0.00	0.00	0.00	-32767.00	-32767.00	-32767.00
10:20:58	74.00	-32766.00	90.97	60.43	75.87	76.00	-32766.00	-32766.00	-32766.00	-32767.00	-32766.00	-32766.00	-32766.00	-32767.00	36.17	4.70	0.00	12.00	743.00	44.00	49.00	0.00	12.00	19.00	3.10	-32767.00	392.00	355.00	-32767.00	4.53	-32767.00	-32767.00	-32767.00	-32767.00	-32767.00	-32767.00	-32767.00	87.04	0.00	0.00	0.00	0.00	0.00	0.00	0.00	0.00	-32767.00	-32767.00	-32767.00
10:21:08	74.00	-32766.00	91.48	59.94	75.81	76.00	-32766.00	-32766.00	-32766.00	-32767.00	-32766.00	-32766.00	-32766.00	-32767.00	36.17	4.70	0.00	12.00	743.00	44.00	49.00	0.00	12.00	19.00	2.30	-32767.00	409.00	385.00	-32767.00	4.55	-32767.00	-32767.00	-32767.00	-32767.00	-32767.00	-32767.00	-32767.00	87.04	0.00	0.00	0.00	0.00	0.00	0.00	0.00	0.00	-32767.00	-32767.00	-32767.00
10:21:18	74.00	-32766.00	92.25	62.01	77.29	77.00	-32766.00	-32766.00	-32766.00	-32767.00	-32766.00	-32766.00	-32766.00	-32767.00	36.17	4.80	0.00	12.00	743.00	44.00	48.00	0.00	12.00	19.00	2.60	-32767.00	399.00	392.00	-32767.00	4.56	-32767.00	-32767.00	-32767.00	-32767.00	-32767.00	-32767.00	-32767.00	87.04	0.00	0.00	0.00	0.00	0.00	0.00	0.00	0.00	-32767.00	-32767.00	-32767.00
10:21:28	74.00	-32766.00	94.09	63.03	78.79	76.00	-32766.00	-32766.00	-32766.00	-32767.00	-32766.00	-32766.00	-32766.00	-32767.00	36.17	4.90	0.00	12.00	743.00	43.00	49.00	0.00	12.00	19.00	3.20	-32767.00	412.00	366.00	-32767.00	4.56	-32767.00	-32767.00	-32767.00	-32767.00	-32767.00	-32767.00	-32767.00	87.04	0.00	0.00	0.00	0.00	0.00	0.00	0.00	0.00	-32767.00	-32767.00	-32767.00
10:21:38	74.00	-32766.00	93.21	62.64	78.80	75.00	-32766.00	-32766.00	-32766.00	-32767.00	-32766.00	-32766.00	-32766.00	-32767.00	36.17	4.80	0.00	12.00	743.00	44.00	48.00	0.00	12.00	19.00	2.40	-32767.00	405.00	381.00	-32767.00	4.54	-32767.00	-32767.00	-32767.00	-32767.00	-32767.00	-32767.00	-32767.00	87.04	0.00	0.00	0.00	0.00	0.00	0.00	0.00	0.00	-32767.00	-32767.00	-32767.00
10:21:48	74.00	-32766.00	94.68	63.17	79.29	73.00	-32766.00	-32766.00	-32766.00	-32767.00	-32766.00	-32766.00	-32766.00	-32767.00	36.17	4.80	0.00	12.00	743.00	44.00	49.00	0.00	12.00	19.00	3.50	-32767.00	397.00	372.00	-32767.00	4.53	-32767.00	-32767.00	-32767.00	-32767.00	-32767.00	-32767.00	-32767.00	87.04	0.00	0.00	0.00	0.00	0.00	0.00	0.00	0.00	-32767.00	-32767.00	-32767.00
10:21:58	74.00	-32766.00	94.96	63.43	79.45	73.00	-32766.00	-32766.00	-32766.00	-32767.00	-32766.00	-32766.00	-32766.00	-32767.00	36.17	4.90	0.00	12.00	743.00	44.00	48.00	0.00	12.00	19.00	2.50	-32767.00	401.00	384.00	-32767.00	4.53	-32767.00	-32767.00	-32767.00	-32767.00	-32767.00	-32767.00	-32767.00	87.04	0.00	0.00	0.00	0.00	0.00	0.00	0.00	0.00	-32767.00	-32767.00	-32767.00
10:22:08	74.00	-32766.00	95.05	63.93	80.28	79.00	-32766.00	-32766.00	-32766.00	-32767.00	-32766.00	-32766.00	-32766.00	-32767.00	36.17	4.80	0.00	12.00	743.00	44.00	48.00	0.00	12.00	19.00	3.10	-32767.00	402.00	377.00	-32767.00	4.55	-32767.00	-32767.00	-32767.00	-32767.00	-32767.00	-32767.00	-32767.00	87.04	0.00	0.00	0.00	0.00	0.00	0.00	0.00	0.00	-32767.00	-32767.00	-32767.00
10:22:18	74.00	-32766.00	96.11	65.08	80.84	79.00	-32766.00	-32766.00	-32766.00	-32767.00	-32766.00	-32766.00	-32766.00	-32767.00	36.17	4.90	0.00	12.00	743.00	44.00	48.00	0.00	12.00	19.00	2.60	-32767.00	408.00	384.00	-32767.00	4.55	-32767.00	-32767.00	-32767.00	-32767.00	-32767.00	-32767.00	-32767.00	87.04	0.00	0.00	0.00	0.00	0.00	0.00	0.00	0.00	-32767.00	-32767.00	-32767.00
10:22:28	75.00	-32766.00	95.71	65.13	81.02	77.00	-32766.00	-32766.00	-32766.00	-32767.00	-32766.00	-32766.00	-32766.00	-32767.00	36.17	4.90	0.00	12.00	743.00	44.00	48.00	0.00	12.00	19.00	3.10	-32767.00	404.00	378.00	-32767.00	4.54	-32767.00	-32767.00	-32767.00	-32767.00	-32767.00	-32767.00	-32767.00	87.04	0.00	0.00	0.00	0.00	0.00	0.00	0.00	0.00	-32767.00	-32767.00	-32767.00
10:22:38	74.00	-32766.00	97.31	66.80	82.24	76.00	-32766.00	-32766.00	-32766.00	-32767.00	-32766.00	-32766.00	-32766.00	-32767.00	36.17	4.90	0.00	12.00	743.00	43.00	48.00	0.00	12.00	19.00	2.60	-32767.00	399.00	424.00	-32767.00	4.60	-32767.00	-32767.00	-32767.00	-32767.00	-32767.00	-32767.00	-32767.00	87.04	0.00	0.00	0.00	0.00	0.00	0.00	0.00	0.00	-32767.00	-32767.00	-32767.00
10:22:48	75.00	-32766.00	97.34	65.81	82.25	71.00	-32766.00	-32766.00	-32766.00	-32766.00	-32766.00	-32766.00	-32766.00	-32767.00	36.17	4.80	0.00	12.00	743.00	44.00	48.00	0.00	12.00	19.00	2.40	-32767.00	397.00	369.00	-32767.00	4.57	-32767.00	-32767.00	-32767.00	-32767.00	-32767.00	-32767.00	-32767.00	87.04	0.00	0.00	0.00	0.00	0.00	0.00	0.00	0.00	-32767.00	-32767.00	-32767.00
10:22:58	74.00	-32766.00	96.38	65.11	80.88	76.00	-32766.00	-32766.00	-32766.00	-32767.00	-32766.00	-32766.00	-32766.00	-32767.00	36.17	4.70	0.00	12.00	743.00	44.00	49.00	0.00	12.00	18.00	3.00	-32767.00	387.00	374.00	-32767.00	4.59	-32767.00	-32767.00	-32767.00	-32767.00	-32767.00	-32767.00	-32767.00	87.04	0.00	0.00	0.00	0.00	0.00	0.00	0.00	0.00	-32767.00	-32767.00	-32767.00
10:23:08	74.00	-32766.00	96.88	65.50	81.61	73.00	-32766.00	-32766.00	-32766.00	-32767.00	-32766.00	-32766.00	-32766.00	-32767.00	36.17	4.80	0.00	12.00	743.00	44.00	48.00	0.00	12.00	19.00	2.60	-32767.00	389.00	359.00	-32767.00	4.55	-32767.00	-32767.00	-32767.00	-32767.00	-32767.00	-32767.00	-32767.00	87.04	0.00	0.00	0.00	0.00	0.00	0.00	0.00	0.00	-32767.00	-32767.00	-32767.00
10:23:18	74.00	-32766.00	96.02	64.59	81.05	77.00	-32766.00	-32766.00	-32766.00	-32767.00	-32766.00	-32766.00	-32766.00	-32767.00	36.17	4.80	0.00	12.00	743.00	44.00	48.00	0.00	12.00	19.00	2.90	-32767.00	419.00	385.00	-32767.00	4.55	-32767.00	-32767.00	-32767.00	-32767.00	-32767.00	-32767.00	-32767.00	87.04	0.00	0.00	0.00	0.00	0.00	0.00	0.00	0.00	-32767.00	-32767.00	-32767.00
10:23:28	74.00	-32766.00	96.10	62.60	79.20	76.00	-32766.00	-32766.00	-32766.00	-32767.00	-32766.00	-32766.00	-32766.00	-32767.00	36.17	4.80	0.00	12.00	743.00	44.00	48.00	0.00	12.00	19.00	3.10	-32767.00	399.00	389.00	-32767.00	4.55	-32767.00	-32767.00	-32767.00	-32767.00	-32767.00	-32767.00	-32767.00	87.04	0.00	0.00	0.00	0.00	0.00	0.00	0.00	0.00	-32767.00	-32767.00	-32767.00
10:23:38	73.00	-32766.00	94.50	63.65	79.03	75.00	-32766.00	-32766.00	-32766.00	-32767.00	-32766.00	-32766.00	-32766.00	-32767.00	36.17	4.70	0.00	12.00	743.00	44.00	48.00	0.00	12.00	19.00	2.20	-32767.00	391.00	374.00	-32767.00	4.54	-32767.00	-32767.00	-32767.00	-32767.00	-32767.00	-32767.00	-32767.00	87.04	0.00	0.00	0.00	0.00	0.00	0.00	0.00	0.00	-32767.00	-32767.00	-32767.00
10:23:48	73.00	-32766.00	93.18	62.54	77.86	74.00	-32766.00	-32766.00	-32766.00	-32767.00	-32766.00	-32766.00	-32766.00	-32767.00	36.17	4.70	0.00	12.00	743.00	44.00	48.00	0.00	12.00	19.00	3.00	-32767.00	403.00	380.00	-32767.00	4.52	-32767.00	-32767.00	-32767.00	-32767.00	-32767.00	-32767.00	-32767.00	87.04	0.00	0.00	0.00	0.00	0.00	0.00	0.00	0.00	-32767.00	-32767.00	-32767.00
10:23:58	74.00	-32766.00	92.26	61.70	77.14	75.00	-32766.00	-32766.00	-32766.00	-32767.00	-32766.00	-32766.00	-32766.00	-32767.00	36.17	4.80	0.00	12.00	743.00	44.00	48.00	0.00	12.00	19.00	3.30	-32767.00	412.00	373.00	-32767.00	4.52	-32767.00	-32767.00	-32767.00	-32767.00	-32767.00	-32767.00	-32767.00	87.04	0.00	0.00	0.00	0.00	0.00	0.00	0.00	0.00	-32767.00	-32767.00	-32767.00
10:24:08	73.00	-32766.00	92.08	61.06	77.05	75.00	-32766.00	-32766.00	-32766.00	-32767.00	-32766.00	-32766.00	-32766.00	-32767.00	36.17	4.80	0.00	12.00	743.00	44.00	48.00	0.00	12.00	19.00	2.70	-32767.00	417.00	393.00	-32767.00	4.55	-32767.00	-32767.00	-32767.00	-32767.00	-32767.00	-32767.00	-32767.00	87.04	0.00	0.00	0.00	0.00	0.00	0.00	0.00	0.00	-32767.00	-32767.00	-32767.00
10:24:18	73.00	-32766.00	91.93	61.24	77.13	75.00	-32766.00	-32766.00	-32766.00	-32767.00	-32766.00	-32766.00	-32766.00	-32767.00	36.17	4.70	0.00	12.00	743.00	44.00	48.00	0.00	12.00	19.00	2.30	-32767.00	399.00	381.00	-32767.00	4.58	-32767.00	-32767.00	-32767.00	-32767.00	-32767.00	-32767.00	-32767.00	87.04	0.00	0.00	0.00	0.00	0.00	0.00	0.00	0.00	-32767.00	-32767.00	-32767.00
10:24:28	73.00	-32766.00	92.46	62.00	78.23	75.00	-32766.00	-32766.00	-32766.00	-32767.00	-32766.00	-32766.00	-32766.00	-32767.00	36.17	4.80	0.00	12.00	743.00	44.00	48.00	0.00	12.00	19.00	2.70	-32767.00	384.00	366.00	-32767.00	4.56	-32767.00	-32767.00	-32767.00	-32767.00	-32767.00	-32767.00	-32767.00	87.04	0.00	0.00	0.00	0.00	0.00	0.00	0.00	0.00	-32767.00	-32767.00	-32767.00
10:24:38	73.00	-32766.00	93.32	64.11	79.37	74.00	-32766.00	-32766.00	-32766.00	-32767.00	-32766.00	-32766.00	-32766.00	-32767.00	36.17	4.80	0.00	12.00	743.00	44.00	49.00	0.00	12.00	19.00	3.40	-32767.00	397.00	377.00	-32767.00	4.56	-32767.00	-32767.00	-32767.00	-32767.00	-32767.00	-32767.00	-32767.00	87.04	0.00	0.00	0.00	0.00	0.00	0.00	0.00	0.00	-32767.00	-32767.00	-32767.00
10:24:48	74.00	-32766.00	93.92	63.56	79.39	76.00	-32766.00	-32766.00	-32766.00	-32767.00	-32766.00	-32766.00	-32766.00	-32767.00	36.17	4.80	0.00	12.00	743.00	44.00	48.00	0.00	12.00	19.00	2.60	-32767.00	398.00	373.00	-32767.00	4.57	-32767.00	-32767.00	-32767.00	-32767.00	-32767.00	-32767.00	-32767.00	87.04	0.00	0.00	0.00	0.00	0.00	0.00	0.00	0.00	-32767.00	-32767.00	-32767.00
10:24:58	73.00	-32766.00	93.45	63.77	79.45	75.00	-32766.00	-32766.00	-32766.00	-32767.00	-32766.00	-32766.00	-32766.00	-32767.00	36.17	4.70	0.00	12.00	743.00	44.00	49.00	0.00	12.00	19.00	2.20	-32767.00	401.00	401.00	-32767.00	4.59	-32767.00	-32767.00	-32767.00	-32767.00	-32767.00	-32767.00	-32767.00	87.04	0.00	0.00	0.00	0.00	0.00	0.00	0.00	0.00	-32767.00	-32767.00	-32767.00
10:25:08	73.00	-32766.00	94.33	64.72	80.41	75.00	-32766.00	-32766.00	-32766.00	-32767.00	-32766.00	-32766.00	-32766.00	-32767.00	36.17	4.80	0.00	12.00	743.00	44.00	48.00	0.00	12.00	19.00	2.80	-32767.00	406.00	368.00	-32767.00	4.56	-32767.00	-32767.00	-32767.00	-32767.00	-32767.00	-32767.00	-32767.00	87.04	0.00	0.00	0.00	0.00	0.00	0.00	0.00	0.00	-32767.00	-32767.00	-32767.00
10:25:18	73.00	-32766.00	93.80	64.75	79.90	75.00	-32766.00	-32766.00	-32766.00	-32767.00	-32766.00	-32766.00	-32766.00	-32767.00	36.17	4.80	0.00	12.00	743.00	43.00	48.00	0.00	12.00	19.00	3.30	-32767.00	394.00	374.00	-32767.00	4.53	-32767.00	-32767.00	-32767.00	-32767.00	-32767.00	-32767.00	-32767.00	87.04	0.00	0.00	0.00	0.00	0.00	0.00	0.00	0.00	-32767.00	-32767.00	-32767.00
10:25:28	74.00	-32766.00	94.35	64.52	80.13	77.00	-32766.00	-32766.00	-32766.00	-32767.00	-32766.00	-32766.00	-32766.00	-32767.00	36.17	4.80	0.00	12.00	743.00	44.00	48.00	0.00	12.00	19.00	2.10	-32767.00	402.00	385.00	-32767.00	4.53	-32767.00	-32767.00	-32767.00	-32767.00	-32767.00	-32767.00	-32767.00	87.04	0.00	0.00	0.00	0.00	0.00	0.00	0.00	0.00	-32767.00	-32767.00	-32767.00
10:25:38	74.00	-32766.00	93.88	63.29	79.23	73.00	-32766.00	-32766.00	-32766.00	-32767.00	-32766.00	-32766.00	-32766.00	-32767.00	36.17	4.70	0.00	12.00	743.00	44.00	49.00	0.00	12.00	19.00	2.80	-32767.00	403.00	390.00	-32767.00	4.56	-32767.00	-32767.00	-32767.00	-32767.00	-32767.00	-32767.00	-32767.00	87.04	0.00	0.00	0.00	0.00	0.00	0.00	0.00	0.00	-32767.00	-32767.00	-32767.00
10:25:48	74.00	-32766.00	95.79	64.46	80.22	78.00	-32766.00	-32766.00	-32766.00	-32767.00	-32766.00	-32766.00	-32766.00	-32767.00	36.17	4.80	0.00	12.00	743.00	44.00	48.00	0.00	12.00	19.00	3.10	-32767.00	410.00	386.00	-32767.00	4.55	-32767.00	-32767.00	-32767.00	-32767.00	-32767.00	-32767.00	-32767.00	87.04	0.00	0.00	0.00	0.00	0.00	0.00	0.00	0.00	-32767.00	-32767.00	-32767.00
10:25:58	74.00	-32766.00	94.88	64.08	79.84	75.00	-32766.00	-32766.00	-32766.00	-32767.00	-32766.00	-32766.00	-32766.00	-32767.00	36.17	4.80	0.00	12.00	743.00	44.00	48.00	0.00	12.00	19.00	2.40	-32767.00	420.00	381.00	-32767.00	4.53	-32767.00	-32767.00	-32767.00	-32767.00	-32767.00	-32767.00	-32767.00	87.04	0.00	0.00	0.00	0.00	0.00	0.00	0.00	0.00	-32767.00	-32767.00	-32767.00
10:26:08	74.00	-32766.00	95.38	65.75	80.89	72.00	-32766.00	-32766.00	-32766.00	-32767.00	-32766.00	-32766.00	-32766.00	-32767.00	36.17	4.80	0.00	12.00	743.00	44.00	48.00	0.00	12.00	19.00	3.10	-32767.00	396.00	373.00	-32767.00	4.52	-32767.00	-32767.00	-32767.00	-32767.00	-32767.00	-32767.00	-32767.00	87.04	0.00	0.00	0.00	0.00	0.00	0.00	0.00	0.00	-32767.00	-32767.00	-32767.00
10:26:18	74.00	-32766.00	94.53	63.51	79.69	79.00	-32766.00	-32766.00	-32766.00	-32767.00	-32766.00	-32766.00	-32766.00	-32767.00	36.17	4.90	0.00	12.00	743.00	44.00	48.00	0.00	12.00	19.00	2.80	-32767.00	402.00	391.00	-32767.00	4.55	-32767.00	-32767.00	-32767.00	-32767.00	-32767.00	-32767.00	-32767.00	87.04	0.00	0.00	0.00	0.00	0.00	0.00	0.00	0.00	-32767.00	-32767.00	-32767.00
10:26:28	74.00	-32766.00	94.88	63.42	79.47	72.00	-32766.00	-32766.00	-32766.00	-32767.00	-32766.00	-32766.00	-32766.00	-32767.00	36.17	4.80	0.00	12.00	743.00	44.00	48.00	0.00	12.00	19.00	2.40	-32767.00	405.00	388.00	-32767.00	4.57	-32767.00	-32767.00	-32767.00	-32767.00	-32767.00	-32767.00	-32767.00	87.04	0.00	0.00	0.00	0.00	0.00	0.00	0.00	0.00	-32767.00	-32767.00	-32767.00
10:26:38	74.00	-32766.00	95.78	65.23	82.42	78.00	-32766.00	-32766.00	-32766.00	-32767.00	-32766.00	-32766.00	-32766.00	-32767.00	36.17	4.80	0.00	12.00	743.00	44.00	48.00	0.00	12.00	19.00	3.00	-32767.00	397.00	380.00	-32767.00	4.56	-32767.00	-32767.00	-32767.00	-32767.00	-32767.00	-32767.00	-32767.00	87.04	0.00	0.00	0.00	0.00	0.00	0.00	0.00	0.00	-32767.00	-32767.00	-32767.00
10:26:48	75.00	-32766.00	111.52	61.69	83.60	38.00	-32766.00	-32766.00	-32766.00	-32767.00	-32766.00	-32766.00	-32766.00	-32767.00	36.17	4.80	0.00	12.00	743.00	44.00	48.00	0.00	12.00	19.00	2.30	-32767.00	403.00	382.00	-32767.00	4.57	-32767.00	-32767.00	-32767.00	-32767.00	-32767.00	-32767.00	-32767.00	87.04	0.00	0.00	0.00	0.00	0.00	0.00	0.00	0.00	-32767.00	-32767.00	-32767.00
10:26:58	74.00	-32766.00	122.18	61.74	95.63	182.00	-32766.00	-32766.00	-32766.00	-32766.00	-32766.00	-32766.00	-32766.00	-32767.00	36.17	4.80	0.00	12.00	743.00	44.00	48.00	0.00	12.00	19.00	2.80	-32767.00	403.00	381.00	-32767.00	4.58	-32767.00	-32767.00	-32767.00	-32767.00	-32767.00	-32767.00	-32767.00	87.04	0.00	0.00	0.00	0.00	0.00	0.00	0.00	0.00	-32767.00	-32767.00	-32767.00
10:27:08	75.00	-32766.00	116.17	62.29	85.26	71.00	-32766.00	-32766.00	-32766.00	-32767.00	-32766.00	-32766.00	-32766.00	-32767.00	36.17	4.90	0.00	12.00	743.00	44.00	48.00	0.00	12.00	18.00	2.00	-32767.00	398.00	369.00	-32767.00	4.58	-32767.00	-32767.00	-32767.00	-32767.00	-32767.00	-32767.00	-32767.00	87.04	0.00	0.00	0.00	0.00	0.00	0.00	0.00	0.00	-32767.00	-32767.00	-32767.00
10:27:18	75.00	-32766.00	96.17	64.44	80.80	73.00	-32766.00	-32766.00	-32766.00	-32767.00	-32766.00	-32766.00	-32766.00	-32767.00	36.17	4.80	0.00	12.00	743.00	44.00	48.00	0.00	12.00	18.00	2.80	-32767.00	395.00	387.00	-32767.00	4.59	-32767.00	-32767.00	-32767.00	-32767.00	-32767.00	-32767.00	-32767.00	87.04	0.00	0.00	0.00	0.00	0.00	0.00	0.00	0.00	-32767.00	-32767.00	-32767.00
10:27:28	75.00	-32766.00	97.14	65.29	81.91	79.00	-32766.00	-32766.00	-32766.00	-32767.00	-32766.00	-32766.00	-32766.00	-32767.00	36.17	4.90	0.00	12.00	743.00	44.00	48.00	0.00	12.00	19.00	2.50	-32767.00	398.00	374.00	-32767.00	4.56	-32767.00	-32767.00	-32767.00	-32767.00	-32767.00	-32767.00	-32767.00	87.04	0.00	0.00	0.00	0.00	0.00	0.00	0.00	0.00	-32767.00	-32767.00	-32767.00
10:27:38	75.00	-32766.00	96.33	65.75	81.40	76.00	-32766.00	-32766.00	-32766.00	-32767.00	-32766.00	-32766.00	-32766.00	-32767.00	36.17	4.80	0.00	12.00	743.00	44.00	48.00	0.00	12.00	19.00	3.10	-32767.00	396.00	372.00	-32767.00	4.55	-32767.00	-32767.00	-32767.00	-32767.00	-32767.00	-32767.00	-32767.00	87.04	0.00	0.00	0.00	0.00	0.00	0.00	0.00	0.00	-32767.00	-32767.00	-32767.00
10:27:48	75.00	-32766.00	96.33	64.77	81.47	77.00	-32766.00	-32766.00	-32766.00	-32767.00	-32766.00	-32766.00	-32766.00	-32767.00	36.17	4.90	0.00	12.00	743.00	44.00	48.00	0.00	12.00	19.00	2.40	-32767.00	402.00	380.00	-32767.00	4.55	-32767.00	-32767.00	-32767.00	-32767.00	-32767.00	-32767.00	-32767.00	87.04	0.00	0.00	0.00	0.00	0.00	0.00	0.00	0.00	-32767.00	-32767.00	-32767.00
10:27:58	75.00	-32766.00	96.63	66.12	81.86	79.00	-32766.00	-32766.00	-32766.00	-32767.00	-32766.00	-32766.00	-32766.00	-32767.00	36.17	4.80	0.00	12.00	743.00	44.00	48.00	0.00	12.00	19.00	3.00	-32767.00	405.00	375.00	-32767.00	4.53	-32767.00	-32767.00	-32767.00	-32767.00	-32767.00	-32767.00	-32767.00	87.04	0.00	0.00	0.00	0.00	0.00	0.00	0.00	0.00	-32767.00	-32767.00	-32767.00
10:28:08	75.00	-32766.00	95.78	64.83	81.06	80.00	-32766.00	-32766.00	-32766.00	-32767.00	-32766.00	-32766.00	-32766.00	-32767.00	36.17	4.90	0.00	12.00	743.00	44.00	48.00	0.00	12.00	19.00	2.40	-32767.00	405.00	380.00	-32767.00	4.54	-32767.00	-32767.00	-32767.00	-32767.00	-32767.00	-32767.00	-32767.00	87.04	0.00	0.00	0.00	0.00	0.00	0.00	0.00	0.00	-32767.00	-32767.00	-32767.00
10:28:18	75.00	-32766.00	95.59	64.76	80.68	79.00	-32766.00	-32766.00	-32766.00	-32767.00	-32766.00	-32766.00	-32766.00	-32767.00	36.17	4.80	0.00	12.00	743.00	44.00	48.00	0.00	12.00	19.00	3.00	-32767.00	399.00	371.00	-32767.00	4.54	-32767.00	-32767.00	-32767.00	-32767.00	-32767.00	-32767.00	-32767.00	87.04	0.00	0.00	0.00	0.00	0.00	0.00	0.00	0.00	-32767.00	-32767.00	-32767.00
10:28:28	75.00	-32766.00	95.83	64.62	80.59	79.00	-32766.00	-32766.00	-32766.00	-32767.00	-32766.00	-32766.00	-32766.00	-32767.00	36.17	4.80	0.00	12.00	743.00	44.00	48.00	0.00	12.00	19.00	2.70	-32767.00	399.00	374.00	-32767.00	4.53	-32767.00	-32767.00	-32767.00	-32767.00	-32767.00	-32767.00	-32767.00	87.04	0.00	0.00	0.00	0.00	0.00	0.00	0.00	0.00	-32767.00	-32767.00	-32767.00
10:28:38	74.00	-32766.00	94.91	63.71	79.77	79.00	-32766.00	-32766.00	-32766.00	-32767.00	-32766.00	-32766.00	-32766.00	-32767.00	36.17	4.80	0.00	12.00	743.00	44.00	48.00	0.00	12.00	19.00	2.40	-32767.00	398.00	384.00	-32767.00	4.54	-32767.00	-32767.00	-32767.00	-32767.00	-32767.00	-32767.00	-32767.00	87.04	0.00	0.00	0.00	0.00	0.00	0.00	0.00	0.00	-32767.00	-32767.00	-32767.00
10:28:48	74.00	-32766.00	94.30	63.51	79.52	79.00	-32766.00	-32766.00	-32766.00	-32767.00	-32766.00	-32766.00	-32766.00	-32767.00	36.17	4.80	0.00	12.00	743.00	44.00	48.00	0.00	12.00	19.00	3.10	-32767.00	406.00	389.00	-32767.00	4.56	-32767.00	-32767.00	-32767.00	-32767.00	-32767.00	-32767.00	-32767.00	87.04	0.00	0.00	0.00	0.00	0.00	0.00	0.00	0.00	-32767.00	-32767.00	-32767.00
10:28:58	75.00	-32766.00	94.83	63.66	80.08	78.00	-32766.00	-32766.00	-32766.00	-32767.00	-32766.00	-32766.00	-32766.00	-32767.00	36.17	4.80	0.00	12.00	743.00	44.00	48.00	0.00	12.00	19.00	2.30	-32767.00	408.00	393.00	-32767.00	4.56	-32767.00	-32767.00	-32767.00	-32767.00	-32767.00	-32767.00	-32767.00	87.04	0.00	0.00	0.00	0.00	0.00	0.00	0.00	0.00	-32767.00	-32767.00	-32767.00
10:29:08	75.00	-32766.00	95.49	64.34	80.36	77.00	-32766.00	-32766.00	-32766.00	-32767.00	-32766.00	-32766.00	-32766.00	-32767.00	36.17	4.80	0.00	12.00	743.00	44.00	48.00	0.00	12.00	18.00	2.80	-32767.00	393.00	376.00	-32767.00	4.56	-32767.00	-32767.00	-32767.00	-32767.00	-32767.00	-32767.00	-32767.00	87.04	0.00	0.00	0.00	0.00	0.00	0.00	0.00	0.00	-32767.00	-32767.00	-32767.00
10:29:18	74.00	-32766.00	94.43	63.63	79.45	73.00	-32766.00	-32766.00	-32766.00	-32767.00	-32766.00	-32766.00	-32766.00	-32767.00	36.17	4.70	0.00	12.00	743.00	44.00	48.00	0.00	12.00	19.00	2.40	-32767.00	404.00	380.00	-32767.00	4.56	-32767.00	-32767.00	-32767.00	-32767.00	-32767.00	-32767.00	-32767.00	87.04	0.00	0.00	0.00	0.00	0.00	0.00	0.00	0.00	-32767.00	-32767.00	-32767.00
10:29:28	72.00	-32766.00	93.21	62.33	78.44	75.00	-32766.00	-32766.00	-32766.00	-32767.00	-32766.00	-32766.00	-32766.00	-32767.00	36.17	4.70	0.00	12.00	743.00	44.00	48.00	0.00	12.00	19.00	2.30	-32767.00	403.00	413.00	-32767.00	4.60	-32767.00	-32767.00	-32767.00	-32767.00	-32767.00	-32767.00	-32767.00	87.04	0.00	0.00	0.00	0.00	0.00	0.00	0.00	0.00	-32767.00	-32767.00	-32767.00
10:29:38	73.00	-32766.00	93.73	62.83	78.95	72.00	-32766.00	-32766.00	-32766.00	-32767.00	-32766.00	-32766.00	-32766.00	-32767.00	36.17	4.70	0.00	12.00	743.00	44.00	48.00	0.00	12.00	19.00	3.10	-32767.00	378.00	366.00	-32767.00	4.58	-32767.00	-32767.00	-32767.00	-32767.00	-32767.00	-32767.00	-32767.00	87.04	0.00	0.00	0.00	0.00	0.00	0.00	0.00	0.00	-32767.00	-32767.00	-32767.00
10:29:48	73.00	-32766.00	93.20	63.15	78.65	71.00	-32766.00	-32766.00	-32766.00	-32767.00	-32766.00	-32766.00	-32766.00	-32767.00	36.17	4.80	0.00	12.00	743.00	44.00	48.00	0.00	12.00	19.00	3.00	-32767.00	400.00	367.00	-32767.00	4.55	-32767.00	-32767.00	-32767.00	-32767.00	-32767.00	-32767.00	-32767.00	87.04	0.00	0.00	0.00	0.00	0.00	0.00	0.00	0.00	-32767.00	-32767.00	-32767.00
10:29:58	73.00	-32766.00	92.54	62.40	77.78	72.00	-32766.00	-32766.00	-32766.00	-32767.00	-32766.00	-32766.00	-32766.00	-32767.00	36.17	4.70	0.00	12.00	743.00	44.00	48.00	0.00	12.00	19.00	2.20	-32767.00	391.00	377.00	-32767.00	4.55	-32767.00	-32767.00	-32767.00	-32767.00	-32767.00	-32767.00	-32767.00	87.04	0.00	0.00	0.00	0.00	0.00	0.00	0.00	0.00	-32767.00	-32767.00	-32767.00
10:30:08	73.00	-32766.00	92.35	61.76	77.63	71.00	-32766.00	-32766.00	-32766.00	-32767.00	-32766.00	-32766.00	-32766.00	-32767.00	36.17	4.70	0.00	12.00	743.00	44.00	49.00	0.00	12.00	19.00	2.60	-32767.00	401.00	385.00	-32767.00	4.55	-32767.00	-32767.00	-32767.00	-32767.00	-32767.00	-32767.00	-32767.00	87.04	0.00	0.00	0.00	0.00	0.00	0.00	0.00	0.00	-32767.00	-32767.00	-32767.00
10:30:18	73.00	-32766.00	92.34	62.90	77.83	71.00	-32766.00	-32766.00	-32766.00	-32767.00	-32766.00	-32766.00	-32766.00	-32767.00	36.17	4.80	0.00	12.00	743.00	44.00	48.00	0.00	12.00	19.00	3.10	-32767.00	395.00	365.00	-32767.00	4.54	-32767.00	-32767.00	-32767.00	-32767.00	-32767.00	-32767.00	-32767.00	87.04	0.00	0.00	0.00	0.00	0.00	0.00	0.00	0.00	-32767.00	-32767.00	-32767.00
10:30:28	73.00	-32766.00	91.48	61.93	76.94	71.00	-32766.00	-32766.00	-32766.00	-32767.00	-32766.00	-32766.00	-32766.00	-32767.00	36.17	4.80	0.00	12.00	743.00	44.00	48.00	0.00	12.00	19.00	3.20	-32767.00	411.00	382.00	-32767.00	4.55	-32767.00	-32767.00	-32767.00	-32767.00	-32767.00	-32767.00	-32767.00	87.04	0.00	0.00	0.00	0.00	0.00	0.00	0.00	0.00	-32767.00	-32767.00	-32767.00
10:30:38	73.00	-32766.00	91.39	60.89	76.42	71.00	-32766.00	-32766.00	-32766.00	-32767.00	-32766.00	-32766.00	-32766.00	-32767.00	36.17	4.70	0.00	12.00	743.00	44.00	48.00	0.00	12.00	19.00	3.00	-32767.00	399.00	372.00	-32767.00	4.54	-32767.00	-32767.00	-32767.00	-32767.00	-32767.00	-32767.00	-32767.00	87.04	0.00	0.00	0.00	0.00	0.00	0.00	0.00	0.00	-32767.00	-32767.00	-32767.00
10:30:48	71.00	-32766.00	91.50	60.17	75.92	71.00	-32766.00	-32766.00	-32766.00	-32767.00	-32766.00	-32766.00	-32766.00	-32767.00	36.17	4.80	0.00	12.00	743.00	44.00	48.00	0.00	12.00	19.00	2.60	-32767.00	410.00	401.00	-32767.00	4.56	-32767.00	-32767.00	-32767.00	-32767.00	-32767.00	-32767.00	-32767.00	87.04	0.00	0.00	0.00	0.00	0.00	0.00	0.00	0.00	-32767.00	-32767.00	-32767.00
10:30:58	71.00	-32766.00	90.62	60.24	75.87	71.00	-32766.00	-32766.00	-32766.00	-32767.00	-32766.00	-32766.00	-32766.00	-32767.00	36.17	4.70	0.00	12.00	743.00	44.00	48.00	0.00	12.00	18.00	2.60	-32767.00	399.00	380.00	-32767.00	4.58	-32767.00	-32767.00	-32767.00	-32767.00	-32767.00	-32767.00	-32767.00	87.04	0.00	0.00	0.00	0.00	0.00	0.00	0.00	0.00	-32767.00	-32767.00	-32767.00
10:31:08	71.00	-32766.00	90.60	60.89	76.11	71.00	-32766.00	-32766.00	-32766.00	-32767.00	-32766.00	-32766.00	-32766.00	-32767.00	36.17	4.70	0.00	12.00	743.00	44.00	48.00	0.00	12.00	18.00	2.60	-32767.00	388.00	366.00	-32767.00	4.55	-32767.00	-32767.00	-32767.00	-32767.00	-32767.00	-32767.00	-32767.00	87.04	0.00	0.00	0.00	0.00	0.00	0.00	0.00	0.00	-32767.00	-32767.00	-32767.00
10:31:18	71.00	-32766.00	89.60	59.68	75.28	71.00	-32766.00	-32766.00	-32766.00	-32766.00	-32766.00	-32766.00	-32766.00	-32767.00	36.17	4.70	0.00	12.00	743.00	44.00	48.00	0.00	12.00	19.00	2.50	-32767.00	407.00	382.00	-32767.00	4.55	-32767.00	-32767.00	-32767.00	-32767.00	-32767.00	-32767.00	-32767.00	87.04	0.00	0.00	0.00	0.00	0.00	0.00	0.00	0.00	-32767.00	-32767.00	-32767.00
10:31:28	71.00	-32766.00	89.91	59.60	75.71	71.00	-32766.00	-32766.00	-32766.00	-32767.00	-32766.00	-32766.00	-32766.00	-32767.00	36.17	4.70	0.00	12.00	743.00	44.00	48.00	0.00	12.00	19.00	2.40	-32767.00	404.00	376.00	-32767.00	4.56	-32767.00	-32767.00	-32767.00	-32767.00	-32767.00	-32767.00	-32767.00	87.04	0.00	0.00	0.00	0.00	0.00	0.00	0.00	0.00	-32767.00	-32767.00	-32767.00
10:31:38	71.00	-32766.00	89.83	59.95	75.86	71.00	-32766.00	-32766.00	-32766.00	-32767.00	-32766.00	-32766.00	-32766.00	-32767.00	36.17	4.70	0.00	12.00	743.00	44.00	48.00	0.00	12.00	19.00	2.60	-32767.00	406.00	382.00	-32767.00	4.55	-32767.00	-32767.00	-32767.00	-32767.00	-32767.00	-32767.00	-32767.00	87.04	0.00	0.00	0.00	0.00	0.00	0.00	0.00	0.00	-32767.00	-32767.00	-32767.00
10:31:48	71.00	-32766.00	89.93	59.71	75.43	71.00	-32766.00	-32766.00	-32766.00	-32767.00	-32766.00	-32766.00	-32766.00	-32767.00	36.17	4.60	0.00	12.00	743.00	44.00	48.00	0.00	12.00	19.00	3.10	-32767.00	407.00	380.00	-32767.00	4.57	-32767.00	-32767.00	-32767.00	-32767.00	-32767.00	-32767.00	-32767.00	87.04	0.00	0.00	0.00	0.00	0.00	0.00	0.00	0.00	-32767.00	-32767.00	-32767.00
10:31:58	71.00	-32766.00	89.73	59.58	75.24	71.00	-32766.00	-32766.00	-32766.00	-32767.00	-32766.00	-32766.00	-32766.00	-32767.00	36.17	4.70	0.00	12.00	743.00	44.00	48.00	0.00	12.00	19.00	2.70	-32767.00	391.00	383.00	-32767.00	4.53	-32767.00	-32767.00	-32767.00	-32767.00	-32767.00	-32767.00	-32767.00	87.04	0.00	0.00	0.00	0.00	0.00	0.00	0.00	0.00	-32767.00	-32767.00	-32767.00
10:32:08	71.00	-32766.00	89.83	59.29	75.11	71.00	-32766.00	-32766.00	-32766.00	-32767.00	-32766.00	-32766.00	-32766.00	-32767.00	36.17	4.80	0.00	12.00	743.00	44.00	48.00	0.00	12.00	19.00	2.80	-32767.00	405.00	386.00	-32767.00	4.54	-32767.00	-32767.00	-32767.00	-32767.00	-32767.00	-32767.00	-32767.00	87.04	0.00	0.00	0.00	0.00	0.00	0.00	0.00	0.00	-32767.00	-32767.00	-32767.00
10:32:18	71.00	-32766.00	89.91	60.36	75.58	71.00	-32766.00	-32766.00	-32766.00	-32767.00	-32766.00	-32766.00	-32766.00	-32767.00	36.17	4.80	0.00	12.00	743.00	44.00	48.00	0.00	12.00	18.00	2.40	-32767.00	403.00	383.00	-32767.00	4.56	-32767.00	-32767.00	-32767.00	-32767.00	-32767.00	-32767.00	-32767.00	87.04	0.00	0.00	0.00	0.00	0.00	0.00	0.00	0.00	-32767.00	-32767.00	-32767.00
10:32:28	71.00	-32766.00	90.19	60.50	76.21	71.00	-32766.00	-32766.00	-32766.00	-32767.00	-32766.00	-32766.00	-32766.00	-32767.00	36.17	4.80	0.00	12.00	743.00	44.00	48.00	0.00	12.00	18.00	2.60	-32767.00	393.00	373.00	-32767.00	4.54	-32767.00	-32767.00	-32767.00	-32767.00	-32767.00	-32767.00	-32767.00	87.04	0.00	0.00	0.00	0.00	0.00	0.00	0.00	0.00	-32767.00	-32767.00	-32767.00
10:32:38	71.00	-32766.00	90.48	60.96	76.96	71.00	-32766.00	-32766.00	-32766.00	-32767.00	-32766.00	-32766.00	-32766.00	-32767.00	36.17	4.80	0.00	12.00	743.00	44.00	48.00	0.00	12.00	19.00	2.30	-32767.00	406.00	378.00	-32767.00	4.55	-32767.00	-32767.00	-32767.00	-32767.00	-32767.00	-32767.00	-32767.00	87.04	0.00	0.00	0.00	0.00	0.00	0.00	0.00	0.00	-32767.00	-32767.00	-32767.00
10:32:48	71.00	-32766.00	91.05	61.19	77.01	71.00	-32766.00	-32766.00	-32766.00	-32767.00	-32766.00	-32766.00	-32766.00	-32767.00	36.17	4.80	0.00	12.00	743.00	44.00	48.00	0.00	12.00	18.00	2.80	-32767.00	402.00	381.00	-32767.00	4.55	-32767.00	-32767.00	-32767.00	-32767.00	-32767.00	-32767.00	-32767.00	87.04	0.00	0.00	0.00	0.00	0.00	0.00	0.00	0.00	-32767.00	-32767.00	-32767.00
10:32:58	71.00	-32766.00	91.78	61.88	77.68	71.00	-32766.00	-32766.00	-32766.00	-32767.00	-32766.00	-32766.00	-32766.00	-32767.00	36.17	4.70	0.00	12.00	743.00	44.00	48.00	0.00	12.00	19.00	2.80	-32767.00	399.00	383.00	-32767.00	4.56	-32767.00	-32767.00	-32767.00	-32767.00	-32767.00	-32767.00	-32767.00	87.04	0.00	0.00	0.00	0.00	0.00	0.00	0.00	0.00	-32767.00	-32767.00	-32767.00
10:33:08	71.00	-32766.00	92.86	62.49	78.35	71.00	-32766.00	-32766.00	-32766.00	-32767.00	-32766.00	-32766.00	-32766.00	-32767.00	36.17	4.80	0.00	12.00	743.00	44.00	48.00	0.00	12.00	19.00	2.80	-32767.00	404.00	385.00	-32767.00	4.56	-32767.00	-32767.00	-32767.00	-32767.00	-32767.00	-32767.00	-32767.00	87.04	0.00	0.00	0.00	0.00	0.00	0.00	0.00	0.00	-32767.00	-32767.00	-32767.00
10:33:18	71.00	-32766.00	93.38	63.13	78.88	71.00	-32766.00	-32766.00	-32766.00	-32767.00	-32766.00	-32766.00	-32766.00	-32767.00	36.15	4.80	0.00	12.00	743.00	44.00	48.00	0.00	12.00	19.00	2.50	-32767.00	399.00	386.00	-32767.00	4.54	-32767.00	-32767.00	-32767.00	-32767.00	-32767.00	-32767.00	-32767.00	87.04	0.00	0.00	0.00	0.00	0.00	0.00	0.00	0.00	-32767.00	-32767.00	-32767.00
10:33:28	71.00	-32766.00	93.29	63.07	79.21	71.00	-32766.00	-32766.00	-32766.00	-32767.00	-32766.00	-32766.00	-32766.00	-32767.00	36.15	4.80	0.00	12.00	743.00	44.00	48.00	0.00	12.00	18.00	2.50	-32767.00	411.00	376.00	-32767.00	4.55	-32767.00	-32767.00	-32767.00	-32767.00	-32767.00	-32767.00	-32767.00	87.04	0.00	0.00	0.00	0.00	0.00	0.00	0.00	0.00	-32767.00	-32767.00	-32767.00
10:33:38	71.00	-32766.00	93.36	63.09	79.51	71.00	-32766.00	-32766.00	-32766.00	-32767.00	-32766.00	-32766.00	-32766.00	-32767.00	36.15	4.80	0.00	12.00	743.00	44.00	48.00	0.00	12.00	18.00	2.30	-32767.00	397.00	375.00	-32767.00	4.54	-32767.00	-32767.00	-32767.00	-32767.00	-32767.00	-32767.00	-32767.00	87.04	0.00	0.00	0.00	0.00	0.00	0.00	0.00	0.00	-32767.00	-32767.00	-32767.00
10:33:48	71.00	-32766.00	94.04	63.65	79.77	71.00	-32766.00	-32766.00	-32766.00	-32767.00	-32766.00	-32766.00	-32766.00	-32767.00	36.15	4.80	0.00	12.00	743.00	44.00	48.00	0.00	12.00	18.00	2.70	-32767.00	398.00	378.00	-32767.00	4.54	-32767.00	-32767.00	-32767.00	-32767.00	-32767.00	-32767.00	-32767.00	87.04	0.00	0.00	0.00	0.00	0.00	0.00	0.00	0.00	-32767.00	-32767.00	-32767.00
10:33:58	71.00	-32766.00	94.70	64.07	80.36	71.00	-32766.00	-32766.00	-32766.00	-32767.00	-32766.00	-32766.00	-32766.00	-32767.00	36.15	4.80	0.00	12.00	743.00	44.00	48.00	0.00	12.00	19.00	2.90	-32767.00	402.00	378.00	-32767.00	4.54	-32767.00	-32767.00	-32767.00	-32767.00	-32767.00	-32767.00	-32767.00	87.04	0.00	0.00	0.00	0.00	0.00	0.00	0.00	0.00	-32767.00	-32767.00	-32767.00
10:34:08	71.00	-32766.00	94.72	64.27	80.27	71.00	-32766.00	-32766.00	-32766.00	-32767.00	-32766.00	-32766.00	-32766.00	-32767.00	36.15	4.80	0.00	12.00	743.00	44.00	48.00	0.00	12.00	19.00	2.80	-32767.00	405.00	383.00	-32767.00	4.55	-32767.00	-32767.00	-32767.00	-32767.00	-32767.00	-32767.00	-32767.00	87.04	0.00	0.00	0.00	0.00	0.00	0.00	0.00	0.00	-32767.00	-32767.00	-32767.00
10:34:18	71.00	-32766.00	94.68	64.53	80.41	71.00	-32766.00	-32766.00	-32766.00	-32767.00	-32766.00	-32766.00	-32766.00	-32767.00	36.15	4.90	0.00	12.00	743.00	44.00	48.00	0.00	12.00	19.00	2.10	-32767.00	402.00	380.00	-32767.00	4.56	-32767.00	-32767.00	-32767.00	-32767.00	-32767.00	-32767.00	-32767.00	87.04	0.00	0.00	0.00	0.00	0.00	0.00	0.00	0.00	-32767.00	-32767.00	-32767.00
10:34:28	71.00	-32766.00	93.52	62.99	79.51	71.00	-32766.00	-32766.00	-32766.00	-32767.00	-32766.00	-32766.00	-32766.00	-32767.00	36.15	4.80	0.00	12.00	743.00	44.00	48.00	0.00	12.00	18.00	2.50	-32767.00	430.00	378.00	-32767.00	4.55	-32767.00	-32767.00	-32767.00	-32767.00	-32767.00	-32767.00	-32767.00	87.04	0.00	0.00	0.00	0.00	0.00	0.00	0.00	0.00	-32767.00	-32767.00	-32767.00
10:34:38	71.00	-32766.00	95.93	65.67	81.55	71.00	-32766.00	-32766.00	-32766.00	-32767.00	-32766.00	-32766.00	-32766.00	-32767.00	36.15	4.70	0.00	12.00	743.00	44.00	48.00	0.00	12.00	18.00	2.00	-32767.00	393.00	392.00	-32767.00	4.60	-32767.00	-32767.00	-32767.00	-32767.00	-32767.00	-32767.00	-32767.00	87.04	0.00	0.00	0.00	0.00	0.00	0.00	0.00	0.00	-32767.00	-32767.00	-32767.00
10:34:48	73.00	-32766.00	100.09	72.93	87.62	92.00	-32766.00	-32766.00	-32766.00	-32767.00	-32766.00	-32766.00	-32766.00	-32767.00	36.15	4.80	0.00	12.00	743.00	44.00	49.00	0.00	12.00	18.00	1.90	-32767.00	417.00	387.00	-32767.00	4.64	-32767.00	-32767.00	-32767.00	-32767.00	-32767.00	-32767.00	-32767.00	87.04	0.00	0.00	0.00	0.00	0.00	0.00	0.00	0.00	-32767.00	-32767.00	-32767.00
10:34:58	92.00	-32766.00	117.83	76.02	96.73	97.00	-32766.00	-32766.00	-32766.00	-32767.00	-32766.00	-32766.00	-32766.00	-32767.00	36.15	4.80	0.00	12.00	743.00	44.00	48.00	0.00	12.00	17.00	1.80	-32767.00	380.00	338.00	-32767.00	4.59	-32767.00	-32767.00	-32767.00	-32767.00	-32767.00	-32767.00	-32767.00	87.04	0.00	0.00	0.00	0.00	0.00	0.00	0.00	0.00	-32767.00	-32767.00	-32767.00
10:35:08	99.00	-32766.00	112.40	65.07	83.88	101.00	-32766.00	-32766.00	-32766.00	-32767.00	-32766.00	-32766.00	-32766.00	-32767.00	36.15	5.10	0.00	12.00	743.00	43.00	48.00	0.00	12.00	18.00	2.40	-32767.00	421.00	376.00	-32767.00	4.55	-32767.00	-32767.00	-32767.00	-32767.00	-32767.00	-32767.00	-32767.00	87.04	0.00	0.00	0.00	0.00	0.00	0.00	0.00	0.00	-32767.00	-32767.00	-32767.00
10:35:18	102.00	-32766.00	119.10	70.24	89.87	102.00	-32766.00	-32766.00	-32766.00	-32767.00	-32766.00	-32766.00	-32766.00	-32767.00	36.15	5.20	0.00	12.00	743.00	43.00	48.00	0.00	12.00	18.00	2.30	-32767.00	394.00	359.00	-32767.00	4.53	-32767.00	-32767.00	-32767.00	-32767.00	-32767.00	-32767.00	-32767.00	87.04	0.00	0.00	0.00	0.00	0.00	0.00	0.00	0.00	-32767.00	-32767.00	-32767.00
10:35:28	104.00	-32766.00	124.47	77.67	97.72	103.00	-32766.00	-32766.00	-32766.00	-32767.00	-32766.00	-32766.00	-32766.00	-32767.00	36.15	5.50	0.00	12.00	743.00	42.00	48.00	0.00	12.00	18.00	2.50	-32767.00	389.00	364.00	-32767.00	4.49	-32767.00	-32767.00	-32767.00	-32767.00	-32767.00	-32767.00	-32767.00	87.04	0.00	0.00	0.00	0.00	0.00	0.00	0.00	0.00	-32767.00	-32767.00	-32767.00
10:35:38	106.00	-32766.00	130.16	82.03	101.72	104.00	-32766.00	-32766.00	-32766.00	-32767.00	-32766.00	-32766.00	-32766.00	-32767.00	36.15	5.40	0.00	12.00	743.00	43.00	48.00	0.00	12.00	18.00	2.00	-32767.00	399.00	373.00	-32767.00	4.45	-32767.00	-32767.00	-32767.00	-32767.00	-32767.00	-32767.00	-32767.00	87.04	0.00	0.00	0.00	0.00	0.00	0.00	0.00	0.00	-32767.00	-32767.00	-32767.00
10:35:48	106.00	-32766.00	138.19	88.06	107.81	107.00	-32766.00	-32766.00	-32766.00	-32767.00	-32766.00	-32766.00	-32766.00	-32767.00	36.15	5.40	0.00	12.00	743.00	43.00	48.00	0.00	12.00	19.00	2.80	-32767.00	396.00	365.00	-32767.00	4.39	-32767.00	-32767.00	-32767.00	-32767.00	-32767.00	-32767.00	-32767.00	87.04	0.00	0.00	0.00	0.00	0.00	0.00	0.00	0.00	-32767.00	-32767.00	-32767.00
10:35:58	107.00	-32766.00	148.04	81.99	112.08	107.00	-32766.00	-32766.00	-32766.00	-32767.00	-32766.00	-32766.00	-32766.00	-32767.00	36.15	5.40	0.00	12.00	743.00	43.00	48.00	0.00	12.00	19.00	2.80	-32767.00	394.00	381.00	-32767.00	4.39	-32767.00	-32767.00	-32767.00	-32767.00	-32767.00	-32767.00	-32767.00	87.04	0.00	0.00	0.00	0.00	0.00	0.00	0.00	0.00	-32767.00	-32767.00	-32767.00
10:36:08	107.00	-32766.00	196.94	81.86	148.26	105.00	-32766.00	-32766.00	-32766.00	-32767.00	-32766.00	-32766.00	-32766.00	-32767.00	36.15	5.40	0.00	12.00	743.00	43.00	48.00	0.00	12.00	19.00	2.50	-32767.00	403.00	386.00	-32767.00	4.47	-32767.00	-32767.00	-32767.00	-32767.00	-32767.00	-32767.00	-32767.00	87.04	0.00	0.00	0.00	0.00	0.00	0.00	0.00	0.00	-32767.00	-32767.00	-32767.00
10:36:18	105.00	-32766.00	128.73	88.27	106.31	103.00	-32766.00	-32766.00	-32766.00	-32767.00	-32766.00	-32766.00	-32766.00	-32767.00	36.15	5.30	0.00	12.00	743.00	43.00	48.00	0.00	12.00	19.00	2.90	-32767.00	401.00	383.00	-32767.00	4.49	-32767.00	-32767.00	-32767.00	-32767.00	-32767.00	-32767.00	-32767.00	87.04	0.00	0.00	0.00	0.00	0.00	0.00	0.00	0.00	-32767.00	-32767.00	-32767.00
10:36:28	103.00	-32766.00	123.89	86.54	103.74	103.00	-32766.00	-32766.00	-32766.00	-32767.00	-32766.00	-32766.00	-32766.00	-32767.00	36.15	5.30	0.00	12.00	743.00	43.00	48.00	0.00	12.00	19.00	2.70	-32767.00	403.00	386.00	-32767.00	4.53	-32767.00	-32767.00	-32767.00	-32767.00	-32767.00	-32767.00	-32767.00	87.04	0.00	0.00	0.00	0.00	0.00	0.00	0.00	0.00	-32767.00	-32767.00	-32767.00
10:36:38	103.00	-32766.00	120.63	84.43	101.47	102.00	-32766.00	-32766.00	-32766.00	-32767.00	-32766.00	-32766.00	-32766.00	-32767.00	36.12	5.30	0.00	12.00	743.00	43.00	48.00	0.00	12.00	19.00	2.60	-32767.00	405.00	385.00	-32767.00	4.56	-32767.00	-32767.00	-32767.00	-32767.00	-32767.00	-32767.00	-32767.00	87.04	0.00	0.00	0.00	0.00	0.00	0.00	0.00	0.00	-32767.00	-32767.00	-32767.00
10:36:48	101.00	-32766.00	117.27	82.25	98.97	100.00	-32766.00	-32766.00	-32766.00	-32767.00	-32766.00	-32766.00	-32766.00	-32767.00	36.12	5.30	0.00	12.00	743.00	43.00	48.00	0.00	12.00	18.00	2.90	-32767.00	398.00	382.00	-32767.00	4.57	-32767.00	-32767.00	-32767.00	-32767.00	-32767.00	-32767.00	-32767.00	87.04	0.00	0.00	0.00	0.00	0.00	0.00	0.00	0.00	-32767.00	-32767.00	-32767.00
10:36:58	100.00	-32766.00	114.42	81.01	97.34	100.00	-32766.00	-32766.00	-32766.00	-32767.00	-32766.00	-32766.00	-32766.00	-32767.00	36.12	5.20	0.00	12.00	743.00	43.00	48.00	0.00	12.00	18.00	2.40	-32767.00	404.00	383.00	-32767.00	4.60	-32767.00	-32767.00	-32767.00	-32767.00	-32767.00	-32767.00	-32767.00	87.04	0.00	0.00	0.00	0.00	0.00	0.00	0.00	0.00	-32767.00	-32767.00	-32767.00
10:37:08	98.00	-32766.00	110.72	78.46	94.64	98.00	-32766.00	-32766.00	-32766.00	-32767.00	-32766.00	-32766.00	-32766.00	-32767.00	36.12	5.20	0.00	12.00	743.00	43.00	48.00	0.00	12.00	18.00	2.80	-32767.00	401.00	383.00	-32767.00	4.61	-32767.00	-32767.00	-32767.00	-32767.00	-32767.00	-32767.00	-32767.00	87.04	0.00	0.00	0.00	0.00	0.00	0.00	0.00	0.00	-32767.00	-32767.00	-32767.00
10:37:18	98.00	-32766.00	108.37	77.10	92.96	97.00	-32766.00	-32766.00	-32766.00	-32767.00	-32766.00	-32766.00	-32766.00	-32767.00	36.12	5.10	0.00	12.00	743.00	44.00	48.00	0.00	12.00	18.00	2.70	-32767.00	399.00	377.00	-32767.00	4.59	-32767.00	-32767.00	-32767.00	-32767.00	-32767.00	-32767.00	-32767.00	87.04	0.00	0.00	0.00	0.00	0.00	0.00	0.00	0.00	-32767.00	-32767.00	-32767.00
10:37:28	96.00	-32766.00	105.80	75.50	91.00	95.00	-32766.00	-32766.00	-32766.00	-32767.00	-32766.00	-32766.00	-32766.00	-32767.00	36.12	5.10	0.00	12.00	743.00	43.00	48.00	0.00	12.00	18.00	2.70	-32767.00	398.00	379.00	-32767.00	4.58	-32767.00	-32767.00	-32767.00	-32767.00	-32767.00	-32767.00	-32767.00	87.04	0.00	0.00	0.00	0.00	0.00	0.00	0.00	0.00	-32767.00	-32767.00	-32767.00
10:37:38	95.00	-32766.00	103.06	73.49	88.85	94.00	-32766.00	-32766.00	-32766.00	-32767.00	-32766.00	-32766.00	-32766.00	-32767.00	36.12	5.10	0.00	12.00	743.00	44.00	48.00	0.00	12.00	18.00	2.80	-32767.00	405.00	384.00	-32767.00	4.58	-32767.00	-32767.00	-32767.00	-32767.00	-32767.00	-32767.00	-32767.00	87.04	0.00	0.00	0.00	0.00	0.00	0.00	0.00	0.00	-32767.00	-32767.00	-32767.00
10:37:48	93.00	-32766.00	100.60	71.11	86.59	94.00	-32766.00	-32766.00	-32766.00	-32767.00	-32766.00	-32766.00	-32766.00	-32767.00	36.12	5.00	0.00	12.00	743.00	44.00	48.00	0.00	12.00	18.00	2.20	-32767.00	397.00	390.00	-32767.00	4.59	-32767.00	-32767.00	-32767.00	-32767.00	-32767.00	-32767.00	-32767.00	87.04	0.00	0.00	0.00	0.00	0.00	0.00	0.00	0.00	-32767.00	-32767.00	-32767.00
10:37:58	93.00	-32766.00	99.08	70.21	85.16	92.00	-32766.00	-32766.00	-32766.00	-32767.00	-32766.00	-32766.00	-32766.00	-32767.00	36.12	5.00	0.00	12.00	743.00	44.00	48.00	0.00	12.00	18.00	3.10	-32767.00	409.00	378.00	-32767.00	4.59	-32767.00	-32767.00	-32767.00	-32767.00	-32767.00	-32767.00	-32767.00	87.04	0.00	0.00	0.00	0.00	0.00	0.00	0.00	0.00	-32767.00	-32767.00	-32767.00
10:38:08	91.00	-32766.00	96.42	67.60	82.59	91.00	-32766.00	-32766.00	-32766.00	-32767.00	-32766.00	-32766.00	-32766.00	-32767.00	36.12	5.10	0.00	12.00	743.00	43.00	48.00	0.00	12.00	18.00	2.90	-32767.00	404.00	383.00	-32767.00	4.59	-32767.00	-32767.00	-32767.00	-32767.00	-32767.00	-32767.00	-32767.00	87.04	0.00	0.00	0.00	0.00	0.00	0.00	0.00	0.00	-32767.00	-32767.00	-32767.00
10:38:18	91.00	-32766.00	94.89	67.05	81.54	90.00	-32766.00	-32766.00	-32766.00	-32767.00	-32766.00	-32766.00	-32766.00	-32767.00	36.12	5.10	0.00	12.00	743.00	43.00	48.00	0.00	12.00	18.00	2.80	-32767.00	402.00	379.00	-32767.00	4.59	-32767.00	-32767.00	-32767.00	-32767.00	-32767.00	-32767.00	-32767.00	87.04	0.00	0.00	0.00	0.00	0.00	0.00	0.00	0.00	-32767.00	-32767.00	-32767.00
10:38:28	89.00	-32766.00	93.15	65.35	80.00	88.00	-32766.00	-32766.00	-32766.00	-32767.00	-32766.00	-32766.00	-32766.00	-32767.00	36.12	5.00	0.00	12.00	743.00	43.00	48.00	0.00	12.00	18.00	3.00	-32767.00	403.00	371.00	-32767.00	4.59	-32767.00	-32767.00	-32767.00	-32767.00	-32767.00	-32767.00	-32767.00	87.04	0.00	0.00	0.00	0.00	0.00	0.00	0.00	0.00	-32767.00	-32767.00	-32767.00
10:38:38	88.00	-32766.00	91.56	64.34	78.77	88.00	-32766.00	-32766.00	-32766.00	-32767.00	-32766.00	-32766.00	-32766.00	-32767.00	36.12	5.00	0.00	12.00	743.00	43.00	48.00	0.00	12.00	18.00	2.10	-32767.00	403.00	387.00	-32767.00	4.59	-32767.00	-32767.00	-32767.00	-32767.00	-32767.00	-32767.00	-32767.00	87.04	0.00	0.00	0.00	0.00	0.00	0.00	0.00	0.00	-32767.00	-32767.00	-32767.00
10:38:48	87.00	-32766.00	94.61	64.13	81.09	87.00	-32766.00	-32766.00	-32766.00	-32767.00	-32766.00	-32766.00	-32766.00	-32767.00	36.12	4.90	0.00	12.00	743.00	44.00	48.00	0.00	12.00	18.00	2.70	-32767.00	406.00	379.00	-32767.00	4.59	-32767.00	-32767.00	-32767.00	-32767.00	-32767.00	-32767.00	-32767.00	87.04	0.00	0.00	0.00	0.00	0.00	0.00	0.00	0.00	-32767.00	-32767.00	-32767.00
10:38:58	87.00	-32766.00	87.38	61.78	75.24	87.00	-32766.00	-32766.00	-32766.00	-32767.00	-32766.00	-32766.00	-32766.00	-32767.00	36.12	5.00	0.00	12.00	743.00	43.00	48.00	0.00	12.00	18.00	2.00	-32767.00	402.00	380.00	-32767.00	4.57	-32767.00	-32767.00	-32767.00	-32767.00	-32767.00	-32767.00	-32767.00	87.04	0.00	0.00	0.00	0.00	0.00	0.00	0.00	0.00	-32767.00	-32767.00	-32767.00
10:39:08	85.00	-32766.00	-32766.00	-32766.00	-32766.00	0.00	-32766.00	-32766.00	-32766.00	-32767.00	-32766.00	-32766.00	-32766.00	-32767.00	36.12	4.90	0.00	12.00	743.00	44.00	48.00	0.00	12.00	18.00	2.30	-32767.00	399.00	378.00	-32767.00	4.56	-32767.00	-32767.00	-32767.00	-32767.00	-32767.00	-32767.00	-32767.00	87.04	0.00	0.00	0.00	0.00	0.00	0.00	0.00	0.00	-32767.00	-32767.00	-32767.00
10:39:18	85.00	-32766.00	105.95	51.79	75.49	82.00	-32766.00	-32766.00	-32766.00	-32767.00	-32766.00	-32766.00	-32766.00	-32767.00	36.12	4.80	0.00	12.00	743.00	44.00	48.00	0.00	12.00	18.00	2.50	-32767.00	399.00	380.00	-32767.00	4.56	-32767.00	-32767.00	-32767.00	-32767.00	-32767.00	-32767.00	-32767.00	87.04	0.00	0.00	0.00	0.00	0.00	0.00	0.00	0.00	-32767.00	-32767.00	-32767.00
10:39:28	84.00	-32766.00	86.75	60.78	74.62	84.00	-32766.00	-32766.00	-32766.00	-32767.00	-32766.00	-32766.00	-32766.00	-32767.00	36.12	4.90	0.00	12.00	743.00	44.00	48.00	0.00	12.00	18.00	2.50	-32767.00	400.00	378.00	-32767.00	4.55	-32767.00	-32767.00	-32767.00	-32767.00	-32767.00	-32767.00	-32767.00	87.04	0.00	0.00	0.00	0.00	0.00	0.00	0.00	0.00	-32767.00	-32767.00	-32767.00
10:39:38	84.00	-32766.00	87.12	62.68	75.80	83.00	-32766.00	-32766.00	-32766.00	-32767.00	-32766.00	-32766.00	-32766.00	-32767.00	36.12	4.80	0.00	12.00	743.00	44.00	48.00	0.00	12.00	18.00	2.40	-32767.00	402.00	382.00	-32767.00	4.56	-32767.00	-32767.00	-32767.00	-32767.00	-32767.00	-32767.00	-32767.00	87.04	0.00	0.00	0.00	0.00	0.00	0.00	0.00	0.00	-32767.00	-32767.00	-32767.00
10:39:48	84.00	-32766.00	83.00	54.55	68.58	82.00	-32766.00	-32766.00	-32766.00	-32766.00	-32766.00	-32766.00	-32766.00	-32767.00	36.12	4.80	0.00	12.00	743.00	44.00	48.00	0.00	12.00	18.00	2.10	-32767.00	402.00	375.00	-32767.00	4.54	-32767.00	-32767.00	-32767.00	-32767.00	-32767.00	-32767.00	-32767.00	87.04	0.00	0.00	0.00	0.00	0.00	0.00	0.00	0.00	-32767.00	-32767.00	-32767.00
10:39:58	83.00	-32766.00	86.07	46.02	67.05	84.00	-32766.00	-32766.00	-32766.00	-32767.00	-32766.00	-32766.00	-32766.00	-32767.00	36.12	4.90	0.00	12.00	743.00	44.00	48.00	0.00	12.00	18.00	2.10	-32767.00	399.00	376.00	-32767.00	4.54	-32767.00	-32767.00	-32767.00	-32767.00	-32767.00	-32767.00	-32767.00	87.04	0.00	0.00	0.00	0.00	0.00	0.00	0.00	0.00	-32767.00	-32767.00	-32767.00
10:40:08	82.00	-32766.00	82.08	56.67	69.70	80.00	-32766.00	-32766.00	-32766.00	-32767.00	-32766.00	-32766.00	-32766.00	-32767.00	36.12	5.00	0.00	12.00	743.00	43.00	48.00	0.00	12.00	18.00	2.70	-32767.00	402.00	375.00	-32767.00	4.53	-32767.00	-32767.00	-32767.00	-32767.00	-32767.00	-32767.00	-32767.00	87.04	0.00	0.00	0.00	0.00	0.00	0.00	0.00	0.00	-32767.00	-32767.00	-32767.00
10:40:18	82.00	-32766.00	82.92	57.99	70.85	82.00	-32766.00	-32766.00	-32766.00	-32767.00	-32766.00	-32766.00	-32766.00	-32767.00	36.12	4.90	0.00	12.00	743.00	44.00	48.00	0.00	12.00	18.00	2.20	-32767.00	400.00	377.00	-32767.00	4.53	-32767.00	-32767.00	-32767.00	-32767.00	-32767.00	-32767.00	-32767.00	87.04	0.00	0.00	0.00	0.00	0.00	0.00	0.00	0.00	-32767.00	-32767.00	-32767.00
10:40:28	82.00	-32766.00	82.95	58.52	71.56	81.00	-32766.00	-32766.00	-32766.00	-32767.00	-32766.00	-32766.00	-32766.00	-32767.00	36.12	4.80	0.00	12.00	743.00	44.00	48.00	0.00	12.00	18.00	2.70	-32767.00	401.00	377.00	-32767.00	4.53	-32767.00	-32767.00	-32767.00	-32767.00	-32767.00	-32767.00	-32767.00	87.04	0.00	0.00	0.00	0.00	0.00	0.00	0.00	0.00	-32767.00	-32767.00	-32767.00
[truncated: 3,394 more rows]
[truncated: 11 more columns]
