# Supplementary material for: The unsuitability of implantable Doppler probes for the early detection of renal vascular complications – a porcine model for prevention of renal transplant loss
Source: PLoS One. 2017 May 25;12(5):e0178301. doi: 10.1371/journal.pone.0178301 (PMC5444816; doi:10.1371/journal.pone.0178301)
Supplement: S1 Data — (ZIP) [file pone.0178301.s001.zip › Supporting Information/Lumbal 7 d. 17.09.13/An├astesiskema d. 18.09.13.xlsx]

## Sheet: Sheet1
Anæstesiskema Gris nr. 18, d. 17.09.13, Lumbal 7
Gris på leje kl. 08.20
Vægt: 38,9								t=0	30	60	90	120	150	180	210	240	270	300	330	360	390	420	450	480
Tidspunkt	08:30:00	09:00:00	09:30:00	10:00:00	10:30:00	11:00:00	11:30:00	12:00:00	12:30:00	13:00:00	13:30:00	14:00:00	14:30:00	15:00:00	15:30:00	16:00:00	16:30:00	17:00:00	17:30:00	18:00:00	18:30:00	19:00:00	19:30:00	20:00:00
Medicin
Fentanyl Bolus - 10 mL
Fentanyl - 10 ml/h
Cefuroxim 750 mg
S-ketamin + dormicum 7+3 mL
S-ketamin
Saltvand - 500 mL/h							1000	750	500													750
Glukose:
Respirator
MAC - 1,1-1,4	1.3	1.3	1.4	1.3	1.3	1.3	1.3	1.4	1.4	1.4	1.2	1.4	1.4	1.4	1.1	1.4	1.4	1.4	1.4	1.4	1.4	1.4	1.4	1.3
E-CO2	5	5	4.9	4.8	5.3	4.8	5	5	5.1	5.4	5.2	5.1	4.8	4.9	4.8	4.9	4.7	5.4	5.1	5.4	5.4	5.2	5.4	5.2
TV - 400 mL
RF - 12											14
Værdier
Blodtryk Sys					109	101	99	98	98	98	101	97	90	86	82	82	83	82	82	82	80	81	80	80
Blodtryk dia					76	70	68	66	67	64	66	63	57	55	53	53	52	51	51	50	48	48	47	46
MAP					87	86	85	83	83	81	83	80	73	69	66	66	66	66	66	66	63	63	62	61
Puls	56	56	59	67	73	71	81	81	81	80	79	80	77	79	79	79	78	75	76	76	76	76	82	89
SAT-O2	97	99	99	97	99	100	100	100	100	100	100	100	100	100	100	100	700	100	100	100	100	100	100	100
Temperatur	37.8	37.2	36.6	36.2	36.2	36.1	36	36.4	36.9	37.7	37.9	38.3	38.2	38.1	38	38	37.8	37.8	37.7	37.7	37.8	37.9	38	37.8
Diurese - Ve									30	44	48	56	7	0	0	0	0	0	0	0	0	0	0	0
Diurese - Hø									24	37	47	54	61	60	75	68	81	64	57	50	53	44	38	30
A-gas
pH			7.473	7.465	7.455	7.469	7.445	7.457	7.446	7.449	7.473	7.478	7.476	7.474	7.46	7.459	7.465	7.429	7.419	7.427	7.419	7.408	7.415	7.38
pO2			28.2	27.2	22.9	26.4	24.8	24.5	24.7	24.7	24.6	23.7		25.3	26.4	27		25.7	26.9	26.6	26.3	25.2	25.4	25.7
pCO2			5.39	5.55	5.34	5.1	5.6	5.35	5.63	5.57	5.12	5.1	5.07	6.6	5.16	5.31	5.14	5.49	5.69	5.54	5.59	5.82	5.57	6.05
Base excess			5.6	5.8	4	3.8	4.5	4.2	4.7	4.6	4.2	4.5	4.2	4.5	3.9	4.1	3.8	2.8	3	2.8	2.5	2.7	2.1	1.6
HCO3			29.5	29.7	28.1	28	28.4	28.2	28.6	28.5	28.3	28.6	28.3	28.6	28	28.2	27.9	26.9	27	26.9	26.6	26.7	26.3	25.7
Na			139	139	139	139	138	139	139	139	139	138	138	137	137	136	137	138	137	138	138	138	139	139
K			3.9	4	3.4	4	4.1	4.2	4.5	4.6	4.6	4.8	5.1	5.5	5.4	6	5.8	5.4	5.1	4.9	4.7	4.6	4.5	4.3
Glu			6	5.7	6.1	8.3	8.8	8	7.4	6.7	6.2	6.5	6.6	6.5	5.9	6	5.9	5.6	5.7	5.8	5.9	6	6	5.9
Lac			1.1	0.7	0.7	0.9	0.9	0.7	0.7	0.6	0.6	0.6	0.7	0.6	0.6	0.6	0.6	0.5	0.5	0.5	0.5	0.5	0.5	0.5
Bemærkninger
MD
Flow
Art Cook
Ven Cook død 18.15

## Sheet: Flow
	Kl	T=	flow
	12:00:00	0	154
	12:15:00	15	168
	12:30:00	30	168
	12:45:00	45	182
	13:00:00	60	193
	13:15:00	75	196
	13:30:00	90	206
	13:45:00	105	204
	14:00:00	120	208
	14:15:00	135	28
	14:30:00	150	30
	14:45:00	165	32
	15:00:00	180	32
	15:15:00	195	28
	15:30:00	210	19
	15:45:00	225	28
	16:00:00	240	35
	16:15:00	255	31
	16:30:00	270	29
	16:45:00	285	37
	17:00:00	300	42
	17:15:00	315	32
	17:30:00	330	36
	17:45:00	345	34
	18:00:00	360	36
	18:15:00	375	3
	18:30:00	390	0
	18:45:00	405	3
	19:00:00	420	3
	19:15:00	435	-1
	19:30:00	450	2
	19:45:00	465	2
	20:00:00	480	-2
