# Supplementary material for: The unsuitability of implantable Doppler probes for the early detection of renal vascular complications – a porcine model for prevention of renal transplant loss
Source: PLoS One. 2017 May 25;12(5):e0178301. doi: 10.1371/journal.pone.0178301 (PMC5444816; doi:10.1371/journal.pone.0178301)
Supplement: S1 Data — (ZIP) [file pone.0178301.s001.zip › Supporting Information/Lumbal 8 d. 18.09.13/18.09.13/18.09.13.asc]

18/09/2013 12:04:31	Trend	1379505871
Time	HR	ST1	P1sys	P1dia	P1mean	PR(P1)	P2sys	P2dia	P2mean	PR(P2)	P4sys	P4dia	P4mean	PR(P4)	T2	EtCO2	FiCO2	RR(CO2)	Pamb	FeO2	FiO2	FeN2O	RR(Spiro)	Ppeak	PEEP	Pplat	TVinsp	TVexp	Compl	MVexp	C.O.	Tblood	PCWP	HR(ECG)	HRmax	HRmin	HR(aECG)	ST(II)	NMT(Count)	NMT(R1)	NMT(R2)	NMT(R3)	NMT(R4)	SE	RE	BSR	VO2	VCO2	EE
12:04:31	90.00	-32766.00	91.50	50.99	67.77	91.00	-32766.00	-32766.00	-32766.00	-32767.00	-32766.00	-32766.00	-32766.00	-32767.00	36.73	5.00	0.10	12.00	744.00	38.00	42.00	0.00	12.00	19.00	3.80	-32767.00	400.00	382.00	-32767.00	4.57	-32767.00	-32767.00	-32767.00	-32767.00	-32767.00	-32767.00	-32767.00	87.04	0.00	0.00	0.00	0.00	0.00	0.00	0.00	0.00	-32767.00	-32767.00	-32767.00
12:05:23	90.00	-32766.00	86.24	45.41	58.45	250.00	-32766.00	-32766.00	-32766.00	-32767.00	-32766.00	-32766.00	-32766.00	-32767.00	36.76	5.10	0.10	12.00	744.00	37.00	42.00	0.00	12.00	20.00	4.20	-32767.00	399.00	375.00	-32767.00	4.56	-32767.00	-32767.00	-32767.00	-32767.00	-32767.00	-32767.00	-32767.00	87.04	0.00	0.00	0.00	0.00	0.00	0.00	0.00	0.00	-32767.00	-32767.00	-32767.00
12:06:24	90.00	-32766.00	153.58	135.46	155.02	-32764.00	-32766.00	-32766.00	-32766.00	-32767.00	-32766.00	-32766.00	-32766.00	-32767.00	36.78	5.00	0.10	12.00	744.00	37.00	42.00	0.00	12.00	19.00	3.60	-32767.00	399.00	384.00	-32767.00	4.59	-32767.00	-32767.00	-32767.00	-32767.00	-32767.00	-32767.00	-32767.00	87.04	0.00	0.00	0.00	0.00	0.00	0.00	0.00	0.00	-32767.00	-32767.00	-32767.00
12:07:24	90.00	-32766.00	92.14	51.18	68.60	90.00	-32766.00	-32766.00	-32766.00	-32767.00	-32766.00	-32766.00	-32766.00	-32767.00	36.78	5.00	0.10	12.00	744.00	37.00	42.00	0.00	12.00	19.00	3.80	-32767.00	392.00	376.00	-32767.00	4.57	-32767.00	-32767.00	-32767.00	-32767.00	-32767.00	-32767.00	-32767.00	87.04	0.00	0.00	0.00	0.00	0.00	0.00	0.00	0.00	-32767.00	-32767.00	-32767.00
12:08:24	90.00	-32766.00	91.95	51.24	68.57	90.00	-32766.00	-32766.00	-32766.00	-32767.00	-32766.00	-32766.00	-32766.00	-32767.00	36.80	5.00	0.10	12.00	744.00	38.00	42.00	0.00	12.00	19.00	3.80	-32767.00	397.00	372.00	-32767.00	4.57	-32767.00	-32767.00	-32767.00	-32767.00	-32767.00	-32767.00	-32767.00	87.04	0.00	0.00	0.00	0.00	0.00	0.00	0.00	0.00	-32767.00	-32767.00	-32767.00
12:09:24	90.00	-32766.00	92.28	51.49	68.71	90.00	-32766.00	-32766.00	-32766.00	-32767.00	-32766.00	-32766.00	-32766.00	-32767.00	36.82	5.00	0.10	12.00	744.00	37.00	42.00	0.00	12.00	19.00	3.70	-32767.00	398.00	375.00	-32767.00	4.57	-32767.00	-32767.00	-32767.00	-32767.00	-32767.00	-32767.00	-32767.00	87.04	0.00	0.00	0.00	0.00	0.00	0.00	0.00	0.00	-32767.00	-32767.00	-32767.00
12:10:24	90.00	-32766.00	91.60	51.47	68.84	90.00	-32766.00	-32766.00	-32766.00	-32767.00	-32766.00	-32766.00	-32766.00	-32767.00	36.82	5.10	0.10	12.00	744.00	37.00	42.00	0.00	12.00	20.00	3.50	-32767.00	401.00	385.00	-32767.00	4.57	-32767.00	-32767.00	-32767.00	-32767.00	-32767.00	-32767.00	-32767.00	87.04	0.00	0.00	0.00	0.00	0.00	0.00	0.00	0.00	-32767.00	-32767.00	-32767.00
12:11:24	90.00	-32766.00	91.77	51.40	68.65	91.00	-32766.00	-32766.00	-32766.00	-32767.00	-32766.00	-32766.00	-32766.00	-32767.00	36.85	5.00	0.10	12.00	744.00	37.00	42.00	0.00	12.00	20.00	3.90	-32767.00	399.00	386.00	-32767.00	4.58	-32767.00	-32767.00	-32767.00	-32767.00	-32767.00	-32767.00	-32767.00	87.04	0.00	0.00	0.00	0.00	0.00	0.00	0.00	0.00	-32767.00	-32767.00	-32767.00
12:12:24	90.00	-32766.00	91.86	51.43	68.58	91.00	-32766.00	-32766.00	-32766.00	-32767.00	-32766.00	-32766.00	-32766.00	-32767.00	36.87	5.10	0.10	12.00	744.00	37.00	42.00	0.00	12.00	20.00	4.30	-32767.00	402.00	377.00	-32767.00	4.58	-32767.00	-32767.00	-32767.00	-32767.00	-32767.00	-32767.00	-32767.00	87.04	0.00	0.00	0.00	0.00	0.00	0.00	0.00	0.00	-32767.00	-32767.00	-32767.00
12:13:24	90.00	-32766.00	91.81	51.42	68.73	91.00	-32766.00	-32766.00	-32766.00	-32767.00	-32766.00	-32766.00	-32766.00	-32767.00	36.87	5.00	0.10	12.00	744.00	37.00	42.00	0.00	12.00	20.00	3.90	-32767.00	403.00	384.00	-32767.00	4.58	-32767.00	-32767.00	-32767.00	-32767.00	-32767.00	-32767.00	-32767.00	87.04	0.00	0.00	0.00	0.00	0.00	0.00	0.00	0.00	-32767.00	-32767.00	-32767.00
12:14:24	90.00	-32766.00	91.74	51.59	68.76	91.00	-32766.00	-32766.00	-32766.00	-32767.00	-32766.00	-32766.00	-32766.00	-32767.00	36.89	5.10	0.10	12.00	744.00	37.00	42.00	0.00	12.00	20.00	3.60	-32767.00	401.00	383.00	-32767.00	4.58	-32767.00	-32767.00	-32767.00	-32767.00	-32767.00	-32767.00	-32767.00	87.04	0.00	0.00	0.00	0.00	0.00	0.00	0.00	0.00	-32767.00	-32767.00	-32767.00
12:15:24	91.00	-32766.00	91.22	51.68	68.64	91.00	-32766.00	-32766.00	-32766.00	-32767.00	-32766.00	-32766.00	-32766.00	-32767.00	36.92	5.10	0.10	12.00	744.00	37.00	42.00	0.00	12.00	20.00	3.80	-32767.00	406.00	382.00	-32767.00	4.59	-32767.00	-32767.00	-32767.00	-32767.00	-32767.00	-32767.00	-32767.00	87.04	0.00	0.00	0.00	0.00	0.00	0.00	0.00	0.00	-32767.00	-32767.00	-32767.00
12:16:24	92.00	-32766.00	91.70	51.47	68.58	91.00	-32766.00	-32766.00	-32766.00	-32767.00	-32766.00	-32766.00	-32766.00	-32767.00	36.94	5.10	0.10	12.00	744.00	37.00	42.00	0.00	12.00	19.00	3.90	-32767.00	402.00	380.00	-32767.00	4.58	-32767.00	-32767.00	-32767.00	-32767.00	-32767.00	-32767.00	-32767.00	87.04	0.00	0.00	0.00	0.00	0.00	0.00	0.00	0.00	-32767.00	-32767.00	-32767.00
12:17:24	92.00	-32766.00	91.29	51.56	68.63	91.00	-32766.00	-32766.00	-32766.00	-32767.00	-32766.00	-32766.00	-32766.00	-32767.00	36.94	5.10	0.10	12.00	744.00	37.00	42.00	0.00	12.00	19.00	3.60	-32767.00	398.00	383.00	-32767.00	4.58	-32767.00	-32767.00	-32767.00	-32767.00	-32767.00	-32767.00	-32767.00	87.04	0.00	0.00	0.00	0.00	0.00	0.00	0.00	0.00	-32767.00	-32767.00	-32767.00
12:18:24	92.00	-32766.00	91.40	51.72	68.98	91.00	-32766.00	-32766.00	-32766.00	-32767.00	-32766.00	-32766.00	-32766.00	-32767.00	36.97	5.00	0.10	12.00	744.00	37.00	42.00	0.00	12.00	19.00	4.10	-32767.00	400.00	383.00	-32767.00	4.57	-32767.00	-32767.00	-32767.00	-32767.00	-32767.00	-32767.00	-32767.00	87.04	0.00	0.00	0.00	0.00	0.00	0.00	0.00	0.00	-32767.00	-32767.00	-32767.00
12:19:24	92.00	-32766.00	91.27	51.60	68.62	91.00	-32766.00	-32766.00	-32766.00	-32767.00	-32766.00	-32766.00	-32766.00	-32767.00	36.99	5.10	0.10	12.00	744.00	37.00	42.00	0.00	12.00	20.00	3.50	-32767.00	402.00	391.00	-32767.00	4.59	-32767.00	-32767.00	-32767.00	-32767.00	-32767.00	-32767.00	-32767.00	87.04	0.00	0.00	0.00	0.00	0.00	0.00	0.00	0.00	-32767.00	-32767.00	-32767.00
12:20:24	92.00	-32766.00	91.04	51.70	68.57	92.00	-32766.00	-32766.00	-32766.00	-32767.00	-32766.00	-32766.00	-32766.00	-32767.00	36.99	5.00	0.10	12.00	744.00	37.00	42.00	0.00	12.00	20.00	4.10	-32767.00	404.00	381.00	-32767.00	4.59	-32767.00	-32767.00	-32767.00	-32767.00	-32767.00	-32767.00	-32767.00	87.04	0.00	0.00	0.00	0.00	0.00	0.00	0.00	0.00	-32767.00	-32767.00	-32767.00
12:21:24	92.00	-32766.00	91.26	51.74	68.39	92.00	-32766.00	-32766.00	-32766.00	-32767.00	-32766.00	-32766.00	-32766.00	-32767.00	37.01	5.10	0.10	12.00	744.00	37.00	42.00	0.00	12.00	20.00	3.90	-32767.00	404.00	387.00	-32767.00	4.59	-32767.00	-32767.00	-32767.00	-32767.00	-32767.00	-32767.00	-32767.00	87.04	0.00	0.00	0.00	0.00	0.00	0.00	0.00	0.00	-32767.00	-32767.00	-32767.00
12:22:24	92.00	-32766.00	91.06	51.76	68.64	92.00	-32766.00	-32766.00	-32766.00	-32767.00	-32766.00	-32766.00	-32766.00	-32767.00	37.04	5.00	0.10	12.00	744.00	37.00	42.00	0.00	12.00	20.00	4.40	-32767.00	398.00	379.00	-32767.00	4.57	-32767.00	-32767.00	-32767.00	-32767.00	-32767.00	-32767.00	-32767.00	87.04	0.00	0.00	0.00	0.00	0.00	0.00	0.00	0.00	-32767.00	-32767.00	-32767.00
12:23:23	93.00	-32766.00	91.09	51.85	68.67	92.00	-32766.00	-32766.00	-32766.00	-32767.00	-32766.00	-32766.00	-32766.00	-32767.00	37.04	5.00	0.10	12.00	744.00	37.00	42.00	0.00	12.00	20.00	4.00	-32767.00	397.00	375.00	-32767.00	4.59	-32767.00	-32767.00	-32767.00	-32767.00	-32767.00	-32767.00	-32767.00	87.04	0.00	0.00	0.00	0.00	0.00	0.00	0.00	0.00	-32767.00	-32767.00	-32767.00
12:24:23	93.00	-32766.00	91.12	52.00	68.71	93.00	-32766.00	-32766.00	-32766.00	-32767.00	-32766.00	-32766.00	-32766.00	-32767.00	37.06	5.00	0.10	12.00	744.00	37.00	42.00	0.00	12.00	20.00	4.40	-32767.00	399.00	379.00	-32767.00	4.58	-32767.00	-32767.00	-32767.00	-32767.00	-32767.00	-32767.00	-32767.00	87.04	0.00	0.00	0.00	0.00	0.00	0.00	0.00	0.00	-32767.00	-32767.00	-32767.00
12:25:23	93.00	-32766.00	90.86	51.92	68.66	94.00	-32766.00	-32766.00	-32766.00	-32767.00	-32766.00	-32766.00	-32766.00	-32767.00	37.06	5.00	0.10	12.00	744.00	37.00	42.00	0.00	12.00	20.00	4.30	-32767.00	405.00	382.00	-32767.00	4.58	-32767.00	-32767.00	-32767.00	-32767.00	-32767.00	-32767.00	-32767.00	87.04	0.00	0.00	0.00	0.00	0.00	0.00	0.00	0.00	-32767.00	-32767.00	-32767.00
12:26:23	93.00	-32766.00	90.75	51.77	68.51	94.00	-32766.00	-32766.00	-32766.00	-32767.00	-32766.00	-32766.00	-32766.00	-32767.00	37.09	5.20	0.10	12.00	744.00	37.00	42.00	0.00	12.00	20.00	3.50	-32767.00	398.00	385.00	-32767.00	4.59	-32767.00	-32767.00	-32767.00	-32767.00	-32767.00	-32767.00	-32767.00	87.04	0.00	0.00	0.00	0.00	0.00	0.00	0.00	0.00	-32767.00	-32767.00	-32767.00
12:27:23	93.00	-32766.00	90.75	52.11	68.86	94.00	-32766.00	-32766.00	-32766.00	-32767.00	-32766.00	-32766.00	-32766.00	-32767.00	37.11	5.10	0.10	12.00	744.00	37.00	42.00	0.00	12.00	20.00	3.40	-32767.00	399.00	389.00	-32767.00	4.60	-32767.00	-32767.00	-32767.00	-32767.00	-32767.00	-32767.00	-32767.00	87.04	0.00	0.00	0.00	0.00	0.00	0.00	0.00	0.00	-32767.00	-32767.00	-32767.00
12:28:23	93.00	-32766.00	90.68	51.95	68.56	94.00	-32766.00	-32766.00	-32766.00	-32767.00	-32766.00	-32766.00	-32766.00	-32767.00	37.11	5.10	0.10	12.00	744.00	37.00	42.00	0.00	12.00	20.00	3.60	-32767.00	398.00	391.00	-32767.00	4.59	-32767.00	-32767.00	-32767.00	-32767.00	-32767.00	-32767.00	-32767.00	87.04	0.00	0.00	0.00	0.00	0.00	0.00	0.00	0.00	-32767.00	-32767.00	-32767.00
12:29:23	93.00	-32766.00	90.60	52.39	68.62	94.00	-32766.00	-32766.00	-32766.00	-32767.00	-32766.00	-32766.00	-32766.00	-32767.00	37.13	5.00	0.10	12.00	744.00	37.00	42.00	0.00	12.00	20.00	4.50	-32767.00	405.00	376.00	-32767.00	4.60	-32767.00	-32767.00	-32767.00	-32767.00	-32767.00	-32767.00	-32767.00	87.04	0.00	0.00	0.00	0.00	0.00	0.00	0.00	0.00	-32767.00	-32767.00	-32767.00
12:30:23	93.00	-32766.00	91.35	52.52	69.12	94.00	-32766.00	-32766.00	-32766.00	-32767.00	-32766.00	-32766.00	-32766.00	-32767.00	37.16	5.10	0.10	12.00	744.00	37.00	42.00	0.00	12.00	19.00	3.90	-32767.00	400.00	377.00	-32767.00	4.61	-32767.00	-32767.00	-32767.00	-32767.00	-32767.00	-32767.00	-32767.00	87.04	0.00	0.00	0.00	0.00	0.00	0.00	0.00	0.00	-32767.00	-32767.00	-32767.00
12:31:23	93.00	-32766.00	91.68	52.45	69.45	92.00	-32766.00	-32766.00	-32766.00	-32767.00	-32766.00	-32766.00	-32766.00	-32767.00	37.18	5.10	0.10	12.00	744.00	37.00	42.00	0.00	12.00	20.00	4.20	-32767.00	401.00	380.00	-32767.00	4.59	-32767.00	-32767.00	-32767.00	-32767.00	-32767.00	-32767.00	-32767.00	87.04	0.00	0.00	0.00	0.00	0.00	0.00	0.00	0.00	-32767.00	-32767.00	-32767.00
12:32:23	92.00	-32766.00	92.67	53.11	70.38	92.00	-32766.00	-32766.00	-32766.00	-32767.00	-32766.00	-32766.00	-32766.00	-32767.00	37.18	5.10	0.10	12.00	744.00	37.00	42.00	0.00	12.00	20.00	3.90	-32767.00	400.00	376.00	-32767.00	4.58	-32767.00	-32767.00	-32767.00	-32767.00	-32767.00	-32767.00	-32767.00	87.04	0.00	0.00	0.00	0.00	0.00	0.00	0.00	0.00	-32767.00	-32767.00	-32767.00
12:33:23	93.00	-32766.00	92.62	53.00	70.07	94.00	-32766.00	-32766.00	-32766.00	-32766.00	-32766.00	-32766.00	-32766.00	-32767.00	37.20	5.10	0.10	12.00	744.00	37.00	42.00	0.00	12.00	20.00	4.00	-32767.00	400.00	390.00	-32767.00	4.60	-32767.00	-32767.00	-32767.00	-32767.00	-32767.00	-32767.00	-32767.00	87.04	0.00	0.00	0.00	0.00	0.00	0.00	0.00	0.00	-32767.00	-32767.00	-32767.00
12:34:23	95.00	-32766.00	92.35	52.88	69.87	94.00	-32766.00	-32766.00	-32766.00	-32767.00	-32766.00	-32766.00	-32766.00	-32767.00	37.20	5.20	0.10	12.00	744.00	37.00	42.00	0.00	12.00	20.00	3.80	-32767.00	404.00	382.00	-32767.00	4.60	-32767.00	-32767.00	-32767.00	-32767.00	-32767.00	-32767.00	-32767.00	87.04	0.00	0.00	0.00	0.00	0.00	0.00	0.00	0.00	-32767.00	-32767.00	-32767.00
12:35:23	95.00	-32766.00	91.22	45.01	65.11	95.00	-32766.00	-32766.00	-32766.00	-32767.00	-32766.00	-32766.00	-32766.00	-32767.00	37.23	5.20	0.10	12.00	744.00	37.00	42.00	0.00	12.00	20.00	4.10	-32767.00	399.00	381.00	-32767.00	4.58	-32767.00	-32767.00	-32767.00	-32767.00	-32767.00	-32767.00	-32767.00	87.04	0.00	0.00	0.00	0.00	0.00	0.00	0.00	0.00	-32767.00	-32767.00	-32767.00
12:36:23	96.00	-32766.00	98.47	46.45	64.77	-32764.00	-32766.00	-32766.00	-32766.00	-32767.00	-32766.00	-32766.00	-32766.00	-32767.00	37.23	5.10	0.10	12.00	744.00	37.00	42.00	0.00	12.00	20.00	3.50	-32767.00	399.00	393.00	-32767.00	4.59	-32767.00	-32767.00	-32767.00	-32767.00	-32767.00	-32767.00	-32767.00	87.04	0.00	0.00	0.00	0.00	0.00	0.00	0.00	0.00	-32767.00	-32767.00	-32767.00
12:37:23	96.00	-32766.00	83.97	57.09	70.13	95.00	-32766.00	-32766.00	-32766.00	-32767.00	-32766.00	-32766.00	-32766.00	-32767.00	37.25	5.20	0.10	12.00	744.00	37.00	42.00	0.00	12.00	20.00	4.40	-32767.00	402.00	377.00	-32767.00	4.60	-32767.00	-32767.00	-32767.00	-32767.00	-32767.00	-32767.00	-32767.00	87.04	0.00	0.00	0.00	0.00	0.00	0.00	0.00	0.00	-32767.00	-32767.00	-32767.00
12:38:23	96.00	-32766.00	84.11	56.97	69.57	95.00	-32766.00	-32766.00	-32766.00	-32767.00	-32766.00	-32766.00	-32766.00	-32767.00	37.27	5.20	0.10	12.00	744.00	37.00	42.00	0.00	12.00	20.00	3.50	-32767.00	399.00	381.00	-32767.00	4.59	-32767.00	-32767.00	-32767.00	-32767.00	-32767.00	-32767.00	-32767.00	87.04	0.00	0.00	0.00	0.00	0.00	0.00	0.00	0.00	-32767.00	-32767.00	-32767.00
12:39:23	96.00	-32766.00	83.36	56.58	69.03	95.00	-32766.00	-32766.00	-32766.00	-32767.00	-32766.00	-32766.00	-32766.00	-32767.00	37.27	5.20	0.10	12.00	744.00	37.00	42.00	0.00	12.00	20.00	4.10	-32767.00	401.00	377.00	-32767.00	4.58	-32767.00	-32767.00	-32767.00	-32767.00	-32767.00	-32767.00	-32767.00	87.04	0.00	0.00	0.00	0.00	0.00	0.00	0.00	0.00	-32767.00	-32767.00	-32767.00
12:40:23	96.00	-32766.00	85.83	54.86	68.48	97.00	-32766.00	-32766.00	-32766.00	-32767.00	-32766.00	-32766.00	-32766.00	-32767.00	37.29	5.20	0.10	12.00	744.00	37.00	42.00	0.00	12.00	20.00	3.70	-32767.00	405.00	384.00	-32767.00	4.58	-32767.00	-32767.00	-32767.00	-32767.00	-32767.00	-32767.00	-32767.00	87.04	0.00	0.00	0.00	0.00	0.00	0.00	0.00	0.00	-32767.00	-32767.00	-32767.00
12:41:23	96.00	-32766.00	82.75	55.65	67.74	97.00	-32766.00	-32766.00	-32766.00	-32767.00	-32766.00	-32766.00	-32766.00	-32767.00	37.32	5.20	0.10	12.00	744.00	37.00	42.00	0.00	12.00	20.00	3.80	-32767.00	397.00	383.00	-32767.00	4.59	-32767.00	-32767.00	-32767.00	-32767.00	-32767.00	-32767.00	-32767.00	87.04	0.00	0.00	0.00	0.00	0.00	0.00	0.00	0.00	-32767.00	-32767.00	-32767.00
12:42:23	96.00	-32766.00	82.39	55.00	67.20	97.00	-32766.00	-32766.00	-32766.00	-32767.00	-32766.00	-32766.00	-32766.00	-32767.00	37.32	5.20	0.10	12.00	744.00	37.00	42.00	0.00	12.00	20.00	4.10	-32767.00	394.00	373.00	-32767.00	4.60	-32767.00	-32767.00	-32767.00	-32767.00	-32767.00	-32767.00	-32767.00	87.04	0.00	0.00	0.00	0.00	0.00	0.00	0.00	0.00	-32767.00	-32767.00	-32767.00
12:43:23	96.00	-32766.00	82.54	53.93	66.25	97.00	-32766.00	-32766.00	-32766.00	-32767.00	-32766.00	-32766.00	-32766.00	-32767.00	37.34	5.20	0.10	12.00	744.00	37.00	42.00	0.00	12.00	20.00	4.20	-32767.00	403.00	385.00	-32767.00	4.59	-32767.00	-32767.00	-32767.00	-32767.00	-32767.00	-32767.00	-32767.00	87.04	0.00	0.00	0.00	0.00	0.00	0.00	0.00	0.00	-32767.00	-32767.00	-32767.00
12:44:23	97.00	-32766.00	82.27	54.07	66.13	97.00	-32766.00	-32766.00	-32766.00	-32767.00	-32766.00	-32766.00	-32766.00	-32767.00	37.34	5.20	0.10	12.00	744.00	37.00	42.00	0.00	12.00	20.00	4.00	-32767.00	399.00	387.00	-32767.00	4.61	-32767.00	-32767.00	-32767.00	-32767.00	-32767.00	-32767.00	-32767.00	87.04	0.00	0.00	0.00	0.00	0.00	0.00	0.00	0.00	-32767.00	-32767.00	-32767.00
12:45:23	98.00	-32766.00	82.86	53.04	65.42	97.00	-32766.00	-32766.00	-32766.00	-32767.00	-32766.00	-32766.00	-32766.00	-32767.00	37.36	5.20	0.10	12.00	744.00	37.00	42.00	0.00	12.00	20.00	4.00	-32767.00	400.00	387.00	-32767.00	4.61	-32767.00	-32767.00	-32767.00	-32767.00	-32767.00	-32767.00	-32767.00	87.04	0.00	0.00	0.00	0.00	0.00	0.00	0.00	0.00	-32767.00	-32767.00	-32767.00
12:46:23	98.00	-32766.00	83.13	53.28	65.53	97.00	-32766.00	-32766.00	-32766.00	-32767.00	-32766.00	-32766.00	-32766.00	-32767.00	37.36	5.20	0.10	12.00	744.00	37.00	42.00	0.00	13.00	20.00	4.10	-32767.00	407.00	382.00	-32767.00	4.55	-32767.00	-32767.00	-32767.00	-32767.00	-32767.00	-32767.00	-32767.00	87.04	0.00	0.00	0.00	0.00	0.00	0.00	0.00	0.00	-32767.00	-32767.00	-32767.00
12:47:23	98.00	-32766.00	83.03	52.85	65.16	97.00	-32766.00	-32766.00	-32766.00	-32767.00	-32766.00	-32766.00	-32766.00	-32767.00	37.39	5.20	0.10	12.00	744.00	37.00	42.00	0.00	12.00	20.00	3.60	-32767.00	400.00	386.00	-32767.00	4.58	-32767.00	-32767.00	-32767.00	-32767.00	-32767.00	-32767.00	-32767.00	87.04	0.00	0.00	0.00	0.00	0.00	0.00	0.00	0.00	-32767.00	-32767.00	-32767.00
12:48:23	98.00	-32766.00	83.48	51.43	64.19	97.00	-32766.00	-32766.00	-32766.00	-32767.00	-32766.00	-32766.00	-32766.00	-32767.00	37.41	5.20	0.10	12.00	744.00	37.00	42.00	0.00	12.00	20.00	4.30	-32767.00	397.00	383.00	-32767.00	4.60	-32767.00	-32767.00	-32767.00	-32767.00	-32767.00	-32767.00	-32767.00	87.04	0.00	0.00	0.00	0.00	0.00	0.00	0.00	0.00	-32767.00	-32767.00	-32767.00
12:49:23	98.00	-32766.00	83.97	51.52	64.18	97.00	-32766.00	-32766.00	-32766.00	-32767.00	-32766.00	-32766.00	-32766.00	-32767.00	37.41	5.20	0.10	12.00	744.00	37.00	42.00	0.00	12.00	20.00	4.00	-32767.00	393.00	378.00	-32767.00	4.59	-32767.00	-32767.00	-32767.00	-32767.00	-32767.00	-32767.00	-32767.00	87.04	0.00	0.00	0.00	0.00	0.00	0.00	0.00	0.00	-32767.00	-32767.00	-32767.00
12:50:23	98.00	-32766.00	83.15	51.09	63.54	97.00	-32766.00	-32766.00	-32766.00	-32766.00	-32766.00	-32766.00	-32766.00	-32767.00	37.44	5.20	0.10	12.00	744.00	37.00	42.00	0.00	12.00	20.00	4.00	-32767.00	403.00	382.00	-32767.00	4.59	-32767.00	-32767.00	-32767.00	-32767.00	-32767.00	-32767.00	-32767.00	87.04	0.00	0.00	0.00	0.00	0.00	0.00	0.00	0.00	-32767.00	-32767.00	-32767.00
12:51:23	98.00	-32766.00	83.47	50.81	63.21	97.00	-32766.00	-32766.00	-32766.00	-32767.00	-32766.00	-32766.00	-32766.00	-32767.00	37.44	5.30	0.10	12.00	744.00	37.00	42.00	0.00	12.00	20.00	4.30	-32767.00	400.00	385.00	-32767.00	4.59	-32767.00	-32767.00	-32767.00	-32767.00	-32767.00	-32767.00	-32767.00	87.04	0.00	0.00	0.00	0.00	0.00	0.00	0.00	0.00	-32767.00	-32767.00	-32767.00
12:52:23	98.00	-32766.00	83.65	50.99	63.22	97.00	-32766.00	-32766.00	-32766.00	-32767.00	-32766.00	-32766.00	-32766.00	-32767.00	37.46	5.20	0.10	12.00	744.00	37.00	42.00	0.00	12.00	20.00	3.60	-32767.00	401.00	385.00	-32767.00	4.59	-32767.00	-32767.00	-32767.00	-32767.00	-32767.00	-32767.00	-32767.00	87.04	0.00	0.00	0.00	0.00	0.00	0.00	0.00	0.00	-32767.00	-32767.00	-32767.00
12:53:23	98.00	-32766.00	84.23	50.73	62.93	97.00	-32766.00	-32766.00	-32766.00	-32767.00	-32766.00	-32766.00	-32766.00	-32767.00	37.48	5.20	0.10	12.00	744.00	37.00	42.00	0.00	12.00	20.00	3.90	-32767.00	405.00	386.00	-32767.00	4.60	-32767.00	-32767.00	-32767.00	-32767.00	-32767.00	-32767.00	-32767.00	87.04	0.00	0.00	0.00	0.00	0.00	0.00	0.00	0.00	-32767.00	-32767.00	-32767.00
12:54:23	98.00	-32766.00	83.29	50.58	62.82	97.00	-32766.00	-32766.00	-32766.00	-32767.00	-32766.00	-32766.00	-32766.00	-32767.00	37.51	5.20	0.10	12.00	745.00	37.00	42.00	0.00	12.00	20.00	4.20	-32767.00	399.00	386.00	-32767.00	4.63	-32767.00	-32767.00	-32767.00	-32767.00	-32767.00	-32767.00	-32767.00	87.04	0.00	0.00	0.00	0.00	0.00	0.00	0.00	0.00	-32767.00	-32767.00	-32767.00
12:55:23	98.00	-32766.00	83.90	50.55	62.80	97.00	-32766.00	-32766.00	-32766.00	-32767.00	-32766.00	-32766.00	-32766.00	-32767.00	37.51	5.30	0.10	12.00	745.00	37.00	42.00	0.00	12.00	20.00	4.10	-32767.00	405.00	377.00	-32767.00	4.60	-32767.00	-32767.00	-32767.00	-32767.00	-32767.00	-32767.00	-32767.00	87.04	0.00	0.00	0.00	0.00	0.00	0.00	0.00	0.00	-32767.00	-32767.00	-32767.00
12:56:23	98.00	-32766.00	83.30	50.54	62.85	97.00	-32766.00	-32766.00	-32766.00	-32767.00	-32766.00	-32766.00	-32766.00	-32767.00	37.53	5.20	0.10	12.00	745.00	37.00	42.00	0.00	12.00	20.00	4.00	-32767.00	398.00	377.00	-32767.00	4.58	-32767.00	-32767.00	-32767.00	-32767.00	-32767.00	-32767.00	-32767.00	87.04	0.00	0.00	0.00	0.00	0.00	0.00	0.00	0.00	-32767.00	-32767.00	-32767.00
12:57:23	98.00	-32766.00	83.69	51.04	63.42	97.00	-32766.00	-32766.00	-32766.00	-32767.00	-32766.00	-32766.00	-32766.00	-32767.00	37.53	5.20	0.10	12.00	745.00	37.00	42.00	0.00	12.00	20.00	3.60	-32767.00	397.00	386.00	-32767.00	4.60	-32767.00	-32767.00	-32767.00	-32767.00	-32767.00	-32767.00	-32767.00	87.04	0.00	0.00	0.00	0.00	0.00	0.00	0.00	0.00	-32767.00	-32767.00	-32767.00
12:58:23	98.00	-32766.00	84.56	52.40	64.81	97.00	-32766.00	-32766.00	-32766.00	-32767.00	-32766.00	-32766.00	-32766.00	-32767.00	37.56	5.20	0.10	12.00	745.00	37.00	42.00	0.00	12.00	20.00	3.90	-32767.00	403.00	379.00	-32767.00	4.59	-32767.00	-32767.00	-32767.00	-32767.00	-32767.00	-32767.00	-32767.00	87.04	0.00	0.00	0.00	0.00	0.00	0.00	0.00	0.00	-32767.00	-32767.00	-32767.00
12:59:23	96.00	-32766.00	85.60	54.11	66.97	97.00	-32766.00	-32766.00	-32766.00	-32767.00	-32766.00	-32766.00	-32766.00	-32767.00	37.56	5.30	0.10	12.00	745.00	37.00	42.00	0.00	12.00	20.00	4.20	-32767.00	399.00	384.00	-32767.00	4.60	-32767.00	-32767.00	-32767.00	-32767.00	-32767.00	-32767.00	-32767.00	87.04	0.00	0.00	0.00	0.00	0.00	0.00	0.00	0.00	-32767.00	-32767.00	-32767.00
13:00:23	96.00	-32766.00	86.56	56.17	69.26	95.00	-32766.00	-32766.00	-32766.00	-32767.00	-32766.00	-32766.00	-32766.00	-32767.00	37.58	5.20	0.10	12.00	745.00	37.00	42.00	0.00	12.00	20.00	4.20	-32767.00	413.00	384.00	-32767.00	4.60	-32767.00	-32767.00	-32767.00	-32767.00	-32767.00	-32767.00	-32767.00	87.04	0.00	0.00	0.00	0.00	0.00	0.00	0.00	0.00	-32767.00	-32767.00	-32767.00
13:01:23	95.00	-32766.00	87.29	57.18	70.50	95.00	-32766.00	-32766.00	-32766.00	-32767.00	-32766.00	-32766.00	-32766.00	-32767.00	37.58	5.20	0.10	12.00	745.00	37.00	42.00	0.00	12.00	20.00	4.20	-32767.00	400.00	383.00	-32767.00	4.59	-32767.00	-32767.00	-32767.00	-32767.00	-32767.00	-32767.00	-32767.00	87.04	0.00	0.00	0.00	0.00	0.00	0.00	0.00	0.00	-32767.00	-32767.00	-32767.00
13:02:23	94.00	-32766.00	87.48	57.17	70.65	94.00	-32766.00	-32766.00	-32766.00	-32767.00	-32766.00	-32766.00	-32766.00	-32767.00	37.58	5.20	0.10	12.00	745.00	37.00	42.00	0.00	12.00	20.00	3.80	-32767.00	401.00	385.00	-32767.00	4.61	-32767.00	-32767.00	-32767.00	-32767.00	-32767.00	-32767.00	-32767.00	87.04	0.00	0.00	0.00	0.00	0.00	0.00	0.00	0.00	-32767.00	-32767.00	-32767.00
13:03:23	93.00	-32766.00	86.99	57.03	70.55	94.00	-32766.00	-32766.00	-32766.00	-32767.00	-32766.00	-32766.00	-32766.00	-32767.00	37.60	5.20	0.10	12.00	745.00	37.00	42.00	0.00	12.00	20.00	3.90	-32767.00	401.00	387.00	-32767.00	4.60	-32767.00	-32767.00	-32767.00	-32767.00	-32767.00	-32767.00	-32767.00	87.04	0.00	0.00	0.00	0.00	0.00	0.00	0.00	0.00	-32767.00	-32767.00	-32767.00
13:04:23	93.00	-32766.00	87.23	56.75	70.20	92.00	-32766.00	-32766.00	-32766.00	-32767.00	-32766.00	-32766.00	-32766.00	-32767.00	37.60	5.20	0.10	12.00	745.00	37.00	42.00	0.00	12.00	20.00	4.20	-32767.00	403.00	384.00	-32767.00	4.61	-32767.00	-32767.00	-32767.00	-32767.00	-32767.00	-32767.00	-32767.00	87.04	0.00	0.00	0.00	0.00	0.00	0.00	0.00	0.00	-32767.00	-32767.00	-32767.00
13:05:23	93.00	-32766.00	89.94	52.61	68.59	92.00	-32766.00	-32766.00	-32766.00	-32767.00	-32766.00	-32766.00	-32766.00	-32767.00	37.63	5.20	0.10	12.00	745.00	37.00	42.00	0.00	12.00	20.00	4.00	-32767.00	400.00	386.00	-32767.00	4.59	-32767.00	-32767.00	-32767.00	-32767.00	-32767.00	-32767.00	-32767.00	87.04	0.00	0.00	0.00	0.00	0.00	0.00	0.00	0.00	-32767.00	-32767.00	-32767.00
13:06:23	93.00	-32766.00	81.16	77.27	78.41	92.00	-32766.00	-32766.00	-32766.00	-32767.00	-32766.00	-32766.00	-32766.00	-32767.00	37.63	5.20	0.10	12.00	745.00	37.00	42.00	0.00	12.00	20.00	3.60	-32767.00	403.00	392.00	-32767.00	4.60	-32767.00	-32767.00	-32767.00	-32767.00	-32767.00	-32767.00	-32767.00	87.04	0.00	0.00	0.00	0.00	0.00	0.00	0.00	0.00	-32767.00	-32767.00	-32767.00
13:07:23	93.00	-32766.00	88.42	57.42	71.18	92.00	-32766.00	-32766.00	-32766.00	-32767.00	-32766.00	-32766.00	-32766.00	-32767.00	37.65	5.20	0.10	12.00	745.00	37.00	42.00	0.00	12.00	20.00	3.50	-32767.00	394.00	388.00	-32767.00	4.60	-32767.00	-32767.00	-32767.00	-32767.00	-32767.00	-32767.00	-32767.00	87.04	0.00	0.00	0.00	0.00	0.00	0.00	0.00	0.00	-32767.00	-32767.00	-32767.00
13:08:23	92.00	-32766.00	88.29	58.34	71.89	92.00	-32766.00	-32766.00	-32766.00	-32767.00	-32766.00	-32766.00	-32766.00	-32767.00	37.65	5.20	0.10	12.00	745.00	37.00	42.00	0.00	12.00	20.00	3.80	-32767.00	397.00	381.00	-32767.00	4.60	-32767.00	-32767.00	-32767.00	-32767.00	-32767.00	-32767.00	-32767.00	87.04	0.00	0.00	0.00	0.00	0.00	0.00	0.00	0.00	-32767.00	-32767.00	-32767.00
13:09:23	92.00	-32766.00	89.21	56.51	71.19	92.00	-32766.00	-32766.00	-32766.00	-32767.00	-32766.00	-32766.00	-32766.00	-32767.00	37.65	5.20	0.10	12.00	745.00	37.00	42.00	0.00	12.00	20.00	3.80	-32767.00	399.00	382.00	-32767.00	4.61	-32767.00	-32767.00	-32767.00	-32767.00	-32767.00	-32767.00	-32767.00	87.04	0.00	0.00	0.00	0.00	0.00	0.00	0.00	0.00	-32767.00	-32767.00	-32767.00
13:10:23	92.00	-32766.00	90.57	54.62	70.20	92.00	-32766.00	-32766.00	-32766.00	-32767.00	-32766.00	-32766.00	-32766.00	-32767.00	37.68	5.20	0.10	12.00	745.00	37.00	42.00	0.00	12.00	20.00	3.70	-32767.00	400.00	391.00	-32767.00	4.58	-32767.00	-32767.00	-32767.00	-32767.00	-32767.00	-32767.00	-32767.00	87.04	0.00	0.00	0.00	0.00	0.00	0.00	0.00	0.00	-32767.00	-32767.00	-32767.00
13:11:23	92.00	-32766.00	90.33	54.71	70.21	92.00	-32766.00	-32766.00	-32766.00	-32767.00	-32766.00	-32766.00	-32766.00	-32767.00	37.68	5.30	0.10	12.00	745.00	37.00	42.00	0.00	12.00	20.00	3.50	-32767.00	399.00	389.00	-32767.00	4.60	-32767.00	-32767.00	-32767.00	-32767.00	-32767.00	-32767.00	-32767.00	87.04	0.00	0.00	0.00	0.00	0.00	0.00	0.00	0.00	-32767.00	-32767.00	-32767.00
13:12:23	92.00	-32766.00	89.72	54.57	69.85	91.00	-32766.00	-32766.00	-32766.00	-32767.00	-32766.00	-32766.00	-32766.00	-32767.00	37.68	5.20	0.10	12.00	745.00	37.00	42.00	0.00	12.00	20.00	4.40	-32767.00	399.00	379.00	-32767.00	4.60	-32767.00	-32767.00	-32767.00	-32767.00	-32767.00	-32767.00	-32767.00	87.04	0.00	0.00	0.00	0.00	0.00	0.00	0.00	0.00	-32767.00	-32767.00	-32767.00
13:13:23	92.00	-32766.00	89.29	54.96	70.29	91.00	-32766.00	-32766.00	-32766.00	-32767.00	-32766.00	-32766.00	-32766.00	-32767.00	37.68	5.20	0.20	12.00	745.00	37.00	42.00	0.00	12.00	20.00	3.80	-32767.00	397.00	385.00	-32767.00	4.59	-32767.00	-32767.00	-32767.00	-32767.00	-32767.00	-32767.00	-32767.00	87.04	0.00	0.00	0.00	0.00	0.00	0.00	0.00	0.00	-32767.00	-32767.00	-32767.00
13:14:23	92.00	-32766.00	89.02	55.30	70.44	91.00	-32766.00	-32766.00	-32766.00	-32767.00	-32766.00	-32766.00	-32766.00	-32767.00	37.68	5.20	0.10	12.00	745.00	37.00	42.00	0.00	12.00	20.00	4.20	-32767.00	399.00	381.00	-32767.00	4.58	-32767.00	-32767.00	-32767.00	-32767.00	-32767.00	-32767.00	-32767.00	87.04	0.00	0.00	0.00	0.00	0.00	0.00	0.00	0.00	-32767.00	-32767.00	-32767.00
13:15:23	91.00	-32766.00	88.35	57.01	70.80	91.00	-32766.00	-32766.00	-32766.00	-32767.00	-32766.00	-32766.00	-32766.00	-32767.00	37.70	5.20	0.10	12.00	745.00	37.00	42.00	0.00	12.00	20.00	4.40	-32767.00	405.00	374.00	-32767.00	4.58	-32767.00	-32767.00	-32767.00	-32767.00	-32767.00	-32767.00	-32767.00	87.04	0.00	0.00	0.00	0.00	0.00	0.00	0.00	0.00	-32767.00	-32767.00	-32767.00
13:16:23	91.00	-32766.00	88.73	56.63	70.47	91.00	-32766.00	-32766.00	-32766.00	-32767.00	-32766.00	-32766.00	-32766.00	-32767.00	37.70	5.20	0.10	12.00	745.00	37.00	42.00	0.00	12.00	20.00	4.30	-32767.00	398.00	383.00	-32767.00	4.59	-32767.00	-32767.00	-32767.00	-32767.00	-32767.00	-32767.00	-32767.00	87.04	0.00	0.00	0.00	0.00	0.00	0.00	0.00	0.00	-32767.00	-32767.00	-32767.00
13:17:23	91.00	-32766.00	88.71	57.20	71.12	91.00	-32766.00	-32766.00	-32766.00	-32767.00	-32766.00	-32766.00	-32766.00	-32767.00	37.70	5.20	0.10	12.00	745.00	37.00	42.00	0.00	12.00	20.00	4.40	-32767.00	399.00	381.00	-32767.00	4.59	-32767.00	-32767.00	-32767.00	-32767.00	-32767.00	-32767.00	-32767.00	87.04	0.00	0.00	0.00	0.00	0.00	0.00	0.00	0.00	-32767.00	-32767.00	-32767.00
13:18:23	91.00	-32766.00	88.51	57.50	71.16	91.00	-32766.00	-32766.00	-32766.00	-32767.00	-32766.00	-32766.00	-32766.00	-32767.00	37.72	5.20	0.10	12.00	745.00	37.00	42.00	0.00	12.00	20.00	4.00	-32767.00	410.00	375.00	-32767.00	4.60	-32767.00	-32767.00	-32767.00	-32767.00	-32767.00	-32767.00	-32767.00	87.04	0.00	0.00	0.00	0.00	0.00	0.00	0.00	0.00	-32767.00	-32767.00	-32767.00
13:19:23	91.00	-32766.00	88.64	57.85	71.51	90.00	-32766.00	-32766.00	-32766.00	-32767.00	-32766.00	-32766.00	-32766.00	-32767.00	37.72	5.20	0.10	12.00	745.00	37.00	42.00	0.00	12.00	20.00	4.20	-32767.00	404.00	381.00	-32767.00	4.57	-32767.00	-32767.00	-32767.00	-32767.00	-32767.00	-32767.00	-32767.00	87.04	0.00	0.00	0.00	0.00	0.00	0.00	0.00	0.00	-32767.00	-32767.00	-32767.00
13:20:23	90.00	-32766.00	88.44	57.73	71.45	90.00	-32766.00	-32766.00	-32766.00	-32767.00	-32766.00	-32766.00	-32766.00	-32767.00	37.72	5.20	0.10	12.00	745.00	37.00	42.00	0.00	12.00	20.00	4.00	-32767.00	396.00	380.00	-32767.00	4.59	-32767.00	-32767.00	-32767.00	-32767.00	-32767.00	-32767.00	-32767.00	87.04	0.00	0.00	0.00	0.00	0.00	0.00	0.00	0.00	-32767.00	-32767.00	-32767.00
13:21:23	89.00	-32766.00	88.38	57.73	71.54	90.00	-32766.00	-32766.00	-32766.00	-32767.00	-32766.00	-32766.00	-32766.00	-32767.00	37.72	5.20	0.10	12.00	745.00	37.00	42.00	0.00	12.00	20.00	4.30	-32767.00	395.00	380.00	-32767.00	4.58	-32767.00	-32767.00	-32767.00	-32767.00	-32767.00	-32767.00	-32767.00	87.04	0.00	0.00	0.00	0.00	0.00	0.00	0.00	0.00	-32767.00	-32767.00	-32767.00
13:22:23	89.00	-32766.00	88.24	57.73	71.46	90.00	-32766.00	-32766.00	-32766.00	-32767.00	-32766.00	-32766.00	-32766.00	-32767.00	37.72	5.20	0.10	12.00	745.00	37.00	42.00	0.00	12.00	20.00	3.60	-32767.00	401.00	385.00	-32767.00	4.61	-32767.00	-32767.00	-32767.00	-32767.00	-32767.00	-32767.00	-32767.00	87.04	0.00	0.00	0.00	0.00	0.00	0.00	0.00	0.00	-32767.00	-32767.00	-32767.00
13:23:23	89.00	-32766.00	88.55	57.60	71.49	90.00	-32766.00	-32766.00	-32766.00	-32767.00	-32766.00	-32766.00	-32766.00	-32767.00	37.72	5.10	0.10	12.00	745.00	37.00	42.00	0.00	12.00	20.00	4.00	-32767.00	403.00	382.00	-32767.00	4.58	-32767.00	-32767.00	-32767.00	-32767.00	-32767.00	-32767.00	-32767.00	87.04	0.00	0.00	0.00	0.00	0.00	0.00	0.00	0.00	-32767.00	-32767.00	-32767.00
13:24:23	89.00	-32766.00	88.30	57.43	71.34	90.00	-32766.00	-32766.00	-32766.00	-32767.00	-32766.00	-32766.00	-32766.00	-32767.00	37.75	5.20	0.10	12.00	745.00	37.00	42.00	0.00	12.00	20.00	4.30	-32767.00	396.00	383.00	-32767.00	4.59	-32767.00	-32767.00	-32767.00	-32767.00	-32767.00	-32767.00	-32767.00	87.04	0.00	0.00	0.00	0.00	0.00	0.00	0.00	0.00	-32767.00	-32767.00	-32767.00
13:25:23	89.00	-32766.00	88.35	57.33	71.37	90.00	-32766.00	-32766.00	-32766.00	-32767.00	-32766.00	-32766.00	-32766.00	-32767.00	37.75	5.20	0.10	12.00	745.00	37.00	42.00	0.00	12.00	20.00	4.00	-32767.00	398.00	383.00	-32767.00	4.59	-32767.00	-32767.00	-32767.00	-32767.00	-32767.00	-32767.00	-32767.00	87.04	0.00	0.00	0.00	0.00	0.00	0.00	0.00	0.00	-32767.00	-32767.00	-32767.00
13:26:23	89.00	-32766.00	88.70	57.37	71.19	90.00	-32766.00	-32766.00	-32766.00	-32767.00	-32766.00	-32766.00	-32766.00	-32767.00	37.75	5.30	0.10	12.00	745.00	37.00	42.00	0.00	12.00	20.00	3.80	-32767.00	403.00	386.00	-32767.00	4.58	-32767.00	-32767.00	-32767.00	-32767.00	-32767.00	-32767.00	-32767.00	87.04	0.00	0.00	0.00	0.00	0.00	0.00	0.00	0.00	-32767.00	-32767.00	-32767.00
13:27:23	89.00	-32766.00	88.40	57.33	71.08	88.00	-32766.00	-32766.00	-32766.00	-32767.00	-32766.00	-32766.00	-32766.00	-32767.00	37.77	5.30	0.10	12.00	745.00	37.00	42.00	0.00	12.00	20.00	3.80	-32767.00	400.00	378.00	-32767.00	4.59	-32767.00	-32767.00	-32767.00	-32767.00	-32767.00	-32767.00	-32767.00	87.04	0.00	0.00	0.00	0.00	0.00	0.00	0.00	0.00	-32767.00	-32767.00	-32767.00
13:28:23	89.00	-32766.00	88.46	57.23	71.09	88.00	-32766.00	-32766.00	-32766.00	-32767.00	-32766.00	-32766.00	-32766.00	-32767.00	37.77	5.20	0.10	12.00	745.00	37.00	42.00	0.00	12.00	20.00	4.40	-32767.00	396.00	382.00	-32767.00	4.57	-32767.00	-32767.00	-32767.00	-32767.00	-32767.00	-32767.00	-32767.00	87.04	0.00	0.00	0.00	0.00	0.00	0.00	0.00	0.00	-32767.00	-32767.00	-32767.00
13:29:23	89.00	-32766.00	88.80	57.43	71.48	88.00	-32766.00	-32766.00	-32766.00	-32767.00	-32766.00	-32766.00	-32766.00	-32767.00	37.77	5.20	0.10	12.00	745.00	37.00	42.00	0.00	12.00	20.00	3.60	-32767.00	400.00	385.00	-32767.00	4.60	-32767.00	-32767.00	-32767.00	-32767.00	-32767.00	-32767.00	-32767.00	87.04	0.00	0.00	0.00	0.00	0.00	0.00	0.00	0.00	-32767.00	-32767.00	-32767.00
13:30:23	88.00	-32766.00	88.79	57.30	71.49	88.00	-32766.00	-32766.00	-32766.00	-32767.00	-32766.00	-32766.00	-32766.00	-32767.00	37.77	5.30	0.20	12.00	745.00	37.00	42.00	0.00	12.00	20.00	4.10	-32767.00	406.00	383.00	-32767.00	4.58	-32767.00	-32767.00	-32767.00	-32767.00	-32767.00	-32767.00	-32767.00	87.04	0.00	0.00	0.00	0.00	0.00	0.00	0.00	0.00	-32767.00	-32767.00	-32767.00
13:31:23	88.00	-32766.00	88.84	57.07	71.20	88.00	-32766.00	-32766.00	-32766.00	-32767.00	-32766.00	-32766.00	-32766.00	-32767.00	37.77	5.30	0.10	12.00	745.00	37.00	42.00	0.00	12.00	20.00	4.30	-32767.00	399.00	385.00	-32767.00	4.58	-32767.00	-32767.00	-32767.00	-32767.00	-32767.00	-32767.00	-32767.00	87.04	0.00	0.00	0.00	0.00	0.00	0.00	0.00	0.00	-32767.00	-32767.00	-32767.00
13:32:23	88.00	-32766.00	88.52	56.85	71.04	88.00	-32766.00	-32766.00	-32766.00	-32767.00	-32766.00	-32766.00	-32766.00	-32767.00	37.80	5.30	0.10	12.00	745.00	37.00	42.00	0.00	12.00	20.00	4.30	-32767.00	400.00	380.00	-32767.00	4.58	-32767.00	-32767.00	-32767.00	-32767.00	-32767.00	-32767.00	-32767.00	87.04	0.00	0.00	0.00	0.00	0.00	0.00	0.00	0.00	-32767.00	-32767.00	-32767.00
13:33:23	88.00	-32766.00	88.77	57.07	71.19	88.00	-32766.00	-32766.00	-32766.00	-32767.00	-32766.00	-32766.00	-32766.00	-32767.00	37.80	5.30	0.10	12.00	745.00	37.00	42.00	0.00	12.00	20.00	4.40	-32767.00	400.00	384.00	-32767.00	4.58	-32767.00	-32767.00	-32767.00	-32767.00	-32767.00	-32767.00	-32767.00	87.04	0.00	0.00	0.00	0.00	0.00	0.00	0.00	0.00	-32767.00	-32767.00	-32767.00
13:34:23	88.00	-32766.00	88.64	56.92	70.93	87.00	-32766.00	-32766.00	-32766.00	-32767.00	-32766.00	-32766.00	-32766.00	-32767.00	37.80	5.20	0.10	12.00	745.00	37.00	42.00	0.00	12.00	20.00	3.60	-32767.00	398.00	384.00	-32767.00	4.59	-32767.00	-32767.00	-32767.00	-32767.00	-32767.00	-32767.00	-32767.00	87.04	0.00	0.00	0.00	0.00	0.00	0.00	0.00	0.00	-32767.00	-32767.00	-32767.00
13:35:23	87.00	-32766.00	89.19	56.85	71.23	87.00	-32766.00	-32766.00	-32766.00	-32767.00	-32766.00	-32766.00	-32766.00	-32767.00	37.80	5.20	0.10	12.00	745.00	37.00	42.00	0.00	12.00	20.00	4.10	-32767.00	409.00	382.00	-32767.00	4.58	-32767.00	-32767.00	-32767.00	-32767.00	-32767.00	-32767.00	-32767.00	87.04	0.00	0.00	0.00	0.00	0.00	0.00	0.00	0.00	-32767.00	-32767.00	-32767.00
13:36:23	87.00	-32766.00	95.74	51.02	68.54	87.00	-32766.00	-32766.00	-32766.00	-32767.00	-32766.00	-32766.00	-32766.00	-32767.00	37.82	5.20	0.10	12.00	745.00	37.00	42.00	0.00	13.00	20.00	3.60	-32767.00	401.00	388.00	-32767.00	4.54	-32767.00	-32767.00	-32767.00	-32767.00	-32767.00	-32767.00	-32767.00	87.04	0.00	0.00	0.00	0.00	0.00	0.00	0.00	0.00	-32767.00	-32767.00	-32767.00
13:37:23	87.00	-32766.00	109.01	53.14	83.87	113.00	-32766.00	-32766.00	-32766.00	-32767.00	-32766.00	-32766.00	-32766.00	-32767.00	37.82	5.20	0.10	12.00	745.00	37.00	42.00	0.00	12.00	20.00	4.30	-32767.00	400.00	378.00	-32767.00	4.58	-32767.00	-32767.00	-32767.00	-32767.00	-32767.00	-32767.00	-32767.00	87.04	0.00	0.00	0.00	0.00	0.00	0.00	0.00	0.00	-32767.00	-32767.00	-32767.00
13:38:23	85.00	-32766.00	90.92	53.61	71.36	86.00	-32766.00	-32766.00	-32766.00	-32767.00	-32766.00	-32766.00	-32766.00	-32767.00	37.82	5.30	0.20	12.00	745.00	37.00	42.00	0.00	12.00	20.00	3.80	-32767.00	400.00	388.00	-32767.00	4.56	-32767.00	-32767.00	-32767.00	-32767.00	-32767.00	-32767.00	-32767.00	87.04	0.00	0.00	0.00	0.00	0.00	0.00	0.00	0.00	-32767.00	-32767.00	-32767.00
13:39:23	85.00	-32766.00	90.83	53.69	71.46	86.00	-32766.00	-32766.00	-32766.00	-32767.00	-32766.00	-32766.00	-32766.00	-32767.00	37.82	5.20	0.10	12.00	745.00	37.00	42.00	0.00	12.00	20.00	4.30	-32767.00	402.00	382.00	-32767.00	4.59	-32767.00	-32767.00	-32767.00	-32767.00	-32767.00	-32767.00	-32767.00	87.04	0.00	0.00	0.00	0.00	0.00	0.00	0.00	0.00	-32767.00	-32767.00	-32767.00
13:40:23	85.00	-32766.00	90.86	53.62	71.38	86.00	-32766.00	-32766.00	-32766.00	-32767.00	-32766.00	-32766.00	-32766.00	-32767.00	37.82	5.30	0.20	12.00	745.00	37.00	42.00	0.00	12.00	20.00	3.90	-32767.00	398.00	382.00	-32767.00	4.58	-32767.00	-32767.00	-32767.00	-32767.00	-32767.00	-32767.00	-32767.00	87.04	0.00	0.00	0.00	0.00	0.00	0.00	0.00	0.00	-32767.00	-32767.00	-32767.00
13:41:23	85.00	-32766.00	91.11	53.60	71.35	86.00	-32766.00	-32766.00	-32766.00	-32766.00	-32766.00	-32766.00	-32766.00	-32767.00	37.82	5.20	0.20	12.00	745.00	37.00	42.00	0.00	12.00	20.00	4.50	-32767.00	398.00	377.00	-32767.00	4.59	-32767.00	-32767.00	-32767.00	-32767.00	-32767.00	-32767.00	-32767.00	87.04	0.00	0.00	0.00	0.00	0.00	0.00	0.00	0.00	-32767.00	-32767.00	-32767.00
13:42:23	85.00	-32766.00	90.88	53.61	71.43	86.00	-32766.00	-32766.00	-32766.00	-32767.00	-32766.00	-32766.00	-32766.00	-32767.00	37.84	5.20	0.20	12.00	745.00	37.00	42.00	0.00	12.00	20.00	3.50	-32767.00	400.00	384.00	-32767.00	4.57	-32767.00	-32767.00	-32767.00	-32767.00	-32767.00	-32767.00	-32767.00	87.04	0.00	0.00	0.00	0.00	0.00	0.00	0.00	0.00	-32767.00	-32767.00	-32767.00
13:43:23	85.00	-32766.00	91.29	53.73	71.64	86.00	-32766.00	-32766.00	-32766.00	-32767.00	-32766.00	-32766.00	-32766.00	-32767.00	37.84	5.40	0.10	12.00	745.00	37.00	42.00	0.00	12.00	20.00	4.10	-32767.00	394.00	372.00	-32767.00	4.57	-32767.00	-32767.00	-32767.00	-32767.00	-32767.00	-32767.00	-32767.00	87.04	0.00	0.00	0.00	0.00	0.00	0.00	0.00	0.00	-32767.00	-32767.00	-32767.00
13:44:23	85.00	-32766.00	91.38	53.72	71.63	86.00	-32766.00	-32766.00	-32766.00	-32767.00	-32766.00	-32766.00	-32766.00	-32767.00	37.84	5.30	0.20	12.00	745.00	37.00	42.00	0.00	12.00	20.00	4.20	-32767.00	402.00	377.00	-32767.00	4.57	-32767.00	-32767.00	-32767.00	-32767.00	-32767.00	-32767.00	-32767.00	87.04	0.00	0.00	0.00	0.00	0.00	0.00	0.00	0.00	-32767.00	-32767.00	-32767.00
13:45:23	85.00	-32766.00	91.26	53.70	71.67	85.00	-32766.00	-32766.00	-32766.00	-32767.00	-32766.00	-32766.00	-32766.00	-32767.00	37.84	5.20	0.10	12.00	745.00	37.00	42.00	0.00	12.00	20.00	3.60	-32767.00	403.00	382.00	-32767.00	4.57	-32767.00	-32767.00	-32767.00	-32767.00	-32767.00	-32767.00	-32767.00	87.04	0.00	0.00	0.00	0.00	0.00	0.00	0.00	0.00	-32767.00	-32767.00	-32767.00
13:46:23	85.00	-32766.00	91.48	53.65	71.62	85.00	-32766.00	-32766.00	-32766.00	-32767.00	-32766.00	-32766.00	-32766.00	-32767.00	37.84	5.30	0.20	12.00	745.00	37.00	42.00	0.00	12.00	20.00	3.80	-32767.00	406.00	384.00	-32767.00	4.57	-32767.00	-32767.00	-32767.00	-32767.00	-32767.00	-32767.00	-32767.00	87.04	0.00	0.00	0.00	0.00	0.00	0.00	0.00	0.00	-32767.00	-32767.00	-32767.00
13:47:23	85.00	-32766.00	91.37	53.68	71.70	85.00	-32766.00	-32766.00	-32766.00	-32767.00	-32766.00	-32766.00	-32766.00	-32767.00	37.87	5.20	0.10	12.00	745.00	37.00	42.00	0.00	12.00	20.00	4.00	-32767.00	403.00	381.00	-32767.00	4.58	-32767.00	-32767.00	-32767.00	-32767.00	-32767.00	-32767.00	-32767.00	87.04	0.00	0.00	0.00	0.00	0.00	0.00	0.00	0.00	-32767.00	-32767.00	-32767.00
13:48:23	85.00	-32766.00	91.45	53.70	71.69	85.00	-32766.00	-32766.00	-32766.00	-32767.00	-32766.00	-32766.00	-32766.00	-32767.00	37.87	5.20	0.20	12.00	745.00	37.00	42.00	0.00	12.00	20.00	4.00	-32767.00	403.00	385.00	-32767.00	4.60	-32767.00	-32767.00	-32767.00	-32767.00	-32767.00	-32767.00	-32767.00	87.04	0.00	0.00	0.00	0.00	0.00	0.00	0.00	0.00	-32767.00	-32767.00	-32767.00
13:49:23	85.00	-32766.00	91.54	53.85	71.97	85.00	-32766.00	-32766.00	-32766.00	-32767.00	-32766.00	-32766.00	-32766.00	-32767.00	37.87	5.30	0.20	12.00	745.00	37.00	42.00	0.00	12.00	20.00	4.30	-32767.00	396.00	382.00	-32767.00	4.58	-32767.00	-32767.00	-32767.00	-32767.00	-32767.00	-32767.00	-32767.00	87.04	0.00	0.00	0.00	0.00	0.00	0.00	0.00	0.00	-32767.00	-32767.00	-32767.00
13:50:23	85.00	-32766.00	91.61	53.70	71.88	85.00	-32766.00	-32766.00	-32766.00	-32767.00	-32766.00	-32766.00	-32766.00	-32767.00	37.89	5.30	0.10	12.00	745.00	37.00	42.00	0.00	12.00	20.00	4.20	-32767.00	394.00	380.00	-32767.00	4.57	-32767.00	-32767.00	-32767.00	-32767.00	-32767.00	-32767.00	-32767.00	87.04	0.00	0.00	0.00	0.00	0.00	0.00	0.00	0.00	-32767.00	-32767.00	-32767.00
13:51:23	85.00	-32766.00	91.72	53.86	72.01	85.00	-32766.00	-32766.00	-32766.00	-32767.00	-32766.00	-32766.00	-32766.00	-32767.00	37.87	5.30	0.20	12.00	745.00	37.00	42.00	0.00	12.00	20.00	3.80	-32767.00	404.00	383.00	-32767.00	4.59	-32767.00	-32767.00	-32767.00	-32767.00	-32767.00	-32767.00	-32767.00	87.04	0.00	0.00	0.00	0.00	0.00	0.00	0.00	0.00	-32767.00	-32767.00	-32767.00
13:52:23	85.00	-32766.00	91.76	53.92	72.11	85.00	-32766.00	-32766.00	-32766.00	-32767.00	-32766.00	-32766.00	-32766.00	-32767.00	37.89	5.30	0.20	12.00	745.00	36.00	42.00	0.00	12.00	20.00	3.80	-32767.00	399.00	379.00	-32767.00	4.57	-32767.00	-32767.00	-32767.00	-32767.00	-32767.00	-32767.00	-32767.00	87.04	0.00	0.00	0.00	0.00	0.00	0.00	0.00	0.00	-32767.00	-32767.00	-32767.00
13:53:23	85.00	-32766.00	91.45	53.77	71.96	85.00	-32766.00	-32766.00	-32766.00	-32767.00	-32766.00	-32766.00	-32766.00	-32767.00	37.89	5.30	0.20	12.00	745.00	37.00	42.00	0.00	12.00	20.00	4.20	-32767.00	394.00	381.00	-32767.00	4.56	-32767.00	-32767.00	-32767.00	-32767.00	-32767.00	-32767.00	-32767.00	87.04	0.00	0.00	0.00	0.00	0.00	0.00	0.00	0.00	-32767.00	-32767.00	-32767.00
13:54:23	85.00	-32766.00	91.61	53.90	71.97	85.00	-32766.00	-32766.00	-32766.00	-32767.00	-32766.00	-32766.00	-32766.00	-32767.00	37.89	5.30	0.10	12.00	745.00	37.00	41.00	0.00	12.00	20.00	3.80	-32767.00	399.00	381.00	-32767.00	4.59	-32767.00	-32767.00	-32767.00	-32767.00	-32767.00	-32767.00	-32767.00	87.04	0.00	0.00	0.00	0.00	0.00	0.00	0.00	0.00	-32767.00	-32767.00	-32767.00
13:55:23	84.00	-32766.00	91.67	54.00	72.17	85.00	-32766.00	-32766.00	-32766.00	-32767.00	-32766.00	-32766.00	-32766.00	-32767.00	37.92	5.30	0.20	12.00	745.00	37.00	42.00	0.00	12.00	20.00	4.20	-32767.00	407.00	381.00	-32767.00	4.58	-32767.00	-32767.00	-32767.00	-32767.00	-32767.00	-32767.00	-32767.00	87.04	0.00	0.00	0.00	0.00	0.00	0.00	0.00	0.00	-32767.00	-32767.00	-32767.00
13:56:23	84.00	-32766.00	91.70	53.97	72.17	85.00	-32766.00	-32766.00	-32766.00	-32767.00	-32766.00	-32766.00	-32766.00	-32767.00	37.92	5.30	0.10	12.00	745.00	37.00	42.00	0.00	12.00	20.00	4.00	-32767.00	398.00	373.00	-32767.00	4.57	-32767.00	-32767.00	-32767.00	-32767.00	-32767.00	-32767.00	-32767.00	87.04	0.00	0.00	0.00	0.00	0.00	0.00	0.00	0.00	-32767.00	-32767.00	-32767.00
13:57:23	84.00	-32766.00	91.43	53.90	72.06	85.00	-32766.00	-32766.00	-32766.00	-32767.00	-32766.00	-32766.00	-32766.00	-32767.00	37.92	5.30	0.20	12.00	745.00	37.00	41.00	0.00	12.00	20.00	4.00	-32767.00	401.00	388.00	-32767.00	4.55	-32767.00	-32767.00	-32767.00	-32767.00	-32767.00	-32767.00	-32767.00	87.04	0.00	0.00	0.00	0.00	0.00	0.00	0.00	0.00	-32767.00	-32767.00	-32767.00
13:58:23	84.00	-32766.00	91.94	54.24	72.57	85.00	-32766.00	-32766.00	-32766.00	-32766.00	-32766.00	-32766.00	-32766.00	-32767.00	37.92	5.30	0.20	12.00	745.00	36.00	41.00	0.00	12.00	20.00	3.90	-32767.00	398.00	381.00	-32767.00	4.56	-32767.00	-32767.00	-32767.00	-32767.00	-32767.00	-32767.00	-32767.00	87.04	0.00	0.00	0.00	0.00	0.00	0.00	0.00	0.00	-32767.00	-32767.00	-32767.00
13:59:23	84.00	-32766.00	92.05	53.92	72.16	85.00	-32766.00	-32766.00	-32766.00	-32767.00	-32766.00	-32766.00	-32766.00	-32767.00	37.92	5.30	0.20	12.00	745.00	37.00	42.00	0.00	12.00	20.00	4.40	-32767.00	396.00	374.00	-32767.00	4.57	-32767.00	-32767.00	-32767.00	-32767.00	-32767.00	-32767.00	-32767.00	87.04	0.00	0.00	0.00	0.00	0.00	0.00	0.00	0.00	-32767.00	-32767.00	-32767.00
14:00:23	84.00	-32766.00	91.93	53.86	72.20	84.00	-32766.00	-32766.00	-32766.00	-32767.00	-32766.00	-32766.00	-32766.00	-32767.00	37.94	5.30	0.20	12.00	745.00	37.00	41.00	0.00	12.00	20.00	4.20	-32767.00	398.00	376.00	-32767.00	4.54	-32767.00	-32767.00	-32767.00	-32767.00	-32767.00	-32767.00	-32767.00	87.04	0.00	0.00	0.00	0.00	0.00	0.00	0.00	0.00	-32767.00	-32767.00	-32767.00
14:01:23	84.00	-32766.00	91.98	54.08	72.40	84.00	-32766.00	-32766.00	-32766.00	-32767.00	-32766.00	-32766.00	-32766.00	-32767.00	37.94	5.40	0.20	12.00	745.00	36.00	41.00	0.00	12.00	20.00	4.30	-32767.00	405.00	378.00	-32767.00	4.55	-32767.00	-32767.00	-32767.00	-32767.00	-32767.00	-32767.00	-32767.00	87.04	0.00	0.00	0.00	0.00	0.00	0.00	0.00	0.00	-32767.00	-32767.00	-32767.00
14:02:23	84.00	-32766.00	92.31	53.97	72.33	85.00	-32766.00	-32766.00	-32766.00	-32767.00	-32766.00	-32766.00	-32766.00	-32767.00	37.94	5.30	0.20	12.00	745.00	37.00	41.00	0.00	12.00	20.00	4.10	-32767.00	400.00	382.00	-32767.00	4.55	-32767.00	-32767.00	-32767.00	-32767.00	-32767.00	-32767.00	-32767.00	87.04	0.00	0.00	0.00	0.00	0.00	0.00	0.00	0.00	-32767.00	-32767.00	-32767.00
14:03:23	84.00	-32766.00	101.72	51.99	72.46	83.00	-32766.00	-32766.00	-32766.00	-32767.00	-32766.00	-32766.00	-32766.00	-32767.00	37.94	5.30	0.20	12.00	745.00	37.00	42.00	0.00	12.00	20.00	4.20	-32767.00	396.00	376.00	-32767.00	4.57	-32767.00	-32767.00	-32767.00	-32767.00	-32767.00	-32767.00	-32767.00	87.04	0.00	0.00	0.00	0.00	0.00	0.00	0.00	0.00	-32767.00	-32767.00	-32767.00
14:04:23	83.00	-32766.00	92.10	54.04	72.33	83.00	-32766.00	-32766.00	-32766.00	-32767.00	-32766.00	-32766.00	-32766.00	-32767.00	37.94	5.20	0.20	12.00	745.00	37.00	41.00	0.00	12.00	20.00	4.30	-32767.00	382.00	399.00	-32767.00	4.58	-32767.00	-32767.00	-32767.00	-32767.00	-32767.00	-32767.00	-32767.00	87.04	0.00	0.00	0.00	0.00	0.00	0.00	0.00	0.00	-32767.00	-32767.00	-32767.00
14:05:23	82.00	-32766.00	91.92	54.43	72.58	82.00	-32766.00	-32766.00	-32766.00	-32767.00	-32766.00	-32766.00	-32766.00	-32767.00	37.94	5.40	0.10	12.00	745.00	37.00	41.00	0.00	12.00	20.00	4.00	-32767.00	394.00	379.00	-32767.00	4.57	-32767.00	-32767.00	-32767.00	-32767.00	-32767.00	-32767.00	-32767.00	87.04	0.00	0.00	0.00	0.00	0.00	0.00	0.00	0.00	-32767.00	-32767.00	-32767.00
14:06:23	83.00	-32766.00	91.69	53.97	72.00	82.00	-32766.00	-32766.00	-32766.00	-32767.00	-32766.00	-32766.00	-32766.00	-32767.00	37.94	5.30	0.20	12.00	745.00	37.00	41.00	0.00	12.00	20.00	4.20	-32767.00	401.00	384.00	-32767.00	4.58	-32767.00	-32767.00	-32767.00	-32767.00	-32767.00	-32767.00	-32767.00	87.04	0.00	0.00	0.00	0.00	0.00	0.00	0.00	0.00	-32767.00	-32767.00	-32767.00
14:07:23	84.00	-32766.00	89.83	51.80	69.06	83.00	-32766.00	-32766.00	-32766.00	-32767.00	-32766.00	-32766.00	-32766.00	-32767.00	37.94	5.20	0.20	12.00	745.00	37.00	42.00	0.00	12.00	20.00	4.20	-32767.00	402.00	380.00	-32767.00	4.57	-32767.00	-32767.00	-32767.00	-32767.00	-32767.00	-32767.00	-32767.00	87.04	0.00	0.00	0.00	0.00	0.00	0.00	0.00	0.00	-32767.00	-32767.00	-32767.00
14:08:23	84.00	-32766.00	88.82	52.55	68.96	85.00	-32766.00	-32766.00	-32766.00	-32767.00	-32766.00	-32766.00	-32766.00	-32767.00	37.94	5.20	0.10	12.00	745.00	37.00	41.00	0.00	12.00	20.00	3.80	-32767.00	395.00	380.00	-32767.00	4.58	-32767.00	-32767.00	-32767.00	-32767.00	-32767.00	-32767.00	-32767.00	87.04	0.00	0.00	0.00	0.00	0.00	0.00	0.00	0.00	-32767.00	-32767.00	-32767.00
14:09:23	85.00	-32766.00	86.87	51.33	67.31	85.00	-32766.00	-32766.00	-32766.00	-32767.00	-32766.00	-32766.00	-32766.00	-32767.00	37.94	5.20	0.20	12.00	745.00	37.00	42.00	0.00	12.00	20.00	4.20	-32767.00	397.00	385.00	-32767.00	4.58	-32767.00	-32767.00	-32767.00	-32767.00	-32767.00	-32767.00	-32767.00	87.04	0.00	0.00	0.00	0.00	0.00	0.00	0.00	0.00	-32767.00	-32767.00	-32767.00
14:10:23	86.00	-32766.00	80.09	45.06	58.47	87.00	-32766.00	-32766.00	-32766.00	-32767.00	-32766.00	-32766.00	-32766.00	-32767.00	37.94	5.10	0.20	12.00	745.00	37.00	42.00	0.00	12.00	21.00	3.90	-32767.00	414.00	383.00	-32767.00	4.52	-32767.00	-32767.00	-32767.00	-32767.00	-32767.00	-32767.00	-32767.00	87.04	0.00	0.00	0.00	0.00	0.00	0.00	0.00	0.00	-32767.00	-32767.00	-32767.00
14:11:23	86.00	-32766.00	75.53	42.74	53.88	87.00	-32766.00	-32766.00	-32766.00	-32767.00	-32766.00	-32766.00	-32766.00	-32767.00	37.96	5.00	0.10	12.00	745.00	37.00	42.00	0.00	12.00	21.00	4.30	-32767.00	394.00	378.00	-32767.00	4.54	-32767.00	-32767.00	-32767.00	-32767.00	-32767.00	-32767.00	-32767.00	87.04	0.00	0.00	0.00	0.00	0.00	0.00	0.00	0.00	-32767.00	-32767.00	-32767.00
14:12:23	87.00	-32766.00	71.68	41.83	51.93	87.00	-32766.00	-32766.00	-32766.00	-32767.00	-32766.00	-32766.00	-32766.00	-32767.00	37.96	5.00	0.10	12.00	745.00	37.00	42.00	0.00	12.00	21.00	3.90	-32767.00	404.00	378.00	-32767.00	4.57	-32767.00	-32767.00	-32767.00	-32767.00	-32767.00	-32767.00	-32767.00	87.04	0.00	0.00	0.00	0.00	0.00	0.00	0.00	0.00	-32767.00	-32767.00	-32767.00
14:13:23	87.00	-32766.00	67.23	38.76	47.83	87.00	-32766.00	-32766.00	-32766.00	-32767.00	-32766.00	-32766.00	-32766.00	-32767.00	37.99	4.90	0.10	12.00	745.00	38.00	42.00	0.00	12.00	21.00	4.00	-32767.00	400.00	380.00	-32767.00	4.54	-32767.00	-32767.00	-32767.00	-32767.00	-32767.00	-32767.00	-32767.00	87.04	0.00	0.00	0.00	0.00	0.00	0.00	0.00	0.00	-32767.00	-32767.00	-32767.00
14:14:23	87.00	-32766.00	65.60	37.36	45.75	86.00	-32766.00	-32766.00	-32766.00	-32767.00	-32766.00	-32766.00	-32766.00	-32767.00	37.99	4.80	0.10	12.00	745.00	38.00	42.00	0.00	12.00	21.00	3.50	-32767.00	396.00	379.00	-32767.00	4.57	-32767.00	-32767.00	-32767.00	-32767.00	-32767.00	-32767.00	-32767.00	87.04	0.00	0.00	0.00	0.00	0.00	0.00	0.00	0.00	-32767.00	-32767.00	-32767.00
14:15:23	85.00	-32766.00	63.14	36.80	45.29	86.00	-32766.00	-32766.00	-32766.00	-32766.00	-32766.00	-32766.00	-32766.00	-32767.00	38.01	4.70	0.10	12.00	745.00	38.00	42.00	0.00	12.00	21.00	4.00	-32767.00	402.00	378.00	-32767.00	4.55	-32767.00	-32767.00	-32767.00	-32767.00	-32767.00	-32767.00	-32767.00	87.04	0.00	0.00	0.00	0.00	0.00	0.00	0.00	0.00	-32767.00	-32767.00	-32767.00
14:16:23	-32766.00	-32766.00	61.05	34.68	41.87	85.00	-32766.00	-32766.00	-32766.00	-32767.00	-32766.00	-32766.00	-32766.00	-32767.00	38.01	4.60	0.10	12.00	745.00	38.00	42.00	0.00	12.00	21.00	4.30	-32767.00	396.00	379.00	-32767.00	4.55	-32767.00	-32767.00	-32767.00	-32767.00	-32767.00	-32767.00	-32767.00	87.04	0.00	0.00	0.00	0.00	0.00	0.00	0.00	0.00	-32767.00	-32767.00	-32767.00
14:17:23	-32766.00	-32766.00	58.69	35.94	43.17	85.00	-32766.00	-32766.00	-32766.00	-32767.00	-32766.00	-32766.00	-32766.00	-32767.00	38.01	4.50	0.10	12.00	745.00	39.00	43.00	0.00	12.00	21.00	3.60	-32767.00	404.00	376.00	-32767.00	4.59	-32767.00	-32767.00	-32767.00	-32767.00	-32767.00	-32767.00	-32767.00	87.04	0.00	0.00	0.00	0.00	0.00	0.00	0.00	0.00	-32767.00	-32767.00	-32767.00
14:18:23	-32766.00	-32766.00	46.18	26.30	31.46	83.00	-32766.00	-32766.00	-32766.00	-32767.00	-32766.00	-32766.00	-32766.00	-32767.00	38.04	4.30	0.10	12.00	745.00	39.00	43.00	0.00	12.00	21.00	3.90	-32767.00	393.00	377.00	-32767.00	4.51	-32767.00	-32767.00	-32767.00	-32767.00	-32767.00	-32767.00	-32767.00	87.04	0.00	0.00	0.00	0.00	0.00	0.00	0.00	0.00	-32767.00	-32767.00	-32767.00
14:19:23	-32766.00	-32766.00	41.31	24.68	29.50	82.00	-32766.00	-32766.00	-32766.00	-32767.00	-32766.00	-32766.00	-32766.00	-32767.00	38.06	4.30	0.10	12.00	745.00	39.00	43.00	0.00	12.00	21.00	3.60	-32767.00	392.00	385.00	-32767.00	4.56	-32767.00	-32767.00	-32767.00	-32767.00	-32767.00	-32767.00	-32767.00	87.04	0.00	0.00	0.00	0.00	0.00	0.00	0.00	0.00	-32767.00	-32767.00	-32767.00
14:20:23	-32766.00	-32766.00	39.52	22.83	27.64	82.00	-32766.00	-32766.00	-32766.00	-32767.00	-32766.00	-32766.00	-32766.00	-32767.00	38.06	4.30	0.10	12.00	745.00	40.00	43.00	0.00	12.00	21.00	3.80	-32767.00	405.00	375.00	-32767.00	4.59	-32767.00	-32767.00	-32767.00	-32767.00	-32767.00	-32767.00	-32767.00	87.04	0.00	0.00	0.00	0.00	0.00	0.00	0.00	0.00	-32767.00	-32767.00	-32767.00
14:21:23	-32766.00	-32766.00	41.00	22.97	27.87	83.00	-32766.00	-32766.00	-32766.00	-32767.00	-32766.00	-32766.00	-32766.00	-32767.00	38.09	4.10	0.10	12.00	745.00	40.00	44.00	0.00	12.00	21.00	3.70	-32767.00	399.00	386.00	-32767.00	4.57	-32767.00	-32767.00	-32767.00	-32767.00	-32767.00	-32767.00	-32767.00	87.04	0.00	0.00	0.00	0.00	0.00	0.00	0.00	0.00	-32767.00	-32767.00	-32767.00
14:22:23	-32766.00	-32766.00	42.76	23.76	28.72	85.00	-32766.00	-32766.00	-32766.00	-32767.00	-32766.00	-32766.00	-32766.00	-32767.00	38.09	4.20	0.10	12.00	745.00	40.00	44.00	0.00	12.00	21.00	4.10	-32767.00	408.00	380.00	-32767.00	4.58	-32767.00	-32767.00	-32767.00	-32767.00	-32767.00	-32767.00	-32767.00	87.04	0.00	0.00	0.00	0.00	0.00	0.00	0.00	0.00	-32767.00	-32767.00	-32767.00
14:23:23	-32766.00	-32766.00	45.49	25.90	31.28	86.00	-32766.00	-32766.00	-32766.00	-32767.00	-32766.00	-32766.00	-32766.00	-32767.00	38.11	4.30	0.10	12.00	745.00	40.00	44.00	0.00	12.00	21.00	4.00	-32767.00	405.00	381.00	-32767.00	4.59	-32767.00	-32767.00	-32767.00	-32767.00	-32767.00	-32767.00	-32767.00	87.04	0.00	0.00	0.00	0.00	0.00	0.00	0.00	0.00	-32767.00	-32767.00	-32767.00
14:24:23	-32766.00	-32766.00	42.04	23.09	28.34	86.00	-32766.00	-32766.00	-32766.00	-32767.00	-32766.00	-32766.00	-32766.00	-32767.00	38.11	4.30	0.10	12.00	745.00	40.00	44.00	0.00	12.00	21.00	3.90	-32767.00	403.00	387.00	-32767.00	4.57	-32767.00	-32767.00	-32767.00	-32767.00	-32767.00	-32767.00	-32767.00	87.04	0.00	0.00	0.00	0.00	0.00	0.00	0.00	0.00	-32767.00	-32767.00	-32767.00
14:25:23	-32766.00	-32766.00	45.91	25.37	31.35	83.00	-32766.00	-32766.00	-32766.00	-32767.00	-32766.00	-32766.00	-32766.00	-32767.00	38.11	4.50	0.10	12.00	745.00	40.00	44.00	0.00	12.00	21.00	4.00	-32767.00	399.00	383.00	-32767.00	4.63	-32767.00	-32767.00	-32767.00	-32767.00	-32767.00	-32767.00	-32767.00	87.04	0.00	0.00	0.00	0.00	0.00	0.00	0.00	0.00	-32767.00	-32767.00	-32767.00
14:26:23	-32766.00	-32766.00	45.54	23.89	29.45	83.00	-32766.00	-32766.00	-32766.00	-32767.00	-32766.00	-32766.00	-32766.00	-32767.00	38.11	4.40	0.10	12.00	745.00	40.00	44.00	0.00	12.00	21.00	4.20	-32767.00	401.00	388.00	-32767.00	4.59	-32767.00	-32767.00	-32767.00	-32767.00	-32767.00	-32767.00	-32767.00	87.04	0.00	0.00	0.00	0.00	0.00	0.00	0.00	0.00	-32767.00	-32767.00	-32767.00
14:27:23	-32766.00	-32766.00	45.90	24.02	29.66	83.00	-32766.00	-32766.00	-32766.00	-32767.00	-32766.00	-32766.00	-32766.00	-32767.00	38.14	4.50	0.10	12.00	745.00	40.00	44.00	0.00	12.00	21.00	4.20	-32767.00	402.00	380.00	-32767.00	4.58	-32767.00	-32767.00	-32767.00	-32767.00	-32767.00	-32767.00	-32767.00	87.04	0.00	0.00	0.00	0.00	0.00	0.00	0.00	0.00	-32767.00	-32767.00	-32767.00
14:28:23	-32766.00	-32766.00	47.21	22.81	30.49	83.00	-32766.00	-32766.00	-32766.00	-32767.00	-32766.00	-32766.00	-32766.00	-32767.00	38.14	4.50	0.10	12.00	745.00	40.00	44.00	0.00	12.00	20.00	4.10	-32767.00	401.00	375.00	-32767.00	4.60	-32767.00	-32767.00	-32767.00	-32767.00	-32767.00	-32767.00	-32767.00	87.04	0.00	0.00	0.00	0.00	0.00	0.00	0.00	0.00	-32767.00	-32767.00	-32767.00
14:29:23	-32766.00	-32766.00	47.71	25.02	31.22	82.00	-32766.00	-32766.00	-32766.00	-32767.00	-32766.00	-32766.00	-32766.00	-32767.00	38.14	4.60	0.10	12.00	745.00	40.00	44.00	0.00	12.00	21.00	4.10	-32767.00	393.00	384.00	-32767.00	4.57	-32767.00	-32767.00	-32767.00	-32767.00	-32767.00	-32767.00	-32767.00	87.04	0.00	0.00	0.00	0.00	0.00	0.00	0.00	0.00	-32767.00	-32767.00	-32767.00
14:30:23	-32766.00	-32766.00	46.63	25.45	31.25	82.00	-32766.00	-32766.00	-32766.00	-32767.00	-32766.00	-32766.00	-32766.00	-32767.00	38.14	4.60	0.10	12.00	745.00	40.00	44.00	0.00	12.00	20.00	4.10	-32767.00	397.00	377.00	-32767.00	4.59	-32767.00	-32767.00	-32767.00	-32767.00	-32767.00	-32767.00	-32767.00	87.04	0.00	0.00	0.00	0.00	0.00	0.00	0.00	0.00	-32767.00	-32767.00	-32767.00
14:31:23	-32766.00	-32766.00	47.60	25.97	31.92	82.00	-32766.00	-32766.00	-32766.00	-32767.00	-32766.00	-32766.00	-32766.00	-32767.00	38.14	4.60	0.10	12.00	745.00	40.00	44.00	0.00	12.00	20.00	3.80	-32767.00	400.00	378.00	-32767.00	4.60	-32767.00	-32767.00	-32767.00	-32767.00	-32767.00	-32767.00	-32767.00	87.04	0.00	0.00	0.00	0.00	0.00	0.00	0.00	0.00	-32767.00	-32767.00	-32767.00
14:32:23	-32766.00	-32766.00	50.59	26.21	32.61	81.00	-32766.00	-32766.00	-32766.00	-32767.00	-32766.00	-32766.00	-32766.00	-32767.00	38.14	4.60	0.10	12.00	745.00	40.00	44.00	0.00	12.00	20.00	4.00	-32767.00	402.00	389.00	-32767.00	4.58	-32767.00	-32767.00	-32767.00	-32767.00	-32767.00	-32767.00	-32767.00	87.04	0.00	0.00	0.00	0.00	0.00	0.00	0.00	0.00	-32767.00	-32767.00	-32767.00
14:33:23	-32766.00	-32766.00	52.31	26.71	33.05	81.00	-32766.00	-32766.00	-32766.00	-32767.00	-32766.00	-32766.00	-32766.00	-32767.00	38.14	4.60	0.10	12.00	745.00	40.00	44.00	0.00	12.00	20.00	3.80	-32767.00	395.00	385.00	-32767.00	4.60	-32767.00	-32767.00	-32767.00	-32767.00	-32767.00	-32767.00	-32767.00	87.04	0.00	0.00	0.00	0.00	0.00	0.00	0.00	0.00	-32767.00	-32767.00	-32767.00
14:34:23	-32766.00	-32766.00	49.82	27.30	33.85	83.00	-32766.00	-32766.00	-32766.00	-32767.00	-32766.00	-32766.00	-32766.00	-32767.00	38.14	4.60	0.10	12.00	745.00	40.00	44.00	0.00	12.00	20.00	4.00	-32767.00	399.00	383.00	-32767.00	4.59	-32767.00	-32767.00	-32767.00	-32767.00	-32767.00	-32767.00	-32767.00	87.04	0.00	0.00	0.00	0.00	0.00	0.00	0.00	0.00	-32767.00	-32767.00	-32767.00
14:35:23	82.00	-32766.00	52.22	27.57	34.42	82.00	-32766.00	-32766.00	-32766.00	-32767.00	-32766.00	-32766.00	-32766.00	-32767.00	38.14	4.70	0.10	12.00	745.00	40.00	44.00	0.00	12.00	20.00	4.30	-32767.00	400.00	378.00	-32767.00	4.57	-32767.00	-32767.00	-32767.00	-32767.00	-32767.00	-32767.00	-32767.00	87.04	0.00	0.00	0.00	0.00	0.00	0.00	0.00	0.00	-32767.00	-32767.00	-32767.00
14:36:23	82.00	-32766.00	83.95	2.59	35.31	81.00	-32766.00	-32766.00	-32766.00	-32767.00	-32766.00	-32766.00	-32766.00	-32767.00	38.11	4.60	0.10	12.00	745.00	40.00	44.00	0.00	12.00	20.00	4.10	-32767.00	400.00	382.00	-32767.00	4.60	-32767.00	-32767.00	-32767.00	-32767.00	-32767.00	-32767.00	-32767.00	87.04	0.00	0.00	0.00	0.00	0.00	0.00	0.00	0.00	-32767.00	-32767.00	-32767.00
14:37:23	82.00	-32766.00	63.45	28.81	38.45	82.00	-32766.00	-32766.00	-32766.00	-32767.00	-32766.00	-32766.00	-32766.00	-32767.00	38.11	4.70	0.10	12.00	745.00	39.00	44.00	0.00	12.00	20.00	3.80	-32767.00	400.00	385.00	-32767.00	4.57	-32767.00	-32767.00	-32767.00	-32767.00	-32767.00	-32767.00	-32767.00	87.04	0.00	0.00	0.00	0.00	0.00	0.00	0.00	0.00	-32767.00	-32767.00	-32767.00
14:38:23	-32766.00	-32766.00	55.63	28.85	36.21	82.00	-32766.00	-32766.00	-32766.00	-32767.00	-32766.00	-32766.00	-32766.00	-32767.00	38.11	4.60	0.10	12.00	745.00	40.00	44.00	0.00	12.00	20.00	4.30	-32767.00	399.00	384.00	-32767.00	4.58	-32767.00	-32767.00	-32767.00	-32767.00	-32767.00	-32767.00	-32767.00	87.04	0.00	0.00	0.00	0.00	0.00	0.00	0.00	0.00	-32767.00	-32767.00	-32767.00
14:39:23	-32766.00	-32766.00	57.67	29.49	36.78	82.00	-32766.00	-32766.00	-32766.00	-32767.00	-32766.00	-32766.00	-32766.00	-32767.00	38.11	4.70	0.10	12.00	745.00	39.00	44.00	0.00	12.00	20.00	4.20	-32767.00	401.00	383.00	-32767.00	4.60	-32767.00	-32767.00	-32767.00	-32767.00	-32767.00	-32767.00	-32767.00	87.04	0.00	0.00	0.00	0.00	0.00	0.00	0.00	0.00	-32767.00	-32767.00	-32767.00
14:40:23	-32766.00	-32766.00	56.93	29.86	37.20	82.00	-32766.00	-32766.00	-32766.00	-32767.00	-32766.00	-32766.00	-32766.00	-32767.00	38.11	4.80	0.10	12.00	745.00	39.00	44.00	0.00	12.00	21.00	4.10	-32767.00	402.00	384.00	-32767.00	4.59	-32767.00	-32767.00	-32767.00	-32767.00	-32767.00	-32767.00	-32767.00	87.04	0.00	0.00	0.00	0.00	0.00	0.00	0.00	0.00	-32767.00	-32767.00	-32767.00
14:41:23	-32767.00	-32766.00	56.35	30.20	37.75	82.00	-32766.00	-32766.00	-32766.00	-32767.00	-32766.00	-32766.00	-32766.00	-32767.00	38.09	4.80	0.10	12.00	745.00	39.00	44.00	0.00	12.00	20.00	3.80	-32767.00	400.00	380.00	-32767.00	4.59	-32767.00	-32767.00	-32767.00	-32767.00	-32767.00	-32767.00	-32767.00	87.04	0.00	0.00	0.00	0.00	0.00	0.00	0.00	0.00	-32767.00	-32767.00	-32767.00
14:42:23	83.00	-32766.00	58.40	30.65	38.25	83.00	-32766.00	-32766.00	-32766.00	-32767.00	-32766.00	-32766.00	-32766.00	-32767.00	38.09	4.80	0.10	12.00	745.00	39.00	43.00	0.00	12.00	21.00	4.00	-32767.00	409.00	383.00	-32767.00	4.57	-32767.00	-32767.00	-32767.00	-32767.00	-32767.00	-32767.00	-32767.00	87.04	0.00	0.00	0.00	0.00	0.00	0.00	0.00	0.00	-32767.00	-32767.00	-32767.00
14:43:23	82.00	-32766.00	59.12	30.69	38.47	82.00	-32766.00	-32766.00	-32766.00	-32767.00	-32766.00	-32766.00	-32766.00	-32767.00	38.11	4.80	0.10	12.00	745.00	39.00	43.00	0.00	12.00	20.00	3.90	-32767.00	404.00	386.00	-32767.00	4.60	-32767.00	-32767.00	-32767.00	-32767.00	-32767.00	-32767.00	-32767.00	87.04	0.00	0.00	0.00	0.00	0.00	0.00	0.00	0.00	-32767.00	-32767.00	-32767.00
14:44:23	84.00	-32766.00	58.85	31.24	38.93	85.00	-32766.00	-32766.00	-32766.00	-32767.00	-32766.00	-32766.00	-32766.00	-32767.00	38.09	4.80	0.10	12.00	745.00	39.00	43.00	0.00	12.00	20.00	3.90	-32767.00	397.00	384.00	-32767.00	4.58	-32767.00	-32767.00	-32767.00	-32767.00	-32767.00	-32767.00	-32767.00	87.04	0.00	0.00	0.00	0.00	0.00	0.00	0.00	0.00	-32767.00	-32767.00	-32767.00
14:45:23	84.00	-32766.00	57.70	31.36	39.16	83.00	-32766.00	-32766.00	-32766.00	-32767.00	-32766.00	-32766.00	-32766.00	-32767.00	38.09	4.70	0.10	12.00	745.00	39.00	43.00	0.00	12.00	21.00	4.20	-32767.00	411.00	386.00	-32767.00	4.60	-32767.00	-32767.00	-32767.00	-32767.00	-32767.00	-32767.00	-32767.00	87.04	0.00	0.00	0.00	0.00	0.00	0.00	0.00	0.00	-32767.00	-32767.00	-32767.00
14:46:23	-32766.00	-32766.00	59.31	31.85	40.01	85.00	-32766.00	-32766.00	-32766.00	-32767.00	-32766.00	-32766.00	-32766.00	-32767.00	38.06	4.80	0.10	12.00	745.00	39.00	43.00	0.00	12.00	21.00	4.20	-32767.00	409.00	386.00	-32767.00	4.59	-32767.00	-32767.00	-32767.00	-32767.00	-32767.00	-32767.00	-32767.00	87.04	0.00	0.00	0.00	0.00	0.00	0.00	0.00	0.00	-32767.00	-32767.00	-32767.00
14:47:23	-32766.00	-32766.00	58.20	32.01	40.07	85.00	-32766.00	-32766.00	-32766.00	-32767.00	-32766.00	-32766.00	-32766.00	-32767.00	38.06	4.80	0.10	12.00	745.00	39.00	43.00	0.00	12.00	20.00	4.20	-32767.00	399.00	385.00	-32767.00	4.59	-32767.00	-32767.00	-32767.00	-32767.00	-32767.00	-32767.00	-32767.00	87.04	0.00	0.00	0.00	0.00	0.00	0.00	0.00	0.00	-32767.00	-32767.00	-32767.00
14:48:23	-32766.00	-32766.00	58.83	32.21	40.40	86.00	-32766.00	-32766.00	-32766.00	-32767.00	-32766.00	-32766.00	-32766.00	-32767.00	38.06	4.80	0.20	12.00	745.00	39.00	43.00	0.00	12.00	20.00	4.00	-32767.00	392.00	379.00	-32767.00	4.58	-32767.00	-32767.00	-32767.00	-32767.00	-32767.00	-32767.00	-32767.00	87.04	0.00	0.00	0.00	0.00	0.00	0.00	0.00	0.00	-32767.00	-32767.00	-32767.00
14:49:23	86.00	-32766.00	60.17	32.72	40.88	86.00	-32766.00	-32766.00	-32766.00	-32766.00	-32766.00	-32766.00	-32766.00	-32767.00	38.04	4.80	0.20	12.00	745.00	39.00	43.00	0.00	12.00	20.00	3.80	-32767.00	401.00	383.00	-32767.00	4.59	-32767.00	-32767.00	-32767.00	-32767.00	-32767.00	-32767.00	-32767.00	87.04	0.00	0.00	0.00	0.00	0.00	0.00	0.00	0.00	-32767.00	-32767.00	-32767.00
14:50:23	85.00	-32766.00	60.10	32.74	41.08	86.00	-32766.00	-32766.00	-32766.00	-32767.00	-32766.00	-32766.00	-32766.00	-32767.00	38.04	4.80	0.10	12.00	745.00	39.00	43.00	0.00	12.00	20.00	3.70	-32767.00	396.00	385.00	-32767.00	4.59	-32767.00	-32767.00	-32767.00	-32767.00	-32767.00	-32767.00	-32767.00	87.04	0.00	0.00	0.00	0.00	0.00	0.00	0.00	0.00	-32767.00	-32767.00	-32767.00
14:51:23	85.00	-32766.00	60.22	33.14	41.61	86.00	-32766.00	-32766.00	-32766.00	-32767.00	-32766.00	-32766.00	-32766.00	-32767.00	38.01	4.80	0.10	12.00	745.00	39.00	43.00	0.00	12.00	20.00	3.90	-32767.00	398.00	378.00	-32767.00	4.58	-32767.00	-32767.00	-32767.00	-32767.00	-32767.00	-32767.00	-32767.00	87.04	0.00	0.00	0.00	0.00	0.00	0.00	0.00	0.00	-32767.00	-32767.00	-32767.00
14:52:23	86.00	-32766.00	60.37	33.28	41.81	87.00	-32766.00	-32766.00	-32766.00	-32767.00	-32766.00	-32766.00	-32766.00	-32767.00	37.99	4.90	0.10	12.00	745.00	39.00	43.00	0.00	12.00	20.00	4.20	-32767.00	408.00	382.00	-32767.00	4.58	-32767.00	-32767.00	-32767.00	-32767.00	-32767.00	-32767.00	-32767.00	87.04	0.00	0.00	0.00	0.00	0.00	0.00	0.00	0.00	-32767.00	-32767.00	-32767.00
14:53:23	86.00	-32766.00	61.44	33.60	42.37	87.00	-32766.00	-32766.00	-32766.00	-32767.00	-32766.00	-32766.00	-32766.00	-32767.00	37.99	4.80	0.10	12.00	745.00	38.00	43.00	0.00	12.00	20.00	3.90	-32767.00	400.00	377.00	-32767.00	4.59	-32767.00	-32767.00	-32767.00	-32767.00	-32767.00	-32767.00	-32767.00	87.04	0.00	0.00	0.00	0.00	0.00	0.00	0.00	0.00	-32767.00	-32767.00	-32767.00
14:54:23	88.00	-32766.00	61.21	33.84	42.34	88.00	-32766.00	-32766.00	-32766.00	-32767.00	-32766.00	-32766.00	-32766.00	-32767.00	37.96	4.80	0.10	12.00	745.00	39.00	43.00	0.00	12.00	21.00	4.10	-32767.00	397.00	383.00	-32767.00	4.59	-32767.00	-32767.00	-32767.00	-32767.00	-32767.00	-32767.00	-32767.00	87.04	0.00	0.00	0.00	0.00	0.00	0.00	0.00	0.00	-32767.00	-32767.00	-32767.00
14:55:23	87.00	-32766.00	60.83	33.87	42.62	87.00	-32766.00	-32766.00	-32766.00	-32767.00	-32766.00	-32766.00	-32766.00	-32767.00	37.94	4.90	0.10	12.00	745.00	39.00	43.00	0.00	12.00	21.00	4.40	-32767.00	402.00	381.00	-32767.00	4.59	-32767.00	-32767.00	-32767.00	-32767.00	-32767.00	-32767.00	-32767.00	87.04	0.00	0.00	0.00	0.00	0.00	0.00	0.00	0.00	-32767.00	-32767.00	-32767.00
14:56:23	88.00	-32766.00	59.58	34.21	42.86	87.00	-32766.00	-32766.00	-32766.00	-32767.00	-32766.00	-32766.00	-32766.00	-32767.00	37.94	4.80	0.10	12.00	745.00	39.00	43.00	0.00	12.00	20.00	4.10	-32767.00	402.00	384.00	-32767.00	4.58	-32767.00	-32767.00	-32767.00	-32767.00	-32767.00	-32767.00	-32767.00	87.04	0.00	0.00	0.00	0.00	0.00	0.00	0.00	0.00	-32767.00	-32767.00	-32767.00
14:57:23	88.00	-32766.00	59.86	34.78	43.52	87.00	-32766.00	-32766.00	-32766.00	-32767.00	-32766.00	-32766.00	-32766.00	-32767.00	37.94	4.80	0.10	12.00	745.00	39.00	43.00	0.00	12.00	20.00	3.90	-32767.00	398.00	383.00	-32767.00	4.60	-32767.00	-32767.00	-32767.00	-32767.00	-32767.00	-32767.00	-32767.00	87.04	0.00	0.00	0.00	0.00	0.00	0.00	0.00	0.00	-32767.00	-32767.00	-32767.00
14:58:23	89.00	-32766.00	58.60	34.80	43.44	88.00	-32766.00	-32766.00	-32766.00	-32767.00	-32766.00	-32766.00	-32766.00	-32767.00	37.94	4.90	0.10	12.00	745.00	38.00	43.00	0.00	12.00	20.00	4.20	-32767.00	393.00	376.00	-32767.00	4.57	-32767.00	-32767.00	-32767.00	-32767.00	-32767.00	-32767.00	-32767.00	87.04	0.00	0.00	0.00	0.00	0.00	0.00	0.00	0.00	-32767.00	-32767.00	-32767.00
14:59:23	89.00	-32766.00	60.48	35.18	44.00	88.00	-32766.00	-32766.00	-32766.00	-32767.00	-32766.00	-32766.00	-32766.00	-32767.00	37.94	4.80	0.10	12.00	745.00	39.00	43.00	0.00	12.00	20.00	4.10	-32767.00	399.00	383.00	-32767.00	4.58	-32767.00	-32767.00	-32767.00	-32767.00	-32767.00	-32767.00	-32767.00	87.04	0.00	0.00	0.00	0.00	0.00	0.00	0.00	0.00	-32767.00	-32767.00	-32767.00
15:00:23	88.00	-32766.00	60.37	35.47	44.60	89.00	-32766.00	-32766.00	-32766.00	-32767.00	-32766.00	-32766.00	-32766.00	-32767.00	37.94	4.90	0.10	12.00	745.00	38.00	43.00	0.00	12.00	20.00	4.20	-32767.00	399.00	382.00	-32767.00	4.59	-32767.00	-32767.00	-32767.00	-32767.00	-32767.00	-32767.00	-32767.00	87.04	0.00	0.00	0.00	0.00	0.00	0.00	0.00	0.00	-32767.00	-32767.00	-32767.00
15:01:23	87.00	-32766.00	59.73	35.34	44.35	87.00	-32766.00	-32766.00	-32766.00	-32767.00	-32766.00	-32766.00	-32766.00	-32767.00	37.92	5.00	0.10	12.00	745.00	38.00	43.00	0.00	12.00	21.00	3.80	-32767.00	399.00	390.00	-32767.00	4.58	-32767.00	-32767.00	-32767.00	-32767.00	-32767.00	-32767.00	-32767.00	87.04	0.00	0.00	0.00	0.00	0.00	0.00	0.00	0.00	-32767.00	-32767.00	-32767.00
15:02:23	87.00	-32766.00	60.07	35.55	44.73	87.00	-32766.00	-32766.00	-32766.00	-32767.00	-32766.00	-32766.00	-32766.00	-32767.00	37.92	4.90	0.10	12.00	745.00	38.00	43.00	0.00	12.00	20.00	3.80	-32767.00	393.00	391.00	-32767.00	4.60	-32767.00	-32767.00	-32767.00	-32767.00	-32767.00	-32767.00	-32767.00	87.04	0.00	0.00	0.00	0.00	0.00	0.00	0.00	0.00	-32767.00	-32767.00	-32767.00
15:03:23	87.00	-32766.00	58.72	35.70	44.96	86.00	-32766.00	-32766.00	-32766.00	-32767.00	-32766.00	-32766.00	-32766.00	-32767.00	37.92	4.90	0.10	12.00	745.00	38.00	43.00	0.00	12.00	20.00	4.00	-32767.00	393.00	381.00	-32767.00	4.59	-32767.00	-32767.00	-32767.00	-32767.00	-32767.00	-32767.00	-32767.00	87.04	0.00	0.00	0.00	0.00	0.00	0.00	0.00	0.00	-32767.00	-32767.00	-32767.00
15:04:23	85.00	-32766.00	59.88	35.58	44.63	85.00	-32766.00	-32766.00	-32766.00	-32767.00	-32766.00	-32766.00	-32766.00	-32767.00	37.89	4.90	0.10	12.00	745.00	38.00	43.00	0.00	12.00	21.00	4.40	-32767.00	401.00	383.00	-32767.00	4.58	-32767.00	-32767.00	-32767.00	-32767.00	-32767.00	-32767.00	-32767.00	87.04	0.00	0.00	0.00	0.00	0.00	0.00	0.00	0.00	-32767.00	-32767.00	-32767.00
15:05:23	86.00	-32766.00	59.21	36.15	45.04	86.00	-32766.00	-32766.00	-32766.00	-32767.00	-32766.00	-32766.00	-32766.00	-32767.00	37.89	4.90	0.20	12.00	745.00	39.00	43.00	0.00	12.00	21.00	4.00	-32767.00	397.00	380.00	-32767.00	4.59	-32767.00	-32767.00	-32767.00	-32767.00	-32767.00	-32767.00	-32767.00	87.04	0.00	0.00	0.00	0.00	0.00	0.00	0.00	0.00	-32767.00	-32767.00	-32767.00
15:06:23	87.00	-32766.00	65.11	32.01	46.12	87.00	-32766.00	-32766.00	-32766.00	-32767.00	-32766.00	-32766.00	-32766.00	-32767.00	37.89	4.90	0.10	12.00	745.00	38.00	43.00	0.00	12.00	20.00	4.20	-32767.00	405.00	375.00	-32767.00	4.60	-32767.00	-32767.00	-32767.00	-32767.00	-32767.00	-32767.00	-32767.00	87.04	0.00	0.00	0.00	0.00	0.00	0.00	0.00	0.00	-32767.00	-32767.00	-32767.00
15:07:23	85.00	-32766.00	65.97	36.70	46.77	86.00	-32766.00	-32766.00	-32766.00	-32767.00	-32766.00	-32766.00	-32766.00	-32767.00	37.87	5.00	0.20	12.00	745.00	38.00	43.00	0.00	12.00	20.00	4.50	-32767.00	400.00	376.00	-32767.00	4.55	-32767.00	-32767.00	-32767.00	-32767.00	-32767.00	-32767.00	-32767.00	87.04	0.00	0.00	0.00	0.00	0.00	0.00	0.00	0.00	-32767.00	-32767.00	-32767.00
15:08:23	88.00	-32766.00	64.56	37.01	46.83	88.00	-32766.00	-32766.00	-32766.00	-32767.00	-32766.00	-32766.00	-32766.00	-32767.00	37.87	4.90	0.20	12.00	745.00	38.00	43.00	0.00	12.00	20.00	4.10	-32767.00	399.00	382.00	-32767.00	4.58	-32767.00	-32767.00	-32767.00	-32767.00	-32767.00	-32767.00	-32767.00	87.04	0.00	0.00	0.00	0.00	0.00	0.00	0.00	0.00	-32767.00	-32767.00	-32767.00
15:09:23	88.00	-32766.00	65.45	36.99	46.94	88.00	-32766.00	-32766.00	-32766.00	-32767.00	-32766.00	-32766.00	-32766.00	-32767.00	37.87	5.00	0.10	12.00	745.00	38.00	43.00	0.00	12.00	21.00	4.10	-32767.00	399.00	381.00	-32767.00	4.58	-32767.00	-32767.00	-32767.00	-32767.00	-32767.00	-32767.00	-32767.00	87.04	0.00	0.00	0.00	0.00	0.00	0.00	0.00	0.00	-32767.00	-32767.00	-32767.00
15:10:23	89.00	-32766.00	65.47	37.04	46.92	88.00	-32766.00	-32766.00	-32766.00	-32767.00	-32766.00	-32766.00	-32766.00	-32767.00	37.87	4.90	0.20	12.00	745.00	38.00	43.00	0.00	12.00	21.00	3.70	-32767.00	403.00	384.00	-32767.00	4.59	-32767.00	-32767.00	-32767.00	-32767.00	-32767.00	-32767.00	-32767.00	87.04	0.00	0.00	0.00	0.00	0.00	0.00	0.00	0.00	-32767.00	-32767.00	-32767.00
15:11:23	89.00	-32766.00	65.49	37.24	47.09	90.00	-32766.00	-32766.00	-32766.00	-32767.00	-32766.00	-32766.00	-32766.00	-32767.00	37.84	5.00	0.20	12.00	745.00	38.00	43.00	0.00	12.00	20.00	3.50	-32767.00	396.00	385.00	-32767.00	4.59	-32767.00	-32767.00	-32767.00	-32767.00	-32767.00	-32767.00	-32767.00	87.04	0.00	0.00	0.00	0.00	0.00	0.00	0.00	0.00	-32767.00	-32767.00	-32767.00
15:12:23	90.00	-32766.00	65.79	37.60	47.47	90.00	-32766.00	-32766.00	-32766.00	-32767.00	-32766.00	-32766.00	-32766.00	-32767.00	37.84	5.00	0.20	12.00	745.00	38.00	43.00	0.00	12.00	20.00	4.20	-32767.00	399.00	385.00	-32767.00	4.59	-32767.00	-32767.00	-32767.00	-32767.00	-32767.00	-32767.00	-32767.00	87.04	0.00	0.00	0.00	0.00	0.00	0.00	0.00	0.00	-32767.00	-32767.00	-32767.00
15:13:23	88.00	-32766.00	67.05	37.38	47.08	88.00	-32766.00	-32766.00	-32766.00	-32767.00	-32766.00	-32766.00	-32766.00	-32767.00	37.84	4.90	0.20	12.00	745.00	38.00	43.00	0.00	12.00	20.00	4.10	-32767.00	395.00	377.00	-32767.00	4.58	-32767.00	-32767.00	-32767.00	-32767.00	-32767.00	-32767.00	-32767.00	87.04	0.00	0.00	0.00	0.00	0.00	0.00	0.00	0.00	-32767.00	-32767.00	-32767.00
15:14:23	89.00	-32766.00	65.95	37.30	47.33	90.00	-32766.00	-32766.00	-32766.00	-32767.00	-32766.00	-32766.00	-32766.00	-32767.00	37.84	4.90	0.20	12.00	745.00	38.00	43.00	0.00	12.00	21.00	4.10	-32767.00	414.00	384.00	-32767.00	4.57	-32767.00	-32767.00	-32767.00	-32767.00	-32767.00	-32767.00	-32767.00	87.04	0.00	0.00	0.00	0.00	0.00	0.00	0.00	0.00	-32767.00	-32767.00	-32767.00
15:15:23	87.00	-32766.00	65.76	37.19	47.48	87.00	-32766.00	-32766.00	-32766.00	-32767.00	-32766.00	-32766.00	-32766.00	-32767.00	37.84	5.00	0.20	12.00	745.00	38.00	43.00	0.00	12.00	21.00	3.80	-32767.00	400.00	385.00	-32767.00	4.59	-32767.00	-32767.00	-32767.00	-32767.00	-32767.00	-32767.00	-32767.00	87.04	0.00	0.00	0.00	0.00	0.00	0.00	0.00	0.00	-32767.00	-32767.00	-32767.00
15:16:23	88.00	-32766.00	67.04	37.17	47.30	88.00	-32766.00	-32766.00	-32766.00	-32767.00	-32766.00	-32766.00	-32766.00	-32767.00	37.82	4.90	0.10	12.00	745.00	38.00	43.00	0.00	12.00	21.00	4.30	-32767.00	399.00	380.00	-32767.00	4.58	-32767.00	-32767.00	-32767.00	-32767.00	-32767.00	-32767.00	-32767.00	87.04	0.00	0.00	0.00	0.00	0.00	0.00	0.00	0.00	-32767.00	-32767.00	-32767.00
15:17:23	88.00	-32766.00	66.14	36.86	46.88	87.00	-32766.00	-32766.00	-32766.00	-32767.00	-32766.00	-32766.00	-32766.00	-32767.00	37.82	5.00	0.20	12.00	745.00	38.00	43.00	0.00	12.00	21.00	4.40	-32767.00	400.00	384.00	-32767.00	4.58	-32767.00	-32767.00	-32767.00	-32767.00	-32767.00	-32767.00	-32767.00	87.04	0.00	0.00	0.00	0.00	0.00	0.00	0.00	0.00	-32767.00	-32767.00	-32767.00
15:18:23	87.00	-32766.00	66.69	36.92	47.03	87.00	-32766.00	-32766.00	-32766.00	-32767.00	-32766.00	-32766.00	-32766.00	-32767.00	37.82	4.90	0.20	12.00	745.00	38.00	43.00	0.00	12.00	20.00	4.40	-32767.00	396.00	377.00	-32767.00	4.60	-32767.00	-32767.00	-32767.00	-32767.00	-32767.00	-32767.00	-32767.00	87.04	0.00	0.00	0.00	0.00	0.00	0.00	0.00	0.00	-32767.00	-32767.00	-32767.00
15:19:23	87.00	-32766.00	65.92	37.17	47.19	87.00	-32766.00	-32766.00	-32766.00	-32767.00	-32766.00	-32766.00	-32766.00	-32767.00	37.82	5.00	0.20	12.00	745.00	38.00	43.00	0.00	12.00	21.00	4.40	-32767.00	394.00	377.00	-32767.00	4.56	-32767.00	-32767.00	-32767.00	-32767.00	-32767.00	-32767.00	-32767.00	87.04	0.00	0.00	0.00	0.00	0.00	0.00	0.00	0.00	-32767.00	-32767.00	-32767.00
15:20:23	87.00	-32766.00	65.81	36.81	47.43	86.00	-32766.00	-32766.00	-32766.00	-32767.00	-32766.00	-32766.00	-32766.00	-32767.00	37.82	5.00	0.10	12.00	745.00	38.00	43.00	0.00	12.00	20.00	4.10	-32767.00	397.00	380.00	-32767.00	4.60	-32767.00	-32767.00	-32767.00	-32767.00	-32767.00	-32767.00	-32767.00	87.04	0.00	0.00	0.00	0.00	0.00	0.00	0.00	0.00	-32767.00	-32767.00	-32767.00
15:21:23	88.00	-32766.00	65.74	37.28	47.21	87.00	-32766.00	-32766.00	-32766.00	-32767.00	-32766.00	-32766.00	-32766.00	-32767.00	37.82	5.00	0.20	12.00	745.00	38.00	43.00	0.00	12.00	21.00	4.20	-32767.00	405.00	385.00	-32767.00	4.57	-32767.00	-32767.00	-32767.00	-32767.00	-32767.00	-32767.00	-32767.00	87.04	0.00	0.00	0.00	0.00	0.00	0.00	0.00	0.00	-32767.00	-32767.00	-32767.00
15:22:23	87.00	-32766.00	66.06	37.27	47.64	87.00	-32766.00	-32766.00	-32766.00	-32767.00	-32766.00	-32766.00	-32766.00	-32767.00	37.82	5.00	0.20	12.00	745.00	38.00	42.00	0.00	12.00	21.00	4.10	-32767.00	407.00	387.00	-32767.00	4.60	-32767.00	-32767.00	-32767.00	-32767.00	-32767.00	-32767.00	-32767.00	87.04	0.00	0.00	0.00	0.00	0.00	0.00	0.00	0.00	-32767.00	-32767.00	-32767.00
15:23:23	86.00	-32766.00	67.01	36.92	47.26	86.00	-32766.00	-32766.00	-32766.00	-32766.00	-32766.00	-32766.00	-32766.00	-32767.00	37.82	5.00	0.10	12.00	745.00	38.00	43.00	0.00	12.00	20.00	3.80	-32767.00	396.00	384.00	-32767.00	4.59	-32767.00	-32767.00	-32767.00	-32767.00	-32767.00	-32767.00	-32767.00	87.04	0.00	0.00	0.00	0.00	0.00	0.00	0.00	0.00	-32767.00	-32767.00	-32767.00
15:24:23	85.00	-32766.00	67.07	36.64	47.11	85.00	-32766.00	-32766.00	-32766.00	-32767.00	-32766.00	-32766.00	-32766.00	-32767.00	37.82	4.90	0.10	12.00	745.00	38.00	43.00	0.00	12.00	21.00	3.80	-32767.00	401.00	376.00	-32767.00	4.55	-32767.00	-32767.00	-32767.00	-32767.00	-32767.00	-32767.00	-32767.00	87.04	0.00	0.00	0.00	0.00	0.00	0.00	0.00	0.00	-32767.00	-32767.00	-32767.00
15:25:23	85.00	-32766.00	66.44	36.52	47.01	85.00	-32766.00	-32766.00	-32766.00	-32767.00	-32766.00	-32766.00	-32766.00	-32767.00	37.80	5.00	0.10	12.00	745.00	38.00	43.00	0.00	12.00	20.00	3.60	-32767.00	396.00	380.00	-32767.00	4.53	-32767.00	-32767.00	-32767.00	-32767.00	-32767.00	-32767.00	-32767.00	87.04	0.00	0.00	0.00	0.00	0.00	0.00	0.00	0.00	-32767.00	-32767.00	-32767.00
15:26:23	86.00	-32766.00	66.34	36.70	47.09	86.00	-32766.00	-32766.00	-32766.00	-32767.00	-32766.00	-32766.00	-32766.00	-32767.00	37.80	4.90	0.10	12.00	745.00	38.00	43.00	0.00	12.00	21.00	4.20	-32767.00	399.00	377.00	-32767.00	4.53	-32767.00	-32767.00	-32767.00	-32767.00	-32767.00	-32767.00	-32767.00	87.04	0.00	0.00	0.00	0.00	0.00	0.00	0.00	0.00	-32767.00	-32767.00	-32767.00
15:27:23	85.00	-32766.00	66.14	36.99	47.61	85.00	-32766.00	-32766.00	-32766.00	-32767.00	-32766.00	-32766.00	-32766.00	-32767.00	37.80	5.00	0.10	12.00	745.00	38.00	42.00	0.00	12.00	21.00	4.00	-32767.00	398.00	383.00	-32767.00	4.55	-32767.00	-32767.00	-32767.00	-32767.00	-32767.00	-32767.00	-32767.00	87.04	0.00	0.00	0.00	0.00	0.00	0.00	0.00	0.00	-32767.00	-32767.00	-32767.00
15:28:23	85.00	-32766.00	66.81	36.65	47.24	86.00	-32766.00	-32766.00	-32766.00	-32767.00	-32766.00	-32766.00	-32766.00	-32767.00	37.80	5.00	0.20	12.00	745.00	38.00	42.00	0.00	12.00	21.00	4.60	-32767.00	404.00	380.00	-32767.00	4.54	-32767.00	-32767.00	-32767.00	-32767.00	-32767.00	-32767.00	-32767.00	87.04	0.00	0.00	0.00	0.00	0.00	0.00	0.00	0.00	-32767.00	-32767.00	-32767.00
15:29:23	87.00	-32766.00	67.49	37.34	48.03	86.00	-32766.00	-32766.00	-32766.00	-32767.00	-32766.00	-32766.00	-32766.00	-32767.00	37.80	4.90	0.10	12.00	745.00	38.00	43.00	0.00	12.00	21.00	4.00	-32767.00	401.00	382.00	-32767.00	4.57	-32767.00	-32767.00	-32767.00	-32767.00	-32767.00	-32767.00	-32767.00	87.04	0.00	0.00	0.00	0.00	0.00	0.00	0.00	0.00	-32767.00	-32767.00	-32767.00
15:30:23	86.00	-32766.00	67.35	37.15	47.81	86.00	-32766.00	-32766.00	-32766.00	-32767.00	-32766.00	-32766.00	-32766.00	-32767.00	37.80	4.90	0.20	12.00	745.00	38.00	42.00	0.00	12.00	21.00	4.10	-32767.00	408.00	379.00	-32767.00	4.58	-32767.00	-32767.00	-32767.00	-32767.00	-32767.00	-32767.00	-32767.00	87.04	0.00	0.00	0.00	0.00	0.00	0.00	0.00	0.00	-32767.00	-32767.00	-32767.00
15:31:23	85.00	-32766.00	66.78	37.22	47.66	86.00	-32766.00	-32766.00	-32766.00	-32767.00	-32766.00	-32766.00	-32766.00	-32767.00	37.80	5.00	0.20	12.00	745.00	38.00	43.00	0.00	12.00	21.00	4.10	-32767.00	394.00	381.00	-32767.00	4.57	-32767.00	-32767.00	-32767.00	-32767.00	-32767.00	-32767.00	-32767.00	87.04	0.00	0.00	0.00	0.00	0.00	0.00	0.00	0.00	-32767.00	-32767.00	-32767.00
15:32:23	84.00	-32766.00	66.32	36.88	47.53	83.00	-32766.00	-32766.00	-32766.00	-32767.00	-32766.00	-32766.00	-32766.00	-32767.00	37.80	5.00	0.10	12.00	745.00	38.00	43.00	0.00	12.00	21.00	4.20	-32767.00	396.00	380.00	-32767.00	4.58	-32767.00	-32767.00	-32767.00	-32767.00	-32767.00	-32767.00	-32767.00	87.04	0.00	0.00	0.00	0.00	0.00	0.00	0.00	0.00	-32767.00	-32767.00	-32767.00
15:33:23	84.00	-32766.00	65.69	36.86	47.52	85.00	-32766.00	-32766.00	-32766.00	-32767.00	-32766.00	-32766.00	-32766.00	-32767.00	37.80	5.00	0.20	12.00	745.00	38.00	43.00	0.00	12.00	21.00	4.40	-32767.00	402.00	379.00	-32767.00	4.56	-32767.00	-32767.00	-32767.00	-32767.00	-32767.00	-32767.00	-32767.00	87.04	0.00	0.00	0.00	0.00	0.00	0.00	0.00	0.00	-32767.00	-32767.00	-32767.00
15:34:23	85.00	-32766.00	64.69	36.54	46.91	85.00	-32766.00	-32766.00	-32766.00	-32767.00	-32766.00	-32766.00	-32766.00	-32767.00	37.80	5.00	0.20	12.00	745.00	38.00	43.00	0.00	12.00	21.00	3.80	-32767.00	403.00	379.00	-32767.00	4.59	-32767.00	-32767.00	-32767.00	-32767.00	-32767.00	-32767.00	-32767.00	87.04	0.00	0.00	0.00	0.00	0.00	0.00	0.00	0.00	-32767.00	-32767.00	-32767.00
15:35:23	86.00	-32766.00	62.62	35.80	45.57	87.00	-32766.00	-32766.00	-32766.00	-32767.00	-32766.00	-32766.00	-32766.00	-32767.00	37.80	5.00	0.10	12.00	745.00	38.00	43.00	0.00	12.00	21.00	4.10	-32767.00	401.00	382.00	-32767.00	4.58	-32767.00	-32767.00	-32767.00	-32767.00	-32767.00	-32767.00	-32767.00	87.04	0.00	0.00	0.00	0.00	0.00	0.00	0.00	0.00	-32767.00	-32767.00	-32767.00
15:36:23	89.00	-32766.00	71.34	47.65	58.11	88.00	-32766.00	-32766.00	-32766.00	-32767.00	-32766.00	-32766.00	-32766.00	-32767.00	37.80	5.00	0.20	12.00	745.00	38.00	42.00	0.00	12.00	21.00	4.00	-32767.00	400.00	378.00	-32767.00	4.58	-32767.00	-32767.00	-32767.00	-32767.00	-32767.00	-32767.00	-32767.00	87.04	0.00	0.00	0.00	0.00	0.00	0.00	0.00	0.00	-32767.00	-32767.00	-32767.00
15:37:23	88.00	-32766.00	62.54	35.96	45.72	87.00	-32766.00	-32766.00	-32766.00	-32767.00	-32766.00	-32766.00	-32766.00	-32767.00	37.80	4.90	0.20	12.00	745.00	38.00	43.00	0.00	12.00	21.00	4.20	-32767.00	404.00	382.00	-32767.00	4.58	-32767.00	-32767.00	-32767.00	-32767.00	-32767.00	-32767.00	-32767.00	87.04	0.00	0.00	0.00	0.00	0.00	0.00	0.00	0.00	-32767.00	-32767.00	-32767.00
15:38:23	89.00	-32766.00	64.77	38.18	47.45	90.00	-32766.00	-32766.00	-32766.00	-32767.00	-32766.00	-32766.00	-32766.00	-32767.00	37.80	4.90	0.20	12.00	745.00	38.00	43.00	0.00	12.00	21.00	3.90	-32767.00	396.00	380.00	-32767.00	4.58	-32767.00	-32767.00	-32767.00	-32767.00	-32767.00	-32767.00	-32767.00	87.04	0.00	0.00	0.00	0.00	0.00	0.00	0.00	0.00	-32767.00	-32767.00	-32767.00
15:39:23	92.00	-32766.00	64.63	38.97	48.35	91.00	-32766.00	-32766.00	-32766.00	-32767.00	-32766.00	-32766.00	-32766.00	-32767.00	37.82	5.00	0.20	12.00	745.00	38.00	43.00	0.00	12.00	21.00	3.90	-32767.00	400.00	379.00	-32767.00	4.58	-32767.00	-32767.00	-32767.00	-32767.00	-32767.00	-32767.00	-32767.00	87.04	0.00	0.00	0.00	0.00	0.00	0.00	0.00	0.00	-32767.00	-32767.00	-32767.00
15:40:23	91.00	-32766.00	64.97	39.12	48.71	91.00	-32766.00	-32766.00	-32766.00	-32766.00	-32766.00	-32766.00	-32766.00	-32767.00	37.82	4.90	0.20	12.00	745.00	38.00	43.00	0.00	12.00	21.00	4.30	-32767.00	395.00	377.00	-32767.00	4.59	-32767.00	-32767.00	-32767.00	-32767.00	-32767.00	-32767.00	-32767.00	87.04	0.00	0.00	0.00	0.00	0.00	0.00	0.00	0.00	-32767.00	-32767.00	-32767.00
15:41:23	91.00	-32766.00	66.89	38.66	48.67	91.00	-32766.00	-32766.00	-32766.00	-32767.00	-32766.00	-32766.00	-32766.00	-32767.00	37.82	4.90	0.20	12.00	745.00	38.00	43.00	0.00	12.00	21.00	4.50	-32767.00	398.00	380.00	-32767.00	4.58	-32767.00	-32767.00	-32767.00	-32767.00	-32767.00	-32767.00	-32767.00	87.04	0.00	0.00	0.00	0.00	0.00	0.00	0.00	0.00	-32767.00	-32767.00	-32767.00
15:42:23	92.00	-32766.00	65.61	39.00	49.06	92.00	-32766.00	-32766.00	-32766.00	-32767.00	-32766.00	-32766.00	-32766.00	-32767.00	37.82	4.90	0.20	12.00	745.00	38.00	43.00	0.00	12.00	21.00	4.40	-32767.00	403.00	382.00	-32767.00	4.58	-32767.00	-32767.00	-32767.00	-32767.00	-32767.00	-32767.00	-32767.00	87.04	0.00	0.00	0.00	0.00	0.00	0.00	0.00	0.00	-32767.00	-32767.00	-32767.00
15:43:23	91.00	-32766.00	63.85	39.13	48.59	90.00	-32766.00	-32766.00	-32766.00	-32767.00	-32766.00	-32766.00	-32766.00	-32767.00	37.82	5.00	0.20	12.00	745.00	38.00	42.00	0.00	12.00	21.00	3.90	-32767.00	402.00	390.00	-32767.00	4.60	-32767.00	-32767.00	-32767.00	-32767.00	-32767.00	-32767.00	-32767.00	87.04	0.00	0.00	0.00	0.00	0.00	0.00	0.00	0.00	-32767.00	-32767.00	-32767.00
15:44:23	89.00	-32766.00	64.98	38.98	48.60	90.00	-32766.00	-32766.00	-32766.00	-32767.00	-32766.00	-32766.00	-32766.00	-32767.00	37.82	4.90	0.20	12.00	745.00	38.00	43.00	0.00	12.00	21.00	4.00	-32767.00	394.00	379.00	-32767.00	4.58	-32767.00	-32767.00	-32767.00	-32767.00	-32767.00	-32767.00	-32767.00	87.04	0.00	0.00	0.00	0.00	0.00	0.00	0.00	0.00	-32767.00	-32767.00	-32767.00
15:45:23	87.00	-32766.00	66.09	35.81	48.18	86.00	-32766.00	-32766.00	-32766.00	-32767.00	-32766.00	-32766.00	-32766.00	-32767.00	37.82	4.90	0.20	12.00	745.00	38.00	43.00	0.00	12.00	21.00	4.10	-32767.00	403.00	380.00	-32767.00	4.58	-32767.00	-32767.00	-32767.00	-32767.00	-32767.00	-32767.00	-32767.00	87.04	0.00	0.00	0.00	0.00	0.00	0.00	0.00	0.00	-32767.00	-32767.00	-32767.00
15:46:23	87.00	-32766.00	64.61	38.24	47.89	87.00	-32766.00	-32766.00	-32766.00	-32767.00	-32766.00	-32766.00	-32766.00	-32767.00	37.82	5.00	0.20	12.00	745.00	38.00	43.00	0.00	12.00	21.00	4.10	-32767.00	398.00	383.00	-32767.00	4.59	-32767.00	-32767.00	-32767.00	-32767.00	-32767.00	-32767.00	-32767.00	87.04	0.00	0.00	0.00	0.00	0.00	0.00	0.00	0.00	-32767.00	-32767.00	-32767.00
15:47:23	85.00	-32766.00	63.23	38.91	48.55	86.00	-32766.00	-32766.00	-32766.00	-32767.00	-32766.00	-32766.00	-32766.00	-32767.00	37.82	4.90	0.20	12.00	745.00	38.00	42.00	0.00	12.00	21.00	3.80	-32767.00	399.00	382.00	-32767.00	4.58	-32767.00	-32767.00	-32767.00	-32767.00	-32767.00	-32767.00	-32767.00	87.04	0.00	0.00	0.00	0.00	0.00	0.00	0.00	0.00	-32767.00	-32767.00	-32767.00
15:48:23	86.00	-32766.00	64.73	37.34	47.30	86.00	-32766.00	-32766.00	-32766.00	-32767.00	-32766.00	-32766.00	-32766.00	-32767.00	37.82	4.90	0.20	12.00	745.00	38.00	43.00	0.00	12.00	21.00	4.10	-32767.00	401.00	383.00	-32767.00	4.58	-32767.00	-32767.00	-32767.00	-32767.00	-32767.00	-32767.00	-32767.00	87.04	0.00	0.00	0.00	0.00	0.00	0.00	0.00	0.00	-32767.00	-32767.00	-32767.00
15:49:23	85.00	-32766.00	65.59	37.52	47.18	86.00	-32766.00	-32766.00	-32766.00	-32767.00	-32766.00	-32766.00	-32766.00	-32767.00	37.82	4.90	0.20	12.00	745.00	38.00	43.00	0.00	12.00	21.00	3.60	-32767.00	408.00	377.00	-32767.00	4.59	-32767.00	-32767.00	-32767.00	-32767.00	-32767.00	-32767.00	-32767.00	87.04	0.00	0.00	0.00	0.00	0.00	0.00	0.00	0.00	-32767.00	-32767.00	-32767.00
15:50:23	85.00	-32766.00	64.18	38.08	47.34	86.00	-32766.00	-32766.00	-32766.00	-32767.00	-32766.00	-32766.00	-32766.00	-32767.00	37.82	5.00	0.20	12.00	745.00	38.00	43.00	0.00	12.00	21.00	3.90	-32767.00	401.00	377.00	-32767.00	4.56	-32767.00	-32767.00	-32767.00	-32767.00	-32767.00	-32767.00	-32767.00	87.04	0.00	0.00	0.00	0.00	0.00	0.00	0.00	0.00	-32767.00	-32767.00	-32767.00
15:51:23	86.00	-32766.00	65.32	38.32	47.58	85.00	-32766.00	-32766.00	-32766.00	-32767.00	-32766.00	-32766.00	-32766.00	-32767.00	37.82	5.00	0.20	12.00	745.00	38.00	42.00	0.00	12.00	21.00	4.00	-32767.00	396.00	380.00	-32767.00	4.59	-32767.00	-32767.00	-32767.00	-32767.00	-32767.00	-32767.00	-32767.00	87.04	0.00	0.00	0.00	0.00	0.00	0.00	0.00	0.00	-32767.00	-32767.00	-32767.00
15:52:23	85.00	-32766.00	64.53	38.56	47.72	86.00	-32766.00	-32766.00	-32766.00	-32767.00	-32766.00	-32766.00	-32766.00	-32767.00	37.82	5.00	0.20	12.00	745.00	38.00	43.00	0.00	12.00	21.00	4.00	-32767.00	399.00	383.00	-32767.00	4.58	-32767.00	-32767.00	-32767.00	-32767.00	-32767.00	-32767.00	-32767.00	87.04	0.00	0.00	0.00	0.00	0.00	0.00	0.00	0.00	-32767.00	-32767.00	-32767.00
15:53:23	85.00	-32766.00	65.87	38.61	47.97	86.00	-32766.00	-32766.00	-32766.00	-32767.00	-32766.00	-32766.00	-32766.00	-32767.00	37.82	5.00	0.20	12.00	745.00	38.00	43.00	0.00	12.00	21.00	4.30	-32767.00	405.00	388.00	-32767.00	4.61	-32767.00	-32767.00	-32767.00	-32767.00	-32767.00	-32767.00	-32767.00	87.04	0.00	0.00	0.00	0.00	0.00	0.00	0.00	0.00	-32767.00	-32767.00	-32767.00
15:54:23	85.00	-32766.00	65.67	38.62	48.04	86.00	-32766.00	-32766.00	-32766.00	-32767.00	-32766.00	-32766.00	-32766.00	-32767.00	37.82	4.90	0.20	12.00	745.00	38.00	43.00	0.00	12.00	21.00	3.90	-32767.00	395.00	383.00	-32767.00	4.61	-32767.00	-32767.00	-32767.00	-32767.00	-32767.00	-32767.00	-32767.00	87.04	0.00	0.00	0.00	0.00	0.00	0.00	0.00	0.00	-32767.00	-32767.00	-32767.00
15:55:23	86.00	-32766.00	65.03	38.93	48.28	86.00	-32766.00	-32766.00	-32766.00	-32767.00	-32766.00	-32766.00	-32766.00	-32767.00	37.82	5.00	0.20	12.00	745.00	38.00	42.00	0.00	12.00	21.00	4.40	-32767.00	396.00	380.00	-32767.00	4.58	-32767.00	-32767.00	-32767.00	-32767.00	-32767.00	-32767.00	-32767.00	87.04	0.00	0.00	0.00	0.00	0.00	0.00	0.00	0.00	-32767.00	-32767.00	-32767.00
15:56:23	85.00	-32766.00	65.93	38.73	47.92	86.00	-32766.00	-32766.00	-32766.00	-32767.00	-32766.00	-32766.00	-32766.00	-32767.00	37.80	5.00	0.20	12.00	745.00	38.00	42.00	0.00	12.00	21.00	4.30	-32767.00	403.00	388.00	-32767.00	4.59	-32767.00	-32767.00	-32767.00	-32767.00	-32767.00	-32767.00	-32767.00	87.04	0.00	0.00	0.00	0.00	0.00	0.00	0.00	0.00	-32767.00	-32767.00	-32767.00
15:57:23	86.00	-32766.00	64.92	39.07	48.34	87.00	-32766.00	-32766.00	-32766.00	-32766.00	-32766.00	-32766.00	-32766.00	-32767.00	37.80	4.90	0.20	12.00	745.00	38.00	42.00	0.00	12.00	21.00	3.80	-32767.00	396.00	379.00	-32767.00	4.60	-32767.00	-32767.00	-32767.00	-32767.00	-32767.00	-32767.00	-32767.00	87.04	0.00	0.00	0.00	0.00	0.00	0.00	0.00	0.00	-32767.00	-32767.00	-32767.00
15:58:23	86.00	-32766.00	65.78	39.18	48.75	86.00	-32766.00	-32766.00	-32766.00	-32767.00	-32766.00	-32766.00	-32766.00	-32767.00	37.80	5.00	0.20	12.00	745.00	38.00	43.00	0.00	12.00	21.00	4.20	-32767.00	395.00	377.00	-32767.00	4.60	-32767.00	-32767.00	-32767.00	-32767.00	-32767.00	-32767.00	-32767.00	87.04	0.00	0.00	0.00	0.00	0.00	0.00	0.00	0.00	-32767.00	-32767.00	-32767.00
15:59:23	85.00	-32766.00	65.89	39.02	48.36	86.00	-32766.00	-32766.00	-32766.00	-32767.00	-32766.00	-32766.00	-32766.00	-32767.00	37.80	4.90	0.20	12.00	745.00	38.00	43.00	0.00	12.00	21.00	3.80	-32767.00	396.00	386.00	-32767.00	4.60	-32767.00	-32767.00	-32767.00	-32767.00	-32767.00	-32767.00	-32767.00	87.04	0.00	0.00	0.00	0.00	0.00	0.00	0.00	0.00	-32767.00	-32767.00	-32767.00
16:00:23	86.00	-32766.00	65.90	39.05	48.23	86.00	-32766.00	-32766.00	-32766.00	-32767.00	-32766.00	-32766.00	-32766.00	-32767.00	37.80	5.00	0.20	12.00	745.00	38.00	43.00	0.00	12.00	21.00	4.10	-32767.00	403.00	382.00	-32767.00	4.58	-32767.00	-32767.00	-32767.00	-32767.00	-32767.00	-32767.00	-32767.00	87.04	0.00	0.00	0.00	0.00	0.00	0.00	0.00	0.00	-32767.00	-32767.00	-32767.00
16:01:23	86.00	-32766.00	65.79	37.22	47.12	86.00	-32766.00	-32766.00	-32766.00	-32767.00	-32766.00	-32766.00	-32766.00	-32767.00	37.80	4.90	0.20	12.00	745.00	38.00	43.00	0.00	12.00	21.00	3.90	-32767.00	403.00	383.00	-32767.00	4.61	-32767.00	-32767.00	-32767.00	-32767.00	-32767.00	-32767.00	-32767.00	87.04	0.00	0.00	0.00	0.00	0.00	0.00	0.00	0.00	-32767.00	-32767.00	-32767.00
16:02:23	85.00	-32766.00	66.08	37.60	47.90	86.00	-32766.00	-32766.00	-32766.00	-32767.00	-32766.00	-32766.00	-32766.00	-32767.00	37.80	5.00	0.20	12.00	745.00	38.00	43.00	0.00	12.00	21.00	4.30	-32767.00	402.00	380.00	-32767.00	4.59	-32767.00	-32767.00	-32767.00	-32767.00	-32767.00	-32767.00	-32767.00	87.04	0.00	0.00	0.00	0.00	0.00	0.00	0.00	0.00	-32767.00	-32767.00	-32767.00
16:03:23	88.00	-32766.00	65.88	38.49	48.51	88.00	-32766.00	-32766.00	-32766.00	-32767.00	-32766.00	-32766.00	-32766.00	-32767.00	37.80	4.90	0.20	12.00	745.00	38.00	43.00	0.00	12.00	21.00	4.00	-32767.00	397.00	375.00	-32767.00	4.59	-32767.00	-32767.00	-32767.00	-32767.00	-32767.00	-32767.00	-32767.00	87.04	0.00	0.00	0.00	0.00	0.00	0.00	0.00	0.00	-32767.00	-32767.00	-32767.00
16:04:23	88.00	-32766.00	65.40	37.85	47.85	87.00	-32766.00	-32766.00	-32766.00	-32767.00	-32766.00	-32766.00	-32766.00	-32767.00	37.80	4.90	0.20	12.00	745.00	38.00	43.00	0.00	12.00	21.00	4.00	-32767.00	400.00	383.00	-32767.00	4.58	-32767.00	-32767.00	-32767.00	-32767.00	-32767.00	-32767.00	-32767.00	87.04	0.00	0.00	0.00	0.00	0.00	0.00	0.00	0.00	-32767.00	-32767.00	-32767.00
16:05:23	88.00	-32766.00	85.50	33.33	65.00	38.00	-32766.00	-32766.00	-32766.00	-32767.00	-32766.00	-32766.00	-32766.00	-32767.00	37.77	5.00	0.20	12.00	745.00	38.00	43.00	0.00	12.00	21.00	3.90	-32767.00	400.00	393.00	-32767.00	4.59	-32767.00	-32767.00	-32767.00	-32767.00	-32767.00	-32767.00	-32767.00	87.04	0.00	0.00	0.00	0.00	0.00	0.00	0.00	0.00	-32767.00	-32767.00	-32767.00
16:06:23	88.00	-32766.00	75.75	44.10	57.66	0.00	-32766.00	-32766.00	-32766.00	-32767.00	-32766.00	-32766.00	-32766.00	-32767.00	37.77	5.00	0.20	12.00	745.00	38.00	42.00	0.00	12.00	21.00	3.80	-32767.00	393.00	385.00	-32767.00	4.60	-32767.00	-32767.00	-32767.00	-32767.00	-32767.00	-32767.00	-32767.00	87.04	0.00	0.00	0.00	0.00	0.00	0.00	0.00	0.00	-32767.00	-32767.00	-32767.00
16:07:23	89.00	-32766.00	65.49	39.29	48.93	90.00	-32766.00	-32766.00	-32766.00	-32767.00	-32766.00	-32766.00	-32766.00	-32767.00	37.77	5.00	0.20	12.00	745.00	38.00	43.00	0.00	12.00	21.00	3.70	-32767.00	399.00	390.00	-32767.00	4.61	-32767.00	-32767.00	-32767.00	-32767.00	-32767.00	-32767.00	-32767.00	87.04	0.00	0.00	0.00	0.00	0.00	0.00	0.00	0.00	-32767.00	-32767.00	-32767.00
16:08:23	90.00	-32766.00	65.51	39.33	48.83	90.00	-32766.00	-32766.00	-32766.00	-32767.00	-32766.00	-32766.00	-32766.00	-32767.00	37.77	4.90	0.20	12.00	745.00	38.00	43.00	0.00	12.00	21.00	4.00	-32767.00	402.00	388.00	-32767.00	4.60	-32767.00	-32767.00	-32767.00	-32767.00	-32767.00	-32767.00	-32767.00	87.04	0.00	0.00	0.00	0.00	0.00	0.00	0.00	0.00	-32767.00	-32767.00	-32767.00
16:09:23	89.00	-32766.00	69.17	35.59	47.73	89.00	-32766.00	-32766.00	-32766.00	-32767.00	-32766.00	-32766.00	-32766.00	-32767.00	37.77	5.00	0.20	12.00	745.00	38.00	42.00	0.00	12.00	21.00	4.30	-32767.00	405.00	383.00	-32767.00	4.58	-32767.00	-32767.00	-32767.00	-32767.00	-32767.00	-32767.00	-32767.00	87.04	0.00	0.00	0.00	0.00	0.00	0.00	0.00	0.00	-32767.00	-32767.00	-32767.00
16:10:23	89.00	-32766.00	63.86	37.09	46.91	90.00	-32766.00	-32766.00	-32766.00	-32767.00	-32766.00	-32766.00	-32766.00	-32767.00	37.77	4.90	0.20	12.00	745.00	38.00	43.00	0.00	12.00	21.00	4.30	-32767.00	395.00	380.00	-32767.00	4.59	-32767.00	-32767.00	-32767.00	-32767.00	-32767.00	-32767.00	-32767.00	87.04	0.00	0.00	0.00	0.00	0.00	0.00	0.00	0.00	-32767.00	-32767.00	-32767.00
16:11:23	89.00	-32766.00	63.59	36.85	46.62	88.00	-32766.00	-32766.00	-32766.00	-32767.00	-32766.00	-32766.00	-32766.00	-32767.00	37.77	4.90	0.20	12.00	745.00	38.00	43.00	0.00	12.00	21.00	4.40	-32767.00	401.00	382.00	-32767.00	4.61	-32767.00	-32767.00	-32767.00	-32767.00	-32767.00	-32767.00	-32767.00	87.04	0.00	0.00	0.00	0.00	0.00	0.00	0.00	0.00	-32767.00	-32767.00	-32767.00
16:12:23	90.00	-32766.00	63.48	37.24	47.11	90.00	-32766.00	-32766.00	-32766.00	-32767.00	-32766.00	-32766.00	-32766.00	-32767.00	37.77	5.00	0.20	12.00	745.00	38.00	42.00	0.00	12.00	21.00	3.70	-32767.00	403.00	385.00	-32767.00	4.61	-32767.00	-32767.00	-32767.00	-32767.00	-32767.00	-32767.00	-32767.00	87.04	0.00	0.00	0.00	0.00	0.00	0.00	0.00	0.00	-32767.00	-32767.00	-32767.00
16:13:23	91.00	-32766.00	63.20	37.48	46.99	91.00	-32766.00	-32766.00	-32766.00	-32767.00	-32766.00	-32766.00	-32766.00	-32767.00	37.75	5.00	0.20	12.00	745.00	38.00	42.00	0.00	12.00	21.00	4.00	-32767.00	396.00	381.00	-32767.00	4.59	-32767.00	-32767.00	-32767.00	-32767.00	-32767.00	-32767.00	-32767.00	87.04	0.00	0.00	0.00	0.00	0.00	0.00	0.00	0.00	-32767.00	-32767.00	-32767.00
16:14:23	93.00	-32766.00	62.55	37.71	47.23	92.00	-32766.00	-32766.00	-32766.00	-32766.00	-32766.00	-32766.00	-32766.00	-32767.00	37.75	5.00	0.20	12.00	745.00	38.00	43.00	0.00	12.00	21.00	4.00	-32767.00	408.00	384.00	-32767.00	4.60	-32767.00	-32767.00	-32767.00	-32767.00	-32767.00	-32767.00	-32767.00	87.04	0.00	0.00	0.00	0.00	0.00	0.00	0.00	0.00	-32767.00	-32767.00	-32767.00
16:15:23	93.00	-32766.00	62.74	37.74	47.13	93.00	-32766.00	-32766.00	-32766.00	-32767.00	-32766.00	-32766.00	-32766.00	-32767.00	37.75	4.90	0.20	12.00	745.00	38.00	43.00	0.00	12.00	21.00	3.90	-32767.00	398.00	386.00	-32767.00	4.58	-32767.00	-32767.00	-32767.00	-32767.00	-32767.00	-32767.00	-32767.00	87.04	0.00	0.00	0.00	0.00	0.00	0.00	0.00	0.00	-32767.00	-32767.00	-32767.00
16:16:23	92.00	-32766.00	60.71	37.66	47.07	92.00	-32766.00	-32766.00	-32766.00	-32767.00	-32766.00	-32766.00	-32766.00	-32767.00	37.75	4.90	0.20	12.00	745.00	38.00	43.00	0.00	12.00	21.00	3.80	-32767.00	400.00	383.00	-32767.00	4.59	-32767.00	-32767.00	-32767.00	-32767.00	-32767.00	-32767.00	-32767.00	87.04	0.00	0.00	0.00	0.00	0.00	0.00	0.00	0.00	-32767.00	-32767.00	-32767.00
16:17:23	94.00	-32766.00	61.52	38.11	47.62	95.00	-32766.00	-32766.00	-32766.00	-32767.00	-32766.00	-32766.00	-32766.00	-32767.00	37.72	4.90	0.20	12.00	745.00	38.00	42.00	0.00	12.00	21.00	3.50	-32767.00	403.00	386.00	-32767.00	4.59	-32767.00	-32767.00	-32767.00	-32767.00	-32767.00	-32767.00	-32767.00	87.04	0.00	0.00	0.00	0.00	0.00	0.00	0.00	0.00	-32767.00	-32767.00	-32767.00
16:18:23	93.00	-32766.00	60.56	37.76	47.06	94.00	-32766.00	-32766.00	-32766.00	-32766.00	-32766.00	-32766.00	-32766.00	-32767.00	37.75	4.90	0.20	12.00	745.00	38.00	43.00	0.00	12.00	21.00	4.30	-32767.00	402.00	384.00	-32767.00	4.56	-32767.00	-32767.00	-32767.00	-32767.00	-32767.00	-32767.00	-32767.00	87.04	0.00	0.00	0.00	0.00	0.00	0.00	0.00	0.00	-32767.00	-32767.00	-32767.00
16:19:23	96.00	-32766.00	61.02	38.20	47.60	96.00	-32766.00	-32766.00	-32766.00	-32767.00	-32766.00	-32766.00	-32766.00	-32767.00	37.75	4.90	0.20	12.00	745.00	38.00	43.00	0.00	12.00	21.00	4.30	-32767.00	396.00	374.00	-32767.00	4.58	-32767.00	-32767.00	-32767.00	-32767.00	-32767.00	-32767.00	-32767.00	87.04	0.00	0.00	0.00	0.00	0.00	0.00	0.00	0.00	-32767.00	-32767.00	-32767.00
16:20:23	95.00	-32766.00	60.92	37.86	47.18	95.00	-32766.00	-32766.00	-32766.00	-32767.00	-32766.00	-32766.00	-32766.00	-32767.00	37.72	4.90	0.20	12.00	745.00	38.00	43.00	0.00	12.00	21.00	3.80	-32767.00	402.00	386.00	-32767.00	4.59	-32767.00	-32767.00	-32767.00	-32767.00	-32767.00	-32767.00	-32767.00	87.04	0.00	0.00	0.00	0.00	0.00	0.00	0.00	0.00	-32767.00	-32767.00	-32767.00
16:21:23	95.00	-32766.00	60.33	37.84	47.10	95.00	-32766.00	-32766.00	-32766.00	-32767.00	-32766.00	-32766.00	-32766.00	-32767.00	37.72	5.00	0.20	12.00	745.00	38.00	43.00	0.00	12.00	21.00	4.10	-32767.00	411.00	393.00	-32767.00	4.59	-32767.00	-32767.00	-32767.00	-32767.00	-32767.00	-32767.00	-32767.00	87.04	0.00	0.00	0.00	0.00	0.00	0.00	0.00	0.00	-32767.00	-32767.00	-32767.00
16:22:23	92.00	-32766.00	59.48	37.53	46.77	92.00	-32766.00	-32766.00	-32766.00	-32767.00	-32766.00	-32766.00	-32766.00	-32767.00	37.72	5.00	0.20	12.00	745.00	38.00	43.00	0.00	12.00	21.00	4.40	-32767.00	391.00	381.00	-32767.00	4.59	-32767.00	-32767.00	-32767.00	-32767.00	-32767.00	-32767.00	-32767.00	87.04	0.00	0.00	0.00	0.00	0.00	0.00	0.00	0.00	-32767.00	-32767.00	-32767.00
16:23:23	93.00	-32766.00	59.07	37.66	46.64	94.00	-32766.00	-32766.00	-32766.00	-32767.00	-32766.00	-32766.00	-32766.00	-32767.00	37.72	4.90	0.20	12.00	745.00	38.00	43.00	0.00	12.00	21.00	3.90	-32767.00	397.00	379.00	-32767.00	4.58	-32767.00	-32767.00	-32767.00	-32767.00	-32767.00	-32767.00	-32767.00	87.04	0.00	0.00	0.00	0.00	0.00	0.00	0.00	0.00	-32767.00	-32767.00	-32767.00
16:24:23	92.00	-32766.00	58.10	37.15	45.66	92.00	-32766.00	-32766.00	-32766.00	-32767.00	-32766.00	-32766.00	-32766.00	-32767.00	37.72	4.90	0.20	12.00	745.00	38.00	43.00	0.00	12.00	21.00	3.50	-32767.00	398.00	384.00	-32767.00	4.58	-32767.00	-32767.00	-32767.00	-32767.00	-32767.00	-32767.00	-32767.00	87.04	0.00	0.00	0.00	0.00	0.00	0.00	0.00	0.00	-32767.00	-32767.00	-32767.00
16:25:23	92.00	-32766.00	57.92	37.15	45.65	91.00	-32766.00	-32766.00	-32766.00	-32767.00	-32766.00	-32766.00	-32766.00	-32767.00	37.72	4.90	0.20	12.00	745.00	38.00	43.00	0.00	12.00	21.00	4.30	-32767.00	399.00	379.00	-32767.00	4.57	-32767.00	-32767.00	-32767.00	-32767.00	-32767.00	-32767.00	-32767.00	87.04	0.00	0.00	0.00	0.00	0.00	0.00	0.00	0.00	-32767.00	-32767.00	-32767.00
16:26:23	93.00	-32766.00	56.31	37.04	45.25	94.00	-32766.00	-32766.00	-32766.00	-32767.00	-32766.00	-32766.00	-32766.00	-32767.00	37.72	4.90	0.20	12.00	745.00	38.00	43.00	0.00	12.00	21.00	3.90	-32767.00	393.00	382.00	-32767.00	4.58	-32767.00	-32767.00	-32767.00	-32767.00	-32767.00	-32767.00	-32767.00	87.04	0.00	0.00	0.00	0.00	0.00	0.00	0.00	0.00	-32767.00	-32767.00	-32767.00
16:27:23	95.00	-32766.00	55.36	37.76	45.67	94.00	-32766.00	-32766.00	-32766.00	-32767.00	-32766.00	-32766.00	-32766.00	-32767.00	37.72	4.90	0.20	12.00	745.00	38.00	43.00	0.00	12.00	21.00	4.00	-32767.00	393.00	376.00	-32767.00	4.59	-32767.00	-32767.00	-32767.00	-32767.00	-32767.00	-32767.00	-32767.00	87.04	0.00	0.00	0.00	0.00	0.00	0.00	0.00	0.00	-32767.00	-32767.00	-32767.00
16:28:23	95.00	-32766.00	59.12	38.12	46.47	94.00	-32766.00	-32766.00	-32766.00	-32767.00	-32766.00	-32766.00	-32766.00	-32767.00	37.72	5.00	0.20	12.00	745.00	38.00	43.00	0.00	12.00	21.00	4.10	-32767.00	397.00	383.00	-32767.00	4.57	-32767.00	-32767.00	-32767.00	-32767.00	-32767.00	-32767.00	-32767.00	87.04	0.00	0.00	0.00	0.00	0.00	0.00	0.00	0.00	-32767.00	-32767.00	-32767.00
16:29:23	95.00	-32766.00	58.72	38.03	47.00	95.00	-32766.00	-32766.00	-32766.00	-32767.00	-32766.00	-32766.00	-32766.00	-32767.00	37.72	4.90	0.20	12.00	745.00	38.00	43.00	0.00	12.00	21.00	4.10	-32767.00	401.00	380.00	-32767.00	4.57	-32767.00	-32767.00	-32767.00	-32767.00	-32767.00	-32767.00	-32767.00	87.04	0.00	0.00	0.00	0.00	0.00	0.00	0.00	0.00	-32767.00	-32767.00	-32767.00
16:30:23	95.00	-32766.00	58.62	37.92	47.01	95.00	-32766.00	-32766.00	-32766.00	-32767.00	-32766.00	-32766.00	-32766.00	-32767.00	37.70	5.00	0.20	12.00	745.00	38.00	43.00	0.00	12.00	21.00	4.40	-32767.00	400.00	380.00	-32767.00	4.57	-32767.00	-32767.00	-32767.00	-32767.00	-32767.00	-32767.00	-32767.00	87.04	0.00	0.00	0.00	0.00	0.00	0.00	0.00	0.00	-32767.00	-32767.00	-32767.00
16:31:23	96.00	-32766.00	57.20	37.79	46.63	95.00	-32766.00	-32766.00	-32766.00	-32766.00	-32766.00	-32766.00	-32766.00	-32767.00	37.70	5.00	0.20	12.00	745.00	38.00	43.00	0.00	12.00	21.00	4.10	-32767.00	403.00	385.00	-32767.00	4.57	-32767.00	-32767.00	-32767.00	-32767.00	-32767.00	-32767.00	-32767.00	87.04	0.00	0.00	0.00	0.00	0.00	0.00	0.00	0.00	-32767.00	-32767.00	-32767.00
16:32:23	95.00	-32766.00	56.70	37.72	46.16	95.00	-32766.00	-32766.00	-32766.00	-32767.00	-32766.00	-32766.00	-32766.00	-32767.00	37.70	4.90	0.20	12.00	745.00	38.00	43.00	0.00	12.00	21.00	3.60	-32767.00	398.00	386.00	-32767.00	4.59	-32767.00	-32767.00	-32767.00	-32767.00	-32767.00	-32767.00	-32767.00	87.04	0.00	0.00	0.00	0.00	0.00	0.00	0.00	0.00	-32767.00	-32767.00	-32767.00
16:33:23	95.00	-32766.00	56.45	37.44	46.08	94.00	-32766.00	-32766.00	-32766.00	-32767.00	-32766.00	-32766.00	-32766.00	-32767.00	37.70	4.90	0.20	12.00	745.00	38.00	43.00	0.00	12.00	21.00	4.10	-32767.00	398.00	383.00	-32767.00	4.58	-32767.00	-32767.00	-32767.00	-32767.00	-32767.00	-32767.00	-32767.00	87.04	0.00	0.00	0.00	0.00	0.00	0.00	0.00	0.00	-32767.00	-32767.00	-32767.00
16:34:23	95.00	-32766.00	56.51	37.19	45.81	94.00	-32766.00	-32766.00	-32766.00	-32767.00	-32766.00	-32766.00	-32766.00	-32767.00	37.70	4.90	0.20	12.00	745.00	38.00	43.00	0.00	12.00	21.00	4.00	-32767.00	406.00	378.00	-32767.00	4.57	-32767.00	-32767.00	-32767.00	-32767.00	-32767.00	-32767.00	-32767.00	87.04	0.00	0.00	0.00	0.00	0.00	0.00	0.00	0.00	-32767.00	-32767.00	-32767.00
16:35:23	98.00	-32766.00	72.44	29.96	46.28	182.00	-32766.00	-32766.00	-32766.00	-32767.00	-32766.00	-32766.00	-32766.00	-32767.00	37.70	4.90	0.20	12.00	745.00	38.00	43.00	0.00	12.00	21.00	4.10	-32767.00	413.00	386.00	-32767.00	4.58	-32767.00	-32767.00	-32767.00	-32767.00	-32767.00	-32767.00	-32767.00	87.04	0.00	0.00	0.00	0.00	0.00	0.00	0.00	0.00	-32767.00	-32767.00	-32767.00
16:36:23	96.00	-32766.00	115.70	15.22	44.59	207.00	-32766.00	-32766.00	-32766.00	-32767.00	-32766.00	-32766.00	-32766.00	-32767.00	37.68	4.90	0.20	12.00	745.00	38.00	43.00	0.00	12.00	21.00	3.80	-32767.00	399.00	384.00	-32767.00	4.58	-32767.00	-32767.00	-32767.00	-32767.00	-32767.00	-32767.00	-32767.00	87.04	0.00	0.00	0.00	0.00	0.00	0.00	0.00	0.00	-32767.00	-32767.00	-32767.00
16:37:23	96.00	-32766.00	66.34	36.13	47.02	97.00	-32766.00	-32766.00	-32766.00	-32767.00	-32766.00	-32766.00	-32766.00	-32767.00	37.68	5.00	0.20	12.00	745.00	38.00	43.00	0.00	12.00	21.00	4.30	-32767.00	402.00	379.00	-32767.00	4.59	-32767.00	-32767.00	-32767.00	-32767.00	-32767.00	-32767.00	-32767.00	87.04	0.00	0.00	0.00	0.00	0.00	0.00	0.00	0.00	-32767.00	-32767.00	-32767.00
16:38:23	98.00	-32766.00	66.20	36.12	46.94	97.00	-32766.00	-32766.00	-32766.00	-32767.00	-32766.00	-32766.00	-32766.00	-32767.00	37.68	5.00	0.20	12.00	745.00	38.00	43.00	0.00	12.00	21.00	4.30	-32767.00	403.00	385.00	-32767.00	4.56	-32767.00	-32767.00	-32767.00	-32767.00	-32767.00	-32767.00	-32767.00	87.04	0.00	0.00	0.00	0.00	0.00	0.00	0.00	0.00	-32767.00	-32767.00	-32767.00
16:39:23	96.00	-32766.00	65.89	36.04	47.12	95.00	-32766.00	-32766.00	-32766.00	-32767.00	-32766.00	-32766.00	-32766.00	-32767.00	37.68	5.00	0.20	12.00	745.00	38.00	43.00	0.00	12.00	21.00	3.60	-32767.00	399.00	385.00	-32767.00	4.57	-32767.00	-32767.00	-32767.00	-32767.00	-32767.00	-32767.00	-32767.00	87.04	0.00	0.00	0.00	0.00	0.00	0.00	0.00	0.00	-32767.00	-32767.00	-32767.00
16:40:23	95.00	-32766.00	66.04	35.96	46.74	95.00	-32766.00	-32766.00	-32766.00	-32767.00	-32766.00	-32766.00	-32766.00	-32767.00	37.68	4.90	0.20	12.00	745.00	38.00	43.00	0.00	12.00	21.00	4.20	-32767.00	397.00	380.00	-32767.00	4.59	-32767.00	-32767.00	-32767.00	-32767.00	-32767.00	-32767.00	-32767.00	87.04	0.00	0.00	0.00	0.00	0.00	0.00	0.00	0.00	-32767.00	-32767.00	-32767.00
16:41:23	97.00	-32766.00	66.36	36.34	47.22	97.00	-32766.00	-32766.00	-32766.00	-32767.00	-32766.00	-32766.00	-32766.00	-32767.00	37.68	5.00	0.20	12.00	745.00	38.00	43.00	0.00	12.00	21.00	3.80	-32767.00	395.00	380.00	-32767.00	4.57	-32767.00	-32767.00	-32767.00	-32767.00	-32767.00	-32767.00	-32767.00	87.04	0.00	0.00	0.00	0.00	0.00	0.00	0.00	0.00	-32767.00	-32767.00	-32767.00
16:42:23	97.00	-32766.00	65.85	36.23	47.19	98.00	-32766.00	-32766.00	-32766.00	-32767.00	-32766.00	-32766.00	-32766.00	-32767.00	37.68	4.90	0.20	12.00	745.00	38.00	42.00	0.00	12.00	21.00	3.90	-32767.00	398.00	380.00	-32767.00	4.57	-32767.00	-32767.00	-32767.00	-32767.00	-32767.00	-32767.00	-32767.00	87.04	0.00	0.00	0.00	0.00	0.00	0.00	0.00	0.00	-32767.00	-32767.00	-32767.00
16:43:23	97.00	-32766.00	65.51	36.09	46.85	95.00	-32766.00	-32766.00	-32766.00	-32767.00	-32766.00	-32766.00	-32766.00	-32767.00	37.68	5.00	0.20	12.00	745.00	38.00	43.00	0.00	12.00	21.00	4.20	-32767.00	400.00	381.00	-32767.00	4.57	-32767.00	-32767.00	-32767.00	-32767.00	-32767.00	-32767.00	-32767.00	87.04	0.00	0.00	0.00	0.00	0.00	0.00	0.00	0.00	-32767.00	-32767.00	-32767.00
16:44:23	96.00	-32766.00	66.76	36.55	47.23	96.00	-32766.00	-32766.00	-32766.00	-32767.00	-32766.00	-32766.00	-32766.00	-32767.00	37.68	5.00	0.20	12.00	745.00	38.00	42.00	0.00	12.00	21.00	3.70	-32767.00	395.00	381.00	-32767.00	4.57	-32767.00	-32767.00	-32767.00	-32767.00	-32767.00	-32767.00	-32767.00	87.04	0.00	0.00	0.00	0.00	0.00	0.00	0.00	0.00	-32767.00	-32767.00	-32767.00
16:45:23	95.00	-32766.00	65.70	36.02	46.75	95.00	-32766.00	-32766.00	-32766.00	-32767.00	-32766.00	-32766.00	-32766.00	-32767.00	37.68	5.00	0.20	12.00	745.00	38.00	43.00	0.00	12.00	21.00	4.20	-32767.00	400.00	378.00	-32767.00	4.58	-32767.00	-32767.00	-32767.00	-32767.00	-32767.00	-32767.00	-32767.00	87.04	0.00	0.00	0.00	0.00	0.00	0.00	0.00	0.00	-32767.00	-32767.00	-32767.00
16:46:23	94.00	-32766.00	66.20	35.78	46.34	94.00	-32766.00	-32766.00	-32766.00	-32767.00	-32766.00	-32766.00	-32766.00	-32767.00	37.68	4.90	0.20	12.00	745.00	38.00	42.00	0.00	12.00	21.00	4.10	-32767.00	402.00	390.00	-32767.00	4.56	-32767.00	-32767.00	-32767.00	-32767.00	-32767.00	-32767.00	-32767.00	87.04	0.00	0.00	0.00	0.00	0.00	0.00	0.00	0.00	-32767.00	-32767.00	-32767.00
16:47:23	93.00	-32766.00	66.14	35.91	46.56	92.00	-32766.00	-32766.00	-32766.00	-32767.00	-32766.00	-32766.00	-32766.00	-32767.00	37.68	4.90	0.20	12.00	745.00	38.00	42.00	0.00	12.00	21.00	4.30	-32767.00	396.00	380.00	-32767.00	4.58	-32767.00	-32767.00	-32767.00	-32767.00	-32767.00	-32767.00	-32767.00	87.04	0.00	0.00	0.00	0.00	0.00	0.00	0.00	0.00	-32767.00	-32767.00	-32767.00
16:48:23	94.00	-32766.00	66.28	35.95	46.83	92.00	-32766.00	-32766.00	-32766.00	-32766.00	-32766.00	-32766.00	-32766.00	-32767.00	37.68	4.90	0.20	12.00	745.00	38.00	43.00	0.00	12.00	21.00	3.80	-32767.00	406.00	385.00	-32767.00	4.58	-32767.00	-32767.00	-32767.00	-32767.00	-32767.00	-32767.00	-32767.00	87.04	0.00	0.00	0.00	0.00	0.00	0.00	0.00	0.00	-32767.00	-32767.00	-32767.00
16:49:23	93.00	-32766.00	66.78	35.95	46.86	92.00	-32766.00	-32766.00	-32766.00	-32767.00	-32766.00	-32766.00	-32766.00	-32767.00	37.68	4.90	0.20	12.00	745.00	38.00	43.00	0.00	12.00	21.00	3.80	-32767.00	403.00	380.00	-32767.00	4.58	-32767.00	-32767.00	-32767.00	-32767.00	-32767.00	-32767.00	-32767.00	87.04	0.00	0.00	0.00	0.00	0.00	0.00	0.00	0.00	-32767.00	-32767.00	-32767.00
16:50:23	93.00	-32766.00	66.33	36.20	47.30	94.00	-32766.00	-32766.00	-32766.00	-32767.00	-32766.00	-32766.00	-32766.00	-32767.00	37.65	4.90	0.20	12.00	745.00	38.00	43.00	0.00	12.00	21.00	4.00	-32767.00	403.00	379.00	-32767.00	4.55	-32767.00	-32767.00	-32767.00	-32767.00	-32767.00	-32767.00	-32767.00	87.04	0.00	0.00	0.00	0.00	0.00	0.00	0.00	0.00	-32767.00	-32767.00	-32767.00
16:51:23	94.00	-32766.00	66.81	36.54	47.51	95.00	-32766.00	-32766.00	-32766.00	-32767.00	-32766.00	-32766.00	-32766.00	-32767.00	37.68	5.00	0.20	12.00	745.00	38.00	43.00	0.00	12.00	21.00	3.90	-32767.00	402.00	377.00	-32767.00	4.57	-32767.00	-32767.00	-32767.00	-32767.00	-32767.00	-32767.00	-32767.00	87.04	0.00	0.00	0.00	0.00	0.00	0.00	0.00	0.00	-32767.00	-32767.00	-32767.00
16:52:23	93.00	-32766.00	66.29	36.38	47.16	94.00	-32766.00	-32766.00	-32766.00	-32766.00	-32766.00	-32766.00	-32766.00	-32767.00	37.68	4.90	0.20	12.00	745.00	38.00	43.00	0.00	12.00	21.00	4.40	-32767.00	393.00	376.00	-32767.00	4.56	-32767.00	-32767.00	-32767.00	-32767.00	-32767.00	-32767.00	-32767.00	87.04	0.00	0.00	0.00	0.00	0.00	0.00	0.00	0.00	-32767.00	-32767.00	-32767.00
16:53:23	92.00	-32766.00	66.47	36.13	46.91	92.00	-32766.00	-32766.00	-32766.00	-32767.00	-32766.00	-32766.00	-32766.00	-32767.00	37.68	5.00	0.20	12.00	745.00	38.00	42.00	0.00	12.00	21.00	4.40	-32767.00	402.00	380.00	-32767.00	4.57	-32767.00	-32767.00	-32767.00	-32767.00	-32767.00	-32767.00	-32767.00	87.04	0.00	0.00	0.00	0.00	0.00	0.00	0.00	0.00	-32767.00	-32767.00	-32767.00
16:54:23	93.00	-32766.00	65.89	36.46	47.14	94.00	-32766.00	-32766.00	-32766.00	-32767.00	-32766.00	-32766.00	-32766.00	-32767.00	37.68	5.00	0.20	12.00	746.00	38.00	43.00	0.00	12.00	21.00	4.30	-32767.00	399.00	381.00	-32767.00	4.60	-32767.00	-32767.00	-32767.00	-32767.00	-32767.00	-32767.00	-32767.00	87.04	0.00	0.00	0.00	0.00	0.00	0.00	0.00	0.00	-32767.00	-32767.00	-32767.00
16:55:23	93.00	-32766.00	66.40	36.61	47.48	94.00	-32766.00	-32766.00	-32766.00	-32767.00	-32766.00	-32766.00	-32766.00	-32767.00	37.65	5.00	0.20	12.00	746.00	38.00	43.00	0.00	12.00	21.00	4.10	-32767.00	408.00	388.00	-32767.00	4.58	-32767.00	-32767.00	-32767.00	-32767.00	-32767.00	-32767.00	-32767.00	87.04	0.00	0.00	0.00	0.00	0.00	0.00	0.00	0.00	-32767.00	-32767.00	-32767.00
16:56:23	91.00	-32766.00	66.04	35.94	46.64	91.00	-32766.00	-32766.00	-32766.00	-32767.00	-32766.00	-32766.00	-32766.00	-32767.00	37.65	4.90	0.20	12.00	746.00	38.00	43.00	0.00	12.00	21.00	4.10	-32767.00	400.00	381.00	-32767.00	4.58	-32767.00	-32767.00	-32767.00	-32767.00	-32767.00	-32767.00	-32767.00	87.04	0.00	0.00	0.00	0.00	0.00	0.00	0.00	0.00	-32767.00	-32767.00	-32767.00
16:57:23	91.00	-32766.00	66.65	36.01	46.66	91.00	-32766.00	-32766.00	-32766.00	-32767.00	-32766.00	-32766.00	-32766.00	-32767.00	37.65	5.00	0.20	12.00	746.00	38.00	43.00	0.00	12.00	21.00	3.90	-32767.00	397.00	382.00	-32767.00	4.58	-32767.00	-32767.00	-32767.00	-32767.00	-32767.00	-32767.00	-32767.00	87.04	0.00	0.00	0.00	0.00	0.00	0.00	0.00	0.00	-32767.00	-32767.00	-32767.00
16:58:23	91.00	-32766.00	67.26	36.05	46.96	90.00	-32766.00	-32766.00	-32766.00	-32767.00	-32766.00	-32766.00	-32766.00	-32767.00	37.65	5.00	0.20	12.00	746.00	38.00	42.00	0.00	12.00	21.00	4.20	-32767.00	402.00	381.00	-32767.00	4.57	-32767.00	-32767.00	-32767.00	-32767.00	-32767.00	-32767.00	-32767.00	87.04	0.00	0.00	0.00	0.00	0.00	0.00	0.00	0.00	-32767.00	-32767.00	-32767.00
16:59:23	91.00	-32766.00	67.80	36.25	47.29	91.00	-32766.00	-32766.00	-32766.00	-32767.00	-32766.00	-32766.00	-32766.00	-32767.00	37.68	5.00	0.20	12.00	746.00	38.00	42.00	0.00	12.00	21.00	4.10	-32767.00	397.00	375.00	-32767.00	4.55	-32767.00	-32767.00	-32767.00	-32767.00	-32767.00	-32767.00	-32767.00	87.04	0.00	0.00	0.00	0.00	0.00	0.00	0.00	0.00	-32767.00	-32767.00	-32767.00
17:00:23	89.00	-32766.00	67.56	36.02	47.01	90.00	-32766.00	-32766.00	-32766.00	-32767.00	-32766.00	-32766.00	-32766.00	-32767.00	37.68	5.00	0.20	12.00	746.00	38.00	43.00	0.00	12.00	21.00	3.90	-32767.00	399.00	388.00	-32767.00	4.59	-32767.00	-32767.00	-32767.00	-32767.00	-32767.00	-32767.00	-32767.00	87.04	0.00	0.00	0.00	0.00	0.00	0.00	0.00	0.00	-32767.00	-32767.00	-32767.00
17:01:23	91.00	-32766.00	68.53	36.40	47.64	91.00	-32766.00	-32766.00	-32766.00	-32767.00	-32766.00	-32766.00	-32766.00	-32767.00	37.65	5.00	0.20	12.00	746.00	38.00	43.00	0.00	12.00	21.00	4.40	-32767.00	403.00	385.00	-32767.00	4.57	-32767.00	-32767.00	-32767.00	-32767.00	-32767.00	-32767.00	-32767.00	87.04	0.00	0.00	0.00	0.00	0.00	0.00	0.00	0.00	-32767.00	-32767.00	-32767.00
17:02:23	88.00	-32766.00	66.46	35.62	46.60	88.00	-32766.00	-32766.00	-32766.00	-32767.00	-32766.00	-32766.00	-32766.00	-32767.00	37.65	5.00	0.20	12.00	746.00	38.00	42.00	0.00	12.00	21.00	4.20	-32767.00	400.00	390.00	-32767.00	4.58	-32767.00	-32767.00	-32767.00	-32767.00	-32767.00	-32767.00	-32767.00	87.04	0.00	0.00	0.00	0.00	0.00	0.00	0.00	0.00	-32767.00	-32767.00	-32767.00
17:03:23	89.00	-32766.00	67.46	36.28	47.31	89.00	-32766.00	-32766.00	-32766.00	-32767.00	-32766.00	-32766.00	-32766.00	-32767.00	37.68	4.90	0.20	12.00	746.00	38.00	42.00	0.00	12.00	21.00	4.00	-32767.00	399.00	381.00	-32767.00	4.58	-32767.00	-32767.00	-32767.00	-32767.00	-32767.00	-32767.00	-32767.00	87.04	0.00	0.00	0.00	0.00	0.00	0.00	0.00	0.00	-32767.00	-32767.00	-32767.00
17:04:23	88.00	-32766.00	68.59	35.95	46.97	88.00	-32766.00	-32766.00	-32766.00	-32767.00	-32766.00	-32766.00	-32766.00	-32767.00	37.68	4.90	0.20	12.00	746.00	38.00	43.00	0.00	12.00	21.00	4.20	-32767.00	404.00	381.00	-32767.00	4.58	-32767.00	-32767.00	-32767.00	-32767.00	-32767.00	-32767.00	-32767.00	87.04	0.00	0.00	0.00	0.00	0.00	0.00	0.00	0.00	-32767.00	-32767.00	-32767.00
17:05:23	87.00	-32766.00	68.24	33.26	47.02	64.00	-32766.00	-32766.00	-32766.00	-32766.00	-32766.00	-32766.00	-32766.00	-32767.00	37.68	5.00	0.20	12.00	746.00	38.00	43.00	0.00	12.00	21.00	3.80	-32767.00	395.00	383.00	-32767.00	4.55	-32767.00	-32767.00	-32767.00	-32767.00	-32767.00	-32767.00	-32767.00	87.04	0.00	0.00	0.00	0.00	0.00	0.00	0.00	0.00	-32767.00	-32767.00	-32767.00
17:06:23	89.00	-32766.00	69.11	36.27	47.87	88.00	-32766.00	-32766.00	-32766.00	-32767.00	-32766.00	-32766.00	-32766.00	-32767.00	37.68	5.00	0.20	12.00	746.00	38.00	43.00	0.00	12.00	21.00	4.20	-32767.00	396.00	382.00	-32767.00	4.57	-32767.00	-32767.00	-32767.00	-32767.00	-32767.00	-32767.00	-32767.00	87.04	0.00	0.00	0.00	0.00	0.00	0.00	0.00	0.00	-32767.00	-32767.00	-32767.00
17:07:23	89.00	-32766.00	69.07	36.09	47.52	88.00	-32766.00	-32766.00	-32766.00	-32767.00	-32766.00	-32766.00	-32766.00	-32767.00	37.68	5.00	0.20	12.00	746.00	38.00	43.00	0.00	12.00	21.00	4.20	-32767.00	404.00	385.00	-32767.00	4.57	-32767.00	-32767.00	-32767.00	-32767.00	-32767.00	-32767.00	-32767.00	87.04	0.00	0.00	0.00	0.00	0.00	0.00	0.00	0.00	-32767.00	-32767.00	-32767.00
17:08:23	89.00	-32766.00	69.38	36.35	47.64	88.00	-32766.00	-32766.00	-32766.00	-32767.00	-32766.00	-32766.00	-32766.00	-32767.00	37.68	5.00	0.20	12.00	746.00	38.00	43.00	0.00	12.00	21.00	3.70	-32767.00	405.00	387.00	-32767.00	4.58	-32767.00	-32767.00	-32767.00	-32767.00	-32767.00	-32767.00	-32767.00	87.04	0.00	0.00	0.00	0.00	0.00	0.00	0.00	0.00	-32767.00	-32767.00	-32767.00
17:09:23	88.00	-32766.00	67.75	35.99	47.18	88.00	-32766.00	-32766.00	-32766.00	-32767.00	-32766.00	-32766.00	-32766.00	-32767.00	37.68	4.90	0.20	12.00	746.00	38.00	43.00	0.00	12.00	21.00	3.80	-32767.00	400.00	382.00	-32767.00	4.57	-32767.00	-32767.00	-32767.00	-32767.00	-32767.00	-32767.00	-32767.00	87.04	0.00	0.00	0.00	0.00	0.00	0.00	0.00	0.00	-32767.00	-32767.00	-32767.00
17:10:23	87.00	-32766.00	69.44	35.48	46.59	86.00	-32766.00	-32766.00	-32766.00	-32767.00	-32766.00	-32766.00	-32766.00	-32767.00	37.68	4.90	0.20	12.00	746.00	38.00	43.00	0.00	12.00	21.00	4.00	-32767.00	398.00	378.00	-32767.00	4.58	-32767.00	-32767.00	-32767.00	-32767.00	-32767.00	-32767.00	-32767.00	87.04	0.00	0.00	0.00	0.00	0.00	0.00	0.00	0.00	-32767.00	-32767.00	-32767.00
17:11:23	86.00	-32766.00	69.49	35.37	46.62	86.00	-32766.00	-32766.00	-32766.00	-32767.00	-32766.00	-32766.00	-32766.00	-32767.00	37.68	5.00	0.20	12.00	746.00	38.00	43.00	0.00	12.00	21.00	4.40	-32767.00	393.00	380.00	-32767.00	4.57	-32767.00	-32767.00	-32767.00	-32767.00	-32767.00	-32767.00	-32767.00	87.04	0.00	0.00	0.00	0.00	0.00	0.00	0.00	0.00	-32767.00	-32767.00	-32767.00
17:12:23	85.00	-32766.00	68.15	35.29	46.68	85.00	-32766.00	-32766.00	-32766.00	-32767.00	-32766.00	-32766.00	-32766.00	-32767.00	37.68	4.90	0.20	12.00	746.00	38.00	43.00	0.00	12.00	21.00	4.40	-32767.00	395.00	378.00	-32767.00	4.58	-32767.00	-32767.00	-32767.00	-32767.00	-32767.00	-32767.00	-32767.00	87.04	0.00	0.00	0.00	0.00	0.00	0.00	0.00	0.00	-32767.00	-32767.00	-32767.00
17:13:23	88.00	-32766.00	69.32	35.70	46.96	87.00	-32766.00	-32766.00	-32766.00	-32767.00	-32766.00	-32766.00	-32766.00	-32767.00	37.68	5.00	0.20	12.00	746.00	38.00	43.00	0.00	12.00	21.00	4.00	-32767.00	406.00	382.00	-32767.00	4.56	-32767.00	-32767.00	-32767.00	-32767.00	-32767.00	-32767.00	-32767.00	87.04	0.00	0.00	0.00	0.00	0.00	0.00	0.00	0.00	-32767.00	-32767.00	-32767.00
17:14:23	85.00	-32766.00	69.29	35.49	46.79	86.00	-32766.00	-32766.00	-32766.00	-32767.00	-32766.00	-32766.00	-32766.00	-32767.00	37.68	4.90	0.20	12.00	746.00	38.00	43.00	0.00	12.00	21.00	3.90	-32767.00	394.00	378.00	-32767.00	4.57	-32767.00	-32767.00	-32767.00	-32767.00	-32767.00	-32767.00	-32767.00	87.04	0.00	0.00	0.00	0.00	0.00	0.00	0.00	0.00	-32767.00	-32767.00	-32767.00
17:15:23	87.00	-32766.00	68.76	35.72	47.04	87.00	-32766.00	-32766.00	-32766.00	-32767.00	-32766.00	-32766.00	-32766.00	-32767.00	37.70	5.00	0.20	12.00	746.00	38.00	42.00	0.00	12.00	21.00	3.80	-32767.00	397.00	382.00	-32767.00	4.57	-32767.00	-32767.00	-32767.00	-32767.00	-32767.00	-32767.00	-32767.00	87.04	0.00	0.00	0.00	0.00	0.00	0.00	0.00	0.00	-32767.00	-32767.00	-32767.00
17:16:23	87.00	-32766.00	69.45	35.44	46.78	87.00	-32766.00	-32766.00	-32766.00	-32767.00	-32766.00	-32766.00	-32766.00	-32767.00	37.70	5.00	0.20	12.00	746.00	38.00	43.00	0.00	12.00	21.00	4.30	-32767.00	401.00	385.00	-32767.00	4.59	-32767.00	-32767.00	-32767.00	-32767.00	-32767.00	-32767.00	-32767.00	87.04	0.00	0.00	0.00	0.00	0.00	0.00	0.00	0.00	-32767.00	-32767.00	-32767.00
17:18:22	88.00	-32766.00	68.73	35.69	46.77	87.00	-32766.00	-32766.00	-32766.00	-32767.00	-32766.00	-32766.00	-32766.00	-32767.00	37.70	5.00	0.20	12.00	746.00	38.00	43.00	0.00	12.00	21.00	4.30	-32767.00	401.00	377.00	-32767.00	4.58	-32767.00	-32767.00	-32767.00	-32767.00	-32767.00	-32767.00	-32767.00	87.04	0.00	0.00	0.00	0.00	0.00	0.00	0.00	0.00	-32767.00	-32767.00	-32767.00
17:19:22	87.00	-32766.00	68.69	35.73	46.76	88.00	-32766.00	-32766.00	-32766.00	-32767.00	-32766.00	-32766.00	-32766.00	-32767.00	37.68	5.00	0.20	12.00	746.00	38.00	43.00	0.00	12.00	21.00	3.90	-32767.00	397.00	388.00	-32767.00	4.56	-32767.00	-32767.00	-32767.00	-32767.00	-32767.00	-32767.00	-32767.00	87.04	0.00	0.00	0.00	0.00	0.00	0.00	0.00	0.00	-32767.00	-32767.00	-32767.00
17:20:22	85.00	-32766.00	67.56	35.44	46.57	86.00	-32766.00	-32766.00	-32766.00	-32767.00	-32766.00	-32766.00	-32766.00	-32767.00	37.68	5.00	0.20	12.00	746.00	38.00	43.00	0.00	12.00	21.00	4.00	-32767.00	398.00	389.00	-32767.00	4.58	-32767.00	-32767.00	-32767.00	-32767.00	-32767.00	-32767.00	-32767.00	87.04	0.00	0.00	0.00	0.00	0.00	0.00	0.00	0.00	-32767.00	-32767.00	-32767.00
17:21:22	85.00	-32766.00	68.52	35.24	46.44	86.00	-32766.00	-32766.00	-32766.00	-32767.00	-32766.00	-32766.00	-32766.00	-32767.00	37.68	5.00	0.30	12.00	746.00	38.00	42.00	0.00	12.00	21.00	4.70	-32767.00	401.00	370.00	-32767.00	4.56	-32767.00	-32767.00	-32767.00	-32767.00	-32767.00	-32767.00	-32767.00	87.04	0.00	0.00	0.00	0.00	0.00	0.00	0.00	0.00	-32767.00	-32767.00	-32767.00
17:22:22	84.00	-32766.00	68.44	35.18	46.33	85.00	-32766.00	-32766.00	-32766.00	-32766.00	-32766.00	-32766.00	-32766.00	-32767.00	37.68	5.00	0.20	12.00	746.00	38.00	42.00	0.00	12.00	21.00	4.30	-32767.00	405.00	378.00	-32767.00	4.55	-32767.00	-32767.00	-32767.00	-32767.00	-32767.00	-32767.00	-32767.00	87.04	0.00	0.00	0.00	0.00	0.00	0.00	0.00	0.00	-32767.00	-32767.00	-32767.00
17:23:22	84.00	-32766.00	68.05	35.43	46.75	85.00	-32766.00	-32766.00	-32766.00	-32767.00	-32766.00	-32766.00	-32766.00	-32767.00	37.70	5.00	0.30	12.00	746.00	38.00	43.00	0.00	12.00	21.00	4.20	-32767.00	399.00	378.00	-32767.00	4.55	-32767.00	-32767.00	-32767.00	-32767.00	-32767.00	-32767.00	-32767.00	87.04	0.00	0.00	0.00	0.00	0.00	0.00	0.00	0.00	-32767.00	-32767.00	-32767.00
17:24:22	84.00	-32766.00	68.96	35.18	46.51	85.00	-32766.00	-32766.00	-32766.00	-32767.00	-32766.00	-32766.00	-32766.00	-32767.00	37.68	5.00	0.30	12.00	746.00	38.00	42.00	0.00	12.00	21.00	4.40	-32767.00	405.00	378.00	-32767.00	4.56	-32767.00	-32767.00	-32767.00	-32767.00	-32767.00	-32767.00	-32767.00	87.04	0.00	0.00	0.00	0.00	0.00	0.00	0.00	0.00	-32767.00	-32767.00	-32767.00
17:25:22	84.00	-32766.00	68.12	35.40	46.58	83.00	-32766.00	-32766.00	-32766.00	-32767.00	-32766.00	-32766.00	-32766.00	-32767.00	37.70	5.00	0.30	12.00	746.00	38.00	43.00	0.00	12.00	21.00	4.30	-32767.00	395.00	388.00	-32767.00	4.57	-32767.00	-32767.00	-32767.00	-32767.00	-32767.00	-32767.00	-32767.00	87.04	0.00	0.00	0.00	0.00	0.00	0.00	0.00	0.00	-32767.00	-32767.00	-32767.00
17:26:22	83.00	-32766.00	69.44	35.34	46.71	83.00	-32766.00	-32766.00	-32766.00	-32766.00	-32766.00	-32766.00	-32766.00	-32767.00	37.70	5.00	0.20	12.00	746.00	38.00	43.00	0.00	12.00	21.00	4.10	-32767.00	397.00	378.00	-32767.00	4.60	-32767.00	-32767.00	-32767.00	-32767.00	-32767.00	-32767.00	-32767.00	87.04	0.00	0.00	0.00	0.00	0.00	0.00	0.00	0.00	-32767.00	-32767.00	-32767.00
17:27:22	84.00	-32766.00	69.34	35.31	46.65	83.00	-32766.00	-32766.00	-32766.00	-32767.00	-32766.00	-32766.00	-32766.00	-32767.00	37.70	5.00	0.30	12.00	746.00	38.00	43.00	0.00	12.00	21.00	4.50	-32767.00	401.00	384.00	-32767.00	4.57	-32767.00	-32767.00	-32767.00	-32767.00	-32767.00	-32767.00	-32767.00	87.04	0.00	0.00	0.00	0.00	0.00	0.00	0.00	0.00	-32767.00	-32767.00	-32767.00
17:28:22	85.00	-32766.00	69.84	35.86	47.04	86.00	-32766.00	-32766.00	-32766.00	-32767.00	-32766.00	-32766.00	-32766.00	-32767.00	37.70	5.00	0.20	12.00	746.00	38.00	43.00	0.00	12.00	21.00	3.90	-32767.00	404.00	380.00	-32767.00	4.59	-32767.00	-32767.00	-32767.00	-32767.00	-32767.00	-32767.00	-32767.00	87.04	0.00	0.00	0.00	0.00	0.00	0.00	0.00	0.00	-32767.00	-32767.00	-32767.00
17:29:22	84.00	-32766.00	68.86	35.78	47.27	85.00	-32766.00	-32766.00	-32766.00	-32767.00	-32766.00	-32766.00	-32766.00	-32767.00	37.70	5.10	0.30	12.00	746.00	38.00	43.00	0.00	12.00	21.00	3.90	-32767.00	401.00	380.00	-32767.00	4.58	-32767.00	-32767.00	-32767.00	-32767.00	-32767.00	-32767.00	-32767.00	87.04	0.00	0.00	0.00	0.00	0.00	0.00	0.00	0.00	-32767.00	-32767.00	-32767.00
17:30:22	85.00	-32766.00	68.93	35.61	47.08	85.00	-32766.00	-32766.00	-32766.00	-32767.00	-32766.00	-32766.00	-32766.00	-32767.00	37.70	5.00	0.30	12.00	746.00	38.00	43.00	0.00	12.00	21.00	4.00	-32767.00	396.00	382.00	-32767.00	4.55	-32767.00	-32767.00	-32767.00	-32767.00	-32767.00	-32767.00	-32767.00	87.04	0.00	0.00	0.00	0.00	0.00	0.00	0.00	0.00	-32767.00	-32767.00	-32767.00
17:31:22	83.00	-32766.00	69.26	35.01	46.43	82.00	-32766.00	-32766.00	-32766.00	-32767.00	-32766.00	-32766.00	-32766.00	-32767.00	37.70	5.00	0.30	12.00	746.00	38.00	42.00	0.00	12.00	21.00	3.70	-32767.00	405.00	390.00	-32767.00	4.58	-32767.00	-32767.00	-32767.00	-32767.00	-32767.00	-32767.00	-32767.00	87.04	0.00	0.00	0.00	0.00	0.00	0.00	0.00	0.00	-32767.00	-32767.00	-32767.00
17:32:22	82.00	-32766.00	68.32	34.90	46.18	82.00	-32766.00	-32766.00	-32766.00	-32767.00	-32766.00	-32766.00	-32766.00	-32767.00	37.70	5.00	0.30	12.00	746.00	38.00	43.00	0.00	12.00	21.00	4.00	-32767.00	398.00	379.00	-32767.00	4.57	-32767.00	-32767.00	-32767.00	-32767.00	-32767.00	-32767.00	-32767.00	87.04	0.00	0.00	0.00	0.00	0.00	0.00	0.00	0.00	-32767.00	-32767.00	-32767.00
17:33:22	82.00	-32766.00	68.89	35.16	46.62	82.00	-32766.00	-32766.00	-32766.00	-32767.00	-32766.00	-32766.00	-32766.00	-32767.00	37.70	5.10	0.30	12.00	746.00	38.00	43.00	0.00	12.00	21.00	4.00	-32767.00	400.00	381.00	-32767.00	4.57	-32767.00	-32767.00	-32767.00	-32767.00	-32767.00	-32767.00	-32767.00	87.04	0.00	0.00	0.00	0.00	0.00	0.00	0.00	0.00	-32767.00	-32767.00	-32767.00
17:34:22	81.00	-32766.00	69.05	35.06	46.51	81.00	-32766.00	-32766.00	-32766.00	-32767.00	-32766.00	-32766.00	-32766.00	-32767.00	37.70	4.90	0.30	12.00	746.00	38.00	43.00	0.00	12.00	21.00	4.10	-32767.00	397.00	372.00	-32767.00	4.55	-32767.00	-32767.00	-32767.00	-32767.00	-32767.00	-32767.00	-32767.00	87.04	0.00	0.00	0.00	0.00	0.00	0.00	0.00	0.00	-32767.00	-32767.00	-32767.00
17:35:22	80.00	-32766.00	70.87	31.47	46.17	128.00	-32766.00	-32766.00	-32766.00	-32767.00	-32766.00	-32766.00	-32766.00	-32767.00	37.70	4.90	0.30	12.00	746.00	38.00	43.00	0.00	12.00	21.00	4.20	-32767.00	393.00	376.00	-32767.00	4.58	-32767.00	-32767.00	-32767.00	-32767.00	-32767.00	-32767.00	-32767.00	87.04	0.00	0.00	0.00	0.00	0.00	0.00	0.00	0.00	-32767.00	-32767.00	-32767.00
17:36:22	81.00	-32766.00	68.93	35.24	47.00	80.00	-32766.00	-32766.00	-32766.00	-32767.00	-32766.00	-32766.00	-32766.00	-32767.00	37.70	4.90	0.30	12.00	746.00	38.00	42.00	0.00	12.00	21.00	4.30	-32767.00	398.00	384.00	-32767.00	4.57	-32767.00	-32767.00	-32767.00	-32767.00	-32767.00	-32767.00	-32767.00	87.04	0.00	0.00	0.00	0.00	0.00	0.00	0.00	0.00	-32767.00	-32767.00	-32767.00
17:37:22	80.00	-32766.00	68.58	35.09	46.75	80.00	-32766.00	-32766.00	-32766.00	-32767.00	-32766.00	-32766.00	-32766.00	-32767.00	37.70	5.00	0.30	12.00	746.00	38.00	43.00	0.00	12.00	21.00	4.20	-32767.00	396.00	379.00	-32767.00	4.57	-32767.00	-32767.00	-32767.00	-32767.00	-32767.00	-32767.00	-32767.00	87.04	0.00	0.00	0.00	0.00	0.00	0.00	0.00	0.00	-32767.00	-32767.00	-32767.00
17:38:22	80.00	-32766.00	69.12	34.84	46.67	80.00	-32766.00	-32766.00	-32766.00	-32767.00	-32766.00	-32766.00	-32766.00	-32767.00	37.70	5.00	0.30	12.00	746.00	38.00	43.00	0.00	12.00	21.00	3.50	-32767.00	397.00	389.00	-32767.00	4.58	-32767.00	-32767.00	-32767.00	-32767.00	-32767.00	-32767.00	-32767.00	87.04	0.00	0.00	0.00	0.00	0.00	0.00	0.00	0.00	-32767.00	-32767.00	-32767.00
17:39:22	80.00	-32766.00	69.00	35.03	46.85	80.00	-32766.00	-32766.00	-32766.00	-32766.00	-32766.00	-32766.00	-32766.00	-32767.00	37.70	5.10	0.30	12.00	746.00	38.00	43.00	0.00	12.00	21.00	3.80	-32767.00	401.00	379.00	-32767.00	4.57	-32767.00	-32767.00	-32767.00	-32767.00	-32767.00	-32767.00	-32767.00	87.04	0.00	0.00	0.00	0.00	0.00	0.00	0.00	0.00	-32767.00	-32767.00	-32767.00
17:40:22	80.00	-32766.00	68.83	35.06	46.73	80.00	-32766.00	-32766.00	-32766.00	-32767.00	-32766.00	-32766.00	-32766.00	-32767.00	37.70	4.90	0.30	12.00	746.00	38.00	43.00	0.00	12.00	21.00	4.00	-32767.00	402.00	385.00	-32767.00	4.57	-32767.00	-32767.00	-32767.00	-32767.00	-32767.00	-32767.00	-32767.00	87.04	0.00	0.00	0.00	0.00	0.00	0.00	0.00	0.00	-32767.00	-32767.00	-32767.00
17:41:22	80.00	-32766.00	68.86	35.06	46.79	80.00	-32766.00	-32766.00	-32766.00	-32767.00	-32766.00	-32766.00	-32766.00	-32767.00	37.70	4.90	0.30	12.00	746.00	38.00	42.00	0.00	12.00	21.00	4.40	-32767.00	399.00	375.00	-32767.00	4.56	-32767.00	-32767.00	-32767.00	-32767.00	-32767.00	-32767.00	-32767.00	87.04	0.00	0.00	0.00	0.00	0.00	0.00	0.00	0.00	-32767.00	-32767.00	-32767.00
17:42:22	80.00	-32766.00	69.21	35.01	46.67	80.00	-32766.00	-32766.00	-32766.00	-32767.00	-32766.00	-32766.00	-32766.00	-32767.00	37.70	5.00	0.30	12.00	746.00	38.00	42.00	0.00	12.00	21.00	4.30	-32767.00	398.00	380.00	-32767.00	4.55	-32767.00	-32767.00	-32767.00	-32767.00	-32767.00	-32767.00	-32767.00	87.04	0.00	0.00	0.00	0.00	0.00	0.00	0.00	0.00	-32767.00	-32767.00	-32767.00
17:43:22	80.00	-32766.00	68.64	35.21	47.07	80.00	-32766.00	-32766.00	-32766.00	-32767.00	-32766.00	-32766.00	-32766.00	-32767.00	37.70	4.90	0.30	12.00	746.00	38.00	42.00	0.00	12.00	21.00	4.00	-32767.00	403.00	381.00	-32767.00	4.59	-32767.00	-32767.00	-32767.00	-32767.00	-32767.00	-32767.00	-32767.00	87.04	0.00	0.00	0.00	0.00	0.00	0.00	0.00	0.00	-32767.00	-32767.00	-32767.00
17:44:22	80.00	-32766.00	69.16	35.05	46.68	80.00	-32766.00	-32766.00	-32766.00	-32767.00	-32766.00	-32766.00	-32766.00	-32767.00	37.70	4.90	0.30	12.00	746.00	38.00	43.00	0.00	12.00	21.00	4.20	-32767.00	399.00	386.00	-32767.00	4.56	-32767.00	-32767.00	-32767.00	-32767.00	-32767.00	-32767.00	-32767.00	87.04	0.00	0.00	0.00	0.00	0.00	0.00	0.00	0.00	-32767.00	-32767.00	-32767.00
17:45:22	79.00	-32766.00	68.81	34.58	46.53	79.00	-32766.00	-32766.00	-32766.00	-32767.00	-32766.00	-32766.00	-32766.00	-32767.00	37.70	5.00	0.30	12.00	746.00	38.00	42.00	0.00	12.00	21.00	3.80	-32767.00	404.00	383.00	-32767.00	4.58	-32767.00	-32767.00	-32767.00	-32767.00	-32767.00	-32767.00	-32767.00	87.04	0.00	0.00	0.00	0.00	0.00	0.00	0.00	0.00	-32767.00	-32767.00	-32767.00
17:46:22	80.00	-32766.00	68.60	35.15	47.02	80.00	-32766.00	-32766.00	-32766.00	-32767.00	-32766.00	-32766.00	-32766.00	-32767.00	37.70	5.00	0.30	12.00	746.00	38.00	43.00	0.00	12.00	21.00	4.10	-32767.00	403.00	382.00	-32767.00	4.57	-32767.00	-32767.00	-32767.00	-32767.00	-32767.00	-32767.00	-32767.00	87.04	0.00	0.00	0.00	0.00	0.00	0.00	0.00	0.00	-32767.00	-32767.00	-32767.00
17:47:22	80.00	-32766.00	69.01	35.10	46.95	80.00	-32766.00	-32766.00	-32766.00	-32767.00	-32766.00	-32766.00	-32766.00	-32767.00	37.70	5.00	0.30	12.00	746.00	38.00	42.00	0.00	12.00	21.00	4.10	-32767.00	402.00	386.00	-32767.00	4.59	-32767.00	-32767.00	-32767.00	-32767.00	-32767.00	-32767.00	-32767.00	87.04	0.00	0.00	0.00	0.00	0.00	0.00	0.00	0.00	-32767.00	-32767.00	-32767.00
17:48:22	79.00	-32766.00	68.95	34.90	46.81	79.00	-32766.00	-32766.00	-32766.00	-32767.00	-32766.00	-32766.00	-32766.00	-32767.00	37.70	5.10	0.30	12.00	746.00	38.00	43.00	0.00	12.00	21.00	3.70	-32767.00	400.00	385.00	-32767.00	4.57	-32767.00	-32767.00	-32767.00	-32767.00	-32767.00	-32767.00	-32767.00	87.04	0.00	0.00	0.00	0.00	0.00	0.00	0.00	0.00	-32767.00	-32767.00	-32767.00
17:49:22	79.00	-32766.00	69.19	34.61	46.46	79.00	-32766.00	-32766.00	-32766.00	-32767.00	-32766.00	-32766.00	-32766.00	-32767.00	37.70	5.00	0.30	12.00	746.00	38.00	43.00	0.00	12.00	21.00	4.30	-32767.00	394.00	380.00	-32767.00	4.58	-32767.00	-32767.00	-32767.00	-32767.00	-32767.00	-32767.00	-32767.00	87.04	0.00	0.00	0.00	0.00	0.00	0.00	0.00	0.00	-32767.00	-32767.00	-32767.00
17:50:22	80.00	-32766.00	68.94	34.64	46.57	79.00	-32766.00	-32766.00	-32766.00	-32767.00	-32766.00	-32766.00	-32766.00	-32767.00	37.70	5.00	0.30	12.00	746.00	38.00	43.00	0.00	12.00	21.00	4.00	-32767.00	401.00	377.00	-32767.00	4.57	-32767.00	-32767.00	-32767.00	-32767.00	-32767.00	-32767.00	-32767.00	87.04	0.00	0.00	0.00	0.00	0.00	0.00	0.00	0.00	-32767.00	-32767.00	-32767.00
17:51:22	79.00	-32766.00	68.84	35.00	46.87	79.00	-32766.00	-32766.00	-32766.00	-32767.00	-32766.00	-32766.00	-32766.00	-32767.00	37.70	5.10	0.30	12.00	746.00	38.00	42.00	0.00	12.00	21.00	4.20	-32767.00	398.00	384.00	-32767.00	4.58	-32767.00	-32767.00	-32767.00	-32767.00	-32767.00	-32767.00	-32767.00	87.04	0.00	0.00	0.00	0.00	0.00	0.00	0.00	0.00	-32767.00	-32767.00	-32767.00
17:52:22	79.00	-32766.00	69.57	34.89	46.83	79.00	-32766.00	-32766.00	-32766.00	-32767.00	-32766.00	-32766.00	-32766.00	-32767.00	37.70	4.90	0.30	12.00	746.00	38.00	43.00	0.00	12.00	21.00	4.40	-32767.00	398.00	382.00	-32767.00	4.59	-32767.00	-32767.00	-32767.00	-32767.00	-32767.00	-32767.00	-32767.00	87.04	0.00	0.00	0.00	0.00	0.00	0.00	0.00	0.00	-32767.00	-32767.00	-32767.00
17:53:22	79.00	-32766.00	69.43	35.17	47.27	79.00	-32766.00	-32766.00	-32766.00	-32767.00	-32766.00	-32766.00	-32766.00	-32767.00	37.70	5.10	0.30	12.00	746.00	38.00	42.00	0.00	12.00	21.00	4.50	-32767.00	400.00	378.00	-32767.00	4.58	-32767.00	-32767.00	-32767.00	-32767.00	-32767.00	-32767.00	-32767.00	87.04	0.00	0.00	0.00	0.00	0.00	0.00	0.00	0.00	-32767.00	-32767.00	-32767.00
17:54:22	78.00	-32766.00	69.12	34.62	46.72	78.00	-32766.00	-32766.00	-32766.00	-32767.00	-32766.00	-32766.00	-32766.00	-32767.00	37.72	5.00	0.30	12.00	746.00	38.00	42.00	0.00	12.00	21.00	3.80	-32767.00	403.00	383.00	-32767.00	4.60	-32767.00	-32767.00	-32767.00	-32767.00	-32767.00	-32767.00	-32767.00	87.04	0.00	0.00	0.00	0.00	0.00	0.00	0.00	0.00	-32767.00	-32767.00	-32767.00
17:55:22	78.00	-32766.00	69.67	34.71	46.53	78.00	-32766.00	-32766.00	-32766.00	-32767.00	-32766.00	-32766.00	-32766.00	-32767.00	37.72	5.10	0.30	12.00	746.00	38.00	42.00	0.00	12.00	21.00	4.30	-32767.00	402.00	380.00	-32767.00	4.59	-32767.00	-32767.00	-32767.00	-32767.00	-32767.00	-32767.00	-32767.00	87.04	0.00	0.00	0.00	0.00	0.00	0.00	0.00	0.00	-32767.00	-32767.00	-32767.00
17:56:22	78.00	-32766.00	82.79	29.28	46.47	86.00	-32766.00	-32766.00	-32766.00	-32766.00	-32766.00	-32766.00	-32766.00	-32767.00	37.72	5.00	0.30	12.00	746.00	38.00	42.00	0.00	12.00	21.00	4.20	-32767.00	405.00	390.00	-32767.00	4.58	-32767.00	-32767.00	-32767.00	-32767.00	-32767.00	-32767.00	-32767.00	87.04	0.00	0.00	0.00	0.00	0.00	0.00	0.00	0.00	-32767.00	-32767.00	-32767.00
17:57:22	78.00	-32766.00	72.15	34.23	47.84	78.00	-32766.00	-32766.00	-32766.00	-32767.00	-32766.00	-32766.00	-32766.00	-32767.00	37.72	5.00	0.30	12.00	746.00	38.00	43.00	0.00	12.00	21.00	4.10	-32767.00	405.00	387.00	-32767.00	4.59	-32767.00	-32767.00	-32767.00	-32767.00	-32767.00	-32767.00	-32767.00	87.04	0.00	0.00	0.00	0.00	0.00	0.00	0.00	0.00	-32767.00	-32767.00	-32767.00
17:58:22	78.00	-32766.00	100.34	-6.37	48.09	-32763.00	-32766.00	-32766.00	-32766.00	-32767.00	-32766.00	-32766.00	-32766.00	-32767.00	37.72	5.00	0.30	12.00	746.00	38.00	42.00	0.00	12.00	21.00	3.60	-32767.00	397.00	376.00	-32767.00	4.59	-32767.00	-32767.00	-32767.00	-32767.00	-32767.00	-32767.00	-32767.00	87.04	0.00	0.00	0.00	0.00	0.00	0.00	0.00	0.00	-32767.00	-32767.00	-32767.00
17:59:22	78.00	-32766.00	68.45	31.73	45.87	79.00	-32766.00	-32766.00	-32766.00	-32767.00	-32766.00	-32766.00	-32766.00	-32767.00	37.72	5.10	0.30	12.00	746.00	38.00	42.00	0.00	12.00	21.00	4.40	-32767.00	405.00	387.00	-32767.00	4.60	-32767.00	-32767.00	-32767.00	-32767.00	-32767.00	-32767.00	-32767.00	87.04	0.00	0.00	0.00	0.00	0.00	0.00	0.00	0.00	-32767.00	-32767.00	-32767.00
18:00:22	77.00	-32766.00	68.68	34.46	46.30	77.00	-32766.00	-32766.00	-32766.00	-32767.00	-32766.00	-32766.00	-32766.00	-32767.00	37.72	5.00	0.30	12.00	746.00	38.00	43.00	0.00	12.00	21.00	4.50	-32767.00	400.00	382.00	-32767.00	4.59	-32767.00	-32767.00	-32767.00	-32767.00	-32767.00	-32767.00	-32767.00	87.04	0.00	0.00	0.00	0.00	0.00	0.00	0.00	0.00	-32767.00	-32767.00	-32767.00
18:01:22	78.00	-32766.00	68.70	34.40	46.35	78.00	-32766.00	-32766.00	-32766.00	-32767.00	-32766.00	-32766.00	-32766.00	-32767.00	37.72	5.00	0.30	12.00	746.00	38.00	42.00	0.00	12.00	21.00	4.00	-32767.00	409.00	384.00	-32767.00	4.60	-32767.00	-32767.00	-32767.00	-32767.00	-32767.00	-32767.00	-32767.00	87.04	0.00	0.00	0.00	0.00	0.00	0.00	0.00	0.00	-32767.00	-32767.00	-32767.00
18:02:22	78.00	-32766.00	68.44	31.21	46.16	77.00	-32766.00	-32766.00	-32766.00	-32767.00	-32766.00	-32766.00	-32766.00	-32767.00	37.72	5.10	0.30	12.00	746.00	38.00	42.00	0.00	12.00	21.00	4.60	-32767.00	398.00	381.00	-32767.00	4.60	-32767.00	-32767.00	-32767.00	-32767.00	-32767.00	-32767.00	-32767.00	87.04	0.00	0.00	0.00	0.00	0.00	0.00	0.00	0.00	-32767.00	-32767.00	-32767.00
18:03:22	77.00	-32766.00	67.77	34.14	46.13	77.00	-32766.00	-32766.00	-32766.00	-32767.00	-32766.00	-32766.00	-32766.00	-32767.00	37.72	5.00	0.30	12.00	746.00	38.00	43.00	0.00	12.00	21.00	4.20	-32767.00	400.00	380.00	-32767.00	4.60	-32767.00	-32767.00	-32767.00	-32767.00	-32767.00	-32767.00	-32767.00	87.04	0.00	0.00	0.00	0.00	0.00	0.00	0.00	0.00	-32767.00	-32767.00	-32767.00
18:04:22	77.00	-32766.00	68.82	34.35	46.26	77.00	-32766.00	-32766.00	-32766.00	-32767.00	-32766.00	-32766.00	-32766.00	-32767.00	37.72	5.10	0.30	12.00	746.00	38.00	42.00	0.00	12.00	21.00	4.70	-32767.00	406.00	386.00	-32767.00	4.59	-32767.00	-32767.00	-32767.00	-32767.00	-32767.00	-32767.00	-32767.00	87.04	0.00	0.00	0.00	0.00	0.00	0.00	0.00	0.00	-32767.00	-32767.00	-32767.00
18:05:22	77.00	-32766.00	71.34	28.55	45.07	0.00	-32766.00	-32766.00	-32766.00	-32767.00	-32766.00	-32766.00	-32766.00	-32767.00	37.72	5.00	0.30	12.00	746.00	38.00	43.00	0.00	12.00	21.00	4.60	-32767.00	404.00	387.00	-32767.00	4.59	-32767.00	-32767.00	-32767.00	-32767.00	-32767.00	-32767.00	-32767.00	87.04	0.00	0.00	0.00	0.00	0.00	0.00	0.00	0.00	-32767.00	-32767.00	-32767.00
18:06:22	77.00	-32766.00	67.52	34.44	46.52	77.00	-32766.00	-32766.00	-32766.00	-32767.00	-32766.00	-32766.00	-32766.00	-32767.00	37.72	5.00	0.30	12.00	746.00	38.00	42.00	0.00	12.00	21.00	4.00	-32767.00	405.00	383.00	-32767.00	4.60	-32767.00	-32767.00	-32767.00	-32767.00	-32767.00	-32767.00	-32767.00	87.04	0.00	0.00	0.00	0.00	0.00	0.00	0.00	0.00	-32767.00	-32767.00	-32767.00
18:07:22	77.00	-32766.00	71.22	32.39	46.62	78.00	-32766.00	-32766.00	-32766.00	-32767.00	-32766.00	-32766.00	-32766.00	-32767.00	37.72	4.90	0.30	12.00	746.00	38.00	43.00	0.00	12.00	21.00	4.30	-32767.00	402.00	379.00	-32767.00	4.57	-32767.00	-32767.00	-32767.00	-32767.00	-32767.00	-32767.00	-32767.00	87.04	0.00	0.00	0.00	0.00	0.00	0.00	0.00	0.00	-32767.00	-32767.00	-32767.00
18:08:22	80.00	-32766.00	69.88	35.03	46.77	80.00	-32766.00	-32766.00	-32766.00	-32767.00	-32766.00	-32766.00	-32766.00	-32767.00	37.72	5.00	0.30	12.00	746.00	38.00	43.00	0.00	12.00	22.00	4.30	-32767.00	398.00	385.00	-32767.00	4.54	-32767.00	-32767.00	-32767.00	-32767.00	-32767.00	-32767.00	-32767.00	87.04	0.00	0.00	0.00	0.00	0.00	0.00	0.00	0.00	-32767.00	-32767.00	-32767.00
18:09:22	82.00	-32766.00	68.93	35.35	47.20	81.00	-32766.00	-32766.00	-32766.00	-32767.00	-32766.00	-32766.00	-32766.00	-32767.00	37.70	5.00	0.30	12.00	746.00	38.00	43.00	0.00	12.00	22.00	4.70	-32767.00	406.00	395.00	-32767.00	4.61	-32767.00	-32767.00	-32767.00	-32767.00	-32767.00	-32767.00	-32767.00	87.04	0.00	0.00	0.00	0.00	0.00	0.00	0.00	0.00	-32767.00	-32767.00	-32767.00
18:10:22	82.00	-32766.00	67.18	34.70	46.07	82.00	-32766.00	-32766.00	-32766.00	-32767.00	-32766.00	-32766.00	-32766.00	-32767.00	37.70	4.90	0.30	12.00	746.00	38.00	43.00	0.00	12.00	22.00	5.10	-32767.00	405.00	378.00	-32767.00	4.58	-32767.00	-32767.00	-32767.00	-32767.00	-32767.00	-32767.00	-32767.00	87.04	0.00	0.00	0.00	0.00	0.00	0.00	0.00	0.00	-32767.00	-32767.00	-32767.00
18:11:22	84.00	-32766.00	67.53	35.14	46.24	85.00	-32766.00	-32766.00	-32766.00	-32767.00	-32766.00	-32766.00	-32766.00	-32767.00	37.70	5.00	0.30	12.00	746.00	38.00	43.00	0.00	12.00	22.00	4.60	-32767.00	399.00	374.00	-32767.00	4.58	-32767.00	-32767.00	-32767.00	-32767.00	-32767.00	-32767.00	-32767.00	87.04	0.00	0.00	0.00	0.00	0.00	0.00	0.00	0.00	-32767.00	-32767.00	-32767.00
18:12:22	84.00	-32766.00	67.57	34.75	45.81	83.00	-32766.00	-32766.00	-32766.00	-32767.00	-32766.00	-32766.00	-32766.00	-32767.00	37.70	4.90	0.30	12.00	746.00	38.00	43.00	0.00	12.00	22.00	4.80	-32767.00	397.00	380.00	-32767.00	4.57	-32767.00	-32767.00	-32767.00	-32767.00	-32767.00	-32767.00	-32767.00	87.04	0.00	0.00	0.00	0.00	0.00	0.00	0.00	0.00	-32767.00	-32767.00	-32767.00
18:13:22	85.00	-32766.00	67.49	35.25	46.50	85.00	-32766.00	-32766.00	-32766.00	-32766.00	-32766.00	-32766.00	-32766.00	-32767.00	37.68	5.00	0.30	12.00	746.00	38.00	43.00	0.00	12.00	22.00	5.30	-32767.00	402.00	373.00	-32767.00	4.58	-32767.00	-32767.00	-32767.00	-32767.00	-32767.00	-32767.00	-32767.00	87.04	0.00	0.00	0.00	0.00	0.00	0.00	0.00	0.00	-32767.00	-32767.00	-32767.00
18:14:22	84.00	-32766.00	67.49	35.11	46.37	85.00	-32766.00	-32766.00	-32766.00	-32767.00	-32766.00	-32766.00	-32766.00	-32767.00	37.68	5.00	0.30	12.00	746.00	38.00	43.00	0.00	12.00	22.00	4.60	-32767.00	396.00	381.00	-32767.00	4.56	-32767.00	-32767.00	-32767.00	-32767.00	-32767.00	-32767.00	-32767.00	87.04	0.00	0.00	0.00	0.00	0.00	0.00	0.00	0.00	-32767.00	-32767.00	-32767.00
18:15:22	84.00	-32766.00	68.88	35.08	46.52	83.00	-32766.00	-32766.00	-32766.00	-32767.00	-32766.00	-32766.00	-32766.00	-32767.00	37.68	5.00	0.30	12.00	746.00	38.00	43.00	0.00	12.00	22.00	4.60	-32767.00	400.00	376.00	-32767.00	4.56	-32767.00	-32767.00	-32767.00	-32767.00	-32767.00	-32767.00	-32767.00	87.04	0.00	0.00	0.00	0.00	0.00	0.00	0.00	0.00	-32767.00	-32767.00	-32767.00
18:16:22	84.00	-32766.00	69.75	35.01	46.62	83.00	-32766.00	-32766.00	-32766.00	-32767.00	-32766.00	-32766.00	-32766.00	-32767.00	37.68	5.00	0.30	12.00	746.00	38.00	43.00	0.00	12.00	22.00	4.50	-32767.00	403.00	383.00	-32767.00	4.58	-32767.00	-32767.00	-32767.00	-32767.00	-32767.00	-32767.00	-32767.00	87.04	0.00	0.00	0.00	0.00	0.00	0.00	0.00	0.00	-32767.00	-32767.00	-32767.00
18:17:22	86.00	-32766.00	70.29	35.20	46.95	86.00	-32766.00	-32766.00	-32766.00	-32767.00	-32766.00	-32766.00	-32766.00	-32767.00	37.68	5.00	0.30	12.00	746.00	38.00	43.00	0.00	12.00	22.00	4.70	-32767.00	407.00	382.00	-32767.00	4.56	-32767.00	-32767.00	-32767.00	-32767.00	-32767.00	-32767.00	-32767.00	87.04	0.00	0.00	0.00	0.00	0.00	0.00	0.00	0.00	-32767.00	-32767.00	-32767.00
18:18:22	84.00	-32766.00	70.59	34.22	45.83	83.00	-32766.00	-32766.00	-32766.00	-32767.00	-32766.00	-32766.00	-32766.00	-32767.00	37.65	4.90	0.30	12.00	746.00	38.00	43.00	0.00	12.00	22.00	4.50	-32767.00	395.00	387.00	-32767.00	4.60	-32767.00	-32767.00	-32767.00	-32767.00	-32767.00	-32767.00	-32767.00	87.04	0.00	0.00	0.00	0.00	0.00	0.00	0.00	0.00	-32767.00	-32767.00	-32767.00
18:19:22	85.00	-32766.00	70.57	34.64	46.33	86.00	-32766.00	-32766.00	-32766.00	-32767.00	-32766.00	-32766.00	-32766.00	-32767.00	37.65	4.90	0.30	12.00	746.00	38.00	43.00	0.00	12.00	22.00	4.40	-32767.00	401.00	394.00	-32767.00	4.60	-32767.00	-32767.00	-32767.00	-32767.00	-32767.00	-32767.00	-32767.00	87.04	0.00	0.00	0.00	0.00	0.00	0.00	0.00	0.00	-32767.00	-32767.00	-32767.00
18:20:22	86.00	-32766.00	70.87	34.46	46.11	86.00	-32766.00	-32766.00	-32766.00	-32767.00	-32766.00	-32766.00	-32766.00	-32767.00	37.65	4.90	0.30	12.00	746.00	38.00	43.00	0.00	12.00	22.00	4.10	-32767.00	407.00	388.00	-32767.00	4.60	-32767.00	-32767.00	-32767.00	-32767.00	-32767.00	-32767.00	-32767.00	87.04	0.00	0.00	0.00	0.00	0.00	0.00	0.00	0.00	-32767.00	-32767.00	-32767.00
18:21:22	87.00	-32766.00	69.59	34.50	46.16	86.00	-32766.00	-32766.00	-32766.00	-32767.00	-32766.00	-32766.00	-32766.00	-32767.00	37.65	5.00	0.30	12.00	746.00	38.00	43.00	0.00	12.00	22.00	4.70	-32767.00	405.00	382.00	-32767.00	4.57	-32767.00	-32767.00	-32767.00	-32767.00	-32767.00	-32767.00	-32767.00	87.04	0.00	0.00	0.00	0.00	0.00	0.00	0.00	0.00	-32767.00	-32767.00	-32767.00
18:22:22	86.00	-32766.00	69.81	34.35	45.96	86.00	-32766.00	-32766.00	-32766.00	-32767.00	-32766.00	-32766.00	-32766.00	-32767.00	37.65	5.00	0.30	12.00	746.00	38.00	43.00	0.00	12.00	22.00	4.70	-32767.00	400.00	382.00	-32767.00	4.57	-32767.00	-32767.00	-32767.00	-32767.00	-32767.00	-32767.00	-32767.00	87.04	0.00	0.00	0.00	0.00	0.00	0.00	0.00	0.00	-32767.00	-32767.00	-32767.00
18:23:22	85.00	-32766.00	68.81	34.20	45.89	86.00	-32766.00	-32766.00	-32766.00	-32767.00	-32766.00	-32766.00	-32766.00	-32767.00	37.63	5.00	0.30	12.00	746.00	38.00	43.00	0.00	12.00	22.00	5.00	-32767.00	399.00	386.00	-32767.00	4.59	-32767.00	-32767.00	-32767.00	-32767.00	-32767.00	-32767.00	-32767.00	87.04	0.00	0.00	0.00	0.00	0.00	0.00	0.00	0.00	-32767.00	-32767.00	-32767.00
18:24:22	85.00	-32766.00	71.15	33.87	45.44	85.00	-32766.00	-32766.00	-32766.00	-32767.00	-32766.00	-32766.00	-32766.00	-32767.00	37.63	5.00	0.30	12.00	746.00	38.00	43.00	0.00	12.00	22.00	4.80	-32767.00	399.00	380.00	-32767.00	4.58	-32767.00	-32767.00	-32767.00	-32767.00	-32767.00	-32767.00	-32767.00	87.04	0.00	0.00	0.00	0.00	0.00	0.00	0.00	0.00	-32767.00	-32767.00	-32767.00
18:25:22	84.00	-32766.00	68.94	34.14	45.80	83.00	-32766.00	-32766.00	-32766.00	-32767.00	-32766.00	-32766.00	-32766.00	-32767.00	37.63	5.10	0.30	12.00	746.00	38.00	42.00	0.00	12.00	22.00	4.70	-32767.00	402.00	381.00	-32767.00	4.58	-32767.00	-32767.00	-32767.00	-32767.00	-32767.00	-32767.00	-32767.00	87.04	0.00	0.00	0.00	0.00	0.00	0.00	0.00	0.00	-32767.00	-32767.00	-32767.00
18:26:22	84.00	-32766.00	70.65	34.19	45.87	85.00	-32766.00	-32766.00	-32766.00	-32767.00	-32766.00	-32766.00	-32766.00	-32767.00	37.63	4.90	0.30	12.00	746.00	38.00	43.00	0.00	12.00	22.00	4.60	-32767.00	400.00	382.00	-32767.00	4.58	-32767.00	-32767.00	-32767.00	-32767.00	-32767.00	-32767.00	-32767.00	87.04	0.00	0.00	0.00	0.00	0.00	0.00	0.00	0.00	-32767.00	-32767.00	-32767.00
18:27:22	84.00	-32766.00	69.57	34.13	45.85	83.00	-32766.00	-32766.00	-32766.00	-32767.00	-32766.00	-32766.00	-32766.00	-32767.00	37.63	5.10	0.30	12.00	746.00	38.00	43.00	0.00	12.00	22.00	4.80	-32767.00	396.00	386.00	-32767.00	4.58	-32767.00	-32767.00	-32767.00	-32767.00	-32767.00	-32767.00	-32767.00	87.04	0.00	0.00	0.00	0.00	0.00	0.00	0.00	0.00	-32767.00	-32767.00	-32767.00
18:28:22	84.00	-32766.00	68.86	34.57	46.44	85.00	-32766.00	-32766.00	-32766.00	-32767.00	-32766.00	-32766.00	-32766.00	-32767.00	37.63	5.00	0.30	12.00	746.00	38.00	43.00	0.00	12.00	22.00	4.60	-32767.00	402.00	389.00	-32767.00	4.60	-32767.00	-32767.00	-32767.00	-32767.00	-32767.00	-32767.00	-32767.00	87.04	0.00	0.00	0.00	0.00	0.00	0.00	0.00	0.00	-32767.00	-32767.00	-32767.00
18:29:22	84.00	-32766.00	70.18	34.60	46.36	83.00	-32766.00	-32766.00	-32766.00	-32767.00	-32766.00	-32766.00	-32766.00	-32767.00	37.63	5.00	0.30	12.00	746.00	38.00	43.00	0.00	12.00	22.00	4.80	-32767.00	401.00	374.00	-32767.00	4.59	-32767.00	-32767.00	-32767.00	-32767.00	-32767.00	-32767.00	-32767.00	87.04	0.00	0.00	0.00	0.00	0.00	0.00	0.00	0.00	-32767.00	-32767.00	-32767.00
18:30:22	83.00	-32766.00	69.20	34.27	45.78	84.00	-32766.00	-32766.00	-32766.00	-32766.00	-32766.00	-32766.00	-32766.00	-32767.00	37.60	4.90	0.40	12.00	746.00	38.00	43.00	0.00	12.00	22.00	4.70	-32767.00	397.00	379.00	-32767.00	4.54	-32767.00	-32767.00	-32767.00	-32767.00	-32767.00	-32767.00	-32767.00	87.04	0.00	0.00	0.00	0.00	0.00	0.00	0.00	0.00	-32767.00	-32767.00	-32767.00
18:31:22	82.00	-32766.00	69.52	33.79	45.33	82.00	-32766.00	-32766.00	-32766.00	-32767.00	-32766.00	-32766.00	-32766.00	-32767.00	37.60	5.00	0.40	12.00	746.00	38.00	42.00	0.00	12.00	22.00	5.20	-32767.00	401.00	378.00	-32767.00	4.59	-32767.00	-32767.00	-32767.00	-32767.00	-32767.00	-32767.00	-32767.00	87.04	0.00	0.00	0.00	0.00	0.00	0.00	0.00	0.00	-32767.00	-32767.00	-32767.00
18:32:22	83.00	-32766.00	68.78	34.09	45.67	83.00	-32766.00	-32766.00	-32766.00	-32767.00	-32766.00	-32766.00	-32766.00	-32767.00	37.60	5.00	0.40	12.00	746.00	38.00	43.00	0.00	12.00	22.00	5.10	-32767.00	406.00	383.00	-32767.00	4.61	-32767.00	-32767.00	-32767.00	-32767.00	-32767.00	-32767.00	-32767.00	87.04	0.00	0.00	0.00	0.00	0.00	0.00	0.00	0.00	-32767.00	-32767.00	-32767.00
18:33:22	81.00	-32766.00	70.28	33.76	45.38	81.00	-32766.00	-32766.00	-32766.00	-32767.00	-32766.00	-32766.00	-32766.00	-32767.00	37.60	5.00	0.40	12.00	746.00	38.00	43.00	0.00	12.00	22.00	4.80	-32767.00	394.00	376.00	-32767.00	4.57	-32767.00	-32767.00	-32767.00	-32767.00	-32767.00	-32767.00	-32767.00	87.04	0.00	0.00	0.00	0.00	0.00	0.00	0.00	0.00	-32767.00	-32767.00	-32767.00
18:34:22	82.00	-32766.00	70.27	33.58	46.03	81.00	-32766.00	-32766.00	-32766.00	-32767.00	-32766.00	-32766.00	-32766.00	-32767.00	37.60	5.00	0.40	12.00	746.00	38.00	43.00	0.00	12.00	22.00	4.80	-32767.00	401.00	387.00	-32767.00	4.59	-32767.00	-32767.00	-32767.00	-32767.00	-32767.00	-32767.00	-32767.00	87.04	0.00	0.00	0.00	0.00	0.00	0.00	0.00	0.00	-32767.00	-32767.00	-32767.00
18:35:22	81.00	-32766.00	84.94	21.70	45.28	81.00	-32766.00	-32766.00	-32766.00	-32767.00	-32766.00	-32766.00	-32766.00	-32767.00	37.58	5.00	0.40	12.00	746.00	38.00	43.00	0.00	12.00	22.00	5.10	-32767.00	394.00	383.00	-32767.00	4.59	-32767.00	-32767.00	-32767.00	-32767.00	-32767.00	-32767.00	-32767.00	87.04	0.00	0.00	0.00	0.00	0.00	0.00	0.00	0.00	-32767.00	-32767.00	-32767.00
18:36:22	80.00	-32766.00	70.67	33.88	46.01	80.00	-32766.00	-32766.00	-32766.00	-32767.00	-32766.00	-32766.00	-32766.00	-32767.00	37.58	5.00	0.30	12.00	746.00	38.00	43.00	0.00	12.00	22.00	5.00	-32767.00	395.00	376.00	-32767.00	4.58	-32767.00	-32767.00	-32767.00	-32767.00	-32767.00	-32767.00	-32767.00	87.04	0.00	0.00	0.00	0.00	0.00	0.00	0.00	0.00	-32767.00	-32767.00	-32767.00
18:37:22	81.00	-32766.00	70.47	33.99	45.74	81.00	-32766.00	-32766.00	-32766.00	-32767.00	-32766.00	-32766.00	-32766.00	-32767.00	37.58	5.00	0.40	12.00	746.00	38.00	43.00	0.00	12.00	22.00	4.30	-32767.00	404.00	391.00	-32767.00	4.59	-32767.00	-32767.00	-32767.00	-32767.00	-32767.00	-32767.00	-32767.00	87.04	0.00	0.00	0.00	0.00	0.00	0.00	0.00	0.00	-32767.00	-32767.00	-32767.00
18:38:22	79.00	-32766.00	69.83	33.75	45.37	80.00	-32766.00	-32766.00	-32766.00	-32767.00	-32766.00	-32766.00	-32766.00	-32767.00	37.58	5.00	0.30	12.00	746.00	38.00	43.00	0.00	12.00	22.00	4.40	-32767.00	397.00	385.00	-32767.00	4.59	-32767.00	-32767.00	-32767.00	-32767.00	-32767.00	-32767.00	-32767.00	87.04	0.00	0.00	0.00	0.00	0.00	0.00	0.00	0.00	-32767.00	-32767.00	-32767.00
18:39:22	79.00	-32766.00	70.12	33.52	45.08	78.00	-32766.00	-32766.00	-32766.00	-32767.00	-32766.00	-32766.00	-32766.00	-32767.00	37.58	5.00	0.40	12.00	746.00	38.00	43.00	0.00	12.00	22.00	5.00	-32767.00	405.00	387.00	-32767.00	4.60	-32767.00	-32767.00	-32767.00	-32767.00	-32767.00	-32767.00	-32767.00	87.04	0.00	0.00	0.00	0.00	0.00	0.00	0.00	0.00	-32767.00	-32767.00	-32767.00
18:40:22	79.00	-32766.00	70.05	33.51	45.07	78.00	-32766.00	-32766.00	-32766.00	-32767.00	-32766.00	-32766.00	-32766.00	-32767.00	37.58	5.00	0.40	12.00	746.00	38.00	43.00	0.00	12.00	22.00	4.30	-32767.00	397.00	385.00	-32767.00	4.60	-32767.00	-32767.00	-32767.00	-32767.00	-32767.00	-32767.00	-32767.00	87.04	0.00	0.00	0.00	0.00	0.00	0.00	0.00	0.00	-32767.00	-32767.00	-32767.00
18:41:22	78.00	-32766.00	69.31	33.61	45.63	78.00	-32766.00	-32766.00	-32766.00	-32767.00	-32766.00	-32766.00	-32766.00	-32767.00	37.58	4.90	0.30	12.00	746.00	38.00	43.00	0.00	12.00	22.00	4.80	-32767.00	388.00	376.00	-32767.00	4.58	-32767.00	-32767.00	-32767.00	-32767.00	-32767.00	-32767.00	-32767.00	87.04	0.00	0.00	0.00	0.00	0.00	0.00	0.00	0.00	-32767.00	-32767.00	-32767.00
18:42:22	78.00	-32766.00	69.91	33.54	45.44	77.00	-32766.00	-32766.00	-32766.00	-32767.00	-32766.00	-32766.00	-32766.00	-32767.00	37.58	5.00	0.40	12.00	746.00	38.00	43.00	0.00	12.00	22.00	4.70	-32767.00	401.00	390.00	-32767.00	4.60	-32767.00	-32767.00	-32767.00	-32767.00	-32767.00	-32767.00	-32767.00	87.04	0.00	0.00	0.00	0.00	0.00	0.00	0.00	0.00	-32767.00	-32767.00	-32767.00
18:43:22	77.00	-32766.00	68.93	33.58	45.58	77.00	-32766.00	-32766.00	-32766.00	-32767.00	-32766.00	-32766.00	-32766.00	-32767.00	37.58	5.00	0.40	12.00	746.00	38.00	43.00	0.00	12.00	22.00	5.30	-32767.00	399.00	380.00	-32767.00	4.59	-32767.00	-32767.00	-32767.00	-32767.00	-32767.00	-32767.00	-32767.00	87.04	0.00	0.00	0.00	0.00	0.00	0.00	0.00	0.00	-32767.00	-32767.00	-32767.00
18:44:22	77.00	-32766.00	70.92	33.49	45.59	76.00	-32766.00	-32766.00	-32766.00	-32767.00	-32766.00	-32766.00	-32766.00	-32767.00	37.58	5.00	0.40	12.00	746.00	38.00	43.00	0.00	12.00	22.00	4.50	-32767.00	400.00	387.00	-32767.00	4.61	-32767.00	-32767.00	-32767.00	-32767.00	-32767.00	-32767.00	-32767.00	87.04	0.00	0.00	0.00	0.00	0.00	0.00	0.00	0.00	-32767.00	-32767.00	-32767.00
18:45:22	76.00	-32766.00	70.94	33.48	45.49	76.00	-32766.00	-32766.00	-32766.00	-32767.00	-32766.00	-32766.00	-32766.00	-32767.00	37.56	5.00	0.40	12.00	746.00	38.00	43.00	0.00	12.00	22.00	5.20	-32767.00	399.00	380.00	-32767.00	4.59	-32767.00	-32767.00	-32767.00	-32767.00	-32767.00	-32767.00	-32767.00	87.04	0.00	0.00	0.00	0.00	0.00	0.00	0.00	0.00	-32767.00	-32767.00	-32767.00
18:46:22	77.00	-32766.00	70.89	33.84	45.98	78.00	-32766.00	-32766.00	-32766.00	-32767.00	-32766.00	-32766.00	-32766.00	-32767.00	37.58	5.00	0.40	12.00	746.00	38.00	43.00	0.00	12.00	22.00	4.90	-32767.00	395.00	381.00	-32767.00	4.59	-32767.00	-32767.00	-32767.00	-32767.00	-32767.00	-32767.00	-32767.00	87.04	0.00	0.00	0.00	0.00	0.00	0.00	0.00	0.00	-32767.00	-32767.00	-32767.00
18:47:22	76.00	-32766.00	69.96	33.20	45.10	75.00	-32766.00	-32766.00	-32766.00	-32766.00	-32766.00	-32766.00	-32766.00	-32767.00	37.58	5.10	0.40	12.00	746.00	38.00	43.00	0.00	12.00	22.00	4.90	-32767.00	409.00	382.00	-32767.00	4.60	-32767.00	-32767.00	-32767.00	-32767.00	-32767.00	-32767.00	-32767.00	87.04	0.00	0.00	0.00	0.00	0.00	0.00	0.00	0.00	-32767.00	-32767.00	-32767.00
18:48:22	76.00	-32766.00	69.62	33.31	45.43	76.00	-32766.00	-32766.00	-32766.00	-32767.00	-32766.00	-32766.00	-32766.00	-32767.00	37.56	5.00	0.40	12.00	746.00	38.00	43.00	0.00	12.00	22.00	5.00	-32767.00	403.00	379.00	-32767.00	4.59	-32767.00	-32767.00	-32767.00	-32767.00	-32767.00	-32767.00	-32767.00	87.04	0.00	0.00	0.00	0.00	0.00	0.00	0.00	0.00	-32767.00	-32767.00	-32767.00
18:49:22	77.00	-32766.00	70.92	33.61	45.56	77.00	-32766.00	-32766.00	-32766.00	-32767.00	-32766.00	-32766.00	-32766.00	-32767.00	37.56	4.90	0.40	12.00	746.00	38.00	43.00	0.00	12.00	22.00	4.70	-32767.00	398.00	378.00	-32767.00	4.59	-32767.00	-32767.00	-32767.00	-32767.00	-32767.00	-32767.00	-32767.00	87.04	0.00	0.00	0.00	0.00	0.00	0.00	0.00	0.00	-32767.00	-32767.00	-32767.00
18:50:22	76.00	-32766.00	70.49	33.53	45.65	76.00	-32766.00	-32766.00	-32766.00	-32767.00	-32766.00	-32766.00	-32766.00	-32767.00	37.56	5.00	0.40	12.00	746.00	38.00	43.00	0.00	12.00	22.00	4.60	-32767.00	393.00	377.00	-32767.00	4.58	-32767.00	-32767.00	-32767.00	-32767.00	-32767.00	-32767.00	-32767.00	87.04	0.00	0.00	0.00	0.00	0.00	0.00	0.00	0.00	-32767.00	-32767.00	-32767.00
18:51:22	76.00	-32766.00	69.39	33.47	45.62	76.00	-32766.00	-32766.00	-32766.00	-32767.00	-32766.00	-32766.00	-32766.00	-32767.00	37.56	5.00	0.40	12.00	746.00	38.00	43.00	0.00	12.00	22.00	4.80	-32767.00	395.00	379.00	-32767.00	4.59	-32767.00	-32767.00	-32767.00	-32767.00	-32767.00	-32767.00	-32767.00	87.04	0.00	0.00	0.00	0.00	0.00	0.00	0.00	0.00	-32767.00	-32767.00	-32767.00
18:52:22	76.00	-32766.00	69.29	33.65	45.51	77.00	-32766.00	-32766.00	-32766.00	-32767.00	-32766.00	-32766.00	-32766.00	-32767.00	37.56	4.90	0.40	12.00	746.00	38.00	43.00	0.00	12.00	22.00	4.80	-32767.00	398.00	377.00	-32767.00	4.57	-32767.00	-32767.00	-32767.00	-32767.00	-32767.00	-32767.00	-32767.00	87.04	0.00	0.00	0.00	0.00	0.00	0.00	0.00	0.00	-32767.00	-32767.00	-32767.00
18:53:22	76.00	-32766.00	70.40	33.34	45.63	75.00	-32766.00	-32766.00	-32766.00	-32767.00	-32766.00	-32766.00	-32766.00	-32767.00	37.56	5.00	0.40	12.00	746.00	38.00	43.00	0.00	12.00	22.00	5.00	-32767.00	402.00	382.00	-32767.00	4.62	-32767.00	-32767.00	-32767.00	-32767.00	-32767.00	-32767.00	-32767.00	87.04	0.00	0.00	0.00	0.00	0.00	0.00	0.00	0.00	-32767.00	-32767.00	-32767.00
18:54:22	75.00	-32766.00	70.33	33.16	44.92	75.00	-32766.00	-32766.00	-32766.00	-32767.00	-32766.00	-32766.00	-32766.00	-32767.00	37.56	5.00	0.40	12.00	746.00	38.00	43.00	0.00	12.00	22.00	5.40	-32767.00	402.00	383.00	-32767.00	4.61	-32767.00	-32767.00	-32767.00	-32767.00	-32767.00	-32767.00	-32767.00	87.04	0.00	0.00	0.00	0.00	0.00	0.00	0.00	0.00	-32767.00	-32767.00	-32767.00
18:55:22	76.00	-32766.00	70.53	32.99	44.75	76.00	-32766.00	-32766.00	-32766.00	-32767.00	-32766.00	-32766.00	-32766.00	-32767.00	37.56	5.00	0.40	12.00	746.00	38.00	43.00	0.00	12.00	22.00	4.70	-32767.00	396.00	383.00	-32767.00	4.61	-32767.00	-32767.00	-32767.00	-32767.00	-32767.00	-32767.00	-32767.00	87.04	0.00	0.00	0.00	0.00	0.00	0.00	0.00	0.00	-32767.00	-32767.00	-32767.00
18:56:22	75.00	-32766.00	68.74	32.93	44.80	75.00	-32766.00	-32766.00	-32766.00	-32767.00	-32766.00	-32766.00	-32766.00	-32767.00	37.56	5.00	0.40	12.00	746.00	38.00	43.00	0.00	12.00	22.00	5.20	-32767.00	409.00	382.00	-32767.00	4.61	-32767.00	-32767.00	-32767.00	-32767.00	-32767.00	-32767.00	-32767.00	87.04	0.00	0.00	0.00	0.00	0.00	0.00	0.00	0.00	-32767.00	-32767.00	-32767.00
18:57:22	75.00	-32766.00	71.02	33.15	45.31	75.00	-32766.00	-32766.00	-32766.00	-32767.00	-32766.00	-32766.00	-32766.00	-32767.00	37.56	5.10	0.40	12.00	746.00	38.00	43.00	0.00	12.00	22.00	4.80	-32767.00	410.00	380.00	-32767.00	4.60	-32767.00	-32767.00	-32767.00	-32767.00	-32767.00	-32767.00	-32767.00	87.04	0.00	0.00	0.00	0.00	0.00	0.00	0.00	0.00	-32767.00	-32767.00	-32767.00
18:58:22	75.00	-32766.00	70.00	33.00	45.16	75.00	-32766.00	-32766.00	-32766.00	-32767.00	-32766.00	-32766.00	-32766.00	-32767.00	37.56	5.00	0.40	12.00	746.00	38.00	43.00	0.00	12.00	22.00	4.40	-32767.00	397.00	383.00	-32767.00	4.59	-32767.00	-32767.00	-32767.00	-32767.00	-32767.00	-32767.00	-32767.00	87.04	0.00	0.00	0.00	0.00	0.00	0.00	0.00	0.00	-32767.00	-32767.00	-32767.00
18:59:22	75.00	-32766.00	69.07	33.12	45.26	75.00	-32766.00	-32766.00	-32766.00	-32767.00	-32766.00	-32766.00	-32766.00	-32767.00	37.56	4.90	0.40	12.00	746.00	38.00	43.00	0.00	12.00	22.00	4.60	-32767.00	398.00	386.00	-32767.00	4.61	-32767.00	-32767.00	-32767.00	-32767.00	-32767.00	-32767.00	-32767.00	87.04	0.00	0.00	0.00	0.00	0.00	0.00	0.00	0.00	-32767.00	-32767.00	-32767.00
19:00:22	74.00	-32766.00	70.38	32.74	45.03	74.00	-32766.00	-32766.00	-32766.00	-32767.00	-32766.00	-32766.00	-32766.00	-32767.00	37.56	5.00	0.40	12.00	746.00	38.00	42.00	0.00	12.00	22.00	4.30	-32767.00	394.00	385.00	-32767.00	4.59	-32767.00	-32767.00	-32767.00	-32767.00	-32767.00	-32767.00	-32767.00	87.04	0.00	0.00	0.00	0.00	0.00	0.00	0.00	0.00	-32767.00	-32767.00	-32767.00
19:01:22	74.00	-32766.00	71.06	32.70	44.93	74.00	-32766.00	-32766.00	-32766.00	-32767.00	-32766.00	-32766.00	-32766.00	-32767.00	37.56	5.00	0.40	12.00	746.00	38.00	43.00	0.00	12.00	22.00	4.40	-32767.00	396.00	386.00	-32767.00	4.60	-32767.00	-32767.00	-32767.00	-32767.00	-32767.00	-32767.00	-32767.00	87.04	0.00	0.00	0.00	0.00	0.00	0.00	0.00	0.00	-32767.00	-32767.00	-32767.00
19:02:22	74.00	-32766.00	69.72	32.89	44.86	74.00	-32766.00	-32766.00	-32766.00	-32767.00	-32766.00	-32766.00	-32766.00	-32767.00	37.56	5.10	0.40	12.00	746.00	38.00	43.00	0.00	12.00	22.00	4.80	-32767.00	401.00	384.00	-32767.00	4.61	-32767.00	-32767.00	-32767.00	-32767.00	-32767.00	-32767.00	-32767.00	87.04	0.00	0.00	0.00	0.00	0.00	0.00	0.00	0.00	-32767.00	-32767.00	-32767.00
19:03:22	74.00	-32766.00	69.25	32.70	44.74	74.00	-32766.00	-32766.00	-32766.00	-32767.00	-32766.00	-32766.00	-32766.00	-32767.00	37.56	5.00	0.40	12.00	746.00	38.00	43.00	0.00	12.00	22.00	5.20	-32767.00	399.00	384.00	-32767.00	4.60	-32767.00	-32767.00	-32767.00	-32767.00	-32767.00	-32767.00	-32767.00	87.04	0.00	0.00	0.00	0.00	0.00	0.00	0.00	0.00	-32767.00	-32767.00	-32767.00
19:04:22	75.00	-32766.00	70.82	33.05	45.13	75.00	-32766.00	-32766.00	-32766.00	-32766.00	-32766.00	-32766.00	-32766.00	-32767.00	37.56	5.00	0.40	12.00	746.00	38.00	43.00	0.00	12.00	22.00	4.40	-32767.00	398.00	381.00	-32767.00	4.60	-32767.00	-32767.00	-32767.00	-32767.00	-32767.00	-32767.00	-32767.00	87.04	0.00	0.00	0.00	0.00	0.00	0.00	0.00	0.00	-32767.00	-32767.00	-32767.00
19:05:22	75.00	-32766.00	81.67	28.59	53.24	167.00	-32766.00	-32766.00	-32766.00	-32767.00	-32766.00	-32766.00	-32766.00	-32767.00	37.56	5.10	0.40	12.00	746.00	38.00	43.00	0.00	12.00	22.00	4.80	-32767.00	404.00	383.00	-32767.00	4.60	-32767.00	-32767.00	-32767.00	-32767.00	-32767.00	-32767.00	-32767.00	87.04	0.00	0.00	0.00	0.00	0.00	0.00	0.00	0.00	-32767.00	-32767.00	-32767.00
19:06:22	75.00	-32766.00	71.52	32.76	45.13	74.00	-32766.00	-32766.00	-32766.00	-32767.00	-32766.00	-32766.00	-32766.00	-32767.00	37.56	5.10	0.40	12.00	746.00	38.00	43.00	0.00	12.00	22.00	4.70	-32767.00	403.00	384.00	-32767.00	4.60	-32767.00	-32767.00	-32767.00	-32767.00	-32767.00	-32767.00	-32767.00	87.04	0.00	0.00	0.00	0.00	0.00	0.00	0.00	0.00	-32767.00	-32767.00	-32767.00
19:07:22	74.00	-32766.00	71.71	32.67	45.08	74.00	-32766.00	-32766.00	-32766.00	-32767.00	-32766.00	-32766.00	-32766.00	-32767.00	37.56	5.10	0.40	12.00	746.00	38.00	43.00	0.00	12.00	22.00	4.90	-32767.00	406.00	383.00	-32767.00	4.61	-32767.00	-32767.00	-32767.00	-32767.00	-32767.00	-32767.00	-32767.00	87.04	0.00	0.00	0.00	0.00	0.00	0.00	0.00	0.00	-32767.00	-32767.00	-32767.00
19:08:22	74.00	-32766.00	72.63	32.80	44.98	74.00	-32766.00	-32766.00	-32766.00	-32767.00	-32766.00	-32766.00	-32766.00	-32767.00	37.56	5.00	0.40	12.00	746.00	38.00	43.00	0.00	12.00	22.00	4.80	-32767.00	405.00	395.00	-32767.00	4.61	-32767.00	-32767.00	-32767.00	-32767.00	-32767.00	-32767.00	-32767.00	87.04	0.00	0.00	0.00	0.00	0.00	0.00	0.00	0.00	-32767.00	-32767.00	-32767.00
19:09:22	74.00	-32766.00	72.51	33.26	45.46	75.00	-32766.00	-32766.00	-32766.00	-32767.00	-32766.00	-32766.00	-32766.00	-32767.00	37.56	5.00	0.40	12.00	746.00	38.00	43.00	0.00	12.00	22.00	4.60	-32767.00	397.00	384.00	-32767.00	4.60	-32767.00	-32767.00	-32767.00	-32767.00	-32767.00	-32767.00	-32767.00	87.04	0.00	0.00	0.00	0.00	0.00	0.00	0.00	0.00	-32767.00	-32767.00	-32767.00
19:10:22	74.00	-32766.00	71.17	33.13	45.38	74.00	-32766.00	-32766.00	-32766.00	-32767.00	-32766.00	-32766.00	-32766.00	-32767.00	37.56	5.10	0.40	12.00	746.00	39.00	43.00	0.00	12.00	22.00	5.30	-32767.00	395.00	383.00	-32767.00	4.59	-32767.00	-32767.00	-32767.00	-32767.00	-32767.00	-32767.00	-32767.00	87.04	0.00	0.00	0.00	0.00	0.00	0.00	0.00	0.00	-32767.00	-32767.00	-32767.00
19:11:22	74.00	-32766.00	72.36	32.93	45.30	74.00	-32766.00	-32766.00	-32766.00	-32767.00	-32766.00	-32766.00	-32766.00	-32767.00	37.56	5.10	0.40	12.00	746.00	38.00	43.00	0.00	12.00	22.00	4.70	-32767.00	409.00	387.00	-32767.00	4.61	-32767.00	-32767.00	-32767.00	-32767.00	-32767.00	-32767.00	-32767.00	87.04	0.00	0.00	0.00	0.00	0.00	0.00	0.00	0.00	-32767.00	-32767.00	-32767.00
19:12:22	74.00	-32766.00	71.15	33.01	45.41	74.00	-32766.00	-32766.00	-32766.00	-32767.00	-32766.00	-32766.00	-32766.00	-32767.00	37.56	5.10	0.40	12.00	746.00	38.00	43.00	0.00	12.00	22.00	5.00	-32767.00	399.00	389.00	-32767.00	4.62	-32767.00	-32767.00	-32767.00	-32767.00	-32767.00	-32767.00	-32767.00	87.04	0.00	0.00	0.00	0.00	0.00	0.00	0.00	0.00	-32767.00	-32767.00	-32767.00
19:13:22	74.00	-32766.00	72.71	33.08	46.02	74.00	-32766.00	-32766.00	-32766.00	-32767.00	-32766.00	-32766.00	-32766.00	-32767.00	37.56	5.10	0.40	12.00	746.00	38.00	43.00	0.00	12.00	22.00	4.70	-32767.00	398.00	387.00	-32767.00	4.60	-32767.00	-32767.00	-32767.00	-32767.00	-32767.00	-32767.00	-32767.00	87.04	0.00	0.00	0.00	0.00	0.00	0.00	0.00	0.00	-32767.00	-32767.00	-32767.00
19:14:22	74.00	-32766.00	71.35	33.07	45.82	74.00	-32766.00	-32766.00	-32766.00	-32767.00	-32766.00	-32766.00	-32766.00	-32767.00	37.56	5.10	0.40	12.00	746.00	38.00	43.00	0.00	12.00	22.00	4.90	-32767.00	409.00	383.00	-32767.00	4.62	-32767.00	-32767.00	-32767.00	-32767.00	-32767.00	-32767.00	-32767.00	87.04	0.00	0.00	0.00	0.00	0.00	0.00	0.00	0.00	-32767.00	-32767.00	-32767.00
19:15:22	74.00	-32766.00	72.34	33.10	45.66	75.00	-32766.00	-32766.00	-32766.00	-32767.00	-32766.00	-32766.00	-32766.00	-32767.00	37.56	5.00	0.40	12.00	746.00	38.00	43.00	0.00	12.00	22.00	5.00	-32767.00	407.00	383.00	-32767.00	4.60	-32767.00	-32767.00	-32767.00	-32767.00	-32767.00	-32767.00	-32767.00	87.04	0.00	0.00	0.00	0.00	0.00	0.00	0.00	0.00	-32767.00	-32767.00	-32767.00
19:16:22	74.00	-32766.00	71.58	32.61	45.06	74.00	-32766.00	-32766.00	-32766.00	-32767.00	-32766.00	-32766.00	-32766.00	-32767.00	37.56	4.90	0.40	12.00	746.00	38.00	42.00	0.00	12.00	22.00	5.20	-32767.00	401.00	382.00	-32767.00	4.60	-32767.00	-32767.00	-32767.00	-32767.00	-32767.00	-32767.00	-32767.00	87.04	0.00	0.00	0.00	0.00	0.00	0.00	0.00	0.00	-32767.00	-32767.00	-32767.00
19:17:22	74.00	-32766.00	71.88	32.63	45.18	74.00	-32766.00	-32766.00	-32766.00	-32767.00	-32766.00	-32766.00	-32766.00	-32767.00	37.56	5.10	0.40	12.00	746.00	38.00	43.00	0.00	12.00	22.00	4.80	-32767.00	398.00	393.00	-32767.00	4.61	-32767.00	-32767.00	-32767.00	-32767.00	-32767.00	-32767.00	-32767.00	87.04	0.00	0.00	0.00	0.00	0.00	0.00	0.00	0.00	-32767.00	-32767.00	-32767.00
19:18:22	73.00	-32766.00	72.41	32.50	45.04	73.00	-32766.00	-32766.00	-32766.00	-32767.00	-32766.00	-32766.00	-32766.00	-32767.00	37.56	5.10	0.50	12.00	746.00	38.00	43.00	0.00	12.00	22.00	4.90	-32767.00	399.00	381.00	-32767.00	4.61	-32767.00	-32767.00	-32767.00	-32767.00	-32767.00	-32767.00	-32767.00	87.04	0.00	0.00	0.00	0.00	0.00	0.00	0.00	0.00	-32767.00	-32767.00	-32767.00
19:19:22	73.00	-32766.00	71.24	32.67	45.28	73.00	-32766.00	-32766.00	-32766.00	-32767.00	-32766.00	-32766.00	-32766.00	-32767.00	37.53	5.10	0.40	12.00	746.00	38.00	43.00	0.00	12.00	22.00	5.10	-32767.00	402.00	384.00	-32767.00	4.60	-32767.00	-32767.00	-32767.00	-32767.00	-32767.00	-32767.00	-32767.00	87.04	0.00	0.00	0.00	0.00	0.00	0.00	0.00	0.00	-32767.00	-32767.00	-32767.00
19:20:22	74.00	-32766.00	71.53	32.81	45.58	74.00	-32766.00	-32766.00	-32766.00	-32767.00	-32766.00	-32766.00	-32766.00	-32767.00	37.53	5.10	0.50	12.00	746.00	38.00	43.00	0.00	12.00	22.00	4.50	-32767.00	399.00	387.00	-32767.00	4.62	-32767.00	-32767.00	-32767.00	-32767.00	-32767.00	-32767.00	-32767.00	87.04	0.00	0.00	0.00	0.00	0.00	0.00	0.00	0.00	-32767.00	-32767.00	-32767.00
19:21:22	74.00	-32766.00	73.08	33.02	45.91	74.00	-32766.00	-32766.00	-32766.00	-32766.00	-32766.00	-32766.00	-32766.00	-32767.00	37.53	5.10	0.50	12.00	746.00	38.00	43.00	0.00	12.00	22.00	5.00	-32767.00	400.00	385.00	-32767.00	4.61	-32767.00	-32767.00	-32767.00	-32767.00	-32767.00	-32767.00	-32767.00	87.04	0.00	0.00	0.00	0.00	0.00	0.00	0.00	0.00	-32767.00	-32767.00	-32767.00
19:22:22	74.00	-32766.00	71.96	32.85	45.56	73.00	-32766.00	-32766.00	-32766.00	-32767.00	-32766.00	-32766.00	-32766.00	-32767.00	37.53	5.10	0.50	12.00	746.00	38.00	43.00	0.00	12.00	22.00	4.70	-32767.00	395.00	377.00	-32767.00	4.61	-32767.00	-32767.00	-32767.00	-32767.00	-32767.00	-32767.00	-32767.00	87.04	0.00	0.00	0.00	0.00	0.00	0.00	0.00	0.00	-32767.00	-32767.00	-32767.00
19:23:22	74.00	-32766.00	71.29	32.78	45.34	73.00	-32766.00	-32766.00	-32766.00	-32767.00	-32766.00	-32766.00	-32766.00	-32767.00	37.53	5.00	0.40	12.00	746.00	38.00	43.00	0.00	12.00	22.00	5.20	-32767.00	399.00	382.00	-32767.00	4.61	-32767.00	-32767.00	-32767.00	-32767.00	-32767.00	-32767.00	-32767.00	87.04	0.00	0.00	0.00	0.00	0.00	0.00	0.00	0.00	-32767.00	-32767.00	-32767.00
19:24:22	73.00	-32766.00	73.34	33.12	45.97	74.00	-32766.00	-32766.00	-32766.00	-32767.00	-32766.00	-32766.00	-32766.00	-32767.00	37.53	5.10	0.40	12.00	746.00	38.00	43.00	0.00	12.00	22.00	4.20	-32767.00	399.00	385.00	-32767.00	4.62	-32767.00	-32767.00	-32767.00	-32767.00	-32767.00	-32767.00	-32767.00	87.04	0.00	0.00	0.00	0.00	0.00	0.00	0.00	0.00	-32767.00	-32767.00	-32767.00
19:25:22	74.00	-32766.00	72.65	32.93	45.78	74.00	-32766.00	-32766.00	-32766.00	-32767.00	-32766.00	-32766.00	-32766.00	-32767.00	37.53	5.10	0.40	12.00	746.00	38.00	43.00	0.00	12.00	22.00	4.70	-32767.00	398.00	378.00	-32767.00	4.58	-32767.00	-32767.00	-32767.00	-32767.00	-32767.00	-32767.00	-32767.00	87.04	0.00	0.00	0.00	0.00	0.00	0.00	0.00	0.00	-32767.00	-32767.00	-32767.00
19:26:22	74.00	-32766.00	72.80	32.75	45.30	73.00	-32766.00	-32766.00	-32766.00	-32767.00	-32766.00	-32766.00	-32766.00	-32767.00	37.53	5.10	0.50	12.00	746.00	38.00	43.00	0.00	12.00	22.00	4.70	-32767.00	394.00	382.00	-32767.00	4.59	-32767.00	-32767.00	-32767.00	-32767.00	-32767.00	-32767.00	-32767.00	87.04	0.00	0.00	0.00	0.00	0.00	0.00	0.00	0.00	-32767.00	-32767.00	-32767.00
19:27:22	73.00	-32766.00	72.73	32.73	45.61	73.00	-32766.00	-32766.00	-32766.00	-32767.00	-32766.00	-32766.00	-32766.00	-32767.00	37.53	5.20	0.50	12.00	746.00	38.00	43.00	0.00	12.00	22.00	4.70	-32767.00	398.00	380.00	-32767.00	4.62	-32767.00	-32767.00	-32767.00	-32767.00	-32767.00	-32767.00	-32767.00	87.04	0.00	0.00	0.00	0.00	0.00	0.00	0.00	0.00	-32767.00	-32767.00	-32767.00
19:28:22	73.00	-32766.00	72.68	32.58	45.24	73.00	-32766.00	-32766.00	-32766.00	-32767.00	-32766.00	-32766.00	-32766.00	-32767.00	37.53	5.00	0.40	12.00	746.00	38.00	43.00	0.00	12.00	22.00	5.00	-32767.00	399.00	386.00	-32767.00	4.61	-32767.00	-32767.00	-32767.00	-32767.00	-32767.00	-32767.00	-32767.00	87.04	0.00	0.00	0.00	0.00	0.00	0.00	0.00	0.00	-32767.00	-32767.00	-32767.00
19:29:22	73.00	-32766.00	72.59	32.65	45.36	73.00	-32766.00	-32766.00	-32766.00	-32767.00	-32766.00	-32766.00	-32766.00	-32767.00	37.53	5.00	0.50	12.00	746.00	38.00	43.00	0.00	12.00	22.00	5.40	-32767.00	405.00	380.00	-32767.00	4.60	-32767.00	-32767.00	-32767.00	-32767.00	-32767.00	-32767.00	-32767.00	87.04	0.00	0.00	0.00	0.00	0.00	0.00	0.00	0.00	-32767.00	-32767.00	-32767.00
19:30:22	73.00	-32766.00	72.19	32.80	45.51	73.00	-32766.00	-32766.00	-32766.00	-32767.00	-32766.00	-32766.00	-32766.00	-32767.00	37.53	5.00	0.50	12.00	746.00	38.00	43.00	0.00	12.00	22.00	5.20	-32767.00	404.00	386.00	-32767.00	4.60	-32767.00	-32767.00	-32767.00	-32767.00	-32767.00	-32767.00	-32767.00	87.04	0.00	0.00	0.00	0.00	0.00	0.00	0.00	0.00	-32767.00	-32767.00	-32767.00
19:31:22	73.00	-32766.00	71.88	32.69	45.34	73.00	-32766.00	-32766.00	-32766.00	-32767.00	-32766.00	-32766.00	-32766.00	-32767.00	37.53	5.10	0.50	12.00	746.00	38.00	43.00	0.00	12.00	22.00	4.50	-32767.00	399.00	389.00	-32767.00	4.60	-32767.00	-32767.00	-32767.00	-32767.00	-32767.00	-32767.00	-32767.00	87.04	0.00	0.00	0.00	0.00	0.00	0.00	0.00	0.00	-32767.00	-32767.00	-32767.00
19:32:22	73.00	-32766.00	71.41	32.88	45.63	73.00	-32766.00	-32766.00	-32766.00	-32767.00	-32766.00	-32766.00	-32766.00	-32767.00	37.53	5.10	0.40	12.00	746.00	38.00	43.00	0.00	12.00	22.00	5.20	-32767.00	407.00	384.00	-32767.00	4.61	-32767.00	-32767.00	-32767.00	-32767.00	-32767.00	-32767.00	-32767.00	87.04	0.00	0.00	0.00	0.00	0.00	0.00	0.00	0.00	-32767.00	-32767.00	-32767.00
19:33:22	73.00	-32766.00	73.76	32.75	45.67	73.00	-32766.00	-32766.00	-32766.00	-32767.00	-32766.00	-32766.00	-32766.00	-32767.00	37.53	5.10	0.50	12.00	746.00	38.00	43.00	0.00	12.00	22.00	4.60	-32767.00	402.00	381.00	-32767.00	4.60	-32767.00	-32767.00	-32767.00	-32767.00	-32767.00	-32767.00	-32767.00	87.04	0.00	0.00	0.00	0.00	0.00	0.00	0.00	0.00	-32767.00	-32767.00	-32767.00
19:34:22	73.00	-32766.00	72.74	32.85	45.85	73.00	-32766.00	-32766.00	-32766.00	-32767.00	-32766.00	-32766.00	-32766.00	-32767.00	37.51	5.20	0.50	12.00	746.00	38.00	43.00	0.00	12.00	22.00	4.90	-32767.00	404.00	386.00	-32767.00	4.60	-32767.00	-32767.00	-32767.00	-32767.00	-32767.00	-32767.00	-32767.00	87.04	0.00	0.00	0.00	0.00	0.00	0.00	0.00	0.00	-32767.00	-32767.00	-32767.00
19:35:22	73.00	-32766.00	72.49	32.49	44.95	72.00	-32766.00	-32766.00	-32766.00	-32767.00	-32766.00	-32766.00	-32766.00	-32767.00	37.51	5.00	0.50	12.00	746.00	38.00	43.00	0.00	12.00	22.00	5.10	-32767.00	405.00	380.00	-32767.00	4.60	-32767.00	-32767.00	-32767.00	-32767.00	-32767.00	-32767.00	-32767.00	87.04	0.00	0.00	0.00	0.00	0.00	0.00	0.00	0.00	-32767.00	-32767.00	-32767.00
19:36:22	73.00	-32766.00	69.24	31.42	36.64	0.00	-32766.00	-32766.00	-32766.00	-32767.00	-32766.00	-32766.00	-32766.00	-32767.00	37.51	5.10	0.50	12.00	746.00	38.00	43.00	0.00	12.00	22.00	4.20	-32767.00	393.00	388.00	-32767.00	4.60	-32767.00	-32767.00	-32767.00	-32767.00	-32767.00	-32767.00	-32767.00	87.04	0.00	0.00	0.00	0.00	0.00	0.00	0.00	0.00	-32767.00	-32767.00	-32767.00
19:37:22	74.00	-32766.00	72.95	32.93	45.25	74.00	-32766.00	-32766.00	-32766.00	-32767.00	-32766.00	-32766.00	-32766.00	-32767.00	37.51	5.00	0.50	12.00	746.00	38.00	43.00	0.00	12.00	22.00	5.20	-32767.00	396.00	384.00	-32767.00	4.61	-32767.00	-32767.00	-32767.00	-32767.00	-32767.00	-32767.00	-32767.00	87.04	0.00	0.00	0.00	0.00	0.00	0.00	0.00	0.00	-32767.00	-32767.00	-32767.00
19:38:22	74.00	-32766.00	71.82	32.69	45.41	74.00	-32766.00	-32766.00	-32766.00	-32766.00	-32766.00	-32766.00	-32766.00	-32767.00	37.51	5.00	0.50	12.00	746.00	38.00	42.00	0.00	12.00	22.00	5.10	-32767.00	404.00	378.00	-32767.00	4.60	-32767.00	-32767.00	-32767.00	-32767.00	-32767.00	-32767.00	-32767.00	87.04	0.00	0.00	0.00	0.00	0.00	0.00	0.00	0.00	-32767.00	-32767.00	-32767.00
19:39:22	74.00	-32766.00	71.94	32.52	45.48	73.00	-32766.00	-32766.00	-32766.00	-32767.00	-32766.00	-32766.00	-32766.00	-32767.00	37.51	5.10	0.50	12.00	746.00	38.00	43.00	0.00	12.00	22.00	5.00	-32767.00	405.00	385.00	-32767.00	4.59	-32767.00	-32767.00	-32767.00	-32767.00	-32767.00	-32767.00	-32767.00	87.04	0.00	0.00	0.00	0.00	0.00	0.00	0.00	0.00	-32767.00	-32767.00	-32767.00
19:40:22	74.00	-32766.00	71.78	32.50	45.57	73.00	-32766.00	-32766.00	-32766.00	-32767.00	-32766.00	-32766.00	-32766.00	-32767.00	37.51	5.10	0.50	12.00	746.00	38.00	43.00	0.00	12.00	22.00	4.70	-32767.00	401.00	379.00	-32767.00	4.60	-32767.00	-32767.00	-32767.00	-32767.00	-32767.00	-32767.00	-32767.00	87.04	0.00	0.00	0.00	0.00	0.00	0.00	0.00	0.00	-32767.00	-32767.00	-32767.00
19:41:22	74.00	-32766.00	72.31	32.72	45.36	74.00	-32766.00	-32766.00	-32766.00	-32767.00	-32766.00	-32766.00	-32766.00	-32767.00	37.51	5.10	0.50	12.00	746.00	38.00	42.00	0.00	12.00	22.00	4.30	-32767.00	397.00	390.00	-32767.00	4.59	-32767.00	-32767.00	-32767.00	-32767.00	-32767.00	-32767.00	-32767.00	87.04	0.00	0.00	0.00	0.00	0.00	0.00	0.00	0.00	-32767.00	-32767.00	-32767.00
19:42:22	74.00	-32766.00	72.20	32.40	45.09	74.00	-32766.00	-32766.00	-32766.00	-32767.00	-32766.00	-32766.00	-32766.00	-32767.00	37.51	5.10	0.50	12.00	746.00	38.00	42.00	0.00	12.00	22.00	4.90	-32767.00	395.00	389.00	-32767.00	4.60	-32767.00	-32767.00	-32767.00	-32767.00	-32767.00	-32767.00	-32767.00	87.04	0.00	0.00	0.00	0.00	0.00	0.00	0.00	0.00	-32767.00	-32767.00	-32767.00
19:43:22	74.00	-32766.00	71.81	32.60	45.07	74.00	-32766.00	-32766.00	-32766.00	-32767.00	-32766.00	-32766.00	-32766.00	-32767.00	37.51	5.00	0.50	12.00	746.00	38.00	43.00	0.00	12.00	22.00	5.10	-32767.00	408.00	385.00	-32767.00	4.61	-32767.00	-32767.00	-32767.00	-32767.00	-32767.00	-32767.00	-32767.00	87.04	0.00	0.00	0.00	0.00	0.00	0.00	0.00	0.00	-32767.00	-32767.00	-32767.00
19:44:22	75.00	-32766.00	72.63	33.07	45.76	75.00	-32766.00	-32766.00	-32766.00	-32767.00	-32766.00	-32766.00	-32766.00	-32767.00	37.51	5.20	0.50	12.00	746.00	38.00	43.00	0.00	12.00	22.00	4.90	-32767.00	404.00	388.00	-32767.00	4.60	-32767.00	-32767.00	-32767.00	-32767.00	-32767.00	-32767.00	-32767.00	87.04	0.00	0.00	0.00	0.00	0.00	0.00	0.00	0.00	-32767.00	-32767.00	-32767.00
19:45:22	75.00	-32766.00	72.92	32.70	45.33	75.00	-32766.00	-32766.00	-32766.00	-32767.00	-32766.00	-32766.00	-32766.00	-32767.00	37.51	5.10	0.50	12.00	746.00	38.00	42.00	0.00	12.00	22.00	5.10	-32767.00	398.00	385.00	-32767.00	4.59	-32767.00	-32767.00	-32767.00	-32767.00	-32767.00	-32767.00	-32767.00	87.04	0.00	0.00	0.00	0.00	0.00	0.00	0.00	0.00	-32767.00	-32767.00	-32767.00
19:46:22	75.00	-32766.00	72.88	32.49	45.17	75.00	-32766.00	-32766.00	-32766.00	-32767.00	-32766.00	-32766.00	-32766.00	-32767.00	37.51	5.20	0.50	12.00	746.00	38.00	42.00	0.00	12.00	22.00	4.90	-32767.00	401.00	386.00	-32767.00	4.59	-32767.00	-32767.00	-32767.00	-32767.00	-32767.00	-32767.00	-32767.00	87.04	0.00	0.00	0.00	0.00	0.00	0.00	0.00	0.00	-32767.00	-32767.00	-32767.00
19:47:22	74.00	-32766.00	74.16	31.59	45.47	75.00	-32766.00	-32766.00	-32766.00	-32767.00	-32766.00	-32766.00	-32766.00	-32767.00	37.51	5.10	0.50	12.00	746.00	38.00	43.00	0.00	12.00	22.00	5.00	-32767.00	389.00	381.00	-32767.00	4.61	-32767.00	-32767.00	-32767.00	-32767.00	-32767.00	-32767.00	-32767.00	87.04	0.00	0.00	0.00	0.00	0.00	0.00	0.00	0.00	-32767.00	-32767.00	-32767.00
19:48:22	74.00	-32766.00	73.95	32.45	45.24	75.00	-32766.00	-32766.00	-32766.00	-32767.00	-32766.00	-32766.00	-32766.00	-32767.00	37.51	5.20	0.50	12.00	746.00	38.00	42.00	0.00	12.00	22.00	5.20	-32767.00	400.00	380.00	-32767.00	4.60	-32767.00	-32767.00	-32767.00	-32767.00	-32767.00	-32767.00	-32767.00	87.04	0.00	0.00	0.00	0.00	0.00	0.00	0.00	0.00	-32767.00	-32767.00	-32767.00
19:49:22	75.00	-32766.00	73.36	32.56	45.46	75.00	-32766.00	-32766.00	-32766.00	-32767.00	-32766.00	-32766.00	-32766.00	-32767.00	37.51	5.10	0.50	12.00	746.00	38.00	43.00	0.00	12.00	22.00	4.50	-32767.00	399.00	392.00	-32767.00	4.62	-32767.00	-32767.00	-32767.00	-32767.00	-32767.00	-32767.00	-32767.00	87.04	0.00	0.00	0.00	0.00	0.00	0.00	0.00	0.00	-32767.00	-32767.00	-32767.00
19:50:22	75.00	-32766.00	72.41	32.17	45.08	74.00	-32766.00	-32766.00	-32766.00	-32767.00	-32766.00	-32766.00	-32766.00	-32767.00	37.51	5.10	0.50	12.00	746.00	38.00	42.00	0.00	12.00	22.00	4.70	-32767.00	392.00	384.00	-32767.00	4.61	-32767.00	-32767.00	-32767.00	-32767.00	-32767.00	-32767.00	-32767.00	87.04	0.00	0.00	0.00	0.00	0.00	0.00	0.00	0.00	-32767.00	-32767.00	-32767.00
19:51:22	75.00	-32766.00	72.93	32.62	45.32	75.00	-32766.00	-32766.00	-32766.00	-32767.00	-32766.00	-32766.00	-32766.00	-32767.00	37.51	5.10	0.50	12.00	746.00	38.00	43.00	0.00	12.00	22.00	4.60	-32767.00	396.00	381.00	-32767.00	4.61	-32767.00	-32767.00	-32767.00	-32767.00	-32767.00	-32767.00	-32767.00	87.04	0.00	0.00	0.00	0.00	0.00	0.00	0.00	0.00	-32767.00	-32767.00	-32767.00
19:52:22	75.00	-32766.00	72.78	32.42	45.37	76.00	-32766.00	-32766.00	-32766.00	-32767.00	-32766.00	-32766.00	-32766.00	-32767.00	37.51	5.20	0.60	12.00	746.00	38.00	42.00	0.00	12.00	22.00	5.40	-32767.00	397.00	382.00	-32767.00	4.61	-32767.00	-32767.00	-32767.00	-32767.00	-32767.00	-32767.00	-32767.00	87.04	0.00	0.00	0.00	0.00	0.00	0.00	0.00	0.00	-32767.00	-32767.00	-32767.00
19:53:22	75.00	-32766.00	72.72	31.92	44.50	75.00	-32766.00	-32766.00	-32766.00	-32767.00	-32766.00	-32766.00	-32766.00	-32767.00	37.51	5.20	0.50	12.00	746.00	38.00	43.00	0.00	12.00	22.00	4.70	-32767.00	398.00	380.00	-32767.00	4.61	-32767.00	-32767.00	-32767.00	-32767.00	-32767.00	-32767.00	-32767.00	87.04	0.00	0.00	0.00	0.00	0.00	0.00	0.00	0.00	-32767.00	-32767.00	-32767.00
19:54:22	74.00	-32766.00	71.98	31.40	44.00	74.00	-32766.00	-32766.00	-32766.00	-32767.00	-32766.00	-32766.00	-32766.00	-32767.00	37.48	5.20	0.50	12.00	746.00	38.00	42.00	0.00	12.00	21.00	5.30	-32767.00	402.00	378.00	-32767.00	4.63	-32767.00	-32767.00	-32767.00	-32767.00	-32767.00	-32767.00	-32767.00	87.04	0.00	0.00	0.00	0.00	0.00	0.00	0.00	0.00	-32767.00	-32767.00	-32767.00
19:55:22	74.00	-32766.00	71.78	31.51	43.91	74.00	-32766.00	-32766.00	-32766.00	-32766.00	-32766.00	-32766.00	-32766.00	-32767.00	37.46	5.20	0.50	12.00	746.00	38.00	43.00	0.00	12.00	21.00	5.10	-32767.00	397.00	379.00	-32767.00	4.61	-32767.00	-32767.00	-32767.00	-32767.00	-32767.00	-32767.00	-32767.00	87.04	0.00	0.00	0.00	0.00	0.00	0.00	0.00	0.00	-32767.00	-32767.00	-32767.00
19:56:22	74.00	-32766.00	71.07	30.90	43.22	74.00	-32766.00	-32766.00	-32766.00	-32767.00	-32766.00	-32766.00	-32766.00	-32767.00	37.46	5.10	0.60	12.00	746.00	38.00	43.00	0.00	12.00	22.00	4.60	-32767.00	399.00	382.00	-32767.00	4.61	-32767.00	-32767.00	-32767.00	-32767.00	-32767.00	-32767.00	-32767.00	87.04	0.00	0.00	0.00	0.00	0.00	0.00	0.00	0.00	-32767.00	-32767.00	-32767.00
19:57:22	73.00	-32766.00	78.23	18.33	43.77	73.00	-32766.00	-32766.00	-32766.00	-32767.00	-32766.00	-32766.00	-32766.00	-32767.00	37.46	5.00	0.50	12.00	746.00	38.00	42.00	0.00	12.00	22.00	5.20	-32767.00	410.00	387.00	-32767.00	4.62	-32767.00	-32767.00	-32767.00	-32767.00	-32767.00	-32767.00	-32767.00	87.04	0.00	0.00	0.00	0.00	0.00	0.00	0.00	0.00	-32767.00	-32767.00	-32767.00
19:58:22	73.00	-32766.00	71.78	31.20	44.05	73.00	-32766.00	-32766.00	-32766.00	-32767.00	-32766.00	-32766.00	-32766.00	-32767.00	37.44	5.20	0.50	12.00	746.00	38.00	43.00	0.00	12.00	22.00	4.70	-32767.00	403.00	389.00	-32767.00	4.61	-32767.00	-32767.00	-32767.00	-32767.00	-32767.00	-32767.00	-32767.00	87.04	0.00	0.00	0.00	0.00	0.00	0.00	0.00	0.00	-32767.00	-32767.00	-32767.00
19:59:22	73.00	-32766.00	73.09	31.63	44.41	74.00	-32766.00	-32766.00	-32766.00	-32767.00	-32766.00	-32766.00	-32766.00	-32767.00	37.44	5.10	0.60	12.00	746.00	38.00	43.00	0.00	12.00	21.00	5.20	-32767.00	395.00	379.00	-32767.00	4.62	-32767.00	-32767.00	-32767.00	-32767.00	-32767.00	-32767.00	-32767.00	87.04	0.00	0.00	0.00	0.00	0.00	0.00	0.00	0.00	-32767.00	-32767.00	-32767.00
20:00:22	73.00	-32766.00	73.09	31.59	44.40	74.00	-32766.00	-32766.00	-32766.00	-32767.00	-32766.00	-32766.00	-32766.00	-32767.00	37.41	5.10	0.50	12.00	746.00	38.00	42.00	0.00	12.00	22.00	5.20	-32767.00	409.00	393.00	-32767.00	4.61	-32767.00	-32767.00	-32767.00	-32767.00	-32767.00	-32767.00	-32767.00	87.04	0.00	0.00	0.00	0.00	0.00	0.00	0.00	0.00	-32767.00	-32767.00	-32767.00
20:01:22	73.00	-32766.00	72.88	31.63	44.56	74.00	-32766.00	-32766.00	-32766.00	-32767.00	-32766.00	-32766.00	-32766.00	-32767.00	37.41	5.30	0.60	12.00	746.00	38.00	42.00	0.00	12.00	22.00	4.90	-32767.00	400.00	385.00	-32767.00	4.61	-32767.00	-32767.00	-32767.00	-32767.00	-32767.00	-32767.00	-32767.00	87.04	0.00	0.00	0.00	0.00	0.00	0.00	0.00	0.00	-32767.00	-32767.00	-32767.00
20:02:22	74.00	-32766.00	73.90	31.57	44.25	74.00	-32766.00	-32766.00	-32766.00	-32767.00	-32766.00	-32766.00	-32766.00	-32767.00	37.39	5.20	0.60	12.00	746.00	38.00	42.00	0.00	12.00	22.00	5.00	-32767.00	403.00	379.00	-32767.00	4.62	-32767.00	-32767.00	-32767.00	-32767.00	-32767.00	-32767.00	-32767.00	87.04	0.00	0.00	0.00	0.00	0.00	0.00	0.00	0.00	-32767.00	-32767.00	-32767.00
20:03:22	74.00	-32766.00	78.75	19.75	44.39	75.00	-32766.00	-32766.00	-32766.00	-32767.00	-32766.00	-32766.00	-32766.00	-32767.00	37.39	5.20	0.50	12.00	746.00	38.00	43.00	0.00	12.00	21.00	5.00	-32767.00	403.00	387.00	-32767.00	4.63	-32767.00	-32767.00	-32767.00	-32767.00	-32767.00	-32767.00	-32767.00	87.04	0.00	0.00	0.00	0.00	0.00	0.00	0.00	0.00	-32767.00	-32767.00	-32767.00
20:04:22	74.00	-32766.00	74.05	31.58	44.21	74.00	-32766.00	-32766.00	-32766.00	-32767.00	-32766.00	-32766.00	-32766.00	-32767.00	37.36	5.10	0.50	12.00	746.00	38.00	43.00	0.00	12.00	22.00	5.10	-32767.00	399.00	388.00	-32767.00	4.60	-32767.00	-32767.00	-32767.00	-32767.00	-32767.00	-32767.00	-32767.00	87.04	0.00	0.00	0.00	0.00	0.00	0.00	0.00	0.00	-32767.00	-32767.00	-32767.00
20:05:22	74.00	-32766.00	73.16	31.13	43.74	73.00	-32766.00	-32766.00	-32766.00	-32767.00	-32766.00	-32766.00	-32766.00	-32767.00	37.36	3.30	0.50	12.00	746.00	39.00	43.00	0.00	12.00	21.00	5.20	-32767.00	421.00	394.00	-32767.00	4.63	-32767.00	-32767.00	-32767.00	-32767.00	-32767.00	-32767.00	-32767.00	87.04	0.00	0.00	0.00	0.00	0.00	0.00	0.00	0.00	-32767.00	-32767.00	-32767.00
[truncated: 11 more columns]
