# Supplementary material for: The unsuitability of implantable Doppler probes for the early detection of renal vascular complications – a porcine model for prevention of renal transplant loss
Source: PLoS One. 2017 May 25;12(5):e0178301. doi: 10.1371/journal.pone.0178301 (PMC5444816; doi:10.1371/journal.pone.0178301)
Supplement: S1 Data — (ZIP) [file pone.0178301.s001.zip › Supporting Information/Lumbal 8 d. 18.09.13/An├astesiskema d. 18.09.13.xlsx]

## Sheet: Sheet1
Anæstesiskema Gris nr. 19, lumbal 8
Gris på leje kl.08.05
Vægt: 36,9								t=0	30	60	90	120	150	180	210	240	270	300	330	360	390	420	450	480
Tidspunkt	08:15:00	09:00:00	09:30:00	10:00:00	10:30:00	11:00:00	11:30:00	12:00:00	12:30:00	13:00:00	13:30:00	14:00:00	14:30:00	15:00:00	15:30:00	16:00:00	16:30:00	17:00:00	17:30:00	18:00:00	18:30:00	19:00:00	19:30:00	20:00:00
Medicin
Fentanyl Bolus - 10 mL									10
Fentanyl - 10 ml/h
Cefuroxim 750 mg
S-ketamin + dormicum 7+3 mL
S-ketamin
Saltvand - 500 mL/h				1000				750					1000
Glukose:
Respirator
MAC - 1,1-1,4	1	1.4	1.4	1.5	1.4	1.4	1.4	1.4	1.3	1.2	1.2	1.2	1.2	1.2	1.2	1.2	1.2	1.2	1.2	1.2	1.2	1.2	1.2	1.2
E-CO2	4.5	4.8	4.6	4.4	4.7	4.8	4.9	5	5,15,1	5.2	5.3	4.6	4.9	4.9	4.9	4.9	4.9	4.9	5.1	5.1	5	5	5.1	5
TV - 400 mL
RF - 12
Værdier
Blodtryk Sys				85	88	97	91	92	93	88	89	92	50	60	65	66	56	68	71	69	71	71	73	75
Blodtryk Dia				39	40	45	47	51	53	57	57	54	27	36	37	38	37	36	3	34	34	33	33	32
MAP				60	58	62	64	69	70	70	71	73	34	45	47	48	46	47	47	46	46	45	46	44
Puls			80	84	78	88	89	90	93	93	88	82	82	85	85	88	95	88	81	77	82	76	73	74
SAT-O2	100	100	100	100	100	100	100	100	100	100	100	100	100	100	100	100	100	100	100	100	100	100	100	100
Temperatur	36.2	35.8	35.5	35.6	35.8	36	36.2	36.8	37.2	37.6	37.8	37.9	38.1	37.9	37.8	37.8	37.7	37.7	37.7	37.7	37.6	37.6	37.5	37.4
Diurese - Ve									8	8	4	2.5	2	0	0	0	0	1	4	0	0	0	2	0
Diurese - Hø									14	20	25	32	12	4	12	15	21	22	23	26	24	24	22	24
A-gas
pH						7.464	7.467	7.488	7.456	7.443	7.429	7.422	7.398	7.386	7.401		7.394	7.377	7.379	7.371	7.348	7.358	7.344	7.323
pO2						24.3	24.3	24.3	24.5	25	24.7	23.5		27	25.6		26.1		26.9	28	28.5	27	27	28
pCO2						5.03	5.09	5.16	5.09	5.18	5.27	5.25	5.06	5.3	4.89		4.56	4.7	4.75	4.73	4.99	4.61	4.97	5.09
Base excess						3.2	3.6	3.3	2.9	2.4	1.8	1.2	-1.2	-1	-1.7		-3.7	-4.1	-3.7	-4.3	-4.6	-5.7	-4.9	-5.7
HCO3						27.4	27.7	27.5	27	26.6	26.1	25.6	23.4	23.6	23		21.4	21	21.3	20.8	20.5	19.7	20.3	19.7
Na						140	141	141	141	141	141	141	141	141	142		143	143	143	143	143	143	143	144
K						3.6	3.8	4	4.2	4.3	4.4	4.4	4.8	4.8	4.7		4.5	4.5	4.7	4.6	4.8	4.6	4.9	4.9
Glu						5.9	5.6	5.6	5.6	5.7	5.7	5.6	6	5.3	5.1		4.6	4.4	4.3	4.1	4.2	3.9	4.1	4
Lac						0.9	0.7	0.6	0.6	0.6	0.5	0.6	1.2	0.9	0.7		0.6	0.5	0.5	0.5	0.5	0.5	0.5	0.5
Bemærkninger
Flow
Ven cook død 18.15

## Sheet: Flow
	Kl	t=	flow
	12:00:00	0	131
	12:15:00	15	133
	12:30:00	30	141
	12:45:00	45	145
	13:00:00	60	139
	13:15:00	75	142
	13:30:00	90	147
	13:45:00	105	154
	14:00:00	120	162
	14:15:00	135	4
	14:30:00	150	33
	14:45:00	165	59
	15:00:00	180	66
	15:15:00	195	79
	15:30:00	210	82
	15:45:00	225	80
	16:00:00	240	89
	16:15:00	255	79
	16:30:00	270	83
	16:45:00	285	93
	17:00:00	300	82
	17:15:00	315	85
	17:30:00	330	91
	17:45:00	345	92
	18:00:00	360	89
	18:15:00	375	1
	18:30:00	390	-1
	18:45:00	405	1
	19:00:00	420	2
	19:15:00	435	-5
	19:30:00	450	-6
	19:45:00	465	0
	20:00:00	480	-4
