# Supplementary material for: The unsuitability of implantable Doppler probes for the early detection of renal vascular complications – a porcine model for prevention of renal transplant loss
Source: PLoS One. 2017 May 25;12(5):e0178301. doi: 10.1371/journal.pone.0178301 (PMC5444816; doi:10.1371/journal.pone.0178301)
Supplement: S1 Data — (ZIP) [file pone.0178301.s001.zip › Supporting Information/Ven├╕s 1 d. 19.06.13/An├astesiskema d. 19.06.13.xlsx]

## Sheet: Sheet1
Anæstesiskema Gris nr. 6, Venøs kontrol 1
Gris på leje kl. 08.07
Vægt: 39,75										t=0	30	60	90	120	150	180	210	240	270	300	330
Tidspunkt	08:12:00	08:30:00	09:00:00	09:30:00	10:00:00	10:30:00	11:00:00	11:30:00	12:00:00	12:15:00	12:45:00	13:15:00	13:45:00	14:15:00	14:45:00	15:15:00	15:45:00	16:15:00	16:45:00	17:15:00
Medicin
Fentanyl Bolus - 10 mL
Fentanyl - 10 ml/h													5 mL
Cefuroxim 750 mg	x
S-ketamin + dormicum 7+3 mL
S-ketamin
Saltvand - 500 mL/h
Glukose:
Respirator
MAC - 1,1-1,4	1.2	1	1.3	1.2	1.2	1.1	1.2	1.2	1.2	1.2	1.2	1.2	1.2	1.2	1.2	1.3	1.3	1.3	1.2	1.2
E-CO2	5.5	5.9	5.3	4.9	4.9	4.6	4.7	4.8	4.8	4.9	5.1	5.2	5.2	5.5	5.5	5.8	5.4	5.4	5.7	5.5
TV - 400 mL															425	450
RF - 12			14													15			16
Værdier
Blodtryk Sys						100	100	102	107	110	111	102	108	101	89	54	81	80	84	86
Blodtryk Dia						69	63	73	78	79	82	74	73	74	51	41	44	41	43	44
MAP						85	81	88	93	93	97	92	87	87	68	65	59	55	58	61
Puls	63	53	59	65	84	81	82	85	87	88	88	85	84	83	83	85	85	85	89	89
SAT-O2	99	100	100	100	100	100	100	100	100	100	100	100	100	99	97	95	100	100	100	100
Temperatur	37.2	37.6	37.4	39.9	36.5	36.1	35.8	35.9	36.7	37.1	37.7	37.7	37.4	37.2	37.6	37.5	37.6	37.6	37.7	37.7
Diurese - Ve											5	6	4	6	8	2	2	4	0	0
Diurese - Hø											43	48	45	50	62	68	14	92	84	90
A-gas
pH						7.433	7.436	7.439	7.437	7.44	7.433	7.427	7.419	7.405		7.392	7.377	7.413	7.374	7.375
pO2						19.1	17.7	17.6	16.9	14.9	14	13.6	13.7	13.4		9.99	19.4	20.8	17.6	18
pCO2						4.95	4.92	4.9	5.13	5.05	5.04	5.15	5.22	5.38		5.56	5.89	5.33	5.71	5.62
Base excess						0.6	0.6	0.8	1.7	1.6	1	1.1	0.8	0.6		0.5	0.8	0.9	-0.2	-0.4
HCO3						25.1	25.2	25.3	26	25.9	25.4	25.5	25.2	24.9		24.7	24.9	25.3	24.2	24
Na						134	134	134			138	138	138	138		139	137	137	138	138
K						3.7	3.8	3.9	4.3	4.4	4.4	4.4	4.4	4.5		4.8	4.8	4.8	4.8	4.8
Glu						6.4	5.7	5.1	5.4	5.5	5.5	5.4	5.3	5.1		4.6	4.7	4.5	4.3	4.2
Lac						0.9	0.8	0.7	0.6	0.6	0.7	0.6	0.5	0.5		0.4	0.3	0.3	0.3	0.4
Bemærkninger
Flow															x	x	x	x	x	x
Art. Cook

## Sheet: Flow
	Kl	T=	Flow=
	12:15:00	0	225
	12:30:00	15	217
	12:45:00	30	219
	13:00:00	45	213
	13:15:00	60	205
	13:30:00	75	202
	13:45:00	90	197
	14:00:00	105	197
	14:15:00	120	195
	14:30:00	135	-6
	14:45:00	150	-4
	15:00:00	165	-7
	15:15:00	180	-5
	15:30:00	195	-7
	15:45:00	210	-6
	16:00:00	225	-5
	16:15:00	240	-7
	16:30:00	255	-5
	16:45:00	270	-4
	17:00:00	285	-6
	17:15:00	300	-6
