# Supplementary material for: The unsuitability of implantable Doppler probes for the early detection of renal vascular complications – a porcine model for prevention of renal transplant loss
Source: PLoS One. 2017 May 25;12(5):e0178301. doi: 10.1371/journal.pone.0178301 (PMC5444816; doi:10.1371/journal.pone.0178301)
Supplement: S1 Data — (ZIP) [file pone.0178301.s001.zip › Supporting Information/Ven├╕s 1 d. 19.06.13/CAM 19.06.13.asc]

19/06/2013 07:52:04	Trend	1371628324
Time	HR	ST2	P1sys	P1dia	P1mean	PR(P1)	T1	PR(SpO2)	EtCO2	FiCO2	RR(CO2)	Pamb	FeO2	FiO2	FeN2O	MAC	RR(Spiro)	Ppeak	PEEP	Pplat	TVinsp	TVexp	Compl	MVexp	C.O.	Tblood	PCWP	HR(ECG)	HRmax	HRmin	HR(aECG)	ST(II)	NMT(Count)	NMT(R1)	NMT(R2)	NMT(R3)	NMT(R4)	SE	RE	BSR	VO2	VCO2	EE	RQ	PEEPi	Pmean	MVinsp	PEEPe	MVspont
07:52:04	-32767.00	-32767.00	-32764.00	-32764.00	-32764.00	0.00	23.01	-32766.00	0.00	0.00	0.00	758.00	102.00	102.00	0.00	0.00	12.00	27.00	2.60	-32767.00	499.00	339.00	-32767.00	4.08	-32767.00	-32767.00	-32767.00	-32767.00	-32767.00	-32767.00	-32767.00	87.04	0.00	0.00	0.00	0.00	0.00	0.00	0.00	0.00	-32767.00	-32767.00	-32767.00	-32767.00	-32767.00	11.00	6.00	2.60	-32767.00
07:52:22	-32767.00	-32767.00	-32764.00	-32764.00	-32764.00	0.00	23.14	-32766.00	0.00	0.00	0.00	758.00	102.00	102.00	0.00	0.00	12.00	27.00	2.60	-32767.00	499.00	339.00	-32767.00	4.09	-32767.00	-32767.00	-32767.00	-32767.00	-32767.00	-32767.00	-32767.00	87.04	0.00	0.00	0.00	0.00	0.00	0.00	0.00	0.00	-32767.00	-32767.00	-32767.00	-32767.00	-32767.00	11.00	6.00	2.60	-32767.00
07:52:25	-32767.00	-32767.00	-32764.00	-32764.00	-32764.00	0.00	23.18	-32766.00	0.00	0.00	0.00	758.00	102.00	102.00	0.00	0.00	12.00	27.00	2.60	-32767.00	498.00	339.00	-32767.00	4.09	-32767.00	-32767.00	-32767.00	-32767.00	-32767.00	-32767.00	-32767.00	87.04	0.00	0.00	0.00	0.00	0.00	0.00	0.00	0.00	-32767.00	-32767.00	-32767.00	-32767.00	-32767.00	11.00	6.00	2.60	-32767.00
07:53:25	-32767.00	-32767.00	-32764.00	-32764.00	-32764.00	0.00	23.28	-32766.00	0.00	0.00	0.00	758.00	102.00	102.00	0.00	0.00	12.00	27.00	2.60	-32767.00	501.00	339.00	-32767.00	4.06	-32767.00	-32767.00	-32767.00	-32767.00	-32767.00	-32767.00	-32767.00	87.04	0.00	0.00	0.00	0.00	0.00	0.00	0.00	0.00	-32767.00	-32767.00	-32767.00	-32767.00	-32767.00	11.00	6.00	2.60	-32767.00
07:54:25	-32767.00	-32767.00	-32764.00	-32764.00	-32764.00	0.00	23.38	-32766.00	0.00	0.00	0.00	758.00	102.00	102.00	0.00	0.00	12.00	27.00	2.60	-32767.00	502.00	339.00	-32767.00	4.05	-32767.00	-32767.00	-32767.00	-32767.00	-32767.00	-32767.00	-32767.00	87.04	0.00	0.00	0.00	0.00	0.00	0.00	0.00	0.00	-32767.00	-32767.00	-32767.00	-32767.00	-32767.00	11.00	6.00	2.60	-32767.00
07:55:25	-32767.00	-32767.00	-32764.00	-32764.00	-32764.00	0.00	23.42	-32766.00	0.00	0.00	0.00	758.00	102.00	102.00	0.00	0.00	12.00	27.00	2.60	-32767.00	499.00	336.00	-32767.00	4.04	-32767.00	-32767.00	-32767.00	-32767.00	-32767.00	-32767.00	-32767.00	87.04	0.00	0.00	0.00	0.00	0.00	0.00	0.00	0.00	-32767.00	-32767.00	-32767.00	-32767.00	-32767.00	11.00	6.00	2.60	-32767.00
07:56:25	-32767.00	-32767.00	-32764.00	-32764.00	-32764.00	0.00	23.45	-32766.00	0.00	0.00	0.00	758.00	102.00	102.00	0.00	0.00	12.00	27.00	2.60	-32767.00	501.00	339.00	-32767.00	4.04	-32767.00	-32767.00	-32767.00	-32767.00	-32767.00	-32767.00	-32767.00	87.04	0.00	0.00	0.00	0.00	0.00	0.00	0.00	0.00	-32767.00	-32767.00	-32767.00	-32767.00	-32767.00	11.00	6.00	2.60	-32767.00
07:57:25	-32767.00	-32767.00	-32764.00	-32764.00	-32764.00	0.00	23.37	-32766.00	0.00	0.00	0.00	758.00	102.00	102.00	0.00	0.00	12.00	27.00	2.60	-32767.00	502.00	336.00	-32767.00	4.05	-32767.00	-32767.00	-32767.00	-32767.00	-32767.00	-32767.00	-32767.00	87.04	0.00	0.00	0.00	0.00	0.00	0.00	0.00	0.00	-32767.00	-32767.00	-32767.00	-32767.00	-32767.00	11.00	6.01	2.60	-32767.00
07:58:25	-32767.00	-32767.00	-32764.00	-32764.00	-32764.00	0.00	23.33	-32766.00	0.00	0.00	0.00	758.00	102.00	102.00	0.00	0.00	12.00	27.00	2.60	-32767.00	501.00	335.00	-32767.00	4.02	-32767.00	-32767.00	-32767.00	-32767.00	-32767.00	-32767.00	-32767.00	87.04	0.00	0.00	0.00	0.00	0.00	0.00	0.00	0.00	-32767.00	-32767.00	-32767.00	-32767.00	-32767.00	11.00	6.00	2.60	-32767.00
07:59:25	-32767.00	-32767.00	-32764.00	-32764.00	-32764.00	0.00	23.49	-32766.00	0.00	0.00	0.00	758.00	102.00	102.00	0.00	0.00	12.00	27.00	2.60	-32767.00	502.00	336.00	-32767.00	4.02	-32767.00	-32767.00	-32767.00	-32767.00	-32767.00	-32767.00	-32767.00	87.04	0.00	0.00	0.00	0.00	0.00	0.00	0.00	0.00	-32767.00	-32767.00	-32767.00	-32767.00	-32767.00	11.00	6.00	2.60	-32767.00
08:00:25	-32767.00	-32767.00	-32764.00	-32764.00	-32764.00	0.00	23.43	-32766.00	0.00	0.00	0.00	758.00	102.00	102.00	0.00	0.00	12.00	27.00	2.60	-32767.00	497.00	332.00	-32767.00	4.01	-32767.00	-32767.00	-32767.00	-32767.00	-32767.00	-32767.00	-32767.00	87.04	0.00	0.00	0.00	0.00	0.00	0.00	0.00	0.00	-32767.00	-32767.00	-32767.00	-32767.00	-32767.00	11.00	6.00	2.60	-32767.00
08:01:25	-32767.00	-32767.00	-32764.00	-32764.00	-32764.00	0.00	23.43	-32766.00	0.00	0.00	0.00	758.00	102.00	102.00	0.00	0.00	12.00	27.00	2.60	-32767.00	501.00	335.00	-32767.00	4.01	-32767.00	-32767.00	-32767.00	-32767.00	-32767.00	-32767.00	-32767.00	87.04	0.00	0.00	0.00	0.00	0.00	0.00	0.00	0.00	-32767.00	-32767.00	-32767.00	-32767.00	-32767.00	11.00	6.00	2.60	-32767.00
08:02:25	-32767.00	-32767.00	-32764.00	-32764.00	-32764.00	0.00	23.50	-32766.00	0.00	0.00	0.00	758.00	55.00	55.00	0.00	0.00	12.00	23.00	2.50	-32767.00	408.00	267.00	-32767.00	3.38	-32767.00	-32767.00	-32767.00	-32767.00	-32767.00	-32767.00	-32767.00	87.04	0.00	0.00	0.00	0.00	0.00	0.00	0.00	0.00	-32767.00	-32767.00	-32767.00	-32767.00	-32767.00	10.00	5.10	2.50	-32767.00
08:03:25	-32767.00	-32767.00	-32764.00	-32764.00	-32764.00	0.00	23.52	-32766.00	0.00	0.00	0.00	758.00	41.00	41.00	0.00	0.00	12.00	22.00	2.50	-32767.00	400.00	264.00	-32767.00	3.16	-32767.00	-32767.00	-32767.00	-32767.00	-32767.00	-32767.00	-32767.00	87.04	0.00	0.00	0.00	0.00	0.00	0.00	0.00	0.00	-32767.00	-32767.00	-32767.00	-32767.00	-32767.00	9.00	4.82	2.50	-32767.00
08:04:25	-32767.00	-32767.00	-32764.00	-32764.00	-32764.00	0.00	23.43	-32766.00	0.00	0.00	0.00	758.00	41.00	41.00	0.00	0.00	12.00	22.00	2.50	-32767.00	400.00	262.00	-32767.00	3.15	-32767.00	-32767.00	-32767.00	-32767.00	-32767.00	-32767.00	-32767.00	87.04	0.00	0.00	0.00	0.00	0.00	0.00	0.00	0.00	-32767.00	-32767.00	-32767.00	-32767.00	-32767.00	9.00	4.80	2.50	-32767.00
08:05:25	-32767.00	-32767.00	-32764.00	-32764.00	-32764.00	0.00	23.28	-32766.00	0.00	0.00	0.00	758.00	40.00	40.00	0.00	0.00	12.00	22.00	2.40	-32767.00	400.00	263.00	-32767.00	3.15	-32767.00	-32767.00	-32767.00	-32767.00	-32767.00	-32767.00	-32767.00	87.04	0.00	0.00	0.00	0.00	0.00	0.00	0.00	0.00	-32767.00	-32767.00	-32767.00	-32767.00	-32767.00	9.00	4.80	2.40	-32767.00
08:06:25	-32767.00	-32767.00	-32764.00	-32764.00	-32764.00	0.00	23.13	-32766.00	0.00	0.00	0.00	758.00	40.00	40.00	0.00	0.00	12.00	22.00	2.50	-32767.00	399.00	263.00	-32767.00	3.15	-32767.00	-32767.00	-32767.00	-32767.00	-32767.00	-32767.00	-32767.00	87.04	0.00	0.00	0.00	0.00	0.00	0.00	0.00	0.00	-32767.00	-32767.00	-32767.00	-32767.00	-32767.00	9.00	4.80	2.50	-32767.00
08:07:25	-32767.00	-32767.00	-32764.00	-32764.00	-32764.00	0.00	23.01	-32766.00	0.00	0.00	0.00	758.00	40.00	40.00	0.00	0.00	12.00	22.00	2.50	-32767.00	399.00	262.00	-32767.00	3.15	-32767.00	-32767.00	-32767.00	-32767.00	-32767.00	-32767.00	-32767.00	87.04	0.00	0.00	0.00	0.00	0.00	0.00	0.00	0.00	-32767.00	-32767.00	-32767.00	-32767.00	-32767.00	9.00	4.80	2.50	-32767.00
08:08:25	-32767.00	-32767.00	-32764.00	-32764.00	-32764.00	0.00	22.96	-32766.00	0.00	0.00	0.00	758.00	40.00	40.00	0.00	0.00	12.00	22.00	2.50	-32767.00	396.00	260.00	-32767.00	3.15	-32767.00	-32767.00	-32767.00	-32767.00	-32767.00	-32767.00	-32767.00	87.04	0.00	0.00	0.00	0.00	0.00	0.00	0.00	0.00	-32767.00	-32767.00	-32767.00	-32767.00	-32767.00	9.00	4.80	2.50	-32767.00
08:09:25	-32767.00	-32767.00	-32764.00	-32764.00	-32764.00	0.00	22.96	-32766.00	0.00	0.00	0.00	758.00	40.00	40.00	0.00	0.00	12.00	22.00	2.40	-32767.00	398.00	261.00	-32767.00	3.15	-32767.00	-32767.00	-32767.00	-32767.00	-32767.00	-32767.00	-32767.00	87.04	0.00	0.00	0.00	0.00	0.00	0.00	0.00	0.00	-32767.00	-32767.00	-32767.00	-32767.00	-32767.00	9.00	4.80	2.40	-32767.00
08:10:25	-32767.00	-32767.00	-32764.00	-32764.00	-32764.00	0.00	22.86	-32766.00	0.00	0.00	0.00	758.00	40.00	40.00	0.00	0.00	12.00	22.00	2.50	-32767.00	400.00	263.00	-32767.00	3.15	-32767.00	-32767.00	-32767.00	-32767.00	-32767.00	-32767.00	-32767.00	87.04	0.00	0.00	0.00	0.00	0.00	0.00	0.00	0.00	-32767.00	-32767.00	-32767.00	-32767.00	-32767.00	9.00	4.80	2.50	-32767.00
08:11:25	-32767.00	-32767.00	-32764.00	-32764.00	-32764.00	0.00	22.83	-32766.00	0.00	0.00	0.00	758.00	40.00	40.00	0.00	0.00	12.00	22.00	2.50	-32767.00	400.00	263.00	-32767.00	3.15	-32767.00	-32767.00	-32767.00	-32767.00	-32767.00	-32767.00	-32767.00	87.04	0.00	0.00	0.00	0.00	0.00	0.00	0.00	0.00	-32767.00	-32767.00	-32767.00	-32767.00	-32767.00	9.00	4.80	2.50	-32767.00
08:12:25	-32767.00	-32767.00	-32764.00	-32764.00	-32764.00	0.00	22.85	-32766.00	0.00	0.00	0.00	758.00	40.00	40.00	0.00	0.00	12.00	22.00	3.40	-32767.00	401.00	287.00	-32767.00	3.19	-32767.00	-32767.00	-32767.00	-32767.00	-32767.00	-32767.00	-32767.00	87.04	0.00	0.00	0.00	0.00	0.00	0.00	0.00	0.00	-32767.00	-32767.00	-32767.00	-32767.00	-32767.00	10.00	4.80	3.40	-32767.00
08:13:25	-32767.00	-32767.00	-32764.00	-32764.00	-32764.00	0.00	22.78	-32766.00	5.00	0.00	10.00	758.00	34.00	40.00	0.00	0.00	12.00	15.00	3.30	-32767.00	382.00	361.00	-32767.00	4.12	-32767.00	-32767.00	-32767.00	-32767.00	-32767.00	-32767.00	-32767.00	87.04	0.00	0.00	0.00	0.00	0.00	0.00	0.00	0.00	-32767.00	-32767.00	-32767.00	-32767.00	-32767.00	7.00	7.23	3.30	-32767.00
08:14:25	-32766.00	-32767.00	-32764.00	-32764.00	-32764.00	0.00	25.28	-32766.00	5.10	0.00	12.00	758.00	34.00	40.00	0.00	0.00	12.00	16.00	3.20	-32767.00	404.00	401.00	-32767.00	4.48	-32767.00	-32767.00	-32767.00	-32767.00	-32767.00	-32767.00	-32767.00	87.04	0.00	0.00	0.00	0.00	0.00	0.00	0.00	0.00	-32767.00	-32767.00	-32767.00	-32767.00	-32767.00	8.00	4.74	3.20	-32767.00
08:15:25	-32767.00	-32767.00	-32764.00	-32764.00	-32764.00	0.00	37.89	-32767.00	5.20	0.00	12.00	758.00	34.00	40.00	0.00	0.00	12.00	15.00	3.20	-32767.00	390.00	401.00	-32767.00	4.58	-32767.00	-32767.00	-32767.00	-32767.00	-32767.00	-32767.00	-32767.00	87.04	0.00	0.00	0.00	0.00	0.00	0.00	0.00	0.00	-32767.00	-32767.00	-32767.00	-32767.00	-32767.00	8.00	4.80	3.20	-32767.00
08:16:25	-32767.00	-32767.00	-32764.00	-32764.00	-32764.00	0.00	37.60	-32767.00	5.30	0.00	12.00	758.00	34.00	40.00	0.00	0.00	12.00	15.00	3.20	-32767.00	395.00	372.00	-32767.00	4.62	-32767.00	-32767.00	-32767.00	-32767.00	-32767.00	-32767.00	-32767.00	87.04	0.00	0.00	0.00	0.00	0.00	0.00	0.00	0.00	-32767.00	-32767.00	-32767.00	-32767.00	-32767.00	7.00	4.85	3.20	-32767.00
08:17:25	-32767.00	-32767.00	-32764.00	-32764.00	-32764.00	59.00	37.44	-32767.00	5.40	0.00	12.00	758.00	34.00	39.00	0.00	0.63	12.00	14.00	3.10	-32767.00	388.00	341.00	-32767.00	4.44	-32767.00	-32767.00	-32767.00	-32767.00	-32767.00	-32767.00	-32767.00	87.04	0.00	0.00	0.00	0.00	0.00	0.00	0.00	0.00	-32767.00	-32767.00	-32767.00	-32767.00	-32767.00	7.00	4.83	3.10	-32767.00
08:18:25	63.00	-32767.00	-32764.00	-32764.00	-32764.00	-32763.00	37.23	63.00	5.30	0.00	12.00	758.00	34.00	39.00	0.00	1.07	12.00	15.00	2.30	-32767.00	395.00	394.00	-32767.00	4.44	-32767.00	-32767.00	-32767.00	-32767.00	-32767.00	-32767.00	-32767.00	87.04	0.00	0.00	0.00	0.00	0.00	0.00	0.00	0.00	-32767.00	-32767.00	-32767.00	-32767.00	-32767.00	7.00	4.76	2.30	-32767.00
08:19:25	58.00	-32767.00	-32764.00	-32764.00	-32764.00	174.00	37.29	58.00	5.40	0.00	12.00	758.00	32.00	37.00	0.00	0.63	12.00	14.00	1.70	-32767.00	403.00	367.00	-32767.00	4.58	-32767.00	-32767.00	-32767.00	-32767.00	-32767.00	-32767.00	-32767.00	87.04	0.00	0.00	0.00	0.00	0.00	0.00	0.00	0.00	-32767.00	-32767.00	-32767.00	-32767.00	-32767.00	6.00	4.84	1.70	-32767.00
08:20:25	56.00	-32767.00	-32764.00	-32764.00	-32764.00	194.00	37.34	56.00	5.50	0.00	12.00	758.00	30.00	35.00	0.00	0.68	12.00	14.00	2.30	-32767.00	399.00	373.00	-32767.00	4.48	-32767.00	-32767.00	-32767.00	-32767.00	-32767.00	-32767.00	-32767.00	87.04	0.00	0.00	0.00	0.00	0.00	0.00	0.00	0.00	-32767.00	-32767.00	-32767.00	-32767.00	-32767.00	6.00	4.81	2.30	-32767.00
08:21:25	56.00	-32767.00	-32764.00	-32764.00	-32764.00	0.00	37.48	56.00	5.60	0.00	12.00	758.00	28.00	34.00	0.00	0.68	12.00	14.00	2.40	-32767.00	402.00	369.00	-32767.00	4.50	-32767.00	-32767.00	-32767.00	-32767.00	-32767.00	-32767.00	-32767.00	87.04	0.00	0.00	0.00	0.00	0.00	0.00	0.00	0.00	-32767.00	-32767.00	-32767.00	-32767.00	-32767.00	6.00	4.81	2.40	-32767.00
08:22:25	54.00	-32767.00	-32764.00	-32764.00	-32764.00	0.00	37.56	54.00	5.60	0.00	12.00	758.00	28.00	33.00	0.00	0.73	12.00	14.00	2.20	-32767.00	405.00	342.00	-32767.00	4.47	-32767.00	-32767.00	-32767.00	-32767.00	-32767.00	-32767.00	-32767.00	87.04	0.00	0.00	0.00	0.00	0.00	0.00	0.00	0.00	-32767.00	-32767.00	-32767.00	-32767.00	-32767.00	6.00	4.79	2.20	-32767.00
08:23:25	54.00	-32767.00	-32764.00	-32764.00	-32764.00	0.00	37.56	54.00	5.60	0.00	12.00	758.00	27.00	32.00	0.00	0.73	12.00	14.00	1.90	-32767.00	396.00	373.00	-32767.00	4.41	-32767.00	-32767.00	-32767.00	-32767.00	-32767.00	-32767.00	-32767.00	87.04	0.00	0.00	0.00	0.00	0.00	0.00	0.00	0.00	-32767.00	-32767.00	-32767.00	-32767.00	-32767.00	7.00	4.79	1.90	-32767.00
08:24:25	54.00	-32767.00	-32764.00	-32764.00	-32764.00	0.00	37.56	54.00	5.60	0.00	12.00	758.00	26.00	31.00	0.00	0.78	12.00	14.00	1.90	-32767.00	398.00	372.00	-32767.00	4.45	-32767.00	-32767.00	-32767.00	-32767.00	-32767.00	-32767.00	-32767.00	87.04	0.00	0.00	0.00	0.00	0.00	0.00	0.00	0.00	-32767.00	-32767.00	-32767.00	-32767.00	-32767.00	7.00	4.79	1.90	-32767.00
08:25:25	53.00	-32767.00	-32764.00	-32764.00	-32764.00	0.00	37.53	53.00	5.70	0.00	12.00	758.00	25.00	30.00	0.00	0.78	12.00	15.00	2.00	-32767.00	401.00	377.00	-32767.00	4.45	-32767.00	-32767.00	-32767.00	-32767.00	-32767.00	-32767.00	-32767.00	87.04	0.00	0.00	0.00	0.00	0.00	0.00	0.00	0.00	-32767.00	-32767.00	-32767.00	-32767.00	-32767.00	7.00	4.79	2.00	-32767.00
08:26:25	53.00	-32767.00	-32764.00	-32764.00	-32764.00	0.00	37.53	53.00	5.70	0.00	12.00	758.00	24.00	29.00	0.00	0.82	12.00	15.00	2.70	-32767.00	398.00	364.00	-32767.00	4.43	-32767.00	-32767.00	-32767.00	-32767.00	-32767.00	-32767.00	-32767.00	87.04	0.00	0.00	0.00	0.00	0.00	0.00	0.00	0.00	-32767.00	-32767.00	-32767.00	-32767.00	-32767.00	7.00	4.79	2.70	-32767.00
08:27:25	53.00	-32767.00	-32764.00	-32764.00	-32764.00	0.00	37.56	53.00	5.70	0.00	12.00	758.00	24.00	29.00	0.00	0.87	12.00	15.00	2.70	-32767.00	399.00	376.00	-32767.00	4.45	-32767.00	-32767.00	-32767.00	-32767.00	-32767.00	-32767.00	-32767.00	87.04	0.00	0.00	0.00	0.00	0.00	0.00	0.00	0.00	-32767.00	-32767.00	-32767.00	-32767.00	-32767.00	7.00	4.79	2.70	-32767.00
08:28:25	52.00	-32767.00	-32764.00	-32764.00	-32764.00	0.00	37.60	52.00	5.60	0.00	12.00	758.00	24.00	28.00	0.00	0.92	12.00	15.00	2.00	-32767.00	416.00	375.00	-32767.00	4.46	-32767.00	-32767.00	-32767.00	-32767.00	-32767.00	-32767.00	-32767.00	87.04	0.00	0.00	0.00	0.00	0.00	0.00	0.00	0.00	-32767.00	-32767.00	-32767.00	-32767.00	-32767.00	7.00	4.79	2.00	-32767.00
08:29:25	53.00	-32767.00	-32764.00	-32764.00	-32764.00	0.00	37.60	53.00	5.80	0.00	12.00	758.00	23.00	28.00	0.00	0.92	12.00	15.00	1.70	-32767.00	410.00	376.00	-32767.00	4.48	-32767.00	-32767.00	-32767.00	-32767.00	-32767.00	-32767.00	-32767.00	87.04	0.00	0.00	0.00	0.00	0.00	0.00	0.00	0.00	-32767.00	-32767.00	-32767.00	-32767.00	-32767.00	7.00	4.85	1.70	-32767.00
08:30:25	53.00	-32767.00	-32764.00	-32764.00	-32764.00	0.00	37.60	53.00	5.70	0.00	12.00	758.00	23.00	27.00	0.00	0.97	12.00	14.00	2.40	-32767.00	410.00	374.00	-32767.00	4.48	-32767.00	-32767.00	-32767.00	-32767.00	-32767.00	-32767.00	-32767.00	87.04	0.00	0.00	0.00	0.00	0.00	0.00	0.00	0.00	-32767.00	-32767.00	-32767.00	-32767.00	-32767.00	7.00	4.83	2.40	-32767.00
08:31:25	53.00	-32767.00	-32764.00	-32764.00	-32764.00	0.00	37.60	53.00	5.80	0.00	12.00	758.00	22.00	27.00	0.00	0.97	12.00	15.00	2.10	-32767.00	407.00	375.00	-32767.00	4.44	-32767.00	-32767.00	-32767.00	-32767.00	-32767.00	-32767.00	-32767.00	87.04	0.00	0.00	0.00	0.00	0.00	0.00	0.00	0.00	-32767.00	-32767.00	-32767.00	-32767.00	-32767.00	7.00	4.78	2.10	-32767.00
08:32:25	53.00	-32767.00	-32764.00	-32764.00	-32764.00	0.00	37.60	53.00	5.70	0.00	12.00	758.00	22.00	27.00	0.00	1.02	12.00	14.00	1.40	-32767.00	358.00	372.00	-32767.00	4.44	-32767.00	-32767.00	-32767.00	-32767.00	-32767.00	-32767.00	-32767.00	87.04	0.00	0.00	0.00	0.00	0.00	0.00	0.00	0.00	-32767.00	-32767.00	-32767.00	-32767.00	-32767.00	7.00	4.78	1.40	-32767.00
08:33:25	53.00	-32767.00	-32764.00	-32764.00	-32764.00	0.00	37.58	53.00	5.80	0.00	12.00	758.00	21.00	27.00	0.00	1.02	12.00	15.00	1.70	-32767.00	427.00	383.00	-32767.00	4.46	-32767.00	-32767.00	-32767.00	-32767.00	-32767.00	-32767.00	-32767.00	87.04	0.00	0.00	0.00	0.00	0.00	0.00	0.00	0.00	-32767.00	-32767.00	-32767.00	-32767.00	-32767.00	7.00	4.80	1.70	-32767.00
08:34:25	53.00	-32767.00	-32764.00	-32764.00	-32764.00	0.00	37.58	53.00	5.90	0.00	12.00	758.00	21.00	26.00	0.00	1.02	12.00	15.00	1.90	-32767.00	403.00	361.00	-32767.00	4.43	-32767.00	-32767.00	-32767.00	-32767.00	-32767.00	-32767.00	-32767.00	87.04	0.00	0.00	0.00	0.00	0.00	0.00	0.00	0.00	-32767.00	-32767.00	-32767.00	-32767.00	-32767.00	7.00	4.80	1.90	-32767.00
08:35:25	53.00	-32767.00	-32764.00	-32764.00	-32764.00	0.00	37.58	53.00	5.60	0.00	14.00	758.00	22.00	26.00	0.00	1.07	14.00	16.00	2.10	-32767.00	389.00	385.00	-32767.00	5.11	-32767.00	-32767.00	-32767.00	-32767.00	-32767.00	-32767.00	-32767.00	87.04	0.00	0.00	0.00	0.00	0.00	0.00	0.00	0.00	-32767.00	-32767.00	-32767.00	-32767.00	-32767.00	7.00	5.50	2.10	-32767.00
08:36:25	53.00	-32767.00	-32764.00	-32764.00	-32764.00	0.00	37.58	53.00	5.50	0.00	14.00	758.00	22.00	26.00	0.00	1.07	14.00	15.00	2.40	-32767.00	402.00	370.00	-32767.00	5.22	-32767.00	-32767.00	-32767.00	-32767.00	-32767.00	-32767.00	-32767.00	87.04	0.00	0.00	0.00	0.00	0.00	0.00	0.00	0.00	-32767.00	-32767.00	-32767.00	-32767.00	-32767.00	7.00	5.61	2.40	-32767.00
08:37:25	54.00	-32767.00	-32764.00	-32764.00	-32764.00	0.00	37.56	54.00	5.40	0.00	14.00	758.00	22.00	26.00	0.00	1.07	14.00	15.00	2.40	-32767.00	390.00	361.00	-32767.00	5.22	-32767.00	-32767.00	-32767.00	-32767.00	-32767.00	-32767.00	-32767.00	87.04	0.00	0.00	0.00	0.00	0.00	0.00	0.00	0.00	-32767.00	-32767.00	-32767.00	-32767.00	-32767.00	7.00	5.62	2.40	-32767.00
08:38:25	53.00	-32767.00	-32764.00	-32764.00	-32764.00	0.00	37.56	53.00	5.40	0.00	14.00	758.00	22.00	26.00	0.00	1.12	14.00	15.00	2.40	-32767.00	412.00	374.00	-32767.00	5.21	-32767.00	-32767.00	-32767.00	-32767.00	-32767.00	-32767.00	-32767.00	87.04	0.00	0.00	0.00	0.00	0.00	0.00	0.00	0.00	-32767.00	-32767.00	-32767.00	-32767.00	-32767.00	7.00	5.59	2.40	-32767.00
08:39:25	53.00	-32767.00	-32764.00	-32764.00	-32764.00	0.00	37.56	53.00	5.40	0.00	14.00	758.00	22.00	26.00	0.00	1.12	14.00	15.00	2.90	-32767.00	369.00	385.00	-32767.00	5.20	-32767.00	-32767.00	-32767.00	-32767.00	-32767.00	-32767.00	-32767.00	87.04	0.00	0.00	0.00	0.00	0.00	0.00	0.00	0.00	-32767.00	-32767.00	-32767.00	-32767.00	-32767.00	7.00	5.58	2.90	-32767.00
08:40:25	53.00	-32767.00	-32764.00	-32764.00	-32764.00	0.00	37.58	53.00	5.40	0.00	14.00	758.00	22.00	26.00	0.00	1.12	14.00	15.00	2.50	-32767.00	399.00	371.00	-32767.00	5.27	-32767.00	-32767.00	-32767.00	-32767.00	-32767.00	-32767.00	-32767.00	87.04	0.00	0.00	0.00	0.00	0.00	0.00	0.00	0.00	-32767.00	-32767.00	-32767.00	-32767.00	-32767.00	7.00	5.59	2.50	-32767.00
08:41:25	54.00	-32767.00	-32764.00	-32764.00	-32764.00	0.00	37.58	54.00	5.40	0.00	14.00	758.00	21.00	26.00	0.00	1.17	14.00	15.00	2.60	-32767.00	386.00	377.00	-32767.00	5.21	-32767.00	-32767.00	-32767.00	-32767.00	-32767.00	-32767.00	-32767.00	87.04	0.00	0.00	0.00	0.00	0.00	0.00	0.00	0.00	-32767.00	-32767.00	-32767.00	-32767.00	-32767.00	7.00	5.60	2.60	-32767.00
08:42:25	53.00	-32767.00	-32764.00	-32764.00	-32764.00	0.00	37.58	53.00	5.40	0.00	14.00	760.00	22.00	26.00	0.00	1.12	14.00	15.00	2.90	-32767.00	398.00	358.00	-32767.00	5.24	-32767.00	-32767.00	-32767.00	-32767.00	-32767.00	-32767.00	-32767.00	87.04	0.00	0.00	0.00	0.00	0.00	0.00	0.00	0.00	-32767.00	-32767.00	-32767.00	-32767.00	-32767.00	7.00	5.59	2.90	-32767.00
08:43:25	53.00	-32767.00	-32764.00	-32764.00	-32764.00	0.00	37.58	53.00	5.40	0.00	14.00	760.00	22.00	26.00	0.00	1.17	14.00	15.00	2.40	-32767.00	409.00	384.00	-32767.00	5.23	-32767.00	-32767.00	-32767.00	-32767.00	-32767.00	-32767.00	-32767.00	87.04	0.00	0.00	0.00	0.00	0.00	0.00	0.00	0.00	-32767.00	-32767.00	-32767.00	-32767.00	-32767.00	7.00	5.61	2.40	-32767.00
08:44:25	54.00	-32767.00	-32764.00	-32764.00	-32764.00	0.00	37.58	54.00	5.30	0.00	14.00	760.00	22.00	26.00	0.00	1.17	14.00	16.00	2.90	-32767.00	398.00	377.00	-32767.00	5.21	-32767.00	-32767.00	-32767.00	-32767.00	-32767.00	-32767.00	-32767.00	87.04	0.00	0.00	0.00	0.00	0.00	0.00	0.00	0.00	-32767.00	-32767.00	-32767.00	-32767.00	-32767.00	7.00	5.59	2.90	-32767.00
08:46:24	54.00	-32767.00	-32764.00	-32764.00	-32764.00	0.00	37.58	54.00	5.30	0.00	14.00	760.00	22.00	26.00	0.00	1.17	14.00	15.00	2.90	-32767.00	405.00	371.00	-32767.00	5.22	-32767.00	-32767.00	-32767.00	-32767.00	-32767.00	-32767.00	-32767.00	87.04	0.00	0.00	0.00	0.00	0.00	0.00	0.00	0.00	-32767.00	-32767.00	-32767.00	-32767.00	-32767.00	7.00	5.60	2.90	-32767.00
08:47:24	54.00	-32767.00	-32764.00	-32764.00	-32764.00	0.00	37.58	54.00	5.30	0.00	14.00	760.00	22.00	26.00	0.00	1.21	14.00	15.00	2.50	-32767.00	401.00	372.00	-32767.00	5.22	-32767.00	-32767.00	-32767.00	-32767.00	-32767.00	-32767.00	-32767.00	87.04	0.00	0.00	0.00	0.00	0.00	0.00	0.00	0.00	-32767.00	-32767.00	-32767.00	-32767.00	-32767.00	7.00	5.61	2.50	-32767.00
08:48:24	54.00	-32767.00	-32764.00	-32764.00	-32764.00	0.00	37.56	54.00	5.30	0.00	14.00	760.00	22.00	26.00	0.00	1.21	14.00	16.00	3.10	-32767.00	405.00	373.00	-32767.00	5.23	-32767.00	-32767.00	-32767.00	-32767.00	-32767.00	-32767.00	-32767.00	87.04	0.00	0.00	0.00	0.00	0.00	0.00	0.00	0.00	-32767.00	-32767.00	-32767.00	-32767.00	-32767.00	7.00	5.61	3.10	-32767.00
08:49:24	55.00	-32767.00	-32764.00	-32764.00	-32764.00	0.00	37.56	55.00	5.30	0.00	14.00	760.00	22.00	26.00	0.00	1.21	14.00	16.00	2.40	-32767.00	374.00	372.00	-32767.00	5.22	-32767.00	-32767.00	-32767.00	-32767.00	-32767.00	-32767.00	-32767.00	87.04	0.00	0.00	0.00	0.00	0.00	0.00	0.00	0.00	-32767.00	-32767.00	-32767.00	-32767.00	-32767.00	8.00	5.54	2.40	-32767.00
08:50:24	55.00	-32767.00	-32764.00	-32764.00	-32764.00	0.00	37.56	55.00	5.20	0.00	14.00	760.00	22.00	26.00	0.00	1.21	14.00	16.00	2.80	-32767.00	409.00	376.00	-32767.00	5.23	-32767.00	-32767.00	-32767.00	-32767.00	-32767.00	-32767.00	-32767.00	87.04	0.00	0.00	0.00	0.00	0.00	0.00	0.00	0.00	-32767.00	-32767.00	-32767.00	-32767.00	-32767.00	7.00	5.64	2.80	-32767.00
08:51:24	56.00	-32767.00	-32764.00	-32764.00	-32764.00	0.00	37.56	56.00	5.30	0.00	14.00	760.00	22.00	26.00	0.00	1.21	14.00	16.00	2.20	-32767.00	404.00	379.00	-32767.00	5.25	-32767.00	-32767.00	-32767.00	-32767.00	-32767.00	-32767.00	-32767.00	87.04	0.00	0.00	0.00	0.00	0.00	0.00	0.00	0.00	-32767.00	-32767.00	-32767.00	-32767.00	-32767.00	7.00	5.63	2.20	-32767.00
08:52:24	56.00	-32767.00	-32764.00	-32764.00	-32764.00	0.00	37.56	56.00	5.20	0.00	14.00	760.00	21.00	26.00	0.00	1.21	14.00	16.00	1.70	-32767.00	386.00	365.00	-32767.00	5.24	-32767.00	-32767.00	-32767.00	-32767.00	-32767.00	-32767.00	-32767.00	87.04	0.00	0.00	0.00	0.00	0.00	0.00	0.00	0.00	-32767.00	-32767.00	-32767.00	-32767.00	-32767.00	7.00	5.58	1.70	-32767.00
08:53:24	57.00	-32767.00	-32764.00	-32764.00	-32764.00	0.00	37.56	57.00	5.40	0.00	14.00	760.00	21.00	26.00	0.00	1.21	14.00	16.00	2.70	-32767.00	410.00	367.00	-32767.00	5.17	-32767.00	-32767.00	-32767.00	-32767.00	-32767.00	-32767.00	-32767.00	87.04	0.00	0.00	0.00	0.00	0.00	0.00	0.00	0.00	-32767.00	-32767.00	-32767.00	-32767.00	-32767.00	8.00	5.58	2.70	-32767.00
08:54:24	57.00	-32767.00	-32764.00	-32764.00	-32764.00	0.00	37.53	57.00	5.30	0.00	14.00	760.00	22.00	26.00	0.00	1.26	14.00	16.00	2.20	-32767.00	434.00	376.00	-32767.00	5.21	-32767.00	-32767.00	-32767.00	-32767.00	-32767.00	-32767.00	-32767.00	87.04	0.00	0.00	0.00	0.00	0.00	0.00	0.00	0.00	-32767.00	-32767.00	-32767.00	-32767.00	-32767.00	7.00	5.64	2.20	-32767.00
08:55:24	57.00	-32767.00	-32764.00	-32764.00	-32764.00	0.00	37.53	57.00	5.30	0.00	14.00	760.00	22.00	26.00	0.00	1.21	14.00	16.00	2.70	-32767.00	396.00	369.00	-32767.00	5.20	-32767.00	-32767.00	-32767.00	-32767.00	-32767.00	-32767.00	-32767.00	87.04	0.00	0.00	0.00	0.00	0.00	0.00	0.00	0.00	-32767.00	-32767.00	-32767.00	-32767.00	-32767.00	7.00	5.61	2.70	-32767.00
08:56:24	57.00	-32767.00	-32764.00	-32764.00	-32764.00	0.00	37.51	57.00	5.30	0.00	14.00	760.00	22.00	26.00	0.00	1.21	14.00	16.00	3.00	-32767.00	391.00	369.00	-32767.00	5.17	-32767.00	-32767.00	-32767.00	-32767.00	-32767.00	-32767.00	-32767.00	87.04	0.00	0.00	0.00	0.00	0.00	0.00	0.00	0.00	-32767.00	-32767.00	-32767.00	-32767.00	-32767.00	8.00	5.59	3.00	-32767.00
08:57:24	57.00	-32767.00	-32764.00	-32764.00	-32764.00	0.00	37.53	57.00	5.20	0.00	14.00	760.00	22.00	26.00	0.00	1.26	14.00	16.00	2.00	-32767.00	407.00	384.00	-32767.00	5.22	-32767.00	-32767.00	-32767.00	-32767.00	-32767.00	-32767.00	-32767.00	87.04	0.00	0.00	0.00	0.00	0.00	0.00	0.00	0.00	-32767.00	-32767.00	-32767.00	-32767.00	-32767.00	7.00	5.61	2.00	-32767.00
08:58:24	57.00	-32767.00	-32764.00	-32764.00	-32764.00	0.00	37.51	57.00	5.30	0.00	14.00	760.00	22.00	26.00	0.00	1.26	14.00	16.00	2.10	-32767.00	392.00	365.00	-32767.00	5.20	-32767.00	-32767.00	-32767.00	-32767.00	-32767.00	-32767.00	-32767.00	87.04	0.00	0.00	0.00	0.00	0.00	0.00	0.00	0.00	-32767.00	-32767.00	-32767.00	-32767.00	-32767.00	7.00	5.60	2.10	-32767.00
08:59:24	58.00	-32767.00	-32764.00	-32764.00	-32764.00	0.00	37.51	58.00	5.20	0.00	14.00	760.00	22.00	26.00	0.00	1.26	14.00	16.00	2.10	-32767.00	403.00	373.00	-32767.00	5.20	-32767.00	-32767.00	-32767.00	-32767.00	-32767.00	-32767.00	-32767.00	87.04	0.00	0.00	0.00	0.00	0.00	0.00	0.00	0.00	-32767.00	-32767.00	-32767.00	-32767.00	-32767.00	7.00	5.63	2.10	-32767.00
09:00:24	58.00	-32767.00	-32764.00	-32764.00	-32764.00	0.00	37.46	58.00	5.20	0.00	14.00	760.00	22.00	25.00	0.00	1.26	14.00	17.00	4.00	-32767.00	392.00	379.00	-32767.00	5.13	-32767.00	-32767.00	-32767.00	-32767.00	-32767.00	-32767.00	-32767.00	87.04	0.00	0.00	0.00	0.00	0.00	0.00	0.00	0.00	-32767.00	-32767.00	-32767.00	-32767.00	-32767.00	8.00	5.54	4.00	-32767.00
09:01:24	58.00	-32767.00	-32764.00	-32764.00	-32764.00	0.00	37.44	58.00	5.30	0.00	14.00	760.00	22.00	26.00	0.00	1.26	14.00	17.00	2.70	-32767.00	387.00	368.00	-32767.00	5.25	-32767.00	-32767.00	-32767.00	-32767.00	-32767.00	-32767.00	-32767.00	87.04	0.00	0.00	0.00	0.00	0.00	0.00	0.00	0.00	-32767.00	-32767.00	-32767.00	-32767.00	-32767.00	8.00	5.61	2.70	-32767.00
09:02:24	59.00	-32767.00	-32764.00	-32764.00	-32764.00	0.00	37.44	59.00	5.50	0.00	14.00	760.00	22.00	26.00	0.00	1.26	14.00	16.00	2.40	-32767.00	407.00	381.00	-32767.00	5.21	-32767.00	-32767.00	-32767.00	-32767.00	-32767.00	-32767.00	-32767.00	87.04	0.00	0.00	0.00	0.00	0.00	0.00	0.00	0.00	-32767.00	-32767.00	-32767.00	-32767.00	-32767.00	7.00	5.65	2.40	-32767.00
09:03:24	59.00	-32767.00	-32764.00	-32764.00	-32764.00	0.00	37.44	59.00	5.30	0.10	14.00	760.00	22.00	26.00	0.00	1.26	14.00	16.00	2.00	-32767.00	381.00	365.00	-32767.00	5.18	-32767.00	-32767.00	-32767.00	-32767.00	-32767.00	-32767.00	-32767.00	87.04	0.00	0.00	0.00	0.00	0.00	0.00	0.00	0.00	-32767.00	-32767.00	-32767.00	-32767.00	-32767.00	7.00	5.61	2.00	-32767.00
09:04:24	59.00	-32767.00	-32764.00	-32764.00	-32764.00	0.00	37.41	59.00	5.30	0.00	14.00	760.00	22.00	26.00	0.00	1.26	14.00	17.00	1.90	-32767.00	378.00	340.00	-32767.00	5.13	-32767.00	-32767.00	-32767.00	-32767.00	-32767.00	-32767.00	-32767.00	87.04	0.00	0.00	0.00	0.00	0.00	0.00	0.00	0.00	-32767.00	-32767.00	-32767.00	-32767.00	-32767.00	8.00	5.51	1.90	-32767.00
09:05:24	60.00	-32767.00	-32764.00	-32764.00	-32764.00	0.00	37.41	60.00	5.30	0.10	14.00	760.00	22.00	26.00	0.00	1.26	14.00	18.00	3.20	-32767.00	416.00	355.00	-32767.00	5.17	-32767.00	-32767.00	-32767.00	-32767.00	-32767.00	-32767.00	-32767.00	87.04	0.00	0.00	0.00	0.00	0.00	0.00	0.00	0.00	-32767.00	-32767.00	-32767.00	-32767.00	-32767.00	8.00	5.58	3.20	-32767.00
09:06:24	66.00	-32767.00	-32764.00	-32764.00	-32764.00	0.00	37.39	66.00	5.40	0.00	14.00	760.00	21.00	26.00	0.00	1.21	14.00	18.00	2.50	-32767.00	391.00	358.00	-32767.00	5.11	-32767.00	-32767.00	-32767.00	-32767.00	-32767.00	-32767.00	-32767.00	87.04	0.00	0.00	0.00	0.00	0.00	0.00	0.00	0.00	-32767.00	-32767.00	-32767.00	-32767.00	-32767.00	8.00	5.59	2.50	-32767.00
09:07:24	66.00	-32767.00	-32764.00	-32764.00	-32764.00	0.00	37.36	66.00	5.40	0.10	14.00	760.00	22.00	26.00	0.00	1.21	14.00	19.00	3.00	-32767.00	367.00	340.00	-32767.00	5.11	-32767.00	-32767.00	-32767.00	-32767.00	-32767.00	-32767.00	-32767.00	87.04	0.00	0.00	0.00	0.00	0.00	0.00	0.00	0.00	-32767.00	-32767.00	-32767.00	-32767.00	-32767.00	8.00	5.55	3.00	-32767.00
09:08:24	66.00	-32767.00	-32764.00	-32764.00	-32764.00	0.00	37.34	66.00	5.40	0.10	14.00	760.00	22.00	26.00	0.00	1.21	14.00	19.00	2.60	-32767.00	399.00	372.00	-32767.00	5.17	-32767.00	-32767.00	-32767.00	-32767.00	-32767.00	-32767.00	-32767.00	87.04	0.00	0.00	0.00	0.00	0.00	0.00	0.00	0.00	-32767.00	-32767.00	-32767.00	-32767.00	-32767.00	8.00	5.60	2.60	-32767.00
09:09:24	66.00	-32767.00	-32764.00	-32764.00	-32764.00	0.00	37.32	66.00	5.30	0.10	14.00	760.00	21.00	26.00	0.00	1.21	14.00	19.00	2.70	-32767.00	405.00	372.00	-32767.00	5.17	-32767.00	-32767.00	-32767.00	-32767.00	-32767.00	-32767.00	-32767.00	87.04	0.00	0.00	0.00	0.00	0.00	0.00	0.00	0.00	-32767.00	-32767.00	-32767.00	-32767.00	-32767.00	8.00	5.61	2.70	-32767.00
09:10:24	66.00	-32767.00	-32764.00	-32764.00	-32764.00	0.00	37.29	66.00	5.20	0.10	14.00	760.00	22.00	26.00	0.00	1.21	14.00	19.00	2.70	-32767.00	394.00	363.00	-32767.00	5.13	-32767.00	-32767.00	-32767.00	-32767.00	-32767.00	-32767.00	-32767.00	87.04	0.00	0.00	0.00	0.00	0.00	0.00	0.00	0.00	-32767.00	-32767.00	-32767.00	-32767.00	-32767.00	9.00	5.59	2.70	-32767.00
09:11:24	67.00	-32767.00	-32764.00	-32764.00	-32764.00	0.00	37.27	67.00	5.30	0.10	14.00	760.00	22.00	26.00	0.00	1.21	14.00	19.00	2.90	-32767.00	406.00	368.00	-32767.00	5.18	-32767.00	-32767.00	-32767.00	-32767.00	-32767.00	-32767.00	-32767.00	87.04	0.00	0.00	0.00	0.00	0.00	0.00	0.00	0.00	-32767.00	-32767.00	-32767.00	-32767.00	-32767.00	9.00	5.61	2.90	-32767.00
09:12:24	67.00	-32767.00	-32764.00	-32764.00	-32764.00	0.00	37.25	67.00	5.30	0.10	14.00	760.00	22.00	26.00	0.00	1.21	14.00	19.00	3.10	-32767.00	396.00	356.00	-32767.00	5.14	-32767.00	-32767.00	-32767.00	-32767.00	-32767.00	-32767.00	-32767.00	87.04	0.00	0.00	0.00	0.00	0.00	0.00	0.00	0.00	-32767.00	-32767.00	-32767.00	-32767.00	-32767.00	9.00	5.60	3.10	-32767.00
09:13:24	67.00	-32767.00	-32764.00	-32764.00	-32764.00	0.00	37.23	67.00	5.30	0.10	14.00	760.00	22.00	26.00	0.00	1.17	14.00	19.00	3.00	-32767.00	408.00	371.00	-32767.00	5.16	-32767.00	-32767.00	-32767.00	-32767.00	-32767.00	-32767.00	-32767.00	87.04	0.00	0.00	0.00	0.00	0.00	0.00	0.00	0.00	-32767.00	-32767.00	-32767.00	-32767.00	-32767.00	8.00	5.61	3.00	-32767.00
09:14:24	68.00	-32767.00	-32764.00	-32764.00	-32764.00	0.00	37.20	68.00	5.20	0.10	14.00	760.00	22.00	26.00	0.00	1.21	14.00	19.00	2.60	-32767.00	388.00	359.00	-32767.00	5.14	-32767.00	-32767.00	-32767.00	-32767.00	-32767.00	-32767.00	-32767.00	87.04	0.00	0.00	0.00	0.00	0.00	0.00	0.00	0.00	-32767.00	-32767.00	-32767.00	-32767.00	-32767.00	8.00	5.60	2.60	-32767.00
09:15:24	67.00	-32767.00	-32764.00	-32764.00	-32764.00	0.00	37.18	67.00	5.20	0.10	14.00	760.00	22.00	26.00	0.00	1.17	14.00	19.00	3.00	-32767.00	407.00	375.00	-32767.00	5.15	-32767.00	-32767.00	-32767.00	-32767.00	-32767.00	-32767.00	-32767.00	87.04	0.00	0.00	0.00	0.00	0.00	0.00	0.00	0.00	-32767.00	-32767.00	-32767.00	-32767.00	-32767.00	9.00	5.59	3.00	-32767.00
09:16:24	67.00	-32767.00	-32764.00	-32764.00	-32764.00	0.00	37.18	67.00	5.20	0.10	14.00	760.00	22.00	26.00	0.00	1.21	14.00	19.00	2.30	-32767.00	393.00	363.00	-32767.00	5.14	-32767.00	-32767.00	-32767.00	-32767.00	-32767.00	-32767.00	-32767.00	87.04	0.00	0.00	0.00	0.00	0.00	0.00	0.00	0.00	-32767.00	-32767.00	-32767.00	-32767.00	-32767.00	9.00	5.60	2.30	-32767.00
09:17:24	68.00	-32767.00	-32764.00	-32764.00	-32764.00	0.00	37.16	68.00	5.20	0.10	14.00	760.00	22.00	26.00	0.00	1.17	14.00	19.00	2.80	-32767.00	402.00	371.00	-32767.00	5.16	-32767.00	-32767.00	-32767.00	-32767.00	-32767.00	-32767.00	-32767.00	87.04	0.00	0.00	0.00	0.00	0.00	0.00	0.00	0.00	-32767.00	-32767.00	-32767.00	-32767.00	-32767.00	8.00	5.60	2.80	-32767.00
09:18:24	68.00	-32767.00	-32764.00	-32764.00	-32764.00	0.00	37.13	68.00	5.20	0.10	14.00	760.00	22.00	26.00	0.00	1.17	14.00	19.00	2.50	-32767.00	404.00	376.00	-32767.00	5.17	-32767.00	-32767.00	-32767.00	-32767.00	-32767.00	-32767.00	-32767.00	87.04	0.00	0.00	0.00	0.00	0.00	0.00	0.00	0.00	-32767.00	-32767.00	-32767.00	-32767.00	-32767.00	8.00	5.62	2.50	-32767.00
09:19:24	67.00	-32767.00	-32764.00	-32764.00	-32764.00	0.00	37.13	67.00	5.20	0.10	14.00	760.00	22.00	26.00	0.00	1.17	14.00	19.00	2.60	-32767.00	394.00	360.00	-32767.00	5.15	-32767.00	-32767.00	-32767.00	-32767.00	-32767.00	-32767.00	-32767.00	87.04	0.00	0.00	0.00	0.00	0.00	0.00	0.00	0.00	-32767.00	-32767.00	-32767.00	-32767.00	-32767.00	8.00	5.60	2.60	-32767.00
09:20:24	67.00	-32767.00	-32764.00	-32764.00	-32764.00	0.00	37.11	67.00	5.20	0.10	14.00	760.00	22.00	26.00	0.00	1.17	14.00	19.00	2.80	-32767.00	409.00	379.00	-32767.00	5.14	-32767.00	-32767.00	-32767.00	-32767.00	-32767.00	-32767.00	-32767.00	87.04	0.00	0.00	0.00	0.00	0.00	0.00	0.00	0.00	-32767.00	-32767.00	-32767.00	-32767.00	-32767.00	8.00	5.59	2.80	-32767.00
09:21:24	68.00	-32767.00	-32764.00	-32764.00	-32764.00	0.00	37.11	68.00	5.10	0.10	14.00	760.00	22.00	26.00	0.00	1.17	14.00	19.00	2.40	-32767.00	389.00	359.00	-32767.00	5.16	-32767.00	-32767.00	-32767.00	-32767.00	-32767.00	-32767.00	-32767.00	87.04	0.00	0.00	0.00	0.00	0.00	0.00	0.00	0.00	-32767.00	-32767.00	-32767.00	-32767.00	-32767.00	8.00	5.61	2.40	-32767.00
09:22:24	67.00	-32767.00	-32764.00	-32764.00	-32764.00	0.00	37.09	67.00	5.10	0.10	14.00	760.00	22.00	26.00	0.00	1.17	14.00	19.00	2.80	-32767.00	407.00	378.00	-32767.00	5.15	-32767.00	-32767.00	-32767.00	-32767.00	-32767.00	-32767.00	-32767.00	87.04	0.00	0.00	0.00	0.00	0.00	0.00	0.00	0.00	-32767.00	-32767.00	-32767.00	-32767.00	-32767.00	8.00	5.59	2.80	-32767.00
09:23:24	67.00	-32767.00	-32764.00	-32764.00	-32764.00	0.00	37.06	67.00	5.10	0.10	14.00	760.00	22.00	26.00	0.00	1.21	14.00	19.00	2.90	-32767.00	399.00	373.00	-32767.00	5.15	-32767.00	-32767.00	-32767.00	-32767.00	-32767.00	-32767.00	-32767.00	87.04	0.00	0.00	0.00	0.00	0.00	0.00	0.00	0.00	-32767.00	-32767.00	-32767.00	-32767.00	-32767.00	9.00	5.60	2.90	-32767.00
09:24:24	67.00	-32767.00	-32764.00	-32764.00	-32764.00	0.00	37.06	67.00	5.00	0.10	14.00	760.00	22.00	26.00	0.00	1.21	14.00	19.00	2.40	-32767.00	391.00	361.00	-32767.00	5.17	-32767.00	-32767.00	-32767.00	-32767.00	-32767.00	-32767.00	-32767.00	87.04	0.00	0.00	0.00	0.00	0.00	0.00	0.00	0.00	-32767.00	-32767.00	-32767.00	-32767.00	-32767.00	8.00	5.60	2.40	-32767.00
09:25:24	67.00	-32767.00	-32764.00	-32764.00	-32764.00	0.00	37.04	67.00	5.00	0.10	14.00	760.00	22.00	26.00	0.00	1.21	14.00	19.00	2.50	-32767.00	386.00	358.00	-32767.00	5.14	-32767.00	-32767.00	-32767.00	-32767.00	-32767.00	-32767.00	-32767.00	87.04	0.00	0.00	0.00	0.00	0.00	0.00	0.00	0.00	-32767.00	-32767.00	-32767.00	-32767.00	-32767.00	8.00	5.59	2.50	-32767.00
09:26:24	66.00	-32767.00	-32764.00	-32764.00	-32764.00	0.00	37.04	66.00	5.10	0.10	14.00	760.00	22.00	26.00	0.00	1.21	14.00	19.00	3.00	-32767.00	401.00	368.00	-32767.00	5.13	-32767.00	-32767.00	-32767.00	-32767.00	-32767.00	-32767.00	-32767.00	87.04	0.00	0.00	0.00	0.00	0.00	0.00	0.00	0.00	-32767.00	-32767.00	-32767.00	-32767.00	-32767.00	9.00	5.59	3.00	-32767.00
09:27:24	66.00	-32767.00	-32764.00	-32764.00	-32764.00	0.00	37.01	66.00	5.00	0.10	14.00	760.00	22.00	26.00	0.00	1.21	14.00	19.00	2.90	-32767.00	393.00	364.00	-32767.00	5.14	-32767.00	-32767.00	-32767.00	-32767.00	-32767.00	-32767.00	-32767.00	87.04	0.00	0.00	0.00	0.00	0.00	0.00	0.00	0.00	-32767.00	-32767.00	-32767.00	-32767.00	-32767.00	8.00	5.60	2.90	-32767.00
09:28:24	66.00	-32767.00	-32764.00	-32764.00	-32764.00	0.00	37.01	66.00	4.90	0.10	14.00	760.00	22.00	26.00	0.00	1.21	14.00	19.00	2.80	-32767.00	388.00	361.00	-32767.00	5.14	-32767.00	-32767.00	-32767.00	-32767.00	-32767.00	-32767.00	-32767.00	87.04	0.00	0.00	0.00	0.00	0.00	0.00	0.00	0.00	-32767.00	-32767.00	-32767.00	-32767.00	-32767.00	9.00	5.60	2.80	-32767.00
09:29:24	66.00	-32767.00	-32764.00	-32764.00	-32764.00	0.00	36.99	66.00	4.90	0.10	14.00	760.00	22.00	26.00	0.00	1.21	14.00	19.00	2.30	-32767.00	406.00	363.00	-32767.00	5.15	-32767.00	-32767.00	-32767.00	-32767.00	-32767.00	-32767.00	-32767.00	87.04	0.00	0.00	0.00	0.00	0.00	0.00	0.00	0.00	-32767.00	-32767.00	-32767.00	-32767.00	-32767.00	9.00	5.60	2.30	-32767.00
09:30:24	66.00	-32767.00	-32764.00	-32764.00	-32764.00	0.00	36.99	66.00	5.00	0.10	14.00	760.00	22.00	26.00	0.00	1.21	14.00	19.00	2.80	-32767.00	397.00	368.00	-32767.00	5.14	-32767.00	-32767.00	-32767.00	-32767.00	-32767.00	-32767.00	-32767.00	87.04	0.00	0.00	0.00	0.00	0.00	0.00	0.00	0.00	-32767.00	-32767.00	-32767.00	-32767.00	-32767.00	8.00	5.61	2.80	-32767.00
09:31:24	66.00	-32767.00	-32764.00	-32764.00	-32764.00	0.00	36.97	66.00	5.00	0.10	14.00	760.00	22.00	26.00	0.00	1.21	14.00	19.00	2.10	-32767.00	406.00	378.00	-32767.00	5.14	-32767.00	-32767.00	-32767.00	-32767.00	-32767.00	-32767.00	-32767.00	87.04	0.00	0.00	0.00	0.00	0.00	0.00	0.00	0.00	-32767.00	-32767.00	-32767.00	-32767.00	-32767.00	8.00	5.59	2.10	-32767.00
09:32:24	65.00	-32767.00	-32764.00	-32764.00	-32764.00	0.00	36.97	65.00	4.90	0.10	14.00	760.00	22.00	26.00	0.00	1.21	14.00	19.00	3.00	-32767.00	390.00	362.00	-32767.00	5.13	-32767.00	-32767.00	-32767.00	-32767.00	-32767.00	-32767.00	-32767.00	87.04	0.00	0.00	0.00	0.00	0.00	0.00	0.00	0.00	-32767.00	-32767.00	-32767.00	-32767.00	-32767.00	9.00	5.60	3.00	-32767.00
09:33:24	65.00	-32767.00	-32764.00	-32764.00	-32764.00	0.00	36.94	65.00	4.90	0.10	14.00	760.00	22.00	26.00	0.00	1.21	14.00	19.00	2.30	-32767.00	404.00	362.00	-32767.00	5.13	-32767.00	-32767.00	-32767.00	-32767.00	-32767.00	-32767.00	-32767.00	87.04	0.00	0.00	0.00	0.00	0.00	0.00	0.00	0.00	-32767.00	-32767.00	-32767.00	-32767.00	-32767.00	9.00	5.61	2.30	-32767.00
09:34:24	65.00	-32767.00	-32764.00	-32764.00	-32764.00	0.00	36.94	65.00	4.90	0.10	14.00	760.00	22.00	26.00	0.00	1.21	14.00	19.00	2.80	-32767.00	401.00	358.00	-32767.00	5.13	-32767.00	-32767.00	-32767.00	-32767.00	-32767.00	-32767.00	-32767.00	87.04	0.00	0.00	0.00	0.00	0.00	0.00	0.00	0.00	-32767.00	-32767.00	-32767.00	-32767.00	-32767.00	9.00	5.61	2.80	-32767.00
09:35:24	63.00	-32767.00	-32764.00	-32764.00	-32764.00	0.00	36.92	63.00	4.90	0.10	14.00	760.00	22.00	26.00	0.00	1.21	14.00	19.00	2.10	-32767.00	401.00	376.00	-32767.00	5.14	-32767.00	-32767.00	-32767.00	-32767.00	-32767.00	-32767.00	-32767.00	87.04	0.00	0.00	0.00	0.00	0.00	0.00	0.00	0.00	-32767.00	-32767.00	-32767.00	-32767.00	-32767.00	8.00	5.60	2.10	-32767.00
09:36:24	64.00	-32767.00	-32764.00	-32764.00	-32764.00	0.00	36.89	64.00	4.80	0.10	14.00	760.00	23.00	26.00	0.00	1.21	14.00	19.00	2.70	-32767.00	401.00	363.00	-32767.00	5.14	-32767.00	-32767.00	-32767.00	-32767.00	-32767.00	-32767.00	-32767.00	87.04	0.00	0.00	0.00	0.00	0.00	0.00	0.00	0.00	-32767.00	-32767.00	-32767.00	-32767.00	-32767.00	9.00	5.60	2.70	-32767.00
09:37:24	65.00	-32767.00	-32764.00	-32764.00	-32764.00	0.00	36.87	65.00	4.80	0.10	14.00	760.00	23.00	26.00	0.00	1.21	14.00	19.00	1.90	-32767.00	395.00	362.00	-32767.00	5.15	-32767.00	-32767.00	-32767.00	-32767.00	-32767.00	-32767.00	-32767.00	87.04	0.00	0.00	0.00	0.00	0.00	0.00	0.00	0.00	-32767.00	-32767.00	-32767.00	-32767.00	-32767.00	8.00	5.62	1.90	-32767.00
09:38:24	67.00	-32767.00	-32764.00	-32764.00	-32764.00	0.00	36.87	67.00	4.90	0.10	14.00	760.00	22.00	26.00	0.00	1.21	14.00	19.00	2.80	-32767.00	399.00	368.00	-32767.00	5.11	-32767.00	-32767.00	-32767.00	-32767.00	-32767.00	-32767.00	-32767.00	87.04	0.00	0.00	0.00	0.00	0.00	0.00	0.00	0.00	-32767.00	-32767.00	-32767.00	-32767.00	-32767.00	9.00	5.58	2.80	-32767.00
09:39:24	68.00	-32767.00	-32764.00	-32764.00	-32764.00	0.00	36.85	68.00	4.80	0.10	14.00	760.00	22.00	26.00	0.00	1.21	14.00	19.00	2.40	-32767.00	399.00	368.00	-32767.00	5.15	-32767.00	-32767.00	-32767.00	-32767.00	-32767.00	-32767.00	-32767.00	87.04	0.00	0.00	0.00	0.00	0.00	0.00	0.00	0.00	-32767.00	-32767.00	-32767.00	-32767.00	-32767.00	8.00	5.60	2.40	-32767.00
09:40:24	68.00	-32767.00	-32764.00	-32764.00	-32764.00	0.00	36.82	68.00	4.90	0.10	14.00	760.00	22.00	26.00	0.00	1.21	14.00	19.00	2.80	-32767.00	405.00	373.00	-32767.00	5.12	-32767.00	-32767.00	-32767.00	-32767.00	-32767.00	-32767.00	-32767.00	87.04	0.00	0.00	0.00	0.00	0.00	0.00	0.00	0.00	-32767.00	-32767.00	-32767.00	-32767.00	-32767.00	9.00	5.59	2.80	-32767.00
09:41:24	69.00	-32767.00	-32764.00	-32764.00	-32764.00	0.00	36.80	69.00	4.90	0.10	14.00	760.00	22.00	27.00	0.00	1.21	14.00	19.00	2.80	-32767.00	400.00	366.00	-32767.00	5.15	-32767.00	-32767.00	-32767.00	-32767.00	-32767.00	-32767.00	-32767.00	87.04	0.00	0.00	0.00	0.00	0.00	0.00	0.00	0.00	-32767.00	-32767.00	-32767.00	-32767.00	-32767.00	8.00	5.62	2.80	-32767.00
09:42:24	70.00	-32767.00	-32764.00	-32764.00	-32764.00	0.00	36.78	70.00	4.80	0.10	14.00	760.00	23.00	26.00	0.00	1.21	14.00	19.00	2.30	-32767.00	383.00	364.00	-32767.00	5.15	-32767.00	-32767.00	-32767.00	-32767.00	-32767.00	-32767.00	-32767.00	87.04	0.00	0.00	0.00	0.00	0.00	0.00	0.00	0.00	-32767.00	-32767.00	-32767.00	-32767.00	-32767.00	8.00	5.59	2.30	-32767.00
09:43:24	70.00	-32767.00	-32764.00	-32764.00	-32764.00	0.00	36.76	70.00	4.90	0.10	14.00	760.00	23.00	27.00	0.00	1.21	14.00	19.00	2.10	-32767.00	393.00	374.00	-32767.00	5.13	-32767.00	-32767.00	-32767.00	-32767.00	-32767.00	-32767.00	-32767.00	87.04	0.00	0.00	0.00	0.00	0.00	0.00	0.00	0.00	-32767.00	-32767.00	-32767.00	-32767.00	-32767.00	9.00	5.59	2.10	-32767.00
09:44:24	70.00	-32767.00	-32764.00	-32764.00	-32764.00	0.00	36.76	70.00	4.80	0.10	14.00	760.00	23.00	27.00	0.00	1.21	14.00	19.00	2.00	-32767.00	392.00	371.00	-32767.00	5.13	-32767.00	-32767.00	-32767.00	-32767.00	-32767.00	-32767.00	-32767.00	87.04	0.00	0.00	0.00	0.00	0.00	0.00	0.00	0.00	-32767.00	-32767.00	-32767.00	-32767.00	-32767.00	9.00	5.59	2.00	-32767.00
09:45:24	70.00	-32767.00	-32764.00	-32764.00	-32764.00	0.00	36.73	70.00	4.80	0.10	14.00	760.00	23.00	26.00	0.00	1.26	14.00	19.00	2.70	-32767.00	404.00	373.00	-32767.00	5.15	-32767.00	-32767.00	-32767.00	-32767.00	-32767.00	-32767.00	-32767.00	87.04	0.00	0.00	0.00	0.00	0.00	0.00	0.00	0.00	-32767.00	-32767.00	-32767.00	-32767.00	-32767.00	9.00	5.61	2.70	-32767.00
09:46:24	70.00	-32767.00	-32764.00	-32764.00	-32764.00	0.00	36.71	70.00	4.90	0.10	14.00	760.00	23.00	26.00	0.00	1.21	14.00	19.00	2.80	-32767.00	401.00	370.00	-32767.00	5.13	-32767.00	-32767.00	-32767.00	-32767.00	-32767.00	-32767.00	-32767.00	87.04	0.00	0.00	0.00	0.00	0.00	0.00	0.00	0.00	-32767.00	-32767.00	-32767.00	-32767.00	-32767.00	9.00	5.60	2.80	-32767.00
09:47:24	71.00	-32767.00	-32764.00	-32764.00	-32764.00	0.00	36.71	71.00	4.90	0.10	14.00	760.00	23.00	27.00	0.00	1.21	14.00	19.00	2.30	-32767.00	399.00	368.00	-32767.00	5.14	-32767.00	-32767.00	-32767.00	-32767.00	-32767.00	-32767.00	-32767.00	87.04	0.00	0.00	0.00	0.00	0.00	0.00	0.00	0.00	-32767.00	-32767.00	-32767.00	-32767.00	-32767.00	8.00	5.61	2.30	-32767.00
09:48:24	71.00	-32767.00	-32764.00	-32764.00	-32764.00	0.00	36.69	71.00	4.80	0.10	14.00	760.00	23.00	27.00	0.00	1.26	14.00	19.00	2.30	-32767.00	398.00	363.00	-32767.00	5.13	-32767.00	-32767.00	-32767.00	-32767.00	-32767.00	-32767.00	-32767.00	87.04	0.00	0.00	0.00	0.00	0.00	0.00	0.00	0.00	-32767.00	-32767.00	-32767.00	-32767.00	-32767.00	8.00	5.60	2.30	-32767.00
09:49:24	71.00	-32767.00	-32764.00	-32764.00	-32764.00	0.00	36.66	71.00	4.90	0.10	14.00	760.00	23.00	27.00	0.00	1.26	14.00	19.00	2.70	-32767.00	404.00	361.00	-32767.00	5.12	-32767.00	-32767.00	-32767.00	-32767.00	-32767.00	-32767.00	-32767.00	87.04	0.00	0.00	0.00	0.00	0.00	0.00	0.00	0.00	-32767.00	-32767.00	-32767.00	-32767.00	-32767.00	9.00	5.61	2.70	-32767.00
09:50:24	73.00	-32767.00	-32764.00	-32764.00	-32764.00	0.00	36.66	73.00	5.00	0.10	14.00	760.00	22.00	26.00	0.00	1.21	14.00	20.00	2.50	-32767.00	407.00	378.00	-32767.00	5.12	-32767.00	-32767.00	-32767.00	-32767.00	-32767.00	-32767.00	-32767.00	87.04	0.00	0.00	0.00	0.00	0.00	0.00	0.00	0.00	-32767.00	-32767.00	-32767.00	-32767.00	-32767.00	9.00	5.60	2.50	-32767.00
09:51:24	73.00	-32767.00	-32764.00	-32764.00	-32764.00	0.00	36.64	73.00	4.90	0.10	14.00	760.00	23.00	27.00	0.00	1.26	14.00	19.00	2.50	-32767.00	400.00	373.00	-32767.00	5.15	-32767.00	-32767.00	-32767.00	-32767.00	-32767.00	-32767.00	-32767.00	87.04	0.00	0.00	0.00	0.00	0.00	0.00	0.00	0.00	-32767.00	-32767.00	-32767.00	-32767.00	-32767.00	9.00	5.61	2.50	-32767.00
09:52:24	76.00	-32767.00	-32764.00	-32764.00	-32764.00	0.00	36.64	76.00	4.90	0.10	14.00	760.00	23.00	27.00	0.00	1.26	14.00	19.00	2.20	-32767.00	408.00	369.00	-32767.00	5.15	-32767.00	-32767.00	-32767.00	-32767.00	-32767.00	-32767.00	-32767.00	87.04	0.00	0.00	0.00	0.00	0.00	0.00	0.00	0.00	-32767.00	-32767.00	-32767.00	-32767.00	-32767.00	8.00	5.62	2.20	-32767.00
09:53:24	78.00	-32767.00	-32764.00	-32764.00	-32764.00	0.00	36.62	78.00	5.00	0.10	14.00	760.00	23.00	27.00	0.00	1.26	14.00	19.00	2.10	-32767.00	400.00	365.00	-32767.00	5.12	-32767.00	-32767.00	-32767.00	-32767.00	-32767.00	-32767.00	-32767.00	87.04	0.00	0.00	0.00	0.00	0.00	0.00	0.00	0.00	-32767.00	-32767.00	-32767.00	-32767.00	-32767.00	8.00	5.60	2.10	-32767.00
09:54:24	78.00	-32767.00	-32764.00	-32764.00	-32764.00	0.00	36.60	78.00	4.90	0.10	14.00	760.00	23.00	26.00	0.00	1.26	14.00	19.00	2.50	-32767.00	395.00	363.00	-32767.00	5.13	-32767.00	-32767.00	-32767.00	-32767.00	-32767.00	-32767.00	-32767.00	87.04	0.00	0.00	0.00	0.00	0.00	0.00	0.00	0.00	-32767.00	-32767.00	-32767.00	-32767.00	-32767.00	8.00	5.60	2.50	-32767.00
09:55:24	79.00	-32767.00	-32764.00	-32764.00	-32764.00	0.00	36.60	79.00	4.90	0.10	14.00	760.00	23.00	26.00	0.00	1.26	14.00	19.00	2.10	-32767.00	398.00	365.00	-32767.00	5.14	-32767.00	-32767.00	-32767.00	-32767.00	-32767.00	-32767.00	-32767.00	87.04	0.00	0.00	0.00	0.00	0.00	0.00	0.00	0.00	-32767.00	-32767.00	-32767.00	-32767.00	-32767.00	8.00	5.61	2.10	-32767.00
09:56:24	79.00	-32767.00	-32764.00	-32764.00	-32764.00	0.00	36.57	79.00	4.80	0.10	14.00	760.00	23.00	27.00	0.00	1.26	14.00	19.00	2.30	-32767.00	394.00	362.00	-32767.00	5.10	-32767.00	-32767.00	-32767.00	-32767.00	-32767.00	-32767.00	-32767.00	87.04	0.00	0.00	0.00	0.00	0.00	0.00	0.00	0.00	-32767.00	-32767.00	-32767.00	-32767.00	-32767.00	8.00	5.59	2.30	-32767.00
09:57:24	79.00	-32767.00	-32764.00	-32764.00	-32764.00	0.00	36.57	79.00	4.90	0.10	14.00	760.00	23.00	26.00	0.00	1.26	14.00	19.00	2.20	-32767.00	401.00	359.00	-32767.00	5.14	-32767.00	-32767.00	-32767.00	-32767.00	-32767.00	-32767.00	-32767.00	87.04	0.00	0.00	0.00	0.00	0.00	0.00	0.00	0.00	-32767.00	-32767.00	-32767.00	-32767.00	-32767.00	8.00	5.61	2.20	-32767.00
09:58:24	79.00	-32767.00	-32764.00	-32764.00	-32764.00	0.00	36.55	79.00	4.90	0.10	14.00	760.00	23.00	27.00	0.00	1.26	14.00	19.00	1.80	-32767.00	396.00	360.00	-32767.00	5.12	-32767.00	-32767.00	-32767.00	-32767.00	-32767.00	-32767.00	-32767.00	87.04	0.00	0.00	0.00	0.00	0.00	0.00	0.00	0.00	-32767.00	-32767.00	-32767.00	-32767.00	-32767.00	8.00	5.61	1.80	-32767.00
09:59:24	79.00	-32767.00	-32764.00	-32764.00	-32764.00	0.00	36.55	79.00	4.80	0.10	14.00	760.00	23.00	27.00	0.00	1.26	14.00	20.00	2.50	-32767.00	400.00	370.00	-32767.00	5.09	-32767.00	-32767.00	-32767.00	-32767.00	-32767.00	-32767.00	-32767.00	87.04	0.00	0.00	0.00	0.00	0.00	0.00	0.00	0.00	-32767.00	-32767.00	-32767.00	-32767.00	-32767.00	9.00	5.57	2.50	-32767.00
10:00:24	82.00	-32767.00	-32764.00	-32764.00	-32764.00	0.00	36.53	82.00	4.80	0.10	14.00	760.00	23.00	27.00	0.00	1.21	14.00	20.00	2.00	-32767.00	397.00	364.00	-32767.00	5.14	-32767.00	-32767.00	-32767.00	-32767.00	-32767.00	-32767.00	-32767.00	87.04	0.00	0.00	0.00	0.00	0.00	0.00	0.00	0.00	-32767.00	-32767.00	-32767.00	-32767.00	-32767.00	9.00	5.61	2.00	-32767.00
10:01:24	83.00	-32767.00	-32764.00	-32764.00	-32764.00	0.00	36.53	83.00	4.90	0.10	14.00	760.00	23.00	27.00	0.00	1.21	14.00	20.00	1.80	-32767.00	399.00	364.00	-32767.00	5.13	-32767.00	-32767.00	-32767.00	-32767.00	-32767.00	-32767.00	-32767.00	87.04	0.00	0.00	0.00	0.00	0.00	0.00	0.00	0.00	-32767.00	-32767.00	-32767.00	-32767.00	-32767.00	9.00	5.60	1.80	-32767.00
10:02:24	83.00	-32767.00	-32764.00	-32764.00	-32764.00	0.00	36.51	83.00	4.90	0.10	14.00	760.00	23.00	27.00	0.00	1.17	14.00	20.00	2.20	-32767.00	399.00	366.00	-32767.00	5.09	-32767.00	-32767.00	-32767.00	-32767.00	-32767.00	-32767.00	-32767.00	87.04	0.00	0.00	0.00	0.00	0.00	0.00	0.00	0.00	-32767.00	-32767.00	-32767.00	-32767.00	-32767.00	9.00	5.58	2.20	-32767.00
10:03:24	84.00	-32767.00	-32764.00	-32764.00	-32764.00	0.00	36.51	84.00	4.90	0.10	14.00	760.00	23.00	27.00	0.00	1.17	14.00	20.00	2.10	-32767.00	397.00	364.00	-32767.00	5.13	-32767.00	-32767.00	-32767.00	-32767.00	-32767.00	-32767.00	-32767.00	87.04	0.00	0.00	0.00	0.00	0.00	0.00	0.00	0.00	-32767.00	-32767.00	-32767.00	-32767.00	-32767.00	9.00	5.61	2.10	-32767.00
10:04:24	88.00	-32767.00	-32764.00	-32764.00	-32764.00	0.00	36.51	88.00	4.90	0.10	14.00	760.00	23.00	27.00	0.00	1.17	14.00	20.00	1.80	-32767.00	397.00	362.00	-32767.00	5.12	-32767.00	-32767.00	-32767.00	-32767.00	-32767.00	-32767.00	-32767.00	87.04	0.00	0.00	0.00	0.00	0.00	0.00	0.00	0.00	-32767.00	-32767.00	-32767.00	-32767.00	-32767.00	9.00	5.60	1.80	-32767.00
10:05:24	87.00	-32767.00	-32764.00	-32764.00	-32764.00	0.00	36.49	87.00	5.00	0.10	14.00	760.00	23.00	26.00	0.00	1.17	14.00	19.00	1.90	-32767.00	399.00	361.00	-32767.00	5.18	-32767.00	-32767.00	-32767.00	-32767.00	-32767.00	-32767.00	-32767.00	87.04	0.00	0.00	0.00	0.00	0.00	0.00	0.00	0.00	-32767.00	-32767.00	-32767.00	-32767.00	-32767.00	8.00	5.65	1.90	-32767.00
10:06:24	87.00	-32767.00	-32764.00	-32764.00	-32764.00	0.00	36.49	87.00	4.90	0.10	14.00	760.00	23.00	26.00	0.00	1.17	14.00	19.00	2.20	-32767.00	400.00	369.00	-32767.00	5.12	-32767.00	-32767.00	-32767.00	-32767.00	-32767.00	-32767.00	-32767.00	87.04	0.00	0.00	0.00	0.00	0.00	0.00	0.00	0.00	-32767.00	-32767.00	-32767.00	-32767.00	-32767.00	8.00	5.59	2.20	-32767.00
10:07:24	86.00	-32767.00	-32764.00	-32764.00	-32764.00	0.00	36.46	86.00	5.00	0.10	14.00	760.00	22.00	27.00	0.00	1.17	14.00	19.00	2.40	-32767.00	401.00	368.00	-32767.00	5.14	-32767.00	-32767.00	-32767.00	-32767.00	-32767.00	-32767.00	-32767.00	87.04	0.00	0.00	0.00	0.00	0.00	0.00	0.00	0.00	-32767.00	-32767.00	-32767.00	-32767.00	-32767.00	8.00	5.60	2.40	-32767.00
10:08:24	86.00	-32767.00	-32764.00	-32764.00	-32764.00	0.00	36.44	86.00	5.00	0.10	14.00	760.00	23.00	26.00	0.00	1.12	14.00	19.00	1.90	-32767.00	398.00	364.00	-32767.00	5.14	-32767.00	-32767.00	-32767.00	-32767.00	-32767.00	-32767.00	-32767.00	87.04	0.00	0.00	0.00	0.00	0.00	0.00	0.00	0.00	-32767.00	-32767.00	-32767.00	-32767.00	-32767.00	8.00	5.60	1.90	-32767.00
10:09:24	86.00	-32767.00	-32764.00	-32764.00	-32764.00	0.00	36.42	86.00	5.00	0.10	14.00	760.00	22.00	26.00	0.00	1.12	14.00	19.00	2.40	-32767.00	400.00	367.00	-32767.00	5.13	-32767.00	-32767.00	-32767.00	-32767.00	-32767.00	-32767.00	-32767.00	87.04	0.00	0.00	0.00	0.00	0.00	0.00	0.00	0.00	-32767.00	-32767.00	-32767.00	-32767.00	-32767.00	8.00	5.60	2.40	-32767.00
10:10:24	86.00	-32767.00	-32764.00	-32764.00	-32764.00	0.00	36.42	86.00	4.90	0.10	14.00	760.00	23.00	26.00	0.00	1.12	14.00	19.00	1.80	-32767.00	393.00	367.00	-32767.00	5.15	-32767.00	-32767.00	-32767.00	-32767.00	-32767.00	-32767.00	-32767.00	87.04	0.00	0.00	0.00	0.00	0.00	0.00	0.00	0.00	-32767.00	-32767.00	-32767.00	-32767.00	-32767.00	8.00	5.61	1.80	-32767.00
10:11:24	86.00	-32767.00	-32764.00	-32764.00	-32764.00	0.00	36.40	86.00	4.90	0.10	14.00	760.00	22.00	26.00	0.00	1.12	14.00	19.00	2.50	-32767.00	400.00	369.00	-32767.00	5.12	-32767.00	-32767.00	-32767.00	-32767.00	-32767.00	-32767.00	-32767.00	87.04	0.00	0.00	0.00	0.00	0.00	0.00	0.00	0.00	-32767.00	-32767.00	-32767.00	-32767.00	-32767.00	8.00	5.59	2.50	-32767.00
10:12:24	86.00	-32767.00	-32764.00	-32764.00	-32764.00	0.00	36.40	86.00	4.90	0.10	14.00	760.00	22.00	26.00	0.00	1.12	14.00	19.00	2.40	-32767.00	400.00	366.00	-32767.00	5.14	-32767.00	-32767.00	-32767.00	-32767.00	-32767.00	-32767.00	-32767.00	87.04	0.00	0.00	0.00	0.00	0.00	0.00	0.00	0.00	-32767.00	-32767.00	-32767.00	-32767.00	-32767.00	8.00	5.60	2.40	-32767.00
10:13:24	85.00	-32767.00	-32764.00	-32764.00	-32764.00	0.00	36.37	85.00	4.90	0.10	14.00	760.00	22.00	26.00	0.00	1.12	14.00	20.00	2.50	-32767.00	401.00	368.00	-32767.00	5.13	-32767.00	-32767.00	-32767.00	-32767.00	-32767.00	-32767.00	-32767.00	87.04	0.00	0.00	0.00	0.00	0.00	0.00	0.00	0.00	-32767.00	-32767.00	-32767.00	-32767.00	-32767.00	9.00	5.60	2.50	-32767.00
10:14:24	85.00	-32767.00	-32764.00	-32764.00	-32764.00	0.00	36.37	85.00	4.90	0.10	14.00	760.00	23.00	26.00	0.00	1.12	14.00	20.00	2.30	-32767.00	397.00	367.00	-32767.00	5.12	-32767.00	-32767.00	-32767.00	-32767.00	-32767.00	-32767.00	-32767.00	87.04	0.00	0.00	0.00	0.00	0.00	0.00	0.00	0.00	-32767.00	-32767.00	-32767.00	-32767.00	-32767.00	9.00	5.60	2.30	-32767.00
10:15:24	85.00	-32767.00	-32764.00	-32764.00	-32764.00	0.00	36.37	85.00	4.90	0.10	14.00	760.00	23.00	27.00	0.00	1.12	14.00	19.00	2.40	-32767.00	401.00	367.00	-32767.00	5.14	-32767.00	-32767.00	-32767.00	-32767.00	-32767.00	-32767.00	-32767.00	87.04	0.00	0.00	0.00	0.00	0.00	0.00	0.00	0.00	-32767.00	-32767.00	-32767.00	-32767.00	-32767.00	8.00	5.61	2.40	-32767.00
10:16:24	85.00	-32767.00	-32764.00	-32764.00	-32764.00	0.00	36.35	85.00	4.80	0.10	14.00	760.00	23.00	26.00	0.00	1.12	14.00	19.00	2.00	-32767.00	400.00	363.00	-32767.00	5.13	-32767.00	-32767.00	-32767.00	-32767.00	-32767.00	-32767.00	-32767.00	87.04	0.00	0.00	0.00	0.00	0.00	0.00	0.00	0.00	-32767.00	-32767.00	-32767.00	-32767.00	-32767.00	8.00	5.61	2.00	-32767.00
10:17:24	85.00	-32767.00	-32764.00	-32764.00	-32764.00	0.00	36.33	85.00	4.80	0.10	14.00	760.00	23.00	27.00	0.00	1.12	14.00	19.00	2.30	-32767.00	400.00	366.00	-32767.00	5.12	-32767.00	-32767.00	-32767.00	-32767.00	-32767.00	-32767.00	-32767.00	87.04	0.00	0.00	0.00	0.00	0.00	0.00	0.00	0.00	-32767.00	-32767.00	-32767.00	-32767.00	-32767.00	8.00	5.60	2.30	-32767.00
10:18:24	84.00	-32767.00	-32764.00	-32764.00	-32764.00	0.00	36.33	84.00	4.80	0.10	14.00	760.00	23.00	27.00	0.00	1.12	14.00	19.00	2.40	-32767.00	400.00	367.00	-32767.00	5.12	-32767.00	-32767.00	-32767.00	-32767.00	-32767.00	-32767.00	-32767.00	87.04	0.00	0.00	0.00	0.00	0.00	0.00	0.00	0.00	-32767.00	-32767.00	-32767.00	-32767.00	-32767.00	9.00	5.60	2.40	-32767.00
10:19:24	84.00	-32767.00	-32764.00	-32764.00	-32764.00	-32764.00	36.33	84.00	4.80	0.10	14.00	760.00	23.00	27.00	0.00	1.12	14.00	19.00	2.40	-32767.00	399.00	365.00	-32767.00	5.13	-32767.00	-32767.00	-32767.00	-32767.00	-32767.00	-32767.00	-32767.00	87.04	0.00	0.00	0.00	0.00	0.00	0.00	0.00	0.00	-32767.00	-32767.00	-32767.00	-32767.00	-32767.00	8.00	5.60	2.40	-32767.00
10:20:24	84.00	-32767.00	-32764.00	-32764.00	-32764.00	0.00	36.33	84.00	4.80	0.10	14.00	760.00	23.00	27.00	0.00	1.12	14.00	20.00	1.80	-32767.00	400.00	365.00	-32767.00	5.12	-32767.00	-32767.00	-32767.00	-32767.00	-32767.00	-32767.00	-32767.00	87.04	0.00	0.00	0.00	0.00	0.00	0.00	0.00	0.00	-32767.00	-32767.00	-32767.00	-32767.00	-32767.00	9.00	5.60	1.80	-32767.00
10:21:24	84.00	-32767.00	-32764.00	-32764.00	-32764.00	0.00	36.31	84.00	4.70	0.10	14.00	760.00	23.00	27.00	0.00	1.12	14.00	20.00	2.10	-32767.00	402.00	368.00	-32767.00	5.12	-32767.00	-32767.00	-32767.00	-32767.00	-32767.00	-32767.00	-32767.00	87.04	0.00	0.00	0.00	0.00	0.00	0.00	0.00	0.00	-32767.00	-32767.00	-32767.00	-32767.00	-32767.00	9.00	5.60	2.10	-32767.00
10:22:24	84.00	-32767.00	-32764.00	-32764.00	-32764.00	0.00	36.31	84.00	4.80	0.10	14.00	760.00	23.00	27.00	0.00	1.12	14.00	20.00	2.40	-32767.00	399.00	366.00	-32767.00	5.15	-32767.00	-32767.00	-32767.00	-32767.00	-32767.00	-32767.00	-32767.00	87.04	0.00	0.00	0.00	0.00	0.00	0.00	0.00	0.00	-32767.00	-32767.00	-32767.00	-32767.00	-32767.00	9.00	5.61	2.40	-32767.00
10:23:24	83.00	-32767.00	-32764.00	-32764.00	-32764.00	0.00	36.28	83.00	4.70	0.10	14.00	760.00	23.00	27.00	0.00	1.12	14.00	20.00	2.50	-32767.00	402.00	368.00	-32767.00	5.11	-32767.00	-32767.00	-32767.00	-32767.00	-32767.00	-32767.00	-32767.00	87.04	0.00	0.00	0.00	0.00	0.00	0.00	0.00	0.00	-32767.00	-32767.00	-32767.00	-32767.00	-32767.00	9.00	5.59	2.50	-32767.00
10:24:24	83.00	-32767.00	-32764.00	-32764.00	-32764.00	-32764.00	36.26	83.00	4.70	0.10	14.00	760.00	23.00	27.00	0.00	1.12	14.00	20.00	2.50	-32767.00	402.00	367.00	-32767.00	5.11	-32767.00	-32767.00	-32767.00	-32767.00	-32767.00	-32767.00	-32767.00	87.04	0.00	0.00	0.00	0.00	0.00	0.00	0.00	0.00	-32767.00	-32767.00	-32767.00	-32767.00	-32767.00	9.00	5.60	2.50	-32767.00
10:25:24	83.00	-32767.00	-32764.00	-32764.00	-32764.00	0.00	36.26	83.00	4.70	0.10	14.00	760.00	23.00	27.00	0.00	1.12	14.00	20.00	2.00	-32767.00	398.00	361.00	-32767.00	5.11	-32767.00	-32767.00	-32767.00	-32767.00	-32767.00	-32767.00	-32767.00	87.04	0.00	0.00	0.00	0.00	0.00	0.00	0.00	0.00	-32767.00	-32767.00	-32767.00	-32767.00	-32767.00	9.00	5.61	2.00	-32767.00
10:26:24	82.00	-32767.00	-32764.00	-32764.00	-32764.00	0.00	36.24	82.00	4.70	0.10	14.00	760.00	23.00	27.00	0.00	1.12	14.00	20.00	2.30	-32767.00	401.00	365.00	-32767.00	5.10	-32767.00	-32767.00	-32767.00	-32767.00	-32767.00	-32767.00	-32767.00	87.04	0.00	0.00	0.00	0.00	0.00	0.00	0.00	0.00	-32767.00	-32767.00	-32767.00	-32767.00	-32767.00	9.00	5.60	2.30	-32767.00
10:27:24	82.00	-32767.00	0.37	-0.09	0.19	0.00	36.21	82.00	4.70	0.10	14.00	760.00	23.00	27.00	0.00	1.12	14.00	20.00	2.10	-32767.00	399.00	363.00	-32767.00	5.11	-32767.00	-32767.00	-32767.00	-32767.00	-32767.00	-32767.00	-32767.00	87.04	0.00	0.00	0.00	0.00	0.00	0.00	0.00	0.00	-32767.00	-32767.00	-32767.00	-32767.00	-32767.00	9.00	5.60	2.10	-32767.00
10:28:24	82.00	-32767.00	100.08	68.05	84.66	82.00	36.19	82.00	4.60	0.10	14.00	760.00	23.00	27.00	0.00	1.12	14.00	20.00	2.10	-32767.00	397.00	364.00	-32767.00	5.12	-32767.00	-32767.00	-32767.00	-32767.00	-32767.00	-32767.00	-32767.00	87.04	0.00	0.00	0.00	0.00	0.00	0.00	0.00	0.00	-32767.00	-32767.00	-32767.00	-32767.00	-32767.00	9.00	5.60	2.10	-32767.00
10:29:24	82.00	-32767.00	99.32	67.29	82.85	81.00	36.17	82.00	4.70	0.10	14.00	760.00	23.00	27.00	0.00	1.12	14.00	20.00	2.30	-32767.00	400.00	367.00	-32767.00	5.13	-32767.00	-32767.00	-32767.00	-32767.00	-32767.00	-32767.00	-32767.00	87.04	0.00	0.00	0.00	0.00	0.00	0.00	0.00	0.00	-32767.00	-32767.00	-32767.00	-32767.00	-32767.00	9.00	5.61	2.30	-32767.00
10:30:24	82.00	-32767.00	99.81	68.15	83.81	81.00	36.15	82.00	4.60	0.10	14.00	760.00	23.00	27.00	0.00	1.12	14.00	20.00	2.40	-32767.00	400.00	371.00	-32767.00	5.13	-32767.00	-32767.00	-32767.00	-32767.00	-32767.00	-32767.00	-32767.00	87.04	0.00	0.00	0.00	0.00	0.00	0.00	0.00	0.00	-32767.00	-32767.00	-32767.00	-32767.00	-32767.00	9.00	5.60	2.40	-32767.00
10:31:24	81.00	-32767.00	99.31	68.45	84.00	81.00	36.15	81.00	4.60	0.10	14.00	760.00	23.00	27.00	0.00	1.12	14.00	20.00	2.40	-32767.00	399.00	367.00	-32767.00	5.13	-32767.00	-32767.00	-32767.00	-32767.00	-32767.00	-32767.00	-32767.00	87.04	0.00	0.00	0.00	0.00	0.00	0.00	0.00	0.00	-32767.00	-32767.00	-32767.00	-32767.00	-32767.00	9.00	5.60	2.40	-32767.00
10:32:24	81.00	-32767.00	98.82	68.27	83.63	81.00	36.12	81.00	4.60	0.10	14.00	760.00	23.00	27.00	0.00	1.12	14.00	20.00	2.00	-32767.00	401.00	364.00	-32767.00	5.13	-32767.00	-32767.00	-32767.00	-32767.00	-32767.00	-32767.00	-32767.00	87.04	0.00	0.00	0.00	0.00	0.00	0.00	0.00	0.00	-32767.00	-32767.00	-32767.00	-32767.00	-32767.00	9.00	5.61	2.00	-32767.00
10:33:24	81.00	-32767.00	99.29	69.11	83.89	81.00	36.12	81.00	4.70	0.10	14.00	760.00	23.00	27.00	0.00	1.12	14.00	20.00	2.10	-32767.00	402.00	366.00	-32767.00	5.13	-32767.00	-32767.00	-32767.00	-32767.00	-32767.00	-32767.00	-32767.00	87.04	0.00	0.00	0.00	0.00	0.00	0.00	0.00	0.00	-32767.00	-32767.00	-32767.00	-32767.00	-32767.00	9.00	5.61	2.10	-32767.00
10:34:24	81.00	-32767.00	99.26	68.66	83.96	81.00	36.10	81.00	4.60	0.10	14.00	760.00	23.00	27.00	0.00	1.12	14.00	20.00	2.30	-32767.00	405.00	369.00	-32767.00	5.13	-32767.00	-32767.00	-32767.00	-32767.00	-32767.00	-32767.00	-32767.00	87.04	0.00	0.00	0.00	0.00	0.00	0.00	0.00	0.00	-32767.00	-32767.00	-32767.00	-32767.00	-32767.00	9.00	5.61	2.30	-32767.00
10:35:24	81.00	-32767.00	99.04	68.37	83.86	81.00	36.10	81.00	4.60	0.10	14.00	760.00	24.00	27.00	0.00	1.12	14.00	20.00	2.50	-32767.00	402.00	368.00	-32767.00	5.12	-32767.00	-32767.00	-32767.00	-32767.00	-32767.00	-32767.00	-32767.00	87.04	0.00	0.00	0.00	0.00	0.00	0.00	0.00	0.00	-32767.00	-32767.00	-32767.00	-32767.00	-32767.00	9.00	5.60	2.50	-32767.00
10:36:24	81.00	-32767.00	97.79	67.75	82.83	81.00	36.08	81.00	4.60	0.10	14.00	760.00	24.00	27.00	0.00	1.17	14.00	20.00	2.30	-32767.00	395.00	360.00	-32767.00	5.12	-32767.00	-32767.00	-32767.00	-32767.00	-32767.00	-32767.00	-32767.00	87.04	0.00	0.00	0.00	0.00	0.00	0.00	0.00	0.00	-32767.00	-32767.00	-32767.00	-32767.00	-32767.00	9.00	5.60	2.30	-32767.00
10:37:24	81.00	-32767.00	97.30	66.70	82.54	81.00	36.08	81.00	4.60	0.10	14.00	760.00	23.00	27.00	0.00	1.17	14.00	20.00	2.50	-32767.00	402.00	368.00	-32767.00	5.13	-32767.00	-32767.00	-32767.00	-32767.00	-32767.00	-32767.00	-32767.00	87.04	0.00	0.00	0.00	0.00	0.00	0.00	0.00	0.00	-32767.00	-32767.00	-32767.00	-32767.00	-32767.00	9.00	5.61	2.50	-32767.00
10:38:24	81.00	-32767.00	160.35	158.24	159.30	0.00	36.08	81.00	4.60	0.10	14.00	760.00	23.00	27.00	0.00	1.12	14.00	20.00	2.40	-32767.00	397.00	368.00	-32767.00	5.15	-32767.00	-32767.00	-32767.00	-32767.00	-32767.00	-32767.00	-32767.00	87.04	0.00	0.00	0.00	0.00	0.00	0.00	0.00	0.00	-32767.00	-32767.00	-32767.00	-32767.00	-32767.00	9.00	5.60	2.40	-32767.00
10:39:24	81.00	-32767.00	-32766.00	-32766.00	-32766.00	0.00	36.06	81.00	4.60	0.10	14.00	760.00	23.00	27.00	0.00	1.12	14.00	20.00	2.40	-32767.00	398.00	368.00	-32767.00	5.14	-32767.00	-32767.00	-32767.00	-32767.00	-32767.00	-32767.00	-32767.00	87.04	0.00	0.00	0.00	0.00	0.00	0.00	0.00	0.00	-32767.00	-32767.00	-32767.00	-32767.00	-32767.00	9.00	5.60	2.40	-32767.00
10:40:24	81.00	-32767.00	-32766.00	-32766.00	-32766.00	125.00	36.04	81.00	4.60	0.10	14.00	760.00	24.00	27.00	0.00	1.17	14.00	20.00	2.40	-32767.00	401.00	372.00	-32767.00	5.15	-32767.00	-32767.00	-32767.00	-32767.00	-32767.00	-32767.00	-32767.00	87.04	0.00	0.00	0.00	0.00	0.00	0.00	0.00	0.00	-32767.00	-32767.00	-32767.00	-32767.00	-32767.00	9.00	5.60	2.40	-32767.00
10:41:24	81.00	-32767.00	98.47	69.05	84.10	81.00	36.04	81.00	4.60	0.10	14.00	760.00	24.00	27.00	0.00	1.17	14.00	20.00	2.30	-32767.00	403.00	368.00	-32767.00	5.13	-32767.00	-32767.00	-32767.00	-32767.00	-32767.00	-32767.00	-32767.00	87.04	0.00	0.00	0.00	0.00	0.00	0.00	0.00	0.00	-32767.00	-32767.00	-32767.00	-32767.00	-32767.00	9.00	5.60	2.30	-32767.00
10:42:24	81.00	-32767.00	97.64	67.80	82.57	81.00	36.04	81.00	4.70	0.10	14.00	761.00	23.00	27.00	0.00	1.17	14.00	20.00	1.90	-32767.00	402.00	366.00	-32767.00	5.14	-32767.00	-32767.00	-32767.00	-32767.00	-32767.00	-32767.00	-32767.00	87.04	0.00	0.00	0.00	0.00	0.00	0.00	0.00	0.00	-32767.00	-32767.00	-32767.00	-32767.00	-32767.00	9.00	5.59	1.90	-32767.00
10:43:24	81.00	-32767.00	98.61	68.88	84.56	80.00	36.01	81.00	4.70	0.10	14.00	761.00	24.00	27.00	0.00	1.12	14.00	20.00	2.50	-32767.00	399.00	363.00	-32767.00	5.14	-32767.00	-32767.00	-32767.00	-32767.00	-32767.00	-32767.00	-32767.00	87.04	0.00	0.00	0.00	0.00	0.00	0.00	0.00	0.00	-32767.00	-32767.00	-32767.00	-32767.00	-32767.00	9.00	5.61	2.50	-32767.00
10:44:24	81.00	-32767.00	98.45	69.05	84.09	81.00	36.01	81.00	4.70	0.10	14.00	761.00	24.00	27.00	0.00	1.12	14.00	20.00	2.50	-32767.00	402.00	364.00	-32767.00	5.12	-32767.00	-32767.00	-32767.00	-32767.00	-32767.00	-32767.00	-32767.00	87.04	0.00	0.00	0.00	0.00	0.00	0.00	0.00	0.00	-32767.00	-32767.00	-32767.00	-32767.00	-32767.00	9.00	5.60	2.50	-32767.00
10:45:24	81.00	-32767.00	97.34	68.47	83.14	81.00	35.99	81.00	4.70	0.10	14.00	761.00	24.00	27.00	0.00	1.17	14.00	20.00	2.30	-32767.00	411.00	369.00	-32767.00	5.13	-32767.00	-32767.00	-32767.00	-32767.00	-32767.00	-32767.00	-32767.00	87.04	0.00	0.00	0.00	0.00	0.00	0.00	0.00	0.00	-32767.00	-32767.00	-32767.00	-32767.00	-32767.00	9.00	5.61	2.30	-32767.00
10:46:24	81.00	-32767.00	97.46	68.30	83.32	81.00	35.99	81.00	4.70	0.10	14.00	761.00	24.00	27.00	0.00	1.17	14.00	20.00	1.90	-32767.00	397.00	363.00	-32767.00	5.12	-32767.00	-32767.00	-32767.00	-32767.00	-32767.00	-32767.00	-32767.00	87.04	0.00	0.00	0.00	0.00	0.00	0.00	0.00	0.00	-32767.00	-32767.00	-32767.00	-32767.00	-32767.00	9.00	5.61	1.90	-32767.00
10:47:24	81.00	-32767.00	97.62	68.29	83.91	80.00	35.97	81.00	4.60	0.10	14.00	761.00	24.00	27.00	0.00	1.12	14.00	20.00	2.20	-32767.00	392.00	364.00	-32767.00	5.13	-32767.00	-32767.00	-32767.00	-32767.00	-32767.00	-32767.00	-32767.00	87.04	0.00	0.00	0.00	0.00	0.00	0.00	0.00	0.00	-32767.00	-32767.00	-32767.00	-32767.00	-32767.00	9.00	5.59	2.20	-32767.00
10:48:24	81.00	-32767.00	97.20	67.50	82.60	81.00	35.97	81.00	4.70	0.10	14.00	761.00	24.00	27.00	0.00	1.17	14.00	20.00	2.30	-32767.00	401.00	367.00	-32767.00	5.13	-32767.00	-32767.00	-32767.00	-32767.00	-32767.00	-32767.00	-32767.00	87.04	0.00	0.00	0.00	0.00	0.00	0.00	0.00	0.00	-32767.00	-32767.00	-32767.00	-32767.00	-32767.00	9.00	5.60	2.30	-32767.00
10:49:24	81.00	-32767.00	97.74	68.53	83.62	81.00	35.97	81.00	4.70	0.10	14.00	761.00	24.00	27.00	0.00	1.17	14.00	20.00	2.20	-32767.00	401.00	371.00	-32767.00	5.14	-32767.00	-32767.00	-32767.00	-32767.00	-32767.00	-32767.00	-32767.00	87.04	0.00	0.00	0.00	0.00	0.00	0.00	0.00	0.00	-32767.00	-32767.00	-32767.00	-32767.00	-32767.00	9.00	5.60	2.20	-32767.00
10:50:24	81.00	-32767.00	95.11	64.51	79.96	81.00	35.95	81.00	4.70	0.10	14.00	761.00	24.00	27.00	0.00	1.17	14.00	20.00	1.80	-32767.00	398.00	364.00	-32767.00	5.11	-32767.00	-32767.00	-32767.00	-32767.00	-32767.00	-32767.00	-32767.00	87.04	0.00	0.00	0.00	0.00	0.00	0.00	0.00	0.00	-32767.00	-32767.00	-32767.00	-32767.00	-32767.00	9.00	5.59	1.80	-32767.00
10:51:24	81.00	-32767.00	93.79	62.87	78.09	81.00	35.95	81.00	4.60	0.10	14.00	761.00	24.00	27.00	0.00	1.17	14.00	20.00	1.80	-32767.00	398.00	361.00	-32767.00	5.12	-32767.00	-32767.00	-32767.00	-32767.00	-32767.00	-32767.00	-32767.00	87.04	0.00	0.00	0.00	0.00	0.00	0.00	0.00	0.00	-32767.00	-32767.00	-32767.00	-32767.00	-32767.00	9.00	5.60	1.80	-32767.00
10:52:24	82.00	-32767.00	92.98	61.07	76.77	81.00	35.93	82.00	4.60	0.10	14.00	761.00	24.00	27.00	0.00	1.17	14.00	20.00	2.40	-32767.00	402.00	373.00	-32767.00	5.14	-32767.00	-32767.00	-32767.00	-32767.00	-32767.00	-32767.00	-32767.00	87.04	0.00	0.00	0.00	0.00	0.00	0.00	0.00	0.00	-32767.00	-32767.00	-32767.00	-32767.00	-32767.00	9.00	5.61	2.40	-32767.00
10:53:24	82.00	-32767.00	96.55	67.49	82.79	81.00	35.93	82.00	4.70	0.10	14.00	761.00	23.00	27.00	0.00	1.17	14.00	20.00	1.80	-32767.00	399.00	366.00	-32767.00	5.18	-32767.00	-32767.00	-32767.00	-32767.00	-32767.00	-32767.00	-32767.00	87.04	0.00	0.00	0.00	0.00	0.00	0.00	0.00	0.00	-32767.00	-32767.00	-32767.00	-32767.00	-32767.00	9.00	5.63	1.80	-32767.00
10:54:24	82.00	-32767.00	97.57	68.29	83.29	81.00	35.93	82.00	4.70	0.10	14.00	761.00	24.00	27.00	0.00	1.17	14.00	20.00	2.30	-32767.00	401.00	366.00	-32767.00	5.14	-32767.00	-32767.00	-32767.00	-32767.00	-32767.00	-32767.00	-32767.00	87.04	0.00	0.00	0.00	0.00	0.00	0.00	0.00	0.00	-32767.00	-32767.00	-32767.00	-32767.00	-32767.00	9.00	5.61	2.30	-32767.00
10:55:24	82.00	-32767.00	97.45	67.41	82.73	81.00	35.93	82.00	4.60	0.10	14.00	761.00	24.00	27.00	0.00	1.12	14.00	20.00	2.40	-32767.00	401.00	365.00	-32767.00	5.13	-32767.00	-32767.00	-32767.00	-32767.00	-32767.00	-32767.00	-32767.00	87.04	0.00	0.00	0.00	0.00	0.00	0.00	0.00	0.00	-32767.00	-32767.00	-32767.00	-32767.00	-32767.00	9.00	5.60	2.40	-32767.00
10:56:24	82.00	-32767.00	97.05	65.96	82.26	81.00	35.90	82.00	4.60	0.10	14.00	761.00	24.00	27.00	0.00	1.17	14.00	20.00	1.90	-32767.00	399.00	366.00	-32767.00	5.12	-32767.00	-32767.00	-32767.00	-32767.00	-32767.00	-32767.00	-32767.00	87.04	0.00	0.00	0.00	0.00	0.00	0.00	0.00	0.00	-32767.00	-32767.00	-32767.00	-32767.00	-32767.00	9.00	5.60	1.90	-32767.00
10:57:24	82.00	-32767.00	95.72	65.88	81.23	81.00	35.88	82.00	4.70	0.10	14.00	761.00	24.00	27.00	0.00	1.17	14.00	20.00	2.30	-32767.00	403.00	367.00	-32767.00	5.14	-32767.00	-32767.00	-32767.00	-32767.00	-32767.00	-32767.00	-32767.00	87.04	0.00	0.00	0.00	0.00	0.00	0.00	0.00	0.00	-32767.00	-32767.00	-32767.00	-32767.00	-32767.00	9.00	5.61	2.30	-32767.00
10:58:24	81.00	-32767.00	106.76	65.17	80.58	81.00	35.88	81.00	4.60	0.20	14.00	761.00	24.00	27.00	0.00	1.17	14.00	20.00	2.40	-32767.00	399.00	368.00	-32767.00	5.13	-32767.00	-32767.00	-32767.00	-32767.00	-32767.00	-32767.00	-32767.00	87.04	0.00	0.00	0.00	0.00	0.00	0.00	0.00	0.00	-32767.00	-32767.00	-32767.00	-32767.00	-32767.00	9.00	5.60	2.40	-32767.00
10:59:24	81.00	-32767.00	95.34	65.20	80.51	81.00	35.88	81.00	4.60	0.10	14.00	761.00	24.00	27.00	0.00	1.17	14.00	20.00	1.90	-32767.00	399.00	365.00	-32767.00	5.14	-32767.00	-32767.00	-32767.00	-32767.00	-32767.00	-32767.00	-32767.00	87.04	0.00	0.00	0.00	0.00	0.00	0.00	0.00	0.00	-32767.00	-32767.00	-32767.00	-32767.00	-32767.00	9.00	5.60	1.90	-32767.00
11:00:24	82.00	-32767.00	96.86	64.74	80.95	81.00	35.86	82.00	4.70	0.20	14.00	761.00	24.00	27.00	0.00	1.17	14.00	20.00	2.30	-32767.00	401.00	368.00	-32767.00	5.13	-32767.00	-32767.00	-32767.00	-32767.00	-32767.00	-32767.00	-32767.00	87.04	0.00	0.00	0.00	0.00	0.00	0.00	0.00	0.00	-32767.00	-32767.00	-32767.00	-32767.00	-32767.00	9.00	5.60	2.30	-32767.00
11:01:24	82.00	-32767.00	94.81	64.60	80.43	82.00	35.86	82.00	4.60	0.10	14.00	761.00	24.00	27.00	0.00	1.17	14.00	20.00	2.30	-32767.00	398.00	366.00	-32767.00	5.13	-32767.00	-32767.00	-32767.00	-32767.00	-32767.00	-32767.00	-32767.00	87.04	0.00	0.00	0.00	0.00	0.00	0.00	0.00	0.00	-32767.00	-32767.00	-32767.00	-32767.00	-32767.00	9.00	5.60	2.30	-32767.00
11:02:24	81.00	-32767.00	94.52	64.03	79.18	81.00	35.84	81.00	4.60	0.10	14.00	761.00	24.00	27.00	0.00	1.17	14.00	20.00	2.10	-32767.00	408.00	373.00	-32767.00	5.13	-32767.00	-32767.00	-32767.00	-32767.00	-32767.00	-32767.00	-32767.00	87.04	0.00	0.00	0.00	0.00	0.00	0.00	0.00	0.00	-32767.00	-32767.00	-32767.00	-32767.00	-32767.00	9.00	5.60	2.10	-32767.00
11:03:24	82.00	-32767.00	95.17	65.26	81.06	81.00	35.84	82.00	4.60	0.20	14.00	761.00	24.00	27.00	0.00	1.17	14.00	20.00	2.40	-32767.00	397.00	366.00	-32767.00	5.15	-32767.00	-32767.00	-32767.00	-32767.00	-32767.00	-32767.00	-32767.00	87.04	0.00	0.00	0.00	0.00	0.00	0.00	0.00	0.00	-32767.00	-32767.00	-32767.00	-32767.00	-32767.00	9.00	5.62	2.40	-32767.00
11:04:24	82.00	-32767.00	104.42	73.00	88.16	0.00	35.84	82.00	4.70	0.10	14.00	761.00	24.00	27.00	0.00	1.17	14.00	20.00	2.10	-32767.00	398.00	362.00	-32767.00	5.13	-32767.00	-32767.00	-32767.00	-32767.00	-32767.00	-32767.00	-32767.00	87.04	0.00	0.00	0.00	0.00	0.00	0.00	0.00	0.00	-32767.00	-32767.00	-32767.00	-32767.00	-32767.00	9.00	5.60	2.10	-32767.00
11:05:24	82.00	-32767.00	95.64	65.03	80.57	81.00	35.82	82.00	4.60	0.10	14.00	761.00	24.00	27.00	0.00	1.17	14.00	20.00	2.40	-32767.00	398.00	363.00	-32767.00	5.12	-32767.00	-32767.00	-32767.00	-32767.00	-32767.00	-32767.00	-32767.00	87.04	0.00	0.00	0.00	0.00	0.00	0.00	0.00	0.00	-32767.00	-32767.00	-32767.00	-32767.00	-32767.00	9.00	5.60	2.40	-32767.00
11:06:24	82.00	-32767.00	95.11	65.37	81.21	82.00	35.82	82.00	4.70	0.10	14.00	761.00	24.00	27.00	0.00	1.17	14.00	20.00	2.20	-32767.00	399.00	365.00	-32767.00	5.12	-32767.00	-32767.00	-32767.00	-32767.00	-32767.00	-32767.00	-32767.00	87.04	0.00	0.00	0.00	0.00	0.00	0.00	0.00	0.00	-32767.00	-32767.00	-32767.00	-32767.00	-32767.00	9.00	5.60	2.20	-32767.00
11:07:24	82.00	-32767.00	97.64	65.80	82.01	81.00	35.82	82.00	4.60	0.10	14.00	761.00	24.00	27.00	0.00	1.17	14.00	20.00	2.30	-32767.00	400.00	368.00	-32767.00	5.12	-32767.00	-32767.00	-32767.00	-32767.00	-32767.00	-32767.00	-32767.00	87.04	0.00	0.00	0.00	0.00	0.00	0.00	0.00	0.00	-32767.00	-32767.00	-32767.00	-32767.00	-32767.00	9.00	5.60	2.30	-32767.00
11:08:24	81.00	-32767.00	97.16	66.39	82.07	81.00	35.79	81.00	4.60	0.10	14.00	761.00	24.00	27.00	0.00	1.17	14.00	20.00	2.30	-32767.00	400.00	365.00	-32767.00	5.14	-32767.00	-32767.00	-32767.00	-32767.00	-32767.00	-32767.00	-32767.00	87.04	0.00	0.00	0.00	0.00	0.00	0.00	0.00	0.00	-32767.00	-32767.00	-32767.00	-32767.00	-32767.00	9.00	5.61	2.30	-32767.00
11:09:24	82.00	-32767.00	95.93	65.84	81.60	82.00	35.79	82.00	4.60	0.20	14.00	761.00	24.00	27.00	0.00	1.17	14.00	20.00	2.10	-32767.00	413.00	374.00	-32767.00	5.13	-32767.00	-32767.00	-32767.00	-32767.00	-32767.00	-32767.00	-32767.00	87.04	0.00	0.00	0.00	0.00	0.00	0.00	0.00	0.00	-32767.00	-32767.00	-32767.00	-32767.00	-32767.00	9.00	5.61	2.10	-32767.00
11:10:24	82.00	-32767.00	95.53	65.62	80.85	81.00	35.77	82.00	4.60	0.10	14.00	761.00	24.00	27.00	0.00	1.17	14.00	20.00	2.30	-32767.00	404.00	370.00	-32767.00	5.14	-32767.00	-32767.00	-32767.00	-32767.00	-32767.00	-32767.00	-32767.00	87.04	0.00	0.00	0.00	0.00	0.00	0.00	0.00	0.00	-32767.00	-32767.00	-32767.00	-32767.00	-32767.00	9.00	5.61	2.30	-32767.00
11:11:24	82.00	-32767.00	96.05	66.55	81.89	81.00	35.77	82.00	4.60	0.10	14.00	761.00	24.00	27.00	0.00	1.17	14.00	20.00	2.00	-32767.00	395.00	366.00	-32767.00	5.14	-32767.00	-32767.00	-32767.00	-32767.00	-32767.00	-32767.00	-32767.00	87.04	0.00	0.00	0.00	0.00	0.00	0.00	0.00	0.00	-32767.00	-32767.00	-32767.00	-32767.00	-32767.00	9.00	5.61	2.00	-32767.00
11:12:24	82.00	-32767.00	95.96	66.34	81.65	81.00	35.77	82.00	4.60	0.10	14.00	761.00	24.00	27.00	0.00	1.17	14.00	20.00	2.30	-32767.00	402.00	367.00	-32767.00	5.13	-32767.00	-32767.00	-32767.00	-32767.00	-32767.00	-32767.00	-32767.00	87.04	0.00	0.00	0.00	0.00	0.00	0.00	0.00	0.00	-32767.00	-32767.00	-32767.00	-32767.00	-32767.00	9.00	5.60	2.30	-32767.00
11:13:24	82.00	-32767.00	96.20	65.67	81.58	81.00	35.77	82.00	4.60	0.20	14.00	761.00	24.00	27.00	0.00	1.17	14.00	20.00	2.40	-32767.00	402.00	369.00	-32767.00	5.13	-32767.00	-32767.00	-32767.00	-32767.00	-32767.00	-32767.00	-32767.00	87.04	0.00	0.00	0.00	0.00	0.00	0.00	0.00	0.00	-32767.00	-32767.00	-32767.00	-32767.00	-32767.00	9.00	5.60	2.40	-32767.00
11:14:24	81.00	-32767.00	95.83	65.27	81.24	81.00	35.75	81.00	4.60	0.20	14.00	761.00	24.00	27.00	0.00	1.17	14.00	20.00	2.20	-32767.00	407.00	378.00	-32767.00	5.16	-32767.00	-32767.00	-32767.00	-32767.00	-32767.00	-32767.00	-32767.00	87.04	0.00	0.00	0.00	0.00	0.00	0.00	0.00	0.00	-32767.00	-32767.00	-32767.00	-32767.00	-32767.00	9.00	5.63	2.20	-32767.00
11:15:24	82.00	-32767.00	97.71	68.38	84.19	81.00	35.75	82.00	4.70	0.20	14.00	761.00	24.00	27.00	0.00	1.17	14.00	19.00	2.10	-32767.00	400.00	366.00	-32767.00	5.18	-32767.00	-32767.00	-32767.00	-32767.00	-32767.00	-32767.00	-32767.00	87.04	0.00	0.00	0.00	0.00	0.00	0.00	0.00	0.00	-32767.00	-32767.00	-32767.00	-32767.00	-32767.00	8.00	5.64	2.10	-32767.00
11:16:24	82.00	-32767.00	97.97	68.37	84.42	81.00	35.73	82.00	4.70	0.20	14.00	761.00	24.00	27.00	0.00	1.17	14.00	19.00	2.40	-32767.00	401.00	369.00	-32767.00	5.13	-32767.00	-32767.00	-32767.00	-32767.00	-32767.00	-32767.00	-32767.00	87.04	0.00	0.00	0.00	0.00	0.00	0.00	0.00	0.00	-32767.00	-32767.00	-32767.00	-32767.00	-32767.00	8.00	5.60	2.40	-32767.00
11:17:24	82.00	-32767.00	98.32	67.68	84.05	82.00	35.75	82.00	4.60	0.20	14.00	761.00	24.00	27.00	0.00	1.17	14.00	18.00	2.60	-32767.00	402.00	368.00	-32767.00	5.14	-32767.00	-32767.00	-32767.00	-32767.00	-32767.00	-32767.00	-32767.00	87.04	0.00	0.00	0.00	0.00	0.00	0.00	0.00	0.00	-32767.00	-32767.00	-32767.00	-32767.00	-32767.00	8.00	5.61	2.60	-32767.00
11:18:24	82.00	-32767.00	96.73	66.52	82.65	82.00	35.73	82.00	4.70	0.20	14.00	761.00	24.00	27.00	0.00	1.17	14.00	19.00	2.30	-32767.00	402.00	366.00	-32767.00	5.13	-32767.00	-32767.00	-32767.00	-32767.00	-32767.00	-32767.00	-32767.00	87.04	0.00	0.00	0.00	0.00	0.00	0.00	0.00	0.00	-32767.00	-32767.00	-32767.00	-32767.00	-32767.00	8.00	5.60	2.30	-32767.00
11:19:24	82.00	-32767.00	95.99	65.45	81.52	81.00	35.73	82.00	4.70	0.20	14.00	761.00	24.00	27.00	0.00	1.17	14.00	19.00	2.20	-32767.00	400.00	367.00	-32767.00	5.13	-32767.00	-32767.00	-32767.00	-32767.00	-32767.00	-32767.00	-32767.00	87.04	0.00	0.00	0.00	0.00	0.00	0.00	0.00	0.00	-32767.00	-32767.00	-32767.00	-32767.00	-32767.00	8.00	5.60	2.20	-32767.00
11:20:24	82.00	-32767.00	96.91	67.04	82.95	82.00	35.73	82.00	4.60	0.20	14.00	761.00	24.00	27.00	0.00	1.17	14.00	19.00	2.40	-32767.00	402.00	369.00	-32767.00	5.14	-32767.00	-32767.00	-32767.00	-32767.00	-32767.00	-32767.00	-32767.00	87.04	0.00	0.00	0.00	0.00	0.00	0.00	0.00	0.00	-32767.00	-32767.00	-32767.00	-32767.00	-32767.00	8.00	5.60	2.40	-32767.00
11:21:24	83.00	-32767.00	97.21	67.25	83.66	82.00	35.71	83.00	4.60	0.20	14.00	761.00	24.00	27.00	0.00	1.17	14.00	19.00	2.30	-32767.00	398.00	367.00	-32767.00	5.14	-32767.00	-32767.00	-32767.00	-32767.00	-32767.00	-32767.00	-32767.00	87.04	0.00	0.00	0.00	0.00	0.00	0.00	0.00	0.00	-32767.00	-32767.00	-32767.00	-32767.00	-32767.00	8.00	5.60	2.30	-32767.00
11:22:24	83.00	-32767.00	97.37	67.54	83.19	83.00	35.71	83.00	4.60	0.20	14.00	761.00	24.00	27.00	0.00	1.17	14.00	19.00	2.50	-32767.00	401.00	370.00	-32767.00	5.15	-32767.00	-32767.00	-32767.00	-32767.00	-32767.00	-32767.00	-32767.00	87.04	0.00	0.00	0.00	0.00	0.00	0.00	0.00	0.00	-32767.00	-32767.00	-32767.00	-32767.00	-32767.00	8.00	5.60	2.50	-32767.00
11:23:24	83.00	-32767.00	106.70	68.30	83.67	83.00	35.71	83.00	4.60	0.20	14.00	761.00	24.00	27.00	0.00	1.17	14.00	19.00	2.50	-32767.00	402.00	369.00	-32767.00	5.16	-32767.00	-32767.00	-32767.00	-32767.00	-32767.00	-32767.00	-32767.00	87.04	0.00	0.00	0.00	0.00	0.00	0.00	0.00	0.00	-32767.00	-32767.00	-32767.00	-32767.00	-32767.00	8.00	5.61	2.50	-32767.00
11:24:24	83.00	-32767.00	98.97	69.74	85.41	83.00	35.71	83.00	4.60	0.20	14.00	761.00	24.00	27.00	0.00	1.17	14.00	19.00	2.40	-32767.00	401.00	369.00	-32767.00	5.14	-32767.00	-32767.00	-32767.00	-32767.00	-32767.00	-32767.00	-32767.00	87.04	0.00	0.00	0.00	0.00	0.00	0.00	0.00	0.00	-32767.00	-32767.00	-32767.00	-32767.00	-32767.00	8.00	5.60	2.40	-32767.00
11:25:24	84.00	-32767.00	99.22	70.55	86.19	83.00	35.73	84.00	4.70	0.20	14.00	761.00	24.00	27.00	0.00	1.17	14.00	19.00	2.30	-32767.00	401.00	367.00	-32767.00	5.15	-32767.00	-32767.00	-32767.00	-32767.00	-32767.00	-32767.00	-32767.00	87.04	0.00	0.00	0.00	0.00	0.00	0.00	0.00	0.00	-32767.00	-32767.00	-32767.00	-32767.00	-32767.00	8.00	5.61	2.30	-32767.00
11:26:24	84.00	-32767.00	99.99	70.56	86.27	85.00	35.73	84.00	4.70	0.20	14.00	761.00	24.00	27.00	0.00	1.17	14.00	19.00	2.30	-32767.00	401.00	368.00	-32767.00	5.14	-32767.00	-32767.00	-32767.00	-32767.00	-32767.00	-32767.00	-32767.00	87.04	0.00	0.00	0.00	0.00	0.00	0.00	0.00	0.00	-32767.00	-32767.00	-32767.00	-32767.00	-32767.00	8.00	5.60	2.30	-32767.00
11:27:24	84.00	-32767.00	99.56	71.17	86.40	85.00	35.77	84.00	4.70	0.20	14.00	761.00	24.00	27.00	0.00	1.17	14.00	19.00	2.50	-32767.00	401.00	369.00	-32767.00	5.16	-32767.00	-32767.00	-32767.00	-32767.00	-32767.00	-32767.00	-32767.00	87.04	0.00	0.00	0.00	0.00	0.00	0.00	0.00	0.00	-32767.00	-32767.00	-32767.00	-32767.00	-32767.00	8.00	5.61	2.50	-32767.00
11:28:24	85.00	-32767.00	100.94	72.38	87.96	85.00	35.79	85.00	4.70	0.20	14.00	761.00	24.00	27.00	0.00	1.17	14.00	19.00	2.00	-32767.00	400.00	366.00	-32767.00	5.14	-32767.00	-32767.00	-32767.00	-32767.00	-32767.00	-32767.00	-32767.00	87.04	0.00	0.00	0.00	0.00	0.00	0.00	0.00	0.00	-32767.00	-32767.00	-32767.00	-32767.00	-32767.00	8.00	5.60	2.00	-32767.00
11:29:24	85.00	-32767.00	101.49	72.72	88.35	85.00	35.82	85.00	4.70	0.20	14.00	761.00	24.00	27.00	0.00	1.17	14.00	19.00	2.00	-32767.00	399.00	367.00	-32767.00	5.15	-32767.00	-32767.00	-32767.00	-32767.00	-32767.00	-32767.00	-32767.00	87.04	0.00	0.00	0.00	0.00	0.00	0.00	0.00	0.00	-32767.00	-32767.00	-32767.00	-32767.00	-32767.00	8.00	5.60	2.00	-32767.00
11:30:24	85.00	-32767.00	101.23	72.55	88.07	85.00	35.84	85.00	4.70	0.20	14.00	761.00	24.00	27.00	0.00	1.17	14.00	19.00	2.30	-32767.00	400.00	369.00	-32767.00	5.16	-32767.00	-32767.00	-32767.00	-32767.00	-32767.00	-32767.00	-32767.00	87.04	0.00	0.00	0.00	0.00	0.00	0.00	0.00	0.00	-32767.00	-32767.00	-32767.00	-32767.00	-32767.00	8.00	5.61	2.30	-32767.00
11:31:24	85.00	-32767.00	101.66	73.04	88.17	86.00	35.86	85.00	4.70	0.20	14.00	761.00	24.00	27.00	0.00	1.17	14.00	19.00	2.40	-32767.00	400.00	368.00	-32767.00	5.15	-32767.00	-32767.00	-32767.00	-32767.00	-32767.00	-32767.00	-32767.00	87.04	0.00	0.00	0.00	0.00	0.00	0.00	0.00	0.00	-32767.00	-32767.00	-32767.00	-32767.00	-32767.00	8.00	5.60	2.40	-32767.00
11:32:24	85.00	-32767.00	101.78	73.14	88.74	86.00	35.90	85.00	4.70	0.20	14.00	761.00	24.00	27.00	0.00	1.17	14.00	19.00	2.30	-32767.00	398.00	366.00	-32767.00	5.15	-32767.00	-32767.00	-32767.00	-32767.00	-32767.00	-32767.00	-32767.00	87.04	0.00	0.00	0.00	0.00	0.00	0.00	0.00	0.00	-32767.00	-32767.00	-32767.00	-32767.00	-32767.00	8.00	5.60	2.30	-32767.00
11:33:24	86.00	-32767.00	126.09	50.97	93.14	182.00	35.93	86.00	4.70	0.20	14.00	761.00	24.00	27.00	0.00	1.17	14.00	19.00	2.10	-32767.00	399.00	366.00	-32767.00	5.15	-32767.00	-32767.00	-32767.00	-32767.00	-32767.00	-32767.00	-32767.00	87.04	0.00	0.00	0.00	0.00	0.00	0.00	0.00	0.00	-32767.00	-32767.00	-32767.00	-32767.00	-32767.00	8.00	5.60	2.10	-32767.00
11:34:24	86.00	-32767.00	102.71	74.03	89.18	86.00	35.95	86.00	4.70	0.20	14.00	761.00	23.00	27.00	0.00	1.17	14.00	19.00	2.40	-32767.00	403.00	368.00	-32767.00	5.14	-32767.00	-32767.00	-32767.00	-32767.00	-32767.00	-32767.00	-32767.00	87.04	0.00	0.00	0.00	0.00	0.00	0.00	0.00	0.00	-32767.00	-32767.00	-32767.00	-32767.00	-32767.00	8.00	5.61	2.40	-32767.00
11:35:24	86.00	-32767.00	102.44	74.26	89.13	86.00	35.97	86.00	4.70	0.20	14.00	761.00	24.00	27.00	0.00	1.17	14.00	19.00	2.40	-32767.00	400.00	370.00	-32767.00	5.13	-32767.00	-32767.00	-32767.00	-32767.00	-32767.00	-32767.00	-32767.00	87.04	0.00	0.00	0.00	0.00	0.00	0.00	0.00	0.00	-32767.00	-32767.00	-32767.00	-32767.00	-32767.00	8.00	5.60	2.40	-32767.00
11:36:24	86.00	-32767.00	103.11	74.92	89.94	86.00	35.99	86.00	4.70	0.20	14.00	761.00	23.00	27.00	0.00	1.17	14.00	19.00	2.40	-32767.00	400.00	369.00	-32767.00	5.14	-32767.00	-32767.00	-32767.00	-32767.00	-32767.00	-32767.00	-32767.00	87.04	0.00	0.00	0.00	0.00	0.00	0.00	0.00	0.00	-32767.00	-32767.00	-32767.00	-32767.00	-32767.00	8.00	5.60	2.40	-32767.00
11:37:24	86.00	-32767.00	103.60	75.62	90.68	86.00	36.04	86.00	4.80	0.20	14.00	761.00	24.00	27.00	0.00	1.17	14.00	19.00	2.40	-32767.00	401.00	368.00	-32767.00	5.15	-32767.00	-32767.00	-32767.00	-32767.00	-32767.00	-32767.00	-32767.00	87.04	0.00	0.00	0.00	0.00	0.00	0.00	0.00	0.00	-32767.00	-32767.00	-32767.00	-32767.00	-32767.00	8.00	5.61	2.40	-32767.00
11:38:24	86.00	-32767.00	104.70	75.95	91.22	87.00	36.06	86.00	4.70	0.20	14.00	761.00	24.00	27.00	0.00	1.17	14.00	19.00	2.00	-32767.00	398.00	365.00	-32767.00	5.14	-32767.00	-32767.00	-32767.00	-32767.00	-32767.00	-32767.00	-32767.00	87.04	0.00	0.00	0.00	0.00	0.00	0.00	0.00	0.00	-32767.00	-32767.00	-32767.00	-32767.00	-32767.00	8.00	5.60	2.00	-32767.00
11:39:24	86.00	-32767.00	103.99	75.81	90.70	87.00	36.08	86.00	4.80	0.20	14.00	761.00	23.00	27.00	0.00	1.17	14.00	19.00	2.40	-32767.00	400.00	367.00	-32767.00	5.14	-32767.00	-32767.00	-32767.00	-32767.00	-32767.00	-32767.00	-32767.00	87.04	0.00	0.00	0.00	0.00	0.00	0.00	0.00	0.00	-32767.00	-32767.00	-32767.00	-32767.00	-32767.00	8.00	5.60	2.40	-32767.00
11:40:24	86.00	-32767.00	104.06	76.16	90.73	87.00	36.10	86.00	4.80	0.20	14.00	761.00	23.00	27.00	0.00	1.17	14.00	19.00	2.40	-32767.00	400.00	368.00	-32767.00	5.14	-32767.00	-32767.00	-32767.00	-32767.00	-32767.00	-32767.00	-32767.00	87.04	0.00	0.00	0.00	0.00	0.00	0.00	0.00	0.00	-32767.00	-32767.00	-32767.00	-32767.00	-32767.00	8.00	5.60	2.40	-32767.00
11:41:24	87.00	-32767.00	104.81	76.42	91.74	87.00	36.12	87.00	4.80	0.20	14.00	761.00	23.00	27.00	0.00	1.17	14.00	19.00	2.30	-32767.00	400.00	366.00	-32767.00	5.14	-32767.00	-32767.00	-32767.00	-32767.00	-32767.00	-32767.00	-32767.00	87.04	0.00	0.00	0.00	0.00	0.00	0.00	0.00	0.00	-32767.00	-32767.00	-32767.00	-32767.00	-32767.00	8.00	5.60	2.30	-32767.00
11:42:24	87.00	-32767.00	105.59	76.90	92.05	87.00	36.17	87.00	4.80	0.20	14.00	761.00	23.00	27.00	0.00	1.17	14.00	19.00	2.10	-32767.00	398.00	364.00	-32767.00	5.16	-32767.00	-32767.00	-32767.00	-32767.00	-32767.00	-32767.00	-32767.00	87.04	0.00	0.00	0.00	0.00	0.00	0.00	0.00	0.00	-32767.00	-32767.00	-32767.00	-32767.00	-32767.00	8.00	5.60	2.10	-32767.00
11:43:24	87.00	-32767.00	105.03	76.65	91.72	87.00	36.19	87.00	4.80	0.20	14.00	761.00	23.00	27.00	0.00	1.17	14.00	19.00	2.10	-32767.00	400.00	366.00	-32767.00	5.15	-32767.00	-32767.00	-32767.00	-32767.00	-32767.00	-32767.00	-32767.00	87.04	0.00	0.00	0.00	0.00	0.00	0.00	0.00	0.00	-32767.00	-32767.00	-32767.00	-32767.00	-32767.00	8.00	5.60	2.10	-32767.00
11:44:24	87.00	-32767.00	104.81	76.82	91.67	87.00	36.21	87.00	4.80	0.20	14.00	761.00	23.00	27.00	0.00	1.17	14.00	19.00	2.20	-32767.00	398.00	365.00	-32767.00	5.14	-32767.00	-32767.00	-32767.00	-32767.00	-32767.00	-32767.00	-32767.00	87.04	0.00	0.00	0.00	0.00	0.00	0.00	0.00	0.00	-32767.00	-32767.00	-32767.00	-32767.00	-32767.00	8.00	5.60	2.20	-32767.00
11:45:24	88.00	-32767.00	105.21	77.06	92.22	87.00	36.24	88.00	4.80	0.20	14.00	761.00	23.00	27.00	0.00	1.17	14.00	19.00	2.40	-32767.00	399.00	367.00	-32767.00	5.14	-32767.00	-32767.00	-32767.00	-32767.00	-32767.00	-32767.00	-32767.00	87.04	0.00	0.00	0.00	0.00	0.00	0.00	0.00	0.00	-32767.00	-32767.00	-32767.00	-32767.00	-32767.00	8.00	5.60	2.40	-32767.00
11:46:24	88.00	-32767.00	105.72	77.49	92.63	87.00	36.26	88.00	4.90	0.20	14.00	761.00	23.00	27.00	0.00	1.17	14.00	19.00	2.40	-32767.00	401.00	370.00	-32767.00	5.15	-32767.00	-32767.00	-32767.00	-32767.00	-32767.00	-32767.00	-32767.00	87.04	0.00	0.00	0.00	0.00	0.00	0.00	0.00	0.00	-32767.00	-32767.00	-32767.00	-32767.00	-32767.00	8.00	5.60	2.40	-32767.00
11:47:24	88.00	-32767.00	105.76	76.93	91.89	87.00	36.31	88.00	4.90	0.20	14.00	761.00	23.00	27.00	0.00	1.17	14.00	19.00	2.10	-32767.00	400.00	366.00	-32767.00	5.15	-32767.00	-32767.00	-32767.00	-32767.00	-32767.00	-32767.00	-32767.00	87.04	0.00	0.00	0.00	0.00	0.00	0.00	0.00	0.00	-32767.00	-32767.00	-32767.00	-32767.00	-32767.00	8.00	5.61	2.10	-32767.00
11:48:24	88.00	-32767.00	105.10	76.96	91.87	88.00	36.33	88.00	4.80	0.20	14.00	761.00	23.00	27.00	0.00	1.17	14.00	19.00	2.30	-32767.00	400.00	367.00	-32767.00	5.15	-32767.00	-32767.00	-32767.00	-32767.00	-32767.00	-32767.00	-32767.00	87.04	0.00	0.00	0.00	0.00	0.00	0.00	0.00	0.00	-32767.00	-32767.00	-32767.00	-32767.00	-32767.00	8.00	5.60	2.30	-32767.00
11:49:24	88.00	-32767.00	105.76	77.61	92.27	88.00	36.35	88.00	4.90	0.20	14.00	761.00	23.00	27.00	0.00	1.17	14.00	19.00	2.10	-32767.00	401.00	367.00	-32767.00	5.15	-32767.00	-32767.00	-32767.00	-32767.00	-32767.00	-32767.00	-32767.00	87.04	0.00	0.00	0.00	0.00	0.00	0.00	0.00	0.00	-32767.00	-32767.00	-32767.00	-32767.00	-32767.00	8.00	5.61	2.10	-32767.00
11:50:24	88.00	-32767.00	105.94	77.59	92.64	88.00	36.37	88.00	4.90	0.20	14.00	761.00	23.00	27.00	0.00	1.17	14.00	19.00	2.40	-32767.00	400.00	368.00	-32767.00	5.14	-32767.00	-32767.00	-32767.00	-32767.00	-32767.00	-32767.00	-32767.00	87.04	0.00	0.00	0.00	0.00	0.00	0.00	0.00	0.00	-32767.00	-32767.00	-32767.00	-32767.00	-32767.00	8.00	5.60	2.40	-32767.00
11:51:24	88.00	-32767.00	106.27	77.56	92.63	88.00	36.40	88.00	4.80	0.20	14.00	761.00	23.00	27.00	0.00	1.17	14.00	19.00	2.30	-32767.00	400.00	367.00	-32767.00	5.15	-32767.00	-32767.00	-32767.00	-32767.00	-32767.00	-32767.00	-32767.00	87.04	0.00	0.00	0.00	0.00	0.00	0.00	0.00	0.00	-32767.00	-32767.00	-32767.00	-32767.00	-32767.00	8.00	5.60	2.30	-32767.00
11:52:24	88.00	-32767.00	105.96	77.61	92.35	88.00	36.44	88.00	4.90	0.20	14.00	761.00	23.00	27.00	0.00	1.17	14.00	19.00	2.00	-32767.00	399.00	366.00	-32767.00	5.15	-32767.00	-32767.00	-32767.00	-32767.00	-32767.00	-32767.00	-32767.00	87.04	0.00	0.00	0.00	0.00	0.00	0.00	0.00	0.00	-32767.00	-32767.00	-32767.00	-32767.00	-32767.00	8.00	5.60	2.00	-32767.00
11:53:24	88.00	-32767.00	108.32	80.49	94.87	88.00	36.46	88.00	4.90	0.00	13.00	761.00	62.00	64.00	0.00	0.68	15.00	20.00	2.10	-32767.00	388.00	373.00	-32767.00	5.19	-32767.00	-32767.00	-32767.00	-32767.00	-32767.00	-32767.00	-32767.00	87.04	0.00	0.00	0.00	0.00	0.00	0.00	0.00	0.00	-32767.00	-32767.00	-32767.00	-32767.00	-32767.00	9.00	5.42	2.10	-32767.00
11:54:24	89.00	-32767.00	110.84	82.40	97.14	88.00	36.49	89.00	4.80	0.00	14.00	761.00	38.00	43.00	0.00	0.92	14.00	20.00	2.30	-32767.00	408.00	381.00	-32767.00	5.18	-32767.00	-32767.00	-32767.00	-32767.00	-32767.00	-32767.00	-32767.00	87.04	0.00	0.00	0.00	0.00	0.00	0.00	0.00	0.00	-32767.00	-32767.00	-32767.00	-32767.00	-32767.00	9.00	5.60	2.30	-32767.00
11:55:24	89.00	-32767.00	113.28	84.63	99.23	90.00	36.51	89.00	4.80	0.00	14.00	761.00	35.00	40.00	0.00	0.97	14.00	19.00	2.40	-32767.00	402.00	371.00	-32767.00	5.22	-32767.00	-32767.00	-32767.00	-32767.00	-32767.00	-32767.00	-32767.00	87.04	0.00	0.00	0.00	0.00	0.00	0.00	0.00	0.00	-32767.00	-32767.00	-32767.00	-32767.00	-32767.00	8.00	5.64	2.40	-32767.00
11:56:24	89.00	-32767.00	112.40	83.69	98.32	90.00	36.55	89.00	4.80	0.00	14.00	761.00	33.00	38.00	0.00	1.02	14.00	19.00	2.40	-32767.00	401.00	372.00	-32767.00	5.18	-32767.00	-32767.00	-32767.00	-32767.00	-32767.00	-32767.00	-32767.00	87.04	0.00	0.00	0.00	0.00	0.00	0.00	0.00	0.00	-32767.00	-32767.00	-32767.00	-32767.00	-32767.00	8.00	5.60	2.40	-32767.00
11:57:24	89.00	-32767.00	111.40	83.13	97.48	90.00	36.57	89.00	4.80	0.00	14.00	761.00	32.00	36.00	0.00	1.02	14.00	19.00	2.30	-32767.00	399.00	369.00	-32767.00	5.17	-32767.00	-32767.00	-32767.00	-32767.00	-32767.00	-32767.00	-32767.00	87.04	0.00	0.00	0.00	0.00	0.00	0.00	0.00	0.00	-32767.00	-32767.00	-32767.00	-32767.00	-32767.00	8.00	5.61	2.30	-32767.00
11:58:24	89.00	-32767.00	111.32	82.49	97.01	88.00	36.60	89.00	4.80	0.00	14.00	761.00	30.00	35.00	0.00	1.07	14.00	19.00	2.10	-32767.00	400.00	369.00	-32767.00	5.18	-32767.00	-32767.00	-32767.00	-32767.00	-32767.00	-32767.00	-32767.00	87.04	0.00	0.00	0.00	0.00	0.00	0.00	0.00	0.00	-32767.00	-32767.00	-32767.00	-32767.00	-32767.00	8.00	5.60	2.10	-32767.00
11:59:24	89.00	-32767.00	111.14	81.97	96.79	88.00	36.62	89.00	4.80	0.00	14.00	761.00	29.00	33.00	0.00	1.12	14.00	19.00	2.40	-32767.00	400.00	369.00	-32767.00	5.16	-32767.00	-32767.00	-32767.00	-32767.00	-32767.00	-32767.00	-32767.00	87.04	0.00	0.00	0.00	0.00	0.00	0.00	0.00	0.00	-32767.00	-32767.00	-32767.00	-32767.00	-32767.00	8.00	5.61	2.40	-32767.00
12:00:24	88.00	-32767.00	108.78	80.13	95.26	88.00	36.64	88.00	4.80	0.00	14.00	761.00	28.00	32.00	0.00	1.12	14.00	19.00	2.20	-32767.00	398.00	367.00	-32767.00	5.16	-32767.00	-32767.00	-32767.00	-32767.00	-32767.00	-32767.00	-32767.00	87.04	0.00	0.00	0.00	0.00	0.00	0.00	0.00	0.00	-32767.00	-32767.00	-32767.00	-32767.00	-32767.00	8.00	5.60	2.20	-32767.00
12:01:24	87.00	-32767.00	107.70	79.41	94.21	86.00	36.66	87.00	4.80	0.00	14.00	761.00	27.00	32.00	0.00	1.17	14.00	19.00	2.40	-32767.00	402.00	372.00	-32767.00	5.17	-32767.00	-32767.00	-32767.00	-32767.00	-32767.00	-32767.00	-32767.00	87.04	0.00	0.00	0.00	0.00	0.00	0.00	0.00	0.00	-32767.00	-32767.00	-32767.00	-32767.00	-32767.00	8.00	5.61	2.40	-32767.00
12:02:24	87.00	-32767.00	108.02	78.81	94.25	87.00	36.71	87.00	4.80	0.00	14.00	761.00	27.00	31.00	0.00	1.17	14.00	19.00	2.40	-32767.00	400.00	370.00	-32767.00	5.17	-32767.00	-32767.00	-32767.00	-32767.00	-32767.00	-32767.00	-32767.00	87.04	0.00	0.00	0.00	0.00	0.00	0.00	0.00	0.00	-32767.00	-32767.00	-32767.00	-32767.00	-32767.00	8.00	5.60	2.40	-32767.00
12:03:24	87.00	-32767.00	108.01	78.28	93.55	87.00	36.71	87.00	4.80	0.00	14.00	761.00	26.00	30.00	0.00	1.17	14.00	19.00	1.90	-32767.00	398.00	367.00	-32767.00	5.17	-32767.00	-32767.00	-32767.00	-32767.00	-32767.00	-32767.00	-32767.00	87.04	0.00	0.00	0.00	0.00	0.00	0.00	0.00	0.00	-32767.00	-32767.00	-32767.00	-32767.00	-32767.00	8.00	5.60	1.90	-32767.00
12:04:24	87.00	-32767.00	121.02	55.88	81.73	-32763.00	36.73	87.00	4.80	0.00	14.00	761.00	25.00	30.00	0.00	1.21	14.00	19.00	2.40	-32767.00	401.00	371.00	-32767.00	5.17	-32767.00	-32767.00	-32767.00	-32767.00	-32767.00	-32767.00	-32767.00	87.04	0.00	0.00	0.00	0.00	0.00	0.00	0.00	0.00	-32767.00	-32767.00	-32767.00	-32767.00	-32767.00	8.00	5.60	2.40	-32767.00
12:05:24	87.00	-32767.00	106.45	77.84	92.98	87.00	36.76	87.00	4.80	0.00	14.00	761.00	25.00	29.00	0.00	1.21	14.00	19.00	2.00	-32767.00	399.00	367.00	-32767.00	5.17	-32767.00	-32767.00	-32767.00	-32767.00	-32767.00	-32767.00	-32767.00	87.04	0.00	0.00	0.00	0.00	0.00	0.00	0.00	0.00	-32767.00	-32767.00	-32767.00	-32767.00	-32767.00	8.00	5.60	2.00	-32767.00
12:06:24	87.00	-32767.00	106.39	77.41	92.58	87.00	36.80	87.00	4.80	0.00	14.00	761.00	25.00	29.00	0.00	1.21	14.00	19.00	2.40	-32767.00	400.00	369.00	-32767.00	5.16	-32767.00	-32767.00	-32767.00	-32767.00	-32767.00	-32767.00	-32767.00	87.04	0.00	0.00	0.00	0.00	0.00	0.00	0.00	0.00	-32767.00	-32767.00	-32767.00	-32767.00	-32767.00	8.00	5.60	2.40	-32767.00
12:07:24	87.00	-32767.00	106.25	76.93	92.53	87.00	36.82	87.00	4.80	0.00	14.00	761.00	24.00	28.00	0.00	1.21	14.00	19.00	2.40	-32767.00	400.00	370.00	-32767.00	5.16	-32767.00	-32767.00	-32767.00	-32767.00	-32767.00	-32767.00	-32767.00	87.04	0.00	0.00	0.00	0.00	0.00	0.00	0.00	0.00	-32767.00	-32767.00	-32767.00	-32767.00	-32767.00	8.00	5.60	2.40	-32767.00
12:08:24	87.00	-32767.00	106.33	76.66	92.34	87.00	36.85	87.00	4.80	0.00	14.00	761.00	24.00	28.00	0.00	1.26	14.00	19.00	2.20	-32767.00	397.00	367.00	-32767.00	5.16	-32767.00	-32767.00	-32767.00	-32767.00	-32767.00	-32767.00	-32767.00	87.04	0.00	0.00	0.00	0.00	0.00	0.00	0.00	0.00	-32767.00	-32767.00	-32767.00	-32767.00	-32767.00	8.00	5.60	2.20	-32767.00
12:09:24	87.00	-32767.00	105.76	76.56	91.88	87.00	36.87	87.00	4.80	0.00	14.00	761.00	24.00	28.00	0.00	1.26	14.00	19.00	2.00	-32767.00	401.00	367.00	-32767.00	5.17	-32767.00	-32767.00	-32767.00	-32767.00	-32767.00	-32767.00	-32767.00	87.04	0.00	0.00	0.00	0.00	0.00	0.00	0.00	0.00	-32767.00	-32767.00	-32767.00	-32767.00	-32767.00	8.00	5.61	2.00	-32767.00
12:10:24	87.00	-32767.00	105.85	76.99	92.10	87.00	36.89	87.00	4.90	0.00	14.00	761.00	23.00	27.00	0.00	1.26	14.00	19.00	2.40	-32767.00	401.00	368.00	-32767.00	5.15	-32767.00	-32767.00	-32767.00	-32767.00	-32767.00	-32767.00	-32767.00	87.04	0.00	0.00	0.00	0.00	0.00	0.00	0.00	0.00	-32767.00	-32767.00	-32767.00	-32767.00	-32767.00	8.00	5.60	2.40	-32767.00
12:11:24	87.00	-32767.00	105.95	76.93	92.42	87.00	36.92	87.00	4.80	0.00	14.00	761.00	23.00	27.00	0.00	1.26	14.00	19.00	2.40	-32767.00	401.00	371.00	-32767.00	5.15	-32767.00	-32767.00	-32767.00	-32767.00	-32767.00	-32767.00	-32767.00	87.04	0.00	0.00	0.00	0.00	0.00	0.00	0.00	0.00	-32767.00	-32767.00	-32767.00	-32767.00	-32767.00	8.00	5.60	2.40	-32767.00
12:12:24	87.00	-32767.00	106.46	76.71	92.46	86.00	36.94	87.00	4.80	0.00	14.00	761.00	23.00	27.00	0.00	1.26	14.00	19.00	2.30	-32767.00	399.00	369.00	-32767.00	5.15	-32767.00	-32767.00	-32767.00	-32767.00	-32767.00	-32767.00	-32767.00	87.04	0.00	0.00	0.00	0.00	0.00	0.00	0.00	0.00	-32767.00	-32767.00	-32767.00	-32767.00	-32767.00	8.00	5.60	2.30	-32767.00
12:13:24	87.00	-32767.00	105.69	76.34	91.80	87.00	36.97	87.00	4.80	0.00	14.00	761.00	23.00	27.00	0.00	1.26	14.00	19.00	2.00	-32767.00	399.00	366.00	-32767.00	5.16	-32767.00	-32767.00	-32767.00	-32767.00	-32767.00	-32767.00	-32767.00	87.04	0.00	0.00	0.00	0.00	0.00	0.00	0.00	0.00	-32767.00	-32767.00	-32767.00	-32767.00	-32767.00	8.00	5.60	2.00	-32767.00
12:14:24	87.00	-32767.00	105.42	76.41	91.62	87.00	36.99	87.00	4.80	0.00	14.00	761.00	23.00	27.00	0.00	1.31	14.00	19.00	1.90	-32767.00	399.00	367.00	-32767.00	5.16	-32767.00	-32767.00	-32767.00	-32767.00	-32767.00	-32767.00	-32767.00	87.04	0.00	0.00	0.00	0.00	0.00	0.00	0.00	0.00	-32767.00	-32767.00	-32767.00	-32767.00	-32767.00	8.00	5.60	1.90	-32767.00
12:15:24	87.00	-32767.00	106.16	76.35	91.80	87.00	37.01	87.00	4.90	0.00	14.00	761.00	23.00	27.00	0.00	1.31	14.00	19.00	2.00	-32767.00	400.00	367.00	-32767.00	5.16	-32767.00	-32767.00	-32767.00	-32767.00	-32767.00	-32767.00	-32767.00	87.04	0.00	0.00	0.00	0.00	0.00	0.00	0.00	0.00	-32767.00	-32767.00	-32767.00	-32767.00	-32767.00	8.00	5.60	2.00	-32767.00
12:16:24	87.00	-32767.00	106.65	76.41	91.93	87.00	37.04	87.00	4.90	0.00	14.00	761.00	22.00	27.00	0.00	1.26	14.00	19.00	2.10	-32767.00	399.00	368.00	-32767.00	5.16	-32767.00	-32767.00	-32767.00	-32767.00	-32767.00	-32767.00	-32767.00	87.04	0.00	0.00	0.00	0.00	0.00	0.00	0.00	0.00	-32767.00	-32767.00	-32767.00	-32767.00	-32767.00	8.00	5.60	2.10	-32767.00
12:17:24	87.00	-32767.00	106.26	76.32	91.62	87.00	37.06	87.00	4.80	0.00	14.00	761.00	23.00	27.00	0.00	1.26	14.00	19.00	1.90	-32767.00	399.00	368.00	-32767.00	5.17	-32767.00	-32767.00	-32767.00	-32767.00	-32767.00	-32767.00	-32767.00	87.04	0.00	0.00	0.00	0.00	0.00	0.00	0.00	0.00	-32767.00	-32767.00	-32767.00	-32767.00	-32767.00	8.00	5.60	1.90	-32767.00
12:18:24	88.00	-32767.00	106.59	77.08	92.51	87.00	37.06	88.00	4.80	0.00	14.00	761.00	23.00	27.00	0.00	1.26	14.00	19.00	2.00	-32767.00	399.00	367.00	-32767.00	5.16	-32767.00	-32767.00	-32767.00	-32767.00	-32767.00	-32767.00	-32767.00	87.04	0.00	0.00	0.00	0.00	0.00	0.00	0.00	0.00	-32767.00	-32767.00	-32767.00	-32767.00	-32767.00	8.00	5.60	2.00	-32767.00
12:19:24	88.00	-32767.00	106.99	77.64	93.17	87.00	37.09	88.00	4.80	0.00	14.00	761.00	22.00	26.00	0.00	1.21	14.00	19.00	2.40	-32767.00	400.00	370.00	-32767.00	5.17	-32767.00	-32767.00	-32767.00	-32767.00	-32767.00	-32767.00	-32767.00	87.04	0.00	0.00	0.00	0.00	0.00	0.00	0.00	0.00	-32767.00	-32767.00	-32767.00	-32767.00	-32767.00	8.00	5.60	2.40	-32767.00
12:20:24	88.00	-32767.00	110.45	78.73	96.91	0.00	37.11	88.00	4.90	0.00	14.00	761.00	22.00	26.00	0.00	1.21	14.00	19.00	2.40	-32767.00	400.00	368.00	-32767.00	5.17	-32767.00	-32767.00	-32767.00	-32767.00	-32767.00	-32767.00	-32767.00	87.04	0.00	0.00	0.00	0.00	0.00	0.00	0.00	0.00	-32767.00	-32767.00	-32767.00	-32767.00	-32767.00	8.00	5.60	2.40	-32767.00
12:21:24	88.00	-32767.00	108.50	78.90	94.12	87.00	37.13	88.00	4.90	0.00	14.00	761.00	22.00	26.00	0.00	1.21	14.00	19.00	2.20	-32767.00	399.00	368.00	-32767.00	5.16	-32767.00	-32767.00	-32767.00	-32767.00	-32767.00	-32767.00	-32767.00	87.04	0.00	0.00	0.00	0.00	0.00	0.00	0.00	0.00	-32767.00	-32767.00	-32767.00	-32767.00	-32767.00	8.00	5.60	2.20	-32767.00
12:22:24	88.00	-32767.00	107.42	78.23	93.21	87.00	37.16	88.00	4.90	0.00	14.00	761.00	22.00	26.00	0.00	1.21	14.00	19.00	2.40	-32767.00	400.00	369.00	-32767.00	5.17	-32767.00	-32767.00	-32767.00	-32767.00	-32767.00	-32767.00	-32767.00	87.04	0.00	0.00	0.00	0.00	0.00	0.00	0.00	0.00	-32767.00	-32767.00	-32767.00	-32767.00	-32767.00	8.00	5.60	2.40	-32767.00
12:23:24	88.00	-32767.00	106.94	78.99	93.60	88.00	37.18	88.00	4.90	0.00	14.00	761.00	22.00	26.00	0.00	1.21	14.00	19.00	2.30	-32767.00	398.00	369.00	-32767.00	5.17	-32767.00	-32767.00	-32767.00	-32767.00	-32767.00	-32767.00	-32767.00	87.04	0.00	0.00	0.00	0.00	0.00	0.00	0.00	0.00	-32767.00	-32767.00	-32767.00	-32767.00	-32767.00	8.00	5.60	2.30	-32767.00
12:24:24	88.00	-32767.00	108.40	79.24	94.32	88.00	37.18	88.00	4.90	0.00	14.00	761.00	22.00	26.00	0.00	1.21	14.00	19.00	1.90	-32767.00	398.00	367.00	-32767.00	5.17	-32767.00	-32767.00	-32767.00	-32767.00	-32767.00	-32767.00	-32767.00	87.04	0.00	0.00	0.00	0.00	0.00	0.00	0.00	0.00	-32767.00	-32767.00	-32767.00	-32767.00	-32767.00	8.00	5.60	1.90	-32767.00
12:25:24	88.00	-32767.00	108.22	78.90	93.98	88.00	37.20	88.00	4.90	0.00	14.00	761.00	22.00	26.00	0.00	1.21	14.00	19.00	2.40	-32767.00	400.00	370.00	-32767.00	5.17	-32767.00	-32767.00	-32767.00	-32767.00	-32767.00	-32767.00	-32767.00	87.04	0.00	0.00	0.00	0.00	0.00	0.00	0.00	0.00	-32767.00	-32767.00	-32767.00	-32767.00	-32767.00	8.00	5.60	2.40	-32767.00
12:26:24	88.00	-32767.00	107.64	78.79	93.81	88.00	37.23	88.00	4.90	0.00	14.00	761.00	22.00	26.00	0.00	1.21	14.00	19.00	2.30	-32767.00	399.00	369.00	-32767.00	5.17	-32767.00	-32767.00	-32767.00	-32767.00	-32767.00	-32767.00	-32767.00	87.04	0.00	0.00	0.00	0.00	0.00	0.00	0.00	0.00	-32767.00	-32767.00	-32767.00	-32767.00	-32767.00	8.00	5.60	2.30	-32767.00
12:27:24	88.00	-32767.00	108.84	79.64	94.65	88.00	37.25	88.00	4.90	0.00	14.00	761.00	22.00	26.00	0.00	1.21	14.00	19.00	1.90	-32767.00	400.00	368.00	-32767.00	5.17	-32767.00	-32767.00	-32767.00	-32767.00	-32767.00	-32767.00	-32767.00	87.04	0.00	0.00	0.00	0.00	0.00	0.00	0.00	0.00	-32767.00	-32767.00	-32767.00	-32767.00	-32767.00	8.00	5.61	1.90	-32767.00
12:28:24	88.00	-32767.00	110.50	79.30	94.87	87.00	37.25	88.00	4.90	0.00	14.00	761.00	22.00	26.00	0.00	1.21	14.00	19.00	2.40	-32767.00	402.00	371.00	-32767.00	5.17	-32767.00	-32767.00	-32767.00	-32767.00	-32767.00	-32767.00	-32767.00	87.04	0.00	0.00	0.00	0.00	0.00	0.00	0.00	0.00	-32767.00	-32767.00	-32767.00	-32767.00	-32767.00	8.00	5.60	2.40	-32767.00
12:29:24	88.00	-32767.00	109.59	79.66	95.25	88.00	37.27	88.00	4.90	0.00	14.00	761.00	22.00	26.00	0.00	1.21	14.00	19.00	2.40	-32767.00	401.00	370.00	-32767.00	5.17	-32767.00	-32767.00	-32767.00	-32767.00	-32767.00	-32767.00	-32767.00	87.04	0.00	0.00	0.00	0.00	0.00	0.00	0.00	0.00	-32767.00	-32767.00	-32767.00	-32767.00	-32767.00	8.00	5.60	2.40	-32767.00
12:30:24	88.00	-32767.00	108.92	79.52	94.69	88.00	37.29	88.00	4.90	0.00	14.00	761.00	22.00	26.00	0.00	1.21	14.00	19.00	1.90	-32767.00	399.00	367.00	-32767.00	5.16	-32767.00	-32767.00	-32767.00	-32767.00	-32767.00	-32767.00	-32767.00	87.04	0.00	0.00	0.00	0.00	0.00	0.00	0.00	0.00	-32767.00	-32767.00	-32767.00	-32767.00	-32767.00	8.00	5.60	1.90	-32767.00
12:31:24	88.00	-32767.00	108.88	79.91	94.85	88.00	37.32	88.00	5.00	0.00	14.00	761.00	22.00	26.00	0.00	1.21	14.00	19.00	2.20	-32767.00	401.00	368.00	-32767.00	5.16	-32767.00	-32767.00	-32767.00	-32767.00	-32767.00	-32767.00	-32767.00	87.04	0.00	0.00	0.00	0.00	0.00	0.00	0.00	0.00	-32767.00	-32767.00	-32767.00	-32767.00	-32767.00	8.00	5.60	2.20	-32767.00
12:32:24	88.00	-32767.00	109.10	79.96	94.88	88.00	37.34	88.00	4.90	0.00	14.00	761.00	22.00	26.00	0.00	1.21	14.00	19.00	2.40	-32767.00	401.00	371.00	-32767.00	5.16	-32767.00	-32767.00	-32767.00	-32767.00	-32767.00	-32767.00	-32767.00	87.04	0.00	0.00	0.00	0.00	0.00	0.00	0.00	0.00	-32767.00	-32767.00	-32767.00	-32767.00	-32767.00	8.00	5.60	2.40	-32767.00
12:33:24	88.00	-32767.00	109.17	79.76	95.24	87.00	37.36	88.00	4.90	0.00	14.00	761.00	22.00	26.00	0.00	1.21	14.00	19.00	2.40	-32767.00	399.00	370.00	-32767.00	5.17	-32767.00	-32767.00	-32767.00	-32767.00	-32767.00	-32767.00	-32767.00	87.04	0.00	0.00	0.00	0.00	0.00	0.00	0.00	0.00	-32767.00	-32767.00	-32767.00	-32767.00	-32767.00	8.00	5.60	2.40	-32767.00
12:34:24	88.00	-32767.00	108.70	79.46	94.52	88.00	37.36	88.00	4.90	0.00	14.00	761.00	22.00	26.00	0.00	1.21	14.00	19.00	2.10	-32767.00	399.00	367.00	-32767.00	5.18	-32767.00	-32767.00	-32767.00	-32767.00	-32767.00	-32767.00	-32767.00	87.04	0.00	0.00	0.00	0.00	0.00	0.00	0.00	0.00	-32767.00	-32767.00	-32767.00	-32767.00	-32767.00	8.00	5.60	2.10	-32767.00
12:35:24	88.00	-32767.00	108.81	79.83	94.65	88.00	37.39	88.00	5.00	0.00	14.00	761.00	22.00	26.00	0.00	1.21	14.00	19.00	1.90	-32767.00	400.00	368.00	-32767.00	5.16	-32767.00	-32767.00	-32767.00	-32767.00	-32767.00	-32767.00	-32767.00	87.04	0.00	0.00	0.00	0.00	0.00	0.00	0.00	0.00	-32767.00	-32767.00	-32767.00	-32767.00	-32767.00	8.00	5.60	1.90	-32767.00
12:36:24	88.00	-32767.00	109.73	80.27	95.36	88.00	37.41	88.00	5.00	0.00	14.00	761.00	21.00	26.00	0.00	1.21	14.00	19.00	2.10	-32767.00	400.00	369.00	-32767.00	5.17	-32767.00	-32767.00	-32767.00	-32767.00	-32767.00	-32767.00	-32767.00	87.04	0.00	0.00	0.00	0.00	0.00	0.00	0.00	0.00	-32767.00	-32767.00	-32767.00	-32767.00	-32767.00	8.00	5.60	2.10	-32767.00
12:37:24	88.00	-32767.00	109.32	80.23	95.27	88.00	37.44	88.00	5.00	0.00	14.00	761.00	21.00	26.00	0.00	1.21	14.00	19.00	2.40	-32767.00	400.00	369.00	-32767.00	5.17	-32767.00	-32767.00	-32767.00	-32767.00	-32767.00	-32767.00	-32767.00	87.04	0.00	0.00	0.00	0.00	0.00	0.00	0.00	0.00	-32767.00	-32767.00	-32767.00	-32767.00	-32767.00	8.00	5.60	2.40	-32767.00
12:38:24	88.00	-32767.00	108.65	79.71	94.58	88.00	37.46	88.00	5.00	0.00	14.00	761.00	21.00	26.00	0.00	1.21	14.00	19.00	2.40	-32767.00	403.00	371.00	-32767.00	5.17	-32767.00	-32767.00	-32767.00	-32767.00	-32767.00	-32767.00	-32767.00	87.04	0.00	0.00	0.00	0.00	0.00	0.00	0.00	0.00	-32767.00	-32767.00	-32767.00	-32767.00	-32767.00	8.00	5.60	2.40	-32767.00
12:39:24	88.00	-32767.00	108.90	79.95	94.70	88.00	37.48	88.00	5.00	0.00	14.00	761.00	21.00	26.00	0.00	1.21	14.00	19.00	2.40	-32767.00	400.00	369.00	-32767.00	5.16	-32767.00	-32767.00	-32767.00	-32767.00	-32767.00	-32767.00	-32767.00	87.04	0.00	0.00	0.00	0.00	0.00	0.00	0.00	0.00	-32767.00	-32767.00	-32767.00	-32767.00	-32767.00	8.00	5.60	2.40	-32767.00
12:40:24	88.00	-32767.00	110.29	80.87	95.80	88.00	37.51	88.00	5.00	0.00	14.00	761.00	21.00	26.00	0.00	1.21	14.00	19.00	2.10	-32767.00	399.00	367.00	-32767.00	5.16	-32767.00	-32767.00	-32767.00	-32767.00	-32767.00	-32767.00	-32767.00	87.04	0.00	0.00	0.00	0.00	0.00	0.00	0.00	0.00	-32767.00	-32767.00	-32767.00	-32767.00	-32767.00	8.00	5.60	2.10	-32767.00
12:41:24	88.00	-32767.00	110.27	80.81	95.79	88.00	37.51	88.00	5.00	0.00	14.00	761.00	21.00	26.00	0.00	1.21	14.00	19.00	2.10	-32767.00	402.00	368.00	-32767.00	5.17	-32767.00	-32767.00	-32767.00	-32767.00	-32767.00	-32767.00	-32767.00	87.04	0.00	0.00	0.00	0.00	0.00	0.00	0.00	0.00	-32767.00	-32767.00	-32767.00	-32767.00	-32767.00	8.00	5.60	2.10	-32767.00
12:42:24	88.00	-32767.00	110.07	80.33	95.31	88.00	37.53	88.00	5.00	0.00	14.00	760.00	21.00	26.00	0.00	1.21	14.00	19.00	2.00	-32767.00	400.00	368.00	-32767.00	5.18	-32767.00	-32767.00	-32767.00	-32767.00	-32767.00	-32767.00	-32767.00	87.04	0.00	0.00	0.00	0.00	0.00	0.00	0.00	0.00	-32767.00	-32767.00	-32767.00	-32767.00	-32767.00	8.00	5.60	2.00	-32767.00
12:43:24	88.00	-32767.00	110.14	80.50	95.26	88.00	37.56	88.00	5.00	0.00	14.00	760.00	21.00	26.00	0.00	1.21	14.00	19.00	1.90	-32767.00	401.00	369.00	-32767.00	5.18	-32767.00	-32767.00	-32767.00	-32767.00	-32767.00	-32767.00	-32767.00	87.04	0.00	0.00	0.00	0.00	0.00	0.00	0.00	0.00	-32767.00	-32767.00	-32767.00	-32767.00	-32767.00	8.00	5.61	1.90	-32767.00
12:44:24	88.00	-32767.00	110.22	80.93	95.75	88.00	37.58	88.00	5.10	0.00	14.00	760.00	21.00	26.00	0.00	1.21	14.00	19.00	2.00	-32767.00	400.00	368.00	-32767.00	5.16	-32767.00	-32767.00	-32767.00	-32767.00	-32767.00	-32767.00	-32767.00	87.04	0.00	0.00	0.00	0.00	0.00	0.00	0.00	0.00	-32767.00	-32767.00	-32767.00	-32767.00	-32767.00	8.00	5.60	2.00	-32767.00
12:45:24	88.00	-32767.00	110.13	80.67	95.84	88.00	37.60	88.00	5.10	0.00	14.00	760.00	21.00	26.00	0.00	1.21	14.00	19.00	2.30	-32767.00	401.00	368.00	-32767.00	5.16	-32767.00	-32767.00	-32767.00	-32767.00	-32767.00	-32767.00	-32767.00	87.04	0.00	0.00	0.00	0.00	0.00	0.00	0.00	0.00	-32767.00	-32767.00	-32767.00	-32767.00	-32767.00	8.00	5.60	2.30	-32767.00
12:46:24	88.00	-32767.00	110.22	80.59	95.54	88.00	37.63	88.00	5.10	0.00	14.00	760.00	21.00	26.00	0.00	1.21	14.00	19.00	2.30	-32767.00	399.00	367.00	-32767.00	5.16	-32767.00	-32767.00	-32767.00	-32767.00	-32767.00	-32767.00	-32767.00	87.04	0.00	0.00	0.00	0.00	0.00	0.00	0.00	0.00	-32767.00	-32767.00	-32767.00	-32767.00	-32767.00	8.00	5.60	2.30	-32767.00
12:47:24	88.00	-32767.00	109.29	80.40	95.03	88.00	37.65	88.00	5.10	0.00	14.00	760.00	21.00	26.00	0.00	1.21	14.00	19.00	2.40	-32767.00	401.00	369.00	-32767.00	5.16	-32767.00	-32767.00	-32767.00	-32767.00	-32767.00	-32767.00	-32767.00	87.04	0.00	0.00	0.00	0.00	0.00	0.00	0.00	0.00	-32767.00	-32767.00	-32767.00	-32767.00	-32767.00	8.00	5.60	2.40	-32767.00
12:48:24	88.00	-32767.00	110.32	81.03	95.77	88.00	37.65	88.00	5.10	0.00	14.00	760.00	21.00	25.00	0.00	1.21	14.00	19.00	2.40	-32767.00	400.00	370.00	-32767.00	5.16	-32767.00	-32767.00	-32767.00	-32767.00	-32767.00	-32767.00	-32767.00	87.04	0.00	0.00	0.00	0.00	0.00	0.00	0.00	0.00	-32767.00	-32767.00	-32767.00	-32767.00	-32767.00	8.00	5.60	2.40	-32767.00
12:49:24	88.00	-32767.00	106.52	79.10	92.51	90.00	37.68	88.00	5.10	0.00	14.00	760.00	21.00	25.00	0.00	1.21	14.00	19.00	2.40	-32767.00	401.00	371.00	-32767.00	5.17	-32767.00	-32767.00	-32767.00	-32767.00	-32767.00	-32767.00	-32767.00	87.04	0.00	0.00	0.00	0.00	0.00	0.00	0.00	0.00	-32767.00	-32767.00	-32767.00	-32767.00	-32767.00	8.00	5.60	2.40	-32767.00
12:50:24	88.00	-32767.00	111.17	81.54	96.58	88.00	37.70	88.00	5.10	0.00	14.00	760.00	21.00	25.00	0.00	1.17	14.00	19.00	2.30	-32767.00	399.00	367.00	-32767.00	5.15	-32767.00	-32767.00	-32767.00	-32767.00	-32767.00	-32767.00	-32767.00	87.04	0.00	0.00	0.00	0.00	0.00	0.00	0.00	0.00	-32767.00	-32767.00	-32767.00	-32767.00	-32767.00	8.00	5.60	2.30	-32767.00
12:51:24	88.00	-32767.00	109.42	80.62	95.04	88.00	37.70	88.00	5.10	0.00	14.00	760.00	21.00	25.00	0.00	1.21	14.00	19.00	2.30	-32767.00	399.00	368.00	-32767.00	5.16	-32767.00	-32767.00	-32767.00	-32767.00	-32767.00	-32767.00	-32767.00	87.04	0.00	0.00	0.00	0.00	0.00	0.00	0.00	0.00	-32767.00	-32767.00	-32767.00	-32767.00	-32767.00	8.00	5.60	2.30	-32767.00
12:52:24	88.00	-32767.00	109.04	80.50	95.19	88.00	37.70	88.00	5.10	0.00	14.00	760.00	21.00	25.00	0.00	1.17	14.00	19.00	2.30	-32767.00	400.00	368.00	-32767.00	5.16	-32767.00	-32767.00	-32767.00	-32767.00	-32767.00	-32767.00	-32767.00	87.04	0.00	0.00	0.00	0.00	0.00	0.00	0.00	0.00	-32767.00	-32767.00	-32767.00	-32767.00	-32767.00	8.00	5.60	2.30	-32767.00
12:53:24	88.00	-32767.00	109.82	80.33	95.11	87.00	37.72	88.00	5.10	0.00	14.00	760.00	21.00	25.00	0.00	1.17	14.00	19.00	2.30	-32767.00	402.00	368.00	-32767.00	5.16	-32767.00	-32767.00	-32767.00	-32767.00	-32767.00	-32767.00	-32767.00	87.04	0.00	0.00	0.00	0.00	0.00	0.00	0.00	0.00	-32767.00	-32767.00	-32767.00	-32767.00	-32767.00	8.00	5.61	2.30	-32767.00
12:54:24	88.00	-32767.00	109.78	79.95	95.02	87.00	37.72	88.00	5.10	0.00	14.00	760.00	21.00	25.00	0.00	1.21	14.00	19.00	1.80	-32767.00	398.00	365.00	-32767.00	5.15	-32767.00	-32767.00	-32767.00	-32767.00	-32767.00	-32767.00	-32767.00	87.04	0.00	0.00	0.00	0.00	0.00	0.00	0.00	0.00	-32767.00	-32767.00	-32767.00	-32767.00	-32767.00	8.00	5.60	1.80	-32767.00
12:55:24	87.00	-32767.00	108.41	79.04	93.95	87.00	37.72	87.00	5.10	0.00	14.00	760.00	21.00	25.00	0.00	1.17	14.00	19.00	1.80	-32767.00	399.00	365.00	-32767.00	5.15	-32767.00	-32767.00	-32767.00	-32767.00	-32767.00	-32767.00	-32767.00	87.04	0.00	0.00	0.00	0.00	0.00	0.00	0.00	0.00	-32767.00	-32767.00	-32767.00	-32767.00	-32767.00	8.00	5.60	1.80	-32767.00
12:56:24	87.00	-32767.00	107.47	78.39	93.43	87.00	37.72	87.00	5.10	0.00	14.00	760.00	21.00	25.00	0.00	1.21	14.00	19.00	2.10	-32767.00	401.00	367.00	-32767.00	5.16	-32767.00	-32767.00	-32767.00	-32767.00	-32767.00	-32767.00	-32767.00	87.04	0.00	0.00	0.00	0.00	0.00	0.00	0.00	0.00	-32767.00	-32767.00	-32767.00	-32767.00	-32767.00	8.00	5.60	2.10	-32767.00
12:57:24	87.00	-32767.00	107.54	78.48	93.41	87.00	37.72	87.00	5.10	0.00	14.00	760.00	21.00	25.00	0.00	1.17	14.00	19.00	2.50	-32767.00	401.00	371.00	-32767.00	5.16	-32767.00	-32767.00	-32767.00	-32767.00	-32767.00	-32767.00	-32767.00	87.04	0.00	0.00	0.00	0.00	0.00	0.00	0.00	0.00	-32767.00	-32767.00	-32767.00	-32767.00	-32767.00	8.00	5.60	2.50	-32767.00
12:58:24	87.00	-32767.00	108.07	78.39	93.51	87.00	37.72	87.00	5.10	0.00	14.00	760.00	21.00	25.00	0.00	1.17	14.00	19.00	2.00	-32767.00	399.00	366.00	-32767.00	5.15	-32767.00	-32767.00	-32767.00	-32767.00	-32767.00	-32767.00	-32767.00	87.04	0.00	0.00	0.00	0.00	0.00	0.00	0.00	0.00	-32767.00	-32767.00	-32767.00	-32767.00	-32767.00	8.00	5.60	2.00	-32767.00
12:59:24	87.00	-32767.00	106.74	77.47	92.36	86.00	37.72	87.00	5.10	0.00	14.00	760.00	21.00	25.00	0.00	1.17	14.00	19.00	2.50	-32767.00	401.00	370.00	-32767.00	5.15	-32767.00	-32767.00	-32767.00	-32767.00	-32767.00	-32767.00	-32767.00	87.04	0.00	0.00	0.00	0.00	0.00	0.00	0.00	0.00	-32767.00	-32767.00	-32767.00	-32767.00	-32767.00	8.00	5.60	2.50	-32767.00
13:00:24	87.00	-32767.00	106.63	77.08	92.10	87.00	37.70	87.00	5.10	0.00	14.00	760.00	21.00	25.00	0.00	1.17	14.00	19.00	2.20	-32767.00	397.00	366.00	-32767.00	5.14	-32767.00	-32767.00	-32767.00	-32767.00	-32767.00	-32767.00	-32767.00	87.04	0.00	0.00	0.00	0.00	0.00	0.00	0.00	0.00	-32767.00	-32767.00	-32767.00	-32767.00	-32767.00	8.00	5.60	2.20	-32767.00
13:01:24	87.00	-32767.00	106.55	77.30	92.47	86.00	37.70	87.00	5.10	0.00	14.00	760.00	21.00	25.00	0.00	1.17	14.00	19.00	1.90	-32767.00	401.00	365.00	-32767.00	5.14	-32767.00	-32767.00	-32767.00	-32767.00	-32767.00	-32767.00	-32767.00	87.04	0.00	0.00	0.00	0.00	0.00	0.00	0.00	0.00	-32767.00	-32767.00	-32767.00	-32767.00	-32767.00	8.00	5.60	1.90	-32767.00
13:02:24	86.00	-32767.00	106.94	77.20	92.38	86.00	37.70	86.00	5.10	0.00	14.00	760.00	21.00	25.00	0.00	1.17	14.00	19.00	1.80	-32767.00	399.00	365.00	-32767.00	5.14	-32767.00	-32767.00	-32767.00	-32767.00	-32767.00	-32767.00	-32767.00	87.04	0.00	0.00	0.00	0.00	0.00	0.00	0.00	0.00	-32767.00	-32767.00	-32767.00	-32767.00	-32767.00	8.00	5.60	1.80	-32767.00
13:03:24	86.00	-32767.00	106.59	76.65	92.10	86.00	37.70	86.00	5.10	0.00	14.00	760.00	21.00	25.00	0.00	1.17	14.00	19.00	1.80	-32767.00	398.00	365.00	-32767.00	5.14	-32767.00	-32767.00	-32767.00	-32767.00	-32767.00	-32767.00	-32767.00	87.04	0.00	0.00	0.00	0.00	0.00	0.00	0.00	0.00	-32767.00	-32767.00	-32767.00	-32767.00	-32767.00	8.00	5.60	1.80	-32767.00
13:04:24	86.00	-32767.00	105.92	76.30	91.63	86.00	37.70	86.00	5.10	0.00	14.00	760.00	21.00	25.00	0.00	1.21	14.00	19.00	1.80	-32767.00	400.00	365.00	-32767.00	5.14	-32767.00	-32767.00	-32767.00	-32767.00	-32767.00	-32767.00	-32767.00	87.04	0.00	0.00	0.00	0.00	0.00	0.00	0.00	0.00	-32767.00	-32767.00	-32767.00	-32767.00	-32767.00	8.00	5.60	1.80	-32767.00
13:05:24	86.00	-32767.00	105.75	76.55	91.62	86.00	37.70	86.00	5.10	0.00	14.00	760.00	21.00	25.00	0.00	1.17	14.00	19.00	1.90	-32767.00	399.00	365.00	-32767.00	5.14	-32767.00	-32767.00	-32767.00	-32767.00	-32767.00	-32767.00	-32767.00	87.04	0.00	0.00	0.00	0.00	0.00	0.00	0.00	0.00	-32767.00	-32767.00	-32767.00	-32767.00	-32767.00	8.00	5.60	1.90	-32767.00
13:06:24	86.00	-32767.00	106.55	76.28	91.66	86.00	37.70	86.00	5.10	0.00	14.00	760.00	21.00	25.00	0.00	1.17	14.00	19.00	2.30	-32767.00	399.00	366.00	-32767.00	5.13	-32767.00	-32767.00	-32767.00	-32767.00	-32767.00	-32767.00	-32767.00	87.04	0.00	0.00	0.00	0.00	0.00	0.00	0.00	0.00	-32767.00	-32767.00	-32767.00	-32767.00	-32767.00	8.00	5.60	2.30	-32767.00
13:07:24	86.00	-32767.00	105.85	75.89	91.28	86.00	37.70	86.00	5.20	0.00	14.00	760.00	20.00	25.00	0.00	1.17	14.00	19.00	2.40	-32767.00	400.00	368.00	-32767.00	5.14	-32767.00	-32767.00	-32767.00	-32767.00	-32767.00	-32767.00	-32767.00	87.04	0.00	0.00	0.00	0.00	0.00	0.00	0.00	0.00	-32767.00	-32767.00	-32767.00	-32767.00	-32767.00	8.00	5.60	2.40	-32767.00
13:08:24	85.00	-32767.00	104.62	75.58	90.87	86.00	37.70	85.00	5.10	0.00	14.00	760.00	20.00	25.00	0.00	1.17	14.00	19.00	2.30	-32767.00	400.00	367.00	-32767.00	5.14	-32767.00	-32767.00	-32767.00	-32767.00	-32767.00	-32767.00	-32767.00	87.04	0.00	0.00	0.00	0.00	0.00	0.00	0.00	0.00	-32767.00	-32767.00	-32767.00	-32767.00	-32767.00	8.00	5.60	2.30	-32767.00
13:09:24	86.00	-32767.00	105.07	75.67	90.88	86.00	37.68	86.00	5.10	0.00	14.00	760.00	20.00	25.00	0.00	1.17	14.00	19.00	1.80	-32767.00	400.00	366.00	-32767.00	5.14	-32767.00	-32767.00	-32767.00	-32767.00	-32767.00	-32767.00	-32767.00	87.04	0.00	0.00	0.00	0.00	0.00	0.00	0.00	0.00	-32767.00	-32767.00	-32767.00	-32767.00	-32767.00	8.00	5.60	1.80	-32767.00
13:10:24	85.00	-32767.00	105.57	75.80	91.05	86.00	37.68	85.00	5.20	0.00	14.00	760.00	20.00	25.00	0.00	1.17	14.00	19.00	2.40	-32767.00	400.00	368.00	-32767.00	5.14	-32767.00	-32767.00	-32767.00	-32767.00	-32767.00	-32767.00	-32767.00	87.04	0.00	0.00	0.00	0.00	0.00	0.00	0.00	0.00	-32767.00	-32767.00	-32767.00	-32767.00	-32767.00	8.00	5.60	2.40	-32767.00
13:11:24	85.00	-32767.00	106.26	75.53	91.23	86.00	37.68	85.00	5.10	0.00	14.00	760.00	21.00	25.00	0.00	1.17	14.00	19.00	1.80	-32767.00	398.00	365.00	-32767.00	5.13	-32767.00	-32767.00	-32767.00	-32767.00	-32767.00	-32767.00	-32767.00	87.04	0.00	0.00	0.00	0.00	0.00	0.00	0.00	0.00	-32767.00	-32767.00	-32767.00	-32767.00	-32767.00	8.00	5.60	1.80	-32767.00
13:12:24	85.00	-32767.00	104.64	75.08	90.38	86.00	37.68	85.00	5.20	0.00	14.00	760.00	20.00	25.00	0.00	1.17	14.00	19.00	2.30	-32767.00	400.00	368.00	-32767.00	5.14	-32767.00	-32767.00	-32767.00	-32767.00	-32767.00	-32767.00	-32767.00	87.04	0.00	0.00	0.00	0.00	0.00	0.00	0.00	0.00	-32767.00	-32767.00	-32767.00	-32767.00	-32767.00	9.00	5.60	2.30	-32767.00
13:13:24	85.00	-32767.00	104.56	74.80	89.90	86.00	37.65	85.00	5.20	0.00	14.00	760.00	20.00	25.00	0.00	1.21	14.00	19.00	2.40	-32767.00	402.00	369.00	-32767.00	5.14	-32767.00	-32767.00	-32767.00	-32767.00	-32767.00	-32767.00	-32767.00	87.04	0.00	0.00	0.00	0.00	0.00	0.00	0.00	0.00	-32767.00	-32767.00	-32767.00	-32767.00	-32767.00	8.00	5.61	2.40	-32767.00
13:14:24	85.00	-32767.00	105.32	75.49	91.00	86.00	37.65	85.00	5.20	0.00	14.00	760.00	20.00	25.00	0.00	1.17	14.00	19.00	2.30	-32767.00	397.00	365.00	-32767.00	5.14	-32767.00	-32767.00	-32767.00	-32767.00	-32767.00	-32767.00	-32767.00	87.04	0.00	0.00	0.00	0.00	0.00	0.00	0.00	0.00	-32767.00	-32767.00	-32767.00	-32767.00	-32767.00	8.00	5.60	2.30	-32767.00
13:15:24	85.00	-32767.00	105.63	75.23	90.99	85.00	37.65	85.00	5.20	0.00	14.00	760.00	20.00	25.00	0.00	1.17	14.00	19.00	1.90	-32767.00	400.00	366.00	-32767.00	5.13	-32767.00	-32767.00	-32767.00	-32767.00	-32767.00	-32767.00	-32767.00	87.04	0.00	0.00	0.00	0.00	0.00	0.00	0.00	0.00	-32767.00	-32767.00	-32767.00	-32767.00	-32767.00	8.00	5.60	1.90	-32767.00
13:16:24	85.00	-32767.00	104.69	74.56	90.03	85.00	37.65	85.00	5.20	0.00	14.00	760.00	20.00	25.00	0.00	1.17	14.00	19.00	2.00	-32767.00	400.00	366.00	-32767.00	5.14	-32767.00	-32767.00	-32767.00	-32767.00	-32767.00	-32767.00	-32767.00	87.04	0.00	0.00	0.00	0.00	0.00	0.00	0.00	0.00	-32767.00	-32767.00	-32767.00	-32767.00	-32767.00	9.00	5.60	2.00	-32767.00
13:17:24	85.00	-32767.00	104.52	74.57	89.73	85.00	37.65	85.00	5.20	0.00	14.00	760.00	20.00	25.00	0.00	1.17	14.00	19.00	2.40	-32767.00	399.00	366.00	-32767.00	5.14	-32767.00	-32767.00	-32767.00	-32767.00	-32767.00	-32767.00	-32767.00	87.04	0.00	0.00	0.00	0.00	0.00	0.00	0.00	0.00	-32767.00	-32767.00	-32767.00	-32767.00	-32767.00	8.00	5.61	2.40	-32767.00
13:18:24	85.00	-32767.00	106.86	74.42	90.14	87.00	37.65	85.00	5.20	0.00	14.00	760.00	20.00	25.00	0.00	1.17	14.00	19.00	2.40	-32767.00	401.00	367.00	-32767.00	5.14	-32767.00	-32767.00	-32767.00	-32767.00	-32767.00	-32767.00	-32767.00	87.04	0.00	0.00	0.00	0.00	0.00	0.00	0.00	0.00	-32767.00	-32767.00	-32767.00	-32767.00	-32767.00	8.00	5.61	2.40	-32767.00
13:19:24	85.00	-32767.00	105.39	75.14	91.04	85.00	37.65	85.00	5.20	0.00	14.00	760.00	20.00	25.00	0.00	1.17	14.00	19.00	2.20	-32767.00	400.00	366.00	-32767.00	5.13	-32767.00	-32767.00	-32767.00	-32767.00	-32767.00	-32767.00	-32767.00	87.04	0.00	0.00	0.00	0.00	0.00	0.00	0.00	0.00	-32767.00	-32767.00	-32767.00	-32767.00	-32767.00	9.00	5.60	2.20	-32767.00
13:20:24	85.00	-32767.00	104.24	74.17	89.96	85.00	37.65	85.00	5.20	0.00	14.00	760.00	20.00	25.00	0.00	1.17	14.00	20.00	1.90	-32767.00	401.00	366.00	-32767.00	5.13	-32767.00	-32767.00	-32767.00	-32767.00	-32767.00	-32767.00	-32767.00	87.04	0.00	0.00	0.00	0.00	0.00	0.00	0.00	0.00	-32767.00	-32767.00	-32767.00	-32767.00	-32767.00	9.00	5.60	1.90	-32767.00
13:21:24	84.00	-32767.00	103.05	71.76	87.89	85.00	37.63	84.00	5.20	0.00	14.00	760.00	20.00	25.00	0.00	1.21	14.00	19.00	2.50	-32767.00	399.00	367.00	-32767.00	5.14	-32767.00	-32767.00	-32767.00	-32767.00	-32767.00	-32767.00	-32767.00	87.04	0.00	0.00	0.00	0.00	0.00	0.00	0.00	0.00	-32767.00	-32767.00	-32767.00	-32767.00	-32767.00	9.00	5.61	2.50	-32767.00
13:22:24	84.00	-32767.00	103.50	73.37	89.10	85.00	37.63	84.00	5.30	0.00	14.00	760.00	20.00	24.00	0.00	1.21	14.00	20.00	1.80	-32767.00	400.00	365.00	-32767.00	5.11	-32767.00	-32767.00	-32767.00	-32767.00	-32767.00	-32767.00	-32767.00	87.04	0.00	0.00	0.00	0.00	0.00	0.00	0.00	0.00	-32767.00	-32767.00	-32767.00	-32767.00	-32767.00	9.00	5.59	1.80	-32767.00
13:23:24	84.00	-32767.00	103.83	73.28	89.28	85.00	37.60	84.00	5.30	0.00	14.00	760.00	20.00	24.00	0.00	1.17	14.00	19.00	2.10	-32767.00	400.00	366.00	-32767.00	5.12	-32767.00	-32767.00	-32767.00	-32767.00	-32767.00	-32767.00	-32767.00	87.04	0.00	0.00	0.00	0.00	0.00	0.00	0.00	0.00	-32767.00	-32767.00	-32767.00	-32767.00	-32767.00	9.00	5.61	2.10	-32767.00
13:24:24	84.00	-32767.00	103.51	73.11	89.02	85.00	37.60	84.00	5.30	0.00	14.00	760.00	20.00	24.00	0.00	1.21	14.00	20.00	2.30	-32767.00	401.00	367.00	-32767.00	5.13	-32767.00	-32767.00	-32767.00	-32767.00	-32767.00	-32767.00	-32767.00	87.04	0.00	0.00	0.00	0.00	0.00	0.00	0.00	0.00	-32767.00	-32767.00	-32767.00	-32767.00	-32767.00	9.00	5.60	2.30	-32767.00
13:25:24	84.00	-32767.00	102.78	71.50	87.75	85.00	37.60	84.00	5.40	0.00	14.00	760.00	20.00	24.00	0.00	1.17	14.00	20.00	2.40	-32767.00	400.00	367.00	-32767.00	5.13	-32767.00	-32767.00	-32767.00	-32767.00	-32767.00	-32767.00	-32767.00	87.04	0.00	0.00	0.00	0.00	0.00	0.00	0.00	0.00	-32767.00	-32767.00	-32767.00	-32767.00	-32767.00	9.00	5.60	2.40	-32767.00
13:26:24	84.00	-32767.00	102.31	71.65	87.54	83.00	37.58	84.00	5.40	0.00	14.00	760.00	19.00	24.00	0.00	1.21	14.00	20.00	2.30	-32767.00	400.00	367.00	-32767.00	5.13	-32767.00	-32767.00	-32767.00	-32767.00	-32767.00	-32767.00	-32767.00	87.04	0.00	0.00	0.00	0.00	0.00	0.00	0.00	0.00	-32767.00	-32767.00	-32767.00	-32767.00	-32767.00	9.00	5.60	2.30	-32767.00
13:27:23	84.00	-32767.00	102.37	71.39	87.71	84.00	37.58	84.00	5.40	0.00	14.00	760.00	19.00	24.00	0.00	1.21	14.00	20.00	2.30	-32767.00	401.00	366.00	-32767.00	5.13	-32767.00	-32767.00	-32767.00	-32767.00	-32767.00	-32767.00	-32767.00	87.04	0.00	0.00	0.00	0.00	0.00	0.00	0.00	0.00	-32767.00	-32767.00	-32767.00	-32767.00	-32767.00	9.00	5.60	2.30	-32767.00
13:28:23	84.00	-32767.00	103.07	71.31	87.75	83.00	37.58	84.00	5.30	0.00	14.00	760.00	19.00	24.00	0.00	1.17	14.00	20.00	2.00	-32767.00	400.00	366.00	-32767.00	5.12	-32767.00	-32767.00	-32767.00	-32767.00	-32767.00	-32767.00	-32767.00	87.04	0.00	0.00	0.00	0.00	0.00	0.00	0.00	0.00	-32767.00	-32767.00	-32767.00	-32767.00	-32767.00	9.00	5.60	2.00	-32767.00
13:29:23	84.00	-32767.00	102.31	71.45	87.54	85.00	37.56	84.00	5.30	0.00	14.00	760.00	20.00	24.00	0.00	1.21	14.00	20.00	1.80	-32767.00	399.00	365.00	-32767.00	5.12	-32767.00	-32767.00	-32767.00	-32767.00	-32767.00	-32767.00	-32767.00	87.04	0.00	0.00	0.00	0.00	0.00	0.00	0.00	0.00	-32767.00	-32767.00	-32767.00	-32767.00	-32767.00	9.00	5.60	1.80	-32767.00
13:30:23	84.00	-32767.00	102.57	71.41	87.57	83.00	37.56	84.00	5.30	0.00	14.00	760.00	20.00	24.00	0.00	1.17	14.00	20.00	2.00	-32767.00	399.00	367.00	-32767.00	5.13	-32767.00	-32767.00	-32767.00	-32767.00	-32767.00	-32767.00	-32767.00	87.04	0.00	0.00	0.00	0.00	0.00	0.00	0.00	0.00	-32767.00	-32767.00	-32767.00	-32767.00	-32767.00	9.00	5.60	2.00	-32767.00
13:31:23	84.00	-32767.00	103.47	71.97	88.04	83.00	37.56	84.00	5.40	0.00	14.00	760.00	19.00	24.00	0.00	1.17	14.00	20.00	2.50	-32767.00	399.00	368.00	-32767.00	5.15	-32767.00	-32767.00	-32767.00	-32767.00	-32767.00	-32767.00	-32767.00	87.04	0.00	0.00	0.00	0.00	0.00	0.00	0.00	0.00	-32767.00	-32767.00	-32767.00	-32767.00	-32767.00	9.00	5.61	2.50	-32767.00
13:32:23	84.00	-32767.00	102.82	71.50	87.84	83.00	37.53	84.00	5.40	0.00	14.00	760.00	19.00	24.00	0.00	1.17	14.00	20.00	2.50	-32767.00	399.00	367.00	-32767.00	5.14	-32767.00	-32767.00	-32767.00	-32767.00	-32767.00	-32767.00	-32767.00	87.04	0.00	0.00	0.00	0.00	0.00	0.00	0.00	0.00	-32767.00	-32767.00	-32767.00	-32767.00	-32767.00	9.00	5.60	2.50	-32767.00
13:33:23	84.00	-32767.00	102.17	70.92	87.11	84.00	37.53	84.00	5.40	0.00	14.00	760.00	19.00	24.00	0.00	1.21	14.00	20.00	2.40	-32767.00	400.00	366.00	-32767.00	5.13	-32767.00	-32767.00	-32767.00	-32767.00	-32767.00	-32767.00	-32767.00	87.04	0.00	0.00	0.00	0.00	0.00	0.00	0.00	0.00	-32767.00	-32767.00	-32767.00	-32767.00	-32767.00	9.00	5.60	2.40	-32767.00
13:34:23	84.00	-32767.00	102.12	70.86	87.38	85.00	37.53	84.00	5.40	0.00	14.00	760.00	19.00	24.00	0.00	1.21	14.00	20.00	2.30	-32767.00	400.00	366.00	-32767.00	5.13	-32767.00	-32767.00	-32767.00	-32767.00	-32767.00	-32767.00	-32767.00	87.04	0.00	0.00	0.00	0.00	0.00	0.00	0.00	0.00	-32767.00	-32767.00	-32767.00	-32767.00	-32767.00	9.00	5.61	2.30	-32767.00
13:35:23	84.00	-32767.00	102.70	71.58	88.25	83.00	37.53	84.00	5.40	0.00	14.00	760.00	19.00	24.00	0.00	1.21	14.00	20.00	2.30	-32767.00	399.00	366.00	-32767.00	5.13	-32767.00	-32767.00	-32767.00	-32767.00	-32767.00	-32767.00	-32767.00	87.04	0.00	0.00	0.00	0.00	0.00	0.00	0.00	0.00	-32767.00	-32767.00	-32767.00	-32767.00	-32767.00	9.00	5.60	2.30	-32767.00
13:36:23	84.00	-32767.00	102.87	71.74	87.98	85.00	37.51	84.00	5.40	0.00	14.00	760.00	19.00	24.00	0.00	1.21	14.00	20.00	2.30	-32767.00	401.00	367.00	-32767.00	5.12	-32767.00	-32767.00	-32767.00	-32767.00	-32767.00	-32767.00	-32767.00	87.04	0.00	0.00	0.00	0.00	0.00	0.00	0.00	0.00	-32767.00	-32767.00	-32767.00	-32767.00	-32767.00	9.00	5.60	2.30	-32767.00
13:37:23	84.00	-32767.00	102.69	71.39	87.75	84.00	37.48	84.00	5.40	0.00	14.00	760.00	19.00	24.00	0.00	1.17	14.00	20.00	2.30	-32767.00	403.00	368.00	-32767.00	5.13	-32767.00	-32767.00	-32767.00	-32767.00	-32767.00	-32767.00	-32767.00	87.04	0.00	0.00	0.00	0.00	0.00	0.00	0.00	0.00	-32767.00	-32767.00	-32767.00	-32767.00	-32767.00	9.00	5.61	2.30	-32767.00
13:38:23	84.00	-32767.00	102.89	71.92	87.80	85.00	37.48	84.00	5.40	0.00	14.00	760.00	19.00	24.00	0.00	1.21	14.00	20.00	2.10	-32767.00	399.00	367.00	-32767.00	5.13	-32767.00	-32767.00	-32767.00	-32767.00	-32767.00	-32767.00	-32767.00	87.04	0.00	0.00	0.00	0.00	0.00	0.00	0.00	0.00	-32767.00	-32767.00	-32767.00	-32767.00	-32767.00	9.00	5.61	2.10	-32767.00
13:39:23	84.00	-32767.00	103.23	72.35	88.51	83.00	37.48	84.00	5.30	0.00	14.00	760.00	20.00	24.00	0.00	1.21	14.00	20.00	2.00	-32767.00	401.00	367.00	-32767.00	5.12	-32767.00	-32767.00	-32767.00	-32767.00	-32767.00	-32767.00	-32767.00	87.04	0.00	0.00	0.00	0.00	0.00	0.00	0.00	0.00	-32767.00	-32767.00	-32767.00	-32767.00	-32767.00	9.00	5.60	2.00	-32767.00
13:40:23	84.00	-32767.00	103.49	72.37	88.58	83.00	37.48	84.00	5.30	0.00	14.00	760.00	20.00	24.00	0.00	1.17	14.00	20.00	2.40	-32767.00	400.00	367.00	-32767.00	5.13	-32767.00	-32767.00	-32767.00	-32767.00	-32767.00	-32767.00	-32767.00	87.04	0.00	0.00	0.00	0.00	0.00	0.00	0.00	0.00	-32767.00	-32767.00	-32767.00	-32767.00	-32767.00	9.00	5.60	2.40	-32767.00
13:41:23	83.00	-32767.00	102.88	71.80	88.22	83.00	37.46	83.00	5.30	0.00	14.00	760.00	20.00	24.00	0.00	1.21	14.00	20.00	1.80	-32767.00	400.00	365.00	-32767.00	5.12	-32767.00	-32767.00	-32767.00	-32767.00	-32767.00	-32767.00	-32767.00	87.04	0.00	0.00	0.00	0.00	0.00	0.00	0.00	0.00	-32767.00	-32767.00	-32767.00	-32767.00	-32767.00	9.00	5.59	1.80	-32767.00
13:42:23	84.00	-32767.00	102.27	71.55	87.32	83.00	37.46	84.00	5.40	0.00	14.00	760.00	19.00	24.00	0.00	1.21	14.00	20.00	2.40	-32767.00	400.00	368.00	-32767.00	5.16	-32767.00	-32767.00	-32767.00	-32767.00	-32767.00	-32767.00	-32767.00	87.04	0.00	0.00	0.00	0.00	0.00	0.00	0.00	0.00	-32767.00	-32767.00	-32767.00	-32767.00	-32767.00	9.00	5.61	2.40	-32767.00
13:43:23	83.00	-32767.00	103.14	72.06	87.85	83.00	37.46	83.00	5.30	0.00	14.00	760.00	19.00	24.00	0.00	1.17	14.00	20.00	1.90	-32767.00	397.00	365.00	-32767.00	5.13	-32767.00	-32767.00	-32767.00	-32767.00	-32767.00	-32767.00	-32767.00	87.04	0.00	0.00	0.00	0.00	0.00	0.00	0.00	0.00	-32767.00	-32767.00	-32767.00	-32767.00	-32767.00	9.00	5.60	1.90	-32767.00
13:44:23	83.00	-32767.00	103.77	72.37	88.80	83.00	37.46	83.00	5.40	0.00	14.00	760.00	19.00	24.00	0.00	1.21	14.00	20.00	2.20	-32767.00	399.00	365.00	-32767.00	5.13	-32767.00	-32767.00	-32767.00	-32767.00	-32767.00	-32767.00	-32767.00	87.04	0.00	0.00	0.00	0.00	0.00	0.00	0.00	0.00	-32767.00	-32767.00	-32767.00	-32767.00	-32767.00	9.00	5.61	2.20	-32767.00
13:45:23	83.00	-32767.00	103.68	72.26	88.16	83.00	37.46	83.00	5.30	0.00	14.00	760.00	19.00	24.00	0.00	1.21	14.00	20.00	2.40	-32767.00	401.00	367.00	-32767.00	5.12	-32767.00	-32767.00	-32767.00	-32767.00	-32767.00	-32767.00	-32767.00	87.04	0.00	0.00	0.00	0.00	0.00	0.00	0.00	0.00	-32767.00	-32767.00	-32767.00	-32767.00	-32767.00	9.00	5.59	2.40	-32767.00
13:46:23	84.00	-32767.00	102.51	71.19	87.78	83.00	37.46	84.00	5.30	0.00	14.00	760.00	20.00	24.00	0.00	1.21	14.00	20.00	1.80	-32767.00	400.00	365.00	-32767.00	5.12	-32767.00	-32767.00	-32767.00	-32767.00	-32767.00	-32767.00	-32767.00	87.04	0.00	0.00	0.00	0.00	0.00	0.00	0.00	0.00	-32767.00	-32767.00	-32767.00	-32767.00	-32767.00	9.00	5.60	1.80	-32767.00
13:47:23	84.00	-32767.00	102.87	72.34	88.11	83.00	37.44	84.00	5.40	0.00	14.00	760.00	19.00	24.00	0.00	1.21	14.00	20.00	2.40	-32767.00	401.00	367.00	-32767.00	5.14	-32767.00	-32767.00	-32767.00	-32767.00	-32767.00	-32767.00	-32767.00	87.04	0.00	0.00	0.00	0.00	0.00	0.00	0.00	0.00	-32767.00	-32767.00	-32767.00	-32767.00	-32767.00	9.00	5.61	2.40	-32767.00
13:48:23	84.00	-32767.00	103.97	72.57	88.98	83.00	37.44	84.00	5.30	0.00	14.00	760.00	19.00	24.00	0.00	1.21	14.00	20.00	2.30	-32767.00	399.00	366.00	-32767.00	5.12	-32767.00	-32767.00	-32767.00	-32767.00	-32767.00	-32767.00	-32767.00	87.04	0.00	0.00	0.00	0.00	0.00	0.00	0.00	0.00	-32767.00	-32767.00	-32767.00	-32767.00	-32767.00	9.00	5.59	2.30	-32767.00
13:49:23	84.00	-32767.00	109.49	68.00	87.90	86.00	37.44	84.00	5.40	0.00	14.00	760.00	19.00	24.00	0.00	1.21	14.00	20.00	2.40	-32767.00	399.00	366.00	-32767.00	5.14	-32767.00	-32767.00	-32767.00	-32767.00	-32767.00	-32767.00	-32767.00	87.04	0.00	0.00	0.00	0.00	0.00	0.00	0.00	0.00	-32767.00	-32767.00	-32767.00	-32767.00	-32767.00	9.00	5.60	2.40	-32767.00
13:50:23	84.00	-32767.00	103.92	72.15	88.44	84.00	37.41	84.00	5.40	0.00	14.00	760.00	19.00	24.00	0.00	1.21	14.00	20.00	1.90	-32767.00	399.00	365.00	-32767.00	5.11	-32767.00	-32767.00	-32767.00	-32767.00	-32767.00	-32767.00	-32767.00	87.04	0.00	0.00	0.00	0.00	0.00	0.00	0.00	0.00	-32767.00	-32767.00	-32767.00	-32767.00	-32767.00	9.00	5.58	1.90	-32767.00
13:51:23	84.00	-32767.00	102.39	72.46	88.14	84.00	37.41	84.00	5.40	0.00	14.00	760.00	19.00	24.00	0.00	1.17	14.00	20.00	2.30	-32767.00	400.00	365.00	-32767.00	5.12	-32767.00	-32767.00	-32767.00	-32767.00	-32767.00	-32767.00	-32767.00	87.04	0.00	0.00	0.00	0.00	0.00	0.00	0.00	0.00	-32767.00	-32767.00	-32767.00	-32767.00	-32767.00	9.00	5.61	2.30	-32767.00
13:52:23	84.00	-32767.00	103.03	72.69	88.42	85.00	37.39	84.00	5.40	0.00	14.00	760.00	19.00	24.00	0.00	1.21	14.00	20.00	2.40	-32767.00	402.00	366.00	-32767.00	5.13	-32767.00	-32767.00	-32767.00	-32767.00	-32767.00	-32767.00	-32767.00	87.04	0.00	0.00	0.00	0.00	0.00	0.00	0.00	0.00	-32767.00	-32767.00	-32767.00	-32767.00	-32767.00	9.00	5.61	2.40	-32767.00
13:53:23	84.00	-32767.00	102.69	71.95	88.21	83.00	37.39	84.00	5.50	0.00	14.00	760.00	19.00	24.00	0.00	1.21	14.00	20.00	2.20	-32767.00	399.00	364.00	-32767.00	5.11	-32767.00	-32767.00	-32767.00	-32767.00	-32767.00	-32767.00	-32767.00	87.04	0.00	0.00	0.00	0.00	0.00	0.00	0.00	0.00	-32767.00	-32767.00	-32767.00	-32767.00	-32767.00	9.00	5.60	2.20	-32767.00
13:54:23	83.00	-32767.00	103.43	71.60	88.02	84.00	37.39	83.00	5.40	0.00	14.00	760.00	19.00	24.00	0.00	1.21	14.00	21.00	2.40	-32767.00	400.00	367.00	-32767.00	5.11	-32767.00	-32767.00	-32767.00	-32767.00	-32767.00	-32767.00	-32767.00	87.04	0.00	0.00	0.00	0.00	0.00	0.00	0.00	0.00	-32767.00	-32767.00	-32767.00	-32767.00	-32767.00	9.00	5.59	2.40	-32767.00
13:55:23	83.00	-32767.00	102.88	73.25	89.24	83.00	37.39	83.00	5.40	0.00	14.00	760.00	19.00	24.00	0.00	1.21	14.00	20.00	1.90	-32767.00	401.00	368.00	-32767.00	5.13	-32767.00	-32767.00	-32767.00	-32767.00	-32767.00	-32767.00	-32767.00	87.04	0.00	0.00	0.00	0.00	0.00	0.00	0.00	0.00	-32767.00	-32767.00	-32767.00	-32767.00	-32767.00	9.00	5.62	1.90	-32767.00
13:56:23	83.00	-32767.00	105.61	75.71	91.32	83.00	37.39	83.00	5.40	0.00	14.00	760.00	19.00	24.00	0.00	1.21	14.00	20.00	1.80	-32767.00	399.00	366.00	-32767.00	5.15	-32767.00	-32767.00	-32767.00	-32767.00	-32767.00	-32767.00	-32767.00	87.04	0.00	0.00	0.00	0.00	0.00	0.00	0.00	0.00	-32767.00	-32767.00	-32767.00	-32767.00	-32767.00	9.00	5.62	1.80	-32767.00
13:57:23	83.00	-32767.00	109.44	77.16	93.42	82.00	37.39	83.00	5.30	0.00	14.00	760.00	19.00	24.00	0.00	1.21	14.00	20.00	1.90	-32767.00	401.00	366.00	-32767.00	5.15	-32767.00	-32767.00	-32767.00	-32767.00	-32767.00	-32767.00	-32767.00	87.04	0.00	0.00	0.00	0.00	0.00	0.00	0.00	0.00	-32767.00	-32767.00	-32767.00	-32767.00	-32767.00	9.00	5.61	1.90	-32767.00
13:58:23	83.00	-32767.00	108.27	78.21	93.63	82.00	37.39	83.00	5.30	0.00	14.00	760.00	20.00	24.00	0.00	1.17	14.00	20.00	2.10	-32767.00	398.00	365.00	-32767.00	5.15	-32767.00	-32767.00	-32767.00	-32767.00	-32767.00	-32767.00	-32767.00	87.04	0.00	0.00	0.00	0.00	0.00	0.00	0.00	0.00	-32767.00	-32767.00	-32767.00	-32767.00	-32767.00	9.00	5.61	2.10	-32767.00
13:59:23	83.00	-32767.00	108.47	77.06	93.50	83.00	37.39	83.00	5.30	0.00	14.00	760.00	20.00	24.00	0.00	1.21	14.00	20.00	2.30	-32767.00	400.00	366.00	-32767.00	5.14	-32767.00	-32767.00	-32767.00	-32767.00	-32767.00	-32767.00	-32767.00	87.04	0.00	0.00	0.00	0.00	0.00	0.00	0.00	0.00	-32767.00	-32767.00	-32767.00	-32767.00	-32767.00	9.00	5.60	2.30	-32767.00
14:00:23	83.00	-32767.00	110.89	78.49	94.04	82.00	37.39	83.00	5.20	0.00	14.00	760.00	20.00	24.00	0.00	1.17	14.00	20.00	2.40	-32767.00	400.00	368.00	-32767.00	5.14	-32767.00	-32767.00	-32767.00	-32767.00	-32767.00	-32767.00	-32767.00	87.04	0.00	0.00	0.00	0.00	0.00	0.00	0.00	0.00	-32767.00	-32767.00	-32767.00	-32767.00	-32767.00	9.00	5.60	2.40	-32767.00
14:01:23	83.00	-32767.00	110.17	78.94	94.34	83.00	37.39	83.00	5.20	0.00	14.00	760.00	20.00	25.00	0.00	1.21	14.00	20.00	2.40	-32767.00	402.00	369.00	-32767.00	5.14	-32767.00	-32767.00	-32767.00	-32767.00	-32767.00	-32767.00	-32767.00	87.04	0.00	0.00	0.00	0.00	0.00	0.00	0.00	0.00	-32767.00	-32767.00	-32767.00	-32767.00	-32767.00	9.00	5.60	2.40	-32767.00
14:02:23	83.00	-32767.00	109.29	78.97	94.54	83.00	37.39	83.00	5.10	0.00	14.00	760.00	20.00	25.00	0.00	1.17	14.00	20.00	1.90	-32767.00	398.00	365.00	-32767.00	5.13	-32767.00	-32767.00	-32767.00	-32767.00	-32767.00	-32767.00	-32767.00	87.04	0.00	0.00	0.00	0.00	0.00	0.00	0.00	0.00	-32767.00	-32767.00	-32767.00	-32767.00	-32767.00	9.00	5.60	1.90	-32767.00
14:03:23	84.00	-32767.00	108.10	78.07	93.56	83.00	37.39	84.00	5.20	0.00	14.00	760.00	20.00	25.00	0.00	1.17	14.00	20.00	2.20	-32767.00	400.00	365.00	-32767.00	5.14	-32767.00	-32767.00	-32767.00	-32767.00	-32767.00	-32767.00	-32767.00	87.04	0.00	0.00	0.00	0.00	0.00	0.00	0.00	0.00	-32767.00	-32767.00	-32767.00	-32767.00	-32767.00	9.00	5.61	2.20	-32767.00
14:04:23	83.00	-32767.00	107.91	78.31	93.32	83.00	37.39	83.00	5.20	0.00	14.00	760.00	21.00	25.00	0.00	1.21	14.00	20.00	2.40	-32767.00	402.00	368.00	-32767.00	5.13	-32767.00	-32767.00	-32767.00	-32767.00	-32767.00	-32767.00	-32767.00	87.04	0.00	0.00	0.00	0.00	0.00	0.00	0.00	0.00	-32767.00	-32767.00	-32767.00	-32767.00	-32767.00	9.00	5.60	2.40	-32767.00
14:05:23	83.00	-32767.00	113.00	77.55	94.18	-32764.00	37.36	83.00	5.10	0.00	14.00	760.00	21.00	25.00	0.00	1.17	14.00	20.00	2.40	-32767.00	401.00	368.00	-32767.00	5.13	-32767.00	-32767.00	-32767.00	-32767.00	-32767.00	-32767.00	-32767.00	87.04	0.00	0.00	0.00	0.00	0.00	0.00	0.00	0.00	-32767.00	-32767.00	-32767.00	-32767.00	-32767.00	9.00	5.60	2.40	-32767.00
14:06:23	83.00	-32767.00	108.41	78.17	93.94	83.00	37.36	83.00	5.10	0.00	14.00	760.00	21.00	25.00	0.00	1.17	14.00	20.00	1.80	-32767.00	399.00	364.00	-32767.00	5.13	-32767.00	-32767.00	-32767.00	-32767.00	-32767.00	-32767.00	-32767.00	87.04	0.00	0.00	0.00	0.00	0.00	0.00	0.00	0.00	-32767.00	-32767.00	-32767.00	-32767.00	-32767.00	9.00	5.60	1.80	-32767.00
14:07:23	83.00	-32767.00	107.69	77.58	92.84	83.00	37.34	83.00	5.20	0.00	14.00	760.00	21.00	25.00	0.00	1.17	14.00	20.00	2.30	-32767.00	400.00	365.00	-32767.00	5.14	-32767.00	-32767.00	-32767.00	-32767.00	-32767.00	-32767.00	-32767.00	87.04	0.00	0.00	0.00	0.00	0.00	0.00	0.00	0.00	-32767.00	-32767.00	-32767.00	-32767.00	-32767.00	9.00	5.61	2.30	-32767.00
14:08:23	83.00	-32767.00	107.35	77.37	92.68	83.00	37.34	83.00	5.20	0.00	14.00	760.00	21.00	25.00	0.00	1.17	14.00	20.00	2.40	-32767.00	401.00	368.00	-32767.00	5.13	-32767.00	-32767.00	-32767.00	-32767.00	-32767.00	-32767.00	-32767.00	87.04	0.00	0.00	0.00	0.00	0.00	0.00	0.00	0.00	-32767.00	-32767.00	-32767.00	-32767.00	-32767.00	9.00	5.60	2.40	-32767.00
14:09:23	83.00	-32767.00	107.90	77.75	93.17	83.00	37.34	83.00	5.10	0.00	14.00	760.00	21.00	25.00	0.00	1.17	14.00	20.00	2.10	-32767.00	396.00	364.00	-32767.00	5.12	-32767.00	-32767.00	-32767.00	-32767.00	-32767.00	-32767.00	-32767.00	87.04	0.00	0.00	0.00	0.00	0.00	0.00	0.00	0.00	-32767.00	-32767.00	-32767.00	-32767.00	-32767.00	9.00	5.59	2.10	-32767.00
14:10:23	84.00	-32767.00	126.96	54.33	90.49	84.00	37.32	84.00	5.10	0.00	14.00	760.00	21.00	25.00	0.00	1.17	14.00	20.00	2.00	-32767.00	401.00	367.00	-32767.00	5.14	-32767.00	-32767.00	-32767.00	-32767.00	-32767.00	-32767.00	-32767.00	87.04	0.00	0.00	0.00	0.00	0.00	0.00	0.00	0.00	-32767.00	-32767.00	-32767.00	-32767.00	-32767.00	9.00	5.60	2.00	-32767.00
14:11:23	83.00	-32767.00	107.46	76.86	92.65	83.00	37.32	83.00	5.20	0.00	14.00	760.00	21.00	25.00	0.00	1.21	14.00	20.00	2.50	-32767.00	402.00	367.00	-32767.00	5.14	-32767.00	-32767.00	-32767.00	-32767.00	-32767.00	-32767.00	-32767.00	87.04	0.00	0.00	0.00	0.00	0.00	0.00	0.00	0.00	-32767.00	-32767.00	-32767.00	-32767.00	-32767.00	9.00	5.61	2.50	-32767.00
14:12:23	83.00	-32767.00	109.04	74.36	91.74	83.00	37.29	83.00	5.10	0.00	14.00	760.00	21.00	25.00	0.00	1.21	14.00	20.00	1.60	-32767.00	384.00	362.00	-32767.00	5.13	-32767.00	-32767.00	-32767.00	-32767.00	-32767.00	-32767.00	-32767.00	87.04	0.00	0.00	0.00	0.00	0.00	0.00	0.00	0.00	-32767.00	-32767.00	-32767.00	-32767.00	-32767.00	9.00	5.58	1.60	-32767.00
14:13:23	83.00	-32767.00	104.63	73.15	89.41	82.00	37.27	83.00	5.20	0.00	14.00	760.00	20.00	25.00	0.00	1.21	14.00	21.00	1.80	-32767.00	404.00	366.00	-32767.00	5.06	-32767.00	-32767.00	-32767.00	-32767.00	-32767.00	-32767.00	-32767.00	87.04	0.00	0.00	0.00	0.00	0.00	0.00	0.00	0.00	-32767.00	-32767.00	-32767.00	-32767.00	-32767.00	9.00	5.56	1.80	-32767.00
14:14:23	83.00	-32767.00	105.19	72.30	88.98	82.00	37.23	83.00	5.30	0.00	14.00	760.00	20.00	25.00	0.00	1.17	14.00	21.00	1.80	-32767.00	400.00	363.00	-32767.00	5.10	-32767.00	-32767.00	-32767.00	-32767.00	-32767.00	-32767.00	-32767.00	87.04	0.00	0.00	0.00	0.00	0.00	0.00	0.00	0.00	-32767.00	-32767.00	-32767.00	-32767.00	-32767.00	9.00	5.61	1.80	-32767.00
14:15:23	83.00	-32767.00	103.67	70.46	87.83	82.00	37.23	83.00	5.30	0.00	14.00	760.00	20.00	25.00	0.00	1.17	14.00	21.00	1.80	-32767.00	400.00	362.00	-32767.00	5.11	-32767.00	-32767.00	-32767.00	-32767.00	-32767.00	-32767.00	-32767.00	87.04	0.00	0.00	0.00	0.00	0.00	0.00	0.00	0.00	-32767.00	-32767.00	-32767.00	-32767.00	-32767.00	9.00	5.61	1.80	-32767.00
14:16:23	83.00	-32767.00	102.60	70.26	87.05	83.00	37.23	83.00	5.30	0.00	14.00	760.00	20.00	24.00	0.00	1.21	14.00	21.00	1.90	-32767.00	398.00	364.00	-32767.00	5.11	-32767.00	-32767.00	-32767.00	-32767.00	-32767.00	-32767.00	-32767.00	87.04	0.00	0.00	0.00	0.00	0.00	0.00	0.00	0.00	-32767.00	-32767.00	-32767.00	-32767.00	-32767.00	9.00	5.60	1.90	-32767.00
14:17:23	83.00	-32767.00	103.27	71.62	87.58	82.00	37.23	83.00	5.40	0.00	14.00	760.00	20.00	24.00	0.00	1.21	14.00	21.00	2.10	-32767.00	399.00	363.00	-32767.00	5.11	-32767.00	-32767.00	-32767.00	-32767.00	-32767.00	-32767.00	-32767.00	87.04	0.00	0.00	0.00	0.00	0.00	0.00	0.00	0.00	-32767.00	-32767.00	-32767.00	-32767.00	-32767.00	9.00	5.59	2.10	-32767.00
14:18:23	83.00	-32767.00	112.37	61.15	85.50	83.00	37.23	83.00	5.40	0.00	14.00	760.00	19.00	24.00	0.00	1.21	14.00	22.00	2.20	-32767.00	398.00	365.00	-32767.00	5.11	-32767.00	-32767.00	-32767.00	-32767.00	-32767.00	-32767.00	-32767.00	87.04	0.00	0.00	0.00	0.00	0.00	0.00	0.00	0.00	-32767.00	-32767.00	-32767.00	-32767.00	-32767.00	9.00	5.59	2.20	-32767.00
14:19:23	83.00	-32767.00	100.82	73.50	87.58	82.00	37.23	83.00	5.40	0.00	14.00	760.00	19.00	24.00	0.00	1.21	14.00	22.00	2.40	-32767.00	400.00	366.00	-32767.00	5.12	-32767.00	-32767.00	-32767.00	-32767.00	-32767.00	-32767.00	-32767.00	87.04	0.00	0.00	0.00	0.00	0.00	0.00	0.00	0.00	-32767.00	-32767.00	-32767.00	-32767.00	-32767.00	9.00	5.60	2.40	-32767.00
14:20:23	83.00	-32767.00	101.25	72.62	86.82	82.00	37.23	83.00	5.50	0.00	14.00	760.00	19.00	24.00	0.00	1.21	14.00	21.00	2.40	-32767.00	399.00	367.00	-32767.00	5.12	-32767.00	-32767.00	-32767.00	-32767.00	-32767.00	-32767.00	-32767.00	87.04	0.00	0.00	0.00	0.00	0.00	0.00	0.00	0.00	-32767.00	-32767.00	-32767.00	-32767.00	-32767.00	9.00	5.61	2.40	-32767.00
14:21:23	83.00	-32767.00	98.76	73.52	86.50	83.00	37.23	83.00	5.50	0.00	14.00	760.00	19.00	24.00	0.00	1.21	14.00	21.00	2.50	-32767.00	400.00	369.00	-32767.00	5.12	-32767.00	-32767.00	-32767.00	-32767.00	-32767.00	-32767.00	-32767.00	87.04	0.00	0.00	0.00	0.00	0.00	0.00	0.00	0.00	-32767.00	-32767.00	-32767.00	-32767.00	-32767.00	9.00	5.61	2.50	-32767.00
14:22:23	83.00	-32767.00	99.14	71.84	85.96	82.00	37.23	83.00	5.50	0.00	14.00	760.00	19.00	24.00	0.00	1.21	14.00	21.00	2.40	-32767.00	400.00	367.00	-32767.00	5.12	-32767.00	-32767.00	-32767.00	-32767.00	-32767.00	-32767.00	-32767.00	87.04	0.00	0.00	0.00	0.00	0.00	0.00	0.00	0.00	-32767.00	-32767.00	-32767.00	-32767.00	-32767.00	9.00	5.60	2.40	-32767.00
14:23:23	83.00	-32767.00	102.16	74.98	88.92	83.00	37.23	83.00	5.50	0.00	14.00	760.00	19.00	24.00	0.00	1.21	14.00	21.00	2.50	-32767.00	400.00	366.00	-32767.00	5.12	-32767.00	-32767.00	-32767.00	-32767.00	-32767.00	-32767.00	-32767.00	87.04	0.00	0.00	0.00	0.00	0.00	0.00	0.00	0.00	-32767.00	-32767.00	-32767.00	-32767.00	-32767.00	9.00	5.61	2.50	-32767.00
14:24:23	83.00	-32767.00	101.11	72.65	87.20	83.00	37.23	83.00	5.50	0.00	14.00	760.00	19.00	24.00	0.00	1.21	14.00	21.00	2.50	-32767.00	399.00	368.00	-32767.00	5.12	-32767.00	-32767.00	-32767.00	-32767.00	-32767.00	-32767.00	-32767.00	87.04	0.00	0.00	0.00	0.00	0.00	0.00	0.00	0.00	-32767.00	-32767.00	-32767.00	-32767.00	-32767.00	9.00	5.60	2.50	-32767.00
14:25:23	83.00	-32767.00	99.26	71.17	85.49	83.00	37.23	83.00	5.50	0.00	14.00	760.00	19.00	24.00	0.00	1.21	14.00	21.00	2.50	-32767.00	401.00	371.00	-32767.00	5.12	-32767.00	-32767.00	-32767.00	-32767.00	-32767.00	-32767.00	-32767.00	87.04	0.00	0.00	0.00	0.00	0.00	0.00	0.00	0.00	-32767.00	-32767.00	-32767.00	-32767.00	-32767.00	9.00	5.60	2.50	-32767.00
14:26:23	83.00	-32767.00	98.97	70.22	84.74	83.00	37.23	83.00	5.40	0.00	14.00	760.00	19.00	24.00	0.00	1.21	14.00	21.00	2.10	-32767.00	401.00	369.00	-32767.00	5.16	-32767.00	-32767.00	-32767.00	-32767.00	-32767.00	-32767.00	-32767.00	87.04	0.00	0.00	0.00	0.00	0.00	0.00	0.00	0.00	-32767.00	-32767.00	-32767.00	-32767.00	-32767.00	9.00	5.62	2.10	-32767.00
14:27:23	83.00	-32767.00	99.56	69.07	84.18	83.00	37.23	83.00	5.50	0.00	14.00	760.00	19.00	24.00	0.00	1.21	14.00	21.00	1.90	-32767.00	400.00	365.00	-32767.00	5.12	-32767.00	-32767.00	-32767.00	-32767.00	-32767.00	-32767.00	-32767.00	87.04	0.00	0.00	0.00	0.00	0.00	0.00	0.00	0.00	-32767.00	-32767.00	-32767.00	-32767.00	-32767.00	9.00	5.61	1.90	-32767.00
14:28:23	83.00	-32767.00	96.71	66.37	81.41	83.00	37.23	83.00	5.50	0.00	14.00	760.00	19.00	23.00	0.00	1.21	14.00	21.00	1.90	-32767.00	400.00	363.00	-32767.00	5.11	-32767.00	-32767.00	-32767.00	-32767.00	-32767.00	-32767.00	-32767.00	87.04	0.00	0.00	0.00	0.00	0.00	0.00	0.00	0.00	-32767.00	-32767.00	-32767.00	-32767.00	-32767.00	9.00	5.60	1.90	-32767.00
14:29:23	83.00	-32767.00	94.48	64.52	79.09	83.00	37.23	83.00	5.60	0.00	14.00	760.00	19.00	24.00	0.00	1.21	14.00	21.00	2.30	-32767.00	401.00	363.00	-32767.00	5.12	-32767.00	-32767.00	-32767.00	-32767.00	-32767.00	-32767.00	-32767.00	87.04	0.00	0.00	0.00	0.00	0.00	0.00	0.00	0.00	-32767.00	-32767.00	-32767.00	-32767.00	-32767.00	9.00	5.60	2.30	-32767.00
14:30:23	83.00	-32767.00	101.82	64.41	79.24	83.00	37.25	83.00	5.50	0.00	14.00	760.00	19.00	23.00	0.00	1.21	14.00	21.00	2.50	-32767.00	400.00	366.00	-32767.00	5.11	-32767.00	-32767.00	-32767.00	-32767.00	-32767.00	-32767.00	-32767.00	87.04	0.00	0.00	0.00	0.00	0.00	0.00	0.00	0.00	-32767.00	-32767.00	-32767.00	-32767.00	-32767.00	9.00	5.60	2.50	-32767.00
14:31:23	83.00	-32767.00	93.94	63.07	78.19	83.00	37.25	83.00	5.50	0.00	14.00	760.00	19.00	24.00	0.00	1.21	14.00	21.00	2.20	-32767.00	399.00	365.00	-32767.00	5.11	-32767.00	-32767.00	-32767.00	-32767.00	-32767.00	-32767.00	-32767.00	87.04	0.00	0.00	0.00	0.00	0.00	0.00	0.00	0.00	-32767.00	-32767.00	-32767.00	-32767.00	-32767.00	9.00	5.59	2.20	-32767.00
14:32:23	83.00	-32767.00	93.16	61.30	76.70	83.00	37.25	83.00	5.50	0.00	14.00	760.00	19.00	23.00	0.00	1.21	14.00	21.00	1.80	-32767.00	399.00	364.00	-32767.00	5.11	-32767.00	-32767.00	-32767.00	-32767.00	-32767.00	-32767.00	-32767.00	87.04	0.00	0.00	0.00	0.00	0.00	0.00	0.00	0.00	-32767.00	-32767.00	-32767.00	-32767.00	-32767.00	9.00	5.60	1.80	-32767.00
14:33:23	83.00	-32767.00	91.17	60.44	75.09	83.00	37.25	83.00	5.60	0.00	14.00	760.00	18.00	23.00	0.00	1.21	14.00	21.00	2.30	-32767.00	401.00	365.00	-32767.00	5.12	-32767.00	-32767.00	-32767.00	-32767.00	-32767.00	-32767.00	-32767.00	87.04	0.00	0.00	0.00	0.00	0.00	0.00	0.00	0.00	-32767.00	-32767.00	-32767.00	-32767.00	-32767.00	9.00	5.60	2.30	-32767.00
14:34:23	83.00	-32767.00	92.38	60.48	75.78	83.00	37.25	83.00	5.50	0.00	14.00	760.00	18.00	23.00	0.00	1.21	14.00	21.00	2.50	-32767.00	398.00	366.00	-32767.00	5.11	-32767.00	-32767.00	-32767.00	-32767.00	-32767.00	-32767.00	-32767.00	87.04	0.00	0.00	0.00	0.00	0.00	0.00	0.00	0.00	-32767.00	-32767.00	-32767.00	-32767.00	-32767.00	9.00	5.60	2.50	-32767.00
14:35:23	83.00	-32767.00	92.34	59.48	75.79	82.00	37.27	83.00	5.50	0.00	14.00	760.00	19.00	23.00	0.00	1.21	14.00	21.00	1.80	-32767.00	400.00	365.00	-32767.00	5.11	-32767.00	-32767.00	-32767.00	-32767.00	-32767.00	-32767.00	-32767.00	87.04	0.00	0.00	0.00	0.00	0.00	0.00	0.00	0.00	-32767.00	-32767.00	-32767.00	-32767.00	-32767.00	9.00	5.60	1.80	-32767.00
14:36:23	83.00	-32767.00	92.00	59.51	74.98	83.00	37.27	83.00	5.60	0.00	14.00	760.00	18.00	23.00	0.00	1.21	14.00	21.00	2.30	-32767.00	400.00	363.00	-32767.00	5.11	-32767.00	-32767.00	-32767.00	-32767.00	-32767.00	-32767.00	-32767.00	87.04	0.00	0.00	0.00	0.00	0.00	0.00	0.00	0.00	-32767.00	-32767.00	-32767.00	-32767.00	-32767.00	9.00	5.60	2.30	-32767.00
14:37:23	83.00	-32767.00	90.64	58.16	73.75	83.00	37.27	83.00	5.60	0.00	14.00	760.00	18.00	23.00	0.00	1.21	14.00	22.00	2.50	-32767.00	404.00	369.00	-32767.00	5.10	-32767.00	-32767.00	-32767.00	-32767.00	-32767.00	-32767.00	-32767.00	87.04	0.00	0.00	0.00	0.00	0.00	0.00	0.00	0.00	-32767.00	-32767.00	-32767.00	-32767.00	-32767.00	9.00	5.60	2.50	-32767.00
14:38:23	83.00	-32767.00	90.38	57.96	73.20	83.00	37.29	83.00	5.50	0.00	14.00	760.00	18.00	23.00	0.00	1.21	14.00	22.00	1.90	-32767.00	399.00	364.00	-32767.00	5.11	-32767.00	-32767.00	-32767.00	-32767.00	-32767.00	-32767.00	-32767.00	87.04	0.00	0.00	0.00	0.00	0.00	0.00	0.00	0.00	-32767.00	-32767.00	-32767.00	-32767.00	-32767.00	9.00	5.60	1.90	-32767.00
14:39:23	83.00	-32767.00	91.63	57.93	73.62	83.00	37.29	83.00	5.60	0.00	14.00	760.00	18.00	23.00	0.00	1.21	14.00	21.00	2.10	-32767.00	401.00	364.00	-32767.00	5.11	-32767.00	-32767.00	-32767.00	-32767.00	-32767.00	-32767.00	-32767.00	87.04	0.00	0.00	0.00	0.00	0.00	0.00	0.00	0.00	-32767.00	-32767.00	-32767.00	-32767.00	-32767.00	9.00	5.61	2.10	-32767.00
14:40:23	83.00	-32767.00	90.65	57.31	72.89	83.00	37.29	83.00	5.60	0.00	14.00	760.00	18.00	23.00	0.00	1.21	14.00	22.00	2.50	-32767.00	401.00	366.00	-32767.00	5.11	-32767.00	-32767.00	-32767.00	-32767.00	-32767.00	-32767.00	-32767.00	87.04	0.00	0.00	0.00	0.00	0.00	0.00	0.00	0.00	-32767.00	-32767.00	-32767.00	-32767.00	-32767.00	9.00	5.60	2.50	-32767.00
14:41:23	83.00	-32767.00	89.56	56.47	71.94	83.00	37.32	83.00	5.50	0.00	14.00	760.00	18.00	23.00	0.00	1.21	14.00	22.00	2.10	-32767.00	400.00	364.00	-32767.00	5.10	-32767.00	-32767.00	-32767.00	-32767.00	-32767.00	-32767.00	-32767.00	87.04	0.00	0.00	0.00	0.00	0.00	0.00	0.00	0.00	-32767.00	-32767.00	-32767.00	-32767.00	-32767.00	9.00	5.60	2.10	-32767.00
14:42:23	83.00	-32767.00	88.21	55.24	70.95	83.00	37.32	83.00	5.40	0.00	14.00	760.00	18.00	24.00	0.00	1.21	14.00	23.00	1.80	-32767.00	425.00	388.00	-32767.00	5.28	-32767.00	-32767.00	-32767.00	-32767.00	-32767.00	-32767.00	-32767.00	87.04	0.00	0.00	0.00	0.00	0.00	0.00	0.00	0.00	-32767.00	-32767.00	-32767.00	-32767.00	-32767.00	10.00	5.77	1.80	-32767.00
14:43:23	84.00	-32767.00	89.91	55.55	71.02	83.00	37.32	84.00	5.50	0.00	14.00	760.00	18.00	24.00	0.00	1.21	14.00	23.00	2.50	-32767.00	427.00	389.00	-32767.00	5.45	-32767.00	-32767.00	-32767.00	-32767.00	-32767.00	-32767.00	-32767.00	87.04	0.00	0.00	0.00	0.00	0.00	0.00	0.00	0.00	-32767.00	-32767.00	-32767.00	-32767.00	-32767.00	10.00	5.97	2.50	-32767.00
14:44:23	84.00	-32767.00	89.63	56.25	71.45	83.00	37.32	84.00	5.40	0.00	14.00	760.00	18.00	24.00	0.00	1.21	14.00	23.00	2.00	-32767.00	425.00	387.00	-32767.00	5.41	-32767.00	-32767.00	-32767.00	-32767.00	-32767.00	-32767.00	-32767.00	87.04	0.00	0.00	0.00	0.00	0.00	0.00	0.00	0.00	-32767.00	-32767.00	-32767.00	-32767.00	-32767.00	10.00	5.95	2.00	-32767.00
14:45:23	84.00	-32767.00	88.65	54.91	70.36	84.00	37.34	84.00	5.40	0.00	14.00	760.00	18.00	24.00	0.00	1.21	14.00	23.00	2.50	-32767.00	425.00	387.00	-32767.00	5.42	-32767.00	-32767.00	-32767.00	-32767.00	-32767.00	-32767.00	-32767.00	87.04	0.00	0.00	0.00	0.00	0.00	0.00	0.00	0.00	-32767.00	-32767.00	-32767.00	-32767.00	-32767.00	10.00	5.95	2.50	-32767.00
14:46:23	84.00	-32767.00	88.84	53.84	69.69	83.00	37.32	84.00	5.50	0.00	14.00	760.00	18.00	24.00	0.00	1.21	14.00	23.00	2.20	-32767.00	422.00	385.00	-32767.00	5.42	-32767.00	-32767.00	-32767.00	-32767.00	-32767.00	-32767.00	-32767.00	87.04	0.00	0.00	0.00	0.00	0.00	0.00	0.00	0.00	-32767.00	-32767.00	-32767.00	-32767.00	-32767.00	10.00	5.95	2.20	-32767.00
14:47:23	84.00	-32767.00	89.30	52.31	69.71	83.00	37.34	84.00	5.40	0.00	14.00	760.00	18.00	24.00	0.00	1.21	14.00	23.00	2.20	-32767.00	427.00	387.00	-32767.00	5.41	-32767.00	-32767.00	-32767.00	-32767.00	-32767.00	-32767.00	-32767.00	87.04	0.00	0.00	0.00	0.00	0.00	0.00	0.00	0.00	-32767.00	-32767.00	-32767.00	-32767.00	-32767.00	10.00	5.95	2.20	-32767.00
14:48:23	83.00	-32767.00	89.30	51.04	68.68	83.00	37.34	83.00	5.50	0.00	14.00	760.00	18.00	24.00	0.00	1.21	14.00	23.00	2.30	-32767.00	423.00	387.00	-32767.00	5.43	-32767.00	-32767.00	-32767.00	-32767.00	-32767.00	-32767.00	-32767.00	87.04	0.00	0.00	0.00	0.00	0.00	0.00	0.00	0.00	-32767.00	-32767.00	-32767.00	-32767.00	-32767.00	10.00	5.96	2.30	-32767.00
14:49:23	83.00	-32767.00	87.93	51.83	67.31	83.00	37.34	83.00	5.40	0.00	14.00	760.00	18.00	24.00	0.00	1.21	14.00	23.00	2.40	-32767.00	425.00	386.00	-32767.00	5.40	-32767.00	-32767.00	-32767.00	-32767.00	-32767.00	-32767.00	-32767.00	87.04	0.00	0.00	0.00	0.00	0.00	0.00	0.00	0.00	-32767.00	-32767.00	-32767.00	-32767.00	-32767.00	10.00	5.94	2.40	-32767.00
14:50:23	83.00	-32767.00	86.23	50.02	65.89	83.00	37.34	83.00	5.40	0.00	14.00	760.00	17.00	23.00	0.00	1.21	14.00	23.00	1.70	-32767.00	423.00	387.00	-32767.00	5.39	-32767.00	-32767.00	-32767.00	-32767.00	-32767.00	-32767.00	-32767.00	87.04	0.00	0.00	0.00	0.00	0.00	0.00	0.00	0.00	-32767.00	-32767.00	-32767.00	-32767.00	-32767.00	10.00	5.94	1.70	-32767.00
14:51:23	84.00	-32767.00	87.30	49.71	65.55	83.00	37.34	84.00	5.50	0.00	14.00	760.00	17.00	23.00	0.00	1.21	14.00	23.00	2.40	-32767.00	424.00	386.00	-32767.00	5.41	-32767.00	-32767.00	-32767.00	-32767.00	-32767.00	-32767.00	-32767.00	87.04	0.00	0.00	0.00	0.00	0.00	0.00	0.00	0.00	-32767.00	-32767.00	-32767.00	-32767.00	-32767.00	10.00	5.96	2.40	-32767.00
14:52:23	84.00	-32767.00	86.60	49.87	65.79	83.00	37.34	84.00	5.40	0.00	14.00	760.00	17.00	23.00	0.00	1.21	14.00	23.00	1.80	-32767.00	425.00	386.00	-32767.00	5.41	-32767.00	-32767.00	-32767.00	-32767.00	-32767.00	-32767.00	-32767.00	87.04	0.00	0.00	0.00	0.00	0.00	0.00	0.00	0.00	-32767.00	-32767.00	-32767.00	-32767.00	-32767.00	10.00	5.96	1.80	-32767.00
14:53:23	84.00	-32767.00	87.25	49.88	65.88	83.00	37.34	84.00	5.50	0.00	14.00	760.00	17.00	23.00	0.00	1.21	14.00	23.00	2.50	-32767.00	427.00	389.00	-32767.00	5.43	-32767.00	-32767.00	-32767.00	-32767.00	-32767.00	-32767.00	-32767.00	87.04	0.00	0.00	0.00	0.00	0.00	0.00	0.00	0.00	-32767.00	-32767.00	-32767.00	-32767.00	-32767.00	10.00	5.96	2.50	-32767.00
14:54:23	84.00	-32767.00	85.66	49.47	65.13	84.00	37.36	84.00	5.50	0.00	14.00	760.00	17.00	23.00	0.00	1.21	14.00	23.00	2.20	-32767.00	425.00	385.00	-32767.00	5.43	-32767.00	-32767.00	-32767.00	-32767.00	-32767.00	-32767.00	-32767.00	87.04	0.00	0.00	0.00	0.00	0.00	0.00	0.00	0.00	-32767.00	-32767.00	-32767.00	-32767.00	-32767.00	10.00	5.96	2.20	-32767.00
14:55:23	84.00	-32767.00	85.66	48.79	65.01	83.00	37.34	84.00	5.50	0.00	14.00	760.00	17.00	23.00	0.00	1.26	14.00	23.00	2.00	-32767.00	423.00	385.00	-32767.00	5.40	-32767.00	-32767.00	-32767.00	-32767.00	-32767.00	-32767.00	-32767.00	87.04	0.00	0.00	0.00	0.00	0.00	0.00	0.00	0.00	-32767.00	-32767.00	-32767.00	-32767.00	-32767.00	10.00	5.94	2.00	-32767.00
14:56:23	84.00	-32767.00	86.90	48.84	64.64	83.00	37.36	84.00	5.60	0.00	14.00	760.00	17.00	23.00	0.00	1.26	14.00	23.00	2.30	-32767.00	424.00	387.00	-32767.00	5.42	-32767.00	-32767.00	-32767.00	-32767.00	-32767.00	-32767.00	-32767.00	87.04	0.00	0.00	0.00	0.00	0.00	0.00	0.00	0.00	-32767.00	-32767.00	-32767.00	-32767.00	-32767.00	10.00	5.96	2.30	-32767.00
14:57:23	83.00	-32767.00	86.37	48.33	64.82	82.00	37.36	83.00	5.50	0.00	14.00	760.00	17.00	23.00	0.00	1.26	14.00	23.00	1.90	-32767.00	423.00	386.00	-32767.00	5.41	-32767.00	-32767.00	-32767.00	-32767.00	-32767.00	-32767.00	-32767.00	87.04	0.00	0.00	0.00	0.00	0.00	0.00	0.00	0.00	-32767.00	-32767.00	-32767.00	-32767.00	-32767.00	10.00	5.95	1.90	-32767.00
14:58:23	84.00	-32767.00	83.65	48.45	62.99	83.00	37.36	84.00	5.60	0.00	14.00	760.00	16.00	23.00	0.00	1.21	14.00	23.00	2.30	-32767.00	422.00	384.00	-32767.00	5.41	-32767.00	-32767.00	-32767.00	-32767.00	-32767.00	-32767.00	-32767.00	87.04	0.00	0.00	0.00	0.00	0.00	0.00	0.00	0.00	-32767.00	-32767.00	-32767.00	-32767.00	-32767.00	10.00	5.95	2.30	-32767.00
14:59:23	84.00	-32767.00	85.51	47.61	62.81	83.00	37.36	84.00	5.60	0.00	14.00	760.00	16.00	23.00	0.00	1.26	14.00	23.00	2.10	-32767.00	424.00	387.00	-32767.00	5.40	-32767.00	-32767.00	-32767.00	-32767.00	-32767.00	-32767.00	-32767.00	87.04	0.00	0.00	0.00	0.00	0.00	0.00	0.00	0.00	-32767.00	-32767.00	-32767.00	-32767.00	-32767.00	10.00	5.94	2.10	-32767.00
15:00:23	84.00	-32767.00	83.82	46.84	62.32	84.00	37.36	84.00	5.70	0.00	14.00	760.00	16.00	23.00	0.00	1.26	14.00	23.00	2.30	-32767.00	425.00	386.00	-32767.00	5.42	-32767.00	-32767.00	-32767.00	-32767.00	-32767.00	-32767.00	-32767.00	87.04	0.00	0.00	0.00	0.00	0.00	0.00	0.00	0.00	-32767.00	-32767.00	-32767.00	-32767.00	-32767.00	10.00	5.96	2.30	-32767.00
15:01:23	84.00	-32767.00	85.47	46.62	61.99	83.00	37.36	84.00	5.60	0.00	14.00	760.00	16.00	23.00	0.00	1.21	14.00	23.00	1.80	-32767.00	427.00	387.00	-32767.00	5.41	-32767.00	-32767.00	-32767.00	-32767.00	-32767.00	-32767.00	-32767.00	87.04	0.00	0.00	0.00	0.00	0.00	0.00	0.00	0.00	-32767.00	-32767.00	-32767.00	-32767.00	-32767.00	10.00	5.96	1.80	-32767.00
15:02:23	84.00	-32767.00	82.44	46.26	60.83	83.00	37.39	84.00	5.70	0.00	14.00	760.00	16.00	23.00	0.00	1.26	14.00	23.00	2.50	-32767.00	427.00	387.00	-32767.00	5.42	-32767.00	-32767.00	-32767.00	-32767.00	-32767.00	-32767.00	-32767.00	87.04	0.00	0.00	0.00	0.00	0.00	0.00	0.00	0.00	-32767.00	-32767.00	-32767.00	-32767.00	-32767.00	10.00	5.96	2.50	-32767.00
15:03:23	84.00	-32767.00	81.87	46.41	61.16	85.00	37.39	84.00	5.60	0.00	14.00	760.00	16.00	22.00	0.00	1.26	14.00	23.00	1.70	-32767.00	424.00	385.00	-32767.00	5.40	-32767.00	-32767.00	-32767.00	-32767.00	-32767.00	-32767.00	-32767.00	87.04	0.00	0.00	0.00	0.00	0.00	0.00	0.00	0.00	-32767.00	-32767.00	-32767.00	-32767.00	-32767.00	10.00	5.95	1.70	-32767.00
15:04:23	84.00	-32767.00	84.24	44.51	60.40	83.00	37.39	84.00	5.70	0.00	14.00	760.00	16.00	22.00	0.00	1.26	14.00	23.00	2.50	-32767.00	424.00	386.00	-32767.00	5.41	-32767.00	-32767.00	-32767.00	-32767.00	-32767.00	-32767.00	-32767.00	87.04	0.00	0.00	0.00	0.00	0.00	0.00	0.00	0.00	-32767.00	-32767.00	-32767.00	-32767.00	-32767.00	10.00	5.95	2.50	-32767.00
15:05:23	84.00	-32767.00	82.38	44.99	59.72	84.00	37.39	84.00	5.60	0.00	14.00	760.00	16.00	22.00	0.00	1.26	14.00	23.00	1.80	-32767.00	424.00	386.00	-32767.00	5.40	-32767.00	-32767.00	-32767.00	-32767.00	-32767.00	-32767.00	-32767.00	87.04	0.00	0.00	0.00	0.00	0.00	0.00	0.00	0.00	-32767.00	-32767.00	-32767.00	-32767.00	-32767.00	10.00	5.96	1.80	-32767.00
15:06:23	84.00	-32767.00	82.74	44.40	59.13	83.00	37.39	84.00	5.60	0.00	14.00	760.00	16.00	22.00	0.00	1.26	14.00	23.00	2.50	-32767.00	426.00	386.00	-32767.00	5.41	-32767.00	-32767.00	-32767.00	-32767.00	-32767.00	-32767.00	-32767.00	87.04	0.00	0.00	0.00	0.00	0.00	0.00	0.00	0.00	-32767.00	-32767.00	-32767.00	-32767.00	-32767.00	10.00	5.95	2.50	-32767.00
15:07:23	84.00	-32767.00	83.31	45.18	59.75	84.00	37.41	84.00	5.70	0.00	14.00	760.00	16.00	22.00	0.00	1.26	14.00	23.00	2.00	-32767.00	421.00	383.00	-32767.00	5.39	-32767.00	-32767.00	-32767.00	-32767.00	-32767.00	-32767.00	-32767.00	87.04	0.00	0.00	0.00	0.00	0.00	0.00	0.00	0.00	-32767.00	-32767.00	-32767.00	-32767.00	-32767.00	10.00	5.95	2.00	-32767.00
15:08:23	84.00	-32767.00	81.95	44.70	60.25	83.00	37.41	84.00	5.70	0.00	14.00	760.00	16.00	22.00	0.00	1.26	14.00	23.00	2.30	-32767.00	424.00	386.00	-32767.00	5.39	-32767.00	-32767.00	-32767.00	-32767.00	-32767.00	-32767.00	-32767.00	87.04	0.00	0.00	0.00	0.00	0.00	0.00	0.00	0.00	-32767.00	-32767.00	-32767.00	-32767.00	-32767.00	10.00	5.94	2.30	-32767.00
15:09:23	84.00	-32767.00	83.47	45.17	60.13	83.00	37.41	84.00	5.80	0.00	14.00	760.00	16.00	22.00	0.00	1.26	14.00	23.00	2.40	-32767.00	427.00	386.00	-32767.00	5.41	-32767.00	-32767.00	-32767.00	-32767.00	-32767.00	-32767.00	-32767.00	87.04	0.00	0.00	0.00	0.00	0.00	0.00	0.00	0.00	-32767.00	-32767.00	-32767.00	-32767.00	-32767.00	10.00	5.96	2.40	-32767.00
15:10:23	84.00	-32767.00	81.93	45.62	60.02	84.00	37.41	84.00	5.80	0.00	14.00	760.00	16.00	22.00	0.00	1.26	14.00	23.00	2.00	-32767.00	424.00	384.00	-32767.00	5.40	-32767.00	-32767.00	-32767.00	-32767.00	-32767.00	-32767.00	-32767.00	87.04	0.00	0.00	0.00	0.00	0.00	0.00	0.00	0.00	-32767.00	-32767.00	-32767.00	-32767.00	-32767.00	10.00	5.96	2.00	-32767.00
15:11:23	84.00	-32767.00	82.02	45.75	59.99	83.00	37.41	84.00	5.80	0.00	14.00	760.00	16.00	22.00	0.00	1.26	14.00	23.00	2.00	-32767.00	424.00	385.00	-32767.00	5.40	-32767.00	-32767.00	-32767.00	-32767.00	-32767.00	-32767.00	-32767.00	87.04	0.00	0.00	0.00	0.00	0.00	0.00	0.00	0.00	-32767.00	-32767.00	-32767.00	-32767.00	-32767.00	10.00	5.94	2.00	-32767.00
15:12:23	84.00	-32767.00	81.37	45.19	60.41	83.00	37.41	84.00	5.70	0.00	14.00	760.00	16.00	23.00	0.00	1.26	14.00	25.00	2.50	-32767.00	450.00	408.00	-32767.00	5.49	-32767.00	-32767.00	-32767.00	-32767.00	-32767.00	-32767.00	-32767.00	87.04	0.00	0.00	0.00	0.00	0.00	0.00	0.00	0.00	-32767.00	-32767.00	-32767.00	-32767.00	-32767.00	10.00	6.04	2.50	-32767.00
15:13:23	84.00	-32767.00	83.62	44.61	60.43	83.00	37.44	84.00	5.60	0.00	14.00	760.00	15.00	22.00	0.00	1.26	14.00	24.00	2.50	-32767.00	451.00	408.00	-32767.00	5.74	-32767.00	-32767.00	-32767.00	-32767.00	-32767.00	-32767.00	-32767.00	87.04	0.00	0.00	0.00	0.00	0.00	0.00	0.00	0.00	-32767.00	-32767.00	-32767.00	-32767.00	-32767.00	10.00	6.32	2.50	-32767.00
15:14:23	84.00	-32767.00	82.62	45.16	60.91	85.00	37.44	84.00	5.60	0.00	14.00	760.00	15.00	22.00	0.00	1.26	14.00	24.00	1.70	-32767.00	451.00	410.00	-32767.00	5.73	-32767.00	-32767.00	-32767.00	-32767.00	-32767.00	-32767.00	-32767.00	87.04	0.00	0.00	0.00	0.00	0.00	0.00	0.00	0.00	-32767.00	-32767.00	-32767.00	-32767.00	-32767.00	10.00	6.31	1.70	-32767.00
15:15:23	84.00	-32767.00	81.60	45.67	59.87	85.00	37.44	84.00	5.70	0.00	14.00	760.00	15.00	22.00	0.00	1.26	14.00	24.00	2.60	-32767.00	451.00	408.00	-32767.00	5.73	-32767.00	-32767.00	-32767.00	-32767.00	-32767.00	-32767.00	-32767.00	87.04	0.00	0.00	0.00	0.00	0.00	0.00	0.00	0.00	-32767.00	-32767.00	-32767.00	-32767.00	-32767.00	10.00	6.31	2.60	-32767.00
15:16:23	85.00	-32767.00	82.24	45.19	60.00	85.00	37.44	85.00	5.70	0.00	14.00	760.00	15.00	22.00	0.00	1.26	14.00	24.00	2.10	-32767.00	451.00	410.00	-32767.00	5.71	-32767.00	-32767.00	-32767.00	-32767.00	-32767.00	-32767.00	-32767.00	87.04	0.00	0.00	0.00	0.00	0.00	0.00	0.00	0.00	-32767.00	-32767.00	-32767.00	-32767.00	-32767.00	10.00	6.29	2.10	-32767.00
15:17:23	85.00	-32767.00	84.40	45.08	59.58	85.00	37.44	85.00	5.70	0.00	14.00	760.00	15.00	22.00	0.00	1.26	14.00	24.00	1.70	-32767.00	451.00	409.00	-32767.00	5.73	-32767.00	-32767.00	-32767.00	-32767.00	-32767.00	-32767.00	-32767.00	87.04	0.00	0.00	0.00	0.00	0.00	0.00	0.00	0.00	-32767.00	-32767.00	-32767.00	-32767.00	-32767.00	10.00	6.30	1.70	-32767.00
15:18:23	85.00	-32767.00	90.39	28.71	57.96	86.00	37.44	85.00	5.70	0.00	14.00	760.00	14.00	22.00	0.00	1.26	14.00	24.00	1.80	-32767.00	453.00	412.00	-32767.00	5.72	-32767.00	-32767.00	-32767.00	-32767.00	-32767.00	-32767.00	-32767.00	87.04	0.00	0.00	0.00	0.00	0.00	0.00	0.00	0.00	-32767.00	-32767.00	-32767.00	-32767.00	-32767.00	10.00	6.31	1.80	-32767.00
15:19:23	85.00	-32767.00	82.41	41.55	56.74	-32764.00	37.44	85.00	5.70	0.00	14.00	760.00	15.00	22.00	0.00	1.26	14.00	24.00	1.80	-32767.00	449.00	406.00	-32767.00	5.81	-32767.00	-32767.00	-32767.00	-32767.00	-32767.00	-32767.00	-32767.00	87.04	0.00	0.00	0.00	0.00	0.00	0.00	0.00	0.00	-32767.00	-32767.00	-32767.00	-32767.00	-32767.00	10.00	6.38	1.80	-32767.00
15:20:23	85.00	-32767.00	83.39	43.08	58.51	86.00	37.46	85.00	5.60	0.00	15.00	760.00	15.00	24.00	0.00	1.26	15.00	24.00	2.30	-32767.00	452.00	406.00	-32767.00	6.12	-32767.00	-32767.00	-32767.00	-32767.00	-32767.00	-32767.00	-32767.00	87.04	0.00	0.00	0.00	0.00	0.00	0.00	0.00	0.00	-32767.00	-32767.00	-32767.00	-32767.00	-32767.00	10.00	6.75	2.30	-32767.00
15:21:23	85.00	-32767.00	83.95	44.72	60.17	86.00	37.46	85.00	5.60	0.00	15.00	760.00	17.00	25.00	0.00	1.26	15.00	24.00	2.30	-32767.00	447.00	408.00	-32767.00	6.11	-32767.00	-32767.00	-32767.00	-32767.00	-32767.00	-32767.00	-32767.00	87.04	0.00	0.00	0.00	0.00	0.00	0.00	0.00	0.00	-32767.00	-32767.00	-32767.00	-32767.00	-32767.00	10.00	6.74	2.30	-32767.00
15:22:23	85.00	-32767.00	82.65	44.84	60.08	85.00	37.46	85.00	5.60	0.00	15.00	760.00	19.00	27.00	0.00	1.26	15.00	25.00	2.20	-32767.00	453.00	406.00	-32767.00	6.12	-32767.00	-32767.00	-32767.00	-32767.00	-32767.00	-32767.00	-32767.00	87.04	0.00	0.00	0.00	0.00	0.00	0.00	0.00	0.00	-32767.00	-32767.00	-32767.00	-32767.00	-32767.00	10.00	6.75	2.20	-32767.00
15:23:23	85.00	-32767.00	83.34	45.92	60.53	86.00	37.46	85.00	5.60	0.00	15.00	760.00	20.00	28.00	0.00	1.26	15.00	25.00	2.50	-32767.00	445.00	408.00	-32767.00	6.11	-32767.00	-32767.00	-32767.00	-32767.00	-32767.00	-32767.00	-32767.00	87.04	0.00	0.00	0.00	0.00	0.00	0.00	0.00	0.00	-32767.00	-32767.00	-32767.00	-32767.00	-32767.00	10.00	6.75	2.50	-32767.00
15:24:23	85.00	-32767.00	82.60	45.45	60.94	86.00	37.46	85.00	5.60	0.00	15.00	760.00	22.00	30.00	0.00	1.26	15.00	25.00	2.00	-32767.00	446.00	406.00	-32767.00	6.12	-32767.00	-32767.00	-32767.00	-32767.00	-32767.00	-32767.00	-32767.00	87.04	0.00	0.00	0.00	0.00	0.00	0.00	0.00	0.00	-32767.00	-32767.00	-32767.00	-32767.00	-32767.00	10.00	6.75	2.00	-32767.00
15:25:23	85.00	-32767.00	83.17	44.04	61.34	86.00	37.46	85.00	5.50	0.00	15.00	760.00	23.00	31.00	0.00	1.26	15.00	25.00	1.80	-32767.00	452.00	408.00	-32767.00	6.12	-32767.00	-32767.00	-32767.00	-32767.00	-32767.00	-32767.00	-32767.00	87.04	0.00	0.00	0.00	0.00	0.00	0.00	0.00	0.00	-32767.00	-32767.00	-32767.00	-32767.00	-32767.00	11.00	6.75	1.80	-32767.00
15:26:23	85.00	-32767.00	83.83	43.61	59.90	85.00	37.46	85.00	5.60	0.00	15.00	760.00	24.00	31.00	0.00	1.31	15.00	25.00	2.20	-32767.00	452.00	407.00	-32767.00	6.12	-32767.00	-32767.00	-32767.00	-32767.00	-32767.00	-32767.00	-32767.00	87.04	0.00	0.00	0.00	0.00	0.00	0.00	0.00	0.00	-32767.00	-32767.00	-32767.00	-32767.00	-32767.00	11.00	6.75	2.20	-32767.00
15:27:23	85.00	-32767.00	82.23	43.69	59.16	86.00	37.46	85.00	5.50	0.00	15.00	760.00	25.00	32.00	0.00	1.31	15.00	25.00	2.50	-32767.00	452.00	410.00	-32767.00	6.12	-32767.00	-32767.00	-32767.00	-32767.00	-32767.00	-32767.00	-32767.00	87.04	0.00	0.00	0.00	0.00	0.00	0.00	0.00	0.00	-32767.00	-32767.00	-32767.00	-32767.00	-32767.00	10.00	6.76	2.50	-32767.00
15:28:23	85.00	-32767.00	82.42	43.69	59.37	86.00	37.48	85.00	5.60	0.00	15.00	760.00	25.00	33.00	0.00	1.31	15.00	24.00	2.40	-32767.00	448.00	407.00	-32767.00	6.12	-32767.00	-32767.00	-32767.00	-32767.00	-32767.00	-32767.00	-32767.00	87.04	0.00	0.00	0.00	0.00	0.00	0.00	0.00	0.00	-32767.00	-32767.00	-32767.00	-32767.00	-32767.00	10.00	6.75	2.40	-32767.00
15:29:23	85.00	-32767.00	83.20	42.96	59.84	85.00	37.48	85.00	5.50	0.00	15.00	760.00	26.00	34.00	0.00	1.31	15.00	24.00	1.90	-32767.00	448.00	407.00	-32767.00	6.12	-32767.00	-32767.00	-32767.00	-32767.00	-32767.00	-32767.00	-32767.00	87.04	0.00	0.00	0.00	0.00	0.00	0.00	0.00	0.00	-32767.00	-32767.00	-32767.00	-32767.00	-32767.00	10.00	6.75	1.90	-32767.00
15:30:23	85.00	-32767.00	83.08	43.20	59.27	86.00	37.48	85.00	5.50	0.00	15.00	760.00	27.00	34.00	0.00	1.31	15.00	25.00	2.10	-32767.00	454.00	407.00	-32767.00	6.12	-32767.00	-32767.00	-32767.00	-32767.00	-32767.00	-32767.00	-32767.00	87.04	0.00	0.00	0.00	0.00	0.00	0.00	0.00	0.00	-32767.00	-32767.00	-32767.00	-32767.00	-32767.00	10.00	6.75	2.10	-32767.00
15:31:23	85.00	-32767.00	83.01	42.28	58.05	86.00	37.51	85.00	5.40	0.00	15.00	760.00	27.00	35.00	0.00	1.31	15.00	24.00	2.50	-32767.00	451.00	410.00	-32767.00	6.12	-32767.00	-32767.00	-32767.00	-32767.00	-32767.00	-32767.00	-32767.00	87.04	0.00	0.00	0.00	0.00	0.00	0.00	0.00	0.00	-32767.00	-32767.00	-32767.00	-32767.00	-32767.00	10.00	6.76	2.50	-32767.00
15:32:23	85.00	-32767.00	83.19	43.06	58.07	86.00	37.51	85.00	5.50	0.00	15.00	760.00	28.00	35.00	0.00	1.31	15.00	25.00	2.00	-32767.00	450.00	409.00	-32767.00	6.11	-32767.00	-32767.00	-32767.00	-32767.00	-32767.00	-32767.00	-32767.00	87.04	0.00	0.00	0.00	0.00	0.00	0.00	0.00	0.00	-32767.00	-32767.00	-32767.00	-32767.00	-32767.00	10.00	6.75	2.00	-32767.00
15:33:23	85.00	-32767.00	82.56	42.89	58.38	86.00	37.51	85.00	5.40	0.00	15.00	760.00	28.00	36.00	0.00	1.31	15.00	24.00	2.30	-32767.00	450.00	407.00	-32767.00	6.13	-32767.00	-32767.00	-32767.00	-32767.00	-32767.00	-32767.00	-32767.00	87.04	0.00	0.00	0.00	0.00	0.00	0.00	0.00	0.00	-32767.00	-32767.00	-32767.00	-32767.00	-32767.00	10.00	6.76	2.30	-32767.00
15:34:23	85.00	-32767.00	82.88	43.34	58.84	85.00	37.53	85.00	5.50	0.00	15.00	760.00	29.00	36.00	0.00	1.31	15.00	24.00	2.40	-32767.00	447.00	408.00	-32767.00	6.12	-32767.00	-32767.00	-32767.00	-32767.00	-32767.00	-32767.00	-32767.00	87.04	0.00	0.00	0.00	0.00	0.00	0.00	0.00	0.00	-32767.00	-32767.00	-32767.00	-32767.00	-32767.00	10.00	6.74	2.40	-32767.00
15:35:23	85.00	-32767.00	82.96	42.65	58.96	86.00	37.53	85.00	5.40	0.00	15.00	760.00	29.00	36.00	0.00	1.31	15.00	24.00	2.10	-32767.00	452.00	407.00	-32767.00	6.12	-32767.00	-32767.00	-32767.00	-32767.00	-32767.00	-32767.00	-32767.00	87.04	0.00	0.00	0.00	0.00	0.00	0.00	0.00	0.00	-32767.00	-32767.00	-32767.00	-32767.00	-32767.00	10.00	6.75	2.10	-32767.00
15:36:23	85.00	-32767.00	80.42	42.98	57.98	86.00	37.53	85.00	5.50	0.00	15.00	760.00	29.00	36.00	0.00	1.31	15.00	24.00	2.60	-32767.00	446.00	408.00	-32767.00	6.12	-32767.00	-32767.00	-32767.00	-32767.00	-32767.00	-32767.00	-32767.00	87.04	0.00	0.00	0.00	0.00	0.00	0.00	0.00	0.00	-32767.00	-32767.00	-32767.00	-32767.00	-32767.00	10.00	6.75	2.60	-32767.00
15:37:23	85.00	-32767.00	81.71	42.22	57.48	86.00	37.53	85.00	5.40	0.00	15.00	760.00	30.00	37.00	0.00	1.31	15.00	24.00	2.10	-32767.00	456.00	408.00	-32767.00	6.12	-32767.00	-32767.00	-32767.00	-32767.00	-32767.00	-32767.00	-32767.00	87.04	0.00	0.00	0.00	0.00	0.00	0.00	0.00	0.00	-32767.00	-32767.00	-32767.00	-32767.00	-32767.00	10.00	6.76	2.10	-32767.00
15:38:23	85.00	-32767.00	84.90	42.82	58.83	86.00	37.53	85.00	5.50	0.00	15.00	760.00	30.00	37.00	0.00	1.31	15.00	24.00	2.50	-32767.00	448.00	407.00	-32767.00	6.11	-32767.00	-32767.00	-32767.00	-32767.00	-32767.00	-32767.00	-32767.00	87.04	0.00	0.00	0.00	0.00	0.00	0.00	0.00	0.00	-32767.00	-32767.00	-32767.00	-32767.00	-32767.00	10.00	6.75	2.50	-32767.00
15:39:23	85.00	-32767.00	82.37	43.07	58.51	86.00	37.56	85.00	5.30	0.00	15.00	760.00	30.00	37.00	0.00	1.31	15.00	24.00	2.20	-32767.00	454.00	407.00	-32767.00	6.12	-32767.00	-32767.00	-32767.00	-32767.00	-32767.00	-32767.00	-32767.00	87.04	0.00	0.00	0.00	0.00	0.00	0.00	0.00	0.00	-32767.00	-32767.00	-32767.00	-32767.00	-32767.00	10.00	6.75	2.20	-32767.00
15:40:23	85.00	-32767.00	81.34	42.53	58.59	85.00	37.56	85.00	5.40	0.00	15.00	760.00	30.00	37.00	0.00	1.31	15.00	24.00	2.50	-32767.00	447.00	408.00	-32767.00	6.11	-32767.00	-32767.00	-32767.00	-32767.00	-32767.00	-32767.00	-32767.00	87.04	0.00	0.00	0.00	0.00	0.00	0.00	0.00	0.00	-32767.00	-32767.00	-32767.00	-32767.00	-32767.00	10.00	6.74	2.50	-32767.00
15:41:23	85.00	-32767.00	81.40	41.46	58.02	85.00	37.56	85.00	5.40	0.00	15.00	760.00	31.00	37.00	0.00	1.31	15.00	25.00	2.00	-32767.00	452.00	408.00	-32767.00	6.12	-32767.00	-32767.00	-32767.00	-32767.00	-32767.00	-32767.00	-32767.00	87.04	0.00	0.00	0.00	0.00	0.00	0.00	0.00	0.00	-32767.00	-32767.00	-32767.00	-32767.00	-32767.00	10.00	6.75	2.00	-32767.00
15:42:23	85.00	-32767.00	82.35	42.04	57.78	86.00	37.58	85.00	5.40	0.00	15.00	760.00	30.00	37.00	0.00	1.31	15.00	24.00	2.60	-32767.00	450.00	411.00	-32767.00	6.13	-32767.00	-32767.00	-32767.00	-32767.00	-32767.00	-32767.00	-32767.00	87.04	0.00	0.00	0.00	0.00	0.00	0.00	0.00	0.00	-32767.00	-32767.00	-32767.00	-32767.00	-32767.00	10.00	6.76	2.60	-32767.00
15:43:23	85.00	-32767.00	82.77	42.14	57.87	86.00	37.58	85.00	5.30	0.00	15.00	760.00	31.00	38.00	0.00	1.31	15.00	24.00	2.20	-32767.00	453.00	408.00	-32767.00	6.13	-32767.00	-32767.00	-32767.00	-32767.00	-32767.00	-32767.00	-32767.00	87.04	0.00	0.00	0.00	0.00	0.00	0.00	0.00	0.00	-32767.00	-32767.00	-32767.00	-32767.00	-32767.00	10.00	6.76	2.20	-32767.00
15:44:23	85.00	-32767.00	83.09	41.62	58.04	86.00	37.58	85.00	5.40	0.00	15.00	760.00	31.00	38.00	0.00	1.31	15.00	24.00	2.20	-32767.00	448.00	408.00	-32767.00	6.11	-32767.00	-32767.00	-32767.00	-32767.00	-32767.00	-32767.00	-32767.00	87.04	0.00	0.00	0.00	0.00	0.00	0.00	0.00	0.00	-32767.00	-32767.00	-32767.00	-32767.00	-32767.00	10.00	6.75	2.20	-32767.00
15:45:23	85.00	-32767.00	80.83	41.88	57.31	86.00	37.58	85.00	5.30	0.00	15.00	760.00	31.00	38.00	0.00	1.31	15.00	24.00	2.40	-32767.00	453.00	408.00	-32767.00	6.11	-32767.00	-32767.00	-32767.00	-32767.00	-32767.00	-32767.00	-32767.00	87.04	0.00	0.00	0.00	0.00	0.00	0.00	0.00	0.00	-32767.00	-32767.00	-32767.00	-32767.00	-32767.00	10.00	6.75	2.40	-32767.00
15:46:23	85.00	-32767.00	82.21	41.84	57.86	86.00	37.60	85.00	5.40	0.00	15.00	760.00	31.00	38.00	0.00	1.31	15.00	24.00	2.00	-32767.00	454.00	408.00	-32767.00	6.12	-32767.00	-32767.00	-32767.00	-32767.00	-32767.00	-32767.00	-32767.00	87.04	0.00	0.00	0.00	0.00	0.00	0.00	0.00	0.00	-32767.00	-32767.00	-32767.00	-32767.00	-32767.00	10.00	6.76	2.00	-32767.00
15:47:23	85.00	-32767.00	82.13	41.83	58.08	86.00	37.60	85.00	5.40	0.00	15.00	760.00	31.00	38.00	0.00	1.31	15.00	24.00	2.20	-32767.00	448.00	408.00	-32767.00	6.13	-32767.00	-32767.00	-32767.00	-32767.00	-32767.00	-32767.00	-32767.00	87.04	0.00	0.00	0.00	0.00	0.00	0.00	0.00	0.00	-32767.00	-32767.00	-32767.00	-32767.00	-32767.00	10.00	6.75	2.20	-32767.00
15:48:23	85.00	-32767.00	81.87	42.49	57.61	86.00	37.60	85.00	5.30	0.00	15.00	760.00	31.00	38.00	0.00	1.31	15.00	24.00	2.50	-32767.00	452.00	411.00	-32767.00	6.14	-32767.00	-32767.00	-32767.00	-32767.00	-32767.00	-32767.00	-32767.00	87.04	0.00	0.00	0.00	0.00	0.00	0.00	0.00	0.00	-32767.00	-32767.00	-32767.00	-32767.00	-32767.00	10.00	6.76	2.50	-32767.00
15:49:23	85.00	-32767.00	81.29	43.49	58.41	86.00	37.60	85.00	5.40	0.00	15.00	760.00	31.00	38.00	0.00	1.31	15.00	24.00	1.70	-32767.00	451.00	407.00	-32767.00	6.12	-32767.00	-32767.00	-32767.00	-32767.00	-32767.00	-32767.00	-32767.00	87.04	0.00	0.00	0.00	0.00	0.00	0.00	0.00	0.00	-32767.00	-32767.00	-32767.00	-32767.00	-32767.00	10.00	6.74	1.70	-32767.00
15:50:23	85.00	-32767.00	82.80	43.24	58.57	86.00	37.60	85.00	5.40	0.00	15.00	760.00	31.00	38.00	0.00	1.31	15.00	24.00	2.60	-32767.00	451.00	410.00	-32767.00	6.12	-32767.00	-32767.00	-32767.00	-32767.00	-32767.00	-32767.00	-32767.00	87.04	0.00	0.00	0.00	0.00	0.00	0.00	0.00	0.00	-32767.00	-32767.00	-32767.00	-32767.00	-32767.00	10.00	6.75	2.60	-32767.00
15:51:23	85.00	-32767.00	82.25	42.29	57.91	86.00	37.60	85.00	5.40	0.00	15.00	760.00	31.00	38.00	0.00	1.31	15.00	24.00	2.20	-32767.00	455.00	408.00	-32767.00	6.13	-32767.00	-32767.00	-32767.00	-32767.00	-32767.00	-32767.00	-32767.00	87.04	0.00	0.00	0.00	0.00	0.00	0.00	0.00	0.00	-32767.00	-32767.00	-32767.00	-32767.00	-32767.00	10.00	6.76	2.20	-32767.00
15:52:23	85.00	-32767.00	83.68	42.52	58.65	86.00	37.60	85.00	5.40	0.00	15.00	760.00	31.00	38.00	0.00	1.31	15.00	24.00	1.90	-32767.00	448.00	405.00	-32767.00	6.12	-32767.00	-32767.00	-32767.00	-32767.00	-32767.00	-32767.00	-32767.00	87.04	0.00	0.00	0.00	0.00	0.00	0.00	0.00	0.00	-32767.00	-32767.00	-32767.00	-32767.00	-32767.00	10.00	6.76	1.90	-32767.00
15:53:23	85.00	-32767.00	81.89	42.36	57.77	85.00	37.60	85.00	5.30	0.00	15.00	760.00	31.00	38.00	0.00	1.31	15.00	24.00	2.60	-32767.00	451.00	410.00	-32767.00	6.11	-32767.00	-32767.00	-32767.00	-32767.00	-32767.00	-32767.00	-32767.00	87.04	0.00	0.00	0.00	0.00	0.00	0.00	0.00	0.00	-32767.00	-32767.00	-32767.00	-32767.00	-32767.00	10.00	6.74	2.60	-32767.00
15:54:23	85.00	-32767.00	80.40	41.64	57.55	86.00	37.60	85.00	5.40	0.00	15.00	760.00	31.00	38.00	0.00	1.31	15.00	24.00	1.80	-32767.00	451.00	408.00	-32767.00	6.12	-32767.00	-32767.00	-32767.00	-32767.00	-32767.00	-32767.00	-32767.00	87.04	0.00	0.00	0.00	0.00	0.00	0.00	0.00	0.00	-32767.00	-32767.00	-32767.00	-32767.00	-32767.00	10.00	6.75	1.80	-32767.00
15:55:23	86.00	-32767.00	81.89	41.73	57.98	86.00	37.60	86.00	5.50	0.00	15.00	760.00	31.00	38.00	0.00	1.31	15.00	24.00	2.40	-32767.00	448.00	409.00	-32767.00	6.13	-32767.00	-32767.00	-32767.00	-32767.00	-32767.00	-32767.00	-32767.00	87.04	0.00	0.00	0.00	0.00	0.00	0.00	0.00	0.00	-32767.00	-32767.00	-32767.00	-32767.00	-32767.00	10.00	6.76	2.40	-32767.00
15:56:23	85.00	-32767.00	81.16	42.04	57.88	86.00	37.60	85.00	5.30	0.00	15.00	760.00	32.00	38.00	0.00	1.31	15.00	24.00	2.50	-32767.00	451.00	409.00	-32767.00	6.13	-32767.00	-32767.00	-32767.00	-32767.00	-32767.00	-32767.00	-32767.00	87.04	0.00	0.00	0.00	0.00	0.00	0.00	0.00	0.00	-32767.00	-32767.00	-32767.00	-32767.00	-32767.00	10.00	6.75	2.50	-32767.00
15:57:23	85.00	-32767.00	82.62	41.71	58.16	86.00	37.60	85.00	5.40	0.00	15.00	760.00	32.00	38.00	0.00	1.31	15.00	24.00	1.80	-32767.00	453.00	410.00	-32767.00	6.14	-32767.00	-32767.00	-32767.00	-32767.00	-32767.00	-32767.00	-32767.00	87.04	0.00	0.00	0.00	0.00	0.00	0.00	0.00	0.00	-32767.00	-32767.00	-32767.00	-32767.00	-32767.00	10.00	6.76	1.80	-32767.00
15:58:23	85.00	-32767.00	82.28	42.23	57.57	86.00	37.60	85.00	5.30	0.00	15.00	760.00	32.00	38.00	0.00	1.31	15.00	24.00	2.40	-32767.00	452.00	408.00	-32767.00	6.13	-32767.00	-32767.00	-32767.00	-32767.00	-32767.00	-32767.00	-32767.00	87.04	0.00	0.00	0.00	0.00	0.00	0.00	0.00	0.00	-32767.00	-32767.00	-32767.00	-32767.00	-32767.00	10.00	6.74	2.40	-32767.00
15:59:23	85.00	-32767.00	81.44	42.94	58.06	86.00	37.60	85.00	5.30	0.00	15.00	760.00	32.00	38.00	0.00	1.31	15.00	24.00	2.50	-32767.00	449.00	413.00	-32767.00	6.14	-32767.00	-32767.00	-32767.00	-32767.00	-32767.00	-32767.00	-32767.00	87.04	0.00	0.00	0.00	0.00	0.00	0.00	0.00	0.00	-32767.00	-32767.00	-32767.00	-32767.00	-32767.00	10.00	6.76	2.50	-32767.00
16:00:23	85.00	-32767.00	82.22	44.25	59.67	85.00	37.63	85.00	5.30	0.00	15.00	760.00	32.00	38.00	0.00	1.31	15.00	24.00	2.60	-32767.00	449.00	412.00	-32767.00	6.16	-32767.00	-32767.00	-32767.00	-32767.00	-32767.00	-32767.00	-32767.00	87.04	0.00	0.00	0.00	0.00	0.00	0.00	0.00	0.00	-32767.00	-32767.00	-32767.00	-32767.00	-32767.00	10.00	6.77	2.60	-32767.00
16:01:23	84.00	-32767.00	83.47	46.91	62.76	85.00	37.65	84.00	5.10	0.00	15.00	760.00	33.00	39.00	0.00	1.31	15.00	23.00	2.30	-32767.00	451.00	409.00	-32767.00	6.16	-32767.00	-32767.00	-32767.00	-32767.00	-32767.00	-32767.00	-32767.00	87.04	0.00	0.00	0.00	0.00	0.00	0.00	0.00	0.00	-32767.00	-32767.00	-32767.00	-32767.00	-32767.00	10.00	6.76	2.30	-32767.00
16:02:23	84.00	-32767.00	83.53	48.67	64.35	85.00	37.65	84.00	5.10	0.00	15.00	760.00	33.00	39.00	0.00	1.31	15.00	23.00	2.50	-32767.00	448.00	410.00	-32767.00	6.16	-32767.00	-32767.00	-32767.00	-32767.00	-32767.00	-32767.00	-32767.00	87.04	0.00	0.00	0.00	0.00	0.00	0.00	0.00	0.00	-32767.00	-32767.00	-32767.00	-32767.00	-32767.00	10.00	6.75	2.50	-32767.00
16:03:23	84.00	-32767.00	84.68	49.81	66.22	85.00	37.68	84.00	5.00	0.00	15.00	760.00	34.00	39.00	0.00	1.31	15.00	24.00	2.30	-32767.00	449.00	409.00	-32767.00	6.15	-32767.00	-32767.00	-32767.00	-32767.00	-32767.00	-32767.00	-32767.00	87.04	0.00	0.00	0.00	0.00	0.00	0.00	0.00	0.00	-32767.00	-32767.00	-32767.00	-32767.00	-32767.00	10.00	6.74	2.30	-32767.00
16:04:23	84.00	-32767.00	85.23	49.83	66.66	83.00	37.68	84.00	4.90	0.00	15.00	760.00	34.00	40.00	0.00	1.31	15.00	24.00	2.50	-32767.00	448.00	411.00	-32767.00	6.15	-32767.00	-32767.00	-32767.00	-32767.00	-32767.00	-32767.00	-32767.00	87.04	0.00	0.00	0.00	0.00	0.00	0.00	0.00	0.00	-32767.00	-32767.00	-32767.00	-32767.00	-32767.00	10.00	6.74	2.50	-32767.00
16:05:23	84.00	-32767.00	84.51	49.74	65.53	84.00	37.68	84.00	4.90	0.00	15.00	760.00	34.00	40.00	0.00	1.31	15.00	24.00	2.60	-32767.00	448.00	411.00	-32767.00	6.15	-32767.00	-32767.00	-32767.00	-32767.00	-32767.00	-32767.00	-32767.00	87.04	0.00	0.00	0.00	0.00	0.00	0.00	0.00	0.00	-32767.00	-32767.00	-32767.00	-32767.00	-32767.00	10.00	6.74	2.60	-32767.00
16:06:23	84.00	-32767.00	83.47	47.98	63.33	84.00	37.68	84.00	4.80	0.00	15.00	760.00	34.00	40.00	0.00	1.31	15.00	24.00	2.50	-32767.00	449.00	410.00	-32767.00	6.14	-32767.00	-32767.00	-32767.00	-32767.00	-32767.00	-32767.00	-32767.00	87.04	0.00	0.00	0.00	0.00	0.00	0.00	0.00	0.00	-32767.00	-32767.00	-32767.00	-32767.00	-32767.00	10.00	6.74	2.50	-32767.00
16:07:23	84.00	-32767.00	82.26	47.18	62.60	83.00	37.65	84.00	4.80	0.00	15.00	760.00	35.00	40.00	0.00	1.31	15.00	24.00	2.40	-32767.00	449.00	409.00	-32767.00	6.13	-32767.00	-32767.00	-32767.00	-32767.00	-32767.00	-32767.00	-32767.00	87.04	0.00	0.00	0.00	0.00	0.00	0.00	0.00	0.00	-32767.00	-32767.00	-32767.00	-32767.00	-32767.00	10.00	6.74	2.40	-32767.00
16:08:23	84.00	-32767.00	82.84	46.58	62.64	85.00	37.65	84.00	4.90	0.00	15.00	760.00	34.00	40.00	0.00	1.31	15.00	24.00	2.50	-32767.00	452.00	410.00	-32767.00	6.13	-32767.00	-32767.00	-32767.00	-32767.00	-32767.00	-32767.00	-32767.00	87.04	0.00	0.00	0.00	0.00	0.00	0.00	0.00	0.00	-32767.00	-32767.00	-32767.00	-32767.00	-32767.00	10.00	6.74	2.50	-32767.00
16:09:23	84.00	-32767.00	82.20	46.38	61.91	85.00	37.65	84.00	5.00	0.00	15.00	760.00	34.00	40.00	0.00	1.31	15.00	24.00	2.30	-32767.00	447.00	407.00	-32767.00	6.13	-32767.00	-32767.00	-32767.00	-32767.00	-32767.00	-32767.00	-32767.00	87.04	0.00	0.00	0.00	0.00	0.00	0.00	0.00	0.00	-32767.00	-32767.00	-32767.00	-32767.00	-32767.00	10.00	6.75	2.30	-32767.00
16:10:23	84.00	-32767.00	81.02	44.54	60.08	85.00	37.65	84.00	4.90	0.00	15.00	760.00	34.00	40.00	0.00	1.31	15.00	24.00	2.30	-32767.00	452.00	408.00	-32767.00	6.14	-32767.00	-32767.00	-32767.00	-32767.00	-32767.00	-32767.00	-32767.00	87.04	0.00	0.00	0.00	0.00	0.00	0.00	0.00	0.00	-32767.00	-32767.00	-32767.00	-32767.00	-32767.00	10.00	6.75	2.30	-32767.00
16:11:23	85.00	-32767.00	80.71	45.30	59.93	85.00	37.65	85.00	5.00	0.00	15.00	760.00	35.00	40.00	0.00	1.31	15.00	24.00	1.90	-32767.00	449.00	408.00	-32767.00	6.13	-32767.00	-32767.00	-32767.00	-32767.00	-32767.00	-32767.00	-32767.00	87.04	0.00	0.00	0.00	0.00	0.00	0.00	0.00	0.00	-32767.00	-32767.00	-32767.00	-32767.00	-32767.00	10.00	6.75	1.90	-32767.00
16:12:23	85.00	-32767.00	81.44	44.89	60.83	86.00	37.65	85.00	5.00	0.00	15.00	760.00	34.00	40.00	0.00	1.31	15.00	24.00	2.10	-32767.00	446.00	406.00	-32767.00	6.13	-32767.00	-32767.00	-32767.00	-32767.00	-32767.00	-32767.00	-32767.00	87.04	0.00	0.00	0.00	0.00	0.00	0.00	0.00	0.00	-32767.00	-32767.00	-32767.00	-32767.00	-32767.00	10.00	6.75	2.10	-32767.00
16:13:23	85.00	-32767.00	81.43	43.29	59.18	85.00	37.63	85.00	5.00	0.00	15.00	760.00	34.00	40.00	0.00	1.31	15.00	25.00	2.00	-32767.00	449.00	407.00	-32767.00	6.12	-32767.00	-32767.00	-32767.00	-32767.00	-32767.00	-32767.00	-32767.00	87.04	0.00	0.00	0.00	0.00	0.00	0.00	0.00	0.00	-32767.00	-32767.00	-32767.00	-32767.00	-32767.00	10.00	6.74	2.00	-32767.00
16:14:23	85.00	-32767.00	79.45	43.19	58.05	86.00	37.63	85.00	5.00	0.00	15.00	760.00	34.00	40.00	0.00	1.31	15.00	25.00	2.00	-32767.00	453.00	408.00	-32767.00	6.12	-32767.00	-32767.00	-32767.00	-32767.00	-32767.00	-32767.00	-32767.00	87.04	0.00	0.00	0.00	0.00	0.00	0.00	0.00	0.00	-32767.00	-32767.00	-32767.00	-32767.00	-32767.00	10.00	6.75	2.00	-32767.00
16:15:23	85.00	-32767.00	78.79	40.83	56.01	86.00	37.63	85.00	5.00	0.00	15.00	760.00	34.00	40.00	0.00	1.31	15.00	25.00	2.50	-32767.00	451.00	412.00	-32767.00	6.13	-32767.00	-32767.00	-32767.00	-32767.00	-32767.00	-32767.00	-32767.00	87.04	0.00	0.00	0.00	0.00	0.00	0.00	0.00	0.00	-32767.00	-32767.00	-32767.00	-32767.00	-32767.00	10.00	6.75	2.50	-32767.00
16:16:23	85.00	-32767.00	79.05	41.54	56.12	85.00	37.65	85.00	5.10	0.00	15.00	760.00	34.00	40.00	0.00	1.31	15.00	24.00	1.70	-32767.00	450.00	406.00	-32767.00	6.13	-32767.00	-32767.00	-32767.00	-32767.00	-32767.00	-32767.00	-32767.00	87.04	0.00	0.00	0.00	0.00	0.00	0.00	0.00	0.00	-32767.00	-32767.00	-32767.00	-32767.00	-32767.00	10.00	6.76	1.70	-32767.00
16:17:23	85.00	-32767.00	80.19	39.63	55.93	86.00	37.63	85.00	5.10	0.00	15.00	760.00	33.00	40.00	0.00	1.31	15.00	25.00	2.60	-32767.00	449.00	409.00	-32767.00	6.11	-32767.00	-32767.00	-32767.00	-32767.00	-32767.00	-32767.00	-32767.00	87.04	0.00	0.00	0.00	0.00	0.00	0.00	0.00	0.00	-32767.00	-32767.00	-32767.00	-32767.00	-32767.00	10.00	6.74	2.60	-32767.00
16:18:23	86.00	-32767.00	78.70	40.01	55.23	86.00	37.63	86.00	5.10	0.00	15.00	760.00	34.00	40.00	0.00	1.31	15.00	25.00	2.50	-32767.00	452.00	409.00	-32767.00	6.13	-32767.00	-32767.00	-32767.00	-32767.00	-32767.00	-32767.00	-32767.00	87.04	0.00	0.00	0.00	0.00	0.00	0.00	0.00	0.00	-32767.00	-32767.00	-32767.00	-32767.00	-32767.00	10.00	6.76	2.50	-32767.00
16:19:23	86.00	-32767.00	77.07	40.95	54.94	86.00	37.63	86.00	5.10	0.00	15.00	760.00	33.00	40.00	0.00	1.31	15.00	25.00	2.00	-32767.00	452.00	408.00	-32767.00	6.13	-32767.00	-32767.00	-32767.00	-32767.00	-32767.00	-32767.00	-32767.00	87.04	0.00	0.00	0.00	0.00	0.00	0.00	0.00	0.00	-32767.00	-32767.00	-32767.00	-32767.00	-32767.00	10.00	6.76	2.00	-32767.00
16:20:23	86.00	-32767.00	80.67	40.77	55.12	86.00	37.65	86.00	5.20	0.00	15.00	760.00	33.00	39.00	0.00	1.31	15.00	24.00	1.70	-32767.00	454.00	410.00	-32767.00	6.14	-32767.00	-32767.00	-32767.00	-32767.00	-32767.00	-32767.00	-32767.00	87.04	0.00	0.00	0.00	0.00	0.00	0.00	0.00	0.00	-32767.00	-32767.00	-32767.00	-32767.00	-32767.00	10.00	6.76	1.70	-32767.00
16:21:23	85.00	-32767.00	79.99	41.51	56.99	86.00	37.65	85.00	5.20	0.00	15.00	760.00	33.00	39.00	0.00	1.31	15.00	24.00	2.50	-32767.00	449.00	409.00	-32767.00	6.13	-32767.00	-32767.00	-32767.00	-32767.00	-32767.00	-32767.00	-32767.00	87.04	0.00	0.00	0.00	0.00	0.00	0.00	0.00	0.00	-32767.00	-32767.00	-32767.00	-32767.00	-32767.00	10.00	6.75	2.50	-32767.00
16:22:23	86.00	-32767.00	81.42	41.12	57.10	86.00	37.68	86.00	5.20	0.00	15.00	760.00	33.00	39.00	0.00	1.31	15.00	24.00	2.50	-32767.00	452.00	410.00	-32767.00	6.13	-32767.00	-32767.00	-32767.00	-32767.00	-32767.00	-32767.00	-32767.00	87.04	0.00	0.00	0.00	0.00	0.00	0.00	0.00	0.00	-32767.00	-32767.00	-32767.00	-32767.00	-32767.00	10.00	6.75	2.50	-32767.00
16:23:23	85.00	-32767.00	80.09	40.98	56.05	86.00	37.68	85.00	5.20	0.00	15.00	760.00	33.00	39.00	0.00	1.31	15.00	24.00	1.80	-32767.00	450.00	408.00	-32767.00	6.14	-32767.00	-32767.00	-32767.00	-32767.00	-32767.00	-32767.00	-32767.00	87.04	0.00	0.00	0.00	0.00	0.00	0.00	0.00	0.00	-32767.00	-32767.00	-32767.00	-32767.00	-32767.00	10.00	6.76	1.80	-32767.00
16:24:23	85.00	-32767.00	78.86	41.39	56.19	86.00	37.68	85.00	5.30	0.00	15.00	760.00	32.00	39.00	0.00	1.31	15.00	24.00	2.40	-32767.00	450.00	410.00	-32767.00	6.13	-32767.00	-32767.00	-32767.00	-32767.00	-32767.00	-32767.00	-32767.00	87.04	0.00	0.00	0.00	0.00	0.00	0.00	0.00	0.00	-32767.00	-32767.00	-32767.00	-32767.00	-32767.00	10.00	6.75	2.40	-32767.00
16:25:23	86.00	-32767.00	80.63	41.39	56.37	86.00	37.68	86.00	5.20	0.00	15.00	760.00	32.00	39.00	0.00	1.31	15.00	24.00	2.60	-32767.00	450.00	411.00	-32767.00	6.12	-32767.00	-32767.00	-32767.00	-32767.00	-32767.00	-32767.00	-32767.00	87.04	0.00	0.00	0.00	0.00	0.00	0.00	0.00	0.00	-32767.00	-32767.00	-32767.00	-32767.00	-32767.00	10.00	6.75	2.60	-32767.00
16:26:23	86.00	-32767.00	77.85	40.58	55.97	86.00	37.68	86.00	5.20	0.00	15.00	760.00	32.00	39.00	0.00	1.31	15.00	24.00	2.40	-32767.00	448.00	408.00	-32767.00	6.12	-32767.00	-32767.00	-32767.00	-32767.00	-32767.00	-32767.00	-32767.00	87.04	0.00	0.00	0.00	0.00	0.00	0.00	0.00	0.00	-32767.00	-32767.00	-32767.00	-32767.00	-32767.00	10.00	6.75	2.40	-32767.00
16:27:23	86.00	-32767.00	81.79	40.44	55.52	86.00	37.68	86.00	5.20	0.00	15.00	760.00	32.00	39.00	0.00	1.31	15.00	24.00	2.40	-32767.00	452.00	409.00	-32767.00	6.14	-32767.00	-32767.00	-32767.00	-32767.00	-32767.00	-32767.00	-32767.00	87.04	0.00	0.00	0.00	0.00	0.00	0.00	0.00	0.00	-32767.00	-32767.00	-32767.00	-32767.00	-32767.00	10.00	6.76	2.40	-32767.00
16:28:23	86.00	-32767.00	79.90	41.45	55.31	86.00	37.68	86.00	5.30	0.00	15.00	760.00	32.00	39.00	0.00	1.31	15.00	24.00	2.20	-32767.00	454.00	408.00	-32767.00	6.12	-32767.00	-32767.00	-32767.00	-32767.00	-32767.00	-32767.00	-32767.00	87.04	0.00	0.00	0.00	0.00	0.00	0.00	0.00	0.00	-32767.00	-32767.00	-32767.00	-32767.00	-32767.00	10.00	6.75	2.20	-32767.00
16:29:23	86.00	-32767.00	83.33	40.17	55.91	86.00	37.68	86.00	5.30	0.00	15.00	760.00	32.00	39.00	0.00	1.31	15.00	24.00	1.90	-32767.00	454.00	408.00	-32767.00	6.13	-32767.00	-32767.00	-32767.00	-32767.00	-32767.00	-32767.00	-32767.00	87.04	0.00	0.00	0.00	0.00	0.00	0.00	0.00	0.00	-32767.00	-32767.00	-32767.00	-32767.00	-32767.00	10.00	6.76	1.90	-32767.00
16:30:23	86.00	-32767.00	79.80	40.49	55.94	86.00	37.68	86.00	5.30	0.00	15.00	760.00	32.00	39.00	0.00	1.31	15.00	24.00	1.80	-32767.00	452.00	407.00	-32767.00	6.12	-32767.00	-32767.00	-32767.00	-32767.00	-32767.00	-32767.00	-32767.00	87.04	0.00	0.00	0.00	0.00	0.00	0.00	0.00	0.00	-32767.00	-32767.00	-32767.00	-32767.00	-32767.00	10.00	6.75	1.80	-32767.00
16:31:23	86.00	-32767.00	80.00	40.30	55.33	87.00	37.68	86.00	5.30	0.00	15.00	760.00	32.00	39.00	0.00	1.31	15.00	24.00	2.10	-32767.00	454.00	408.00	-32767.00	6.13	-32767.00	-32767.00	-32767.00	-32767.00	-32767.00	-32767.00	-32767.00	87.04	0.00	0.00	0.00	0.00	0.00	0.00	0.00	0.00	-32767.00	-32767.00	-32767.00	-32767.00	-32767.00	10.00	6.76	2.10	-32767.00
16:32:23	86.00	-32767.00	79.70	39.85	54.48	86.00	37.68	86.00	5.30	0.00	15.00	760.00	32.00	39.00	0.00	1.31	15.00	24.00	2.50	-32767.00	452.00	410.00	-32767.00	6.13	-32767.00	-32767.00	-32767.00	-32767.00	-32767.00	-32767.00	-32767.00	87.04	0.00	0.00	0.00	0.00	0.00	0.00	0.00	0.00	-32767.00	-32767.00	-32767.00	-32767.00	-32767.00	10.00	6.75	2.50	-32767.00
16:33:23	86.00	-32767.00	81.72	39.41	54.29	87.00	37.68	86.00	5.40	0.00	15.00	760.00	32.00	38.00	0.00	1.31	15.00	24.00	2.60	-32767.00	449.00	411.00	-32767.00	6.14	-32767.00	-32767.00	-32767.00	-32767.00	-32767.00	-32767.00	-32767.00	87.04	0.00	0.00	0.00	0.00	0.00	0.00	0.00	0.00	-32767.00	-32767.00	-32767.00	-32767.00	-32767.00	10.00	6.76	2.60	-32767.00
16:34:23	86.00	-32767.00	79.97	39.86	55.14	86.00	37.68	86.00	5.40	0.00	15.00	760.00	32.00	38.00	0.00	1.31	15.00	24.00	2.00	-32767.00	449.00	409.00	-32767.00	6.13	-32767.00	-32767.00	-32767.00	-32767.00	-32767.00	-32767.00	-32767.00	87.04	0.00	0.00	0.00	0.00	0.00	0.00	0.00	0.00	-32767.00	-32767.00	-32767.00	-32767.00	-32767.00	10.00	6.75	2.00	-32767.00
16:35:23	86.00	-32767.00	80.24	41.30	55.70	86.00	37.68	86.00	5.30	0.00	15.00	760.00	32.00	38.00	0.00	1.31	15.00	24.00	2.40	-32767.00	452.00	410.00	-32767.00	6.14	-32767.00	-32767.00	-32767.00	-32767.00	-32767.00	-32767.00	-32767.00	87.04	0.00	0.00	0.00	0.00	0.00	0.00	0.00	0.00	-32767.00	-32767.00	-32767.00	-32767.00	-32767.00	10.00	6.76	2.40	-32767.00
16:36:23	86.00	-32767.00	81.44	41.96	56.95	87.00	37.68	86.00	5.50	0.00	15.00	760.00	32.00	38.00	0.00	1.26	15.00	24.00	2.50	-32767.00	448.00	409.00	-32767.00	6.13	-32767.00	-32767.00	-32767.00	-32767.00	-32767.00	-32767.00	-32767.00	87.04	0.00	0.00	0.00	0.00	0.00	0.00	0.00	0.00	-32767.00	-32767.00	-32767.00	-32767.00	-32767.00	10.00	6.75	2.50	-32767.00
16:37:23	86.00	-32767.00	82.47	42.09	57.74	87.00	37.68	86.00	5.40	0.00	15.00	760.00	32.00	38.00	0.00	1.26	15.00	24.00	2.00	-32767.00	449.00	408.00	-32767.00	6.13	-32767.00	-32767.00	-32767.00	-32767.00	-32767.00	-32767.00	-32767.00	87.04	0.00	0.00	0.00	0.00	0.00	0.00	0.00	0.00	-32767.00	-32767.00	-32767.00	-32767.00	-32767.00	10.00	6.75	2.00	-32767.00
16:38:23	86.00	-32767.00	84.94	42.91	58.38	86.00	37.65	86.00	5.50	0.00	15.00	760.00	31.00	38.00	0.00	1.26	15.00	24.00	2.40	-32767.00	448.00	407.00	-32767.00	6.12	-32767.00	-32767.00	-32767.00	-32767.00	-32767.00	-32767.00	-32767.00	87.04	0.00	0.00	0.00	0.00	0.00	0.00	0.00	0.00	-32767.00	-32767.00	-32767.00	-32767.00	-32767.00	10.00	6.74	2.40	-32767.00
16:39:23	87.00	-32767.00	81.38	41.81	57.91	87.00	37.65	87.00	5.50	0.00	15.00	760.00	31.00	38.00	0.00	1.26	15.00	24.00	2.50	-32767.00	450.00	409.00	-32767.00	6.14	-32767.00	-32767.00	-32767.00	-32767.00	-32767.00	-32767.00	-32767.00	87.04	0.00	0.00	0.00	0.00	0.00	0.00	0.00	0.00	-32767.00	-32767.00	-32767.00	-32767.00	-32767.00	10.00	6.75	2.50	-32767.00
16:40:23	88.00	-32767.00	82.31	41.18	57.76	88.00	37.65	88.00	5.60	0.00	15.00	760.00	31.00	38.00	0.00	1.26	15.00	24.00	1.70	-32767.00	452.00	409.00	-32767.00	6.14	-32767.00	-32767.00	-32767.00	-32767.00	-32767.00	-32767.00	-32767.00	87.04	0.00	0.00	0.00	0.00	0.00	0.00	0.00	0.00	-32767.00	-32767.00	-32767.00	-32767.00	-32767.00	10.00	6.76	1.70	-32767.00
16:41:23	88.00	-32767.00	82.87	41.02	57.38	88.00	37.65	88.00	5.50	0.00	15.00	760.00	31.00	38.00	0.00	1.26	15.00	24.00	2.60	-32767.00	448.00	409.00	-32767.00	6.14	-32767.00	-32767.00	-32767.00	-32767.00	-32767.00	-32767.00	-32767.00	87.04	0.00	0.00	0.00	0.00	0.00	0.00	0.00	0.00	-32767.00	-32767.00	-32767.00	-32767.00	-32767.00	10.00	6.75	2.60	-32767.00
16:42:23	88.00	-32767.00	82.55	42.27	57.55	88.00	37.65	88.00	5.50	0.00	15.00	760.00	31.00	38.00	0.00	1.26	15.00	24.00	2.50	-32767.00	452.00	413.00	-32767.00	6.16	-32767.00	-32767.00	-32767.00	-32767.00	-32767.00	-32767.00	-32767.00	87.04	0.00	0.00	0.00	0.00	0.00	0.00	0.00	0.00	-32767.00	-32767.00	-32767.00	-32767.00	-32767.00	10.00	6.75	2.50	-32767.00
16:43:23	88.00	-32767.00	83.19	42.17	57.39	88.00	37.65	88.00	5.50	0.00	15.00	760.00	31.00	38.00	0.00	1.26	15.00	24.00	2.50	-32767.00	455.00	411.00	-32767.00	6.14	-32767.00	-32767.00	-32767.00	-32767.00	-32767.00	-32767.00	-32767.00	87.04	0.00	0.00	0.00	0.00	0.00	0.00	0.00	0.00	-32767.00	-32767.00	-32767.00	-32767.00	-32767.00	10.00	6.76	2.50	-32767.00
16:44:23	88.00	-32767.00	84.59	41.03	57.79	88.00	37.65	88.00	5.50	0.00	15.00	760.00	31.00	38.00	0.00	1.26	15.00	24.00	2.70	-32767.00	449.00	410.00	-32767.00	6.14	-32767.00	-32767.00	-32767.00	-32767.00	-32767.00	-32767.00	-32767.00	87.04	0.00	0.00	0.00	0.00	0.00	0.00	0.00	0.00	-32767.00	-32767.00	-32767.00	-32767.00	-32767.00	10.00	6.76	2.70	-32767.00
16:45:23	88.00	-32767.00	83.62	41.85	57.06	88.00	37.65	88.00	5.50	0.00	15.00	760.00	31.00	37.00	0.00	1.26	15.00	24.00	2.40	-32767.00	449.00	407.00	-32767.00	6.13	-32767.00	-32767.00	-32767.00	-32767.00	-32767.00	-32767.00	-32767.00	87.04	0.00	0.00	0.00	0.00	0.00	0.00	0.00	0.00	-32767.00	-32767.00	-32767.00	-32767.00	-32767.00	10.00	6.74	2.40	-32767.00
16:46:23	89.00	-32767.00	81.33	41.15	56.74	90.00	37.65	89.00	5.60	0.00	15.00	760.00	30.00	37.00	0.00	1.26	15.00	23.00	2.30	-32767.00	451.00	409.00	-32767.00	6.14	-32767.00	-32767.00	-32767.00	-32767.00	-32767.00	-32767.00	-32767.00	87.04	0.00	0.00	0.00	0.00	0.00	0.00	0.00	0.00	-32767.00	-32767.00	-32767.00	-32767.00	-32767.00	10.00	6.77	2.30	-32767.00
16:47:23	89.00	-32767.00	83.42	42.31	57.73	90.00	37.65	89.00	5.60	0.00	15.00	760.00	30.00	37.00	0.00	1.26	15.00	23.00	2.40	-32767.00	449.00	407.00	-32767.00	6.12	-32767.00	-32767.00	-32767.00	-32767.00	-32767.00	-32767.00	-32767.00	87.04	0.00	0.00	0.00	0.00	0.00	0.00	0.00	0.00	-32767.00	-32767.00	-32767.00	-32767.00	-32767.00	10.00	6.75	2.40	-32767.00
16:48:23	89.00	-32767.00	93.00	26.15	57.54	222.00	37.65	89.00	5.60	0.00	15.00	760.00	30.00	37.00	0.00	1.26	15.00	23.00	2.60	-32767.00	448.00	409.00	-32767.00	6.14	-32767.00	-32767.00	-32767.00	-32767.00	-32767.00	-32767.00	-32767.00	87.04	0.00	0.00	0.00	0.00	0.00	0.00	0.00	0.00	-32767.00	-32767.00	-32767.00	-32767.00	-32767.00	10.00	6.75	2.60	-32767.00
16:49:23	89.00	-32767.00	83.32	42.78	59.16	90.00	37.65	89.00	5.60	0.00	15.00	760.00	30.00	37.00	0.00	1.21	15.00	23.00	2.50	-32767.00	449.00	409.00	-32767.00	6.13	-32767.00	-32767.00	-32767.00	-32767.00	-32767.00	-32767.00	-32767.00	87.04	0.00	0.00	0.00	0.00	0.00	0.00	0.00	0.00	-32767.00	-32767.00	-32767.00	-32767.00	-32767.00	10.00	6.74	2.50	-32767.00
16:50:23	89.00	-32767.00	85.46	42.57	57.91	90.00	37.65	89.00	5.80	0.00	15.00	760.00	30.00	37.00	0.00	1.21	15.00	23.00	2.20	-32767.00	448.00	408.00	-32767.00	6.15	-32767.00	-32767.00	-32767.00	-32767.00	-32767.00	-32767.00	-32767.00	87.04	0.00	0.00	0.00	0.00	0.00	0.00	0.00	0.00	-32767.00	-32767.00	-32767.00	-32767.00	-32767.00	10.00	6.77	2.20	-32767.00
16:51:23	89.00	-32767.00	84.88	43.08	58.82	90.00	37.65	89.00	5.60	0.00	15.00	760.00	30.00	37.00	0.00	1.26	15.00	23.00	2.30	-32767.00	456.00	412.00	-32767.00	6.14	-32767.00	-32767.00	-32767.00	-32767.00	-32767.00	-32767.00	-32767.00	87.04	0.00	0.00	0.00	0.00	0.00	0.00	0.00	0.00	-32767.00	-32767.00	-32767.00	-32767.00	-32767.00	10.00	6.76	2.30	-32767.00
16:52:23	89.00	-32767.00	84.93	42.35	58.85	88.00	37.65	89.00	5.80	0.00	15.00	760.00	30.00	37.00	0.00	1.26	15.00	23.00	1.70	-32767.00	447.00	408.00	-32767.00	6.14	-32767.00	-32767.00	-32767.00	-32767.00	-32767.00	-32767.00	-32767.00	87.04	0.00	0.00	0.00	0.00	0.00	0.00	0.00	0.00	-32767.00	-32767.00	-32767.00	-32767.00	-32767.00	10.00	6.75	1.70	-32767.00
16:53:23	89.00	-32767.00	84.36	42.01	56.67	90.00	37.65	89.00	5.80	0.00	15.00	760.00	30.00	37.00	0.00	1.21	15.00	23.00	2.10	-32767.00	449.00	411.00	-32767.00	6.13	-32767.00	-32767.00	-32767.00	-32767.00	-32767.00	-32767.00	-32767.00	87.04	0.00	0.00	0.00	0.00	0.00	0.00	0.00	0.00	-32767.00	-32767.00	-32767.00	-32767.00	-32767.00	10.00	6.76	2.10	-32767.00
16:54:23	90.00	-32767.00	85.37	44.23	59.53	90.00	37.65	90.00	5.80	0.00	15.00	760.00	29.00	37.00	0.00	1.21	15.00	23.00	2.60	-32767.00	446.00	409.00	-32767.00	6.16	-32767.00	-32767.00	-32767.00	-32767.00	-32767.00	-32767.00	-32767.00	87.04	0.00	0.00	0.00	0.00	0.00	0.00	0.00	0.00	-32767.00	-32767.00	-32767.00	-32767.00	-32767.00	10.00	6.77	2.60	-32767.00
16:55:23	89.00	-32767.00	82.92	41.77	56.90	88.00	37.65	89.00	5.80	0.00	15.00	760.00	29.00	37.00	0.00	1.26	15.00	23.00	1.70	-32767.00	459.00	415.00	-32767.00	6.16	-32767.00	-32767.00	-32767.00	-32767.00	-32767.00	-32767.00	-32767.00	87.04	0.00	0.00	0.00	0.00	0.00	0.00	0.00	0.00	-32767.00	-32767.00	-32767.00	-32767.00	-32767.00	10.00	6.76	1.70	-32767.00
16:56:23	89.00	-32767.00	86.66	43.65	59.45	90.00	37.65	89.00	5.90	0.00	15.00	760.00	29.00	38.00	0.00	1.21	15.00	23.00	1.40	-32767.00	448.00	407.00	-32767.00	6.16	-32767.00	-32767.00	-32767.00	-32767.00	-32767.00	-32767.00	-32767.00	87.04	0.00	0.00	0.00	0.00	0.00	0.00	0.00	0.00	-32767.00	-32767.00	-32767.00	-32767.00	-32767.00	9.00	6.77	1.40	-32767.00
16:57:23	90.00	-32767.00	87.07	42.72	58.75	90.00	37.65	90.00	5.90	0.00	15.00	760.00	29.00	38.00	0.00	1.26	15.00	22.00	2.30	-32767.00	453.00	414.00	-32767.00	6.17	-32767.00	-32767.00	-32767.00	-32767.00	-32767.00	-32767.00	-32767.00	87.04	0.00	0.00	0.00	0.00	0.00	0.00	0.00	0.00	-32767.00	-32767.00	-32767.00	-32767.00	-32767.00	9.00	6.77	2.30	-32767.00
16:58:23	89.00	-32767.00	84.72	42.73	57.97	90.00	37.65	89.00	5.90	0.00	15.00	760.00	29.00	38.00	0.00	1.21	15.00	21.00	1.90	-32767.00	441.00	414.00	-32767.00	6.32	-32767.00	-32767.00	-32767.00	-32767.00	-32767.00	-32767.00	-32767.00	87.04	0.00	0.00	0.00	0.00	0.00	0.00	0.00	0.00	-32767.00	-32767.00	-32767.00	-32767.00	-32767.00	9.00	6.90	1.90	-32767.00
16:59:23	89.00	-32767.00	85.97	44.06	59.54	90.00	37.68	89.00	5.90	0.00	15.00	760.00	29.00	37.00	0.00	1.21	15.00	21.00	2.50	-32767.00	454.00	412.00	-32767.00	6.27	-32767.00	-32767.00	-32767.00	-32767.00	-32767.00	-32767.00	-32767.00	87.04	0.00	0.00	0.00	0.00	0.00	0.00	0.00	0.00	-32767.00	-32767.00	-32767.00	-32767.00	-32767.00	9.00	6.84	2.50	-32767.00
17:00:23	90.00	-32767.00	87.27	44.09	58.89	91.00	37.68	90.00	5.80	0.00	15.00	760.00	29.00	37.00	0.00	1.21	15.00	21.00	2.40	-32767.00	458.00	414.00	-32767.00	6.14	-32767.00	-32767.00	-32767.00	-32767.00	-32767.00	-32767.00	-32767.00	87.04	0.00	0.00	0.00	0.00	0.00	0.00	0.00	0.00	-32767.00	-32767.00	-32767.00	-32767.00	-32767.00	9.00	6.76	2.40	-32767.00
17:01:23	91.00	-32767.00	86.63	43.86	58.43	91.00	37.70	91.00	5.80	0.00	15.00	760.00	29.00	38.00	0.00	1.21	16.00	22.00	2.20	-32767.00	460.00	417.00	-32767.00	6.30	-32767.00	-32767.00	-32767.00	-32767.00	-32767.00	-32767.00	-32767.00	87.04	0.00	0.00	0.00	0.00	0.00	0.00	0.00	0.00	-32767.00	-32767.00	-32767.00	-32767.00	-32767.00	9.00	6.91	2.20	0.07
17:02:23	91.00	-32767.00	87.00	41.39	56.33	91.00	37.70	91.00	5.80	0.00	15.00	760.00	29.00	37.00	0.00	1.21	15.00	24.00	2.60	-32767.00	493.00	459.00	-32767.00	6.43	-32767.00	-32767.00	-32767.00	-32767.00	-32767.00	-32767.00	-32767.00	87.04	0.00	0.00	0.00	0.00	0.00	0.00	0.00	0.00	-32767.00	-32767.00	-32767.00	-32767.00	-32767.00	10.00	7.01	2.60	-32767.00
17:03:23	93.00	-32767.00	88.70	41.02	56.65	92.00	37.70	93.00	5.70	0.00	16.00	760.00	29.00	37.00	0.00	1.21	16.00	21.00	2.10	-32767.00	455.00	415.00	-32767.00	6.74	-32767.00	-32767.00	-32767.00	-32767.00	-32767.00	-32767.00	-32767.00	87.04	0.00	0.00	0.00	0.00	0.00	0.00	0.00	0.00	-32767.00	-32767.00	-32767.00	-32767.00	-32767.00	9.00	7.35	2.10	-32767.00
17:04:23	91.00	-32767.00	85.01	41.21	56.01	91.00	37.72	91.00	5.90	0.00	16.00	760.00	29.00	37.00	0.00	1.21	16.00	20.00	2.60	-32767.00	429.00	403.00	-32767.00	6.63	-32767.00	-32767.00	-32767.00	-32767.00	-32767.00	-32767.00	-32767.00	87.04	0.00	0.00	0.00	0.00	0.00	0.00	0.00	0.00	-32767.00	-32767.00	-32767.00	-32767.00	-32767.00	8.00	7.24	2.60	-32767.00
17:05:23	92.00	-32767.00	84.84	40.05	55.22	91.00	37.68	92.00	5.80	0.00	16.00	760.00	28.00	37.00	0.00	1.21	16.00	21.00	1.40	-32767.00	462.00	421.00	-32767.00	7.01	-32767.00	-32767.00	-32767.00	-32767.00	-32767.00	-32767.00	-32767.00	87.04	0.00	0.00	0.00	0.00	0.00	0.00	0.00	0.00	-32767.00	-32767.00	-32767.00	-32767.00	-32767.00	9.00	7.65	1.40	-32767.00
17:06:23	91.00	-32767.00	87.87	40.77	57.18	91.00	37.68	91.00	5.50	0.10	16.00	760.00	28.00	36.00	0.00	1.21	19.00	24.00	2.00	-32767.00	340.00	458.00	-32767.00	7.02	-32767.00	-32767.00	-32767.00	-32767.00	-32767.00	-32767.00	-32767.00	87.04	0.00	0.00	0.00	0.00	0.00	0.00	0.00	0.00	-32767.00	-32767.00	-32767.00	-32767.00	-32767.00	10.00	7.67	2.00	0.25
17:07:23	91.00	-32767.00	88.87	42.14	58.92	90.00	37.68	91.00	5.80	0.00	16.00	760.00	28.00	37.00	0.00	1.21	16.00	21.00	2.30	-32767.00	451.00	415.00	-32767.00	6.88	-32767.00	-32767.00	-32767.00	-32767.00	-32767.00	-32767.00	-32767.00	87.04	0.00	0.00	0.00	0.00	0.00	0.00	0.00	0.00	-32767.00	-32767.00	-32767.00	-32767.00	-32767.00	8.00	7.58	2.30	-32767.00
17:08:23	90.00	-32767.00	86.95	41.91	58.57	90.00	37.68	90.00	5.70	0.00	16.00	760.00	28.00	37.00	0.00	1.26	16.00	23.00	1.50	-32767.00	465.00	426.00	-32767.00	6.80	-32767.00	-32767.00	-32767.00	-32767.00	-32767.00	-32767.00	-32767.00	87.04	0.00	0.00	0.00	0.00	0.00	0.00	0.00	0.00	-32767.00	-32767.00	-32767.00	-32767.00	-32767.00	9.00	7.43	1.50	-32767.00
17:09:23	91.00	-32767.00	89.75	43.25	59.65	91.00	37.65	91.00	6.00	0.00	16.00	760.00	27.00	35.00	0.00	1.21	16.00	25.00	1.00	-32767.00	508.00	450.00	-32767.00	6.77	-32767.00	-32767.00	-32767.00	-32767.00	-32767.00	-32767.00	-32767.00	87.04	0.00	0.00	0.00	0.00	0.00	0.00	0.00	0.00	-32767.00	-32767.00	-32767.00	-32767.00	-32767.00	11.00	7.41	1.00	-32767.00
17:10:23	91.00	-32767.00	88.19	40.46	57.67	91.00	37.65	91.00	5.80	0.00	16.00	760.00	27.00	36.00	0.00	1.26	16.00	22.00	1.60	-32767.00	462.00	417.00	-32767.00	6.87	-32767.00	-32767.00	-32767.00	-32767.00	-32767.00	-32767.00	-32767.00	87.04	0.00	0.00	0.00	0.00	0.00	0.00	0.00	0.00	-32767.00	-32767.00	-32767.00	-32767.00	-32767.00	9.00	7.49	1.60	-32767.00
17:11:23	91.00	-32767.00	88.02	42.40	58.70	91.00	37.65	91.00	5.60	0.00	16.00	760.00	28.00	36.00	0.00	1.21	16.00	25.00	1.80	-32767.00	479.00	436.00	-32767.00	6.75	-32767.00	-32767.00	-32767.00	-32767.00	-32767.00	-32767.00	-32767.00	87.04	0.00	0.00	0.00	0.00	0.00	0.00	0.00	0.00	-32767.00	-32767.00	-32767.00	-32767.00	-32767.00	10.00	7.41	1.80	-32767.00
17:12:23	91.00	-32767.00	87.36	43.54	59.92	90.00	37.65	91.00	5.80	0.00	16.00	760.00	28.00	36.00	0.00	1.26	16.00	22.00	2.80	-32767.00	463.00	425.00	-32767.00	6.65	-32767.00	-32767.00	-32767.00	-32767.00	-32767.00	-32767.00	-32767.00	87.04	0.00	0.00	0.00	0.00	0.00	0.00	0.00	0.00	-32767.00	-32767.00	-32767.00	-32767.00	-32767.00	9.00	7.26	2.80	-32767.00
17:13:23	90.00	-32767.00	86.61	43.51	59.35	90.00	37.65	90.00	5.70	0.00	16.00	760.00	28.00	34.00	0.00	1.21	16.00	23.00	2.70	-32767.00	462.00	416.00	-32767.00	6.56	-32767.00	-32767.00	-32767.00	-32767.00	-32767.00	-32767.00	-32767.00	87.04	0.00	0.00	0.00	0.00	0.00	0.00	0.00	0.00	-32767.00	-32767.00	-32767.00	-32767.00	-32767.00	9.00	7.19	2.70	-32767.00
17:14:23	89.00	-32767.00	88.52	43.97	61.02	90.00	37.68	89.00	5.60	0.00	16.00	760.00	28.00	36.00	0.00	1.21	16.00	22.00	1.70	-32767.00	441.00	410.00	-32767.00	6.58	-32767.00	-32767.00	-32767.00	-32767.00	-32767.00	-32767.00	-32767.00	87.04	0.00	0.00	0.00	0.00	0.00	0.00	0.00	0.00	-32767.00	-32767.00	-32767.00	-32767.00	-32767.00	9.00	7.21	1.70	-32767.00
17:15:23	89.00	-32767.00	86.89	42.29	58.63	90.00	37.68	89.00	5.70	0.00	16.00	760.00	28.00	36.00	0.00	1.21	16.00	22.00	2.60	-32767.00	434.00	404.00	-32767.00	6.55	-32767.00	-32767.00	-32767.00	-32767.00	-32767.00	-32767.00	-32767.00	87.04	0.00	0.00	0.00	0.00	0.00	0.00	0.00	0.00	-32767.00	-32767.00	-32767.00	-32767.00	-32767.00	9.00	7.18	2.60	-32767.00
17:16:23	89.00	-32767.00	86.68	44.03	60.62	88.00	37.68	89.00	5.60	0.00	16.00	760.00	28.00	37.00	0.00	1.21	16.00	23.00	1.80	-32767.00	450.00	408.00	-32767.00	6.57	-32767.00	-32767.00	-32767.00	-32767.00	-32767.00	-32767.00	-32767.00	87.04	0.00	0.00	0.00	0.00	0.00	0.00	0.00	0.00	-32767.00	-32767.00	-32767.00	-32767.00	-32767.00	9.00	7.22	1.80	-32767.00
17:17:23	89.00	-32767.00	85.15	42.87	59.06	90.00	37.68	89.00	5.50	0.00	16.00	760.00	29.00	36.00	0.00	1.21	16.00	23.00	2.10	-32767.00	460.00	411.00	-32767.00	6.57	-32767.00	-32767.00	-32767.00	-32767.00	-32767.00	-32767.00	-32767.00	87.04	0.00	0.00	0.00	0.00	0.00	0.00	0.00	0.00	-32767.00	-32767.00	-32767.00	-32767.00	-32767.00	9.00	7.19	2.10	-32767.00
17:18:23	89.00	-32767.00	115.75	5.25	57.28	60.00	37.68	89.00	5.50	0.00	16.00	760.00	29.00	36.00	0.00	1.21	16.00	22.00	2.10	-32767.00	427.00	395.00	-32767.00	6.54	-32767.00	-32767.00	-32767.00	-32767.00	-32767.00	-32767.00	-32767.00	87.04	0.00	0.00	0.00	0.00	0.00	0.00	0.00	0.00	-32767.00	-32767.00	-32767.00	-32767.00	-32767.00	10.00	7.17	2.10	-32767.00
17:19:23	89.00	-32767.00	86.16	42.04	58.18	90.00	37.70	89.00	5.50	0.00	16.00	760.00	29.00	35.00	0.00	1.21	16.00	23.00	2.40	-32767.00	458.00	416.00	-32767.00	6.58	-32767.00	-32767.00	-32767.00	-32767.00	-32767.00	-32767.00	-32767.00	87.04	0.00	0.00	0.00	0.00	0.00	0.00	0.00	0.00	-32767.00	-32767.00	-32767.00	-32767.00	-32767.00	10.00	7.21	2.40	-32767.00
17:20:23	-32766.00	-32767.00	16.09	9.17	11.21	63.00	37.72	-32766.00	0.50	0.50	0.00	760.00	35.00	35.00	0.00	1.21	17.00	21.00	2.50	-32767.00	454.00	413.00	-32767.00	6.68	-32767.00	-32767.00	-32767.00	-32767.00	-32767.00	-32767.00	-32767.00	87.04	0.00	0.00	0.00	0.00	0.00	0.00	0.00	0.00	-32767.00	-32767.00	-32767.00	-32767.00	-32767.00	10.00	7.39	2.50	0.11
[truncated: 5 more columns]
