# Supplementary material for: The unsuitability of implantable Doppler probes for the early detection of renal vascular complications – a porcine model for prevention of renal transplant loss
Source: PLoS One. 2017 May 25;12(5):e0178301. doi: 10.1371/journal.pone.0178301 (PMC5444816; doi:10.1371/journal.pone.0178301)
Supplement: S1 Data — (ZIP) [file pone.0178301.s001.zip › Supporting Information/Ven├╕s 1 d. 19.06.13/Ven├╕s 1 d. 19.06.13.txt]

ID	Patient	Analyte	Time	Conc.	Unit	Value	Residual sum	Norm. residual sum	Comment
190613-	Venøs kontrol 1	Glucose	20-08-2013 00:15:00	3,539	mmol/L	11,14	0.89	0.08	MinMaxSlopeRatio=0.02
190613-	Venøs kontrol 1	Lactate	20-08-2013 00:15:00	0,435	mmol/L	0,15	0.01	0.62	MinMaxSlopeRatio=0.03
190613-	Venøs kontrol 1	Glutamate	20-08-2013 00:15:00	130,29	umol/L	3,04	0.20	0.15	MinMaxSlopeRatio=0.28
190613-	Venøs kontrol 1	Glycerol	20-08-2013 00:15:00	10,5	umol/L	0,09	0.01	0.80	MinMaxSlopeRatio=0.59
190613-	Venøs kontrol 1	Glucose	20-08-2013 00:30:00	3,608	mmol/L	11,36	0.87	0.08	MinMaxSlopeRatio=0.02
190613-	Venøs kontrol 1	Lactate	20-08-2013 00:30:00	0,514	mmol/L	0,18	0.01	0.48	MinMaxSlopeRatio=0.16
190613-	Venøs kontrol 1	Glutamate	20-08-2013 00:30:00	138,75	umol/L	3,23	0.10	0.10	MinMaxSlopeRatio=0.34
190613-	Venøs kontrol 1	Glycerol	20-08-2013 00:30:00	10,2	umol/L	0,09	0.03	1.86	MinMaxSlopeRatio=0.05
190613-	Venøs kontrol 1	Glucose	20-08-2013 00:45:00	3,377	mmol/L	10,63	0.64	0.08	MinMaxSlopeRatio=0.03
190613-	Venøs kontrol 1	Lactate	20-08-2013 00:45:00	0,425	mmol/L	0,15	0.01	0.65	MinMaxSlopeRatio=0.02
190613-	Venøs kontrol 1	Glutamate	20-08-2013 00:45:00	136,85	umol/L	3,19	0.10	0.10	MinMaxSlopeRatio=0.35
190613-	Venøs kontrol 1	Glycerol	20-08-2013 00:45:00	7,1	umol/L	0,06	0.01	1.28	MinMaxSlopeRatio=0.18
190613-	Venøs kontrol 1	Glucose	20-08-2013 01:00:00	3,441	mmol/L	10,83	0.70	0.08	MinMaxSlopeRatio=0.03
190613-	Venøs kontrol 1	Lactate	20-08-2013 01:00:00	0,583	mmol/L	0,20	0.01	0.57	MinMaxSlopeRatio=0.24
190613-	Venøs kontrol 1	Glutamate	20-08-2013 01:00:00	144,25	umol/L	3,36	1.45	0.36	MinMaxSlopeRatio=0.29
190613-	Venøs kontrol 1	Glycerol	20-08-2013 01:00:00	10,0	umol/L	0,09	0.00	0.78	MinMaxSlopeRatio=0.18
190613-	Venøs kontrol 1	Glucose	20-08-2013 01:15:00	3,670	mmol/L	11,55	0.94	0.08	MinMaxSlopeRatio=0.03
190613-	Venøs kontrol 1	Lactate	20-08-2013 01:15:00	0,544	mmol/L	0,19	0.01	0.57	MinMaxSlopeRatio=0.18
190613-	Venøs kontrol 1	Glutamate	20-08-2013 01:15:00	147,90	umol/L	3,45	0.11	0.10	MinMaxSlopeRatio=0.40
190613-	Venøs kontrol 1	Glycerol	20-08-2013 01:15:00	18,5	umol/L	0,16	0.01	0.44	MinMaxSlopeRatio=0.12
190613-	Venøs kontrol 1	Glucose	20-08-2013 01:30:00	3,668	mmol/L	11,55	0.76	0.08	MinMaxSlopeRatio=0.02
190613-	Venøs kontrol 1	Lactate	20-08-2013 01:30:00	0,431	mmol/L	0,15	0.01	0.64	MinMaxSlopeRatio=0.33
190613-	Venøs kontrol 1	Glutamate	20-08-2013 01:30:00	145,54	umol/L	3,39	0.09	0.09	MinMaxSlopeRatio=0.38
190613-	Venøs kontrol 1	Glycerol	20-08-2013 01:30:00	12,0	umol/L	0,11	0.02	1.26	MinMaxSlopeRatio=0.03
190613-	Venøs kontrol 1	Glucose	20-08-2013 01:45:00	2,465	mmol/L	7,76	0.30	0.07	MinMaxSlopeRatio=0.03
190613-	Venøs kontrol 1	Lactate	20-08-2013 01:45:00	0,372	mmol/L	0,13	0.02	1.12	MinMaxSlopeRatio=0.23
190613-	Venøs kontrol 1	Glutamate	20-08-2013 01:45:00	120,30	umol/L	2,80	0.04	0.07	MinMaxSlopeRatio=0.31
190613-	Venøs kontrol 1	Glycerol	20-08-2013 01:45:00	10,4	umol/L	0,09	0.01	1.07	MinMaxSlopeRatio=0.17
190613-	Venøs kontrol 1	Glucose	20-08-2013 02:00:00	3,408	mmol/L	10,73	0.74	0.08	MinMaxSlopeRatio=0.03
190613-	Venøs kontrol 1	Lactate	20-08-2013 02:00:00	0,450	mmol/L	0,16	0.01	0.56	MinMaxSlopeRatio=0.03
190613-	Venøs kontrol 1	Glutamate	20-08-2013 02:00:00	135,76	umol/L	3,16	0.07	0.08	MinMaxSlopeRatio=0.38
190613-	Venøs kontrol 1	Glycerol	20-08-2013 02:00:00	13,1	umol/L	0,12	0.01	0.87	MinMaxSlopeRatio=0.79
190613-	Venøs kontrol 1	Glucose	20-08-2013 02:15:00	2,633	mmol/L	8,29	0.53	0.09	MinMaxSlopeRatio=0.03
190613-	Venøs kontrol 1	Lactate	20-08-2013 02:15:00	2,153	mmol/L	0,75	0.01	0.14	MinMaxSlopeRatio=0.04
190613-	Venøs kontrol 1	Glutamate	20-08-2013 02:15:00	233,17	umol/L	5,44	0.06	0.04	MinMaxSlopeRatio=0.65
190613-	Venøs kontrol 1	Glycerol	20-08-2013 02:15:00	22,8	umol/L	0,20	0.03	0.84	MinMaxSlopeRatio=0.06
190613-	Venøs kontrol 1	Glucose	20-08-2013 02:30:00	0,815	mmol/L	2,56	0.03	0.07	MinMaxSlopeRatio=0.05
190613-	Venøs kontrol 1	Lactate	20-08-2013 02:30:00	6,132	mmol/L	2,13	0.07	0.12	MinMaxSlopeRatio=0.10
190613-	Venøs kontrol 1	Glutamate	20-08-2013 02:30:00	387,51	umol/L	9,03	0.09	0.03	MinMaxSlopeRatio=0.61
190613-	Venøs kontrol 1	Glycerol	20-08-2013 02:30:00	159,8	umol/L	1,42	0.01	0.06	MinMaxSlopeRatio=0.02
190613-	Venøs kontrol 1	Glucose	20-08-2013 02:45:00	0,043	mmol/L	0,14	0.01	0.56	MinMaxSlopeRatio=0.89
190613-	Venøs kontrol 1	Lactate	20-08-2013 02:45:00	5,268	mmol/L	1,83	0.02	0.08	MinMaxSlopeRatio=0.01
190613-	Venøs kontrol 1	Glutamate	20-08-2013 02:45:00	448,80	umol/L	10,46	0.07	0.03	MinMaxSlopeRatio=0.68
190613-	Venøs kontrol 1	Glycerol	20-08-2013 02:45:00	258,9	umol/L	2,29	0.02	0.06	MinMaxSlopeRatio=0.07
190613-	Venøs kontrol 1	Glucose	20-08-2013 03:00:00	0,019	mmol/L	0,06	0.01	1.72	MinMaxSlopeRatio=0.44
190613-	Venøs kontrol 1	Lactate	20-08-2013 03:00:00	4,968	mmol/L	1,73	0.04	0.12	MinMaxSlopeRatio=0.04
190613-	Venøs kontrol 1	Glutamate	20-08-2013 03:00:00	376,43	umol/L	8,77	0.14	0.04	MinMaxSlopeRatio=0.65
190613-	Venøs kontrol 1	Glycerol	20-08-2013 03:00:00	353,0	umol/L	3,13	0.01	0.03	MinMaxSlopeRatio=0.00
190613-	Venøs kontrol 1	Glucose	20-08-2013 03:15:00	0,011	mmol/L	0,04	0.01	2.11	MinMaxSlopeRatio=1.75
190613-	Venøs kontrol 1	Lactate	20-08-2013 03:15:00	5,950	mmol/L	2,07	0.02	0.07	MinMaxSlopeRatio=0.03
190613-	Venøs kontrol 1	Glutamate	20-08-2013 03:15:00	398,23	umol/L	9,28	0.12	0.04	MinMaxSlopeRatio=0.62
190613-	Venøs kontrol 1	Glycerol	20-08-2013 03:15:00	657,6	umol/L	5,83	0.01	0.02	MinMaxSlopeRatio=0.02
190613-	Venøs kontrol 1	Glucose	20-08-2013 03:30:00	0,008	mmol/L	0,03	0.00	2.02	MinMaxSlopeRatio=0.75
190613-	Venøs kontrol 1	Lactate	20-08-2013 03:30:00	5,327	mmol/L	1,85	0.02	0.08	MinMaxSlopeRatio=0.05
190613-	Venøs kontrol 1	Glutamate	20-08-2013 03:30:00	388,47	umol/L	9,06	0.05	0.02	MinMaxSlopeRatio=0.61
190613-	Venøs kontrol 1	Glycerol	20-08-2013 03:30:00	715,3	umol/L	6,34	0.00	0.01	MinMaxSlopeRatio=0.02
190613-	Venøs kontrol 1	Glucose	20-08-2013 03:45:00	0,018	mmol/L	0,06	0.00	1.11	MinMaxSlopeRatio=0.56
190613-	Venøs kontrol 1	Lactate	20-08-2013 03:45:00	0,305	mmol/L	0,11	0.05	2.09	MinMaxSlopeRatio=0.10
190613-	Venøs kontrol 1	Glutamate	20-08-2013 03:45:00	465,70	umol/L	10,86	0.16	0.04	MinMaxSlopeRatio=0.66
190613-	Venøs kontrol 1	Glycerol	20-08-2013 03:45:00	774,2	umol/L	6,86	0.01	0.01	MinMaxSlopeRatio=0.02
190613-	Venøs kontrol 1	Glucose	20-08-2013 04:00:00	0,076	mmol/L	0,24	0.02	0.51	MinMaxSlopeRatio=0.25
190613-	Venøs kontrol 1	Lactate	20-08-2013 04:00:00	4,774	mmol/L	1,66	0.04	0.12	MinMaxSlopeRatio=0.01
190613-	Venøs kontrol 1	Glutamate	20-08-2013 04:00:00	431,82	umol/L	10,07	0.07	0.03	MinMaxSlopeRatio=0.63
190613-	Venøs kontrol 1	Glycerol	20-08-2013 04:00:00	817,0	umol/L	7,24	0.04	0.03	MinMaxSlopeRatio=0.02
190613-	Venøs kontrol 1	Glucose	20-08-2013 04:15:00	0,006	mmol/L	0,02	0.01	4.11	MinMaxSlopeRatio=1.91
190613-	Venøs kontrol 1	Lactate	20-08-2013 04:15:00	4,343	mmol/L	1,51	0.02	0.10	MinMaxSlopeRatio=0.01
190613-	Venøs kontrol 1	Glutamate	20-08-2013 04:15:00	365,75	umol/L	8,53	0.08	0.03	MinMaxSlopeRatio=0.65
190613-	Venøs kontrol 1	Glycerol	20-08-2013 04:15:00	854,6	umol/L	7,58	0.01	0.01	MinMaxSlopeRatio=0.02
190613-	Venøs kontrol 1	Glucose	20-08-2013 04:30:00	0,009	mmol/L	0,03	0.01	2.81	MinMaxSlopeRatio=1.67
190613-	Venøs kontrol 1	Lactate	20-08-2013 04:30:00	0,043	mmol/L	0,01	0.02	10.44	MinMaxSlopeRatio=0.63
190613-	Venøs kontrol 1	Glutamate	20-08-2013 04:30:00	363,32	umol/L	8,47	0.08	0.03	MinMaxSlopeRatio=0.69
190613-	Venøs kontrol 1	Glycerol	20-08-2013 04:30:00	871,0	umol/L	7,72	0.01	0.01	MinMaxSlopeRatio=0.02
190613-	Venøs kontrol 1	Glucose	20-08-2013 04:45:00	0,008	mmol/L	0,02	0.00	2.77	MinMaxSlopeRatio=1.48
190613-	Venøs kontrol 1	Lactate	20-08-2013 04:45:00	6,009	mmol/L	2,09	0.05	0.11	MinMaxSlopeRatio=0.04
190613-	Venøs kontrol 1	Glutamate	20-08-2013 04:45:00	397,95	umol/L	9,28	0.18	0.05	MinMaxSlopeRatio=0.61
190613-	Venøs kontrol 1	Glycerol	20-08-2013 04:45:00	1228,4	umol/L	10,89	0.09	0.03	MinMaxSlopeRatio=0.01
