# Supplementary material for: The unsuitability of implantable Doppler probes for the early detection of renal vascular complications – a porcine model for prevention of renal transplant loss
Source: PLoS One. 2017 May 25;12(5):e0178301. doi: 10.1371/journal.pone.0178301 (PMC5444816; doi:10.1371/journal.pone.0178301)
Supplement: S1 Data — (ZIP) [file pone.0178301.s001.zip › Supporting Information/Ven├╕s 2 d. 26.06.13/An├astesiskema d.26.06.13.xlsx]

## Sheet: Sheet1
Anæstesiskema Gris nr. 8, Venøs kontrol 2, d. 26.06.13
Gris på leje kl. 08.07
Vægt: 37,25								t=0	30	60	90	120	150	180	210	240	270	300
Tidspunkt	08:14:00	08:30:00	09:00:00	09:30:00	10:00:00	10:30:00	11:00:00	11:30:00	12:00:00	12:30:00	13:00:00	13:30:00	14:00:00	14:30:00	15:00:00	15:30:00	16:00:00	16:30:00
Medicin
Fentanyl Bolus - 10 mL												7			6	7	5
Fentanyl - 10 ml/h														15
Cefuroxim 750 mg
S-ketamin + dormicum 7+3 mL
S-ketamin
Saltvand - 500 mL/h	750							500
Glukose:
Respirator
MAC - 1,1-1,4	0.9	1.1	1.2	1.2	1.2	1.2	1.2	1.2	1.3	1.3	1.3	1.3	1.3	1.3	1.2	1.2	1.2	1.2
E-CO2	5.5	5.1	4.9	4.8	4.9	4.6	5.1	5.2	5	5.2	5.3	5.4	5	5	5.6	5.5	5.2	5.5
TV - 400 mL																	450
RF - 12	14			12
Værdier
Blodtryk Sys					88	86	89	91	91	91	90	88	80	87	87	82	81	82
Blodtryk Dia					41	40	45	51	51	51	50	47	34	41	35	35	38	30
MAP					57	55	63	69	69	69	68	65	46	59	51	50	52	45
Puls	56	54	57	26	59	59	63	65	66	69	73	74	103	83	103	89	91	109
SAT-O2
Temperatur	38.2	38.1	37.9	37.6	37.2	36.8	36.6	36.8	37.1	37.3	37.5	37.6	37.8	36.9	37.3	37.9	37.9	38.1
Diurese - Ve									32	38	36	36	23	9	2	2
Diurese - Hø									41	48	50	54	26	170	153	142	78	72
A-gas
pH						7.384	7.316	7.27	7.388				7.381	7.308	7.299	7.317	7.331	7.298
pO2						13.8	15.1	15	14.6		17.2	12.4	12.7	23.8	17.5	19.4	19.7	14.9
pCO2						5.82	5.38	5.48	5.55		4.69	5.63	5.57	5.42	5.7	5.25	4.91	5.55
Base excess						1	-5.1	-7.4	0.1				-0.3	-5.4	-4.9	-5.5	-5.9	-5.6
HCO3						25.2	20.1	18.3	24.5				24.2	19.9	20.2	19.8	19.5	19.7
Na						139	137	137			140	139	140	144	143	143	143	143
K						4.1	4	4.1	4.3		3.9	4.5	4.7	4.2	4.8	4.8	4.8	5
Glu						4.9	5.1	5	5.2		4.7	5.5	5.5	4.4	5	4.7	4.4	4.4
Lac						0.9	0.8	0.7	0.7		0.6	0.6	0.6	0.5	0.4	0.4	0.4	0.4
Bemærkninger
Flow

## Sheet: Flow
	Kl	t	Flow
	11:30:00	0	114
	11:45:00	15
	12:00:00	30	123
	12:15:00	45	129
	12:30:00	60	132
	12:45:00	75	138
	13:00:00	90	137
	13:15:00	105	142
	13:30:00	120	158
	13:45:00	135
	14:00:00	150	1
	14:15:00	165
	14:30:00	180	14
	14:45:00	195
	15:00:00	210	3
	15:15:00	225	4
	15:30:00	240	7
	15:45:00	255	5
	16:00:00	270	9
	16:15:00	285	2
	16:30:00	300	1
