# Supplementary material for: The unsuitability of implantable Doppler probes for the early detection of renal vascular complications – a porcine model for prevention of renal transplant loss
Source: PLoS One. 2017 May 25;12(5):e0178301. doi: 10.1371/journal.pone.0178301 (PMC5444816; doi:10.1371/journal.pone.0178301)
Supplement: S1 Data — (ZIP) [file pone.0178301.s001.zip › Supporting Information/Ven├╕s 2 d. 26.06.13/CAM26.06.131]

26/06/2013 07:45:07	Trend	1372232707
Time	HR	ST1	ST2	ST3	P1sys	P1dia	P1mean	PR(P1)	T1	PR(SpO2)	Pamb	FeO2	FiO2	Ppeak	PEEP	ST(II)	Pmean	PEEPe	FeBal	FiBal
07:45:07	-32767.00	-32767.00	-32767.00	-32767.00	-32764.00	-32764.00	-32764.00	0.00	20.44	-32766.00	-32767.00	-32767.00	-32767.00	1.00	1.00	88.21	1.00	1.00	-32767.00	-32767.00
07:45:28	-32767.00	-32767.00	-32767.00	-32767.00	-32764.00	-32764.00	-32764.00	0.00	20.37	-32767.00	-32766.00	0.00	753.00	76.00	76.00	0.00	29.00	27.90	88.21	28.00	27.90	24.00	24.00
07:45:30	-32767.00	-32767.00	-32767.00	-32767.00	-32764.00	-32764.00	-32764.00	98.00	20.32	-32767.00	-32766.00	0.00	753.00	49.00	49.00	0.00	30.00	29.40	88.21	30.00	29.40	51.00	51.00
07:46:30	-32767.00	-32767.00	-32767.00	-32767.00	-32764.00	-32764.00	-32764.00	0.00	20.40	-32767.00	-32766.00	0.00	753.00	92.00	92.00	0.00	27.00	2.80	88.21	11.00	2.80	8.00	8.00
07:47:30	-32767.00	-32767.00	-32767.00	-32767.00	-32764.00	-32764.00	-32764.00	0.00	20.48	-32767.00	-32766.00	0.00	753.00	97.00	97.00	0.00	26.00	2.80	88.21	11.00	2.80	3.00	3.00
07:48:30	-32767.00	-32767.00	-32767.00	-32767.00	-32764.00	-32764.00	-32764.00	0.00	20.56	-32767.00	-32766.00	0.00	753.00	99.00	99.00	0.00	26.00	2.80	88.21	11.00	2.80	1.00	1.00
07:49:30	-32767.00	-32767.00	-32767.00	-32767.00	-32764.00	-32764.00	-32764.00	-32764.00	20.46	-32767.00	-32766.00	0.00	753.00	100.00	100.00	0.00	26.00	2.80	88.21	11.00	2.80	0.00	0.00
07:50:30	-32767.00	-32767.00	-32767.00	-32767.00	-32764.00	-32764.00	-32764.00	0.00	20.37	-32767.00	-32766.00	0.00	753.00	100.00	100.00	0.00	26.00	2.80	88.21	11.00	2.80	0.00	0.00
07:51:30	-32767.00	-32767.00	-32767.00	-32767.00	-32764.00	-32764.00	-32764.00	0.00	20.33	-32767.00	-32766.00	0.00	753.00	100.00	100.00	0.00	26.00	2.80	88.21	11.00	2.80	0.00	0.00
07:52:30	-32767.00	-32767.00	-32767.00	-32767.00	-32764.00	-32764.00	-32764.00	0.00	20.32	-32767.00	-32766.00	0.00	753.00	100.00	100.00	0.00	26.00	2.80	88.21	11.00	2.80	0.00	0.00
07:53:30	-32767.00	-32767.00	-32767.00	-32767.00	-32764.00	-32764.00	-32764.00	0.00	20.39	-32767.00	-32766.00	0.00	753.00	100.00	100.00	0.00	26.00	2.80	88.21	11.00	2.80	0.00	0.00
07:54:30	-32763.00	-32767.00	-32767.00	-32767.00	3.64	-32764.00	-29.54	-32763.00	20.40	-32767.00	-32766.00	0.00	753.00	100.00	100.00	0.00	26.00	2.80	88.21	11.00	2.80	0.00	0.00
07:55:30	-32763.00	-32767.00	-32767.00	-32767.00	-32764.00	-32764.00	-32764.00	-32763.00	20.46	-32767.00	-32766.00	0.00	753.00	100.00	100.00	0.00	26.00	2.80	88.21	11.00	2.80	0.00	0.00
07:56:30	0.00	-32767.00	-32767.00	-32767.00	-32764.00	-32764.00	-32764.00	0.00	20.37	-32767.00	-32766.00	0.00	753.00	100.00	100.00	0.00	26.00	2.80	88.21	11.00	2.80	0.00	0.00
07:57:30	0.00	-32767.00	-32767.00	-32767.00	-32764.00	-32764.00	-32764.00	0.00	20.25	-32767.00	-32766.00	0.00	753.00	100.00	100.00	0.00	26.00	2.80	88.21	11.00	2.80	0.00	0.00
07:58:30	0.00	-32767.00	-32767.00	-32767.00	-32764.00	-32764.00	-32764.00	0.00	20.07	-32767.00	-32766.00	0.00	753.00	100.00	100.00	0.00	26.00	2.80	88.21	11.00	2.80	0.00	0.00
07:59:30	0.00	-32767.00	-32767.00	-32767.00	-32764.00	-32764.00	-32764.00	0.00	20.09	-32767.00	-32766.00	0.00	753.00	100.00	100.00	0.00	26.00	2.80	88.21	11.00	2.80	0.00	0.00
08:00:30	0.00	-32767.00	-32767.00	-32767.00	-32764.00	-32764.00	-32764.00	0.00	20.15	-32767.00	-32766.00	0.00	753.00	100.00	100.00	0.00	26.00	2.80	88.21	11.00	2.80	0.00	0.00
08:01:30	0.00	-32767.00	-32767.00	-32767.00	-32764.00	-32764.00	-32764.00	0.00	20.18	-32767.00	-32766.00	0.00	753.00	100.00	100.00	0.00	26.00	2.80	88.21	11.00	2.80	0.00	0.00
08:02:30	0.00	-32767.00	-32767.00	-32767.00	-32764.00	-32764.00	-32764.00	0.00	20.15	-32767.00	-32766.00	0.00	753.00	100.00	100.00	0.00	26.00	2.80	88.21	11.00	2.80	0.00	0.00
08:03:30	0.00	-32767.00	-32767.00	-32767.00	-32764.00	-32764.00	-32764.00	0.00	20.11	-32767.00	-32766.00	0.00	753.00	100.00	100.00	0.00	26.00	2.80	88.21	11.00	2.80	0.00	0.00
08:04:30	0.00	-32767.00	-32767.00	-32767.00	-32764.00	-32764.00	-32764.00	0.00	20.18	-32767.00	-32766.00	0.00	753.00	100.00	100.00	0.00	26.00	2.90	88.21	11.00	2.90	0.00	0.00
08:05:30	0.00	-32767.00	-32767.00	-32767.00	-32764.00	-32764.00	-32764.00	0.00	20.19	-32767.00	-32766.00	0.00	753.00	100.00	100.00	0.00	26.00	2.80	88.21	11.00	2.80	0.00	0.00
08:06:30	0.00	-32767.00	-32767.00	-32767.00	-32764.00	-32764.00	-32764.00	0.00	20.14	-32767.00	-32766.00	0.00	753.00	100.00	100.00	0.00	26.00	2.80	88.21	11.00	2.80	0.00	0.00
08:07:30	0.00	-32767.00	-32767.00	-32767.00	-32764.00	-32764.00	-32764.00	0.00	20.17	-32767.00	-32766.00	0.00	753.00	100.00	100.00	0.00	26.00	5.40	88.21	15.00	5.40	0.00	0.00
08:08:30	52.00	-32767.00	-32767.00	-32767.00	-32764.00	-32764.00	-32764.00	0.00	19.77	99.87	52.00	6.20	753.00	87.00	92.00	0.73	15.00	3.10	88.21	8.00	3.10	5.30	4.50
08:09:30	60.00	-32767.00	-32767.00	-32767.00	-32764.00	-32764.00	-32764.00	0.00	22.34	100.00	60.00	5.40	753.00	90.00	96.00	0.43	17.00	2.60	88.21	8.00	2.60	3.70	3.20
08:10:30	62.00	-32767.00	-32767.00	-32767.00	-32764.00	-32764.00	-32764.00	0.00	37.44	95.02	62.00	5.80	753.00	65.00	67.00	0.97	16.00	2.80	88.21	8.00	2.80	27.20	30.20
08:11:30	57.00	-32767.00	-32767.00	-32767.00	-32764.00	-32764.00	-32764.00	0.00	38.04	100.00	57.00	5.80	753.00	54.00	60.00	1.12	15.00	2.90	88.21	8.00	2.90	37.90	37.20
08:12:30	56.00	-32767.00	-32767.00	-32767.00	-32764.00	-32764.00	-32764.00	0.00	38.14	100.00	56.00	5.50	753.00	54.00	59.00	0.87	15.00	2.10	88.21	7.00	2.10	38.70	38.80
08:13:30	57.00	-32767.00	-32767.00	-32767.00	-32764.00	-32764.00	-32764.00	0.00	38.19	100.00	57.00	5.60	753.00	50.00	55.00	0.97	16.00	2.10	88.21	7.00	2.10	42.40	42.50
08:14:30	56.00	-32767.00	-32767.00	-32767.00	-32764.00	-32764.00	-32764.00	-32764.00	38.19	100.00	56.00	5.50	753.00	46.00	51.00	1.07	16.00	2.20	88.21	7.00	2.20	46.30	46.30
08:15:30	60.00	-32767.00	-32767.00	-32767.00	-32764.00	-32764.00	-32764.00	0.00	38.19	100.00	60.00	5.80	753.00	42.00	47.00	1.07	15.00	2.40	88.21	7.00	2.40	50.00	50.40
08:16:30	60.00	-32767.00	-32767.00	-32767.00	-32764.00	-32764.00	-32764.00	0.00	38.19	100.00	60.00	5.70	753.00	38.00	43.00	1.12	16.00	2.40	88.21	7.00	2.40	54.00	54.20
08:17:30	59.00	-32767.00	-32767.00	-32767.00	-32764.00	-32764.00	-32764.00	0.00	38.19	100.00	59.00	5.60	753.00	36.00	40.00	1.17	16.00	2.30	88.21	7.00	2.30	56.00	57.10
08:18:30	59.00	-32767.00	-32767.00	-32767.00	-32764.00	-32764.00	-32764.00	0.00	38.19	100.00	59.00	5.60	753.00	33.00	38.00	1.21	16.00	2.40	88.21	7.00	2.40	58.90	59.00
08:19:30	58.00	-32767.00	-32767.00	-32767.00	-32764.00	-32764.00	-32764.00	0.00	38.16	100.00	58.00	5.40	753.00	31.00	36.00	1.26	16.00	2.30	88.21	7.00	2.30	61.00	61.00
08:20:30	56.00	-32767.00	-32767.00	-32767.00	-32764.00	-32764.00	-32764.00	0.00	38.16	100.00	56.00	5.50	753.00	29.00	34.00	1.26	16.00	2.00	88.21	7.00	2.00	62.90	62.90
08:21:30	56.00	-32767.00	-32767.00	-32767.00	-32764.00	-32764.00	-32764.00	0.00	38.16	100.00	56.00	5.50	753.00	28.00	33.00	1.31	16.00	2.40	88.21	7.00	2.40	63.80	63.80
08:22:30	55.00	-32767.00	-32767.00	-32767.00	-32764.00	-32764.00	-32764.00	0.00	38.16	100.00	55.00	5.40	753.00	27.00	31.00	1.36	16.00	2.30	88.21	7.00	2.30	64.80	65.80
08:23:30	54.00	-32767.00	-32767.00	-32767.00	-32764.00	-32764.00	-32764.00	0.00	38.16	100.00	54.00	5.40	753.00	26.00	30.00	1.36	16.00	2.60	88.21	7.00	2.60	65.80	66.70
08:24:30	54.00	-32767.00	-32767.00	-32767.00	-32764.00	-32764.00	-32764.00	0.00	38.14	100.00	54.00	5.30	753.00	25.00	29.00	1.41	16.00	2.40	88.21	7.00	2.40	66.80	67.70
08:25:30	53.00	-32767.00	-32767.00	-32767.00	-32764.00	-32764.00	-32764.00	0.00	38.16	100.00	53.00	5.30	753.00	24.00	28.00	1.41	16.00	2.40	88.21	7.00	2.40	67.80	68.70
08:26:30	53.00	-32767.00	-32767.00	-32767.00	-32764.00	-32764.00	-32764.00	0.00	38.16	100.00	53.00	5.30	753.00	23.00	28.00	1.46	16.00	2.30	88.21	7.00	2.30	68.70	68.60
08:27:30	53.00	-32767.00	-32767.00	-32767.00	-32764.00	-32764.00	-32764.00	0.00	38.14	100.00	53.00	5.30	753.00	23.00	27.00	1.46	16.00	2.20	88.21	7.00	2.20	68.70	69.70
08:28:30	53.00	-32767.00	-32767.00	-32767.00	-32764.00	-32764.00	-32764.00	0.00	38.16	100.00	53.00	5.20	753.00	23.00	27.00	1.31	17.00	2.30	88.21	8.00	2.30	69.10	69.90
08:29:30	53.00	-32767.00	-32767.00	-32767.00	-32764.00	-32764.00	-32764.00	0.00	38.16	100.00	53.00	5.20	753.00	22.00	27.00	1.31	17.00	2.30	88.21	7.00	2.30	70.10	70.10
08:30:30	54.00	-32767.00	-32767.00	-32767.00	-32764.00	-32764.00	-32764.00	0.00	38.14	100.00	54.00	5.30	753.00	22.00	26.00	1.26	17.00	2.10	88.21	7.00	2.10	70.10	71.10
08:31:30	54.00	-32767.00	-32767.00	-32767.00	-32764.00	-32764.00	-32764.00	0.00	38.14	100.00	54.00	5.20	753.00	22.00	26.00	1.21	16.00	2.30	88.21	7.00	2.30	70.30	71.20
08:32:30	54.00	-32767.00	-32767.00	-32767.00	-32764.00	-32764.00	-32764.00	0.00	38.14	100.00	54.00	5.30	753.00	21.00	26.00	1.21	16.00	2.20	88.21	7.00	2.20	71.20	71.30
08:33:30	54.00	-32767.00	-32767.00	-32767.00	-32764.00	-32764.00	-32764.00	0.00	38.14	100.00	54.00	5.30	753.00	21.00	26.00	1.17	16.00	2.60	88.21	7.00	2.60	71.30	71.30
08:34:30	54.00	-32767.00	-32767.00	-32767.00	-32764.00	-32764.00	-32764.00	0.00	38.14	100.00	54.00	5.30	753.00	21.00	25.00	1.17	16.00	2.20	88.21	7.00	2.20	71.30	72.40
08:35:30	54.00	-32767.00	-32767.00	-32767.00	-32764.00	-32764.00	-32764.00	0.00	38.14	100.00	54.00	5.20	753.00	21.00	25.00	1.17	16.00	2.20	88.21	7.00	2.20	71.40	72.40
08:36:30	54.00	-32767.00	-32767.00	-32767.00	-32764.00	-32764.00	-32764.00	0.00	38.11	100.00	54.00	5.10	753.00	21.00	25.00	1.12	16.00	2.30	88.21	7.00	2.30	71.60	72.40
08:37:30	55.00	-32767.00	-32767.00	-32767.00	-32764.00	-32764.00	-32764.00	0.00	38.11	100.00	55.00	5.20	753.00	21.00	25.00	1.12	16.00	2.30	88.21	7.00	2.30	71.50	72.40
08:38:30	55.00	-32767.00	-32767.00	-32767.00	-32764.00	-32764.00	-32764.00	0.00	38.11	99.97	55.00	5.40	753.00	20.00	25.00	1.12	18.00	2.40	88.21	8.00	2.40	72.30	72.50
08:39:30	55.00	-32767.00	-32767.00	-32767.00	-32764.00	-32764.00	-32764.00	0.00	38.09	100.00	55.00	5.10	753.00	20.00	25.00	1.12	18.00	2.30	88.21	8.00	2.30	72.60	72.40
08:40:30	55.00	-32767.00	-32767.00	-32767.00	-32764.00	-32764.00	-32764.00	0.00	38.11	99.96	55.00	5.20	753.00	21.00	25.00	1.12	16.00	2.20	88.21	7.00	2.20	71.50	72.40
08:41:30	55.00	-32767.00	-32767.00	-32767.00	-32764.00	-32764.00	-32764.00	0.00	38.09	99.51	55.00	5.20	755.00	20.00	25.00	1.12	16.00	2.40	88.21	7.00	2.40	72.50	72.40
08:42:30	54.00	-32767.00	-32767.00	-32767.00	-32764.00	-32764.00	-32764.00	0.00	38.09	99.81	54.00	5.20	755.00	20.00	24.00	1.12	17.00	2.30	88.21	8.00	2.30	72.50	73.50
08:43:30	55.00	-32767.00	-32767.00	-32767.00	-32764.00	-32764.00	-32764.00	0.00	38.09	100.00	55.00	5.20	755.00	20.00	25.00	1.12	18.00	2.20	88.21	8.00	2.20	72.50	72.40
08:44:30	55.00	-32767.00	-32767.00	-32767.00	-32764.00	-32764.00	-32764.00	0.00	38.09	100.00	55.00	5.10	755.00	20.00	25.00	1.12	18.00	2.30	88.21	8.00	2.30	72.60	72.50
08:45:30	55.00	-32767.00	-32767.00	-32767.00	-32764.00	-32764.00	-32764.00	0.00	38.06	100.00	55.00	5.10	755.00	20.00	25.00	1.07	18.00	2.10	88.21	8.00	2.10	72.70	72.40
08:46:30	56.00	-32767.00	-32767.00	-32767.00	-32764.00	-32764.00	-32764.00	0.00	38.06	100.00	56.00	5.10	755.00	20.00	24.00	1.07	18.00	2.10	88.21	8.00	2.10	72.70	73.40
08:47:30	56.00	-32767.00	-32767.00	-32767.00	-32764.00	-32764.00	-32764.00	0.00	38.06	100.00	56.00	5.00	755.00	20.00	25.00	1.07	18.00	2.20	88.21	8.00	2.20	72.80	72.40
08:48:30	56.00	-32767.00	-32767.00	-32767.00	-32764.00	-32764.00	-32764.00	0.00	38.06	100.00	56.00	5.30	755.00	20.00	24.00	1.07	17.00	2.40	88.21	8.00	2.40	72.50	73.50
08:49:30	56.00	-32767.00	-32767.00	-32767.00	-32764.00	-32764.00	-32764.00	0.00	38.06	100.00	56.00	5.00	755.00	21.00	25.00	1.07	16.00	2.30	88.21	7.00	2.30	71.80	72.50
08:51:29	56.00	-32767.00	-32767.00	-32767.00	-32764.00	-32764.00	-32764.00	0.00	38.04	100.00	56.00	5.00	755.00	20.00	25.00	1.07	17.00	2.30	88.21	8.00	2.30	72.80	72.50
08:52:29	56.00	-32767.00	-32767.00	-32767.00	-32764.00	-32764.00	-32764.00	0.00	38.04	100.00	56.00	5.00	755.00	21.00	25.00	1.07	16.00	2.00	88.21	7.00	2.00	71.80	72.50
08:53:29	56.00	-32767.00	-32767.00	-32767.00	-32764.00	-32764.00	-32764.00	0.00	38.01	100.00	56.00	5.00	755.00	21.00	25.00	1.07	17.00	2.70	88.21	8.00	2.70	71.80	72.40
08:54:29	56.00	-32767.00	-32767.00	-32767.00	-32764.00	-32764.00	-32764.00	0.00	38.01	100.00	56.00	5.10	755.00	21.00	25.00	1.07	19.00	2.20	88.21	8.00	2.20	71.70	72.50
08:55:29	55.00	-32767.00	-32767.00	-32767.00	-32764.00	-32764.00	-32764.00	0.00	38.01	100.00	55.00	5.20	755.00	21.00	25.00	1.12	20.00	2.10	88.21	9.00	2.10	71.50	72.50
08:56:29	56.00	-32767.00	-32767.00	-32767.00	-32764.00	-32764.00	-32764.00	0.00	37.99	100.00	56.00	5.00	755.00	20.00	25.00	1.07	18.00	2.20	88.21	8.00	2.20	72.80	72.40
08:57:29	56.00	-32767.00	-32767.00	-32767.00	-32764.00	-32764.00	-32764.00	0.00	37.99	100.00	56.00	5.20	755.00	20.00	24.00	1.07	21.00	2.60	88.21	9.00	2.60	72.60	73.50
08:58:29	56.00	-32767.00	-32767.00	-32767.00	-32764.00	-32764.00	-32764.00	0.00	37.99	100.00	56.00	5.00	755.00	20.00	25.00	1.07	19.00	2.20	88.21	9.00	2.20	72.80	72.40
08:59:29	56.00	-32767.00	-32767.00	-32767.00	-32764.00	-32764.00	-32764.00	0.00	37.99	100.00	56.00	5.00	755.00	20.00	25.00	1.12	19.00	2.10	88.21	8.00	2.10	72.70	72.40
09:00:29	57.00	-32767.00	-32767.00	-32767.00	-32764.00	-32764.00	-32764.00	0.00	37.96	100.00	57.00	4.90	755.00	21.00	25.00	1.12	19.00	2.20	88.21	8.00	2.20	71.80	72.40
09:01:29	57.00	-32767.00	-32767.00	-32767.00	-32764.00	-32764.00	-32764.00	0.00	37.96	100.00	57.00	4.90	755.00	21.00	25.00	1.12	19.00	2.10	88.21	8.00	2.10	71.80	72.40
09:02:29	57.00	-32767.00	-32767.00	-32767.00	-32764.00	-32764.00	-32764.00	0.00	37.94	100.00	57.00	4.90	755.00	21.00	25.00	1.12	19.00	2.20	88.21	9.00	2.20	71.80	72.40
09:03:29	57.00	-32767.00	-32767.00	-32767.00	-32764.00	-32764.00	-32764.00	0.00	37.94	100.00	57.00	4.90	755.00	21.00	25.00	1.12	19.00	2.30	88.21	8.00	2.30	71.80	72.40
09:04:29	57.00	-32767.00	-32767.00	-32767.00	-32764.00	-32764.00	-32764.00	0.00	37.94	100.00	57.00	4.80	755.00	21.00	25.00	1.12	19.00	2.20	88.21	8.00	2.20	71.90	72.40
09:05:29	57.00	-32767.00	-32767.00	-32767.00	-32764.00	-32764.00	-32764.00	0.00	37.92	100.00	57.00	4.80	755.00	21.00	25.00	1.12	19.00	2.10	88.21	8.00	2.10	71.90	72.50
09:06:29	57.00	-32767.00	-32767.00	-32767.00	-32764.00	-32764.00	-32764.00	0.00	37.92	100.00	57.00	4.80	755.00	21.00	25.00	1.12	19.00	2.30	88.21	8.00	2.30	71.90	72.40
09:07:29	57.00	-32767.00	-32767.00	-32767.00	-32764.00	-32764.00	-32764.00	0.00	37.92	100.00	57.00	4.70	755.00	21.00	25.00	1.12	19.00	2.20	88.21	8.00	2.20	72.00	72.40
09:08:29	57.00	-32767.00	-32767.00	-32767.00	-32764.00	-32764.00	-32764.00	0.00	37.89	100.00	57.00	4.80	755.00	21.00	25.00	1.12	19.00	2.20	88.21	8.00	2.20	71.90	72.40
09:09:29	57.00	-32767.00	-32767.00	-32767.00	-32764.00	-32764.00	-32764.00	0.00	37.89	100.00	57.00	4.80	755.00	21.00	25.00	1.12	19.00	2.20	88.21	8.00	2.20	71.90	72.40
09:10:29	57.00	-32767.00	-32767.00	-32767.00	-32764.00	-32764.00	-32764.00	0.00	37.87	100.00	57.00	4.80	755.00	21.00	25.00	1.12	19.00	2.20	88.21	8.00	2.20	71.90	72.40
09:11:29	57.00	-32767.00	-32767.00	-32767.00	-32764.00	-32764.00	-32764.00	0.00	37.84	100.00	57.00	4.80	755.00	21.00	25.00	1.12	19.00	2.20	88.21	8.00	2.20	71.90	72.40
09:12:29	57.00	-32767.00	-32767.00	-32767.00	-32764.00	-32764.00	-32764.00	0.00	37.84	100.00	57.00	4.70	755.00	21.00	25.00	1.12	19.00	2.20	88.21	8.00	2.20	72.00	72.40
09:13:29	57.00	-32767.00	-32767.00	-32767.00	-32764.00	-32764.00	-32764.00	0.00	37.84	100.00	57.00	4.70	755.00	21.00	25.00	1.12	19.00	2.30	88.21	8.00	2.30	72.00	72.40
09:14:29	57.00	-32767.00	-32767.00	-32767.00	-32764.00	-32764.00	-32764.00	0.00	37.82	100.00	57.00	4.70	755.00	21.00	25.00	1.12	20.00	2.10	88.21	9.00	2.10	72.00	72.40
09:15:29	57.00	-32767.00	-32767.00	-32767.00	-32764.00	-32764.00	-32764.00	0.00	37.82	100.00	57.00	4.70	755.00	21.00	25.00	1.12	19.00	2.30	88.21	8.00	2.30	72.00	72.40
09:16:29	57.00	-32767.00	-32767.00	-32767.00	-32764.00	-32764.00	-32764.00	0.00	37.80	100.00	57.00	4.60	755.00	21.00	25.00	1.12	19.00	2.20	88.21	8.00	2.20	72.10	72.40
09:17:29	57.00	-32767.00	-32767.00	-32767.00	-32764.00	-32764.00	-32764.00	0.00	37.80	100.00	57.00	4.70	755.00	21.00	25.00	1.12	19.00	2.30	88.21	8.00	2.30	72.00	72.40
09:18:29	57.00	-32767.00	-32767.00	-32767.00	-32764.00	-32764.00	-32764.00	0.00	37.77	100.00	57.00	4.60	755.00	21.00	25.00	1.12	19.00	2.10	88.21	8.00	2.10	72.10	72.40
09:19:29	57.00	-32767.00	-32767.00	-32767.00	-32764.00	-32764.00	-32764.00	0.00	37.75	100.00	57.00	4.60	755.00	21.00	25.00	1.12	19.00	2.30	88.21	8.00	2.30	72.10	72.40
09:20:29	57.00	-32767.00	-32767.00	-32767.00	-32764.00	-32764.00	-32764.00	0.00	37.75	100.00	57.00	4.60	755.00	22.00	25.00	1.12	19.00	2.10	88.21	8.00	2.10	71.10	72.40
09:21:29	57.00	-32767.00	-32767.00	-32767.00	-32764.00	-32764.00	-32764.00	0.00	37.72	100.00	57.00	4.70	755.00	21.00	26.00	1.17	19.00	2.10	88.21	8.00	2.10	71.90	71.40
09:22:29	57.00	-32767.00	-32767.00	-32767.00	-32764.00	-32764.00	-32764.00	0.00	37.72	100.00	57.00	4.80	755.00	21.00	26.00	1.17	19.00	2.20	88.21	8.00	2.20	71.80	71.30
09:23:29	57.00	-32767.00	-32767.00	-32767.00	-32764.00	-32764.00	-32764.00	0.00	37.70	100.00	57.00	4.80	755.00	21.00	26.00	1.17	19.00	2.10	88.21	8.00	2.10	71.80	71.30
09:24:29	57.00	-32767.00	-32767.00	-32767.00	-32764.00	-32764.00	-32764.00	0.00	37.68	100.00	57.00	4.80	755.00	21.00	26.00	1.17	19.00	2.10	88.21	8.00	2.10	71.80	71.40
09:25:29	57.00	-32767.00	-32767.00	-32767.00	-32764.00	-32764.00	-32764.00	0.00	37.68	100.00	57.00	4.90	755.00	21.00	26.00	1.17	19.00	2.30	88.21	8.00	2.30	71.70	71.30
09:26:29	56.00	-32767.00	-32767.00	-32767.00	-32764.00	-32764.00	-32764.00	0.00	37.65	100.00	56.00	4.90	755.00	21.00	26.00	1.17	18.00	2.30	88.21	8.00	2.30	71.70	71.30
09:27:29	56.00	-32767.00	-32767.00	-32767.00	-32764.00	-32764.00	-32764.00	0.00	37.63	100.00	56.00	4.80	755.00	22.00	26.00	1.17	18.00	2.20	88.21	8.00	2.20	70.80	71.30
09:28:29	56.00	-32767.00	-32767.00	-32767.00	-32764.00	-32764.00	-32764.00	0.00	37.63	100.00	56.00	4.90	755.00	22.00	26.00	1.17	18.00	2.00	88.21	8.00	2.00	70.70	71.40
09:29:29	56.00	-32767.00	-32767.00	-32767.00	-32764.00	-32764.00	-32764.00	0.00	37.60	100.00	56.00	4.90	755.00	21.00	26.00	1.17	18.00	2.30	88.21	8.00	2.30	71.70	71.30
09:30:29	56.00	-32767.00	-32767.00	-32767.00	-32764.00	-32764.00	-32764.00	0.00	37.60	100.00	56.00	4.90	755.00	21.00	26.00	1.17	18.00	2.20	88.21	8.00	2.20	71.70	71.30
09:31:29	56.00	-32767.00	-32767.00	-32767.00	-32764.00	-32764.00	-32764.00	0.00	37.58	100.00	56.00	4.90	755.00	22.00	26.00	1.17	18.00	2.10	88.21	8.00	2.10	70.70	71.40
09:32:29	56.00	-32767.00	-32767.00	-32767.00	-32764.00	-32764.00	-32764.00	0.00	37.58	100.00	56.00	4.80	755.00	22.00	26.00	1.17	18.00	2.00	88.21	8.00	2.00	70.80	71.30
09:33:29	56.00	-32767.00	-32767.00	-32767.00	80.23	22.91	50.39	57.00	37.56	100.00	56.00	4.90	755.00	22.00	26.00	1.17	18.00	2.10	88.21	8.00	2.10	70.70	71.30
09:34:29	56.00	-32767.00	-32767.00	-32767.00	86.10	43.60	97.19	-32764.00	37.56	100.00	56.00	4.90	755.00	22.00	26.00	1.17	19.00	2.30	88.21	8.00	2.30	70.70	71.30
09:35:29	56.00	-32767.00	-32767.00	-32767.00	82.56	44.08	58.91	56.00	37.53	100.00	56.00	4.80	755.00	22.00	26.00	1.17	19.00	2.30	88.21	8.00	2.30	70.80	71.30
09:36:29	56.00	-32767.00	-32767.00	-32767.00	82.23	44.49	59.70	56.00	37.53	100.00	56.00	4.80	755.00	22.00	26.00	1.17	19.00	2.10	88.21	8.00	2.10	70.80	71.30
09:37:29	56.00	-32767.00	-32767.00	-32767.00	83.10	47.25	62.51	56.00	37.51	100.00	56.00	4.80	755.00	22.00	26.00	1.17	19.00	2.00	88.21	8.00	2.00	70.80	71.30
09:38:29	56.00	-32767.00	-32767.00	-32767.00	84.49	41.11	59.88	105.00	37.48	100.00	56.00	4.80	755.00	22.00	27.00	1.17	19.00	2.20	88.21	8.00	2.20	70.80	70.30
09:39:29	56.00	-32767.00	-32767.00	-32767.00	84.10	48.50	62.51	57.00	37.46	100.00	56.00	4.90	755.00	22.00	26.00	1.17	19.00	2.10	88.21	8.00	2.10	70.70	71.30
09:40:29	56.00	-32767.00	-32767.00	-32767.00	82.90	47.47	61.66	57.00	37.46	100.00	56.00	4.80	755.00	22.00	26.00	1.17	19.00	2.10	88.21	8.00	2.10	70.80	71.30
09:41:29	56.00	-32767.00	-32767.00	-32767.00	82.81	46.96	61.20	56.00	37.44	100.00	56.00	4.80	755.00	22.00	26.00	1.17	19.00	2.20	88.21	8.00	2.20	70.80	71.30
09:42:29	56.00	-32767.00	-32767.00	-32767.00	83.01	46.59	60.99	56.00	37.44	100.00	56.00	4.70	755.00	22.00	26.00	1.17	19.00	2.00	88.21	8.00	2.00	70.90	71.30
09:43:29	56.00	-32767.00	-32767.00	-32767.00	83.46	47.88	61.85	57.00	37.41	100.00	56.00	4.80	755.00	22.00	26.00	1.17	19.00	2.30	88.21	8.00	2.30	70.80	71.30
09:44:29	57.00	-32767.00	-32767.00	-32767.00	83.40	47.47	62.55	57.00	37.41	100.00	57.00	4.90	755.00	22.00	26.00	1.17	19.00	1.90	88.21	8.00	1.90	70.70	71.30
09:45:29	57.00	-32767.00	-32767.00	-32767.00	82.60	46.99	61.83	57.00	37.39	100.00	57.00	4.80	755.00	22.00	26.00	1.17	19.00	2.10	88.21	8.00	2.10	70.80	71.30
09:46:29	57.00	-32767.00	-32767.00	-32767.00	82.96	46.26	61.08	57.00	37.36	100.00	57.00	4.70	755.00	22.00	27.00	1.21	19.00	2.10	88.21	8.00	2.10	70.80	70.30
09:47:29	57.00	-32767.00	-32767.00	-32767.00	82.64	46.88	61.74	57.00	37.36	100.00	57.00	4.70	755.00	22.00	26.00	1.17	19.00	2.10	88.21	8.00	2.10	70.90	71.30
09:48:29	57.00	-32767.00	-32767.00	-32767.00	82.56	45.63	60.41	58.00	37.34	100.00	57.00	4.80	755.00	22.00	26.00	1.17	19.00	2.10	88.21	8.00	2.10	70.80	71.30
09:49:29	57.00	-32767.00	-32767.00	-32767.00	84.18	45.16	60.02	58.00	37.34	100.00	57.00	4.80	755.00	22.00	26.00	1.17	18.00	2.10	88.21	8.00	2.10	70.80	71.30
09:50:29	57.00	-32767.00	-32767.00	-32767.00	88.08	37.15	59.82	57.00	37.32	100.00	57.00	4.80	755.00	22.00	26.00	1.17	19.00	2.30	88.21	8.00	2.30	70.80	71.30
09:51:29	57.00	-32767.00	-32767.00	-32767.00	86.54	41.50	58.72	58.00	37.32	100.00	57.00	4.80	755.00	22.00	26.00	1.17	18.00	2.00	88.21	8.00	2.00	70.80	71.30
09:52:29	57.00	-32767.00	-32767.00	-32767.00	88.36	46.44	61.35	57.00	37.29	100.00	57.00	4.80	755.00	22.00	26.00	1.17	19.00	2.30	88.21	8.00	2.30	70.80	71.30
09:53:29	57.00	-32767.00	-32767.00	-32767.00	89.92	45.98	61.27	58.00	37.29	100.00	57.00	4.80	755.00	22.00	26.00	1.17	19.00	1.90	88.21	8.00	1.90	70.80	71.30
09:54:29	57.00	-32767.00	-32767.00	-32767.00	93.28	46.44	61.67	58.00	37.27	100.00	57.00	4.80	755.00	22.00	26.00	1.17	19.00	2.20	88.21	8.00	2.20	70.80	71.30
09:55:29	57.00	-32767.00	-32767.00	-32767.00	89.15	43.51	58.43	58.00	37.27	100.00	57.00	4.80	755.00	22.00	26.00	1.17	19.00	2.40	88.21	8.00	2.40	70.80	71.30
09:56:29	58.00	-32767.00	-32767.00	-32767.00	90.05	41.77	57.26	58.00	37.25	100.00	58.00	4.80	755.00	22.00	27.00	1.17	19.00	2.20	88.21	8.00	2.20	70.80	70.30
09:57:29	58.00	-32767.00	-32767.00	-32767.00	89.36	38.59	54.63	58.00	37.23	100.00	58.00	4.80	755.00	22.00	26.00	1.17	19.00	2.10	88.21	8.00	2.10	70.80	71.30
09:58:29	58.00	-32767.00	-32767.00	-32767.00	89.06	37.73	52.97	58.00	37.23	100.00	58.00	4.80	755.00	22.00	26.00	1.17	19.00	2.10	88.21	8.00	2.10	70.80	71.30
09:59:29	58.00	-32767.00	-32767.00	-32767.00	89.05	39.33	55.19	58.00	37.20	100.00	58.00	4.80	755.00	22.00	26.00	1.17	19.00	2.40	88.21	8.00	2.40	70.80	71.30
10:00:29	58.00	-32767.00	-32767.00	-32767.00	90.38	40.31	56.16	59.00	37.20	100.00	58.00	4.80	755.00	22.00	27.00	1.17	19.00	2.20	88.21	8.00	2.20	70.80	70.30
10:01:29	59.00	-32767.00	-32767.00	-32767.00	90.51	40.44	56.54	59.00	37.18	100.00	59.00	4.90	755.00	22.00	26.00	1.17	19.00	2.20	88.21	8.00	2.20	70.70	71.30
10:02:29	59.00	-32767.00	-32767.00	-32767.00	87.99	41.02	56.89	59.00	37.18	100.00	59.00	4.80	755.00	22.00	26.00	1.17	19.00	2.20	88.21	8.00	2.20	70.80	71.20
10:03:29	59.00	-32767.00	-32767.00	-32767.00	91.17	43.64	59.37	59.00	37.16	100.00	59.00	4.80	755.00	22.00	27.00	1.17	19.00	2.00	88.21	8.00	2.00	70.80	70.30
10:04:29	59.00	-32767.00	-32767.00	-32767.00	91.99	44.16	60.68	59.00	37.13	100.00	59.00	4.80	755.00	22.00	26.00	1.17	19.00	1.90	88.21	8.00	1.90	70.80	71.30
10:05:29	59.00	-32767.00	-32767.00	-32767.00	89.54	44.77	61.05	59.00	37.13	100.00	59.00	4.80	755.00	22.00	26.00	1.17	19.00	2.30	88.21	8.00	2.30	70.80	71.30
10:06:29	59.00	-32767.00	-32767.00	-32767.00	87.60	43.98	59.79	59.00	37.11	100.00	59.00	4.80	755.00	22.00	27.00	1.17	19.00	2.20	88.21	8.00	2.20	70.80	70.30
10:07:29	59.00	-32767.00	-32767.00	-32767.00	88.94	43.91	60.64	59.00	37.11	100.00	59.00	4.80	755.00	22.00	26.00	1.17	19.00	2.00	88.21	8.00	2.00	70.80	71.30
10:08:29	59.00	-32767.00	-32767.00	-32767.00	88.99	44.64	60.69	59.00	37.09	100.00	59.00	4.90	755.00	22.00	27.00	1.21	19.00	2.40	88.21	8.00	2.40	70.60	70.30
10:09:29	59.00	-32767.00	-32767.00	-32767.00	89.37	43.93	60.28	59.00	37.09	100.00	59.00	4.80	755.00	22.00	26.00	1.21	19.00	2.20	88.21	8.00	2.20	70.70	71.30
10:10:29	59.00	-32767.00	-32767.00	-32767.00	90.82	42.37	60.66	59.00	37.06	100.00	59.00	4.90	755.00	22.00	27.00	1.17	19.00	2.20	88.21	8.00	2.20	70.70	70.30
10:11:29	58.00	-32767.00	-32767.00	-32767.00	87.50	43.02	58.98	59.00	37.06	100.00	58.00	4.60	755.00	22.00	26.00	1.21	19.00	2.40	88.21	8.00	2.40	70.90	71.30
10:12:29	59.00	-32767.00	-32767.00	-32767.00	101.11	24.56	57.15	111.00	37.04	100.00	59.00	4.40	755.00	22.00	27.00	1.21	20.00	2.30	88.21	9.00	2.30	71.10	70.30
10:13:29	59.00	-32767.00	-32767.00	-32767.00	85.30	41.33	57.22	59.00	37.01	100.00	59.00	4.30	755.00	23.00	27.00	1.17	21.00	2.10	88.21	9.00	2.10	70.30	70.30
10:14:29	59.00	-32767.00	-32767.00	-32767.00	86.62	41.83	56.78	59.00	37.01	100.00	59.00	4.30	755.00	22.00	27.00	1.21	21.00	2.00	88.21	9.00	2.00	71.20	70.30
10:15:29	59.00	-32767.00	-32767.00	-32767.00	88.12	37.67	56.31	59.00	37.01	100.00	59.00	4.10	755.00	23.00	27.00	1.21	21.00	2.00	88.21	9.00	2.00	70.40	70.30
10:16:29	59.00	-32767.00	-32767.00	-32767.00	86.35	41.84	56.17	59.00	36.99	100.00	59.00	4.20	755.00	23.00	27.00	1.21	22.00	1.90	88.21	9.00	1.90	70.30	70.30
10:17:29	58.00	-32767.00	-32767.00	-32767.00	83.99	40.49	54.63	59.00	36.99	100.00	58.00	4.20	755.00	23.00	27.00	1.21	22.00	2.20	88.21	9.00	2.20	70.30	70.30
10:18:29	58.00	-32767.00	-32767.00	-32767.00	86.72	40.26	55.99	59.00	36.99	100.00	58.00	4.20	755.00	23.00	27.00	1.21	22.00	2.40	88.21	9.00	2.40	70.30	70.30
10:19:29	58.00	-32767.00	-32767.00	-32767.00	96.31	24.27	53.84	140.00	36.97	100.00	58.00	4.40	755.00	22.00	27.00	1.21	23.00	1.90	88.21	9.00	1.90	71.10	70.30
10:20:29	58.00	-32767.00	-32767.00	-32767.00	84.94	39.46	54.78	59.00	36.94	100.00	58.00	4.40	755.00	22.00	27.00	1.21	23.00	2.20	88.21	10.00	2.20	71.10	70.30
10:21:29	58.00	-32767.00	-32767.00	-32767.00	84.74	39.11	54.35	59.00	36.94	100.00	58.00	4.30	755.00	23.00	27.00	1.21	23.00	2.40	88.21	9.00	2.40	70.20	70.30
10:22:29	58.00	-32767.00	-32767.00	-32767.00	86.57	38.19	54.70	59.00	36.94	100.00	58.00	4.40	755.00	22.00	27.00	1.21	23.00	1.90	88.21	10.00	1.90	71.10	70.30
10:23:29	58.00	-32767.00	-32767.00	-32767.00	84.17	37.82	53.31	58.00	36.92	100.00	58.00	4.20	755.00	23.00	27.00	1.21	24.00	2.10	88.21	10.00	2.10	70.30	70.10
10:24:29	57.00	-32767.00	-32767.00	-32767.00	83.87	37.53	52.77	57.00	36.92	100.00	57.00	4.30	755.00	23.00	27.00	1.21	24.00	1.90	88.21	10.00	1.90	70.20	70.30
10:25:29	58.00	-32767.00	-32767.00	-32767.00	83.64	37.55	52.65	59.00	36.89	100.00	58.00	4.30	755.00	23.00	27.00	1.21	24.00	2.30	88.21	10.00	2.30	70.20	70.30
10:26:29	58.00	-32767.00	-32767.00	-32767.00	90.66	30.48	53.48	59.00	36.89	100.00	58.00	4.30	755.00	23.00	27.00	1.21	24.00	2.40	88.21	10.00	2.40	70.20	70.20
10:27:29	58.00	-32767.00	-32767.00	-32767.00	87.25	34.32	54.78	59.00	36.87	100.00	58.00	4.50	755.00	22.00	26.00	1.21	24.00	2.00	88.21	10.00	2.00	71.00	71.20
10:28:29	59.00	-32767.00	-32767.00	-32767.00	85.19	38.09	53.87	59.00	36.85	100.00	59.00	4.70	755.00	22.00	27.00	1.21	23.00	2.00	88.21	10.00	2.00	70.80	70.20
10:29:29	59.00	-32767.00	-32767.00	-32767.00	84.93	38.89	55.08	59.00	36.85	100.00	59.00	4.50	755.00	22.00	27.00	1.21	23.00	2.30	88.21	10.00	2.30	71.00	70.10
10:30:29	59.00	-32767.00	-32767.00	-32767.00	84.95	37.77	54.34	59.00	36.82	100.00	59.00	4.70	755.00	22.00	27.00	1.21	23.00	2.30	88.21	10.00	2.30	70.80	70.10
10:31:29	59.00	-32767.00	-32767.00	-32767.00	85.55	38.75	54.45	59.00	36.82	100.00	59.00	4.70	755.00	22.00	27.00	1.21	23.00	2.10	88.21	10.00	2.10	70.80	70.20
10:32:29	59.00	-32767.00	-32767.00	-32767.00	86.55	35.32	54.15	59.00	36.82	100.00	59.00	4.80	755.00	22.00	27.00	1.21	23.00	1.90	88.21	10.00	1.90	70.70	70.20
10:33:29	59.00	-32767.00	-32767.00	-32767.00	85.78	38.73	55.16	59.00	36.80	100.00	59.00	4.70	755.00	22.00	27.00	1.21	23.00	2.30	88.21	10.00	2.30	70.80	70.20
10:34:29	59.00	-32767.00	-32767.00	-32767.00	86.58	39.63	55.40	59.00	36.78	100.00	59.00	4.80	755.00	22.00	27.00	1.21	23.00	1.90	88.21	10.00	1.90	70.70	70.10
10:35:29	59.00	-32767.00	-32767.00	-32767.00	-32766.00	-32766.00	-32766.00	0.00	36.78	100.00	59.00	4.80	755.00	22.00	27.00	1.21	23.00	2.10	88.21	9.00	2.10	70.70	70.30
10:36:29	60.00	-32767.00	-32767.00	-32767.00	86.07	37.68	54.86	60.00	36.76	100.00	60.00	4.70	755.00	22.00	27.00	1.21	23.00	2.20	88.21	10.00	2.20	70.80	70.20
10:37:29	60.00	-32767.00	-32767.00	-32767.00	87.13	40.26	57.24	61.00	36.76	100.00	60.00	4.80	755.00	22.00	27.00	1.21	23.00	1.90	88.21	9.00	1.90	70.70	70.20
10:38:29	60.00	-32767.00	-32767.00	-32767.00	86.10	39.48	56.77	61.00	36.73	100.00	60.00	4.70	755.00	22.00	27.00	1.21	22.00	2.30	88.21	9.00	2.30	70.80	70.10
10:39:29	60.00	-32767.00	-32767.00	-32767.00	87.13	40.08	57.20	61.00	36.73	100.00	60.00	4.80	755.00	22.00	27.00	1.21	22.00	1.80	88.21	9.00	1.80	70.70	70.20
10:40:29	60.00	-32767.00	-32767.00	-32767.00	86.28	39.61	56.51	61.00	36.71	100.00	60.00	4.70	755.00	22.00	27.00	1.21	22.00	2.30	88.21	9.00	2.30	70.80	70.20
10:41:29	61.00	-32767.00	-32767.00	-32767.00	87.60	39.66	56.87	61.00	36.71	100.00	61.00	4.80	755.00	22.00	27.00	1.21	22.00	2.00	88.21	9.00	2.00	70.70	70.20
10:42:29	60.00	-32767.00	-32767.00	-32767.00	87.28	39.67	56.98	61.00	36.69	100.00	60.00	4.80	755.00	22.00	27.00	1.21	21.00	2.10	88.21	9.00	2.10	70.70	70.20
10:43:29	61.00	-32767.00	-32767.00	-32767.00	87.37	39.93	57.58	61.00	36.69	100.00	61.00	4.70	755.00	22.00	27.00	1.21	21.00	2.20	88.21	9.00	2.20	70.80	70.20
10:44:29	61.00	-32767.00	-32767.00	-32767.00	86.96	40.03	57.49	61.00	36.66	100.00	61.00	4.80	755.00	22.00	27.00	1.21	21.00	2.20	88.21	9.00	2.20	70.70	70.10
10:45:29	61.00	-32767.00	-32767.00	-32767.00	87.29	40.40	58.01	61.00	36.66	100.00	61.00	4.80	755.00	22.00	27.00	1.21	21.00	2.20	88.21	9.00	2.20	70.70	70.10
10:46:29	61.00	-32767.00	-32767.00	-32767.00	87.24	40.76	58.09	61.00	36.64	100.00	61.00	4.80	755.00	22.00	27.00	1.21	21.00	2.20	88.21	9.00	2.20	70.70	70.20
10:47:29	61.00	-32767.00	-32767.00	-32767.00	87.99	41.26	58.71	61.00	36.64	100.00	61.00	4.90	755.00	22.00	26.00	1.21	21.00	2.00	88.21	9.00	2.00	70.60	71.20
10:48:29	61.00	-32767.00	-32767.00	-32767.00	87.77	41.53	58.96	61.00	36.64	100.00	61.00	4.80	755.00	22.00	27.00	1.21	21.00	2.20	88.21	9.00	2.20	70.70	70.20
10:49:29	61.00	-32767.00	-32767.00	-32767.00	88.26	41.85	59.66	62.00	36.62	100.00	61.00	5.00	755.00	22.00	26.00	1.21	21.00	2.30	88.21	9.00	2.30	70.50	71.20
10:50:29	62.00	-32767.00	-32767.00	-32767.00	88.32	42.10	59.86	62.00	36.62	100.00	62.00	4.90	755.00	22.00	26.00	1.21	21.00	2.20	88.21	9.00	2.20	70.60	71.20
10:51:29	62.00	-32767.00	-32767.00	-32767.00	88.39	42.42	60.16	62.00	36.62	100.00	62.00	5.00	755.00	22.00	26.00	1.21	21.00	2.30	88.21	9.00	2.30	70.50	71.20
10:52:29	62.00	-32767.00	-32767.00	-32767.00	88.13	42.94	60.80	63.00	36.62	100.00	62.00	4.90	755.00	22.00	26.00	1.21	21.00	2.30	88.21	9.00	2.30	70.60	71.10
10:53:29	62.00	-32767.00	-32767.00	-32767.00	88.50	43.32	60.82	63.00	36.60	100.00	62.00	4.90	755.00	22.00	27.00	1.21	21.00	1.90	88.21	9.00	1.90	70.60	70.10
10:54:29	63.00	-32767.00	-32767.00	-32767.00	88.81	43.57	61.58	63.00	36.60	100.00	63.00	4.90	755.00	22.00	26.00	1.21	21.00	2.30	88.21	9.00	2.30	70.60	71.20
10:55:29	63.00	-32767.00	-32767.00	-32767.00	88.76	43.77	61.81	63.00	36.60	100.00	63.00	4.90	755.00	22.00	26.00	1.21	21.00	2.40	88.21	9.00	2.40	70.60	71.20
10:56:29	63.00	-32767.00	-32767.00	-32767.00	89.26	44.21	62.06	63.00	36.60	100.00	63.00	4.90	755.00	22.00	27.00	1.21	21.00	2.40	88.21	9.00	2.40	70.60	70.10
10:57:29	63.00	-32767.00	-32767.00	-32767.00	88.98	44.60	62.67	63.00	36.60	100.00	63.00	4.90	755.00	22.00	26.00	1.21	21.00	2.40	88.21	9.00	2.40	70.60	71.10
10:58:29	63.00	-32767.00	-32767.00	-32767.00	89.06	44.85	62.78	63.00	36.60	100.00	63.00	5.00	755.00	22.00	26.00	1.21	21.00	2.30	88.21	9.00	2.30	70.50	71.10
10:59:29	63.00	-32767.00	-32767.00	-32767.00	89.00	44.98	63.00	63.00	36.62	100.00	63.00	4.90	755.00	22.00	26.00	1.21	21.00	1.90	88.21	9.00	1.90	70.60	71.20
11:00:29	63.00	-32767.00	-32767.00	-32767.00	89.42	45.23	63.25	63.00	36.62	100.00	63.00	4.90	755.00	22.00	27.00	1.21	21.00	2.30	88.21	9.00	2.30	70.60	70.10
11:01:29	63.00	-32767.00	-32767.00	-32767.00	89.09	45.50	63.57	63.00	36.62	100.00	63.00	4.90	755.00	22.00	26.00	1.21	21.00	2.20	88.21	9.00	2.20	70.60	71.10
11:02:29	63.00	-32767.00	-32767.00	-32767.00	92.92	39.94	65.38	63.00	36.62	100.00	63.00	5.00	755.00	22.00	26.00	1.21	21.00	2.40	88.21	9.00	2.40	70.50	71.10
11:03:29	63.00	-32767.00	-32767.00	-32767.00	87.60	46.19	64.20	63.00	36.62	100.00	63.00	4.90	755.00	22.00	26.00	1.21	21.00	1.90	88.21	9.00	1.90	70.60	71.20
11:04:29	63.00	-32767.00	-32767.00	-32767.00	89.53	46.36	64.47	64.00	36.62	100.00	63.00	5.00	755.00	22.00	26.00	1.21	21.00	2.30	88.21	9.00	2.30	70.50	71.10
11:05:29	63.00	-32767.00	-32767.00	-32767.00	89.88	46.55	64.53	64.00	36.62	100.00	63.00	5.00	755.00	22.00	26.00	1.21	21.00	2.10	88.21	9.00	2.10	70.50	71.20
11:06:29	63.00	-32767.00	-32767.00	-32767.00	89.81	46.62	64.91	64.00	36.62	100.00	63.00	5.00	755.00	22.00	26.00	1.21	21.00	2.10	88.21	9.00	2.10	70.50	71.10
11:07:29	63.00	-32767.00	-32767.00	-32767.00	90.19	46.96	65.18	64.00	36.62	100.00	63.00	5.00	755.00	22.00	26.00	1.21	21.00	2.20	88.21	9.00	2.20	70.50	71.20
11:08:29	63.00	-32767.00	-32767.00	-32767.00	90.26	47.36	65.53	64.00	36.62	100.00	63.00	5.00	755.00	22.00	26.00	1.21	21.00	2.10	88.21	9.00	2.10	70.50	71.10
11:09:29	63.00	-32767.00	-32767.00	-32767.00	90.07	47.32	65.53	64.00	36.62	100.00	63.00	4.90	755.00	22.00	26.00	1.21	21.00	1.90	88.21	9.00	1.90	70.60	71.10
11:10:29	63.00	-32767.00	-32767.00	-32767.00	89.87	47.21	65.60	64.00	36.64	100.00	63.00	5.00	755.00	22.00	26.00	1.26	21.00	2.10	88.21	9.00	2.10	70.40	71.10
11:11:29	64.00	-32767.00	-32767.00	-32767.00	90.70	47.56	65.83	64.00	36.64	100.00	64.00	5.00	755.00	22.00	26.00	1.21	21.00	2.30	88.21	9.00	2.30	70.50	71.10
11:12:29	64.00	-32767.00	-32767.00	-32767.00	90.11	47.90	66.04	64.00	36.64	100.00	64.00	5.10	755.00	22.00	26.00	1.26	21.00	2.30	88.21	9.00	2.30	70.30	71.10
11:13:29	64.00	-32767.00	-32767.00	-32767.00	90.26	48.15	66.42	64.00	36.64	100.00	64.00	5.10	755.00	22.00	26.00	1.26	21.00	2.30	88.21	9.00	2.30	70.30	71.20
11:14:29	64.00	-32767.00	-32767.00	-32767.00	89.95	48.27	66.53	64.00	36.64	100.00	64.00	5.00	755.00	22.00	26.00	1.21	21.00	2.20	88.21	9.00	2.20	70.50	71.10
11:15:29	64.00	-32767.00	-32767.00	-32767.00	90.34	48.50	67.04	65.00	36.64	100.00	64.00	5.00	755.00	22.00	26.00	1.21	21.00	1.90	88.21	9.00	1.90	70.50	71.10
11:16:29	64.00	-32767.00	-32767.00	-32767.00	90.39	48.87	66.95	64.00	36.66	100.00	64.00	5.00	755.00	22.00	26.00	1.21	21.00	2.10	88.21	9.00	2.10	70.50	71.20
11:17:29	64.00	-32767.00	-32767.00	-32767.00	90.47	49.11	67.21	64.00	36.66	100.00	64.00	5.00	755.00	22.00	26.00	1.21	21.00	2.30	88.21	9.00	2.30	70.50	71.10
11:18:29	64.00	-32767.00	-32767.00	-32767.00	90.56	49.43	67.74	65.00	36.66	100.00	64.00	5.00	755.00	22.00	26.00	1.26	21.00	2.20	88.21	9.00	2.20	70.40	71.10
11:19:29	64.00	-32767.00	-32767.00	-32767.00	91.15	49.65	67.85	65.00	36.66	100.00	64.00	5.10	755.00	22.00	26.00	1.26	21.00	2.30	88.21	9.00	2.30	70.30	71.10
11:20:29	64.00	-32767.00	-32767.00	-32767.00	90.90	49.80	68.02	65.00	36.66	100.00	64.00	5.10	755.00	22.00	26.00	1.21	21.00	2.20	88.21	9.00	2.20	70.40	71.10
11:21:29	64.00	-32767.00	-32767.00	-32767.00	91.16	50.06	68.43	65.00	36.69	100.00	64.00	5.00	755.00	22.00	26.00	1.21	21.00	2.40	88.21	9.00	2.40	70.50	71.10
11:22:29	64.00	-32767.00	-32767.00	-32767.00	91.01	50.26	68.52	65.00	36.69	100.00	64.00	5.00	755.00	22.00	26.00	1.21	21.00	2.00	88.21	9.00	2.00	70.50	71.10
11:23:29	64.00	-32767.00	-32767.00	-32767.00	91.15	50.31	68.45	65.00	36.69	100.00	64.00	5.10	755.00	22.00	26.00	1.26	21.00	2.40	88.21	9.00	2.40	70.30	71.20
11:24:29	64.00	-32767.00	-32767.00	-32767.00	90.78	50.48	68.73	65.00	36.71	100.00	64.00	5.10	755.00	22.00	26.00	1.26	21.00	2.00	88.21	9.00	2.00	70.30	71.10
11:25:29	64.00	-32767.00	-32767.00	-32767.00	90.96	50.35	68.82	65.00	36.71	100.00	64.00	5.10	755.00	22.00	26.00	1.26	21.00	2.30	88.21	9.00	2.30	70.30	71.10
11:26:29	65.00	-32767.00	-32767.00	-32767.00	90.58	50.38	68.60	65.00	36.71	100.00	65.00	5.10	755.00	22.00	26.00	1.26	21.00	2.00	88.21	9.00	2.00	70.30	71.10
11:27:29	65.00	-32767.00	-32767.00	-32767.00	90.77	50.37	68.84	65.00	36.73	100.00	65.00	5.10	755.00	22.00	26.00	1.26	21.00	2.20	88.21	9.00	2.20	70.30	71.10
11:28:29	65.00	-32767.00	-32767.00	-32767.00	90.54	50.62	68.64	65.00	36.73	100.00	65.00	5.10	755.00	22.00	26.00	1.26	21.00	2.40	88.21	9.00	2.40	70.30	71.10
11:29:29	65.00	-32767.00	-32767.00	-32767.00	90.68	50.84	68.94	65.00	36.73	100.00	65.00	5.10	755.00	22.00	26.00	1.21	21.00	2.10	88.21	9.00	2.10	70.40	71.10
11:30:29	65.00	-32767.00	-32767.00	-32767.00	91.03	50.95	69.29	65.00	36.76	100.00	65.00	5.10	755.00	22.00	26.00	1.26	21.00	2.00	88.21	9.00	2.00	70.30	71.10
11:31:29	65.00	-32767.00	-32767.00	-32767.00	90.20	50.96	69.19	65.00	36.76	100.00	65.00	5.10	755.00	22.00	26.00	1.26	21.00	1.90	88.21	9.00	1.90	70.30	71.10
11:32:29	65.00	-32767.00	-32767.00	-32767.00	91.34	51.22	69.38	65.00	36.76	100.00	65.00	5.10	755.00	22.00	26.00	1.26	20.00	2.10	88.21	9.00	2.10	70.30	71.10
11:33:29	65.00	-32767.00	-32767.00	-32767.00	267.77	266.79	267.28	0.00	36.78	100.00	65.00	5.10	755.00	22.00	26.00	1.21	21.00	2.10	88.21	9.00	2.10	70.40	71.10
11:34:29	65.00	-32767.00	-32767.00	-32767.00	91.22	51.29	69.66	65.00	36.78	100.00	65.00	5.30	755.00	21.00	27.00	1.21	21.00	1.30	88.21	8.00	1.30	71.20	70.00
11:35:29	64.00	-32767.00	-32767.00	-32767.00	96.72	53.80	73.07	64.00	36.80	100.00	64.00	5.10	755.00	27.00	36.00	1.21	21.00	3.20	88.21	9.00	3.20	65.40	60.40
11:36:29	64.00	-32767.00	-32767.00	-32767.00	94.18	54.09	73.12	65.00	36.80	100.00	64.00	4.90	755.00	26.00	31.00	0.97	21.00	2.10	88.21	9.00	2.10	67.10	67.00
11:37:29	64.00	-32767.00	-32767.00	-32767.00	94.31	54.03	73.28	64.00	36.82	100.00	64.00	5.00	755.00	25.00	30.00	1.02	21.00	1.90	88.21	9.00	1.90	67.90	67.70
11:38:29	64.00	-32767.00	-32767.00	-32767.00	94.80	54.07	73.24	65.00	36.82	100.00	64.00	5.00	755.00	25.00	29.00	1.07	21.00	2.00	88.21	9.00	2.00	67.80	68.70
11:39:29	64.00	-32767.00	-32767.00	-32767.00	94.55	53.88	72.84	64.00	36.82	100.00	64.00	5.00	755.00	24.00	29.00	1.12	21.00	2.20	88.21	9.00	2.20	68.70	68.60
11:40:29	64.00	-32767.00	-32767.00	-32767.00	93.85	53.96	72.82	64.00	36.85	100.00	64.00	5.00	755.00	24.00	29.00	1.12	21.00	2.30	88.21	9.00	2.30	68.70	68.60
11:41:29	64.00	-32767.00	-32767.00	-32767.00	93.15	53.94	72.88	65.00	36.85	100.00	64.00	4.90	755.00	24.00	28.00	1.12	21.00	2.00	88.21	9.00	2.00	68.80	69.60
11:42:29	65.00	-32767.00	-32767.00	-32767.00	93.07	54.21	73.11	65.00	36.85	100.00	65.00	5.00	755.00	23.00	28.00	1.12	20.00	2.20	88.21	9.00	2.20	69.70	69.50
11:43:29	65.00	-32767.00	-32767.00	-32767.00	92.96	53.49	72.12	65.00	36.87	100.00	65.00	5.00	755.00	23.00	28.00	1.17	20.00	2.30	88.21	9.00	2.30	69.60	69.50
11:44:29	65.00	-32767.00	-32767.00	-32767.00	93.08	53.57	71.99	65.00	36.87	100.00	65.00	5.00	755.00	23.00	27.00	1.17	20.00	2.30	88.21	9.00	2.30	69.60	70.50
11:45:29	65.00	-32767.00	-32767.00	-32767.00	91.91	53.26	71.82	65.00	36.89	100.00	65.00	5.00	755.00	22.00	27.00	1.17	20.00	2.30	88.21	9.00	2.30	70.60	70.50
11:46:29	65.00	-32767.00	-32767.00	-32767.00	91.93	53.03	71.28	65.00	36.89	100.00	65.00	5.00	755.00	22.00	27.00	1.17	20.00	2.30	88.21	9.00	2.30	70.60	70.40
11:47:29	65.00	-32767.00	-32767.00	-32767.00	91.71	52.58	70.93	65.00	36.92	100.00	65.00	5.00	755.00	22.00	27.00	1.21	20.00	2.30	88.21	9.00	2.30	70.50	70.40
11:48:29	65.00	-32767.00	-32767.00	-32767.00	91.30	52.69	70.84	65.00	36.92	100.00	65.00	5.00	755.00	22.00	27.00	1.21	20.00	2.20	88.21	9.00	2.20	70.50	70.40
11:49:29	65.00	-32767.00	-32767.00	-32767.00	91.79	52.75	70.94	65.00	36.94	100.00	65.00	5.00	755.00	22.00	27.00	1.21	20.00	2.00	88.21	9.00	2.00	70.50	70.40
11:50:29	65.00	-32767.00	-32767.00	-32767.00	91.40	52.77	70.99	65.00	36.94	100.00	65.00	5.00	755.00	22.00	27.00	1.21	20.00	2.10	88.21	9.00	2.10	70.50	70.40
11:51:29	65.00	-32767.00	-32767.00	-32767.00	91.96	52.75	70.97	65.00	36.94	100.00	65.00	5.00	755.00	22.00	26.00	1.21	20.00	2.30	88.21	9.00	2.30	70.50	71.40
11:52:29	65.00	-32767.00	-32767.00	-32767.00	91.42	52.67	70.88	65.00	36.97	100.00	65.00	5.00	755.00	22.00	26.00	1.21	20.00	2.30	88.21	9.00	2.30	70.50	71.30
11:53:29	65.00	-32767.00	-32767.00	-32767.00	91.28	52.67	70.92	65.00	36.99	100.00	65.00	5.00	755.00	22.00	26.00	1.26	20.00	1.90	88.21	9.00	1.90	70.40	71.30
11:54:29	65.00	-32767.00	-32767.00	-32767.00	91.46	52.71	70.85	65.00	36.99	100.00	65.00	5.00	755.00	21.00	26.00	1.21	20.00	2.40	88.21	9.00	2.40	71.50	71.30
11:55:29	65.00	-32767.00	-32767.00	-32767.00	91.04	52.39	70.79	65.00	36.99	100.00	65.00	5.00	755.00	22.00	26.00	1.21	20.00	2.00	88.21	9.00	2.00	70.50	71.40
11:56:29	65.00	-32767.00	-32767.00	-32767.00	91.16	52.12	70.25	65.00	37.01	100.00	65.00	5.00	755.00	21.00	26.00	1.21	20.00	2.40	88.21	9.00	2.40	71.50	71.30
11:57:29	65.00	-32767.00	-32767.00	-32767.00	90.78	51.70	69.79	65.00	37.01	100.00	65.00	5.00	755.00	21.00	26.00	1.26	20.00	2.00	88.21	9.00	2.00	71.40	71.30
11:58:29	65.00	-32767.00	-32767.00	-32767.00	91.19	51.67	69.71	66.00	37.04	100.00	65.00	5.00	755.00	21.00	26.00	1.26	20.00	2.20	88.21	9.00	2.20	71.40	71.30
11:59:29	65.00	-32767.00	-32767.00	-32767.00	90.97	51.57	69.77	66.00	37.04	100.00	65.00	5.00	755.00	21.00	26.00	1.26	20.00	2.20	88.21	9.00	2.20	71.40	71.30
12:00:29	66.00	-32767.00	-32767.00	-32767.00	90.67	51.49	69.55	66.00	37.06	100.00	66.00	5.00	755.00	21.00	26.00	1.26	20.00	2.20	88.21	9.00	2.20	71.40	71.30
12:01:29	66.00	-32767.00	-32767.00	-32767.00	90.63	51.57	69.73	67.00	37.06	100.00	66.00	5.00	755.00	21.00	26.00	1.26	20.00	2.00	88.21	9.00	2.00	71.40	71.30
12:02:29	66.00	-32767.00	-32767.00	-32767.00	90.67	51.57	69.85	67.00	37.06	100.00	66.00	5.00	755.00	21.00	26.00	1.26	20.00	2.20	88.21	9.00	2.20	71.40	71.30
12:03:29	66.00	-32767.00	-32767.00	-32767.00	-32766.00	-32766.00	-32766.00	0.00	37.09	100.00	66.00	5.00	755.00	21.00	26.00	1.26	20.00	2.20	88.21	9.00	2.20	71.40	71.30
12:04:29	66.00	-32767.00	-32767.00	-32767.00	90.87	50.50	68.52	67.00	37.09	100.00	66.00	5.00	755.00	21.00	26.00	1.26	20.00	2.20	88.21	9.00	2.20	71.40	71.30
12:05:29	66.00	-32767.00	-32767.00	-32767.00	90.76	51.59	69.65	67.00	37.09	100.00	66.00	5.00	755.00	21.00	26.00	1.26	20.00	2.00	88.21	9.00	2.00	71.40	71.30
12:06:29	66.00	-32767.00	-32767.00	-32767.00	91.01	51.30	69.41	67.00	37.11	100.00	66.00	5.00	755.00	21.00	26.00	1.26	20.00	2.30	88.21	9.00	2.30	71.40	71.30
12:07:29	67.00	-32767.00	-32767.00	-32767.00	90.84	51.64	69.55	67.00	37.11	100.00	67.00	5.00	755.00	21.00	26.00	1.26	20.00	2.30	88.21	9.00	2.30	71.40	71.20
12:08:29	67.00	-32767.00	-32767.00	-32767.00	88.85	52.03	69.49	67.00	37.11	100.00	67.00	5.00	755.00	21.00	26.00	1.26	20.00	2.30	88.21	9.00	2.30	71.40	71.30
12:09:29	67.00	-32767.00	-32767.00	-32767.00	88.94	52.60	69.76	67.00	37.11	100.00	67.00	5.00	755.00	21.00	26.00	1.26	20.00	2.30	88.21	9.00	2.30	71.40	71.30
12:10:29	67.00	-32767.00	-32767.00	-32767.00	88.52	52.34	69.84	67.00	37.13	100.00	67.00	5.00	755.00	21.00	26.00	1.26	20.00	2.20	88.21	9.00	2.20	71.40	71.30
12:11:29	68.00	-32767.00	-32767.00	-32767.00	88.66	52.08	69.72	67.00	37.13	100.00	68.00	5.00	755.00	21.00	26.00	1.26	20.00	2.10	88.21	9.00	2.10	71.40	71.30
12:12:29	68.00	-32767.00	-32767.00	-32767.00	88.31	51.51	69.39	67.00	37.13	100.00	68.00	5.00	755.00	21.00	26.00	1.26	20.00	2.10	88.21	9.00	2.10	71.40	71.20
12:13:29	68.00	-32767.00	-32767.00	-32767.00	88.23	53.63	71.12	68.00	37.16	100.00	68.00	5.00	755.00	21.00	26.00	1.26	20.00	2.30	88.21	9.00	2.30	71.40	71.30
12:14:29	68.00	-32767.00	-32767.00	-32767.00	86.71	51.80	69.10	68.00	37.16	100.00	68.00	5.00	755.00	21.00	26.00	1.26	20.00	2.30	88.21	9.00	2.30	71.40	71.30
12:15:29	68.00	-32767.00	-32767.00	-32767.00	86.76	51.97	69.59	68.00	37.16	100.00	68.00	5.00	755.00	21.00	26.00	1.26	20.00	2.30	88.21	9.00	2.30	71.40	71.30
12:16:29	68.00	-32767.00	-32767.00	-32767.00	87.79	53.05	70.54	68.00	37.16	100.00	68.00	5.00	755.00	21.00	26.00	1.26	20.00	2.30	88.21	9.00	2.30	71.40	71.30
12:17:29	68.00	-32767.00	-32767.00	-32767.00	88.85	54.19	71.82	68.00	37.18	100.00	68.00	5.00	755.00	21.00	26.00	1.26	20.00	2.30	88.21	9.00	2.30	71.40	71.30
12:18:29	68.00	-32767.00	-32767.00	-32767.00	88.88	54.57	72.12	68.00	37.18	100.00	68.00	5.00	755.00	21.00	26.00	1.26	20.00	2.20	88.21	9.00	2.20	71.40	71.30
12:19:29	68.00	-32767.00	-32767.00	-32767.00	88.69	54.69	71.96	68.00	37.18	100.00	68.00	5.00	755.00	21.00	26.00	1.26	20.00	2.10	88.21	9.00	2.10	71.40	71.30
12:20:29	68.00	-32767.00	-32767.00	-32767.00	88.99	54.19	71.58	68.00	37.18	100.00	68.00	5.00	755.00	21.00	26.00	1.26	20.00	2.00	88.21	9.00	2.00	71.40	71.20
12:21:29	68.00	-32767.00	-32767.00	-32767.00	89.27	54.22	71.70	68.00	37.20	100.00	68.00	5.00	755.00	21.00	26.00	1.26	20.00	2.30	88.21	9.00	2.30	71.40	71.20
12:22:29	68.00	-32767.00	-32767.00	-32767.00	88.66	53.60	71.29	68.00	37.20	100.00	68.00	5.00	755.00	21.00	26.00	1.26	20.00	2.00	88.21	9.00	2.00	71.40	71.20
12:23:29	68.00	-32767.00	-32767.00	-32767.00	89.20	53.79	71.31	69.00	37.20	100.00	68.00	5.00	755.00	21.00	26.00	1.31	20.00	2.30	88.21	9.00	2.30	71.30	71.30
12:24:29	68.00	-32767.00	-32767.00	-32767.00	89.73	53.17	70.87	69.00	37.20	100.00	68.00	5.00	755.00	21.00	26.00	1.26	20.00	2.20	88.21	9.00	2.20	71.40	71.30
12:25:29	69.00	-32767.00	-32767.00	-32767.00	90.50	53.61	70.99	69.00	37.23	100.00	69.00	5.00	755.00	21.00	26.00	1.26	20.00	2.10	88.21	9.00	2.10	71.40	71.30
12:26:29	69.00	-32767.00	-32767.00	-32767.00	90.65	53.31	70.75	69.00	37.23	100.00	69.00	5.00	755.00	21.00	26.00	1.26	20.00	2.30	88.21	9.00	2.30	71.40	71.30
12:27:29	69.00	-32767.00	-32767.00	-32767.00	90.96	52.90	70.37	69.00	37.23	100.00	69.00	5.00	755.00	21.00	26.00	1.26	20.00	2.30	88.21	9.00	2.30	71.40	71.20
12:28:29	69.00	-32767.00	-32767.00	-32767.00	90.36	52.10	69.76	70.00	37.25	100.00	69.00	5.00	755.00	21.00	26.00	1.26	20.00	1.90	88.21	9.00	1.90	71.40	71.30
12:29:29	69.00	-32767.00	-32767.00	-32767.00	91.77	52.27	69.86	70.00	37.25	100.00	69.00	5.10	755.00	21.00	26.00	1.31	20.00	2.30	88.21	9.00	2.30	71.20	71.20
12:30:29	69.00	-32767.00	-32767.00	-32767.00	90.74	51.18	68.92	70.00	37.25	100.00	69.00	5.00	755.00	21.00	26.00	1.26	20.00	1.90	88.21	9.00	1.90	71.40	71.30
12:31:29	69.00	-32767.00	-32767.00	-32767.00	91.78	51.24	68.78	70.00	37.25	100.00	69.00	5.00	755.00	21.00	26.00	1.26	20.00	2.30	88.21	9.00	2.30	71.40	71.30
12:32:29	69.00	-32767.00	-32767.00	-32767.00	91.13	50.66	68.14	70.00	37.27	100.00	69.00	5.00	755.00	21.00	26.00	1.26	20.00	1.90	88.21	9.00	1.90	71.40	71.30
12:33:29	69.00	-32767.00	-32767.00	-32767.00	91.06	50.39	68.34	70.00	37.27	100.00	69.00	5.00	755.00	21.00	26.00	1.31	20.00	2.20	88.21	9.00	2.20	71.30	71.30
12:34:29	69.00	-32767.00	-32767.00	-32767.00	93.27	47.00	67.69	69.00	37.27	100.00	69.00	5.00	755.00	21.00	26.00	1.31	20.00	2.20	88.21	9.00	2.20	71.30	71.30
12:35:29	69.00	-32767.00	-32767.00	-32767.00	90.64	50.08	68.15	70.00	37.27	100.00	69.00	5.00	755.00	21.00	26.00	1.26	20.00	1.90	88.21	9.00	1.90	71.40	71.30
12:36:29	69.00	-32767.00	-32767.00	-32767.00	91.00	49.94	68.22	70.00	37.29	100.00	69.00	5.00	755.00	21.00	26.00	1.31	20.00	2.20	88.21	9.00	2.20	71.30	71.30
12:37:29	70.00	-32767.00	-32767.00	-32767.00	91.02	49.81	68.10	70.00	37.29	100.00	70.00	5.00	755.00	21.00	26.00	1.31	20.00	2.30	88.21	9.00	2.30	71.30	71.30
12:38:29	70.00	-32767.00	-32767.00	-32767.00	90.41	49.83	67.98	70.00	37.29	100.00	70.00	5.00	755.00	21.00	26.00	1.31	20.00	2.30	88.21	9.00	2.30	71.30	71.20
12:39:29	70.00	-32767.00	-32767.00	-32767.00	90.90	50.19	68.29	71.00	37.32	100.00	70.00	5.00	755.00	21.00	25.00	1.26	20.00	2.30	88.21	9.00	2.30	71.40	72.30
12:40:29	70.00	-32767.00	-32767.00	-32767.00	90.45	50.61	68.78	71.00	37.32	100.00	70.00	5.00	755.00	21.00	25.00	1.26	20.00	2.00	88.21	9.00	2.00	71.40	72.30
12:41:29	70.00	-32767.00	-32767.00	-32767.00	89.47	49.85	67.75	71.00	37.32	100.00	70.00	5.10	755.00	20.00	26.00	1.26	20.00	2.40	88.21	9.00	2.40	72.30	71.30
12:42:29	71.00	-32767.00	-32767.00	-32767.00	88.82	50.18	67.98	71.00	37.32	100.00	71.00	5.10	755.00	21.00	25.00	1.31	20.00	1.90	88.21	9.00	1.90	71.20	72.30
12:43:29	71.00	-32767.00	-32767.00	-32767.00	89.18	50.75	68.39	71.00	37.34	100.00	71.00	5.00	755.00	21.00	25.00	1.26	20.00	2.00	88.21	9.00	2.00	71.40	72.30
12:44:29	71.00	-32767.00	-32767.00	-32767.00	89.62	50.97	68.39	71.00	37.34	100.00	71.00	5.00	755.00	21.00	25.00	1.26	20.00	2.20	88.21	9.00	2.20	71.40	72.30
12:45:29	71.00	-32767.00	-32767.00	-32767.00	89.37	50.82	68.31	71.00	37.34	100.00	71.00	5.00	755.00	20.00	25.00	1.26	20.00	2.30	88.21	9.00	2.30	72.40	72.30
12:46:29	71.00	-32767.00	-32767.00	-32767.00	89.47	50.77	68.24	71.00	37.34	100.00	71.00	5.10	755.00	20.00	25.00	1.31	20.00	2.30	88.21	9.00	2.30	72.20	72.30
12:47:29	71.00	-32767.00	-32767.00	-32767.00	89.67	50.74	68.06	71.00	37.34	100.00	71.00	5.10	755.00	20.00	25.00	1.31	20.00	2.30	88.21	9.00	2.30	72.20	72.20
12:48:29	71.00	-32767.00	-32767.00	-32767.00	89.52	50.12	67.96	71.00	37.36	100.00	71.00	5.10	755.00	20.00	25.00	1.26	20.00	2.20	88.21	9.00	2.20	72.30	72.30
12:49:29	71.00	-32767.00	-32767.00	-32767.00	88.87	50.37	68.06	71.00	37.36	100.00	71.00	5.10	755.00	20.00	25.00	1.26	20.00	1.80	88.21	9.00	1.80	72.30	72.30
12:50:29	71.00	-32767.00	-32767.00	-32767.00	89.24	50.39	67.96	71.00	37.36	100.00	71.00	5.20	755.00	20.00	25.00	1.26	20.00	2.30	88.21	9.00	2.30	72.20	72.30
12:51:29	72.00	-32767.00	-32767.00	-32767.00	88.37	50.35	68.15	71.00	37.36	100.00	72.00	5.10	755.00	20.00	25.00	1.31	20.00	2.00	88.21	9.00	2.00	72.20	72.30
12:52:29	72.00	-32767.00	-32767.00	-32767.00	89.19	50.66	68.44	72.00	37.39	100.00	72.00	5.10	755.00	20.00	25.00	1.31	20.00	1.80	88.21	9.00	1.80	72.20	72.30
12:53:29	72.00	-32767.00	-32767.00	-32767.00	89.11	50.42	68.30	72.00	37.39	100.00	72.00	5.10	755.00	20.00	25.00	1.26	20.00	1.90	88.21	9.00	1.90	72.30	72.30
12:54:29	72.00	-32767.00	-32767.00	-32767.00	88.91	50.24	68.20	72.00	37.41	100.00	72.00	5.10	755.00	20.00	25.00	1.31	20.00	1.90	88.21	9.00	1.90	72.20	72.30
12:55:29	72.00	-32767.00	-32767.00	-32767.00	88.97	50.31	68.07	72.00	37.41	100.00	72.00	5.20	755.00	20.00	25.00	1.31	20.00	2.20	88.21	9.00	2.30	72.10	72.20
12:56:29	73.00	-32767.00	-32767.00	-32767.00	89.13	50.85	68.35	72.00	37.41	100.00	73.00	5.20	755.00	20.00	25.00	1.26	20.00	2.20	88.21	9.00	2.20	72.20	72.20
12:57:29	72.00	-32767.00	-32767.00	-32767.00	88.78	50.44	68.27	72.00	37.44	100.00	72.00	5.10	755.00	20.00	25.00	1.31	20.00	2.00	88.21	9.00	2.00	72.20	72.20
12:58:29	73.00	-32767.00	-32767.00	-32767.00	89.51	50.57	68.57	73.00	37.44	100.00	73.00	5.20	755.00	20.00	25.00	1.31	20.00	2.20	88.21	9.00	2.20	72.10	72.20
12:59:29	73.00	-32767.00	-32767.00	-32767.00	89.34	50.41	68.20	73.00	37.44	100.00	73.00	5.20	755.00	20.00	25.00	1.31	20.00	2.30	88.21	9.00	2.30	72.10	72.30
13:00:29	73.00	-32767.00	-32767.00	-32767.00	90.00	50.07	68.02	73.00	37.44	100.00	73.00	5.30	755.00	20.00	25.00	1.31	20.00	2.30	88.21	9.00	2.30	72.00	72.20
13:01:29	73.00	-32767.00	-32767.00	-32767.00	89.23	50.00	67.60	73.00	37.46	100.00	73.00	5.20	755.00	20.00	25.00	1.31	20.00	2.30	88.21	9.00	2.30	72.10	72.30
13:02:29	73.00	-32767.00	-32767.00	-32767.00	89.38	49.95	67.47	73.00	37.46	100.00	73.00	5.30	755.00	20.00	25.00	1.31	20.00	2.30	88.21	9.00	2.30	72.00	72.30
13:03:29	73.00	-32767.00	-32767.00	-32767.00	103.06	37.84	73.21	30.00	37.46	100.00	73.00	5.20	755.00	20.00	25.00	1.31	20.00	1.80	88.21	9.00	1.80	72.10	72.30
13:04:29	73.00	-32767.00	-32767.00	-32767.00	91.13	42.27	65.41	72.00	37.46	99.95	73.00	5.30	755.00	19.00	25.00	1.31	20.00	2.30	88.21	9.00	2.30	73.00	72.20
13:05:28	73.00	-32767.00	-32767.00	-32767.00	89.33	48.08	66.52	74.00	37.48	99.99	73.00	5.30	755.00	19.00	25.00	1.31	20.00	2.40	88.21	9.00	2.40	73.00	72.30
13:06:28	74.00	-32767.00	-32767.00	-32767.00	89.80	48.03	66.56	74.00	37.48	100.00	74.00	5.30	755.00	19.00	25.00	1.31	20.00	2.20	88.21	9.00	2.20	73.00	72.30
13:07:28	74.00	-32767.00	-32767.00	-32767.00	90.29	48.35	67.17	75.00	37.48	99.98	74.00	5.30	755.00	19.00	25.00	1.31	20.00	1.80	88.21	9.00	1.80	73.00	72.20
13:08:28	74.00	-32767.00	-32767.00	-32767.00	89.74	48.12	66.68	75.00	37.48	99.92	74.00	5.40	755.00	19.00	25.00	1.31	20.00	2.20	88.21	9.00	2.20	72.90	72.20
13:09:28	75.00	-32767.00	-32767.00	-32767.00	90.66	47.71	66.78	75.00	37.48	99.91	75.00	5.30	755.00	19.00	24.00	1.26	20.00	2.30	88.21	9.00	2.30	73.10	73.30
13:10:28	75.00	-32767.00	-32767.00	-32767.00	90.16	47.98	66.99	75.00	37.48	99.70	75.00	5.40	755.00	19.00	24.00	1.31	20.00	1.80	88.21	9.00	1.80	72.90	73.20
13:11:28	75.00	-32767.00	-32767.00	-32767.00	90.31	47.90	67.02	76.00	37.51	99.61	75.00	5.30	755.00	19.00	24.00	1.31	20.00	2.30	88.21	9.00	2.30	73.00	73.20
13:12:28	75.00	-32767.00	-32767.00	-32767.00	90.77	47.98	67.18	76.00	37.51	99.57	75.00	5.40	755.00	19.00	24.00	1.31	20.00	1.80	88.21	9.00	1.80	72.90	73.20
13:13:28	75.00	-32767.00	-32767.00	-32767.00	89.57	48.35	66.64	76.00	37.51	99.61	75.00	5.40	755.00	19.00	24.00	1.31	20.00	2.20	88.21	9.00	2.20	72.90	73.20
13:14:28	76.00	-32767.00	-32767.00	-32767.00	89.85	47.98	66.60	76.00	37.53	99.46	76.00	5.40	755.00	19.00	24.00	1.31	20.00	2.30	88.21	9.00	2.30	72.90	73.20
13:15:28	76.00	-32767.00	-32767.00	-32767.00	90.41	48.16	66.79	76.00	37.53	99.40	76.00	5.40	755.00	19.00	24.00	1.31	20.00	2.20	88.21	9.00	2.20	72.90	73.20
13:16:28	76.00	-32767.00	-32767.00	-32767.00	90.17	47.74	66.54	76.00	37.53	99.38	76.00	5.40	755.00	19.00	24.00	1.31	20.00	2.10	88.21	9.00	2.10	72.90	73.20
13:17:28	77.00	-32767.00	-32767.00	-32767.00	90.29	47.46	66.32	77.00	37.53	99.36	77.00	5.40	755.00	19.00	24.00	1.31	20.00	2.20	88.21	9.00	2.20	72.90	73.30
13:18:28	77.00	-32767.00	-32767.00	-32767.00	89.62	46.57	66.15	77.00	37.56	99.23	77.00	5.50	755.00	18.00	24.00	1.31	20.00	1.90	88.21	9.00	1.90	73.80	73.20
13:19:28	77.00	-32767.00	-32767.00	-32767.00	89.89	47.46	66.31	77.00	37.56	99.19	77.00	5.50	755.00	18.00	24.00	1.31	20.00	2.10	88.21	9.00	2.10	73.80	73.30
13:20:28	77.00	-32767.00	-32767.00	-32767.00	89.31	47.09	65.80	78.00	37.56	99.13	77.00	5.50	755.00	19.00	24.00	1.31	20.00	2.30	88.21	9.00	2.30	72.80	73.20
13:21:28	77.00	-32767.00	-32767.00	-32767.00	88.74	47.09	65.65	78.00	37.58	98.85	77.00	5.60	755.00	18.00	24.00	1.31	20.00	2.00	88.21	9.00	2.00	73.70	73.20
13:22:28	78.00	-32767.00	-32767.00	-32767.00	88.74	46.84	65.65	78.00	37.58	98.77	78.00	5.60	755.00	18.00	24.00	1.31	20.00	1.80	88.21	9.00	1.80	73.70	73.20
13:23:28	78.00	-32767.00	-32767.00	-32767.00	93.61	42.78	65.02	78.00	37.58	98.94	78.00	5.50	755.00	18.00	24.00	1.31	20.00	1.90	88.21	9.00	1.90	73.80	73.30
13:24:28	76.00	-32767.00	-32767.00	-32767.00	89.48	48.42	66.84	75.00	37.60	99.68	76.00	5.50	755.00	18.00	24.00	1.31	20.00	2.30	88.21	9.00	2.30	73.80	73.20
13:25:28	75.00	-32767.00	-32767.00	-32767.00	89.48	48.90	67.10	75.00	37.60	100.00	75.00	5.40	755.00	19.00	24.00	1.31	20.00	2.20	88.21	9.00	2.20	72.90	73.20
13:26:28	74.00	-32767.00	-32767.00	-32767.00	89.41	48.85	67.52	74.00	37.60	100.00	74.00	5.40	755.00	19.00	24.00	1.31	20.00	1.80	88.21	9.00	1.80	72.90	73.20
13:27:28	74.00	-32767.00	-32767.00	-32767.00	89.43	48.61	67.31	74.00	37.60	100.00	74.00	5.30	755.00	19.00	24.00	1.31	20.00	1.90	88.21	9.00	1.90	73.00	73.20
13:28:28	74.00	-32767.00	-32767.00	-32767.00	89.13	48.12	66.60	73.00	37.63	100.00	74.00	5.30	755.00	19.00	24.00	1.31	20.00	1.80	88.21	9.00	1.80	73.00	73.20
13:29:28	74.00	-32767.00	-32767.00	-32767.00	88.93	47.48	65.74	74.00	37.63	100.00	74.00	5.30	755.00	19.00	24.00	1.31	20.00	2.20	88.21	9.00	2.20	73.00	73.20
13:30:28	74.00	-32767.00	-32767.00	-32767.00	88.80	47.17	65.49	74.00	37.63	100.00	74.00	5.30	755.00	19.00	24.00	1.31	20.00	2.30	88.21	9.00	2.30	73.00	73.20
13:31:28	74.00	-32767.00	-32767.00	-32767.00	88.46	46.99	65.38	74.00	37.63	100.00	74.00	5.20	755.00	20.00	25.00	1.31	20.00	2.10	88.21	9.00	2.10	72.10	72.20
13:32:28	74.00	-32767.00	-32767.00	-32767.00	-32766.00	-32766.00	-32766.00	0.00	37.63	100.00	74.00	5.20	755.00	20.00	25.00	1.31	20.00	1.90	88.21	9.00	1.90	72.10	72.30
13:33:28	74.00	-32767.00	-32767.00	-32767.00	88.51	46.74	65.45	74.00	37.63	100.00	74.00	5.30	755.00	20.00	25.00	1.31	20.00	1.90	88.21	9.00	1.90	72.00	72.20
13:34:28	74.00	-32767.00	-32767.00	-32767.00	88.14	45.05	63.81	74.00	37.65	100.00	74.00	5.20	755.00	20.00	25.00	1.31	20.00	2.10	88.21	9.00	2.10	72.10	72.20
13:35:28	75.00	-32767.00	-32767.00	-32767.00	88.06	44.44	63.17	75.00	37.65	99.71	75.00	5.40	755.00	19.00	25.00	1.31	20.00	1.90	88.21	9.00	1.90	72.90	72.30
13:36:28	75.00	-32767.00	-32767.00	-32767.00	89.41	46.16	64.63	75.00	37.65	99.55	75.00	5.40	755.00	19.00	24.00	1.31	20.00	1.90	88.21	9.00	1.90	72.90	73.20
13:37:28	76.00	-32767.00	-32767.00	-32767.00	189.14	124.59	184.82	76.00	37.65	99.13	76.00	5.40	755.00	19.00	24.00	1.31	20.00	1.80	88.21	9.00	1.80	72.90	73.20
13:38:28	77.00	-32767.00	-32767.00	-32767.00	88.05	41.64	59.31	77.00	37.65	98.35	77.00	5.40	755.00	19.00	24.00	1.31	21.00	2.30	88.21	9.00	2.30	72.90	73.20
13:39:28	78.00	-32767.00	-32767.00	-32767.00	86.34	41.71	59.30	79.00	37.65	97.62	78.00	5.60	755.00	18.00	24.00	1.31	21.00	2.10	88.21	9.00	2.10	73.70	73.30
13:40:28	79.00	-32767.00	-32767.00	-32767.00	88.10	40.78	58.66	80.00	37.65	97.35	79.00	5.70	755.00	18.00	24.00	1.31	21.00	2.20	88.21	9.00	2.20	73.60	73.30
13:41:28	81.00	-32767.00	-32767.00	-32767.00	86.73	41.27	58.38	80.00	37.68	97.10	81.00	5.70	755.00	18.00	23.00	1.31	20.00	1.70	88.21	9.00	1.70	73.60	74.20
13:42:28	84.00	-32767.00	-32767.00	-32767.00	87.69	42.97	59.89	85.00	37.68	96.92	84.00	5.90	755.00	17.00	23.00	1.31	20.00	1.80	88.21	9.00	1.80	74.40	74.20
13:43:28	85.00	-32767.00	-32767.00	-32767.00	87.38	42.03	58.99	85.00	37.68	97.22	85.00	5.90	755.00	17.00	23.00	1.31	20.00	1.70	88.21	9.00	1.70	74.40	74.20
13:44:28	90.00	-32767.00	-32767.00	-32767.00	86.43	44.06	59.34	90.00	37.70	97.17	90.00	5.80	755.00	17.00	23.00	1.31	20.00	1.70	88.21	9.00	1.70	74.50	74.20
13:45:28	92.00	-32767.00	-32767.00	-32767.00	87.04	42.65	58.36	91.00	37.70	97.32	92.00	5.80	755.00	17.00	23.00	1.31	20.00	1.80	88.21	9.00	1.80	74.50	74.20
13:46:28	93.00	-32767.00	-32767.00	-32767.00	84.10	41.83	56.60	94.00	37.70	96.98	93.00	5.90	755.00	17.00	23.00	1.31	20.00	1.70	88.21	9.00	1.70	74.40	74.20
13:47:28	92.00	-32767.00	-32767.00	-32767.00	82.00	37.24	51.89	92.00	37.72	98.12	92.00	5.80	755.00	17.00	23.00	1.31	20.00	1.70	88.21	9.00	1.70	74.50	74.20
13:48:28	96.00	-32767.00	-32767.00	-32767.00	79.26	36.49	49.69	95.00	37.72	97.85	96.00	5.70	755.00	17.00	23.00	1.31	20.00	1.80	88.21	9.00	1.80	74.60	74.20
13:49:28	95.00	-32767.00	-32767.00	-32767.00	77.34	35.01	47.39	95.00	37.75	98.40	95.00	5.80	755.00	17.00	23.00	1.31	20.00	2.10	88.21	9.00	2.10	74.50	74.20
13:50:28	97.00	-32767.00	-32767.00	-32767.00	73.58	31.73	44.24	97.00	37.75	98.28	97.00	5.60	755.00	17.00	22.00	1.36	21.00	1.70	88.21	9.00	1.70	74.60	75.20
13:51:28	96.00	-32767.00	-32767.00	-32767.00	75.70	34.04	45.82	97.00	37.75	98.18	96.00	5.70	755.00	17.00	23.00	1.31	20.00	2.30	88.21	9.00	2.30	74.60	74.20
13:52:28	95.00	-32767.00	-32767.00	-32767.00	76.55	33.99	46.71	95.00	37.77	98.20	95.00	5.60	755.00	18.00	23.00	1.36	20.00	2.40	88.21	9.00	2.40	73.60	74.20
13:53:28	98.00	-32767.00	-32767.00	-32767.00	76.01	33.19	46.10	97.00	37.77	98.41	98.00	5.60	755.00	17.00	23.00	1.36	20.00	1.80	88.21	9.00	1.80	74.60	74.20
13:54:28	98.00	-32767.00	-32767.00	-32767.00	75.34	34.37	45.66	98.00	37.77	98.67	98.00	5.70	755.00	18.00	23.00	1.31	20.00	1.90	88.21	9.00	1.90	73.60	74.10
13:55:28	98.00	-32767.00	-32767.00	-32767.00	76.27	33.65	45.42	97.00	37.80	99.26	98.00	5.70	755.00	18.00	23.00	1.36	20.00	1.70	88.21	9.00	1.70	73.50	74.20
13:56:28	96.00	-32767.00	-32767.00	-32767.00	78.72	34.39	46.92	97.00	37.80	99.45	96.00	5.70	755.00	18.00	23.00	1.31	20.00	1.70	88.21	9.00	1.70	73.60	74.20
13:57:28	99.00	-32767.00	-32767.00	-32767.00	76.63	33.51	46.29	98.00	37.80	99.09	99.00	5.80	755.00	17.00	23.00	1.31	20.00	2.30	88.21	9.00	2.30	74.50	74.20
13:58:28	101.00	-32767.00	-32767.00	-32767.00	76.50	30.05	42.11	102.00	37.80	99.97	101.00	5.60	755.00	18.00	23.00	1.36	20.00	2.40	88.21	9.00	2.40	73.60	74.20
13:59:28	102.00	-32767.00	-32767.00	-32767.00	73.01	29.62	41.06	102.00	37.80	100.00	102.00	5.50	755.00	18.00	23.00	1.31	21.00	2.10	88.21	9.00	2.10	73.80	74.20
14:00:28	100.00	-32767.00	-32767.00	-32767.00	75.30	31.52	42.96	100.00	37.82	100.00	100.00	5.60	755.00	18.00	23.00	1.31	20.00	2.30	88.21	9.00	2.30	73.70	74.20
14:01:28	100.00	-32767.00	-32767.00	-32767.00	77.41	32.11	44.60	100.00	37.82	99.98	100.00	5.70	755.00	18.00	23.00	1.36	20.00	2.10	88.21	9.00	2.10	73.50	74.20
14:02:28	101.00	-32767.00	-32767.00	-32767.00	77.96	34.31	45.88	100.00	37.82	100.00	101.00	5.80	755.00	18.00	23.00	1.36	20.00	1.80	88.21	9.00	1.80	73.40	74.20
14:03:28	100.00	-32767.00	-32767.00	-32767.00	79.98	32.35	45.02	100.00	37.82	100.00	100.00	5.80	755.00	18.00	23.00	1.36	20.00	2.20	88.21	9.00	2.20	73.40	74.10
14:04:28	103.00	-32767.00	-32767.00	-32767.00	-32766.00	-32766.00	-32766.00	0.00	37.82	100.00	103.00	5.70	755.00	18.00	23.00	1.36	20.00	2.10	88.21	9.00	2.10	73.50	74.20
14:05:28	103.00	-32767.00	-32767.00	-32767.00	82.61	35.01	47.10	102.00	37.82	99.60	103.00	5.80	755.00	17.00	23.00	1.36	20.00	1.90	88.21	9.00	1.90	74.40	74.10
14:06:28	104.00	-32767.00	-32767.00	-32767.00	82.39	35.13	47.65	103.00	37.82	98.84	104.00	5.80	755.00	17.00	23.00	1.36	20.00	2.30	88.21	9.00	2.30	74.40	74.10
14:07:28	103.00	-32767.00	-32767.00	-32767.00	84.38	35.74	48.71	102.00	37.82	99.67	103.00	5.70	755.00	18.00	23.00	1.36	20.00	2.30	88.21	9.00	2.30	73.50	74.10
14:08:28	103.00	-32767.00	-32767.00	-32767.00	84.01	38.53	51.44	102.00	37.82	99.06	103.00	5.80	755.00	17.00	23.00	1.31	20.00	2.10	88.21	9.00	2.10	74.50	74.20
14:09:28	102.00	-32767.00	-32767.00	-32767.00	87.09	38.54	52.64	102.00	37.82	98.34	102.00	5.70	755.00	17.00	23.00	1.36	20.00	2.30	88.21	9.00	2.30	74.50	74.20
14:10:28	103.00	-32767.00	-32767.00	-32767.00	87.02	39.05	52.98	102.00	37.80	98.20	103.00	5.80	755.00	17.00	23.00	1.31	20.00	2.30	88.21	9.00	2.30	74.50	74.20
14:11:28	103.00	-32767.00	-32767.00	-32767.00	87.21	36.75	51.25	102.00	37.80	97.64	103.00	5.80	755.00	17.00	23.00	1.31	20.00	2.40	88.21	9.00	2.40	74.50	74.20
14:12:28	103.00	-32767.00	-32767.00	-32767.00	88.23	36.27	51.63	103.00	37.75	97.13	103.00	5.90	755.00	16.00	23.00	1.36	20.00	2.10	88.21	9.00	2.10	75.30	74.20
14:13:28	105.00	-32767.00	-32767.00	-32767.00	86.64	35.44	49.59	103.00	37.72	97.12	105.00	5.90	755.00	16.00	22.00	1.31	20.00	2.30	88.21	9.00	2.30	75.40	75.20
14:14:28	103.00	-32767.00	-32767.00	-32767.00	87.94	36.09	50.97	103.00	37.70	97.36	103.00	5.70	755.00	16.00	22.00	1.31	20.00	2.20	88.21	9.00	2.20	75.60	75.20
14:15:28	103.00	-32767.00	-32767.00	-32767.00	89.13	34.63	50.51	102.00	37.68	96.83	103.00	5.80	755.00	16.00	22.00	1.31	20.00	2.00	88.21	9.00	2.00	75.50	75.20
14:16:28	98.00	-32767.00	-32767.00	-32767.00	88.82	34.57	51.29	100.00	37.63	96.87	98.00	5.50	755.00	16.00	22.00	1.31	20.00	2.30	88.21	9.00	2.30	75.80	75.20
14:17:28	105.00	-32767.00	-32767.00	-32767.00	92.01	35.01	55.05	105.00	37.56	95.21	105.00	5.80	755.00	16.00	22.00	1.26	21.00	2.40	88.21	9.00	2.40	75.60	75.20
14:18:28	112.00	-32767.00	-32767.00	-32767.00	91.84	37.34	57.93	113.00	37.46	93.66	112.00	6.10	755.00	15.00	22.00	1.31	21.00	2.10	88.21	9.00	2.10	76.20	75.20
14:19:28	111.00	-32767.00	-32767.00	-32767.00	95.23	41.77	61.20	111.00	37.39	94.50	111.00	5.80	755.00	16.00	22.00	1.31	21.00	2.20	88.21	9.00	2.20	75.50	75.30
14:20:28	114.00	-32767.00	-32767.00	-32767.00	95.02	41.54	60.89	113.00	37.32	93.87	114.00	5.90	755.00	15.00	22.00	1.31	21.00	2.30	88.21	9.00	2.30	76.40	75.20
14:21:28	118.00	-32767.00	-32767.00	-32767.00	96.83	43.36	62.79	118.00	37.23	92.81	118.00	5.80	755.00	15.00	22.00	1.31	21.00	2.10	88.21	9.00	2.10	76.50	75.30
14:22:28	117.00	-32767.00	-32767.00	-32767.00	97.53	46.27	65.57	118.00	37.16	98.32	117.00	5.90	755.00	20.00	26.00	1.26	22.00	2.30	88.21	9.00	2.30	71.50	71.20
14:23:28	113.00	-32767.00	-32767.00	-32767.00	97.29	43.17	64.58	111.00	37.09	100.00	113.00	5.90	755.00	24.00	31.00	1.31	22.00	2.30	88.21	9.00	2.30	67.40	66.20
14:24:28	103.00	-32767.00	-32767.00	-32767.00	93.25	43.29	63.04	103.00	36.99	100.00	103.00	5.90	755.00	28.00	35.00	1.31	21.00	2.20	88.21	9.00	2.20	63.40	62.20
14:25:28	96.00	-32767.00	-32767.00	-32767.00	91.42	45.22	64.28	97.00	36.94	100.00	96.00	5.70	755.00	33.00	38.00	1.31	21.00	2.10	88.21	9.00	2.10	58.60	59.20
14:26:28	91.00	-32767.00	-32767.00	-32767.00	89.08	44.43	63.17	90.00	36.92	100.00	91.00	5.50	755.00	37.00	42.00	1.31	20.00	2.00	88.21	9.00	2.00	54.80	55.20
14:27:28	88.00	-32767.00	-32767.00	-32767.00	87.49	43.62	62.22	88.00	36.89	100.00	88.00	5.40	755.00	40.00	45.00	1.31	20.00	2.00	88.21	9.00	2.00	51.90	52.20
14:28:28	85.00	-32767.00	-32767.00	-32767.00	86.84	42.10	60.57	86.00	36.87	100.00	85.00	5.20	755.00	39.00	44.00	1.31	20.00	2.30	88.21	9.00	2.30	53.10	53.20
14:29:28	84.00	-32767.00	-32767.00	-32767.00	86.93	41.49	59.56	85.00	36.87	100.00	84.00	5.10	755.00	38.00	43.00	1.31	20.00	2.30	88.21	9.00	2.30	54.20	54.30
14:30:28	84.00	-32767.00	-32767.00	-32767.00	86.54	41.28	59.29	83.00	36.85	100.00	84.00	5.10	755.00	37.00	42.00	1.26	20.00	2.30	88.21	9.00	2.30	55.30	55.30
14:31:28	83.00	-32767.00	-32767.00	-32767.00	86.70	41.09	59.15	83.00	36.85	100.00	83.00	5.20	755.00	36.00	41.00	1.26	20.00	2.00	88.21	9.00	2.00	56.20	56.20
14:32:28	83.00	-32767.00	-32767.00	-32767.00	86.47	40.96	59.05	83.00	36.85	100.00	83.00	5.10	755.00	36.00	41.00	1.31	20.00	1.80	88.21	9.00	1.80	56.20	56.30
14:33:28	83.00	-32767.00	-32767.00	-32767.00	86.88	40.92	58.91	83.00	36.85	100.00	83.00	5.10	755.00	35.00	40.00	1.31	20.00	1.80	88.21	9.00	1.80	57.20	57.30
14:34:28	83.00	-32767.00	-32767.00	-32767.00	87.30	40.83	58.71	83.00	36.85	100.00	83.00	5.10	755.00	35.00	39.00	1.31	20.00	1.90	88.21	9.00	1.90	57.20	58.30
14:35:28	84.00	-32767.00	-32767.00	-32767.00	86.09	40.44	58.17	85.00	36.85	100.00	84.00	5.10	755.00	34.00	39.00	1.26	21.00	2.30	88.21	9.00	2.30	58.30	58.30
14:36:28	90.00	-32767.00	-32767.00	-32767.00	85.31	34.81	51.00	91.00	36.85	100.00	90.00	5.40	755.00	33.00	38.00	1.31	23.00	2.40	88.21	10.00	2.40	58.90	59.20
14:37:28	96.00	-32767.00	-32767.00	-32767.00	86.64	36.88	52.87	97.00	36.87	100.00	96.00	5.60	755.00	31.00	38.00	1.31	22.00	1.90	88.21	9.00	1.90	60.70	59.30
14:38:28	97.00	-32767.00	-32767.00	-32767.00	87.23	38.30	55.42	98.00	36.87	100.00	97.00	5.80	755.00	30.00	37.00	1.31	22.00	2.40	88.21	9.00	2.40	61.50	60.20
14:39:28	98.00	-32767.00	-32767.00	-32767.00	93.04	35.43	55.53	100.00	36.89	100.00	98.00	5.60	755.00	30.00	36.00	1.31	22.00	2.60	88.21	9.00	2.60	61.70	61.20
14:40:28	97.00	-32767.00	-32767.00	-32767.00	88.65	39.31	56.31	97.00	36.89	100.00	97.00	5.50	755.00	30.00	35.00	1.36	22.00	2.20	88.21	9.00	2.20	61.70	62.20
14:41:28	97.00	-32767.00	-32767.00	-32767.00	88.89	38.30	55.34	97.00	36.92	100.00	97.00	5.40	755.00	30.00	35.00	1.31	22.00	2.10	88.21	9.00	2.10	61.90	62.20
14:42:28	98.00	-32767.00	-32767.00	-32767.00	87.18	37.28	53.91	97.00	36.94	100.00	98.00	5.30	755.00	29.00	35.00	1.31	22.00	1.90	88.21	10.00	1.90	63.00	62.20
14:43:28	99.00	-32767.00	-32767.00	-32767.00	86.91	37.04	53.80	100.00	36.94	100.00	99.00	5.30	755.00	29.00	34.00	1.31	22.00	1.90	88.21	9.00	1.90	63.00	63.20
14:44:28	99.00	-32767.00	-32767.00	-32767.00	84.65	37.20	53.28	100.00	36.97	100.00	99.00	5.40	755.00	29.00	34.00	1.36	22.00	2.00	88.21	9.00	2.00	62.80	63.20
14:45:28	100.00	-32767.00	-32767.00	-32767.00	86.24	36.95	53.03	100.00	36.97	100.00	100.00	5.40	755.00	28.00	34.00	1.36	22.00	1.80	88.21	9.00	1.80	63.80	63.20
14:46:28	101.00	-32767.00	-32767.00	-32767.00	84.79	36.41	51.97	101.00	36.99	100.00	101.00	5.30	755.00	29.00	33.00	1.31	22.00	2.50	88.21	10.00	2.50	63.00	64.30
14:47:28	102.00	-32767.00	-32767.00	-32767.00	86.21	36.35	51.88	102.00	37.01	100.00	102.00	5.30	755.00	28.00	33.00	1.31	22.00	2.50	88.21	10.00	2.50	64.00	64.30
14:48:28	101.00	-32767.00	-32767.00	-32767.00	85.11	36.10	51.53	102.00	37.01	100.00	101.00	5.50	755.00	28.00	33.00	1.26	22.00	1.90	88.21	10.00	1.90	63.90	64.30
14:49:28	101.00	-32767.00	-32767.00	-32767.00	85.12	36.59	52.05	102.00	37.04	100.00	101.00	5.30	755.00	28.00	33.00	1.26	22.00	2.50	88.21	10.00	2.50	64.10	64.40
14:50:28	103.00	-32767.00	-32767.00	-32767.00	85.44	36.14	51.63	102.00	37.06	100.00	103.00	5.30	755.00	28.00	33.00	1.26	22.00	2.50	88.21	10.00	2.50	64.10	64.40
14:51:28	103.00	-32767.00	-32767.00	-32767.00	84.71	36.15	51.25	103.00	37.09	100.00	103.00	5.60	755.00	27.00	33.00	1.21	22.00	1.90	88.21	10.00	1.90	64.90	64.40
14:52:28	103.00	-32767.00	-32767.00	-32767.00	84.93	36.29	51.40	103.00	37.09	100.00	103.00	5.30	755.00	28.00	33.00	1.26	22.00	2.20	88.21	9.00	2.20	64.10	64.50
14:53:28	103.00	-32767.00	-32767.00	-32767.00	85.09	36.75	52.05	103.00	37.11	100.00	103.00	5.40	755.00	28.00	33.00	1.26	22.00	2.50	88.21	10.00	2.50	64.00	64.50
14:54:28	103.00	-32767.00	-32767.00	-32767.00	86.12	36.03	51.40	102.00	37.13	100.00	103.00	5.50	755.00	27.00	32.00	1.21	22.00	1.90	88.21	10.00	1.90	65.00	65.50
14:55:28	102.00	-32767.00	-32767.00	-32767.00	86.40	35.04	50.19	102.00	37.13	100.00	102.00	5.50	755.00	27.00	33.00	1.21	22.00	1.90	88.21	10.00	1.90	65.00	64.40
14:56:28	103.00	-32767.00	-32767.00	-32767.00	86.18	35.79	50.63	103.00	37.16	100.00	103.00	5.50	755.00	27.00	32.00	1.21	22.00	2.40	88.21	10.00	2.40	65.00	65.50
14:57:28	103.00	-32767.00	-32767.00	-32767.00	86.00	35.29	51.05	102.00	37.18	100.00	103.00	5.60	755.00	27.00	32.00	1.26	22.00	1.80	88.21	10.00	1.80	64.80	65.50
14:58:28	103.00	-32767.00	-32767.00	-32767.00	87.96	35.26	50.89	102.00	37.18	100.00	103.00	5.50	755.00	27.00	32.00	1.21	22.00	2.30	88.21	10.00	2.30	65.00	65.40
14:59:28	103.00	-32767.00	-32767.00	-32767.00	86.56	35.29	50.27	102.00	37.20	100.00	103.00	5.50	755.00	27.00	32.00	1.21	22.00	2.50	88.21	10.00	2.50	65.00	65.50
15:00:28	103.00	-32767.00	-32767.00	-32767.00	87.44	34.22	50.60	103.00	37.23	100.00	103.00	5.60	755.00	27.00	32.00	1.21	22.00	1.80	88.21	10.00	1.80	64.90	65.50
15:01:28	103.00	-32767.00	-32767.00	-32767.00	86.61	35.53	50.77	103.00	37.23	100.00	103.00	5.50	755.00	27.00	32.00	1.21	22.00	1.80	88.21	10.00	1.80	65.00	65.50
15:02:28	103.00	-32767.00	-32767.00	-32767.00	85.71	35.36	50.91	103.00	37.25	100.00	103.00	5.40	755.00	27.00	32.00	1.21	22.00	1.90	88.21	10.00	1.90	65.10	65.50
15:03:28	103.00	-32767.00	-32767.00	-32767.00	-32766.00	-32766.00	-32766.00	0.00	37.27	100.00	103.00	5.50	755.00	27.00	32.00	1.21	22.00	2.40	88.21	10.00	2.40	65.00	65.50
15:04:28	103.00	-32767.00	-32767.00	-32767.00	88.13	34.63	50.43	103.00	37.27	100.00	103.00	5.60	755.00	27.00	32.00	1.21	22.00	2.30	88.21	10.00	2.30	64.90	65.50
15:05:28	105.00	-32767.00	-32767.00	-32767.00	89.97	36.01	51.29	105.00	37.29	100.00	105.00	5.50	755.00	27.00	32.00	1.17	22.00	2.10	88.21	10.00	2.10	65.10	65.50
15:06:28	105.00	-32767.00	-32767.00	-32767.00	89.07	37.68	52.97	105.00	37.32	100.00	105.00	5.70	755.00	26.00	32.00	1.21	22.00	2.50	88.21	10.00	2.50	65.80	65.50
15:07:28	105.00	-32767.00	-32767.00	-32767.00	91.82	35.38	51.49	105.00	37.32	100.00	105.00	5.60	755.00	27.00	32.00	1.21	22.00	2.00	88.21	10.00	2.00	64.90	65.50
15:08:28	106.00	-32767.00	-32767.00	-32767.00	90.11	36.21	51.37	105.00	37.34	100.00	106.00	5.50	755.00	26.00	32.00	1.21	22.00	2.10	88.21	10.00	2.10	66.00	65.50
15:09:28	105.00	-32767.00	-32767.00	-32767.00	90.90	36.45	51.38	105.00	37.34	100.00	105.00	5.70	755.00	26.00	32.00	1.21	22.00	2.50	88.21	10.00	2.50	65.80	65.50
15:10:28	106.00	-32767.00	-32767.00	-32767.00	90.13	36.31	51.70	105.00	37.36	100.00	106.00	5.70	755.00	26.00	32.00	1.21	22.00	2.40	88.21	10.00	2.40	65.80	65.50
15:11:28	106.00	-32767.00	-32767.00	-32767.00	89.86	36.61	51.51	106.00	37.36	100.00	106.00	5.60	755.00	26.00	32.00	1.21	22.00	1.80	88.21	9.00	1.80	65.90	65.50
15:12:28	106.00	-32767.00	-32767.00	-32767.00	89.06	36.19	51.10	107.00	37.39	100.00	106.00	5.60	755.00	26.00	32.00	1.21	22.00	1.80	88.21	9.00	1.80	65.90	65.50
15:13:28	106.00	-32767.00	-32767.00	-32767.00	90.43	36.58	51.53	107.00	37.41	100.00	106.00	5.50	755.00	26.00	32.00	1.21	22.00	2.20	88.21	10.00	2.20	66.00	65.50
15:14:28	107.00	-32767.00	-32767.00	-32767.00	90.96	36.71	52.59	105.00	37.41	100.00	107.00	5.50	755.00	26.00	31.00	1.21	22.00	1.70	88.21	9.00	1.70	66.00	66.50
15:15:28	107.00	-32767.00	-32767.00	-32767.00	92.12	37.13	52.84	105.00	37.44	100.00	107.00	5.80	755.00	26.00	31.00	1.21	22.00	2.30	88.21	9.00	2.30	65.70	66.50
15:16:28	107.00	-32767.00	-32767.00	-32767.00	91.72	36.67	51.64	107.00	37.44	100.00	107.00	5.80	755.00	26.00	31.00	1.21	22.00	2.10	88.21	10.00	2.10	65.70	66.50
15:17:28	108.00	-32767.00	-32767.00	-32767.00	91.76	36.43	51.84	109.00	37.46	100.00	108.00	5.60	755.00	26.00	31.00	1.21	22.00	2.40	88.21	10.00	2.40	65.90	66.50
15:18:28	108.00	-32767.00	-32767.00	-32767.00	91.66	36.91	52.65	107.00	37.46	100.00	108.00	5.70	755.00	26.00	31.00	1.21	22.00	2.20	88.21	10.00	2.20	65.80	66.50
15:19:28	108.00	-32767.00	-32767.00	-32767.00	91.46	37.26	52.85	108.00	37.48	100.00	108.00	5.80	755.00	25.00	31.00	1.21	22.00	2.00	88.21	10.00	2.00	66.70	66.60
15:20:28	110.00	-32767.00	-32767.00	-32767.00	89.77	35.94	51.76	109.00	37.48	100.00	110.00	5.80	755.00	25.00	31.00	1.21	22.00	1.90	88.21	10.00	1.90	66.70	66.50
15:21:28	109.00	-32767.00	-32767.00	-32767.00	91.81	36.84	52.13	109.00	37.48	100.00	109.00	5.70	755.00	26.00	31.00	1.21	22.00	1.70	88.21	9.00	1.70	65.80	66.50
15:22:28	110.00	-32767.00	-32767.00	-32767.00	91.34	36.72	52.48	111.00	37.51	100.00	110.00	5.90	755.00	25.00	31.00	1.26	22.00	1.90	88.21	10.00	1.90	66.50	66.50
15:23:28	112.00	-32767.00	-32767.00	-32767.00	92.32	37.13	53.16	111.00	37.53	100.00	112.00	5.70	755.00	25.00	31.00	1.21	22.00	2.30	88.21	10.00	2.30	66.80	66.50
15:24:28	115.00	-32767.00	-32767.00	-32767.00	90.90	36.78	52.17	114.00	37.53	100.00	115.00	5.80	755.00	25.00	31.00	1.21	22.00	2.00	88.21	10.00	2.00	66.70	66.50
15:25:28	115.00	-32767.00	-32767.00	-32767.00	92.64	36.69	52.64	115.00	37.56	100.00	115.00	5.90	755.00	25.00	31.00	1.21	22.00	2.40	88.21	10.00	2.40	66.60	66.50
15:26:28	115.00	-32767.00	-32767.00	-32767.00	92.86	37.16	52.43	115.00	37.56	100.00	115.00	5.80	755.00	25.00	31.00	1.21	22.00	2.20	88.21	10.00	2.20	66.70	66.50
15:27:28	117.00	-32767.00	-32767.00	-32767.00	93.50	37.79	53.62	115.00	37.56	100.00	117.00	6.00	755.00	25.00	31.00	1.21	22.00	2.50	88.21	10.00	2.50	66.50	66.50
15:28:28	115.00	-32767.00	-32767.00	-32767.00	93.05	37.49	53.27	113.00	37.58	100.00	115.00	5.90	755.00	25.00	31.00	1.21	22.00	1.90	88.21	9.00	1.90	66.60	66.50
15:29:28	115.00	-32767.00	-32767.00	-32767.00	93.47	36.36	52.01	115.00	37.58	100.00	115.00	6.00	755.00	25.00	31.00	1.21	22.00	2.30	88.21	10.00	2.30	66.50	66.50
15:30:28	109.00	-32767.00	-32767.00	-32767.00	91.67	36.91	52.07	109.00	37.60	100.00	109.00	5.80	755.00	25.00	31.00	1.21	22.00	1.90	88.21	9.00	1.90	66.70	66.50
15:31:28	98.00	-32767.00	-32767.00	-32767.00	87.61	38.29	53.71	97.00	37.60	100.00	98.00	5.70	755.00	26.00	31.00	1.21	21.00	2.50	88.21	9.00	2.50	65.80	66.50
15:32:28	91.00	-32767.00	-32767.00	-32767.00	85.86	37.72	53.10	91.00	37.63	100.00	91.00	5.40	755.00	27.00	31.00	1.21	21.00	2.30	88.21	9.00	2.30	65.10	66.50
15:33:28	87.00	-32767.00	-32767.00	-32767.00	82.06	35.20	50.40	87.00	37.63	100.00	87.00	5.10	755.00	28.00	32.00	1.17	21.00	2.10	88.21	9.00	2.10	64.50	65.60
15:34:28	84.00	-32767.00	-32767.00	-32767.00	81.07	34.13	48.61	85.00	37.63	100.00	84.00	5.20	755.00	28.00	33.00	1.17	21.00	2.30	88.21	9.00	2.30	64.40	64.50
15:35:28	83.00	-32767.00	-32767.00	-32767.00	79.08	33.21	47.88	83.00	37.63	100.00	83.00	5.00	755.00	29.00	33.00	1.17	21.00	2.50	88.21	9.00	2.50	63.60	64.50
15:36:28	83.00	-32767.00	-32767.00	-32767.00	81.61	33.28	48.52	82.00	37.63	100.00	83.00	5.00	755.00	29.00	33.00	1.17	21.00	2.00	88.21	9.00	2.00	63.60	64.60
15:37:28	83.00	-32767.00	-32767.00	-32767.00	80.41	33.24	48.05	82.00	37.63	100.00	83.00	5.00	755.00	29.00	34.00	1.17	21.00	1.90	88.21	9.00	1.90	63.60	63.50
15:38:28	85.00	-32767.00	-32767.00	-32767.00	80.42	30.38	44.80	87.00	37.65	100.00	85.00	5.00	755.00	29.00	34.00	1.17	22.00	1.90	88.21	10.00	1.90	63.60	63.60
15:39:28	93.00	-32767.00	-32767.00	-32767.00	79.64	24.40	40.25	94.00	37.65	100.00	93.00	5.50	755.00	28.00	34.00	1.17	23.00	2.40	88.21	10.00	2.40	64.10	63.60
15:40:28	96.00	-32767.00	-32767.00	-32767.00	82.78	27.90	43.67	96.00	37.65	100.00	96.00	5.70	755.00	27.00	33.00	1.21	23.00	2.40	88.21	10.00	2.40	64.80	64.60
15:41:28	99.00	-32767.00	-32767.00	-32767.00	84.28	29.32	44.94	100.00	37.65	100.00	99.00	5.80	755.00	26.00	32.00	1.21	23.00	2.40	88.21	10.00	2.40	65.70	65.60
15:42:28	101.00	-32767.00	-32767.00	-32767.00	87.80	31.49	46.46	102.00	37.68	100.00	101.00	5.90	755.00	26.00	32.00	1.17	23.00	2.00	88.21	10.00	2.00	65.70	65.60
15:43:28	103.00	-32767.00	-32767.00	-32767.00	89.62	31.39	47.94	103.00	37.68	100.00	103.00	6.10	755.00	25.00	31.00	1.21	23.00	2.20	88.21	10.00	2.20	66.40	66.50
15:44:28	106.00	-32767.00	-32767.00	-32767.00	89.99	34.57	50.85	105.00	37.70	100.00	106.00	6.10	755.00	25.00	31.00	1.21	23.00	2.10	88.21	10.00	2.10	66.40	66.50
15:45:28	110.00	-32767.00	-32767.00	-32767.00	89.35	35.08	50.79	110.00	37.70	100.00	110.00	6.10	755.00	25.00	30.00	1.21	23.00	2.10	88.21	10.00	2.10	66.40	67.50
15:46:28	115.00	-32767.00	-32767.00	-32767.00	91.65	35.52	51.47	115.00	37.72	99.95	115.00	6.00	755.00	24.00	30.00	1.21	23.00	1.80	88.21	10.00	1.80	67.50	67.50
15:47:28	117.00	-32767.00	-32767.00	-32767.00	90.40	34.64	50.99	115.00	37.72	99.77	117.00	6.30	755.00	24.00	30.00	1.21	23.00	2.40	88.21	10.00	2.40	67.20	67.50
15:48:28	117.00	-32767.00	-32767.00	-32767.00	90.70	34.46	51.43	118.00	37.75	99.83	117.00	6.20	755.00	24.00	30.00	1.21	23.00	2.40	88.21	10.00	2.40	67.30	67.50
15:49:28	117.00	-32767.00	-32767.00	-32767.00	88.88	33.61	50.15	118.00	37.77	99.83	117.00	6.00	755.00	24.00	30.00	1.21	23.00	1.80	88.21	10.00	1.80	67.50	67.50
15:50:28	119.00	-32767.00	-32767.00	-32767.00	88.29	33.68	49.73	120.00	37.77	99.76	119.00	6.20	755.00	24.00	30.00	1.21	23.00	1.80	88.21	10.00	1.80	67.30	67.50
15:51:28	120.00	-32767.00	-32767.00	-32767.00	88.89	33.89	50.57	120.00	37.80	99.82	120.00	6.30	755.00	23.00	30.00	1.21	23.00	1.80	88.21	10.00	1.80	68.20	67.50
15:52:28	120.00	-32767.00	-32767.00	-32767.00	88.31	33.93	50.54	120.00	37.80	99.84	120.00	6.20	755.00	24.00	30.00	1.21	23.00	2.00	88.21	10.00	2.00	67.30	67.50
15:53:28	122.00	-32767.00	-32767.00	-32767.00	88.45	33.73	50.26	120.00	37.82	99.72	122.00	6.20	755.00	23.00	30.00	1.21	23.00	1.90	88.21	10.00	1.90	68.30	67.50
15:54:28	122.00	-32767.00	-32767.00	-32767.00	88.96	32.79	49.27	120.00	37.82	99.78	122.00	6.30	755.00	23.00	29.00	1.21	23.00	1.90	88.21	10.00	1.90	68.20	68.50
15:55:28	122.00	-32767.00	-32767.00	-32767.00	87.02	33.94	49.63	122.00	37.84	99.69	122.00	6.20	755.00	24.00	30.00	1.21	23.00	2.30	88.21	10.00	2.30	67.30	67.50
15:56:28	122.00	-32767.00	-32767.00	-32767.00	89.62	33.60	50.02	122.00	37.84	99.50	122.00	6.30	755.00	23.00	30.00	1.21	23.00	2.20	88.21	10.00	2.20	68.20	67.50
15:57:28	124.00	-32767.00	-32767.00	-32767.00	90.01	34.45	51.07	122.00	37.87	99.62	124.00	6.10	755.00	24.00	29.00	1.21	23.00	1.80	88.21	10.00	1.80	67.40	68.50
15:58:28	125.00	-32767.00	-32767.00	-32767.00	89.56	33.80	50.53	125.00	37.87	99.62	125.00	6.40	755.00	23.00	29.00	1.21	23.00	2.30	88.21	10.00	2.30	68.10	68.50
15:59:28	125.00	-32767.00	-32767.00	-32767.00	91.31	34.48	51.13	123.00	37.89	99.42	125.00	6.10	755.00	24.00	29.00	1.21	23.00	2.00	88.21	10.00	2.00	67.40	68.50
16:00:28	113.00	-32767.00	-32767.00	-32767.00	87.73	35.69	50.66	113.00	37.89	100.00	113.00	5.90	755.00	23.00	30.00	1.21	23.00	2.40	88.21	10.00	2.40	68.60	67.50
16:01:28	100.00	-32767.00	-32767.00	-32767.00	84.49	38.50	53.62	100.00	37.92	100.00	100.00	5.50	755.00	24.00	30.00	1.21	22.00	2.50	88.21	10.00	2.50	68.00	67.60
16:02:28	93.00	-32767.00	-32767.00	-32767.00	81.85	37.43	52.18	93.00	37.92	100.00	93.00	5.20	755.00	26.00	31.00	1.21	22.00	2.20	88.21	10.00	2.20	66.30	66.60
16:03:28	89.00	-32767.00	-32767.00	-32767.00	79.75	36.29	50.79	89.00	37.92	100.00	89.00	5.00	755.00	26.00	32.00	1.21	22.00	2.40	88.21	10.00	2.40	66.50	65.60
16:04:28	87.00	-32767.00	-32767.00	-32767.00	139.18	37.75	109.67	118.00	37.94	100.00	87.00	4.90	755.00	27.00	32.00	1.21	22.00	2.60	88.21	10.00	2.60	65.60	65.60
16:05:28	85.00	-32767.00	-32767.00	-32767.00	80.71	36.72	52.12	86.00	37.92	100.00	85.00	4.90	755.00	28.00	33.00	1.21	22.00	2.20	88.21	10.00	2.20	64.60	64.60
16:06:28	84.00	-32767.00	-32767.00	-32767.00	79.18	36.90	52.82	85.00	37.92	100.00	84.00	4.70	755.00	28.00	33.00	1.21	22.00	2.60	88.21	10.00	2.60	64.80	64.60
16:07:28	83.00	-32767.00	-32767.00	-32767.00	78.85	36.61	51.68	83.00	37.92	100.00	83.00	4.60	755.00	29.00	34.00	1.17	22.00	2.40	88.21	10.00	2.40	64.00	63.60
16:08:28	83.00	-32767.00	-32767.00	-32767.00	78.23	36.39	51.56	83.00	37.92	100.00	83.00	4.50	755.00	29.00	34.00	1.17	22.00	2.40	88.21	10.00	2.40	64.10	63.60
16:09:28	83.00	-32767.00	-32767.00	-32767.00	80.03	36.70	52.34	82.00	37.92	100.00	83.00	4.60	755.00	29.00	34.00	1.17	22.00	2.20	88.21	10.00	2.20	64.00	63.60
16:10:28	83.00	-32767.00	-32767.00	-32767.00	80.80	37.07	53.29	82.00	37.92	100.00	83.00	4.60	755.00	30.00	35.00	1.17	22.00	2.20	88.21	10.00	2.20	63.00	62.60
16:11:28	82.00	-32767.00	-32767.00	-32767.00	80.21	37.07	52.61	82.00	37.92	100.00	82.00	4.50	755.00	30.00	35.00	1.17	22.00	2.30	88.21	10.00	2.30	63.10	62.60
16:12:28	82.00	-32767.00	-32767.00	-32767.00	82.58	36.84	53.55	82.00	37.92	100.00	82.00	4.50	755.00	30.00	35.00	1.17	22.00	2.50	88.21	10.00	2.50	63.10	62.60
16:13:28	82.00	-32767.00	-32767.00	-32767.00	80.86	37.98	54.32	81.00	37.92	100.00	82.00	4.50	755.00	30.00	35.00	1.17	22.00	2.50	88.21	10.00	2.50	63.10	62.60
16:14:28	82.00	-32767.00	-32767.00	-32767.00	81.19	38.20	54.87	81.00	37.92	100.00	82.00	4.40	755.00	30.00	35.00	1.17	22.00	2.60	88.21	10.00	2.60	63.20	62.60
16:15:28	81.00	-32767.00	-32767.00	-32767.00	80.67	37.73	54.17	81.00	37.89	100.00	81.00	4.40	755.00	30.00	35.00	1.17	22.00	2.00	88.21	10.00	2.00	63.20	62.60
16:16:28	82.00	-32767.00	-32767.00	-32767.00	80.13	37.83	53.71	82.00	37.89	100.00	82.00	4.30	755.00	31.00	35.00	1.17	22.00	2.40	88.21	10.00	2.40	62.30	62.60
16:17:28	81.00	-32767.00	-32767.00	-32767.00	79.84	37.66	53.92	81.00	37.89	100.00	81.00	4.40	755.00	30.00	36.00	1.17	22.00	2.60	88.21	10.00	2.60	63.20	61.60
16:18:28	81.00	-32767.00	-32767.00	-32767.00	82.29	37.27	54.56	81.00	37.89	100.00	81.00	4.50	755.00	31.00	35.00	1.17	22.00	2.20	88.21	10.00	2.20	62.10	62.60
16:19:28	82.00	-32767.00	-32767.00	-32767.00	81.17	37.34	53.76	81.00	37.92	100.00	82.00	4.30	755.00	31.00	36.00	1.17	22.00	2.30	88.21	10.00	2.30	62.30	61.70
16:20:28	82.00	-32767.00	-32767.00	-32767.00	80.22	36.87	52.95	82.00	37.92	100.00	82.00	4.50	755.00	30.00	35.00	1.17	23.00	2.20	88.21	10.00	2.20	63.10	62.60
16:21:28	87.00	-32767.00	-32767.00	-32767.00	79.56	33.82	47.21	88.00	37.92	100.00	87.00	4.60	755.00	30.00	35.00	1.21	25.00	1.90	88.21	10.00	1.90	62.90	62.60
16:22:28	99.00	-32767.00	-32767.00	-32767.00	79.02	27.85	42.84	100.00	37.92	100.00	99.00	5.00	755.00	28.00	35.00	1.21	24.00	2.30	88.21	10.00	2.30	64.50	62.60
16:23:28	101.00	-32767.00	-32767.00	-32767.00	80.54	30.16	44.92	102.00	37.94	100.00	101.00	5.10	755.00	27.00	34.00	1.21	24.00	2.40	88.21	10.00	2.40	65.40	63.60
16:24:28	105.00	-32767.00	-32767.00	-32767.00	82.81	31.57	45.92	105.00	37.94	100.00	105.00	5.30	755.00	26.00	33.00	1.21	24.00	2.60	88.21	10.00	2.60	66.20	64.60
16:25:28	106.00	-32767.00	-32767.00	-32767.00	85.86	28.18	46.83	107.00	37.96	100.00	106.00	5.40	755.00	26.00	33.00	1.21	24.00	2.30	88.21	10.00	2.30	66.10	64.60
16:26:28	109.00	-32767.00	-32767.00	-32767.00	85.42	33.41	48.90	109.00	37.96	100.00	109.00	5.40	755.00	25.00	32.00	1.21	24.00	1.80	88.21	10.00	1.80	67.10	65.50
16:27:28	110.00	-32767.00	-32767.00	-32767.00	88.16	33.50	49.63	111.00	37.99	100.00	110.00	5.50	755.00	25.00	31.00	1.21	24.00	2.10	88.21	10.00	2.10	67.00	66.50
16:28:28	109.00	-32767.00	-32767.00	-32767.00	86.01	32.89	48.60	109.00	37.99	100.00	109.00	5.40	755.00	24.00	31.00	1.21	24.00	1.90	88.21	10.00	1.90	68.10	66.50
16:29:28	107.00	-32767.00	-32767.00	-32767.00	85.20	31.85	48.20	107.00	38.01	100.00	107.00	5.30	755.00	24.00	31.00	1.21	24.00	2.30	88.21	10.00	2.30	68.20	66.50
16:30:28	106.00	-32767.00	-32767.00	-32767.00	86.13	32.17	47.93	107.00	38.01	100.00	106.00	5.50	755.00	24.00	31.00	1.21	24.00	2.40	88.21	10.00	2.40	68.00	66.60
16:31:28	107.00	-32767.00	-32767.00	-32767.00	84.10	31.42	46.97	107.00	38.04	100.00	107.00	5.30	755.00	24.00	31.00	1.21	24.00	1.80	88.21	11.00	1.80	68.20	66.50
16:32:28	108.00	-32767.00	-32767.00	-32767.00	82.45	29.55	45.41	109.00	38.06	100.00	108.00	5.50	755.00	23.00	30.00	1.21	25.00	2.10	88.21	11.00	2.10	69.00	67.50
16:33:28	109.00	-32767.00	-32767.00	-32767.00	86.22	25.97	47.06	109.00	38.06	99.94	109.00	5.60	755.00	23.00	30.00	1.21	25.00	2.40	88.21	11.00	2.40	68.90	67.60
16:34:28	112.00	-32767.00	-32767.00	-32767.00	84.76	31.64	47.79	112.00	38.09	99.42	112.00	5.60	755.00	23.00	30.00	1.21	25.00	2.00	88.21	11.00	2.00	68.90	67.50
16:35:28	115.00	-32767.00	-32767.00	-32767.00	86.46	32.12	48.70	115.00	38.11	98.99	115.00	5.60	755.00	22.00	30.00	1.21	25.00	2.10	88.21	11.00	2.10	69.90	67.50
16:36:28	119.00	-32767.00	-32767.00	-32767.00	87.34	32.98	49.38	120.00	38.11	98.57	119.00	5.60	755.00	22.00	29.00	1.21	25.00	2.30	88.21	11.00	2.30	69.90	68.50
16:37:28	122.00	-32767.00	-32767.00	-32767.00	89.04	32.79	49.49	122.00	38.14	98.36	122.00	5.90	755.00	21.00	29.00	1.26	24.00	2.20	88.21	11.00	2.20	70.50	68.50
16:38:28	125.00	-32767.00	-32767.00	-32767.00	84.74	30.13	47.56	125.00	38.14	98.52	125.00	5.70	755.00	21.00	29.00	1.21	23.00	2.60	88.21	10.00	2.60	70.80	68.50
16:39:28	126.00	-32767.00	-32767.00	-32767.00	84.42	28.90	45.38	125.00	38.16	98.88	126.00	5.70	755.00	22.00	29.00	1.26	22.00	2.40	88.21	10.00	2.40	69.70	68.50
16:40:28	127.00	-32767.00	-32767.00	-32767.00	82.27	27.98	44.23	128.00	38.16	99.02	127.00	5.70	755.00	21.00	29.00	1.26	22.00	2.60	88.21	10.00	2.60	70.70	68.50
16:41:28	127.00	-32767.00	-32767.00	-32767.00	81.90	28.74	44.18	128.00	38.19	98.84	127.00	5.80	755.00	21.00	29.00	1.26	22.00	2.60	88.21	10.00	2.60	70.60	68.50
16:42:28	130.00	-32767.00	-32767.00	-32767.00	84.04	28.92	45.92	128.00	38.19	98.53	130.00	5.90	755.00	21.00	29.00	1.21	22.00	2.40	88.21	10.00	2.40	70.60	68.50
16:43:28	130.00	-32767.00	-32767.00	-32767.00	86.58	29.99	46.98	129.00	38.19	98.20	130.00	5.80	755.00	21.00	28.00	1.21	22.00	2.20	88.21	10.00	2.20	70.70	69.50
16:44:28	131.00	-32767.00	-32767.00	-32767.00	86.83	29.52	46.70	130.00	38.21	97.65	131.00	5.90	755.00	20.00	28.00	1.26	22.00	2.60	88.21	10.00	2.60	71.50	69.50
