# Supplementary material for: The unsuitability of implantable Doppler probes for the early detection of renal vascular complications – a porcine model for prevention of renal transplant loss
Source: PLoS One. 2017 May 25;12(5):e0178301. doi: 10.1371/journal.pone.0178301 (PMC5444816; doi:10.1371/journal.pone.0178301)
Supplement: S1 Data — (ZIP) [file pone.0178301.s001.zip › Supporting Information/Ven├╕s 2 d. 26.06.13/ven├╕s 2 d. 26.06.13.txt]

ID	Patient	Analyte	Time	Conc.	Unit	Value	Residual sum	Norm. residual sum	Comment
260613-	Venøs kontrol 2	Glucose	26-06-2013 00:15:00	4,474	mmol/L	14,75	0.89	0.06	MinMaxSlopeRatio=0.01
260613-	Venøs kontrol 2	Lactate	26-06-2013 00:15:00	0,809	mmol/L	0,26	0.00	0.24	MinMaxSlopeRatio=0.03
260613-	Venøs kontrol 2	Glutamate	26-06-2013 00:15:00	207,95	umol/L	4,35	0.04	0.05	MinMaxSlopeRatio=0.36
260613-	Venøs kontrol 2	Glycerol	26-06-2013 00:15:00	33,1	umol/L	0,33	0.01	0.22	MinMaxSlopeRatio=0.10
260613-	Venøs kontrol 2	Glucose	26-06-2013 00:30:00	4,775	mmol/L	15,74	1.03	0.06	MinMaxSlopeRatio=0.02
260613-	Venøs kontrol 2	Lactate	26-06-2013 00:30:00	0,881	mmol/L	0,29	0.01	0.30	MinMaxSlopeRatio=0.23
260613-	Venøs kontrol 2	Glutamate	26-06-2013 00:30:00	212,20	umol/L	4,44	0.05	0.05	MinMaxSlopeRatio=0.37
260613-	Venøs kontrol 2	Glycerol	26-06-2013 00:30:00	13,9	umol/L	0,14	0.06	1.82	MinMaxSlopeRatio=1.10
260613-	Venøs kontrol 2	Glucose	26-06-2013 00:45:00	4,430	mmol/L	14,60	0.85	0.06	MinMaxSlopeRatio=0.01
260613-	Venøs kontrol 2	Lactate	26-06-2013 00:45:00	0,779	mmol/L	0,25	0.01	0.35	MinMaxSlopeRatio=0.03
260613-	Venøs kontrol 2	Glutamate	26-06-2013 00:45:00	202,06	umol/L	4,23	0.06	0.06	MinMaxSlopeRatio=0.32
260613-	Venøs kontrol 2	Glycerol	26-06-2013 00:45:00	28,0	umol/L	0,28	0.00	0.23	MinMaxSlopeRatio=0.47
260613-	Venøs kontrol 2	Glucose	26-06-2013 01:00:00	3,829	mmol/L	12,62	0.77	0.07	MinMaxSlopeRatio=0.02
260613-	Venøs kontrol 2	Lactate	26-06-2013 01:00:00	0,655	mmol/L	0,21	0.01	0.51	MinMaxSlopeRatio=0.06
260613-	Venøs kontrol 2	Glutamate	26-06-2013 01:00:00	186,32	umol/L	3,90	0.03	0.05	MinMaxSlopeRatio=0.24
260613-	Venøs kontrol 2	Glycerol	26-06-2013 01:00:00	17,6	umol/L	0,18	0.01	0.59	MinMaxSlopeRatio=0.11
260613-	Venøs kontrol 2	Glucose	26-06-2013 01:15:00	5,497	mmol/L	18,12	1.66	0.07	MinMaxSlopeRatio=0.01
260613-	Venøs kontrol 2	Lactate	26-06-2013 01:15:00	0,857	mmol/L	0,28	0.01	0.34	MinMaxSlopeRatio=0.09
260613-	Venøs kontrol 2	Glutamate	26-06-2013 01:15:00	229,80	umol/L	4,81	0.06	0.05	MinMaxSlopeRatio=0.42
260613-	Venøs kontrol 2	Glycerol	26-06-2013 01:15:00	18,8	umol/L	0,19	0.02	0.68	MinMaxSlopeRatio=0.27
260613-	Venøs kontrol 2	Glucose	26-06-2013 01:30:00	5,502	mmol/L	18,14	1.20	0.06	MinMaxSlopeRatio=0.01
260613-	Venøs kontrol 2	Lactate	26-06-2013 01:30:00	0,874	mmol/L	0,28	0.00	0.19	MinMaxSlopeRatio=0.01
260613-	Venøs kontrol 2	Glutamate	26-06-2013 01:30:00	245,35	umol/L	5,13	0.04	0.04	MinMaxSlopeRatio=0.47
260613-	Venøs kontrol 2	Glycerol	26-06-2013 01:30:00	25,2	umol/L	0,25	0.01	0.44	MinMaxSlopeRatio=0.07
260613-	Venøs kontrol 2	Glucose	26-06-2013 01:45:00	5,748	mmol/L	18,95	1.91	0.07	MinMaxSlopeRatio=0.00
260613-	Venøs kontrol 2	Lactate	26-06-2013 01:45:00	0,820	mmol/L	0,27	0.01	0.34	MinMaxSlopeRatio=0.06
260613-	Venøs kontrol 2	Glutamate	26-06-2013 01:45:00	238,86	umol/L	5,00	0.07	0.05	MinMaxSlopeRatio=0.45
260613-	Venøs kontrol 2	Glycerol	26-06-2013 01:45:00	21,6	umol/L	0,22	0.01	0.43	MinMaxSlopeRatio=0.24
260613-	Venøs kontrol 2	Glucose	26-06-2013 02:00:00	6,118	mmol/L	20,17	2.50	0.08	MinMaxSlopeRatio=0.00
260613-	Venøs kontrol 2	Lactate	26-06-2013 02:00:00	0,971	mmol/L	0,31	0.02	0.45	MinMaxSlopeRatio=0.03
260613-	Venøs kontrol 2	Glutamate	26-06-2013 02:00:00	255,54	umol/L	5,35	0.04	0.04	MinMaxSlopeRatio=0.49
260613-	Venøs kontrol 2	Glycerol	26-06-2013 02:00:00	7,5	umol/L	0,07	0.01	1.44	MinMaxSlopeRatio=0.32
260613-	Venøs kontrol 2	Glucose	26-06-2013 02:15:00	5,800	mmol/L	19,12	1.84	0.07	MinMaxSlopeRatio=0.01
260613-	Venøs kontrol 2	Lactate	26-06-2013 02:15:00	0,851	mmol/L	0,28	0.00	0.23	MinMaxSlopeRatio=0.06
260613-	Venøs kontrol 2	Glutamate	26-06-2013 02:15:00	228,55	umol/L	4,78	0.23	0.10	MinMaxSlopeRatio=0.03
260613-	Venøs kontrol 2	Glycerol	26-06-2013 02:15:00	12,3	umol/L	0,12	0.03	1.41	MinMaxSlopeRatio=0.83
260613-	Venøs kontrol 2	Glucose	26-06-2013 02:30:00	4,858	mmol/L	16,02	1.04	0.06	MinMaxSlopeRatio=0.00
260613-	Venøs kontrol 2	Lactate	26-06-2013 02:30:00	5,032	mmol/L	1,63	0.02	0.08	MinMaxSlopeRatio=0.11
260613-	Venøs kontrol 2	Glutamate	26-06-2013 02:30:00	352,66	umol/L	7,38	0.06	0.03	MinMaxSlopeRatio=0.49
260613-	Venøs kontrol 2	Glycerol	26-06-2013 02:30:00	3,1	umol/L	0,03	0.01	3.12	MinMaxSlopeRatio=1.81
260613-	Venøs kontrol 2	Glucose	26-06-2013 02:45:00	3,456	mmol/L	11,39	0.78	0.08	MinMaxSlopeRatio=0.02
260613-	Venøs kontrol 2	Lactate	26-06-2013 02:45:00	5,344	mmol/L	1,73	0.02	0.07	MinMaxSlopeRatio=0.12
260613-	Venøs kontrol 2	Glutamate	26-06-2013 02:45:00	325,86	umol/L	6,82	0.07	0.04	MinMaxSlopeRatio=0.50
260613-	Venøs kontrol 2	Glycerol	26-06-2013 02:45:00	14,3	umol/L	0,14	0.01	0.69	MinMaxSlopeRatio=0.22
260613-	Venøs kontrol 2	Glucose	26-06-2013 03:00:00	0,163	mmol/L	0,54	0.03	0.33	MinMaxSlopeRatio=0.05
260613-	Venøs kontrol 2	Lactate	26-06-2013 03:00:00	1,322	mmol/L	0,43	0.01	0.19	MinMaxSlopeRatio=0.02
260613-	Venøs kontrol 2	Glutamate	26-06-2013 03:00:00	61,34	umol/L	1,28	0.00	0.04	MinMaxSlopeRatio=0.18
260613-	Venøs kontrol 2	Glycerol	26-06-2013 03:00:00	21,1	umol/L	0,21	0.05	1.05	MinMaxSlopeRatio=0.50
260613-	Venøs kontrol 2	Glucose	26-06-2013 03:15:00	1,937	mmol/L	6,39	0.43	0.10	MinMaxSlopeRatio=0.02
260613-	Venøs kontrol 2	Lactate	26-06-2013 03:15:00	5,634	mmol/L	1,82	0.01	0.06	MinMaxSlopeRatio=0.09
260613-	Venøs kontrol 2	Glutamate	26-06-2013 03:15:00	337,19	umol/L	7,05	0.07	0.04	MinMaxSlopeRatio=0.49
260613-	Venøs kontrol 2	Glycerol	26-06-2013 03:15:00	97,0	umol/L	0,97	0.02	0.13	MinMaxSlopeRatio=0.03
260613-	Venøs kontrol 2	Glucose	26-06-2013 03:30:00	0,861	mmol/L	2,84	0.03	0.06	MinMaxSlopeRatio=0.07
260613-	Venøs kontrol 2	Lactate	26-06-2013 03:30:00	7,356	mmol/L	2,38	0.07	0.11	MinMaxSlopeRatio=0.12
260613-	Venøs kontrol 2	Glutamate	26-06-2013 03:30:00	367,69	umol/L	7,69	0.03	0.02	MinMaxSlopeRatio=0.43
260613-	Venøs kontrol 2	Glycerol	26-06-2013 03:30:00	55,2	umol/L	0,55	0.05	0.40	MinMaxSlopeRatio=0.18
260613-	Venøs kontrol 2	Glucose	26-06-2013 03:45:00	0,246	mmol/L	0,81	0.02	0.15	MinMaxSlopeRatio=0.06
260613-	Venøs kontrol 2	Lactate	26-06-2013 03:45:00	7,312	mmol/L	2,37	0.06	0.10	MinMaxSlopeRatio=0.09
260613-	Venøs kontrol 2	Glutamate	26-06-2013 03:45:00	358,14	umol/L	7,49	0.04	0.03	MinMaxSlopeRatio=0.49
260613-	Venøs kontrol 2	Glycerol	26-06-2013 03:45:00	170,6	umol/L	1,70	0.00	0.03	MinMaxSlopeRatio=0.03
260613-	Venøs kontrol 2	Glucose	26-06-2013 04:00:00	0,231	mmol/L	0,76	0.01	0.11	MinMaxSlopeRatio=0.10
260613-	Venøs kontrol 2	Lactate	26-06-2013 04:00:00	7,771	mmol/L	2,51	0.05	0.09	MinMaxSlopeRatio=0.09
260613-	Venøs kontrol 2	Glutamate	26-06-2013 04:00:00	373,25	umol/L	7,81	0.04	0.03	MinMaxSlopeRatio=0.50
260613-	Venøs kontrol 2	Glycerol	26-06-2013 04:00:00	257,7	umol/L	2,57	0.07	0.10	MinMaxSlopeRatio=0.03
260613-	Venøs kontrol 2	Glucose	26-06-2013 04:15:00	0,190	mmol/L	0,63	0.04	0.31	MinMaxSlopeRatio=0.11
260613-	Venøs kontrol 2	Lactate	26-06-2013 04:15:00	11,478	mmol/L	3,71	0.10	0.08	MinMaxSlopeRatio=0.09
260613-	Venøs kontrol 2	Glutamate	26-06-2013 04:15:00	400,21	umol/L	8,37	0.04	0.02	MinMaxSlopeRatio=0.48
260613-	Venøs kontrol 2	Glycerol	26-06-2013 04:15:00	12,5	umol/L	0,12	0.06	1.95	MinMaxSlopeRatio=0.74
260613-	Venøs kontrol 2	Glucose	26-06-2013 04:30:00	0,082	mmol/L	0,27	0.01	0.29	MinMaxSlopeRatio=0.11
260613-	Venøs kontrol 2	Lactate	26-06-2013 04:30:00	7,938	mmol/L	2,57	0.04	0.07	MinMaxSlopeRatio=0.10
260613-	Venøs kontrol 2	Glutamate	26-06-2013 04:30:00	367,17	umol/L	7,68	0.06	0.03	MinMaxSlopeRatio=0.47
260613-	Venøs kontrol 2	Glycerol	26-06-2013 04:30:00	293,9	umol/L	2,94	0.01	0.03	MinMaxSlopeRatio=0.01
260613-	Venøs kontrol 2	Glucose	26-06-2013 04:45:00	0,026	mmol/L	0,09	0.01	1.27	MinMaxSlopeRatio=0.04
260613-	Venøs kontrol 2	Lactate	26-06-2013 04:45:00	6,757	mmol/L	2,19	0.03	0.08	MinMaxSlopeRatio=0.12
260613-	Venøs kontrol 2	Glutamate	26-06-2013 04:45:00	304,22	umol/L	6,36	0.18	0.07	MinMaxSlopeRatio=0.26
260613-	Venøs kontrol 2	Glycerol	26-06-2013 04:45:00	160,4	umol/L	1,60	0.00	0.04	MinMaxSlopeRatio=0.01
260613-	Venøs kontrol 2	Glucose	26-06-2013 05:00:00	0,078	mmol/L	0,26	0.00	0.27	MinMaxSlopeRatio=0.03
260613-	Venøs kontrol 2	Lactate	26-06-2013 05:00:00	12,172	mmol/L	3,94	0.06	0.06	MinMaxSlopeRatio=0.08
260613-	Venøs kontrol 2	Glutamate	26-06-2013 05:00:00	379,71	umol/L	7,94	0.10	0.04	MinMaxSlopeRatio=0.50
260613-	Venøs kontrol 2	Glycerol	26-06-2013 05:00:00	10,7	umol/L	0,11	0.02	1.48	MinMaxSlopeRatio=1.38
