# Supplementary material for: The unsuitability of implantable Doppler probes for the early detection of renal vascular complications – a porcine model for prevention of renal transplant loss
Source: PLoS One. 2017 May 25;12(5):e0178301. doi: 10.1371/journal.pone.0178301 (PMC5444816; doi:10.1371/journal.pone.0178301)
Supplement: S1 Data — (ZIP) [file pone.0178301.s001.zip › Supporting Information/Ven├╕s 3 d. 06.08.13/06.08.13/06.08.13.asc]

06/08/2013 08:49:17	Trend	1375778957
Time	HR	ST1	P1sys	P1dia	P1mean	T2	SpO2	PR(SpO2)	SpO2_ir	EtCO2	RR(CO2)	Pamb	FeO2	FiO2	MAC	RR(Spiro)	Ppeak	PEEP	TVinsp	TVexp	MVexp	ST(II)	Pmean	MVinsp	PEEPe	FeBal	FiBal
08:49:17	-32767.00	-32767.00	-32766.00	-32766.00	-32766.00	24.84	-32767.00	-32766.00	-32766.00	0.00	0.00	757.00	98.00	98.00	0.00	12.00	24.00	2.90	403.00	398.00	4.80	87.04	10.00	4.85	2.90	2.00	2.00
08:49:27	-32767.00	-32767.00	-32766.00	-32766.00	-32766.00	24.87	-32767.00	-32766.00	-32766.00	0.00	0.00	757.00	98.00	98.00	0.00	12.00	24.00	2.90	405.00	400.00	4.81	87.04	10.00	4.86	2.90	2.00	2.00
08:49:30	-32767.00	-32767.00	-32766.00	-32766.00	-32766.00	24.85	-32767.00	-32766.00	-32766.00	0.00	0.00	757.00	98.00	98.00	0.00	12.00	24.00	2.90	405.00	400.00	4.80	87.04	10.00	4.85	2.90	2.00	2.00
08:50:30	-32767.00	-32767.00	-32766.00	-32766.00	-32766.00	24.88	-32767.00	-32766.00	-32766.00	0.00	0.00	757.00	98.00	98.00	0.00	12.00	24.00	2.90	404.00	401.00	4.81	87.04	10.00	4.85	2.90	2.00	2.00
08:51:30	-32767.00	-32767.00	-32766.00	-32766.00	-32766.00	24.89	-32767.00	-32766.00	-32766.00	0.00	0.00	757.00	98.00	98.00	0.00	12.00	24.00	2.90	404.00	400.00	4.80	87.04	10.00	4.85	2.90	2.00	2.00
08:52:30	-32767.00	-32767.00	-32766.00	-32766.00	-32766.00	24.87	-32767.00	-32766.00	-32766.00	0.00	0.00	757.00	98.00	98.00	0.00	12.00	24.00	2.90	407.00	401.00	4.80	87.04	10.00	4.86	2.90	2.00	2.00
08:53:30	-32767.00	-32767.00	-32766.00	-32766.00	-32766.00	24.84	-32767.00	-32766.00	-32766.00	0.00	0.00	757.00	98.00	98.00	0.00	12.00	24.00	2.90	403.00	399.00	4.80	87.04	10.00	4.85	2.90	2.00	2.00
08:54:30	-32767.00	-32767.00	-32766.00	-32766.00	-32766.00	24.85	-32767.00	-32766.00	-32766.00	0.00	0.00	757.00	98.00	98.00	0.00	12.00	24.00	2.90	403.00	399.00	4.80	87.04	10.00	4.85	2.90	2.00	2.00
08:55:30	-32767.00	-32767.00	-32766.00	-32766.00	-32766.00	24.88	-32767.00	-32766.00	-32766.00	0.00	0.00	757.00	98.00	98.00	0.00	12.00	24.00	2.90	407.00	401.00	4.80	87.04	10.00	4.85	2.90	2.00	2.00
08:56:30	-32767.00	-32767.00	-32766.00	-32766.00	-32766.00	24.89	-32767.00	-32766.00	-32766.00	0.00	0.00	757.00	98.00	98.00	0.00	12.00	24.00	2.90	406.00	401.00	4.80	87.04	10.00	4.86	2.90	2.00	2.00
08:57:30	-32767.00	-32767.00	-32766.00	-32766.00	-32766.00	24.89	-32767.00	-32766.00	-32766.00	0.00	0.00	757.00	98.00	98.00	0.00	12.00	24.00	2.90	404.00	400.00	4.81	87.04	10.00	4.86	2.90	2.00	2.00
08:58:30	-32767.00	-32767.00	-32766.00	-32766.00	-32766.00	24.91	-32767.00	-32766.00	-32766.00	0.00	0.00	757.00	98.00	98.00	0.00	12.00	24.00	2.90	404.00	400.00	4.80	87.04	10.00	4.85	2.90	2.00	2.00
08:59:30	-32767.00	-32767.00	-32766.00	-32766.00	-32766.00	24.88	-32767.00	-32766.00	-32766.00	0.00	0.00	757.00	98.00	98.00	0.00	12.00	24.00	2.90	404.00	399.00	4.80	87.04	10.00	4.86	2.90	2.00	2.00
09:00:30	-32767.00	-32767.00	-32766.00	-32766.00	-32766.00	24.91	-32767.00	-32766.00	-32766.00	0.00	0.00	757.00	98.00	98.00	0.00	12.00	24.00	2.90	404.00	400.00	4.80	87.04	10.00	4.86	2.90	2.00	2.00
09:01:30	-32767.00	-32767.00	-32766.00	-32766.00	-32766.00	24.93	-32767.00	-32766.00	-32766.00	0.00	0.00	757.00	98.00	98.00	0.00	12.00	24.00	2.90	406.00	400.00	4.80	87.04	10.00	4.86	2.90	2.00	2.00
09:02:30	-32767.00	-32767.00	-32766.00	-32766.00	-32766.00	24.96	-32767.00	-32766.00	-32766.00	0.00	0.00	757.00	98.00	98.00	0.00	12.00	24.00	2.90	405.00	399.00	4.79	87.04	10.00	4.86	2.90	2.00	2.00
09:03:30	-32767.00	-32767.00	-32766.00	-32766.00	-32766.00	25.01	-32767.00	-32766.00	-32766.00	0.00	0.00	757.00	98.00	98.00	0.00	12.00	24.00	2.90	406.00	400.00	4.79	87.04	10.00	4.86	2.90	2.00	2.00
09:04:30	-32767.00	-32767.00	-32766.00	-32766.00	-32766.00	25.01	-32767.00	-32766.00	-32766.00	0.00	0.00	757.00	98.00	98.00	0.00	12.00	24.00	2.90	404.00	400.00	4.80	87.04	10.00	4.86	2.90	2.00	2.00
09:05:30	-32767.00	-32767.00	-32766.00	-32766.00	-32766.00	25.00	-32767.00	-32766.00	-32766.00	0.00	0.00	757.00	98.00	98.00	0.00	12.00	24.00	2.90	403.00	398.00	4.79	87.04	10.00	4.86	2.90	2.00	2.00
09:07:29	-32767.00	-32767.00	-32766.00	-32766.00	-32766.00	25.00	-32767.00	-32766.00	-32766.00	0.00	0.00	757.00	98.00	98.00	0.00	12.00	24.00	2.90	406.00	398.00	4.79	87.04	10.00	4.86	2.90	2.00	2.00
09:08:29	-32767.00	-32767.00	-32766.00	-32766.00	-32766.00	25.05	-32767.00	-32766.00	-32766.00	0.00	0.00	757.00	98.00	98.00	0.00	12.00	24.00	2.90	402.00	398.00	4.79	87.04	10.00	4.86	2.90	2.00	2.00
09:09:29	-32767.00	-32767.00	-32766.00	-32766.00	-32766.00	25.05	-32767.00	-32766.00	-32766.00	0.00	0.00	757.00	98.00	98.00	0.00	12.00	24.00	2.90	402.00	398.00	4.79	87.04	10.00	4.86	2.90	2.00	2.00
09:10:29	-32767.00	-32767.00	-32766.00	-32766.00	-32766.00	25.06	-32767.00	-32766.00	-32766.00	0.00	0.00	757.00	98.00	98.00	0.00	12.00	24.00	2.90	406.00	400.00	4.78	87.04	10.00	4.86	2.90	2.00	2.00
09:11:29	-32767.00	-32767.00	-32766.00	-32766.00	-32766.00	25.05	-32767.00	-32766.00	-32766.00	0.00	0.00	757.00	98.00	98.00	0.00	12.00	24.00	2.90	405.00	400.00	4.79	87.04	10.00	4.86	2.90	2.00	2.00
09:12:29	-32767.00	-32767.00	-32766.00	-32766.00	-32766.00	25.02	-32767.00	-32766.00	-32766.00	0.00	0.00	757.00	98.00	98.00	0.00	12.00	24.00	2.90	405.00	399.00	4.79	87.04	10.00	4.86	2.90	2.00	2.00
09:13:29	-32767.00	-32767.00	-32766.00	-32766.00	-32766.00	25.08	-32767.00	-32766.00	-32766.00	0.00	0.00	757.00	98.00	98.00	0.00	12.00	24.00	2.90	406.00	399.00	4.79	87.04	10.00	4.86	2.90	2.00	2.00
09:14:29	-32767.00	-32767.00	-32766.00	-32766.00	-32766.00	25.11	-32767.00	-32766.00	-32766.00	0.00	0.00	757.00	98.00	98.00	0.00	12.00	24.00	2.90	405.00	399.00	4.79	87.04	10.00	4.86	2.90	2.00	2.00
09:15:29	-32767.00	-32767.00	-32766.00	-32766.00	-32766.00	25.11	-32767.00	-32766.00	-32766.00	0.00	0.00	757.00	98.00	98.00	0.00	12.00	24.00	2.90	403.00	397.00	4.79	87.04	10.00	4.86	2.90	2.00	2.00
09:16:29	-32767.00	-32767.00	-32766.00	-32766.00	-32766.00	25.08	-32767.00	-32766.00	-32766.00	0.00	0.00	757.00	98.00	98.00	0.00	12.00	24.00	2.90	407.00	399.00	4.78	87.04	10.00	4.86	2.90	2.00	2.00
09:17:29	-32767.00	-32767.00	-32766.00	-32766.00	-32766.00	25.09	-32767.00	-32766.00	-32766.00	0.00	0.00	757.00	98.00	98.00	0.00	12.00	24.00	2.90	404.00	398.00	4.78	87.04	10.00	4.86	2.90	2.00	2.00
09:18:29	-32767.00	-32767.00	-32766.00	-32766.00	-32766.00	25.13	-32767.00	-32766.00	-32766.00	0.00	0.00	757.00	98.00	98.00	0.00	12.00	24.00	2.90	404.00	397.00	4.79	87.04	10.00	4.86	2.90	2.00	2.00
09:19:29	-32767.00	-32767.00	-32766.00	-32766.00	-32766.00	25.15	-32767.00	-32766.00	-32766.00	0.00	0.00	757.00	98.00	98.00	0.00	12.00	24.00	2.90	403.00	397.00	4.78	87.04	10.00	4.86	2.90	2.00	2.00
09:20:29	-32767.00	-32767.00	-32766.00	-32766.00	-32766.00	25.15	-32767.00	-32766.00	-32766.00	0.00	0.00	757.00	98.00	98.00	0.00	12.00	24.00	2.90	405.00	399.00	4.79	87.04	10.00	4.86	2.90	2.00	2.00
09:21:29	-32767.00	-32767.00	-32766.00	-32766.00	-32766.00	25.17	-32767.00	-32766.00	-32766.00	0.00	0.00	757.00	98.00	98.00	0.00	12.00	24.00	2.90	405.00	399.00	4.78	87.04	10.00	4.86	2.90	2.00	2.00
09:22:29	-32767.00	-32767.00	-32766.00	-32766.00	-32766.00	25.22	-32767.00	-32766.00	-32766.00	0.00	0.00	757.00	98.00	98.00	0.00	12.00	24.00	2.90	403.00	396.00	4.78	87.04	10.00	4.86	2.90	2.00	2.00
09:23:29	-32767.00	-32767.00	-32766.00	-32766.00	-32766.00	25.19	-32767.00	-32766.00	-32766.00	0.00	0.00	757.00	98.00	98.00	0.00	12.00	24.00	2.90	408.00	401.00	4.78	87.04	10.00	4.86	2.90	2.00	2.00
09:24:29	-32767.00	-32767.00	-32766.00	-32766.00	-32766.00	25.22	-32767.00	-32766.00	-32766.00	0.00	0.00	757.00	98.00	98.00	0.00	12.00	24.00	2.90	406.00	399.00	4.79	87.04	10.00	4.87	2.90	2.00	2.00
09:25:29	-32767.00	-32767.00	-32766.00	-32766.00	-32766.00	25.22	-32767.00	-32766.00	-32766.00	0.00	0.00	757.00	98.00	98.00	0.00	12.00	24.00	2.90	405.00	399.00	4.78	87.04	10.00	4.86	2.90	2.00	2.00
09:26:29	-32767.00	-32767.00	-32766.00	-32766.00	-32766.00	25.22	-32767.00	-32766.00	-32766.00	0.00	0.00	757.00	98.00	98.00	0.00	12.00	24.00	2.90	406.00	399.00	4.78	87.04	10.00	4.86	2.90	2.00	2.00
09:27:29	-32767.00	-32767.00	-32766.00	-32766.00	-32766.00	25.26	-32767.00	-32766.00	-32766.00	0.00	0.00	757.00	98.00	98.00	0.00	12.00	24.00	2.90	406.00	399.00	4.78	87.04	10.00	4.86	2.90	2.00	2.00
09:28:29	-32767.00	-32767.00	-32766.00	-32766.00	-32766.00	25.27	-32767.00	-32766.00	-32766.00	0.00	0.00	757.00	98.00	98.00	0.00	12.00	24.00	2.90	405.00	399.00	4.78	87.04	10.00	4.86	2.90	2.00	2.00
09:29:29	-32767.00	-32767.00	-32766.00	-32766.00	-32766.00	25.27	-32767.00	-32766.00	-32766.00	0.00	0.00	757.00	98.00	98.00	0.00	12.00	24.00	2.90	405.00	398.00	4.78	87.04	10.00	4.86	2.90	2.00	2.00
09:30:29	-32767.00	-32767.00	-32766.00	-32766.00	-32766.00	25.28	-32767.00	-32766.00	-32766.00	0.00	0.00	757.00	98.00	98.00	0.00	12.00	24.00	2.90	405.00	399.00	4.78	87.04	10.00	4.86	2.90	2.00	2.00
09:31:29	-32767.00	-32767.00	-32766.00	-32766.00	-32766.00	25.34	-32767.00	-32766.00	-32766.00	0.00	0.00	757.00	98.00	98.00	0.00	12.00	24.00	2.90	407.00	400.00	4.78	87.04	10.00	4.86	2.90	2.00	2.00
09:32:29	-32767.00	-32767.00	-32766.00	-32766.00	-32766.00	25.32	-32767.00	-32766.00	-32766.00	0.00	0.00	757.00	98.00	98.00	0.00	12.00	24.00	2.90	403.00	398.00	4.78	87.04	10.00	4.86	2.90	2.00	2.00
09:33:29	-32767.00	-32767.00	-32766.00	-32766.00	-32766.00	25.30	-32767.00	-32766.00	-32766.00	0.00	0.00	757.00	98.00	98.00	0.00	12.00	24.00	2.90	406.00	398.00	4.78	87.04	10.00	4.86	2.90	2.00	2.00
09:34:29	-32767.00	-32767.00	-32766.00	-32766.00	-32766.00	25.28	-32767.00	-32766.00	-32766.00	0.00	0.00	757.00	98.00	98.00	0.00	12.00	24.00	2.90	406.00	398.00	4.78	87.04	10.00	4.86	2.90	2.00	2.00
09:35:29	-32767.00	-32767.00	-32766.00	-32766.00	-32766.00	25.31	-32767.00	-32766.00	-32766.00	0.00	0.00	757.00	98.00	98.00	0.00	12.00	24.00	2.90	407.00	398.00	4.77	87.04	10.00	4.86	2.90	2.00	2.00
09:36:29	-32767.00	-32767.00	-32766.00	-32766.00	-32766.00	25.34	-32767.00	-32766.00	-32766.00	0.00	0.00	757.00	98.00	98.00	0.00	12.00	24.00	2.90	404.00	397.00	4.77	87.04	10.00	4.86	2.90	2.00	2.00
09:37:29	-32767.00	-32767.00	-32766.00	-32766.00	-32766.00	25.32	-32767.00	-32766.00	-32766.00	0.00	0.00	757.00	98.00	98.00	0.00	12.00	24.00	2.90	406.00	398.00	4.77	87.04	10.00	4.86	2.90	2.00	2.00
09:38:29	-32767.00	-32767.00	-32766.00	-32766.00	-32766.00	25.32	-32767.00	-32766.00	-32766.00	0.00	0.00	757.00	98.00	98.00	0.00	12.00	24.00	2.90	404.00	398.00	4.78	87.04	10.00	4.86	2.90	2.00	2.00
09:39:29	-32767.00	-32767.00	-32766.00	-32766.00	-32766.00	25.26	-32767.00	-32766.00	-32766.00	5.20	11.00	757.00	77.00	89.00	0.87	18.00	15.00	3.70	571.00	667.00	5.89	87.04	7.00	6.71	3.70	16.00	6.50
09:40:29	-32767.00	-32767.00	-32766.00	-32766.00	-32766.00	25.37	-32767.00	-32766.00	-32766.00	5.30	12.00	757.00	88.00	94.00	1.60	20.00	6.00	5.10	258.00	123.00	5.39	87.04	2.00	5.75	5.10	3.40	1.00
09:41:29	-32767.00	-32767.00	-32766.00	-32766.00	-32766.00	25.61	-32767.00	-32767.00	-32766.00	5.50	12.00	757.00	89.00	94.00	1.41	13.00	14.00	1.60	399.00	368.00	4.83	87.04	6.00	4.90	1.60	2.60	2.20
09:42:29	82.00	-32767.00	-32766.00	-32766.00	-32766.00	26.63	100.00	82.00	1.42	5.50	12.00	757.00	88.00	93.00	1.07	12.00	14.00	2.50	400.00	412.00	4.73	87.04	7.00	4.80	2.50	4.30	4.20
09:43:29	79.00	-32767.00	-32766.00	-32766.00	-32766.00	37.16	100.00	79.00	1.51	5.60	12.00	757.00	88.00	92.00	1.17	12.00	14.00	2.00	397.00	386.00	4.71	87.04	6.00	4.81	2.00	4.00	5.00
09:44:29	77.00	-32767.00	-32766.00	-32766.00	-32766.00	37.32	100.00	77.00	1.11	5.70	12.00	757.00	88.00	92.00	1.17	12.00	14.00	2.30	400.00	393.00	4.71	87.04	7.00	4.79	2.30	3.90	5.00
09:45:29	76.00	-32767.00	-32766.00	-32766.00	-32766.00	37.34	100.00	76.00	1.13	5.60	12.00	757.00	87.00	92.00	1.26	13.00	14.00	2.20	393.00	381.00	4.97	87.04	7.00	5.07	2.20	4.80	5.00
09:46:29	75.00	-32767.00	-32766.00	-32766.00	-32766.00	37.36	100.00	75.00	1.15	5.50	14.00	757.00	87.00	92.00	1.26	14.00	15.00	2.40	399.00	396.00	5.49	87.04	7.00	5.57	2.40	4.90	4.90
09:47:29	75.00	-32767.00	-32766.00	-32766.00	-32766.00	37.36	100.00	75.00	1.17	5.50	14.00	757.00	87.00	92.00	1.31	14.00	15.00	2.30	404.00	396.00	5.52	87.04	7.00	5.60	2.30	4.80	4.80
09:48:29	75.00	-32767.00	-32766.00	-32766.00	-32766.00	37.36	100.00	75.00	1.17	5.50	14.00	757.00	87.00	91.00	1.36	14.00	15.00	2.00	400.00	393.00	5.52	87.04	7.00	5.60	2.00	4.70	5.80
09:49:29	75.00	-32767.00	-32766.00	-32766.00	-32766.00	37.36	100.00	75.00	1.19	5.50	14.00	757.00	87.00	91.00	1.41	14.00	15.00	2.30	397.00	392.00	5.52	87.04	7.00	5.60	2.30	4.60	5.70
09:50:29	75.00	-32767.00	-32766.00	-32766.00	-32766.00	37.36	100.00	75.00	1.20	5.50	14.00	757.00	81.00	85.00	1.41	14.00	15.00	2.30	406.00	401.00	5.53	87.04	7.00	5.60	2.30	10.60	11.70
09:51:29	75.00	-32767.00	-32766.00	-32766.00	-32766.00	37.39	100.00	75.00	1.21	5.50	14.00	757.00	73.00	79.00	1.41	14.00	15.00	2.00	402.00	394.00	5.54	87.04	7.00	5.61	2.00	18.60	17.70
09:52:29	74.00	-32767.00	-32766.00	-32766.00	-32766.00	37.39	100.00	74.00	1.26	5.40	14.00	757.00	67.00	72.00	1.46	14.00	15.00	2.20	404.00	392.00	5.55	87.04	7.00	5.60	2.20	24.60	24.60
09:53:29	74.00	-32767.00	-32766.00	-32766.00	-32766.00	37.39	100.00	74.00	1.14	5.40	14.00	757.00	61.00	66.00	1.46	14.00	15.00	2.40	404.00	400.00	5.53	87.04	7.00	5.59	2.40	30.60	30.60
09:54:29	73.00	-32767.00	-32766.00	-32766.00	-32766.00	37.39	100.00	73.00	1.17	5.40	14.00	757.00	56.00	62.00	1.51	14.00	15.00	1.40	395.00	408.00	5.53	87.04	7.00	5.61	1.40	35.50	34.50
09:55:29	72.00	-32767.00	-32766.00	-32766.00	-32766.00	37.39	99.82	72.00	1.28	5.50	14.00	757.00	52.00	57.00	1.51	14.00	15.00	2.90	411.00	387.00	5.54	87.04	7.00	5.61	2.90	39.40	39.50
09:56:29	72.00	-32767.00	-32766.00	-32766.00	-32766.00	37.39	97.94	72.00	1.34	5.40	14.00	757.00	48.00	53.00	1.56	14.00	14.00	2.10	385.00	383.00	5.52	87.04	7.00	5.60	2.10	43.40	43.40
09:57:29	72.00	-32767.00	-32766.00	-32766.00	-32766.00	37.39	100.00	72.00	1.18	5.40	14.00	757.00	45.00	50.00	1.56	14.00	15.00	1.30	402.00	391.00	5.52	87.04	7.00	5.59	1.30	46.40	46.30
09:58:29	72.00	-32767.00	-32766.00	-32766.00	-32766.00	37.41	99.32	72.00	1.27	5.40	14.00	757.00	42.00	47.00	1.60	14.00	14.00	2.50	399.00	409.00	5.58	87.04	7.00	5.62	2.50	49.30	49.30
09:59:29	71.00	-32767.00	-32766.00	-32766.00	-32766.00	37.41	100.00	71.00	1.26	5.60	14.00	757.00	40.00	45.00	1.60	14.00	15.00	2.10	445.00	412.00	5.57	87.04	7.00	5.62	2.10	51.10	51.30
10:00:29	71.00	-32767.00	-32766.00	-32766.00	-32766.00	37.41	100.00	71.00	1.16	5.50	14.00	757.00	38.00	43.00	1.60	14.00	15.00	2.20	395.00	391.00	5.52	87.04	7.00	5.57	2.20	53.20	53.30
10:01:29	72.00	-32767.00	-32766.00	-32766.00	-32766.00	37.41	100.00	72.00	1.17	5.60	14.00	757.00	36.00	41.00	1.65	14.00	15.00	2.40	402.00	396.00	5.51	87.04	7.00	5.58	2.40	55.00	55.20
10:02:29	73.00	-32767.00	-32766.00	-32766.00	-32766.00	37.41	100.00	73.00	1.15	5.50	14.00	757.00	35.00	39.00	1.65	14.00	15.00	2.30	396.00	388.00	5.56	87.04	7.00	5.62	2.30	56.10	57.20
10:03:29	73.00	-32767.00	-32766.00	-32766.00	-32766.00	37.41	99.86	73.00	1.17	5.60	14.00	757.00	33.00	38.00	1.65	14.00	15.00	2.30	397.00	390.00	5.50	87.04	7.00	5.60	2.30	58.00	58.20
10:04:29	74.00	-32767.00	-32766.00	-32766.00	-32766.00	37.41	100.00	74.00	1.17	5.60	14.00	757.00	32.00	37.00	1.65	14.00	15.00	2.30	404.00	397.00	5.53	87.04	7.00	5.60	2.30	59.00	59.20
10:05:29	66.00	-32767.00	-32766.00	-32766.00	-32766.00	37.41	94.66	66.00	1.37	5.70	14.00	757.00	31.00	36.00	1.60	14.00	16.00	1.50	430.00	427.00	5.58	87.04	7.00	5.60	1.50	60.00	60.30
10:06:29	70.00	-32767.00	-32766.00	-32766.00	-32766.00	37.41	99.74	70.00	1.61	5.40	14.00	757.00	31.00	36.00	1.56	14.00	16.00	2.30	423.00	428.00	5.63	87.04	7.00	5.65	2.30	60.40	60.40
10:07:29	72.00	-32767.00	-32766.00	-32766.00	-32766.00	37.41	99.82	72.00	1.72	5.50	14.00	757.00	30.00	35.00	1.51	14.00	17.00	2.40	399.00	376.00	5.59	87.04	7.00	5.57	1.50	61.40	61.50
10:08:29	72.00	-32767.00	-32766.00	-32766.00	-32766.00	37.41	100.00	72.00	1.81	5.80	14.00	757.00	29.00	34.00	1.46	14.00	17.00	1.90	430.00	435.00	5.58	87.04	8.00	5.56	1.90	62.20	62.60
10:09:29	73.00	-32767.00	-32766.00	-32766.00	-32766.00	37.44	100.00	73.00	1.46	5.70	14.00	757.00	29.00	34.00	1.46	14.00	15.00	2.10	395.00	389.00	5.59	87.04	7.00	5.68	2.10	62.30	62.70
10:10:29	74.00	-32767.00	-32766.00	-32766.00	-32766.00	37.41	100.00	74.00	1.44	5.70	14.00	757.00	28.00	33.00	1.46	14.00	15.00	2.00	401.00	396.00	5.54	87.04	7.00	5.60	2.00	63.30	63.70
10:11:29	74.00	-32767.00	-32766.00	-32766.00	-32766.00	37.41	100.00	74.00	1.53	5.60	14.00	757.00	28.00	33.00	1.41	14.00	15.00	2.50	398.00	431.00	5.61	87.04	7.00	5.61	2.50	63.50	63.80
10:12:29	73.00	-32767.00	-32766.00	-32766.00	-32766.00	37.41	99.96	73.00	1.41	5.70	14.00	757.00	27.00	32.00	1.41	14.00	17.00	2.40	380.00	370.00	5.53	87.04	7.00	5.55	2.40	64.40	64.80
10:13:29	73.00	-32767.00	-32766.00	-32766.00	-32766.00	37.41	100.00	73.00	1.44	5.70	14.00	757.00	27.00	32.00	1.41	14.00	16.00	2.20	394.00	391.00	5.53	87.04	7.00	5.62	2.20	64.40	64.80
10:14:29	72.00	-32767.00	-32766.00	-32766.00	-32766.00	37.41	99.90	72.00	1.49	5.60	14.00	757.00	27.00	32.00	1.41	14.00	17.00	2.10	408.00	378.00	5.53	87.04	8.00	5.56	2.10	64.50	64.80
10:15:29	74.00	-32767.00	-32766.00	-32766.00	-32766.00	37.41	100.00	74.00	1.48	5.90	14.00	757.00	26.00	32.00	1.41	14.00	18.00	1.90	435.00	420.00	5.50	87.04	8.00	5.63	1.90	65.20	64.80
10:16:29	74.00	-32767.00	-32766.00	-32766.00	-32766.00	37.41	99.94	74.00	1.58	5.80	14.00	757.00	27.00	32.00	1.36	14.00	16.00	1.90	403.00	389.00	5.63	87.04	7.00	5.65	1.90	64.40	64.90
10:17:29	74.00	-32767.00	-32766.00	-32766.00	-32766.00	37.41	99.70	74.00	1.52	5.80	14.00	757.00	27.00	31.00	1.36	14.00	16.00	1.80	419.00	408.00	5.56	87.04	7.00	5.66	2.30	64.40	65.90
10:18:29	74.00	-32767.00	-32766.00	-32766.00	-32766.00	37.39	100.00	74.00	1.59	5.70	14.00	757.00	27.00	31.00	1.36	14.00	15.00	2.40	353.00	342.00	5.61	87.04	7.00	5.63	2.40	64.50	65.90
10:19:29	74.00	-32767.00	-32766.00	-32766.00	-32766.00	37.39	99.53	74.00	1.76	5.70	14.00	757.00	26.00	31.00	1.36	16.00	17.00	2.60	452.00	358.00	5.56	87.04	8.00	5.61	2.60	65.50	65.90
10:20:29	75.00	-32767.00	-32766.00	-32766.00	-32766.00	37.39	98.20	75.00	1.76	5.80	14.00	757.00	26.00	31.00	1.36	15.00	16.00	1.70	412.00	396.00	5.55	87.04	7.00	5.64	1.70	65.40	65.90
10:21:29	78.00	-32767.00	-32766.00	-32766.00	-32766.00	37.39	98.66	78.00	1.94	5.80	14.00	757.00	26.00	31.00	1.31	16.00	15.00	2.20	402.00	398.00	5.72	87.04	7.00	5.77	2.30	65.50	65.90
10:22:29	81.00	-32767.00	-32766.00	-32766.00	-32766.00	37.36	98.79	81.00	2.03	6.00	14.00	757.00	26.00	31.00	1.31	14.00	15.00	2.00	397.00	395.00	5.54	87.04	7.00	5.61	2.00	65.30	65.90
10:23:29	81.00	-32767.00	-32766.00	-32766.00	-32766.00	37.34	98.97	81.00	2.00	5.90	14.00	757.00	26.00	31.00	1.31	14.00	15.00	2.30	399.00	395.00	5.54	87.04	7.00	5.60	2.30	65.40	65.90
10:24:29	81.00	-32767.00	-32766.00	-32766.00	-32766.00	37.34	99.02	81.00	2.12	5.90	14.00	757.00	26.00	30.00	1.31	14.00	15.00	2.10	400.00	395.00	5.55	87.04	7.00	5.60	2.10	65.40	66.90
10:25:29	82.00	-32767.00	-32766.00	-32766.00	-32766.00	37.32	99.01	82.00	2.00	5.90	14.00	757.00	26.00	30.00	1.31	14.00	15.00	2.40	401.00	396.00	5.54	87.04	7.00	5.60	2.40	65.40	66.90
10:26:29	83.00	-32767.00	-32766.00	-32766.00	-32766.00	37.29	99.38	83.00	1.92	5.90	14.00	757.00	26.00	30.00	1.31	14.00	15.00	2.10	400.00	395.00	5.54	87.04	7.00	5.60	2.10	65.40	67.00
10:27:29	83.00	-32767.00	-32766.00	-32766.00	-32766.00	37.29	99.08	83.00	1.88	5.90	14.00	757.00	26.00	30.00	1.31	14.00	15.00	2.20	400.00	395.00	5.54	87.04	7.00	5.60	2.20	65.40	67.00
10:28:29	84.00	-32767.00	-32766.00	-32766.00	-32766.00	37.27	98.96	84.00	1.83	5.70	14.00	757.00	25.00	30.00	1.31	14.00	17.00	2.30	453.00	454.00	6.12	87.04	8.00	6.16	2.30	66.60	67.00
10:29:29	85.00	-32767.00	-32766.00	-32766.00	-32766.00	37.27	98.34	85.00	1.81	5.80	14.00	757.00	25.00	30.00	1.31	14.00	17.00	2.10	445.00	414.00	6.21	87.04	8.00	6.28	2.10	66.50	67.00
10:30:29	85.00	-32767.00	-32766.00	-32766.00	-32766.00	37.27	98.84	85.00	1.75	5.70	14.00	757.00	25.00	30.00	1.31	14.00	20.00	2.60	445.00	453.00	6.20	87.04	9.00	6.17	2.60	66.60	67.00
10:31:29	85.00	-32767.00	-32766.00	-32766.00	-32766.00	37.27	98.56	85.00	1.70	5.50	14.00	757.00	26.00	30.00	1.31	14.00	19.00	2.80	448.00	472.00	6.26	87.04	9.00	6.36	2.80	65.80	66.90
10:32:29	86.00	-32767.00	-32766.00	-32766.00	-32766.00	37.27	98.13	86.00	1.72	5.50	14.00	757.00	25.00	30.00	1.31	15.00	19.00	2.30	447.00	435.00	6.31	87.04	9.00	6.29	2.30	66.80	67.00
10:33:29	87.00	-32767.00	-32766.00	-32766.00	-32766.00	37.25	97.82	87.00	1.89	5.50	14.00	757.00	25.00	30.00	1.31	14.00	20.00	2.30	449.00	446.00	6.21	87.04	9.00	6.28	2.30	66.80	67.00
10:34:29	87.00	-32767.00	-32766.00	-32766.00	-32766.00	37.23	97.80	87.00	1.88	5.50	14.00	757.00	25.00	30.00	1.31	14.00	19.00	2.30	446.00	448.00	6.28	87.04	9.00	6.32	2.30	66.80	66.90
10:35:29	89.00	-32767.00	-32766.00	-32766.00	-32766.00	37.23	98.05	89.00	1.96	5.40	14.00	757.00	26.00	30.00	1.31	14.00	20.00	2.30	455.00	452.00	6.24	87.04	9.00	6.30	2.30	65.90	67.00
10:36:29	89.00	-32767.00	-32766.00	-32766.00	-32766.00	37.20	98.55	89.00	1.94	5.40	14.00	757.00	26.00	30.00	1.31	14.00	19.00	2.40	451.00	458.00	6.27	87.04	9.00	6.33	2.40	65.90	67.00
10:37:29	90.00	-32767.00	-32766.00	-32766.00	-32766.00	37.20	98.76	90.00	2.16	5.50	14.00	757.00	25.00	30.00	1.31	14.00	19.00	2.10	452.00	446.00	6.21	87.04	9.00	6.30	2.10	66.80	67.00
10:38:29	90.00	-32767.00	-32766.00	-32766.00	-32766.00	37.18	98.73	90.00	2.03	5.40	14.00	757.00	25.00	30.00	1.31	14.00	19.00	2.10	455.00	445.00	6.25	87.04	9.00	6.31	2.10	66.90	67.00
10:39:29	90.00	-32767.00	-32766.00	-32766.00	-32766.00	37.18	98.36	90.00	1.97	5.30	14.00	757.00	26.00	30.00	1.31	14.00	19.00	2.40	455.00	453.00	6.25	87.04	9.00	6.32	2.40	66.00	67.00
10:40:29	90.00	-32767.00	-32766.00	-32766.00	-32766.00	37.16	98.44	90.00	1.95	5.30	14.00	757.00	25.00	30.00	1.36	14.00	19.00	2.40	449.00	446.00	6.24	87.04	9.00	6.31	2.40	66.90	66.90
10:41:29	90.00	-32767.00	-32766.00	-32766.00	-32766.00	37.16	98.44	90.00	1.93	5.30	14.00	757.00	26.00	30.00	1.31	14.00	19.00	2.40	448.00	451.00	6.23	87.04	9.00	6.29	2.40	66.00	67.00
10:42:29	90.00	-32767.00	-32766.00	-32766.00	-32766.00	37.13	98.82	90.00	1.91	5.30	14.00	757.00	25.00	30.00	1.36	14.00	19.00	2.20	443.00	446.00	6.25	87.04	9.00	6.33	2.20	66.90	67.00
10:43:29	89.00	-32767.00	-32766.00	-32766.00	-32766.00	37.13	99.04	89.00	1.92	5.20	14.00	757.00	26.00	30.00	1.36	14.00	19.00	2.00	452.00	446.00	6.20	87.04	9.00	6.30	2.00	66.00	66.90
10:44:29	89.00	-32767.00	-32766.00	-32766.00	-32766.00	37.11	99.05	89.00	1.94	5.20	14.00	757.00	26.00	30.00	1.36	14.00	19.00	2.10	443.00	444.00	6.25	87.04	8.00	6.32	2.10	66.00	67.00
10:45:29	89.00	-32767.00	-32766.00	-32766.00	-32766.00	37.11	99.12	89.00	1.93	5.30	14.00	757.00	26.00	31.00	1.36	14.00	19.00	2.40	456.00	448.00	6.21	87.04	9.00	6.30	2.00	65.90	66.00
10:46:29	89.00	-32767.00	-32766.00	-32766.00	-32766.00	37.11	99.13	89.00	1.90	5.20	14.00	757.00	26.00	30.00	1.36	14.00	19.00	2.00	451.00	448.00	6.21	87.04	9.00	6.33	2.00	66.00	67.00
10:47:29	89.00	-32767.00	-32766.00	-32766.00	-32766.00	37.11	98.14	89.00	1.97	5.20	14.00	757.00	26.00	30.00	1.36	14.00	19.00	2.40	448.00	442.00	6.23	87.04	9.00	6.31	2.40	66.00	67.00
10:48:29	89.00	-32767.00	-32766.00	-32766.00	-32766.00	37.09	98.31	89.00	2.00	5.00	14.00	757.00	26.00	30.00	1.36	14.00	19.00	2.20	453.00	444.00	6.21	87.04	9.00	6.31	2.20	66.20	66.90
10:49:29	89.00	-32767.00	-32766.00	-32766.00	-32766.00	37.09	98.91	89.00	1.93	5.00	14.00	757.00	26.00	30.00	1.36	14.00	19.00	2.10	447.00	444.00	6.20	87.04	9.00	6.30	2.10	66.20	66.90
10:50:29	89.00	-32767.00	-32766.00	-32766.00	-32766.00	37.06	98.96	89.00	1.96	5.10	14.00	757.00	26.00	30.00	1.36	14.00	19.00	2.40	448.00	439.00	6.21	87.04	9.00	6.30	2.40	66.10	67.00
10:51:29	89.00	-32767.00	-32766.00	-32766.00	-32766.00	37.06	99.00	89.00	1.94	5.00	14.00	757.00	26.00	30.00	1.36	14.00	19.00	2.10	449.00	440.00	6.20	87.04	9.00	6.30	2.10	66.20	66.90
10:52:29	88.00	-32767.00	-32766.00	-32766.00	-32766.00	37.06	99.29	88.00	1.98	5.00	14.00	757.00	26.00	30.00	1.36	14.00	19.00	2.20	455.00	446.00	6.20	87.04	9.00	6.30	2.20	66.20	66.90
10:53:29	88.00	-32767.00	-32766.00	-32766.00	-32766.00	37.04	99.41	88.00	1.94	4.90	14.00	757.00	26.00	30.00	1.41	14.00	19.00	2.20	449.00	441.00	6.20	87.04	9.00	6.30	2.20	66.20	67.00
10:54:29	88.00	-32767.00	-32766.00	-32766.00	-32766.00	37.04	99.81	88.00	1.94	5.00	14.00	757.00	26.00	30.00	1.36	14.00	19.00	2.30	448.00	440.00	6.19	87.04	9.00	6.30	2.30	66.20	66.90
10:55:29	88.00	-32767.00	-32766.00	-32766.00	-32766.00	37.04	99.73	88.00	1.91	4.90	14.00	757.00	26.00	30.00	1.36	14.00	19.00	2.20	451.00	445.00	6.19	87.04	9.00	6.30	2.20	66.30	66.90
10:56:29	88.00	-32767.00	-32766.00	-32766.00	-32766.00	37.01	99.37	88.00	1.97	5.00	14.00	757.00	26.00	30.00	1.41	14.00	19.00	2.30	446.00	439.00	6.19	87.04	9.00	6.30	2.30	66.10	66.90
10:57:29	88.00	-32767.00	-32766.00	-32766.00	-32766.00	37.01	99.01	88.00	1.96	4.90	14.00	757.00	26.00	30.00	1.41	14.00	19.00	2.00	444.00	439.00	6.19	87.04	9.00	6.29	2.00	66.20	66.90
10:58:29	87.00	-32767.00	-32766.00	-32766.00	-32766.00	37.01	99.22	87.00	2.00	4.90	14.00	757.00	26.00	30.00	1.41	14.00	19.00	2.10	452.00	443.00	6.19	87.04	9.00	6.31	2.10	66.20	66.90
10:59:29	88.00	-32767.00	-32766.00	-32766.00	-32766.00	37.01	99.35	88.00	1.99	4.90	14.00	757.00	26.00	31.00	1.41	14.00	19.00	2.50	448.00	442.00	6.19	87.04	9.00	6.30	2.50	66.20	65.90
11:00:29	88.00	-32767.00	-32766.00	-32766.00	-32766.00	36.99	99.60	88.00	2.07	4.90	14.00	757.00	26.00	31.00	1.41	14.00	19.00	2.00	449.00	441.00	6.19	87.04	9.00	6.30	2.00	66.20	65.90
11:01:29	88.00	-32767.00	-32766.00	-32766.00	-32766.00	36.99	99.93	88.00	1.96	4.90	14.00	757.00	26.00	31.00	1.41	14.00	19.00	2.40	455.00	446.00	6.18	87.04	9.00	6.30	2.40	66.20	65.90
11:02:29	88.00	-32767.00	-32766.00	-32766.00	-32766.00	36.99	99.52	88.00	1.91	4.80	14.00	757.00	27.00	31.00	1.41	14.00	19.00	1.90	450.00	444.00	6.18	87.04	9.00	6.30	1.90	65.30	65.90
11:03:29	87.00	-32767.00	-32766.00	-32766.00	-32766.00	36.97	99.32	87.00	1.96	4.80	14.00	757.00	27.00	31.00	1.41	14.00	19.00	2.30	451.00	442.00	6.19	87.04	9.00	6.31	2.30	65.30	65.80
11:04:29	88.00	-32767.00	-32766.00	-32766.00	-32766.00	36.97	99.60	88.00	1.96	4.90	14.00	757.00	26.00	31.00	1.41	14.00	19.00	2.40	449.00	439.00	6.18	87.04	9.00	6.30	2.40	66.20	65.90
11:05:29	87.00	-32767.00	-32766.00	-32766.00	-32766.00	36.97	100.00	87.00	1.95	4.90	14.00	757.00	26.00	31.00	1.41	14.00	19.00	2.40	450.00	440.00	6.19	87.04	9.00	6.30	2.40	66.20	65.80
11:06:29	87.00	-32767.00	-32766.00	-32766.00	-32766.00	36.97	99.56	87.00	1.98	4.90	14.00	757.00	26.00	31.00	1.41	14.00	19.00	2.30	452.00	441.00	6.18	87.04	9.00	6.30	2.30	66.20	65.90
11:07:29	87.00	-32767.00	-32766.00	-32766.00	-32766.00	36.94	99.72	87.00	1.99	4.80	14.00	757.00	27.00	31.00	1.41	14.00	19.00	2.40	451.00	442.00	6.19	87.04	9.00	6.31	2.40	65.30	65.90
11:08:29	87.00	-32767.00	-32766.00	-32766.00	-32766.00	36.94	99.07	87.00	2.02	4.80	14.00	757.00	27.00	31.00	1.41	14.00	19.00	2.40	449.00	442.00	6.18	87.04	9.00	6.30	2.40	65.30	65.90
11:09:29	87.00	-32767.00	-32766.00	-32766.00	-32766.00	36.94	99.20	87.00	1.99	4.80	14.00	757.00	27.00	31.00	1.46	14.00	19.00	2.30	451.00	444.00	6.18	87.04	9.00	6.30	2.30	65.20	65.90
11:10:29	87.00	-32767.00	-32766.00	-32766.00	-32766.00	36.92	99.48	87.00	1.94	4.80	14.00	757.00	27.00	31.00	1.46	14.00	20.00	2.30	451.00	441.00	6.17	87.04	9.00	6.28	2.00	65.20	65.80
11:11:29	87.00	-32767.00	-32766.00	-32766.00	-32766.00	36.92	98.92	87.00	2.04	4.80	14.00	757.00	27.00	31.00	1.46	14.00	19.00	2.30	449.00	440.00	6.20	87.04	9.00	6.33	2.30	65.20	65.80
11:12:29	87.00	-32767.00	-32766.00	-32766.00	-32766.00	36.92	99.29	87.00	2.02	4.80	14.00	757.00	27.00	31.00	1.46	14.00	19.00	2.30	445.00	436.00	6.17	87.04	9.00	6.29	2.30	65.20	65.80
11:13:29	87.00	-32767.00	-32766.00	-32766.00	-32766.00	36.92	99.00	87.00	1.99	4.70	14.00	757.00	27.00	31.00	1.46	14.00	19.00	2.20	443.00	435.00	6.18	87.04	9.00	6.30	2.20	65.30	65.80
11:14:29	87.00	-32767.00	-32766.00	-32766.00	-32766.00	36.92	98.59	87.00	2.06	4.80	14.00	757.00	27.00	31.00	1.46	14.00	19.00	2.40	451.00	441.00	6.18	87.04	9.00	6.31	2.40	65.20	65.80
11:15:29	87.00	-32767.00	-32766.00	-32766.00	-32766.00	36.92	98.92	87.00	2.06	4.70	14.00	757.00	27.00	31.00	1.46	14.00	19.00	2.30	440.00	433.00	6.17	87.04	9.00	6.30	2.30	65.30	65.80
11:16:29	87.00	-32767.00	-32766.00	-32766.00	-32766.00	36.89	99.07	87.00	2.09	4.80	14.00	757.00	27.00	31.00	1.46	14.00	19.00	2.20	451.00	442.00	6.17	87.04	9.00	6.30	2.20	65.20	65.80
11:17:29	88.00	-32767.00	-32766.00	-32766.00	-32766.00	36.89	100.00	88.00	2.01	4.70	14.00	757.00	27.00	31.00	1.46	14.00	19.00	2.20	447.00	439.00	6.17	87.04	9.00	6.30	2.20	65.30	65.80
11:18:29	87.00	-32767.00	-32766.00	-32766.00	-32766.00	36.89	99.94	87.00	2.04	4.70	14.00	757.00	27.00	31.00	1.46	14.00	19.00	2.30	452.00	448.00	6.18	87.04	9.00	6.31	2.30	65.30	65.80
11:19:29	87.00	-32767.00	-32766.00	-32766.00	-32766.00	36.87	99.42	87.00	2.12	4.70	14.00	757.00	27.00	31.00	1.46	14.00	19.00	1.90	450.00	440.00	6.17	87.04	9.00	6.30	1.90	65.30	65.80
11:20:29	87.00	-32767.00	-32766.00	-32766.00	-32766.00	36.87	99.00	87.00	2.08	4.70	14.00	757.00	27.00	31.00	1.46	14.00	19.00	2.10	445.00	438.00	6.18	87.04	9.00	6.31	2.10	65.30	65.80
11:21:29	87.00	-32767.00	-32766.00	-32766.00	-32766.00	36.87	99.46	87.00	2.05	4.90	14.00	757.00	27.00	31.00	1.41	14.00	17.00	2.20	400.00	390.00	5.95	87.04	8.00	6.08	2.20	65.20	65.90
11:22:29	87.00	-32767.00	-32766.00	-32766.00	-32766.00	36.87	99.38	87.00	2.05	5.00	14.00	757.00	27.00	31.00	1.36	14.00	18.00	2.40	399.00	389.00	5.46	87.04	8.00	5.60	2.40	65.20	66.00
11:23:29	87.00	-32767.00	-32766.00	-32766.00	-32766.00	36.87	99.28	87.00	2.00	5.00	14.00	757.00	27.00	31.00	1.36	14.00	18.00	2.00	402.00	391.00	5.47	87.04	8.00	5.60	2.00	65.20	66.10
11:24:29	86.00	-32767.00	-32766.00	-32766.00	-32766.00	36.87	99.56	86.00	1.94	5.00	14.00	757.00	27.00	31.00	1.36	14.00	18.00	2.10	390.00	384.00	5.46	87.04	8.00	5.59	2.10	65.20	66.10
11:25:29	86.00	-32767.00	-32766.00	-32766.00	-32766.00	36.87	99.50	86.00	2.02	5.10	14.00	757.00	27.00	31.00	1.31	14.00	18.00	2.00	395.00	386.00	5.46	87.04	8.00	5.60	2.00	65.20	66.20
11:26:29	86.00	-32767.00	-32766.00	-32766.00	-32766.00	36.85	99.37	86.00	2.03	5.10	14.00	757.00	27.00	31.00	1.31	14.00	17.00	2.40	399.00	391.00	5.47	87.04	8.00	5.61	2.40	65.20	66.20
11:27:29	86.00	-32767.00	-32766.00	-32766.00	-32766.00	36.85	100.00	86.00	2.07	5.10	14.00	757.00	27.00	31.00	1.31	14.00	18.00	2.40	401.00	392.00	5.47	87.04	8.00	5.60	2.40	65.20	66.20
11:28:29	86.00	-32767.00	-32766.00	-32766.00	-32766.00	36.85	99.43	86.00	2.12	5.10	14.00	757.00	27.00	31.00	1.26	14.00	17.00	2.40	398.00	390.00	5.47	87.04	8.00	5.61	2.40	65.30	66.20
11:29:29	86.00	-32767.00	-32766.00	-32766.00	-32766.00	36.82	99.48	86.00	2.11	5.10	14.00	757.00	27.00	31.00	1.26	14.00	18.00	2.50	399.00	391.00	5.47	87.04	8.00	5.60	2.50	65.30	66.20
11:30:29	86.00	-32767.00	-32766.00	-32766.00	-32766.00	36.82	99.41	86.00	2.13	5.10	14.00	757.00	27.00	31.00	1.26	14.00	17.00	2.50	398.00	390.00	5.46	87.04	8.00	5.60	2.50	65.30	66.30
11:31:29	85.00	-32767.00	-32766.00	-32766.00	-32766.00	36.82	99.65	85.00	2.23	5.10	14.00	757.00	27.00	31.00	1.26	14.00	17.00	2.00	412.00	393.00	5.47	87.04	8.00	5.60	2.00	65.30	66.30
11:32:29	84.00	-32767.00	-32766.00	-32766.00	-32766.00	36.82	99.29	84.00	2.04	5.10	14.00	757.00	27.00	31.00	1.26	14.00	17.00	2.60	394.00	427.00	5.50	87.04	8.00	5.62	2.60	65.30	66.30
11:33:29	89.00	-32767.00	-32766.00	-32766.00	-32766.00	36.85	98.92	89.00	2.27	5.40	14.00	757.00	26.00	31.00	1.26	14.00	18.00	2.00	402.00	390.00	5.47	87.04	8.00	5.58	2.00	66.00	66.30
11:34:29	87.00	-32767.00	-32766.00	-32766.00	-32766.00	36.82	99.35	87.00	2.30	5.30	14.00	757.00	27.00	31.00	1.26	14.00	18.00	2.00	399.00	391.00	5.48	87.04	8.00	5.61	2.00	65.10	66.30
11:35:29	87.00	-32767.00	-32766.00	-32766.00	-32766.00	36.82	99.19	87.00	2.34	5.30	14.00	757.00	27.00	31.00	1.26	14.00	18.00	2.10	397.00	388.00	5.47	87.04	8.00	5.60	2.10	65.10	66.30
11:36:29	87.00	-32767.00	-32766.00	-32766.00	-32766.00	36.82	99.26	87.00	2.32	5.30	14.00	757.00	27.00	31.00	1.26	14.00	18.00	2.40	402.00	393.00	5.47	87.04	8.00	5.60	2.40	65.10	66.30
11:37:29	87.00	-32767.00	-32766.00	-32766.00	-32766.00	36.82	99.09	87.00	2.38	5.20	14.00	757.00	27.00	31.00	1.21	14.00	18.00	2.40	401.00	392.00	5.47	87.04	8.00	5.60	2.40	65.30	66.30
11:38:29	88.00	-32767.00	-32766.00	-32766.00	-32766.00	36.82	99.12	88.00	2.33	5.30	14.00	757.00	27.00	31.00	1.21	14.00	18.00	2.40	402.00	393.00	5.47	87.04	8.00	5.61	2.40	65.20	66.40
11:39:29	88.00	-32767.00	-32766.00	-32766.00	-32766.00	36.82	99.21	88.00	2.32	5.20	14.00	757.00	27.00	31.00	1.21	14.00	18.00	2.20	402.00	393.00	5.50	87.04	8.00	5.61	2.20	65.30	66.40
11:40:29	92.00	-32767.00	-32766.00	-32766.00	-32766.00	36.80	98.80	92.00	2.92	5.60	14.00	757.00	26.00	31.00	1.21	14.00	17.00	1.90	390.00	382.00	5.46	87.04	8.00	5.61	1.90	65.90	66.40
11:41:29	89.00	-32767.00	-32766.00	-32766.00	-32766.00	36.80	98.74	89.00	2.74	5.40	14.00	757.00	27.00	31.00	1.21	14.00	18.00	2.40	399.00	390.00	5.47	87.04	8.00	5.59	2.40	65.10	66.40
11:42:29	89.00	-32767.00	-32766.00	-32766.00	-32766.00	36.80	98.54	89.00	2.77	5.40	14.00	757.00	26.00	31.00	1.21	14.00	17.00	2.00	397.00	387.00	5.48	87.04	8.00	5.61	2.00	66.10	66.40
11:43:29	89.00	-32767.00	-32766.00	-32766.00	-32766.00	36.80	98.53	89.00	2.67	5.40	14.00	757.00	27.00	31.00	1.21	14.00	17.00	1.90	398.00	386.00	5.47	87.04	8.00	5.60	1.90	65.10	66.40
11:44:29	91.00	-32767.00	-32766.00	-32766.00	-32766.00	36.80	98.55	91.00	2.73	5.40	14.00	757.00	26.00	31.00	1.21	14.00	18.00	2.40	400.00	391.00	5.48	87.04	8.00	5.60	2.40	66.10	66.30
11:45:29	91.00	-32767.00	-32766.00	-32766.00	-32766.00	36.78	98.50	91.00	2.80	5.40	14.00	757.00	26.00	31.00	1.21	14.00	18.00	2.40	399.00	390.00	5.47	87.04	8.00	5.60	2.40	66.10	66.30
11:46:29	90.00	-32767.00	-32766.00	-32766.00	-32766.00	36.78	98.39	90.00	2.86	5.40	14.00	757.00	26.00	31.00	1.21	14.00	18.00	2.40	404.00	395.00	5.46	87.04	8.00	5.60	2.40	66.10	66.40
11:47:29	90.00	-32767.00	-32766.00	-32766.00	-32766.00	36.78	98.48	90.00	2.86	5.40	14.00	757.00	26.00	31.00	1.21	14.00	17.00	2.40	402.00	394.00	5.48	87.04	8.00	5.61	2.40	66.10	66.40
11:48:29	91.00	-32767.00	-32766.00	-32766.00	-32766.00	36.76	98.52	91.00	2.88	5.50	14.00	757.00	26.00	31.00	1.21	14.00	18.00	1.80	399.00	388.00	5.46	87.04	8.00	5.60	1.80	66.00	66.40
11:49:29	92.00	-32767.00	-32766.00	-32766.00	-32766.00	36.76	98.45	92.00	2.85	5.50	14.00	757.00	26.00	31.00	1.21	14.00	18.00	2.00	400.00	388.00	5.46	87.04	8.00	5.60	2.00	66.00	66.40
11:50:29	93.00	-32767.00	-32766.00	-32766.00	-32766.00	36.76	97.98	93.00	3.12	5.50	14.00	757.00	26.00	31.00	1.21	14.00	18.00	1.70	399.00	388.00	5.46	87.04	8.00	5.61	1.70	66.00	66.30
11:51:29	95.00	-32767.00	-32766.00	-32766.00	-32766.00	36.73	98.14	95.00	3.18	5.60	14.00	757.00	26.00	30.00	1.21	14.00	18.00	2.30	400.00	395.00	5.48	87.04	8.00	5.61	2.30	65.90	67.30
11:52:29	95.00	-32767.00	-32766.00	-32766.00	-32766.00	36.73	98.15	95.00	3.23	5.60	14.00	757.00	26.00	30.00	1.21	14.00	17.00	2.50	388.00	381.00	5.47	87.04	8.00	5.59	2.50	65.90	67.40
11:53:29	95.00	-32767.00	-32766.00	-32766.00	-32766.00	36.73	98.08	95.00	3.23	5.60	14.00	757.00	26.00	30.00	1.21	14.00	18.00	2.50	395.00	387.00	5.45	87.04	8.00	5.60	2.50	65.90	67.30
11:54:29	96.00	-32767.00	-32766.00	-32766.00	-32766.00	36.73	98.15	96.00	3.15	5.50	14.00	757.00	26.00	30.00	1.21	14.00	18.00	2.00	404.00	391.00	5.48	87.04	8.00	5.61	2.00	66.00	67.30
11:55:29	96.00	-32767.00	-32766.00	-32766.00	-32766.00	36.71	98.07	96.00	3.11	5.50	14.00	757.00	26.00	30.00	1.21	14.00	18.00	2.00	406.00	392.00	5.47	87.04	8.00	5.61	2.00	66.00	67.30
11:56:29	96.00	-32767.00	-32766.00	-32766.00	-32766.00	36.71	98.03	96.00	3.14	5.50	14.00	757.00	26.00	30.00	1.21	14.00	18.00	2.60	396.00	386.00	5.48	87.04	8.00	5.60	2.60	66.00	67.30
11:57:29	100.00	-32767.00	-32766.00	-32766.00	-32766.00	36.71	98.08	100.00	3.11	5.60	14.00	757.00	26.00	30.00	1.21	14.00	18.00	2.30	402.00	392.00	5.46	87.04	8.00	5.61	2.30	65.90	67.30
11:58:29	99.00	-32767.00	-32766.00	-32766.00	-32766.00	36.71	98.14	99.00	3.03	5.50	14.00	757.00	26.00	30.00	1.21	14.00	18.00	2.50	400.00	391.00	5.47	87.04	8.00	5.60	2.50	66.00	67.30
11:59:29	99.00	-32767.00	-32766.00	-32766.00	-32766.00	36.69	98.04	99.00	2.97	5.50	14.00	757.00	26.00	30.00	1.21	14.00	18.00	1.90	397.00	387.00	5.45	87.04	8.00	5.59	1.90	66.00	67.30
12:00:29	99.00	-32767.00	-32766.00	-32766.00	-32766.00	36.69	98.05	99.00	2.92	5.40	14.00	757.00	26.00	30.00	1.21	14.00	18.00	2.30	400.00	394.00	5.46	87.04	8.00	5.60	2.30	66.10	67.30
12:01:29	99.00	-32767.00	-32766.00	-32766.00	-32766.00	36.69	98.07	99.00	2.93	5.30	14.00	757.00	26.00	30.00	1.21	14.00	18.00	2.40	390.00	382.00	5.45	87.04	8.00	5.59	2.40	66.20	67.30
12:02:29	99.00	-32767.00	-32766.00	-32766.00	-32766.00	36.69	98.02	99.00	2.82	5.40	14.00	757.00	26.00	30.00	1.21	14.00	18.00	1.90	408.00	393.00	5.46	87.04	8.00	5.61	1.90	66.10	67.30
12:03:29	99.00	-32767.00	-32766.00	-32766.00	-32766.00	36.69	98.08	99.00	2.89	5.30	14.00	757.00	26.00	30.00	1.21	14.00	18.00	2.30	402.00	394.00	5.46	87.04	8.00	5.61	2.30	66.20	67.30
12:04:29	99.00	-32767.00	-32766.00	-32766.00	-32766.00	36.69	98.03	99.00	2.83	5.40	14.00	757.00	26.00	30.00	1.21	14.00	18.00	2.00	395.00	386.00	5.45	87.04	8.00	5.59	2.00	66.10	67.30
12:05:29	100.00	-32767.00	-32766.00	-32766.00	-32766.00	36.66	98.17	100.00	2.81	5.30	14.00	757.00	26.00	30.00	1.21	14.00	18.00	2.50	400.00	389.00	5.47	87.04	8.00	5.60	2.50	66.20	67.40
12:06:29	100.00	-32767.00	-32766.00	-32766.00	-32766.00	36.66	98.20	100.00	2.78	5.40	14.00	757.00	26.00	30.00	1.21	14.00	18.00	2.30	399.00	388.00	5.46	87.04	8.00	5.60	2.30	66.10	67.40
12:07:29	100.00	-32767.00	-32766.00	-32766.00	-32766.00	36.66	98.40	100.00	2.79	5.50	14.00	757.00	26.00	30.00	1.21	14.00	18.00	2.00	397.00	386.00	5.46	87.04	8.00	5.60	2.00	66.00	67.30
12:08:29	100.00	-32767.00	-32766.00	-32766.00	-32766.00	36.66	98.36	100.00	2.74	5.50	14.00	757.00	26.00	30.00	1.21	14.00	18.00	2.00	399.00	387.00	5.46	87.04	8.00	5.61	2.00	66.00	67.30
12:09:29	100.00	-32767.00	-32766.00	-32766.00	-32766.00	36.66	98.30	100.00	2.74	5.50	14.00	757.00	26.00	30.00	1.21	14.00	18.00	2.00	397.00	387.00	5.44	87.04	8.00	5.59	2.00	66.00	67.30
12:10:29	100.00	-32767.00	-32766.00	-32766.00	-32766.00	36.66	98.76	100.00	2.70	5.50	14.00	757.00	26.00	30.00	1.21	14.00	19.00	2.30	397.00	381.00	5.45	87.04	8.00	5.57	2.30	66.00	67.30
12:11:29	100.00	-32767.00	-32766.00	-32766.00	-32766.00	36.66	98.29	100.00	2.73	5.50	14.00	757.00	26.00	30.00	1.21	14.00	18.00	2.00	399.00	388.00	5.46	87.04	8.00	5.63	2.00	66.00	67.40
12:12:29	100.00	-32767.00	-32766.00	-32766.00	-32766.00	36.64	98.27	100.00	2.71	5.40	14.00	757.00	26.00	30.00	1.21	14.00	18.00	2.40	398.00	388.00	5.45	87.04	8.00	5.60	2.40	66.10	67.30
12:13:29	100.00	-32767.00	-32766.00	-32766.00	-32766.00	36.64	98.58	100.00	2.70	5.40	14.00	757.00	26.00	30.00	1.21	14.00	18.00	2.40	401.00	391.00	5.46	87.04	8.00	5.60	2.40	66.10	67.30
12:14:29	100.00	-32767.00	-32766.00	-32766.00	-32766.00	36.64	98.30	100.00	2.71	5.50	14.00	757.00	26.00	30.00	1.21	14.00	18.00	2.00	400.00	389.00	5.46	87.04	8.00	5.61	2.00	66.00	67.30
12:15:29	100.00	-32767.00	-32766.00	-32766.00	-32766.00	36.64	98.73	100.00	2.70	5.50	14.00	757.00	26.00	30.00	1.21	14.00	18.00	2.20	397.00	387.00	5.46	87.04	8.00	5.61	2.20	66.00	67.30
12:16:29	101.00	-32767.00	-32766.00	-32766.00	-32766.00	36.64	98.31	101.00	2.80	5.70	14.00	757.00	26.00	30.00	1.21	14.00	18.00	2.30	398.00	389.00	5.46	87.04	8.00	5.62	2.30	65.80	67.30
12:17:29	101.00	-32767.00	-32766.00	-32766.00	-32766.00	36.64	98.66	101.00	2.80	5.70	14.00	757.00	26.00	30.00	1.21	14.00	18.00	2.30	402.00	392.00	5.46	87.04	8.00	5.60	2.30	65.80	67.40
12:18:29	101.00	-32767.00	-32766.00	-32766.00	-32766.00	36.64	98.56	101.00	2.87	5.50	14.00	757.00	26.00	30.00	1.21	14.00	18.00	1.90	398.00	388.00	5.47	87.04	8.00	5.61	1.90	66.00	67.30
12:19:29	103.00	-32767.00	-32766.00	-32766.00	-32766.00	36.64	98.44	103.00	2.81	5.60	14.00	757.00	26.00	30.00	1.21	14.00	18.00	1.90	399.00	387.00	5.46	87.04	8.00	5.60	1.90	65.90	67.40
12:20:29	103.00	-32767.00	0.07	-0.07	0.00	36.64	98.43	103.00	2.80	5.70	14.00	757.00	26.00	30.00	1.21	14.00	18.00	2.50	399.00	391.00	5.47	87.04	8.00	5.60	2.50	65.80	67.30
12:21:29	104.00	-32767.00	81.88	36.84	51.27	36.64	98.44	104.00	2.78	5.60	14.00	757.00	26.00	30.00	1.21	14.00	18.00	2.40	401.00	392.00	5.46	87.04	8.00	5.60	2.40	65.90	67.30
12:22:29	105.00	-32767.00	81.80	37.10	51.67	36.64	98.41	105.00	2.84	5.60	14.00	757.00	26.00	30.00	1.21	14.00	18.00	2.40	401.00	391.00	5.46	87.04	8.00	5.60	2.40	65.90	67.30
12:23:29	105.00	-32767.00	82.01	35.66	51.26	36.64	98.50	105.00	2.81	5.50	14.00	757.00	26.00	30.00	1.21	14.00	18.00	2.10	399.00	388.00	5.46	87.04	8.00	5.60	2.10	66.00	67.30
12:24:29	106.00	-32767.00	85.83	36.14	52.21	36.62	98.48	106.00	2.85	5.70	14.00	757.00	26.00	30.00	1.21	14.00	18.00	2.50	400.00	390.00	5.45	87.04	8.00	5.60	2.50	65.80	67.30
12:25:29	108.00	-32767.00	85.79	38.53	54.30	36.62	98.50	108.00	2.79	5.70	14.00	757.00	26.00	30.00	1.21	14.00	18.00	2.00	399.00	389.00	5.46	87.04	8.00	5.60	2.00	65.80	67.30
12:26:29	109.00	-32767.00	87.02	39.38	54.96	36.62	98.55	109.00	2.81	5.60	14.00	757.00	26.00	30.00	1.21	14.00	18.00	2.50	401.00	392.00	5.47	87.04	8.00	5.60	2.50	65.90	67.30
12:27:29	110.00	-32767.00	86.06	39.54	55.06	36.62	98.55	110.00	2.79	5.60	14.00	757.00	26.00	30.00	1.21	14.00	18.00	2.50	401.00	393.00	5.47	87.04	8.00	5.60	2.50	65.90	67.30
12:28:29	110.00	-32767.00	85.96	38.78	54.18	36.60	98.52	110.00	2.79	5.60	14.00	757.00	26.00	30.00	1.21	14.00	18.00	2.60	400.00	392.00	5.47	87.04	8.00	5.60	2.60	65.90	67.30
12:29:29	110.00	-32767.00	86.25	38.61	54.38	36.60	98.55	110.00	2.82	5.70	14.00	757.00	26.00	30.00	1.21	14.00	18.00	2.40	401.00	392.00	5.47	87.04	8.00	5.60	2.40	65.80	67.30
12:30:29	110.00	-32767.00	85.79	38.30	53.94	36.60	98.49	110.00	2.77	5.60	14.00	757.00	26.00	30.00	1.21	14.00	18.00	2.40	400.00	391.00	5.47	87.04	8.00	5.60	2.40	65.90	67.30
12:31:29	110.00	-32767.00	84.94	37.80	53.71	36.57	98.52	110.00	2.79	5.60	14.00	757.00	26.00	30.00	1.21	14.00	18.00	2.60	401.00	392.00	5.47	87.04	8.00	5.60	2.60	65.90	67.30
12:32:29	109.00	-32767.00	83.84	36.39	52.29	36.57	98.55	109.00	2.61	5.70	14.00	757.00	26.00	30.00	1.21	14.00	18.00	2.00	401.00	390.00	5.47	87.04	8.00	5.60	2.00	65.80	67.30
12:33:29	109.00	-32767.00	84.11	37.05	52.71	36.57	98.50	109.00	2.80	5.60	14.00	757.00	26.00	30.00	1.17	14.00	18.00	2.40	397.00	386.00	5.46	87.04	8.00	5.60	2.40	66.00	67.30
12:34:29	109.00	-32767.00	84.62	36.93	52.61	36.57	98.62	109.00	2.78	5.60	14.00	757.00	26.00	30.00	1.21	14.00	18.00	2.40	396.00	386.00	5.46	87.04	8.00	5.60	2.40	65.90	67.30
12:35:29	109.00	-32767.00	83.75	36.86	52.67	36.55	98.55	109.00	2.78	5.70	14.00	757.00	26.00	30.00	1.17	14.00	18.00	2.10	399.00	388.00	5.47	87.04	8.00	5.60	2.10	65.90	67.30
12:36:29	109.00	-32767.00	82.85	36.21	51.95	36.55	98.61	109.00	2.79	5.70	14.00	757.00	26.00	30.00	1.21	14.00	18.00	2.00	400.00	391.00	5.46	87.04	8.00	5.60	2.00	65.80	67.30
12:37:29	109.00	-32767.00	82.87	36.16	51.95	36.55	98.56	109.00	2.80	5.60	14.00	757.00	26.00	30.00	1.21	14.00	18.00	2.30	396.00	386.00	5.46	87.04	8.00	5.60	2.30	65.90	67.30
12:38:29	109.00	-32767.00	83.01	36.02	51.77	36.55	98.63	109.00	2.81	5.70	14.00	757.00	26.00	30.00	1.17	14.00	18.00	2.50	400.00	391.00	5.47	87.04	8.00	5.60	2.50	65.90	67.30
12:39:29	109.00	-32767.00	83.17	36.12	52.00	36.55	98.60	109.00	2.80	5.70	14.00	757.00	26.00	30.00	1.21	14.00	18.00	1.90	400.00	390.00	5.46	87.04	8.00	5.60	1.90	65.80	67.30
12:40:29	109.00	-32767.00	82.39	36.05	52.05	36.55	98.72	109.00	2.77	5.60	14.00	757.00	26.00	30.00	1.21	14.00	18.00	2.10	399.00	386.00	5.47	87.04	8.00	5.61	2.10	65.90	67.30
12:41:29	109.00	-32767.00	82.83	36.25	51.93	36.55	98.72	109.00	2.81	5.60	14.00	757.00	26.00	30.00	1.21	14.00	18.00	2.50	401.00	392.00	5.46	87.04	8.00	5.60	2.50	65.90	67.30
12:42:29	109.00	-32767.00	82.06	36.31	52.22	36.55	98.68	109.00	2.80	5.70	14.00	757.00	26.00	30.00	1.21	14.00	18.00	2.20	400.00	391.00	5.46	87.04	8.00	5.60	2.20	65.80	67.30
12:43:29	109.00	-32767.00	82.27	36.90	52.45	36.55	98.74	109.00	2.80	5.70	14.00	757.00	26.00	30.00	1.21	14.00	18.00	2.20	397.00	386.00	5.46	87.04	8.00	5.60	2.20	65.80	67.30
12:44:29	109.00	-32767.00	83.14	36.56	52.42	36.55	98.78	109.00	2.80	6.00	13.00	757.00	25.00	30.00	1.21	14.00	18.00	1.70	393.00	399.00	5.56	87.04	8.00	5.63	1.70	66.50	66.90
12:45:29	109.00	-32767.00	84.13	38.04	53.48	36.55	98.54	109.00	2.81	5.70	14.00	757.00	25.00	29.00	0.82	14.00	18.00	2.20	396.00	387.00	5.53	87.04	8.00	5.58	2.20	67.60	69.70
12:46:29	108.00	-32767.00	84.74	37.21	54.42	36.55	98.73	108.00	2.94	5.60	14.00	757.00	25.00	30.00	0.87	14.00	18.00	2.10	398.00	388.00	5.48	87.04	8.00	5.60	2.10	67.60	68.40
12:47:29	107.00	-32767.00	60.83	34.23	46.94	36.55	99.81	107.00	2.94	5.60	14.00	757.00	33.00	33.00	1.41	14.00	19.00	2.00	399.00	402.00	5.39	87.04	8.00	5.57	2.00	58.50	64.60
12:48:29	107.00	-32767.00	82.96	38.68	53.73	36.55	99.41	107.00	2.87	5.60	14.00	757.00	29.00	34.00	1.17	14.00	18.00	2.40	400.00	390.00	5.52	87.04	8.00	5.63	2.40	63.00	63.50
12:49:29	107.00	-32767.00	81.38	38.21	53.34	36.55	99.48	107.00	2.84	5.60	14.00	757.00	29.00	33.00	1.17	14.00	18.00	2.40	402.00	392.00	5.44	87.04	8.00	5.60	2.40	63.00	64.50
12:50:29	108.00	-32767.00	82.72	38.41	53.57	36.55	99.40	108.00	2.82	5.60	14.00	757.00	28.00	33.00	1.21	14.00	18.00	2.00	399.00	387.00	5.48	87.04	8.00	5.61	2.00	63.90	64.50
12:51:29	108.00	-32767.00	81.79	38.64	53.70	36.55	99.20	108.00	2.83	5.70	14.00	757.00	28.00	32.00	1.21	14.00	18.00	2.00	401.00	391.00	5.45	87.04	8.00	5.60	2.00	63.80	65.40
12:52:29	110.00	-32767.00	82.35	38.59	53.86	36.55	99.20	110.00	2.77	5.50	14.00	757.00	28.00	32.00	1.21	14.00	19.00	2.50	424.00	415.00	5.77	87.04	8.00	5.90	2.50	64.00	65.40
12:53:29	110.00	-32767.00	81.67	38.84	53.88	36.57	99.18	110.00	2.77	5.40	14.00	757.00	28.00	32.00	1.26	14.00	19.00	2.60	427.00	419.00	5.82	87.04	9.00	5.95	2.60	64.00	65.20
12:55:29	112.00	-32767.00	81.11	39.23	54.19	36.60	99.19	112.00	2.68	5.50	14.00	757.00	27.00	31.00	1.31	14.00	19.00	2.10	425.00	414.00	5.82	87.04	8.00	5.96	2.10	64.80	66.10
12:56:29	112.00	-32767.00	80.85	39.48	54.80	36.60	99.16	112.00	2.67	5.40	14.00	757.00	27.00	31.00	1.36	14.00	19.00	2.20	424.00	416.00	5.82	87.04	9.00	5.95	2.20	64.80	66.00
12:57:28	112.00	-32767.00	80.92	39.26	54.31	36.62	99.08	112.00	2.66	5.40	14.00	757.00	27.00	31.00	1.36	14.00	19.00	2.10	424.00	415.00	5.82	87.04	8.00	5.95	2.10	64.80	66.00
12:58:29	112.00	-32767.00	80.01	39.46	54.42	36.62	99.08	112.00	2.65	5.40	14.00	757.00	26.00	31.00	1.41	14.00	19.00	2.40	423.00	414.00	5.82	87.04	8.00	5.95	2.40	65.70	65.90
12:59:29	113.00	-32767.00	79.59	39.77	54.74	36.64	99.06	113.00	2.68	5.40	14.00	757.00	26.00	31.00	1.41	14.00	19.00	2.30	423.00	415.00	5.82	87.04	8.00	5.95	2.30	65.70	65.90
13:00:29	114.00	-32767.00	81.21	39.76	54.94	36.66	99.03	114.00	2.67	5.40	14.00	757.00	26.00	30.00	1.41	14.00	19.00	2.20	426.00	416.00	5.82	87.04	9.00	5.95	2.20	65.70	66.90
13:01:29	115.00	-32767.00	80.10	39.49	54.90	36.69	98.97	115.00	2.67	5.40	14.00	757.00	26.00	30.00	1.41	14.00	19.00	2.20	424.00	414.00	5.83	87.04	8.00	5.95	2.20	65.70	66.80
13:02:29	115.00	-32767.00	79.72	39.36	54.46	36.71	98.93	115.00	2.69	5.40	14.00	757.00	26.00	30.00	1.46	14.00	19.00	2.40	425.00	415.00	5.82	87.04	9.00	5.95	2.40	65.60	66.80
13:03:29	115.00	-32767.00	79.60	39.65	54.69	36.73	98.87	115.00	2.66	5.40	14.00	757.00	26.00	30.00	1.46	14.00	19.00	2.10	423.00	414.00	5.82	87.04	9.00	5.95	2.10	65.60	66.80
13:04:29	115.00	-32767.00	79.80	39.72	54.84	36.73	98.89	115.00	2.66	5.40	14.00	757.00	26.00	30.00	1.46	14.00	19.00	2.30	420.00	412.00	5.82	87.04	8.00	5.94	2.30	65.60	66.80
13:05:29	115.00	-32767.00	79.68	39.81	54.95	36.76	98.86	115.00	2.67	5.40	14.00	757.00	26.00	30.00	1.46	14.00	19.00	2.10	425.00	416.00	5.83	87.04	9.00	5.95	2.10	65.60	66.80
13:06:29	115.00	-32767.00	78.93	39.70	54.58	36.78	98.91	115.00	2.64	5.40	14.00	757.00	26.00	30.00	1.46	14.00	19.00	2.40	426.00	416.00	5.82	87.04	9.00	5.95	2.40	65.60	66.70
13:07:29	115.00	-32767.00	78.96	39.92	54.82	36.80	98.92	115.00	2.64	5.40	14.00	757.00	26.00	30.00	1.51	14.00	19.00	2.40	426.00	416.00	5.83	87.04	9.00	5.96	2.40	65.50	66.70
13:08:29	115.00	-32767.00	78.96	40.36	55.08	36.82	98.96	115.00	2.64	5.40	14.00	757.00	26.00	30.00	1.51	14.00	19.00	2.20	424.00	416.00	5.83	87.04	9.00	5.95	2.20	65.50	66.70
13:09:29	116.00	-32767.00	79.59	40.69	55.39	36.85	98.89	116.00	2.62	5.30	14.00	757.00	26.00	30.00	1.51	14.00	19.00	2.20	425.00	417.00	5.83	87.04	9.00	5.95	2.20	65.60	66.70
13:10:29	116.00	-32767.00	78.97	40.59	55.17	36.85	98.89	116.00	2.57	5.40	14.00	757.00	26.00	30.00	1.51	14.00	19.00	2.10	426.00	417.00	5.83	87.04	9.00	5.95	2.10	65.50	66.70
13:11:29	117.00	-32767.00	78.79	40.70	55.34	36.89	98.85	117.00	2.58	5.40	14.00	757.00	26.00	30.00	1.51	14.00	19.00	2.40	426.00	417.00	5.83	87.04	9.00	5.95	2.40	65.50	66.70
13:12:29	117.00	-32767.00	78.53	41.06	55.37	36.89	98.86	117.00	2.60	5.40	14.00	757.00	26.00	30.00	1.51	14.00	19.00	2.50	428.00	419.00	5.83	87.04	9.00	5.95	2.50	65.50	66.70
13:13:29	117.00	-32767.00	79.32	41.22	55.56	36.92	98.78	117.00	2.60	5.40	14.00	757.00	26.00	30.00	1.51	14.00	19.00	2.50	426.00	416.00	5.83	87.04	9.00	5.95	2.50	65.50	66.60
13:14:29	117.00	-32767.00	78.42	40.93	55.51	36.94	98.81	117.00	2.61	5.40	14.00	757.00	26.00	30.00	1.56	14.00	19.00	2.50	425.00	417.00	5.83	87.04	9.00	5.95	2.50	65.40	66.60
13:15:29	116.00	-32767.00	77.92	40.94	55.19	36.97	98.81	116.00	2.61	5.30	14.00	757.00	26.00	30.00	1.51	14.00	19.00	2.30	424.00	416.00	5.83	87.04	9.00	5.95	2.30	65.60	66.60
13:16:29	116.00	-32767.00	78.88	41.36	55.62	36.99	98.83	116.00	2.60	5.40	14.00	757.00	26.00	30.00	1.56	14.00	19.00	2.10	425.00	416.00	5.83	87.04	9.00	5.95	2.10	65.40	66.60
13:17:29	116.00	-32767.00	79.47	42.63	56.95	36.99	98.81	116.00	2.62	5.30	14.00	757.00	26.00	30.00	1.51	14.00	19.00	2.50	424.00	416.00	5.83	87.04	9.00	5.95	2.50	65.60	66.70
13:18:29	115.00	-32767.00	80.46	43.65	57.58	37.01	98.87	115.00	2.61	5.40	14.00	757.00	26.00	30.00	1.51	14.00	19.00	2.30	426.00	418.00	5.84	87.04	9.00	5.95	2.30	65.50	66.70
13:19:29	115.00	-32767.00	84.69	40.26	57.73	37.04	98.84	115.00	2.64	5.30	14.00	757.00	26.00	30.00	1.46	14.00	19.00	2.20	425.00	417.00	5.84	87.04	9.00	5.95	2.20	65.70	66.80
13:20:29	115.00	-32767.00	77.92	44.82	57.85	37.04	98.89	115.00	2.62	5.40	14.00	757.00	25.00	30.00	1.46	14.00	19.00	2.50	427.00	419.00	5.84	87.04	9.00	5.95	2.50	66.60	66.80
13:21:29	115.00	-32767.00	79.19	45.21	58.50	37.06	98.85	115.00	2.67	5.30	14.00	757.00	26.00	30.00	1.46	14.00	19.00	2.10	425.00	417.00	5.84	87.04	9.00	5.95	2.10	65.70	66.90
13:22:29	115.00	-32767.00	78.99	46.09	59.02	37.09	98.84	115.00	2.70	5.40	14.00	757.00	26.00	30.00	1.41	14.00	19.00	2.30	424.00	415.00	5.84	87.04	9.00	5.95	2.30	65.70	66.90
13:23:29	114.00	-32767.00	78.93	45.04	58.10	37.11	98.86	114.00	2.72	5.40	14.00	757.00	25.00	30.00	1.41	14.00	20.00	2.30	423.00	416.00	5.84	87.04	9.00	5.95	2.30	66.70	66.90
13:24:29	113.00	-32767.00	79.55	45.66	58.69	37.13	98.84	113.00	2.72	5.40	14.00	757.00	25.00	30.00	1.41	14.00	20.00	2.20	425.00	416.00	5.84	87.04	9.00	5.95	2.20	66.70	66.90
13:25:29	113.00	-32767.00	80.19	46.62	59.37	37.13	98.82	113.00	2.74	5.30	14.00	757.00	25.00	30.00	1.41	14.00	19.00	2.10	426.00	417.00	5.84	87.04	9.00	5.95	2.10	66.80	66.90
13:26:29	113.00	-32767.00	80.34	46.73	59.61	37.16	98.85	113.00	2.76	5.40	14.00	757.00	25.00	30.00	1.41	14.00	19.00	2.40	424.00	416.00	5.83	87.04	9.00	5.95	2.40	66.70	67.00
13:27:29	113.00	-32767.00	79.63	46.72	59.37	37.18	98.84	113.00	2.74	5.40	14.00	757.00	26.00	30.00	1.41	14.00	20.00	2.50	425.00	417.00	5.85	87.04	9.00	5.96	2.50	65.70	67.00
13:28:29	113.00	-32767.00	80.25	46.97	59.50	37.20	98.81	113.00	2.74	5.30	14.00	757.00	26.00	30.00	1.41	14.00	20.00	2.40	423.00	416.00	5.83	87.04	9.00	5.95	2.40	65.80	67.00
13:29:29	113.00	-32767.00	80.02	47.11	59.83	37.20	98.80	113.00	2.77	5.40	14.00	757.00	25.00	30.00	1.41	14.00	20.00	2.50	426.00	418.00	5.84	87.04	9.00	5.95	2.50	66.70	67.00
13:30:29	113.00	-32767.00	80.27	47.22	60.19	37.23	98.78	113.00	2.78	5.40	14.00	757.00	25.00	30.00	1.41	14.00	20.00	2.50	425.00	416.00	5.84	87.04	9.00	5.95	2.50	66.70	67.00
13:31:29	113.00	-32767.00	80.04	47.60	60.05	37.25	98.74	113.00	2.79	5.40	14.00	757.00	25.00	30.00	1.41	14.00	20.00	2.10	425.00	415.00	5.82	87.04	9.00	5.95	2.10	66.70	67.00
13:32:29	112.00	-32767.00	79.81	47.76	60.19	37.27	98.67	112.00	2.79	5.40	14.00	757.00	25.00	30.00	1.41	14.00	20.00	2.50	424.00	416.00	5.83	87.04	9.00	5.95	2.50	66.70	67.00
13:33:29	111.00	-32767.00	80.32	48.07	60.61	37.29	98.67	111.00	2.81	5.40	14.00	757.00	25.00	30.00	1.41	14.00	20.00	2.10	425.00	417.00	5.83	87.04	9.00	5.95	2.10	66.70	67.00
13:34:29	111.00	-32767.00	80.38	48.16	60.84	37.32	98.62	111.00	2.81	5.40	14.00	757.00	25.00	29.00	1.41	14.00	20.00	2.00	427.00	418.00	5.83	87.04	9.00	5.95	2.00	66.70	68.00
13:35:29	111.00	-32767.00	81.07	47.70	60.28	37.32	98.66	111.00	2.85	5.40	14.00	757.00	25.00	29.00	1.36	14.00	20.00	2.20	426.00	417.00	5.83	87.04	9.00	5.95	2.20	66.80	68.00
13:36:29	111.00	-32767.00	80.14	47.55	60.28	37.34	98.60	111.00	2.82	5.40	14.00	757.00	25.00	29.00	1.36	14.00	20.00	2.20	422.00	412.00	5.83	87.04	9.00	5.95	2.20	66.80	68.00
13:37:29	111.00	-32767.00	79.72	48.07	60.47	37.36	98.64	111.00	2.79	5.40	14.00	757.00	25.00	29.00	1.36	14.00	20.00	2.30	426.00	415.00	5.82	87.04	9.00	5.95	2.30	66.80	68.10
13:38:29	111.00	-32767.00	80.02	48.51	60.86	37.36	98.65	111.00	2.84	5.40	14.00	757.00	25.00	29.00	1.41	14.00	19.00	2.20	423.00	412.00	5.82	87.04	9.00	5.95	2.20	66.70	68.10
13:39:29	111.00	-32767.00	80.77	48.30	61.00	37.39	98.53	111.00	2.93	5.40	14.00	757.00	25.00	29.00	1.41	14.00	20.00	2.10	396.00	401.00	5.81	87.04	9.00	5.92	2.10	66.70	68.10
13:40:29	111.00	-32767.00	80.40	48.71	61.01	37.39	98.42	111.00	2.96	5.40	14.00	757.00	25.00	29.00	1.36	14.00	20.00	2.10	424.00	414.00	5.83	87.04	9.00	5.95	2.10	66.80	68.10
13:41:29	109.00	-32767.00	81.94	50.58	62.64	37.41	98.39	109.00	2.91	5.40	14.00	757.00	25.00	29.00	1.41	14.00	20.00	2.00	441.00	423.00	5.80	87.04	9.00	5.93	2.00	66.70	68.00
13:42:29	109.00	-32767.00	81.97	49.23	61.82	37.41	98.45	109.00	2.93	5.40	14.00	757.00	25.00	29.00	1.36	14.00	20.00	2.30	436.00	431.00	5.84	87.04	9.00	5.97	2.30	66.80	68.10
13:43:29	109.00	-32767.00	82.45	47.54	60.86	37.41	98.48	109.00	3.02	5.50	14.00	757.00	25.00	29.00	1.36	14.00	20.00	2.20	424.00	398.00	5.83	87.04	9.00	5.96	2.20	66.70	68.10
13:44:29	110.00	-32767.00	81.80	48.24	60.98	37.44	98.33	110.00	3.07	5.50	14.00	757.00	25.00	30.00	1.36	14.00	20.00	1.60	405.00	389.00	5.84	87.04	9.00	5.95	1.60	66.70	67.10
13:45:28	109.00	-32767.00	81.85	46.60	59.63	37.44	98.10	109.00	3.14	5.30	14.00	757.00	25.00	30.00	1.36	14.00	20.00	2.20	424.00	412.00	5.81	87.04	9.00	5.96	2.20	66.90	67.10
13:46:28	110.00	-32767.00	80.02	46.07	59.30	37.44	98.12	110.00	3.13	5.60	14.00	757.00	25.00	29.00	1.36	14.00	20.00	2.10	433.00	419.00	5.81	87.04	9.00	5.95	2.10	66.60	68.10
13:47:28	110.00	-32767.00	80.00	44.85	58.57	37.44	98.16	110.00	3.11	5.50	14.00	757.00	25.00	29.00	1.36	14.00	20.00	2.20	421.00	409.00	5.82	87.04	9.00	5.96	2.20	66.70	68.10
13:48:28	110.00	-32767.00	79.39	43.94	57.55	37.46	98.16	110.00	3.07	5.50	14.00	757.00	25.00	29.00	1.36	14.00	20.00	2.10	426.00	417.00	5.81	87.04	9.00	5.95	2.10	66.70	68.10
13:49:28	111.00	-32767.00	79.38	43.44	57.34	37.46	98.20	111.00	3.06	5.50	14.00	757.00	25.00	29.00	1.36	14.00	20.00	2.00	426.00	415.00	5.82	87.04	9.00	5.95	2.00	66.70	68.10
13:50:28	112.00	-32767.00	79.42	44.50	58.26	37.46	98.18	112.00	3.04	5.50	14.00	757.00	25.00	29.00	1.36	14.00	20.00	2.50	425.00	415.00	5.82	87.04	9.00	5.95	2.50	66.70	68.10
13:51:28	112.00	-32767.00	81.09	45.01	58.68	37.46	98.22	112.00	3.03	5.50	14.00	757.00	25.00	29.00	1.36	14.00	20.00	2.50	425.00	415.00	5.82	87.04	9.00	5.95	2.50	66.70	68.10
13:52:28	112.00	-32767.00	81.02	45.31	58.98	37.46	98.23	112.00	3.02	5.50	14.00	757.00	25.00	29.00	1.36	14.00	20.00	2.50	426.00	416.00	5.82	87.04	9.00	5.96	2.50	66.70	68.10
13:53:28	112.00	-32767.00	80.42	40.73	55.92	37.48	97.97	112.00	3.12	5.50	14.00	757.00	25.00	29.00	1.36	14.00	20.00	2.10	425.00	414.00	5.82	87.04	9.00	5.95	2.10	66.70	68.10
13:54:28	116.00	-32767.00	83.46	39.81	55.41	37.48	97.37	116.00	2.86	5.70	14.00	757.00	24.00	29.00	1.36	14.00	20.00	2.50	422.00	411.00	5.82	87.04	9.00	5.96	2.50	67.50	68.10
13:55:28	115.00	-32767.00	87.92	48.23	63.11	37.48	98.40	115.00	3.09	5.60	14.00	757.00	25.00	29.00	1.36	14.00	20.00	2.50	431.00	418.00	5.81	87.04	9.00	5.95	2.50	66.60	68.10
13:56:28	115.00	-32767.00	89.76	41.78	58.37	37.48	98.05	115.00	3.20	5.60	14.00	757.00	25.00	29.00	1.36	14.00	20.00	1.90	446.00	427.00	5.82	87.04	9.00	5.97	1.90	66.60	68.10
13:57:28	115.00	-32767.00	86.10	43.65	58.71	37.51	98.01	115.00	3.27	5.50	14.00	757.00	24.00	29.00	1.36	14.00	21.00	2.30	458.00	446.00	5.94	87.04	9.00	6.08	2.30	67.70	68.10
13:58:28	115.00	-32767.00	84.53	42.14	57.43	37.51	97.77	115.00	3.22	5.50	14.00	757.00	24.00	29.00	1.36	14.00	21.00	2.50	454.00	445.00	6.18	87.04	9.00	6.31	2.50	67.70	68.10
13:59:28	117.00	-32767.00	83.74	40.99	56.45	37.51	97.60	117.00	3.19	5.50	14.00	757.00	24.00	29.00	1.36	14.00	21.00	2.60	453.00	445.00	6.17	87.04	9.00	6.31	2.60	67.70	68.10
14:00:28	118.00	-32767.00	84.17	41.78	57.33	37.51	97.70	118.00	3.12	5.50	14.00	757.00	24.00	29.00	1.36	14.00	21.00	2.00	452.00	442.00	6.17	87.04	9.00	6.30	2.00	67.70	68.10
14:01:28	119.00	-32767.00	84.31	40.97	57.13	37.53	97.65	119.00	3.05	5.40	14.00	757.00	24.00	29.00	1.36	14.00	21.00	2.60	449.00	440.00	6.17	87.04	9.00	6.30	2.60	67.80	68.10
14:02:28	119.00	-32767.00	84.77	42.38	57.69	37.53	97.63	119.00	3.04	5.50	14.00	757.00	24.00	29.00	1.36	14.00	21.00	2.50	448.00	438.00	6.17	87.04	9.00	6.30	2.50	67.70	68.10
14:03:28	120.00	-32767.00	85.22	42.71	57.99	37.56	97.59	120.00	3.00	5.50	14.00	757.00	24.00	29.00	1.36	14.00	21.00	2.00	452.00	440.00	6.17	87.04	9.00	6.31	2.00	67.70	68.10
14:04:28	120.00	-32767.00	85.63	42.62	58.19	37.56	97.54	120.00	3.04	5.40	14.00	757.00	24.00	29.00	1.36	14.00	21.00	2.40	447.00	437.00	6.15	87.04	9.00	6.30	2.40	67.80	68.10
14:05:28	120.00	-32767.00	85.00	42.20	57.65	37.58	97.54	120.00	3.03	5.40	14.00	757.00	24.00	29.00	1.36	14.00	21.00	2.60	449.00	439.00	6.16	87.04	9.00	6.30	2.60	67.80	68.10
14:06:28	120.00	-32767.00	84.79	42.22	57.45	37.58	97.47	120.00	3.03	5.40	14.00	757.00	24.00	29.00	1.36	14.00	21.00	2.60	449.00	440.00	6.16	87.04	9.00	6.30	2.60	67.80	68.10
14:07:28	120.00	-32767.00	84.59	42.52	58.01	37.60	97.45	120.00	3.00	5.40	14.00	757.00	24.00	29.00	1.36	14.00	21.00	2.60	448.00	439.00	6.16	87.04	9.00	6.30	2.60	67.80	68.10
14:08:28	120.00	-32767.00	84.74	42.55	57.96	37.60	97.49	120.00	2.98	5.40	14.00	757.00	24.00	29.00	1.36	14.00	21.00	2.60	448.00	439.00	6.15	87.04	9.00	6.30	2.60	67.80	68.10
14:09:28	121.00	-32767.00	83.55	42.39	57.62	37.63	97.44	121.00	2.98	5.40	14.00	757.00	24.00	29.00	1.36	14.00	21.00	2.50	446.00	436.00	6.15	87.04	9.00	6.30	2.50	67.80	68.10
14:10:28	120.00	-32767.00	83.64	42.63	57.74	37.63	97.43	120.00	2.99	5.40	14.00	757.00	24.00	29.00	1.36	14.00	21.00	2.60	448.00	439.00	6.15	87.04	9.00	6.30	2.60	67.80	68.10
14:11:28	120.00	-32767.00	83.85	43.17	58.16	37.65	97.41	120.00	3.00	5.40	14.00	757.00	24.00	29.00	1.36	14.00	21.00	2.50	451.00	440.00	6.15	87.04	9.00	6.30	2.50	67.80	68.10
14:12:28	120.00	-32767.00	83.92	43.29	58.39	37.68	97.48	120.00	3.00	5.50	14.00	757.00	24.00	29.00	1.36	14.00	21.00	2.20	448.00	437.00	6.15	87.04	9.00	6.30	2.20	67.70	68.10
14:13:28	120.00	-32767.00	83.06	43.30	58.39	37.68	97.45	120.00	3.03	5.40	14.00	757.00	24.00	29.00	1.36	14.00	21.00	2.30	451.00	440.00	6.15	87.04	9.00	6.30	2.30	67.80	68.10
14:14:28	120.00	-32767.00	82.59	43.05	57.84	37.70	97.49	120.00	3.04	5.40	14.00	757.00	24.00	29.00	1.36	14.00	21.00	2.10	452.00	440.00	6.15	87.04	9.00	6.30	2.10	67.80	68.10
14:15:28	120.00	-32767.00	83.10	43.39	58.29	37.70	97.50	120.00	3.03	5.40	14.00	757.00	24.00	29.00	1.36	14.00	21.00	2.50	449.00	438.00	6.15	87.04	9.00	6.30	2.50	67.80	68.10
14:16:28	120.00	-32767.00	82.62	43.92	58.67	37.70	97.46	120.00	3.04	5.30	14.00	757.00	24.00	29.00	1.36	14.00	21.00	2.50	448.00	439.00	6.14	87.04	9.00	6.30	2.50	67.90	68.10
14:17:28	120.00	-32767.00	82.83	43.75	58.74	37.72	97.48	120.00	3.06	5.40	14.00	757.00	24.00	29.00	1.36	14.00	21.00	2.50	450.00	440.00	6.15	87.04	9.00	6.30	2.50	67.80	68.10
14:18:28	120.00	-32767.00	82.23	43.53	58.27	37.72	97.46	120.00	3.03	5.40	14.00	757.00	24.00	29.00	1.36	14.00	21.00	2.10	451.00	438.00	6.14	87.04	9.00	6.30	2.10	67.80	68.10
14:19:28	120.00	-32767.00	82.50	44.23	58.86	37.75	97.56	120.00	2.98	5.40	14.00	757.00	24.00	29.00	1.36	14.00	21.00	2.40	449.00	438.00	6.15	87.04	9.00	6.30	2.40	67.80	68.10
14:20:28	119.00	-32767.00	82.33	44.74	59.09	37.75	97.60	119.00	2.96	5.40	14.00	757.00	24.00	29.00	1.36	14.00	21.00	2.00	452.00	440.00	6.14	87.04	9.00	6.30	2.00	67.80	68.10
14:21:28	118.00	-32767.00	82.63	45.04	59.48	37.75	97.63	118.00	3.01	5.40	14.00	757.00	24.00	28.00	1.36	14.00	21.00	2.20	452.00	440.00	6.14	87.04	9.00	6.30	2.20	67.80	69.10
14:22:28	118.00	-32767.00	81.86	44.98	58.99	37.77	97.66	118.00	3.03	5.40	14.00	757.00	24.00	28.00	1.36	14.00	22.00	2.50	447.00	436.00	6.14	87.04	9.00	6.30	2.50	67.80	69.10
14:23:28	117.00	-32767.00	81.81	45.16	59.13	37.77	97.70	117.00	3.06	5.30	14.00	757.00	24.00	28.00	1.36	14.00	21.00	2.10	449.00	438.00	6.14	87.04	9.00	6.30	2.10	67.90	69.10
14:24:28	117.00	-32767.00	82.20	45.45	59.68	37.77	97.65	117.00	3.08	5.40	14.00	757.00	24.00	28.00	1.36	14.00	21.00	2.50	451.00	439.00	6.14	87.04	9.00	6.30	2.50	67.80	69.10
14:25:28	117.00	-32767.00	82.35	45.69	59.85	37.80	97.72	117.00	3.09	5.40	14.00	757.00	24.00	28.00	1.36	14.00	21.00	2.10	450.00	437.00	6.13	87.04	9.00	6.30	2.10	67.80	69.10
14:26:28	117.00	-32767.00	81.71	45.23	59.28	37.80	97.68	117.00	3.06	5.30	14.00	757.00	24.00	28.00	1.36	14.00	21.00	2.50	448.00	437.00	6.13	87.04	9.00	6.30	2.50	67.90	69.10
14:27:28	117.00	-32767.00	81.83	45.12	59.07	37.80	97.67	117.00	3.10	5.40	14.00	757.00	24.00	28.00	1.41	14.00	21.00	2.50	450.00	438.00	6.14	87.04	9.00	6.30	2.50	67.70	69.10
14:28:28	117.00	-32767.00	81.88	45.80	59.72	37.80	97.72	117.00	3.13	5.40	14.00	757.00	23.00	28.00	1.36	14.00	21.00	2.40	450.00	438.00	6.13	87.04	9.00	6.30	2.40	68.80	69.10
14:29:28	117.00	-32767.00	81.42	45.75	59.59	37.82	97.69	117.00	3.15	5.40	14.00	757.00	23.00	28.00	1.36	14.00	22.00	2.50	448.00	436.00	6.13	87.04	9.00	6.30	2.50	68.80	69.00
14:30:28	117.00	-32767.00	80.50	44.65	58.39	37.82	97.71	117.00	3.14	5.40	14.00	757.00	24.00	28.00	1.36	14.00	21.00	2.50	448.00	438.00	6.13	87.04	9.00	6.30	2.50	67.80	69.10
14:31:28	117.00	-32767.00	81.31	45.19	59.05	37.82	97.64	117.00	3.18	5.30	14.00	757.00	24.00	28.00	1.36	14.00	22.00	2.30	450.00	439.00	6.14	87.04	9.00	6.30	2.30	67.90	69.10
14:32:28	117.00	-32767.00	81.73	45.62	59.47	37.82	97.67	117.00	3.18	5.40	14.00	757.00	24.00	28.00	1.36	14.00	22.00	2.00	448.00	436.00	6.14	87.04	9.00	6.30	2.00	67.80	69.10
14:33:28	117.00	-32767.00	80.87	45.34	59.53	37.82	97.66	117.00	3.16	5.40	14.00	757.00	23.00	28.00	1.36	14.00	22.00	2.20	454.00	442.00	6.14	87.04	9.00	6.30	2.20	68.80	69.10
14:34:28	117.00	-32767.00	81.24	45.03	59.13	37.82	97.59	117.00	3.15	5.40	14.00	757.00	23.00	28.00	1.36	14.00	22.00	2.50	453.00	440.00	6.14	87.04	9.00	6.31	2.50	68.80	69.00
14:35:28	117.00	-32767.00	80.76	44.63	58.63	37.84	97.58	117.00	3.16	5.40	14.00	757.00	23.00	28.00	1.36	14.00	22.00	2.50	450.00	438.00	6.14	87.04	9.00	6.30	2.50	68.80	69.10
14:36:28	117.00	-32767.00	81.11	44.23	58.74	37.84	97.57	117.00	3.15	5.40	14.00	757.00	23.00	28.00	1.36	14.00	22.00	2.50	446.00	435.00	6.13	87.04	9.00	6.30	2.50	68.80	69.10
14:37:28	117.00	-32767.00	84.01	42.71	60.21	37.84	97.70	117.00	3.17	5.30	14.00	757.00	25.00	29.00	1.36	14.00	22.00	2.50	450.00	437.00	6.13	87.04	9.00	6.30	2.50	66.90	68.10
14:38:28	117.00	-32767.00	89.64	52.77	66.67	37.84	98.10	117.00	3.15	5.30	14.00	757.00	26.00	31.00	1.41	14.00	22.00	2.40	451.00	439.00	6.13	87.04	9.00	6.30	2.40	65.80	66.10
14:39:28	117.00	-32767.00	89.18	52.58	66.28	37.84	98.39	117.00	3.10	5.30	14.00	757.00	27.00	32.00	1.36	14.00	22.00	2.00	450.00	437.00	6.13	87.04	9.00	6.30	2.00	64.90	65.10
14:40:28	117.00	-32767.00	89.33	52.86	66.75	37.84	98.60	117.00	3.17	5.30	14.00	757.00	28.00	33.00	1.41	14.00	22.00	2.40	450.00	438.00	6.13	87.04	9.00	6.30	2.40	63.80	64.00
14:41:28	117.00	-32767.00	89.61	53.15	66.86	37.87	98.76	117.00	3.16	5.30	14.00	757.00	29.00	34.00	1.41	14.00	22.00	2.40	450.00	439.00	6.13	87.04	10.00	6.30	2.40	62.80	63.10
14:42:28	116.00	-32767.00	90.04	53.08	67.38	37.87	98.87	116.00	3.14	5.30	14.00	757.00	30.00	35.00	1.36	14.00	22.00	2.10	450.00	438.00	6.14	87.04	9.00	6.31	2.10	61.90	62.00
14:43:28	116.00	-32767.00	88.53	52.29	66.53	37.87	98.92	116.00	3.17	5.40	14.00	757.00	30.00	35.00	1.41	14.00	22.00	2.40	450.00	438.00	6.13	87.04	9.00	6.30	2.40	61.70	62.00
14:44:28	116.00	-32767.00	88.57	52.01	66.20	37.87	98.97	116.00	3.18	5.30	14.00	757.00	31.00	35.00	1.41	14.00	22.00	2.30	448.00	437.00	6.16	87.04	9.00	6.30	2.30	60.80	62.10
14:45:28	115.00	-32767.00	89.20	53.02	66.74	37.87	98.99	115.00	3.20	5.30	14.00	757.00	31.00	36.00	1.41	14.00	22.00	2.50	453.00	440.00	6.14	87.04	10.00	6.30	2.50	60.80	61.10
14:46:28	115.00	-32767.00	89.34	53.12	66.87	37.87	99.07	115.00	3.19	5.30	14.00	757.00	32.00	37.00	1.41	14.00	22.00	2.20	450.00	438.00	6.14	87.04	9.00	6.31	2.20	59.80	60.00
14:47:28	115.00	-32767.00	100.18	40.92	66.25	37.87	99.08	115.00	3.14	5.30	14.00	757.00	32.00	37.00	1.41	14.00	22.00	2.00	450.00	437.00	6.13	87.04	10.00	6.30	2.00	59.80	60.00
14:48:28	115.00	-32767.00	88.55	52.37	66.16	37.87	99.09	115.00	3.21	5.20	14.00	757.00	33.00	37.00	1.36	14.00	22.00	2.00	450.00	437.00	6.13	87.04	10.00	6.30	2.00	59.00	60.10
14:49:28	115.00	-32767.00	88.65	53.04	66.60	37.89	99.05	115.00	3.22	5.30	14.00	757.00	33.00	38.00	1.41	14.00	22.00	2.20	449.00	436.00	6.13	87.04	10.00	6.31	2.20	58.80	59.00
14:50:28	115.00	-32767.00	88.77	52.50	66.27	37.87	99.05	115.00	3.23	5.30	14.00	757.00	33.00	38.00	1.41	14.00	22.00	2.50	448.00	436.00	6.12	87.04	10.00	6.30	2.50	58.80	59.10
14:51:28	115.00	-32767.00	89.05	52.60	66.52	37.89	99.08	115.00	3.25	5.40	14.00	757.00	33.00	38.00	1.41	14.00	22.00	2.50	453.00	441.00	6.13	87.04	10.00	6.30	2.50	58.70	59.10
14:52:28	116.00	-32767.00	88.13	51.24	65.79	37.89	99.04	116.00	3.26	5.30	14.00	757.00	34.00	38.00	1.41	14.00	22.00	2.20	448.00	435.00	6.13	87.04	10.00	6.31	2.20	57.80	59.00
14:53:28	115.00	-32767.00	88.29	52.88	66.27	37.89	99.04	115.00	3.26	5.20	14.00	757.00	34.00	38.00	1.41	14.00	22.00	2.00	450.00	437.00	6.12	87.04	10.00	6.30	2.00	57.90	59.10
14:54:28	115.00	-32767.00	88.55	52.23	66.31	37.89	99.07	115.00	3.24	5.30	14.00	757.00	34.00	39.00	1.41	14.00	22.00	2.10	449.00	437.00	6.13	87.04	10.00	6.30	2.10	57.80	58.00
14:55:28	115.00	-32767.00	88.98	52.86	66.57	37.89	99.08	115.00	3.28	5.20	14.00	757.00	34.00	39.00	1.41	14.00	22.00	2.00	450.00	435.00	6.13	87.04	10.00	6.30	2.00	57.90	58.10
14:56:28	115.00	-32767.00	88.41	51.30	65.36	37.89	99.03	115.00	3.23	5.20	14.00	757.00	34.00	39.00	1.41	14.00	22.00	2.00	448.00	437.00	6.12	87.04	10.00	6.30	2.00	57.90	58.00
14:57:28	115.00	-32767.00	87.15	52.23	65.71	37.89	99.06	115.00	3.24	5.30	14.00	757.00	34.00	39.00	1.41	14.00	22.00	2.50	453.00	440.00	6.12	87.04	10.00	6.30	2.50	57.80	58.10
14:58:28	115.00	-32767.00	88.35	52.03	65.95	37.89	99.05	115.00	3.25	5.30	14.00	757.00	34.00	39.00	1.36	14.00	22.00	2.30	449.00	436.00	6.13	87.04	10.00	6.30	2.30	57.90	58.00
14:59:28	115.00	-32767.00	87.89	52.25	66.09	37.89	99.02	115.00	3.26	5.30	14.00	757.00	34.00	39.00	1.41	14.00	22.00	2.30	449.00	437.00	6.12	87.04	10.00	6.30	2.30	57.80	58.00
15:00:28	115.00	-32767.00	87.12	51.62	65.10	37.89	99.09	115.00	3.25	5.30	14.00	757.00	34.00	39.00	1.41	14.00	22.00	2.20	447.00	436.00	6.12	87.04	10.00	6.30	2.20	57.80	58.00
15:01:28	115.00	-32767.00	86.90	51.58	65.07	37.89	99.06	115.00	3.26	5.30	14.00	757.00	34.00	39.00	1.41	14.00	22.00	2.50	452.00	439.00	6.13	87.04	10.00	6.30	2.50	57.80	58.00
15:02:28	115.00	-32767.00	87.70	51.92	65.40	37.89	99.04	115.00	3.29	5.30	14.00	757.00	34.00	39.00	1.41	14.00	22.00	2.00	451.00	437.00	6.13	87.04	10.00	6.30	2.00	57.80	58.10
15:03:28	115.00	-32767.00	87.66	51.94	65.39	37.89	99.02	115.00	3.29	5.30	14.00	757.00	34.00	39.00	1.41	14.00	22.00	2.30	451.00	439.00	6.13	87.04	10.00	6.30	2.30	57.80	58.00
15:04:28	115.00	-32767.00	87.15	51.53	65.03	37.87	99.04	115.00	3.23	5.30	14.00	757.00	34.00	39.00	1.41	14.00	22.00	2.50	450.00	439.00	6.13	87.04	10.00	6.30	2.50	57.80	58.00
15:05:28	115.00	-32767.00	86.99	51.31	64.80	37.87	99.01	115.00	3.31	5.30	14.00	757.00	34.00	39.00	1.41	14.00	22.00	2.50	452.00	439.00	6.13	87.04	10.00	6.31	2.50	57.80	58.00
15:06:28	115.00	-32767.00	86.76	51.85	65.30	37.87	99.00	115.00	3.33	5.30	14.00	757.00	35.00	39.00	1.41	14.00	22.00	2.30	447.00	434.00	6.13	87.04	10.00	6.30	2.30	56.80	58.00
15:07:28	115.00	-32767.00	87.21	51.81	65.39	37.87	98.96	115.00	3.37	5.30	14.00	757.00	35.00	39.00	1.41	14.00	22.00	2.20	448.00	434.00	6.13	87.04	10.00	6.30	2.20	56.80	58.00
15:08:28	115.00	-32767.00	87.22	51.77	65.27	37.87	98.95	115.00	3.29	5.20	14.00	757.00	35.00	39.00	1.41	14.00	22.00	2.30	447.00	436.00	6.13	87.04	10.00	6.30	2.30	56.90	58.00
15:09:28	114.00	-32767.00	86.69	50.82	64.52	37.87	98.98	114.00	3.31	5.30	14.00	757.00	34.00	39.00	1.41	14.00	22.00	2.40	452.00	440.00	6.12	87.04	10.00	6.30	2.40	57.80	58.00
15:10:28	114.00	-32767.00	87.24	51.36	64.93	37.87	98.99	114.00	3.33	5.20	14.00	757.00	35.00	39.00	1.41	14.00	22.00	2.10	447.00	435.00	6.13	87.04	10.00	6.30	2.10	56.90	58.00
15:11:28	115.00	-32767.00	87.40	51.19	64.87	37.87	98.95	115.00	3.37	5.30	14.00	757.00	35.00	39.00	1.41	14.00	22.00	2.50	452.00	438.00	6.13	87.04	10.00	6.31	2.50	56.80	58.10
15:12:28	115.00	-32767.00	87.38	51.18	64.94	37.84	99.02	115.00	3.33	5.30	14.00	757.00	34.00	39.00	1.41	14.00	22.00	2.50	453.00	440.00	6.12	87.04	10.00	6.30	2.50	57.80	58.00
15:13:28	115.00	-32767.00	86.22	50.93	64.32	37.84	99.04	115.00	3.31	5.30	14.00	757.00	35.00	39.00	1.41	14.00	22.00	2.20	450.00	436.00	6.12	87.04	10.00	6.30	2.20	56.80	58.00
15:14:28	115.00	-32767.00	86.15	50.95	64.55	37.84	98.95	115.00	3.34	5.20	14.00	757.00	35.00	39.00	1.41	14.00	22.00	2.10	449.00	436.00	6.13	87.04	10.00	6.31	2.10	56.90	58.00
15:15:28	115.00	-32767.00	86.44	51.23	64.75	37.84	98.89	115.00	3.35	5.30	14.00	757.00	35.00	39.00	1.41	14.00	22.00	2.50	450.00	437.00	6.13	87.04	10.00	6.30	2.50	56.80	58.00
15:16:28	114.00	-32767.00	86.64	51.41	65.00	37.84	98.94	114.00	3.34	5.30	14.00	757.00	35.00	39.00	1.41	14.00	22.00	2.10	446.00	434.00	6.12	87.04	10.00	6.29	2.10	56.80	58.00
15:17:28	114.00	-32767.00	86.88	50.83	64.27	37.84	98.98	114.00	3.25	5.30	14.00	757.00	35.00	39.00	1.41	14.00	22.00	2.40	449.00	437.00	6.12	87.04	10.00	6.30	2.40	56.80	58.00
15:18:28	114.00	-32767.00	99.58	46.01	65.19	37.82	99.03	114.00	3.27	5.30	14.00	757.00	34.00	39.00	1.41	14.00	22.00	2.40	450.00	437.00	6.13	87.04	10.00	6.31	2.40	57.80	58.00
15:19:28	114.00	-32767.00	86.84	51.05	64.51	37.82	99.05	114.00	3.27	5.20	14.00	757.00	35.00	39.00	1.41	14.00	22.00	2.10	451.00	436.00	6.12	87.04	10.00	6.30	2.10	56.90	58.00
15:20:28	114.00	-32767.00	87.26	51.15	64.67	37.82	98.95	114.00	3.30	5.30	14.00	757.00	35.00	39.00	1.41	14.00	22.00	2.10	443.00	430.00	6.11	87.04	10.00	6.30	2.10	56.80	58.00
15:21:28	113.00	-32767.00	85.72	50.56	64.03	37.80	98.97	113.00	3.22	5.30	14.00	757.00	34.00	39.00	1.41	14.00	22.00	2.50	449.00	435.00	6.12	87.04	10.00	6.30	2.50	57.80	58.00
15:22:28	113.00	-32767.00	86.83	51.56	64.86	37.80	99.23	113.00	3.10	5.30	14.00	757.00	35.00	39.00	1.41	14.00	23.00	2.30	451.00	437.00	6.11	87.04	10.00	6.29	2.30	56.80	58.00
15:23:28	113.00	-32767.00	86.27	52.59	65.85	37.77	99.28	113.00	3.12	5.20	14.00	757.00	35.00	39.00	1.41	14.00	22.00	2.50	451.00	438.00	6.14	87.04	10.00	6.31	2.50	56.90	58.00
15:24:28	113.00	-32767.00	86.90	52.07	65.17	37.77	99.12	113.00	3.14	5.20	14.00	757.00	35.00	39.00	1.41	14.00	22.00	2.50	450.00	437.00	6.12	87.04	10.00	6.30	2.50	56.90	58.00
15:25:28	113.00	-32767.00	85.33	50.93	64.17	37.77	99.10	113.00	3.18	5.20	14.00	757.00	35.00	39.00	1.41	14.00	23.00	2.50	452.00	437.00	6.12	87.04	10.00	6.30	2.50	56.90	58.00
15:26:28	111.00	-32767.00	84.08	51.00	63.86	37.75	99.01	111.00	3.22	5.10	14.00	757.00	35.00	40.00	1.41	14.00	23.00	2.50	450.00	436.00	6.12	87.04	10.00	6.30	2.50	57.00	57.00
15:27:28	111.00	-32767.00	83.94	51.35	64.04	37.75	99.08	111.00	3.20	5.00	14.00	757.00	35.00	40.00	1.41	14.00	22.00	2.10	459.00	446.00	6.14	87.04	10.00	6.32	2.10	57.10	57.00
15:28:28	111.00	-32767.00	83.23	50.67	63.36	37.75	99.13	111.00	3.13	5.00	14.00	757.00	35.00	40.00	1.41	14.00	22.00	2.50	448.00	436.00	6.13	87.04	10.00	6.32	2.50	57.10	57.00
15:29:28	111.00	-32767.00	84.02	50.20	62.93	37.72	99.10	111.00	3.13	5.00	14.00	757.00	35.00	40.00	1.41	14.00	22.00	2.60	452.00	439.00	6.12	87.04	10.00	6.30	2.60	57.10	57.00
15:30:28	111.00	-32767.00	82.60	49.54	62.25	37.72	99.03	111.00	3.13	5.10	14.00	757.00	35.00	40.00	1.41	14.00	22.00	2.50	448.00	435.00	6.12	87.04	10.00	6.30	2.50	57.00	57.00
15:31:28	111.00	-32767.00	82.00	50.27	62.96	37.70	99.01	111.00	3.17	5.10	14.00	757.00	35.00	40.00	1.41	14.00	22.00	2.40	447.00	434.00	6.12	87.04	10.00	6.30	2.40	57.00	57.00
15:32:28	111.00	-32767.00	84.28	51.06	63.67	37.70	98.96	111.00	3.21	4.90	14.00	757.00	36.00	40.00	1.41	14.00	22.00	2.50	451.00	439.00	6.12	87.04	10.00	6.30	2.50	56.20	57.00
15:33:28	111.00	-32767.00	82.77	51.40	63.92	37.70	98.95	111.00	3.18	5.00	14.00	757.00	35.00	40.00	1.41	14.00	22.00	2.10	452.00	438.00	6.12	87.04	10.00	6.30	2.10	57.10	57.00
15:34:28	111.00	-32767.00	83.30	51.00	63.22	37.68	99.00	111.00	3.18	5.00	14.00	757.00	35.00	40.00	1.41	14.00	22.00	2.40	449.00	437.00	6.12	87.04	10.00	6.30	2.40	57.10	57.00
15:35:28	110.00	-32767.00	82.41	51.47	63.71	37.68	99.01	110.00	3.15	5.00	14.00	757.00	36.00	40.00	1.41	14.00	22.00	2.50	450.00	438.00	6.11	87.04	10.00	6.30	2.50	56.10	57.00
15:36:28	110.00	-32767.00	84.66	52.37	64.59	37.68	98.99	110.00	3.17	5.00	14.00	757.00	35.00	40.00	1.41	14.00	22.00	2.50	449.00	434.00	6.12	87.04	10.00	6.30	2.50	57.10	57.00
15:37:28	110.00	-32767.00	84.81	52.27	64.87	37.68	98.91	110.00	3.22	5.00	14.00	757.00	36.00	40.00	1.41	14.00	22.00	2.50	450.00	437.00	6.12	87.04	10.00	6.30	2.50	56.10	57.00
15:38:28	110.00	-32767.00	83.06	51.80	64.10	37.68	99.01	110.00	3.19	5.10	14.00	757.00	35.00	40.00	1.41	14.00	22.00	2.10	451.00	437.00	6.11	87.04	10.00	6.30	2.10	57.00	57.00
15:39:28	109.00	-32767.00	83.86	52.12	64.23	37.68	99.04	109.00	3.17	5.00	14.00	757.00	36.00	40.00	1.41	14.00	22.00	2.50	451.00	439.00	6.13	87.04	10.00	6.31	2.50	56.10	57.10
15:40:28	109.00	-32767.00	83.56	51.93	64.40	37.65	99.12	109.00	3.10	5.00	14.00	757.00	36.00	40.00	1.41	14.00	22.00	2.40	450.00	438.00	6.12	87.04	10.00	6.30	2.40	56.10	57.00
15:41:28	110.00	-32767.00	84.46	52.91	64.96	37.68	99.03	110.00	3.15	5.00	14.00	757.00	35.00	40.00	1.41	14.00	22.00	2.10	450.00	437.00	6.12	87.04	10.00	6.30	2.10	57.10	57.00
15:42:28	109.00	-32767.00	83.06	52.15	64.36	37.65	99.06	109.00	3.09	5.00	14.00	757.00	36.00	40.00	1.41	14.00	22.00	2.10	451.00	438.00	6.12	87.04	10.00	6.30	2.10	56.10	57.00
15:43:28	109.00	-32767.00	87.54	50.62	64.65	37.65	99.06	109.00	3.08	5.00	14.00	757.00	35.00	40.00	1.41	14.00	22.00	2.00	451.00	436.00	6.12	87.04	10.00	6.31	2.00	57.10	57.00
15:44:28	109.00	-32767.00	82.84	52.90	64.89	37.65	99.02	109.00	3.15	5.10	14.00	757.00	35.00	40.00	1.41	14.00	22.00	2.10	451.00	438.00	6.14	87.04	10.00	6.30	2.10	57.00	57.00
15:45:28	109.00	-32767.00	83.08	52.66	64.79	37.65	99.10	109.00	3.13	4.90	14.00	757.00	36.00	40.00	1.41	14.00	22.00	2.40	450.00	438.00	6.13	87.04	10.00	6.30	2.40	56.20	57.00
15:46:28	109.00	-32767.00	84.08	52.50	64.54	37.65	99.09	109.00	3.10	5.00	14.00	757.00	36.00	40.00	1.41	14.00	22.00	2.50	450.00	437.00	6.12	87.04	10.00	6.30	2.50	56.10	57.00
15:47:28	109.00	-32767.00	85.29	46.46	64.55	37.63	98.93	109.00	3.22	5.10	14.00	757.00	36.00	40.00	1.41	14.00	22.00	2.10	447.00	435.00	6.12	87.04	10.00	6.30	2.10	56.00	57.00
15:48:28	109.00	-32767.00	84.49	53.13	65.06	37.63	98.99	109.00	3.16	5.00	14.00	757.00	36.00	40.00	1.41	14.00	22.00	2.40	450.00	437.00	6.12	87.04	10.00	6.30	2.40	56.10	57.00
15:49:28	109.00	-32767.00	83.11	53.55	65.47	37.63	99.02	109.00	3.13	4.90	14.00	757.00	36.00	40.00	1.41	14.00	23.00	2.50	451.00	437.00	6.12	87.04	10.00	6.30	2.50	56.20	57.00
15:50:28	109.00	-32767.00	84.87	53.80	65.86	37.63	99.13	109.00	3.11	5.00	14.00	757.00	36.00	40.00	1.41	14.00	22.00	2.50	449.00	435.00	6.12	87.04	10.00	6.30	2.50	56.10	57.00
15:51:28	109.00	-32767.00	83.64	53.57	65.24	37.63	99.05	109.00	3.09	5.00	14.00	757.00	36.00	40.00	1.41	14.00	23.00	2.50	450.00	437.00	6.12	87.04	10.00	6.30	2.50	56.10	57.00
15:52:28	109.00	-32767.00	84.07	53.72	65.58	37.63	99.15	109.00	3.09	4.90	14.00	757.00	36.00	40.00	1.41	14.00	23.00	2.50	450.00	437.00	6.11	87.04	10.00	6.30	2.50	56.20	57.00
15:53:28	109.00	-32767.00	84.42	54.10	65.96	37.60	99.09	109.00	3.13	4.90	14.00	757.00	36.00	40.00	1.41	14.00	22.00	2.50	450.00	437.00	6.12	87.04	10.00	6.30	2.50	56.20	57.00
15:54:28	110.00	-32767.00	84.63	53.92	65.84	37.60	99.17	110.00	3.05	5.10	14.00	757.00	36.00	40.00	1.41	14.00	23.00	2.00	450.00	437.00	6.11	87.04	10.00	6.30	2.00	56.00	57.00
15:55:28	109.00	-32767.00	83.94	53.38	65.06	37.60	99.19	109.00	3.09	5.10	14.00	757.00	36.00	40.00	1.41	14.00	23.00	2.10	450.00	437.00	6.12	87.04	10.00	6.30	2.10	56.00	57.00
15:56:28	109.00	-32767.00	83.31	53.04	64.86	37.60	99.11	109.00	3.12	5.00	14.00	757.00	36.00	40.00	1.41	14.00	23.00	2.10	452.00	439.00	6.12	87.04	10.00	6.30	2.10	56.10	57.00
15:57:28	110.00	-32767.00	83.78	53.69	65.58	37.60	99.07	110.00	3.12	5.00	14.00	757.00	36.00	40.00	1.41	14.00	22.00	2.20	449.00	436.00	6.12	87.04	10.00	6.30	2.20	56.10	57.00
15:58:28	110.00	-32767.00	85.17	54.40	66.44	37.60	98.96	110.00	3.11	5.00	14.00	757.00	36.00	40.00	1.41	14.00	23.00	2.30	449.00	436.00	6.12	87.04	10.00	6.30	2.30	56.10	57.00
15:59:28	109.00	-32767.00	84.31	52.35	65.56	37.60	99.05	109.00	3.09	5.10	14.00	757.00	36.00	40.00	1.41	14.00	23.00	2.10	450.00	436.00	6.12	87.04	10.00	6.30	2.10	56.00	57.00
16:00:28	109.00	-32767.00	82.60	52.38	65.24	37.58	99.09	109.00	3.11	5.00	14.00	757.00	36.00	40.00	1.41	14.00	22.00	2.40	448.00	435.00	6.12	87.04	10.00	6.30	2.40	56.10	57.00
16:01:28	109.00	-32767.00	84.42	53.10	64.96	37.58	99.13	109.00	3.13	5.00	14.00	757.00	36.00	40.00	1.41	14.00	23.00	2.10	453.00	438.00	6.12	87.04	10.00	6.30	2.10	56.10	57.00
16:02:28	109.00	-32767.00	84.40	53.26	65.19	37.58	99.17	109.00	3.11	4.90	14.00	757.00	36.00	40.00	1.41	14.00	23.00	2.50	451.00	437.00	6.12	87.04	10.00	6.30	2.50	56.20	57.00
16:03:28	109.00	-32767.00	82.30	53.08	65.22	37.58	99.08	109.00	3.15	5.10	14.00	757.00	36.00	40.00	1.41	14.00	22.00	2.00	451.00	437.00	6.12	87.04	10.00	6.30	2.00	56.00	57.00
16:04:28	109.00	-32767.00	83.29	52.96	64.55	37.58	99.21	109.00	3.07	5.00	14.00	757.00	36.00	40.00	1.41	14.00	22.00	2.50	448.00	437.00	6.12	87.04	10.00	6.31	2.50	56.10	57.00
16:05:28	109.00	-32767.00	82.73	53.40	65.11	37.58	99.21	109.00	3.09	4.90	14.00	757.00	36.00	40.00	1.41	14.00	22.00	2.50	450.00	438.00	6.12	87.04	10.00	6.30	2.50	56.20	57.00
16:06:28	109.00	-32767.00	83.68	53.25	65.09	37.58	99.17	109.00	3.11	4.90	14.00	757.00	36.00	40.00	1.41	14.00	23.00	2.50	451.00	439.00	6.12	87.04	10.00	6.30	2.50	56.20	57.00
16:07:28	109.00	-32767.00	84.31	53.02	64.96	37.56	99.17	109.00	3.12	5.00	14.00	757.00	36.00	40.00	1.41	14.00	22.00	2.00	450.00	436.00	6.13	87.04	10.00	6.31	2.00	56.10	57.00
16:08:28	109.00	-32767.00	82.83	52.61	64.26	37.58	99.18	109.00	3.08	5.00	14.00	757.00	36.00	40.00	1.41	14.00	22.00	2.10	448.00	436.00	6.13	87.04	10.00	6.30	2.10	56.10	57.00
16:09:28	109.00	-32767.00	83.11	53.21	64.89	37.56	99.13	109.00	3.08	5.00	14.00	757.00	36.00	40.00	1.41	14.00	23.00	2.10	449.00	435.00	6.12	87.04	10.00	6.30	2.10	56.10	57.00
16:10:28	110.00	-32767.00	84.33	53.59	65.52	37.56	99.20	110.00	3.10	4.90	14.00	757.00	36.00	40.00	1.41	14.00	22.00	2.50	446.00	434.00	6.12	87.04	10.00	6.30	2.50	56.20	57.00
16:11:28	110.00	-32767.00	84.41	53.53	65.39	37.56	99.20	110.00	3.06	4.90	14.00	757.00	36.00	40.00	1.41	14.00	23.00	2.40	449.00	436.00	6.12	87.04	10.00	6.30	2.40	56.20	57.00
16:12:28	109.00	-32767.00	83.07	52.45	64.15	37.56	99.22	109.00	3.09	5.00	14.00	757.00	36.00	40.00	1.41	14.00	22.00	2.00	452.00	438.00	6.12	87.04	10.00	6.30	2.00	56.10	57.00
16:13:28	110.00	-32767.00	83.17	52.61	64.39	37.56	99.17	110.00	3.10	4.90	14.00	757.00	36.00	40.00	1.41	14.00	23.00	2.50	447.00	435.00	6.12	87.04	10.00	6.30	2.50	56.20	57.00
16:14:28	110.00	-32767.00	82.69	53.28	65.04	37.56	99.21	110.00	3.10	4.90	14.00	757.00	36.00	40.00	1.41	14.00	23.00	2.40	451.00	439.00	6.13	87.04	10.00	6.30	2.40	56.20	57.00
16:15:28	111.00	-32767.00	82.39	52.95	64.85	37.56	99.22	111.00	3.10	5.00	14.00	757.00	36.00	40.00	1.41	14.00	22.00	2.50	450.00	436.00	6.12	87.04	10.00	6.31	2.50	56.10	57.00
16:16:28	111.00	-32767.00	83.10	52.51	64.24	37.53	99.17	111.00	3.14	4.90	14.00	757.00	36.00	40.00	1.41	14.00	23.00	2.50	452.00	439.00	6.12	87.04	10.00	6.30	2.50	56.20	57.00
16:17:28	111.00	-32767.00	89.31	42.21	62.83	37.53	99.12	111.00	3.17	4.90	14.00	757.00	36.00	40.00	1.41	14.00	23.00	2.50	448.00	435.00	6.12	87.04	10.00	6.30	2.50	56.20	57.00
16:18:28	110.00	-32767.00	83.25	52.53	64.34	37.53	99.05	110.00	3.10	5.00	14.00	757.00	36.00	40.00	1.41	14.00	23.00	2.10	451.00	438.00	6.11	87.04	10.00	6.30	2.10	56.10	57.00
16:19:28	110.00	-32767.00	82.87	52.55	64.45	37.53	99.15	110.00	3.12	4.90	14.00	757.00	36.00	40.00	1.41	14.00	23.00	2.50	449.00	436.00	6.13	87.04	10.00	6.31	2.50	56.20	57.00
16:20:28	110.00	-32767.00	81.59	52.28	64.28	37.53	99.18	110.00	3.15	4.90	14.00	757.00	36.00	40.00	1.41	14.00	23.00	2.20	451.00	438.00	6.11	87.04	10.00	6.30	2.20	56.20	57.00
16:21:28	110.00	-32767.00	82.06	51.94	63.74	37.53	99.19	110.00	3.12	5.00	14.00	757.00	36.00	40.00	1.41	14.00	23.00	2.10	452.00	438.00	6.12	87.04	10.00	6.30	2.10	56.10	57.00
16:22:28	110.00	-32767.00	82.32	52.16	64.01	37.53	99.12	110.00	3.17	5.00	14.00	757.00	36.00	40.00	1.41	14.00	23.00	2.10	451.00	437.00	6.12	87.04	10.00	6.31	2.10	56.10	57.00
16:23:28	110.00	-32767.00	82.92	52.03	63.91	37.53	99.21	110.00	3.17	4.90	14.00	757.00	36.00	40.00	1.41	14.00	23.00	2.50	449.00	435.00	6.12	87.04	10.00	6.30	2.50	56.20	57.00
16:24:28	110.00	-32767.00	82.30	51.44	63.38	37.53	99.16	110.00	3.20	5.00	14.00	757.00	36.00	40.00	1.41	14.00	23.00	2.10	451.00	439.00	6.12	87.04	10.00	6.30	2.10	56.10	57.00
16:25:28	110.00	-32767.00	81.62	51.29	63.17	37.51	99.04	110.00	3.18	5.00	14.00	757.00	36.00	40.00	1.41	14.00	23.00	2.40	451.00	436.00	6.12	87.04	10.00	6.30	2.40	56.10	57.00
16:26:28	109.00	-32767.00	82.51	51.34	63.06	37.51	99.23	109.00	3.20	4.90	14.00	757.00	36.00	40.00	1.41	14.00	23.00	2.50	452.00	439.00	6.12	87.04	10.00	6.31	2.50	56.20	57.00
16:27:28	109.00	-32767.00	80.93	51.01	62.91	37.51	99.09	109.00	3.25	5.00	14.00	757.00	36.00	41.00	1.41	14.00	23.00	2.40	450.00	440.00	6.12	87.04	10.00	6.30	2.40	56.10	56.00
16:28:28	109.00	-32767.00	82.32	51.06	63.14	37.51	99.06	109.00	3.25	5.00	14.00	757.00	36.00	40.00	1.41	14.00	23.00	2.10	450.00	437.00	6.12	87.04	10.00	6.30	2.10	56.10	57.00
16:29:28	109.00	-32767.00	81.80	50.63	62.40	37.51	99.14	109.00	3.22	5.00	14.00	757.00	36.00	40.00	1.41	14.00	23.00	2.10	450.00	436.00	6.13	87.04	10.00	6.31	2.10	56.10	57.00
16:30:28	109.00	-32767.00	80.67	50.51	62.29	37.51	99.08	109.00	3.23	4.90	14.00	757.00	36.00	40.00	1.41	14.00	23.00	2.50	450.00	437.00	6.12	87.04	10.00	6.30	2.50	56.20	57.00
16:31:28	109.00	-32767.00	80.62	50.64	62.49	37.51	99.12	109.00	3.18	5.00	14.00	757.00	36.00	40.00	1.41	14.00	23.00	2.10	450.00	436.00	6.12	87.04	10.00	6.30	2.10	56.10	57.00
16:32:28	109.00	-32767.00	83.74	49.69	62.61	37.51	99.05	109.00	3.20	5.00	14.00	757.00	36.00	40.00	1.41	14.00	23.00	2.00	450.00	438.00	6.12	87.04	10.00	6.30	2.00	56.10	57.00
16:33:28	109.00	-32767.00	82.05	50.43	62.27	37.51	99.11	109.00	3.17	5.00	14.00	757.00	36.00	40.00	1.41	14.00	23.00	2.30	452.00	438.00	6.12	87.04	10.00	6.30	2.30	56.10	57.00
16:34:28	110.00	-32767.00	80.78	50.48	62.38	37.48	98.90	110.00	3.20	4.90	14.00	757.00	36.00	40.00	1.41	14.00	23.00	2.50	450.00	437.00	6.12	87.04	10.00	6.30	2.50	56.20	57.00
16:35:28	110.00	-32767.00	81.02	50.67	62.72	37.48	98.98	110.00	3.20	5.00	14.00	757.00	36.00	40.00	1.41	14.00	23.00	2.00	451.00	437.00	6.12	87.04	10.00	6.30	2.00	56.10	57.00
16:36:28	110.00	-32767.00	82.82	50.58	62.80	37.48	98.81	110.00	3.28	5.00	14.00	757.00	36.00	40.00	1.41	14.00	23.00	2.50	451.00	438.00	6.12	87.04	10.00	6.30	2.50	56.10	57.00
16:37:28	110.00	-32767.00	80.81	50.60	62.66	37.48	98.80	110.00	3.24	5.00	14.00	757.00	36.00	40.00	1.41	14.00	23.00	2.10	451.00	436.00	6.12	87.04	10.00	6.30	2.10	56.10	57.00
16:38:28	110.00	-32767.00	82.41	50.15	62.16	37.48	98.71	110.00	3.24	5.00	14.00	757.00	36.00	40.00	1.41	14.00	23.00	2.10	451.00	438.00	6.12	87.04	10.00	6.30	2.10	56.10	57.00
16:39:28	110.00	-32767.00	81.65	51.01	63.02	37.48	98.61	110.00	3.32	4.90	14.00	757.00	36.00	40.00	1.41	14.00	23.00	2.50	451.00	437.00	6.11	87.04	10.00	6.30	2.50	56.20	57.00
16:40:28	110.00	-32767.00	82.62	51.04	63.28	37.48	98.78	110.00	3.24	5.00	14.00	757.00	36.00	40.00	1.46	14.00	23.00	2.10	452.00	438.00	6.12	87.04	10.00	6.31	2.10	56.00	57.00
16:41:28	111.00	-32767.00	82.10	50.88	63.00	37.48	98.75	111.00	3.34	5.00	14.00	757.00	36.00	40.00	1.46	14.00	23.00	2.10	448.00	434.00	6.11	87.04	10.00	6.30	2.10	56.00	57.00
16:42:28	111.00	-32767.00	81.16	50.79	62.56	37.48	98.72	111.00	3.30	5.10	14.00	757.00	36.00	40.00	1.46	14.00	23.00	2.50	452.00	439.00	6.12	87.04	10.00	6.30	2.50	55.90	57.00
16:43:28	111.00	-32767.00	81.95	50.81	62.85	37.48	98.67	111.00	3.26	5.00	14.00	757.00	36.00	40.00	1.41	14.00	23.00	2.50	448.00	435.00	6.12	87.04	10.00	6.30	2.50	56.10	57.00
16:44:28	111.00	-32767.00	81.71	51.15	63.30	37.48	98.76	111.00	3.23	5.00	14.00	759.00	36.00	40.00	1.46	14.00	23.00	2.60	453.00	443.00	6.15	87.04	10.00	6.30	2.60	56.00	57.00
16:45:28	111.00	-32767.00	82.61	50.86	63.02	37.48	98.90	111.00	3.16	4.90	14.00	759.00	36.00	40.00	1.46	14.00	23.00	2.50	449.00	437.00	6.13	87.04	10.00	6.31	2.50	56.10	57.00
16:46:28	111.00	-32767.00	80.26	49.63	61.49	37.48	98.92	111.00	3.15	4.90	14.00	759.00	36.00	40.00	1.46	14.00	23.00	2.60	448.00	434.00	6.11	87.04	10.00	6.30	2.60	56.10	57.00
16:47:28	111.00	-32767.00	96.39	38.65	74.88	37.48	98.90	111.00	3.13	5.00	14.00	759.00	36.00	40.00	1.41	14.00	23.00	2.50	449.00	437.00	6.11	87.04	10.00	6.30	2.50	56.10	57.00
16:48:28	111.00	-32767.00	82.17	50.06	62.28	37.48	98.72	111.00	3.14	4.90	14.00	759.00	36.00	40.00	1.46	14.00	23.00	2.20	451.00	439.00	6.12	87.04	10.00	6.30	2.20	56.10	57.00
16:49:28	111.00	-32767.00	81.04	50.29	62.28	37.48	98.83	111.00	3.18	4.90	14.00	759.00	36.00	40.00	1.46	14.00	23.00	2.50	450.00	437.00	6.12	87.04	10.00	6.30	2.50	56.10	57.00
16:50:28	111.00	-32767.00	80.06	49.27	60.95	37.48	98.79	111.00	3.09	5.10	14.00	759.00	35.00	40.00	1.46	14.00	23.00	2.20	451.00	437.00	6.10	87.04	10.00	6.29	2.20	56.90	56.90
16:51:28	111.00	-32767.00	80.98	49.11	61.01	37.46	98.76	111.00	3.05	5.00	14.00	759.00	36.00	40.00	1.46	14.00	23.00	2.10	449.00	436.00	6.11	87.04	10.00	6.30	2.10	56.00	57.00
16:52:28	112.00	-32767.00	80.62	50.06	61.98	37.46	98.76	112.00	3.13	5.10	14.00	759.00	35.00	40.00	1.46	14.00	23.00	2.40	450.00	437.00	6.12	87.04	10.00	6.31	2.40	56.90	57.00
16:53:28	111.00	-32767.00	81.91	50.16	62.11	37.48	98.80	111.00	3.11	5.00	14.00	759.00	36.00	40.00	1.46	14.00	23.00	2.50	452.00	437.00	6.12	87.04	10.00	6.31	2.50	56.00	57.00
16:54:28	111.00	-32767.00	81.75	49.59	61.39	37.48	98.92	111.00	3.06	5.00	14.00	759.00	36.00	40.00	1.41	14.00	23.00	2.60	453.00	439.00	6.12	87.04	10.00	6.30	2.60	56.10	57.00
16:55:28	111.00	-32767.00	81.22	49.17	60.87	37.48	98.91	111.00	3.07	5.10	14.00	759.00	35.00	40.00	1.46	14.00	23.00	2.10	451.00	437.00	6.12	87.04	10.00	6.31	2.10	56.90	57.00
16:56:28	111.00	-32767.00	82.36	47.48	61.61	37.46	98.89	111.00	3.06	4.90	14.00	759.00	36.00	40.00	1.46	14.00	23.00	2.50	450.00	437.00	6.12	87.04	10.00	6.30	2.50	56.10	57.00
16:57:28	111.00	-32767.00	80.36	49.72	61.67	37.48	98.83	111.00	3.09	5.10	14.00	759.00	35.00	40.00	1.46	14.00	23.00	2.40	449.00	436.00	6.12	87.04	10.00	6.30	2.40	56.90	57.00
16:58:28	111.00	-32767.00	81.85	49.35	61.42	37.46	99.05	111.00	3.07	5.10	14.00	759.00	35.00	40.00	1.46	14.00	23.00	2.20	449.00	436.00	6.11	87.04	10.00	6.30	2.20	56.90	57.00
16:59:28	111.00	-32767.00	79.38	49.19	60.91	37.46	99.01	111.00	2.99	5.00	14.00	759.00	36.00	40.00	1.46	14.00	23.00	2.00	452.00	438.00	6.12	87.04	10.00	6.31	2.00	56.00	57.00
17:00:28	111.00	-32767.00	81.48	49.70	61.41	37.46	98.91	111.00	3.10	4.90	14.00	759.00	36.00	40.00	1.46	14.00	23.00	2.50	449.00	435.00	6.11	87.04	10.00	6.30	2.50	56.10	57.00
17:01:28	111.00	-32767.00	80.67	49.77	61.58	37.46	98.98	111.00	3.03	5.00	14.00	759.00	35.00	40.00	1.46	14.00	23.00	2.10	451.00	437.00	6.12	87.04	10.00	6.31	2.10	57.00	57.00
17:02:28	111.00	-32767.00	79.78	49.62	61.58	37.46	98.92	111.00	2.99	5.00	14.00	759.00	36.00	40.00	1.46	14.00	23.00	2.50	447.00	434.00	6.12	87.04	10.00	6.30	2.50	56.00	57.00
17:03:28	111.00	-32767.00	80.88	50.30	61.67	37.46	98.99	111.00	3.00	4.90	14.00	759.00	36.00	40.00	1.46	14.00	23.00	2.20	450.00	437.00	6.11	87.04	10.00	6.30	2.20	56.10	57.00
17:04:28	111.00	-32767.00	80.28	49.26	61.28	37.46	98.88	111.00	3.00	5.00	14.00	759.00	35.00	40.00	1.46	14.00	23.00	2.50	450.00	436.00	6.10	87.04	10.00	6.30	2.50	57.00	57.00
17:05:28	111.00	-32767.00	80.74	50.35	62.10	37.46	99.10	111.00	3.01	5.00	14.00	759.00	36.00	40.00	1.46	14.00	23.00	2.60	449.00	435.00	6.11	87.04	10.00	6.31	2.60	56.00	57.00
17:06:28	111.00	-32767.00	79.78	49.51	61.82	37.46	98.90	111.00	3.04	5.00	14.00	759.00	36.00	40.00	1.46	14.00	23.00	2.50	449.00	437.00	6.11	87.04	10.00	6.30	2.50	56.00	57.00
17:07:28	111.00	-32767.00	77.55	48.31	60.27	37.46	98.95	111.00	3.06	5.10	14.00	759.00	36.00	40.00	1.46	14.00	23.00	2.20	451.00	435.00	6.11	87.04	10.00	6.30	2.20	55.90	57.00
17:08:28	111.00	-32767.00	78.49	48.19	60.35	37.44	99.15	111.00	2.96	5.10	14.00	759.00	36.00	40.00	1.46	14.00	23.00	2.30	453.00	439.00	6.12	87.04	10.00	6.31	2.30	55.90	57.00
17:09:28	111.00	-32767.00	79.62	48.53	60.73	37.44	98.98	111.00	2.99	5.00	14.00	759.00	36.00	40.00	1.46	14.00	23.00	2.10	450.00	436.00	6.11	87.04	10.00	6.30	2.10	56.00	57.00
17:10:28	110.00	-32767.00	78.16	48.56	60.92	37.44	99.04	110.00	2.96	4.90	14.00	759.00	36.00	40.00	1.46	14.00	23.00	2.10	451.00	438.00	6.12	87.04	10.00	6.31	2.10	56.10	57.00
17:11:28	110.00	-32767.00	78.73	48.02	60.39	37.44	99.18	110.00	2.94	4.90	14.00	759.00	36.00	40.00	1.41	14.00	23.00	2.50	449.00	436.00	6.11	87.04	10.00	6.30	2.50	56.20	57.00
17:12:28	110.00	-32767.00	78.11	47.97	60.26	37.44	99.20	110.00	2.89	5.00	14.00	759.00	36.00	40.00	1.46	14.00	23.00	2.10	451.00	436.00	6.11	87.04	10.00	6.30	2.10	56.00	57.00
17:13:28	110.00	-32767.00	78.76	48.42	60.83	37.44	99.23	110.00	2.86	5.00	14.00	759.00	36.00	40.00	1.46	14.00	23.00	2.40	449.00	436.00	6.12	87.04	10.00	6.30	2.40	56.00	57.00
17:14:28	110.00	-32767.00	78.88	48.47	60.69	37.44	99.28	110.00	2.87	5.00	14.00	759.00	36.00	40.00	1.46	14.00	23.00	2.40	448.00	435.00	6.11	87.04	10.00	6.30	2.40	56.00	57.00
17:15:28	110.00	-32767.00	78.53	48.03	60.32	37.44	99.07	110.00	2.92	4.90	14.00	759.00	36.00	40.00	1.46	14.00	23.00	2.20	452.00	439.00	6.12	87.04	10.00	6.30	2.20	56.10	57.00
17:16:28	110.00	-32767.00	77.33	47.67	59.89	37.44	99.25	110.00	2.83	4.90	14.00	759.00	36.00	40.00	1.46	14.00	23.00	2.40	448.00	435.00	6.12	87.04	10.00	6.31	2.40	56.10	57.00
17:17:28	110.00	-32767.00	85.94	43.18	62.84	37.41	99.06	110.00	3.03	5.00	14.00	759.00	36.00	40.00	1.46	14.00	23.00	2.30	449.00	435.00	6.11	87.04	10.00	6.30	2.30	56.00	57.00
17:18:28	109.00	-32767.00	79.23	49.10	60.85	37.41	99.17	109.00	2.93	4.90	14.00	759.00	36.00	40.00	1.46	14.00	23.00	2.50	449.00	435.00	6.12	87.04	10.00	6.30	2.50	56.10	57.00
17:19:28	110.00	-32767.00	80.58	48.16	60.35	37.41	99.11	110.00	2.88	4.90	14.00	759.00	36.00	40.00	1.46	14.00	23.00	2.10	451.00	437.00	6.12	87.04	10.00	6.30	2.10	56.10	57.00
17:20:28	110.00	-32767.00	80.34	47.93	59.79	37.41	99.26	110.00	2.90	4.80	14.00	759.00	36.00	40.00	1.46	14.00	23.00	2.60	450.00	438.00	6.11	87.04	10.00	6.30	2.60	56.20	57.00
17:21:28	109.00	-32767.00	78.58	47.81	59.82	37.41	99.19	109.00	2.96	5.00	14.00	759.00	36.00	40.00	1.46	14.00	23.00	2.10	451.00	437.00	6.12	87.04	10.00	6.30	2.10	56.00	57.00
17:22:28	110.00	-32767.00	80.73	47.98	59.90	37.41	99.20	110.00	2.93	5.00	14.00	759.00	36.00	40.00	1.46	14.00	23.00	2.30	448.00	435.00	6.12	87.04	10.00	6.30	2.30	56.00	57.00
17:23:28	109.00	-32767.00	80.72	47.98	60.10	37.41	99.25	109.00	2.95	4.90	14.00	759.00	36.00	40.00	1.46	14.00	23.00	2.30	451.00	439.00	6.12	87.04	10.00	6.30	2.30	56.10	57.00
17:24:28	109.00	-32767.00	78.23	47.25	59.16	37.41	99.17	109.00	2.96	4.90	14.00	759.00	36.00	40.00	1.46	14.00	23.00	2.50	450.00	438.00	6.12	87.04	10.00	6.30	2.50	56.10	57.00
17:25:28	109.00	-32767.00	77.94	47.05	58.92	37.39	99.22	109.00	2.98	4.90	14.00	759.00	36.00	40.00	1.46	14.00	23.00	2.30	449.00	434.00	6.12	87.04	10.00	6.30	2.30	56.10	57.00
17:26:28	109.00	-32767.00	79.71	47.74	59.74	37.39	99.08	109.00	3.03	4.90	14.00	759.00	36.00	40.00	1.46	14.00	23.00	2.50	449.00	436.00	6.12	87.04	10.00	6.30	2.50	56.10	57.00
17:27:28	109.00	-32767.00	79.37	47.69	59.56	37.39	99.16	109.00	2.99	4.90	14.00	759.00	36.00	40.00	1.46	14.00	23.00	2.20	451.00	438.00	6.12	87.04	10.00	6.30	2.20	56.10	57.00
17:28:28	109.00	-32767.00	78.23	46.99	58.77	37.39	99.04	109.00	3.01	4.90	14.00	759.00	36.00	40.00	1.41	14.00	23.00	2.40	449.00	435.00	6.12	87.04	10.00	6.30	2.40	56.20	57.00
17:29:28	109.00	-32767.00	76.90	46.67	58.51	37.39	99.13	109.00	2.96	4.80	14.00	759.00	36.00	40.00	1.41	14.00	23.00	2.50	452.00	438.00	6.12	87.04	10.00	6.30	2.50	56.30	57.00
17:30:28	109.00	-32767.00	77.15	47.04	58.99	37.39	99.11	109.00	2.99	4.80	14.00	759.00	36.00	40.00	1.46	14.00	23.00	2.60	449.00	436.00	6.12	87.04	10.00	6.30	2.60	56.20	57.00
17:31:28	109.00	-32767.00	76.99	47.92	59.76	37.39	99.05	109.00	2.98	4.90	14.00	759.00	36.00	40.00	1.46	14.00	23.00	2.30	451.00	437.00	6.11	87.04	10.00	6.30	2.30	56.10	57.00
17:32:28	109.00	-32767.00	78.11	47.73	59.78	37.39	98.99	109.00	3.02	4.90	14.00	759.00	36.00	40.00	1.41	14.00	23.00	2.30	447.00	433.00	6.12	87.04	10.00	6.30	2.30	56.20	57.00
17:33:28	109.00	-32767.00	77.59	47.61	59.51	37.39	98.96	109.00	3.04	4.90	14.00	759.00	36.00	40.00	1.41	14.00	23.00	2.20	450.00	435.00	6.11	87.04	10.00	6.30	2.20	56.20	57.00
17:34:28	109.00	-32767.00	79.91	47.52	59.64	37.39	99.02	109.00	2.99	4.90	14.00	759.00	36.00	40.00	1.46	14.00	23.00	2.10	451.00	437.00	6.12	87.04	10.00	6.31	2.10	56.10	57.00
17:35:28	109.00	-32767.00	78.18	47.61	59.80	37.39	99.11	109.00	2.97	4.90	14.00	759.00	36.00	40.00	1.46	14.00	23.00	2.10	450.00	436.00	6.12	87.04	10.00	6.30	2.10	56.10	57.00
17:36:28	109.00	-32767.00	77.35	47.72	59.68	37.36	99.09	109.00	2.95	5.00	14.00	759.00	36.00	40.00	1.46	14.00	23.00	2.10	451.00	437.00	6.11	87.04	10.00	6.30	2.10	56.00	57.00
17:37:28	109.00	-32767.00	77.89	46.68	58.37	37.36	99.14	109.00	2.90	4.90	14.00	759.00	36.00	40.00	1.46	14.00	23.00	2.50	449.00	436.00	6.11	87.04	10.00	6.30	2.50	56.10	57.00
17:38:28	109.00	-32767.00	78.12	46.26	58.48	37.36	99.01	109.00	2.97	4.90	14.00	759.00	36.00	40.00	1.41	14.00	23.00	2.00	451.00	437.00	6.11	87.04	10.00	6.30	2.00	56.20	57.00
17:39:28	109.00	-32767.00	78.91	46.93	58.90	37.36	99.09	109.00	2.92	4.80	14.00	759.00	36.00	40.00	1.46	14.00	23.00	2.60	451.00	438.00	6.11	87.04	10.00	6.31	2.60	56.20	57.00
17:40:28	109.00	-32767.00	78.32	46.62	58.89	37.36	99.06	109.00	2.95	4.90	14.00	759.00	36.00	41.00	1.41	14.00	23.00	2.10	451.00	436.00	6.11	87.04	10.00	6.30	2.10	56.20	56.00
17:41:28	109.00	-32767.00	77.48	46.18	58.06	37.36	99.08	109.00	2.93	4.80	14.00	759.00	36.00	40.00	1.46	14.00	23.00	2.60	451.00	436.00	6.11	87.04	10.00	6.30	2.60	56.20	57.00
17:42:28	109.00	-32767.00	76.56	46.29	58.00	37.36	99.09	109.00	2.92	4.80	14.00	759.00	36.00	40.00	1.46	14.00	23.00	2.50	450.00	435.00	6.11	87.04	10.00	6.30	2.50	56.20	57.00
17:43:28	109.00	-32767.00	77.62	46.60	58.67	37.36	98.96	109.00	2.95	4.80	14.00	759.00	36.00	40.00	1.46	14.00	23.00	2.60	450.00	436.00	6.11	87.04	10.00	6.30	2.60	56.20	57.00
17:44:28	109.00	-32767.00	78.78	46.53	58.57	37.36	99.06	109.00	2.93	4.80	14.00	759.00	36.00	40.00	1.41	14.00	23.00	2.40	451.00	438.00	6.13	87.04	10.00	6.30	2.40	56.30	57.00
17:45:28	110.00	-32767.00	77.80	46.09	57.84	37.36	98.99	110.00	2.94	4.90	14.00	759.00	36.00	40.00	1.46	14.00	23.00	2.10	448.00	434.00	6.11	87.04	10.00	6.30	2.10	56.10	57.00
17:46:28	109.00	-32767.00	76.77	46.08	57.86	37.34	99.02	109.00	2.94	4.90	14.00	759.00	36.00	40.00	1.41	14.00	23.00	2.30	447.00	432.00	6.11	87.04	10.00	6.30	2.30	56.20	57.00
17:47:28	109.00	-32767.00	78.48	46.01	57.90	37.34	99.10	109.00	2.91	4.90	14.00	759.00	36.00	40.00	1.46	14.00	23.00	2.10	449.00	434.00	6.11	87.04	10.00	6.30	2.10	56.10	57.00
17:48:28	109.00	-32767.00	82.82	39.59	61.91	37.34	99.08	109.00	2.87	4.90	14.00	759.00	36.00	40.00	1.46	14.00	23.00	2.20	449.00	436.00	6.11	87.04	10.00	6.30	2.20	56.10	57.00
17:49:28	109.00	-32767.00	70.41	45.79	54.27	37.34	99.08	109.00	2.92	4.90	14.00	759.00	36.00	40.00	1.41	14.00	23.00	2.30	450.00	435.00	6.11	87.04	10.00	6.30	2.30	56.20	57.00
17:50:28	109.00	-32767.00	66.52	45.61	53.08	37.34	99.02	109.00	2.93	4.80	14.00	759.00	36.00	40.00	1.41	14.00	23.00	2.60	450.00	436.00	6.11	87.04	10.00	6.30	2.60	56.30	57.00
17:51:28	109.00	-32767.00	67.43	45.84	53.54	37.34	99.06	109.00	2.90	4.80	14.00	759.00	36.00	40.00	1.46	14.00	23.00	2.40	448.00	435.00	6.11	87.04	10.00	6.30	2.40	56.20	57.00
17:52:28	109.00	-32767.00	66.47	45.82	53.45	37.32	99.12	109.00	2.86	4.80	14.00	759.00	36.00	40.00	1.41	14.00	23.00	2.50	450.00	436.00	6.11	87.04	10.00	6.30	2.50	56.30	57.00
17:53:28	109.00	-32767.00	66.57	45.17	53.18	37.32	99.16	109.00	2.83	4.80	14.00	759.00	36.00	40.00	1.46	14.00	23.00	2.30	449.00	435.00	6.11	87.04	10.00	6.30	2.30	56.20	57.00
17:54:28	109.00	-32767.00	-32766.00	-32766.00	-32766.00	37.32	99.17	109.00	2.79	4.90	14.00	759.00	36.00	40.00	1.41	14.00	23.00	2.10	451.00	437.00	6.11	87.04	10.00	6.31	2.10	56.20	57.00
17:55:28	109.00	-32767.00	66.32	46.71	54.35	37.32	99.18	109.00	2.80	4.80	14.00	759.00	36.00	40.00	1.41	14.00	23.00	2.50	452.00	437.00	6.11	87.04	10.00	6.30	2.50	56.30	57.00
17:56:28	109.00	-32767.00	66.22	47.91	55.32	37.32	99.21	109.00	2.81	4.90	14.00	759.00	36.00	40.00	1.41	14.00	23.00	2.10	450.00	436.00	6.11	87.04	10.00	6.31	2.10	56.20	57.00
17:57:28	109.00	-32767.00	66.16	48.06	55.31	37.32	99.19	109.00	2.77	4.90	14.00	759.00	36.00	40.00	1.41	14.00	23.00	2.10	450.00	436.00	6.11	87.04	10.00	6.30	2.10	56.20	57.00
17:58:28	109.00	-32767.00	66.08	47.72	55.15	37.32	99.22	109.00	2.81	4.90	14.00	759.00	36.00	40.00	1.46	14.00	23.00	2.10	450.00	435.00	6.11	87.04	10.00	6.30	2.10	56.10	57.00
17:59:28	109.00	-32767.00	66.27	47.84	55.16	37.32	99.23	109.00	2.79	4.90	14.00	759.00	36.00	40.00	1.41	14.00	23.00	2.10	449.00	436.00	6.11	87.04	10.00	6.31	2.10	56.20	57.00
18:00:28	109.00	-32767.00	66.03	48.27	55.50	37.32	99.16	109.00	2.80	4.90	14.00	759.00	36.00	40.00	1.41	14.00	23.00	2.20	447.00	433.00	6.11	87.04	10.00	6.30	2.20	56.20	57.00
18:01:28	109.00	-32767.00	65.63	48.41	55.47	37.29	99.14	109.00	2.80	4.90	14.00	759.00	36.00	40.00	1.41	14.00	23.00	2.30	447.00	433.00	6.11	87.04	10.00	6.30	2.30	56.20	57.00
18:02:28	109.00	-32767.00	64.52	46.89	54.16	37.29	99.13	109.00	2.81	4.90	14.00	759.00	36.00	40.00	1.41	14.00	23.00	2.40	451.00	437.00	6.11	87.04	10.00	6.30	2.40	56.20	57.00
18:03:28	109.00	-32767.00	64.60	47.36	54.33	37.29	99.15	109.00	2.75	4.80	14.00	759.00	36.00	40.00	1.46	14.00	23.00	2.50	453.00	439.00	6.11	87.04	10.00	6.31	2.50	56.20	57.00
18:04:28	109.00	-32767.00	64.41	47.66	54.62	37.29	99.12	109.00	2.81	4.80	14.00	759.00	36.00	40.00	1.41	14.00	23.00	2.60	450.00	436.00	6.11	87.04	10.00	6.30	2.60	56.30	57.00
18:05:28	109.00	-32767.00	65.54	47.58	54.69	37.29	99.13	109.00	2.80	4.90	14.00	759.00	36.00	40.00	1.41	14.00	23.00	2.10	449.00	436.00	6.11	87.04	10.00	6.30	2.10	56.20	57.00
18:06:28	109.00	-32767.00	64.76	47.04	54.26	37.29	99.15	109.00	2.81	4.90	14.00	759.00	36.00	40.00	1.41	14.00	23.00	2.40	447.00	434.00	6.11	87.04	10.00	6.30	2.40	56.20	57.00
18:07:28	108.00	-32767.00	64.08	46.65	53.68	37.29	99.19	108.00	2.77	4.80	14.00	759.00	36.00	40.00	1.41	14.00	23.00	2.40	450.00	438.00	6.11	87.04	10.00	6.30	2.40	56.30	57.00
18:08:28	108.00	-32767.00	65.34	47.71	54.64	37.29	99.11	108.00	2.76	4.80	14.00	759.00	36.00	40.00	1.41	14.00	23.00	2.30	452.00	437.00	6.11	87.04	10.00	6.30	2.30	56.30	57.00
18:09:28	107.00	-32767.00	64.33	47.19	54.21	37.29	99.19	107.00	2.77	4.80	14.00	759.00	36.00	40.00	1.46	14.00	23.00	2.60	450.00	437.00	6.11	87.04	10.00	6.31	2.60	56.20	57.00
18:10:28	107.00	-32767.00	64.09	46.85	54.08	37.29	99.18	107.00	2.78	4.70	14.00	759.00	36.00	40.00	1.41	14.00	23.00	2.40	452.00	438.00	6.11	87.04	10.00	6.30	2.40	56.40	57.00
18:11:28	107.00	-32767.00	63.89	46.42	53.23	37.29	99.17	107.00	2.80	4.90	14.00	759.00	36.00	40.00	1.46	14.00	23.00	2.10	448.00	435.00	6.11	87.04	10.00	6.30	2.10	56.10	57.00
18:12:28	107.00	-32767.00	64.23	47.06	53.86	37.29	99.07	107.00	2.78	4.80	14.00	759.00	36.00	41.00	1.41	14.00	23.00	2.60	449.00	436.00	6.11	87.04	10.00	6.30	2.60	56.30	56.00
18:13:28	107.00	-32767.00	64.35	47.46	54.24	37.29	99.16	107.00	2.75	4.80	14.00	759.00	36.00	40.00	1.41	14.00	23.00	2.20	449.00	434.00	6.11	87.04	10.00	6.30	2.20	56.30	57.00
18:14:28	107.00	-32767.00	65.23	47.23	54.38	37.29	99.16	107.00	2.76	4.80	14.00	759.00	36.00	40.00	1.41	14.00	23.00	2.30	447.00	434.00	6.10	87.04	10.00	6.30	2.30	56.30	57.00
18:15:28	108.00	-32767.00	64.61	46.21	53.44	37.29	99.06	108.00	2.76	4.70	14.00	759.00	36.00	40.00	1.41	14.00	23.00	2.60	450.00	437.00	6.11	87.04	10.00	6.30	2.60	56.40	57.00
18:16:28	107.00	-32767.00	64.03	46.25	53.57	37.29	99.07	107.00	2.77	4.90	14.00	759.00	36.00	40.00	1.46	14.00	23.00	2.30	452.00	438.00	6.11	87.04	10.00	6.30	2.30	56.10	57.00
18:17:27	107.00	-32767.00	67.98	43.90	53.21	37.29	98.95	107.00	2.77	4.90	14.00	759.00	36.00	40.00	1.41	14.00	23.00	2.10	450.00	436.00	6.10	87.04	10.00	6.30	2.10	56.20	57.00
18:18:27	106.00	-32767.00	71.24	40.88	51.44	37.29	99.16	106.00	2.71	4.80	14.00	759.00	36.00	40.00	1.41	14.00	23.00	2.40	464.00	434.00	6.10	87.04	10.00	6.32	2.40	56.30	57.00
