# Supplementary material for: The unsuitability of implantable Doppler probes for the early detection of renal vascular complications – a porcine model for prevention of renal transplant loss
Source: PLoS One. 2017 May 25;12(5):e0178301. doi: 10.1371/journal.pone.0178301 (PMC5444816; doi:10.1371/journal.pone.0178301)
Supplement: S1 Data — (ZIP) [file pone.0178301.s001.zip › Supporting Information/Ven├╕s 3 d. 06.08.13/An├astesiskema d.06.08.13.xlsx]

## Sheet: Sheet1
Anæstesiskema Gris nr. Venøs 3 d. 06.08.13
Gris på leje kl. 9.35
Vægt: 40,9									t= 0	30	60	90	120	150	180	210	240	270	300
Tidspunkt	09:40:00	10:00:00	10:30:00	11:00:00	11:30:00	12:00:00	12:15:00	12:45:00	13:15:00	13:45:00	14:15:00	14:45:00	15:15:00	15:45:00	16:15:00	16:45:00	17:15:00	17:45:00	18:15:00
Medicin
Fentanyl Bolus - 10 mL	5 mL						10
Fentanyl - 10 ml/h	x							15
Cefuroxim 750 mg	x
S-ketamin + dormicum 7+3 mL	x
S-ketamin
Saltvand - 500 mL/h	x						1000
Glukose:
Respirator
MAC - 1,1-1,4	1.4	1.6		1.4	1.3	1.2	1.2	1.1	1.5	1.4	1.4	1.4	1.4	1.4	1.4	1.4	1.4	1.4	1.4
E-CO2	5.6	5.6		4.9	5.3	5.4	5.6	5.6	5.4	5.4	5.4	5.4	5.3	5	5	5	5	4.9	4.9
TV - 400 mL									425	425
RF - 12	14	14		14	14	14	14
Værdier
Blodtryk Sys							81	81	80	80	82	89	87	84	83	81	78	78	64
Blodtryk Dia							36	38	44	45	44	53	51	53	53	50	48	48	47
MAP							51	53	58	58	58	66	65	63	63	62	60	58	54
Puls	75	70		87	87	100	105	107	115	110	120	116	114	109	111	111	110	109	107
SAT-O2	100	100		100	99	98	98	99	99	98	97	99	99	99	99	99	99	99	99
Temperatur	37.4	37.4		37	36.8	36.7	36.6	36.6	37	37.5	37.7	37.9	37.8	37.6	37.5	37.5	37.4	37.3	37.3
Diurese - Ve										40	48	45	48	13	4	3	2	1	0
Diurese - Hø										56	68	78	78	100	138	144	150	160	140
A-gas
pH							7.402	7.402	7.413	7.422	7.407	7.41	7.425	7.406	7.412	7.413	7.414	7.42	7.41
pO2							16.2	22.5	17	16.6	15.1	21.4	23.4	24.2	24.4	24.5	24.6	24.2	24.9
pCO2							5.79	5.67	5.65	5.32	5.45	5.39	5.35
Base excess							2.1	1.7	2.4	1.5	1	1	1.8
HCO3							26.2	25.9	26.5	25.8	25.3	25.3	26.1
Na							139	140	140	141	141	141	140	140	140	141	140	141	141
K							4.2	4.2	4.3	4.3	4.3	4.3	4.3	4.4	4.4	4.6	4.5	4.5	4.5
Glu							7.3	6.5	6	5.9	6.1	5.9	5.9	5.7	5.5	5.4	5.3	5.2	5.1
Lac							1.1	1	0.9	0.9	0.8	0.8	0.7	0.6	0.6	0.6	0.5	0.5	0.5
Bemærkninger
Flow								x	x	x	x	x	x
Ven Cook - Død 15.30								x	x	x	x	x	x	x	x	x	x	x	x
Art Cook

## Sheet: Flow
	kl	t=	flow
	13:15:00	0	156
	13:30:00	15	163
	13:45:00	30
	14:00:00	45	191
	14:15:00	60	155
	14:30:00	75	156
	14:45:00	90	156
	15:00:00	105	170
	15:15:00	120	170
	15:30:00	135	-3
	15:45:00	150	-6
	16:00:00	165	-1
	16:15:00	180	-3
	16:30:00	195	-4
	16:45:00	210	-5
	17:00:00	225	-2
	17:15:00	240	-1
	17:30:00	255	-1
	17:45:00	270	1
	18:00:00	285	1
	18:15:00	300	-1
