# Supplementary material for: The unsuitability of implantable Doppler probes for the early detection of renal vascular complications – a porcine model for prevention of renal transplant loss
Source: PLoS One. 2017 May 25;12(5):e0178301. doi: 10.1371/journal.pone.0178301 (PMC5444816; doi:10.1371/journal.pone.0178301)
Supplement: S1 Data — (ZIP) [file pone.0178301.s001.zip › Supporting Information/Ven├╕s 3 d. 06.08.13/Ven├╕s 3 d. 06.08.13.txt]

ID	Patient	Analyte	Time	Conc.	Unit	Value	Residual sum	Norm. residual sum	Comment
060813-	Venøs kontrol 3	Glucose	19-08-2013 00:15:00	3,906	mmol/L	12,88	0.67	0.06	MinMaxSlopeRatio=0.01
060813-	Venøs kontrol 3	Lactate	19-08-2013 00:15:00	0,653	mmol/L	0,21	0.01	0.37	MinMaxSlopeRatio=0.10
060813-	Venøs kontrol 3	Glutamate	19-08-2013 00:15:00	131,87	umol/L	2,76	0.04	0.07	MinMaxSlopeRatio=0.09
060813-	Venøs kontrol 3	Glycerol	19-08-2013 00:15:00	24,4	umol/L	0,24	0.05	0.88	MinMaxSlopeRatio=0.77
060813-	Venøs kontrol 3	Glucose	19-08-2013 00:30:00	3,958	mmol/L	13,05	0.73	0.07	MinMaxSlopeRatio=0.01
060813-	Venøs kontrol 3	Lactate	19-08-2013 00:30:00	0,677	mmol/L	0,22	0.00	0.32	MinMaxSlopeRatio=0.08
060813-	Venøs kontrol 3	Glutamate	19-08-2013 00:30:00	149,36	umol/L	3,12	0.03	0.06	MinMaxSlopeRatio=0.17
060813-	Venøs kontrol 3	Glycerol	19-08-2013 00:30:00	20,5	umol/L	0,20	0.02	0.61	MinMaxSlopeRatio=0.36
060813-	Venøs kontrol 3	Glucose	19-08-2013 00:45:00	4,055	mmol/L	13,37	0.77	0.07	MinMaxSlopeRatio=0.00
060813-	Venøs kontrol 3	Lactate	19-08-2013 00:45:00	0,688	mmol/L	0,22	0.01	0.45	MinMaxSlopeRatio=0.04
060813-	Venøs kontrol 3	Glutamate	19-08-2013 00:45:00	156,55	umol/L	3,28	0.09	0.09	MinMaxSlopeRatio=0.17
060813-	Venøs kontrol 3	Glycerol	19-08-2013 00:45:00	27,1	umol/L	0,27	0.01	0.27	MinMaxSlopeRatio=0.22
060813-	Venøs kontrol 3	Glucose	19-08-2013 01:00:00	3,825	mmol/L	12,61	0.56	0.06	MinMaxSlopeRatio=0.00
060813-	Venøs kontrol 3	Lactate	19-08-2013 01:00:00	0,686	mmol/L	0,22	0.01	0.41	MinMaxSlopeRatio=0.05
060813-	Venøs kontrol 3	Glutamate	19-08-2013 01:00:00	146,10	umol/L	3,06	0.08	0.09	MinMaxSlopeRatio=0.13
060813-	Venøs kontrol 3	Glycerol	19-08-2013 01:00:00	24,2	umol/L	0,24	0.01	0.48	MinMaxSlopeRatio=0.42
060813-	Venøs kontrol 3	Glucose	19-08-2013 01:15:00	3,918	mmol/L	12,92	0.46	0.05	MinMaxSlopeRatio=0.01
060813-	Venøs kontrol 3	Lactate	19-08-2013 01:15:00	0,591	mmol/L	0,19	0.01	0.55	MinMaxSlopeRatio=0.12
060813-	Venøs kontrol 3	Glutamate	19-08-2013 01:15:00	147,60	umol/L	3,09	0.04	0.07	MinMaxSlopeRatio=0.13
060813-	Venøs kontrol 3	Glycerol	19-08-2013 01:15:00	23,3	umol/L	0,23	0.01	0.52	MinMaxSlopeRatio=0.44
060813-	Venøs kontrol 3	Glucose	19-08-2013 01:30:00	4,400	mmol/L	14,51	0.69	0.06	MinMaxSlopeRatio=0.00
060813-	Venøs kontrol 3	Lactate	19-08-2013 01:30:00	2,919	mmol/L	0,94	0.01	0.12	MinMaxSlopeRatio=0.07
060813-	Venøs kontrol 3	Glutamate	19-08-2013 01:30:00	297,21	umol/L	6,22	0.04	0.03	MinMaxSlopeRatio=0.54
060813-	Venøs kontrol 3	Glycerol	19-08-2013 01:30:00	32,8	umol/L	0,33	0.00	0.19	MinMaxSlopeRatio=0.10
060813-	Venøs kontrol 3	Glucose	19-08-2013 01:45:00	2,194	mmol/L	7,23	0.14	0.05	MinMaxSlopeRatio=0.00
060813-	Venøs kontrol 3	Lactate	19-08-2013 01:45:00	5,954	mmol/L	1,93	0.03	0.10	MinMaxSlopeRatio=0.13
060813-	Venøs kontrol 3	Glutamate	19-08-2013 01:45:00	425,94	umol/L	8,91	0.15	0.04	MinMaxSlopeRatio=0.49
060813-	Venøs kontrol 3	Glycerol	19-08-2013 01:45:00	142,0	umol/L	1,42	0.01	0.06	MinMaxSlopeRatio=0.03
060813-	Venøs kontrol 3	Glucose	19-08-2013 02:00:00	0,589	mmol/L	1,94	0.04	0.11	MinMaxSlopeRatio=0.03
060813-	Venøs kontrol 3	Lactate	19-08-2013 02:00:00	8,712	mmol/L	2,82	0.07	0.09	MinMaxSlopeRatio=0.09
060813-	Venøs kontrol 3	Glutamate	19-08-2013 02:00:00	438,73	umol/L	9,18	0.05	0.02	MinMaxSlopeRatio=0.46
060813-	Venøs kontrol 3	Glycerol	19-08-2013 02:00:00	295,8	umol/L	2,95	0.01	0.03	MinMaxSlopeRatio=0.01
060813-	Venøs kontrol 3	Glucose	19-08-2013 02:15:00	0,049	mmol/L	0,16	0.01	0.59	MinMaxSlopeRatio=0.09
060813-	Venøs kontrol 3	Lactate	19-08-2013 02:15:00	9,316	mmol/L	3,01	0.03	0.06	MinMaxSlopeRatio=0.10
060813-	Venøs kontrol 3	Glutamate	19-08-2013 02:15:00	442,70	umol/L	9,26	0.05	0.03	MinMaxSlopeRatio=0.46
060813-	Venøs kontrol 3	Glycerol	19-08-2013 02:15:00	442,1	umol/L	4,42	0.01	0.02	MinMaxSlopeRatio=0.02
060813-	Venøs kontrol 3	Glucose	19-08-2013 02:30:00	0,016	mmol/L	0,05	0.01	2.19	MinMaxSlopeRatio=0.21
060813-	Venøs kontrol 3	Lactate	19-08-2013 02:30:00	8,958	mmol/L	2,90	0.05	0.08	MinMaxSlopeRatio=0.10
060813-	Venøs kontrol 3	Glutamate	19-08-2013 02:30:00	437,75	umol/L	9,16	0.05	0.02	MinMaxSlopeRatio=0.47
060813-	Venøs kontrol 3	Glycerol	19-08-2013 02:30:00	523,5	umol/L	5,23	0.01	0.02	MinMaxSlopeRatio=0.02
060813-	Venøs kontrol 3	Glucose	19-08-2013 02:45:00	0,121	mmol/L	0,40	0.03	0.42	MinMaxSlopeRatio=0.23
060813-	Venøs kontrol 3	Lactate	19-08-2013 02:45:00	9,310	mmol/L	3,01	0.06	0.08	MinMaxSlopeRatio=0.10
060813-	Venøs kontrol 3	Glutamate	19-08-2013 02:45:00	433,32	umol/L	9,07	0.04	0.02	MinMaxSlopeRatio=0.48
060813-	Venøs kontrol 3	Glycerol	19-08-2013 02:45:00	613,4	umol/L	6,13	0.01	0.02	MinMaxSlopeRatio=0.02
060813-	Venøs kontrol 3	Glucose	19-08-2013 03:00:00	0,094	mmol/L	0,31	0.01	0.29	MinMaxSlopeRatio=0.30
060813-	Venøs kontrol 3	Lactate	19-08-2013 03:00:00	7,986	mmol/L	2,58	0.03	0.07	MinMaxSlopeRatio=0.10
060813-	Venøs kontrol 3	Glutamate	19-08-2013 03:00:00	425,50	umol/L	8,90	0.20	0.05	MinMaxSlopeRatio=0.48
060813-	Venøs kontrol 3	Glycerol	19-08-2013 03:00:00	699,7	umol/L	6,99	0.01	0.01	MinMaxSlopeRatio=0.02
060813-	Venøs kontrol 3	Glucose	19-08-2013 03:15:00	0,014	mmol/L	0,05	0.03	3.61	MinMaxSlopeRatio=0.18
060813-	Venøs kontrol 3	Lactate	19-08-2013 03:15:00	7,220	mmol/L	2,34	0.02	0.06	MinMaxSlopeRatio=0.10
060813-	Venøs kontrol 3	Glutamate	19-08-2013 03:15:00	420,42	umol/L	8,80	0.06	0.03	MinMaxSlopeRatio=0.47
060813-	Venøs kontrol 3	Glycerol	19-08-2013 03:15:00	692,2	umol/L	6,91	0.00	0.01	MinMaxSlopeRatio=0.02
060813-	Venøs kontrol 3	Glucose	19-08-2013 03:30:00	0,013	mmol/L	0,04	0.01	2.17	MinMaxSlopeRatio=0.35
060813-	Venøs kontrol 3	Lactate	19-08-2013 03:30:00	9,488	mmol/L	3,07	0.06	0.08	MinMaxSlopeRatio=0.10
060813-	Venøs kontrol 3	Glutamate	19-08-2013 03:30:00	431,08	umol/L	9,02	0.08	0.03	MinMaxSlopeRatio=0.47
060813-	Venøs kontrol 3	Glycerol	19-08-2013 03:30:00	867,6	umol/L	8,67	0.04	0.02	MinMaxSlopeRatio=0.02
060813-	Venøs kontrol 3	Glucose	19-08-2013 03:45:00	0,031	mmol/L	0,10	0.01	0.97	MinMaxSlopeRatio=0.25
060813-	Venøs kontrol 3	Lactate	19-08-2013 03:45:00	6,770	mmol/L	2,19	0.02	0.06	MinMaxSlopeRatio=0.10
060813-	Venøs kontrol 3	Glutamate	19-08-2013 03:45:00	419,04	umol/L	8,77	0.03	0.02	MinMaxSlopeRatio=0.47
060813-	Venøs kontrol 3	Glycerol	19-08-2013 03:45:00	816,5	umol/L	8,16	0.01	0.01	MinMaxSlopeRatio=0.02
060813-	Venøs kontrol 3	Glucose	19-08-2013 04:00:00	0,008	mmol/L	0,03	0.01	2.85	MinMaxSlopeRatio=0.72
060813-	Venøs kontrol 3	Lactate	19-08-2013 04:00:00	6,803	mmol/L	2,20	0.05	0.10	MinMaxSlopeRatio=0.10
060813-	Venøs kontrol 3	Glutamate	19-08-2013 04:00:00	409,54	umol/L	8,57	0.04	0.02	MinMaxSlopeRatio=0.48
060813-	Venøs kontrol 3	Glycerol	19-08-2013 04:00:00	780,3	umol/L	7,79	0.00	0.01	MinMaxSlopeRatio=0.01
