# Supplementary material for: The unsuitability of implantable Doppler probes for the early detection of renal vascular complications – a porcine model for prevention of renal transplant loss
Source: PLoS One. 2017 May 25;12(5):e0178301. doi: 10.1371/journal.pone.0178301 (PMC5444816; doi:10.1371/journal.pone.0178301)
Supplement: S1 Data — (ZIP) [file pone.0178301.s001.zip › Supporting Information/Ven├╕s 4 d. 09.09.13/An├astesiskema d. 09.09.13.xlsx]

## Sheet: Sheet1
Anæstesiskema Gris nr. 16 VK 4
Gris på leje kl. 08.15
Vægt: 40,25							t=0	30	60	90	120	150	180	210	240	270	300
Tidspunkt	08:21:00	09:00:00	09:30:00	10:00:00	10:30:00	11:00:00	11:30:00	12:00:00	12:30:00	13:00:00	13:30:00	14:00:00	14:30:00	15:00:00	15:30:00	16:00:00	16:30:00
Medicin
Fentanyl Bolus - 10 mL											10					10
Fentanyl - 10 ml/h													15
Cefuroxim 750 mg
S-ketamin + dormicum 7+3 mL
S-ketamin
Saltvand - 500 mL/h
Glukose:
Respirator
MAC - 1,1-1,4	1.4	1.7	1.3	1.3	1.3	1.4	1.4	1.4	1.4	1.4	1.4	1.4	1.4	1.4	1.4	1.4	1.4
E-CO2	5.2	5.1	4.9	4.8	4.8	4.9	5.2	5.4	5.5	5.6	5	4.7	5.1	5.4	5.4	5.5	5.3
TV - 400 mL											450	400
RF - 12											14
Værdier
Blodtryk Sys				87	85	88	88	89	88	88	83	84	82	83	81	80	72
Blodtryk dia				58	56	56	57	55	55	55	51	52	51	51	52	51	47
MAP				75	72	74	74	73	73	73	70	68	67	67	66	66	62
Puls	65	76	76	77	83	79	78	80	83	86	89	91	85	92	95	96	85
SAT-O2	95	96	99	99	99	100	100	100	100	99	100	100	100	100	100	100	100
Temperatur	37.6	37.5	37.2	36.9	36.8	36.8	37.2	37.5	37.7	37.7	37.7	37.6	37.6	37.6	37.6	37.6	37.6
Diurese - Ve								17	27	25	26	18	1		0	0	0
Diurese - Hø								16	29	25	28	24	26	25	30	28	29
A-gas
pH				7.399		7.387	7.387	7.371	7.361	7.363	7.387	7.394	7.378	7.344	7.334	7.337	7.35
pO2				12.3		11.9	11.9	11.9	11.9			11.2	11.7	13.2	12.7	13.6
pCO2				6.27		6.32	6.52	6.78	7.01	6.84	6.5	6.28	6.47	7.06	7.12	6.98	6.93
Base excess				4		3.3	4.1	3.8	4	3.7	3.9	3.6	3.2	2.8	2.3	2	2.8
HCO3				27.6		26.9	27.6	27.3	27.3	27.1	27.4	27.2	26.8	26.2	25.8	23.6	26.4
Na				137		138	137	139	139	139	140	140	140	140	140	140	140
K				4.1		4.1	4.3	4.4	4.4	4.4	4.4	4.4	4.6	4.6	4.7	4.7	4.7
Glu				5.9		5.9	6	6.3	6		5.4	6.1	5.7	5.5	5.2	4.9	4.9
Lac				0.7		0.4	0.4				0.5	0.5	0.5	0.5	0.4	0.4	0.5
Bemærkninger
Flow
Ven cook død 13.45

## Sheet: Flow
	kl	t=	flow
	11:30:00	0	212
	11:45:00	15	215
	12:00:00	30	227
	12:15:00	45	226
	12:30:00	60	227
	12:45:00	75	221
	13:00:00	90
	13:15:00	105	241
	13:30:00	120	251
	13:45:00	135	0
	14:00:00	150	4
	14:15:00	165	3
	14:30:00	180	4
	14:45:00	195	10
	15:00:00	210	-2
	15:15:00	225	1
	15:30:00	240
	15:45:00	255	1
	16:00:00	270	1
	16:15:00	285	5
	16:30:00	300	-2
